# Supplementary material for: Transcriptome Dynamics during Maize Endosperm Development
Source: PLoS One. 2016 Oct 3;11(10):e0163814. doi: 10.1371/journal.pone.0163814 (PMC5047526; doi:10.1371/journal.pone.0163814)
Supplement: S1 Table — (XLS) [file pone.0163814.s010.xls]

## Sheet: Gene Expression Primer
Table S1-1: List of primers used for PCR detection of TF genes and Zein genes
Name	Gene ID	Forward primer sequence	Reverse primer sequence	Aplicon
ZmbHLH	GRMZM2G045883	TGTACTCCCTCAGCCTCAAGA	AGGCTAAGCGGCTAATCATCA	149
ZmbZIP(o2)	GRMZM2G015534	GCCACAGAGATGAACCGAGT	ATGTTCCCAGCGATCACGAA	202
ZmbZIP	GRMZM2G016150	GATGCCCACGGCAAAGAATA	CCCGTAAGTCCACAACGAAC	101
ZmMADS	GRMZM2G129034	GCACTCTCCTCAACAGCAGG	CAGGGTAGCCATGTTGGCAT	141
ZmMADS	GRMZM2G071620	GACATGAACCAGCAGCCAGA	CAGTTCGGTAAGCATGGCAG	177
ZmMADS	GRMZM2G087095	ACCCATGTCTGCAACCTACA	GGGCAGGCAAAAGCAGTAAT	173
ZmMADS	GRMZM2G099522	TCCTTCAGCACCTGGACAAC	ATCGACCATGCTCATTCGGG	111
ZmMADS	GRMZM2G102161	AATGTGATCCACGACGTCTCC	CATGTAGGCCTGCTGATGGTA	135
ZmNAC	GRMZM2G154182	GTGGGTGGTATGTCGTGTGT	GGCATGGGGAAGGGATTGTT	132
ZmHB	GRMZM2G131476	GCTGCCTTTTTCATGCCCAC	GCAGAATTGGTGAAGGGGCT	182
ZmbZIP	GRMZM2G448607	GTCCCCACCCCCATGTTTAC	TAGAGGAAGGCGACGGAGAA	111
ZmAP2-EREBP	GRMZM2G085964	GTGGACCTCATGTTGGCGTA	CTCGATCCAAAACAGCTGCG	129
ZmERF	GRMZM2G129674	TTCGTTGACCACTCACTCCG	GCTTCTGCTTATTGGCTGCT	238
Z1C (floury2)	GRMZM2G397687	GTCAAACTCTGCTGCGTACC	GGGCACCATTGTCGAGTACA	208
27-kD γ-zein	GRMZM2G138727	GGTGTCCCCCACTGAAGAAAC	ACACTGACACTGCCACCCA	126
ZmActin	GRMZM2G082484	ACATTCAGCCCCTAGTCTGT	TTCCATGTCATCCCAGTTGC	128

## Sheet: AS Primer
Table S1-2: List of primers used for PCR detection of alternatively spliced genes
Name	Gene ID	Forward primer sequence	Reverse primer sequence	Order
IR	GRMZM2G050933	GGGAAAGTTCGCCTCAGGAA	CCGCACCATTCGTCTCCATT	A
IR	GRMZM2G003406	GCGCTGGGTAAGGAGATCAG	ACATCATTCGCTACGGGGTC	B
ES	GRMZM2G058760	GTAGACCTCGACGTGCCATT	CAAGATTCAATTAACAGGTACGACA	C
ES	GRMZM2G412075	GTTCGGGCTGTCGAGGCAA	AATGGTTGGACCTGCGAACT	D
Alt3'	GRMZM2G053588	GCAACTCGGAAGAGGTAGCA	GAAGCAGCTGGAAAGCCAAG	E
Alt3'	GRMZM2G015344	GCTGGAAATGTCAACCCTGC	GGCAGTGAAGCTCACAGGAT	F
AFE	GRMZM2G450125	TGTGTTCGATCGCTAGACGG	CTTCCGCTGTACGCACACTA	G
AFE	GRMZM2G007381	GCAGCAGTACAGCACTACAAT	AGCTTACCTTGCTGTGGTGG	H
Alt5‘	GRMZM2G036619	GCGTGCAATCTTCACGTTCA	AGCCTTTTAAGGTGGCGGAA	I
Alt5‘	GRMZM2G085236	ACGCAGTTCATGGCTGAAGA	CGCCGTCGTTGCTTATCTTG	J
ALE	GRMZM2G040382	CTGCCCCTGAAATGGGGATA	GGTAGGGACCGAAACTTTTAACTC	K
ALE	GRMZM2G014720	GGCGGTGGGAGTAGGATTTT	CACAGCAGCACACGGTATCC	L

## Sheet: AS Gene sequence for Pfam
Table S1-3: Information of alternatively spliced genes from Pfam database.
Gene ID	Sequence	Family	Description	AS Type
GRMZM2G050933	GTCGTTGTGGTTTTGAAAGAATTGTTTTTAGAACGGTTAAAACTTTTACTACAGTGGGCTATGAAATAGAAACACGGCAAGAAAATGGCAAAACAGAAAT ATCATGCCAGAAATTCGACCGCATAATGAGAAATCATCATCGAAAGCAGACGCAAGAGAAACCAGATCGGCAGAGGTGACAAAGCAACATGCCAGCCTTT TGGTTTTATTTTTTTTACCATTTCACATCATCCCCCTCTTCCATCCCAGTATGTTCATCCACCGTCCTCACCTTCCAAAGCACCGCCGCAAAAATTACCA TAACTAGGCTAAAATAAAGACATGCTAGGAAAAAGGAATACTAGTAAATGACAGCCACCACCACCACTCCTCGTCACTTTACCTCGAGAGCATTAA…	Cyclin_C	Cyclin, C-terminal domain	IR
#HMM ptplsFlrrflka....adaskd..elrtlakylleltlldyrfleyppSllAaaalllarktl
#MATCH +tpl Fl +fl a +++ + ++ +a ll ++ +++++e++pS++Aaaall+a ++
#PP 7*********99989876665567889999999**************************98775
#SEQ VTPLAFLGFFLSAcyppPQHPPQvaAVKARAVDLLLHAQPEVKMAEFSPSVVAAAALLAAAGEV
GRMZM2G412075	GTTGGATAGGAATAAAGGTTCTAACATACATTCATATAACATGTCCAGATAAAAAGTTTCTAGCTGAATATATATAGTCCTTATTACTATTAAGTTCTAT ATATAGAAAGCAATAACGGCTCAGTAGATTAATCCAAACACCAAAACTTCGCAAACTAGGAGAGAACGAACGCAGCAGCTAGCGACTAGCTTGTTACCAT ATCCCTAAACACAAGCGCATCCAGAAGCTCATCCGCGCAATCAGAACCTCATCAACTGGCATTTACACTAGGAGGCCGAGGCTCGAGCATGAATCCTGGG TGCAGTGCCTCATGATCCTCAGCCTTAGGCTTGGTTGCTTGCAACAGCTGGACACACTCGTCGACCTTAACCGACAACATCTCCGACGAGCAAAGC…	RRM_1/PABP	RNA recognition motif./Poly-adenylate binding protein	ES
#HMM lfVgnLppdvteeeLkelFskfGpiesiklvrdetgrskgfafVeFeskedAekAlealngkklggrelk #MATCH +fV+nL+++v++ L elFskfG++ s+k+ ++e+g+s+g++fV+F+s+e+A++A+ +lng +++r+l+ #PP 8******************************************************************986 #SEQ IFVKNLSSSVDNASLQELFSKFGDVLSCKVAKNEDGTSRGYGFVQFTSQESADEAIGNLNGSLFNDRKLH
#HMM npelAgKITGMLLemdnsellelleseeeLrekveeAievl #MATCH +pelA KITGMLLe+dnse++ ll s e L kv+e++++l #PP 89************************************997 #SEQ QPELASKITGMLLELDNSEVVTLLCSSEMLSVKVDECVQLL
