# Supplementary material for: Transcriptome Dynamics during Maize Endosperm Development
Source: PLoS One. 2016 Oct 3;11(10):e0163814. doi: 10.1371/journal.pone.0163814 (PMC5047526; doi:10.1371/journal.pone.0163814)
Supplement: S2 Table — (XLS) [file pone.0163814.s011.xls]

## Sheet: Ct values
Table S2: qRT-PCR analysis of 13 TF genes and 2 Zein genes shown as Ct values
Gene ID	Name	DAP	Bio-reps	Cт values	Cт Mean	Cт SD	ΔCт	ΔCт Mean(-actin)	ΔCт SE	ΔΔCt	ΔΔCt+	ΔΔCt-	RQ	RQmin	RQmax	RQ Mean	RQ SD
GRMZM2G045883	bHLH	5 DAP	1	28.8838	28.8683	0.050756	-1.44936	-1.46491	0.029304	2.58407	2.66542	2.50272	0.16677	0.157627	0.176444	0.168647	0.00597561
			2	28.8116	28.8683		-1.52162	-1.46491	0.029304	2.5118	2.59315	2.43046	0.175336	0.165723	0.185507
			3	28.9095	28.8683		-1.42375	-1.46491	0.029304	2.60968	2.69103	2.52833	0.163836	0.154853	0.173339
	Actin		1	30.7743	30.3332	0.42369
			2	29.9294	30.3332
			3	30.2959	30.3332
	bHLH	10 DAP	1	28.0684	28.1613	0.0866623	-2.80697	-2.71402	0.0500345	1.22646	1.36535	1.08756	0.427366	0.388139	0.470556	0.401183	0.0242624
			2	28.1757	28.1613		-2.69964	-2.71402	0.0500345	1.33379	1.47268	1.19489	0.396726	0.360312	0.436819
			3	28.2399	28.1613		-2.63544	-2.71402	0.0500345	1.39798	1.53688	1.25909	0.379459	0.34463	0.417808
	Actin		1	30.896	30.8753	0.0521413
			2	30.816	30.8753
			3	30.914	30.8753
	bHLH	15 DAP	1	26.7043	26.7609	0.0589987	-4.0901	-4.03343	0.0340629	-0.0566696	0.037889	-0.151228	1.04006	0.974079	1.11051	1.00056	0.0408157
			2	26.7565	26.7609		-4.03784	-4.03343	0.0340629	-0.00441057	0.0901481	-0.0989692	1.00306	0.939426	1.07101
			3	26.822	26.7609		-3.97235	-4.03343	0.0340629	0.0610802	0.155639	-0.0334784	0.958546	0.897735	1.02348
	Actin		1	30.8588	30.7944	0.0566934
			2	30.752	30.7944
			3	30.7723	30.7944
	bHLH	20 DAP	1	29.903	29.524	0.330795	-0.308128	-0.687146	0.190985	3.7253	4.25547	3.19512	0.075609	0.0523571	0.109187	0.0999857	0.0213506
			2	29.3755	29.524		-0.835605	-0.687146	0.190985	3.19782	3.72799	2.66765	0.108983	0.0754678	0.157383
			3	29.2934	29.524		-0.917703	-0.687146	0.190985	3.11572	3.6459	2.58555	0.115365	0.0798869	0.166599
	Actin		1	30.1634	30.2111	0.110401
			2	30.1327	30.2111
			3	30.3374	30.2111
GRMZM2G015534	bZIP	5 DAP	1	20.6627	20.8155	0.347536	-6.76802	-6.61527	0.20065	-2.15706	-1.60005	-2.71406	4.46004	3.03154	6.56166	4.08662	0.913797
			2	21.2132	20.8155		-6.21752	-6.61527	0.20065	-1.60656	-1.04956	-2.16357	3.04525	2.06989	4.48021
			3	20.5705	20.8155		-6.86028	-6.61527	0.20065	-2.24932	-1.69231	-2.80632	4.75457	3.23174	6.99498
	Actin		1	27.508	27.4307	0.352635
			2	27.7383	27.4307
			3	27.0458	27.4307
	bZIP	10 DAP	1	22.7485	22.633	0.516204	-5.90573	-6.02123	0.29803	-1.29477	-0.467438	-2.1221	2.45338	1.38265	4.35328	2.77687	1.02998
			2	23.0817	22.633		-5.57256	-6.02123	0.29803	-0.961603	-0.13427	-1.78894	1.94747	1.09754	3.4556
			3	22.0688	22.633		-6.5854	-6.02123	0.29803	-1.97444	-1.14711	-2.80177	3.92976	2.2147	6.97298
	Actin		1	28.0959	28.6542	0.556704
			2	29.2093	28.6542
			3	28.6574	28.6542
	bZIP	15 DAP	1	24.5069	24.4749	0.16195	-4.57888	-4.61096	0.0935018	0.0320834	0.291644	-0.227478	0.978007	0.81697	1.17079	1.00425	0.114337
			2	24.2993	24.4749		-4.78655	-4.61096	0.0935018	-0.17559	0.0839707	-0.435151	1.12943	0.943457	1.35205
			3	24.6184	24.4749		-4.46745	-4.61096	0.0935018	0.143507	0.403068	-0.116054	0.905316	0.756248	1.08377
	Actin		1	29.3736	29.0858	0.2911
			2	28.7915	29.0858
			3	29.0924	29.0858
	bZIP	20 DAP	1	22.5112	22.5841	0.27479	-6.70114	-6.62827	0.15865	-2.09018	-1.64977	-2.53059	4.25801	3.13783	5.77808	4.09624	0.749167
			2	22.353	22.5841		-6.85928	-6.62827	0.15865	-2.24832	-1.80791	-2.68873	4.7513	3.50135	6.44748
			3	22.8879	22.5841		-6.32439	-6.62827	0.15865	-1.71343	-1.27302	-2.15384	3.2794	2.41667	4.45012
	Actin		1	28.7062	29.2123	0.444008
			2	29.5361	29.2123
			3	29.3947	29.2123
GRMZM2G016150	bZIP	5 DAP	1	25.4239	25.52	0.13833	-1.39906	-1.303	0.0798647	-1.82012	-1.59842	-2.04183	3.53112	3.02811	4.11767	3.31361	0.309064
			2	25.6785	25.52		-1.14445	-1.303	0.0798647	-1.56551	-1.34381	-1.78722	2.95983	2.5382	3.45148
			3	25.4575	25.52		-1.36549	-1.303	0.0798647	-1.78655	-1.56484	-2.00825	3.44988	2.95845	4.02295
	Actin		1	27.0353	26.823	0.392844
			2	27.064	26.823
			3	26.3697	26.823
	bZIP	10 DAP	1	26.4021	26.5239	0.114198	-1.09741	-0.975689	0.0659321	-1.51847	-1.33544	-1.7015	2.86487	2.52353	3.25238	2.63862	0.210483
			2	26.6286	26.5239		-0.8709	-0.975689	0.0659321	-1.29196	-1.10894	-1.47499	2.44861	2.15686	2.77982
			3	26.5408	26.5239		-0.958762	-0.975689	0.0659321	-1.37982	-1.1968	-1.56285	2.60237	2.2923	2.95437
	Actin		1	27.625	27.4995	0.219366
			2	27.6274	27.4995
			3	27.2462	27.4995
	bZIP	15 DAP	1	29.3921	29.2352	0.137906	0.578042	0.421063	0.0796203	0.156979	0.378005	-0.0640467	0.896901	0.769501	1.04539	1.003	0.0934339
			2	29.1335	29.2352		0.319414	0.421063	0.0796203	-0.101648	0.119378	-0.322674	1.073	0.920585	1.25065
			3	29.1798	29.2352		0.365732	0.421063	0.0796203	-0.0553308	0.165695	-0.276357	1.0391	0.891499	1.21113
	Actin		1	29.0075	28.8141	0.462163
			2	29.1481	28.8141
			3	28.2866	28.8141
	bZIP	20 DAP	1	27.6669	27.5761	0.278494	0.460079	0.369244	0.160789	0.0390159	0.485365	-0.407333	0.973319	0.714316	1.32623	1.04985	0.209957
			2	27.7978	27.5761		0.59098	0.369244	0.160789	0.169917	0.616266	-0.276432	0.888894	0.652357	1.2112
			3	27.2635	27.5761		0.0566739	0.369244	0.160789	-0.364389	0.0819602	-0.810738	1.28734	0.944773	1.75411
	Actin		1	27.1485	27.2068	0.060181
			2	27.2033	27.2068
			3	27.2687	27.2068
GRMZM2G129034	MADS	5 DAP	1	21.3625	21.3772	0.0807089	-4.73566	-4.7209	0.0465973	1.19411	1.32346	1.06476	0.437056	0.399575	0.478054	0.433057	0.024037
			2	21.3049	21.3772		-4.79321	-4.7209	0.0465973	1.13656	1.26591	1.0072	0.454844	0.415836	0.49751
			3	21.4643	21.3772		-4.63383	-4.7209	0.0465973	1.29594	1.42529	1.16658	0.407271	0.372344	0.445475
	Actin		1	26.127	26.0981	0.0559112
			2	26.1337	26.0981
			3	26.0337	26.0981
	MADS	10 DAP	1	21.5846	21.5722	0.0204697	-4.86412	-4.8765	0.0118182	1.06566	1.09846	1.03285	0.477755	0.467014	0.488744	0.481905	0.00686518
			2	21.5486	21.5722		-4.90012	-4.8765	0.0118182	1.02965	1.06246	0.996842	0.489829	0.478816	0.501096
			3	21.5835	21.5722		-4.86525	-4.8765	0.0118182	1.06452	1.09733	1.03172	0.478131	0.467381	0.489128
	Actin		1	26.3965	26.4487	0.0634605
			2	26.4303	26.4487
			3	26.5194	26.4487
	MADS	15 DAP	1	21.3215	21.2716	0.0810269	-5.87988	-5.92977	0.0467809	0.0498911	0.179755	-0.0799727	0.966009	0.882853	1.057	1.00106	0.057098
			2	21.1782	21.2716		-6.02326	-5.92977	0.0467809	-0.0934912	0.0363725	-0.223355	1.06695	0.975104	1.16745
			3	21.3152	21.2716		-5.88617	-5.92977	0.0467809	0.0436002	0.173464	-0.0862636	0.970231	0.886711	1.06162
	Actin		1	27.249	27.2014	0.0449446
			2	27.1955	27.2014
			3	27.1597	27.2014
	MADS	20 DAP	1	22.4312	22.4853	0.0501659	-3.85566	-3.8016	0.0289633	2.07412	2.15452	1.99371	0.237481	0.224608	0.251092	0.228841	0.00799199
			2	22.4943	22.4853		-3.79262	-3.8016	0.0289633	2.13715	2.21755	2.05675	0.227328	0.215006	0.240357
			3	22.5304	22.4853		-3.75654	-3.8016	0.0289633	2.17323	2.25364	2.09283	0.221713	0.209695	0.23442
	Actin		1	26.2855	26.2869	0.00459081
			2	26.2832	26.2869
			3	26.292	26.2869
GRMZM2G071620	MADS	5 DAP	1	31.7372	32.0774	0.601407	5.59022	5.93047	0.347222	1.02565	1.98954	0.0617598	0.491189	0.25182	0.958095	0.408969	0.146552
			2	32.7718	32.0774		6.62486	5.93047	0.347222	2.06029	3.02418	1.0964	0.239768	0.122923	0.467682
			3	31.7233	32.0774		5.57631	5.93047	0.347222	1.01173	1.97562	0.0478439	0.49595	0.25426	0.967381
	Actin		1	26.3137	26.147	0.15156
			2	26.0175	26.147
			3	26.1097	26.147
	MADS	10 DAP	1	32.2354	32.8973	0.575389	6.09754	6.75952	0.332201	1.53297	2.45516	0.610777	0.345566	0.182358	0.654844	0.231008	0.0993865
			2	33.2775	32.8973		7.13964	6.75952	0.332201	2.57507	3.49726	1.65288	0.167814	0.0885565	0.318005
			3	33.1792	32.8973		7.04136	6.75952	0.332201	2.47679	3.39897	1.5546	0.179644	0.0947996	0.340424
	Actin		1	26.2476	26.1378	0.0972365
			2	26.1033	26.1378
			3	26.0626	26.1378
	MADS	15 DAP	1	31.3349	31.5988	0.234852	4.30071	4.56458	0.135592	-0.263867	0.112536	-0.640269	1.20069	0.924961	1.55862	1.00907	0.169459
			2	31.7849	31.5988		4.75069	4.56458	0.135592	0.186119	0.562521	-0.190284	0.878967	0.677118	1.14099
			3	31.6766	31.5988		4.64232	4.56458	0.135592	0.0777481	0.454151	-0.298655	0.947535	0.72994	1.23
	Actin		1	27.3595	27.0342	0.293274
			2	26.7899	27.0342
			3	26.9533	27.0342
	MADS	20 DAP	1	34.4494	34.4274	0.384404	7.92753	7.90559	0.221936	3.36296	3.97905	2.74686	0.0971962	0.0634142	0.148975	0.101053	0.026984
			2	34.0325	34.4274		7.51068	7.90559	0.221936	2.94611	3.5622	2.33001	0.129758	0.0846585	0.198882
			3	34.8004	34.4274		8.27855	7.90559	0.221936	3.71398	4.33007	3.09788	0.0762047	0.0497186	0.116801
	Actin		1	26.7949	26.5219	0.460942
			2	25.9897	26.5219
			3	26.781	26.5219
GRMZM2G087095	MADS	5 DAP	1	26.2405	26.6007	0.312192	-0.702559	-0.34234	0.180244	1.17511	1.67546	0.674748	0.442851	0.313065	0.626442	0.350631	0.0799054
			2	26.7929	26.6007		-0.150169	-0.34234	0.180244	1.7275	2.22785	1.22714	0.301976	0.213476	0.427164
			3	26.7687	26.6007		-0.174291	-0.34234	0.180244	1.70337	2.20373	1.20302	0.307067	0.217075	0.434366
	Actin		1	26.9462	26.943	0.0462907
			2	26.8953	26.943
			3	26.9877	26.943
	MADS	10 DAP	1	28.6067	29.0254	0.400845	1.30893	1.72763	0.231428	3.1866	3.82904	2.54415	0.109834	0.0703628	0.171448	0.0843235	0.0236494
			2	29.0638	29.0254		1.76609	1.72763	0.231428	3.64376	4.2862	3.00131	0.0800055	0.0512536	0.124886
			3	29.4056	29.0254		2.10785	1.72763	0.231428	3.98552	4.62796	3.34307	0.0631306	0.0404432	0.0985451
	Actin		1	27.2011	27.2977	0.176314
			2	27.1909	27.2977
			3	27.5012	27.2977
	MADS	15 DAP	1	26.0544	26.3585	0.413855	-2.18181	-1.87767	0.238939	-0.304145	0.35915	-0.967439	1.23469	0.779624	1.95537	1.02628	0.269959
			2	26.1914	26.3585		-2.04481	-1.87767	0.238939	-0.167142	0.496153	-0.830437	1.12283	0.708995	1.77822
			3	26.8298	26.3585		-1.40638	-1.87767	0.238939	0.471286	1.13458	-0.192008	0.721321	0.455467	1.14235
	Actin		1	28.6794	28.2362	0.533709
			2	28.3854	28.2362
			3	27.6438	28.2362
	MADS	20 DAP	1	28.5746	28.423	0.14977	1.11805	0.966406	0.0864698	2.99572	3.23576	2.75568	0.125372	0.106155	0.148067	0.139767	0.0144614
			2	28.4191	28.423		0.962585	0.966406	0.0864698	2.84025	3.08029	2.60021	0.139637	0.118233	0.164914
			3	28.2751	28.423		0.818583	0.966406	0.0864698	2.69625	2.93629	2.45621	0.154294	0.130644	0.182225
	Actin		1	27.4423	27.4566	0.031747
			2	27.4929	27.4566
			3	27.4344	27.4566
GRMZM2G099522	MADS	5 DAP	1	22.3802	22.4574	0.367459	-6.95061	-6.87333	0.212153	1.16985	1.75879	0.580916	0.444467	0.295496	0.668539	0.43021	0.104528
			2	22.1348	22.4574		-7.196	-6.87333	0.212153	0.92446	1.5134	0.335524	0.526878	0.350286	0.792496
			3	22.8574	22.4574		-6.47338	-6.87333	0.212153	1.64709	2.23602	1.05815	0.319284	0.212271	0.480248
	Actin		1	29.3732	29.3308	0.182817
			2	29.4886	29.3308
			3	29.1305	29.3308
	MADS	10 DAP	1	23.2755	23.435	0.307595	-7.05327	-6.89377	0.17759	1.06719	1.56018	0.574204	0.477246	0.339108	0.671657	0.433531	0.0862427
			2	23.2399	23.435		-7.08885	-6.89377	0.17759	1.03161	1.5246	0.538624	0.489163	0.347575	0.688427
			3	23.7896	23.435		-6.53918	-6.89377	0.17759	1.58128	2.07427	1.08829	0.334185	0.237455	0.470318
	Actin		1	30.6446	30.3288	0.279648
			2	30.2291	30.3288
			3	30.1127	30.3288
	MADS	15 DAP	1	22.2737	22.2841	0.362785	-8.13086	-8.12046	0.209454	-0.0103967	0.571048	-0.591842	1.00723	0.673127	1.50717	1.02111	0.253414
			2	22.652	22.2841		-7.75259	-8.12046	0.209454	0.367872	0.949317	-0.213573	0.774925	0.517878	1.15956
			3	21.9266	22.2841		-8.47794	-8.12046	0.209454	-0.357475	0.22397	-0.93892	1.28118	0.856206	1.91709
	Actin		1	30.2325	30.4046	0.167784
			2	30.4134	30.4046
			3	30.5678	30.4046
	MADS	20 DAP	1	23.9171	24.0477	0.285697	-6.00221	-5.87165	0.164947	2.11825	2.57614	1.66036	0.230326	0.167689	0.316361	0.213057	0.0396967
			2	23.8506	24.0477		-6.06873	-5.87165	0.164947	2.05173	2.50962	1.59384	0.241195	0.175602	0.33129
			3	24.3753	24.0477		-5.544	-5.87165	0.164947	2.57647	3.03436	2.11857	0.167651	0.122058	0.230275
	Actin		1	29.8703	29.9193	0.157051
			2	29.7926	29.9193
			3	30.095	29.9193
GRMZM2G102161	MADS	5 DAP	1	23.889	23.7477	0.141766	-3.77755	-3.91885	0.0818486	1.65661	1.88382	1.4294	0.317184	0.270965	0.371286	0.350949	0.0344609
			2	23.6055	23.7477		-4.06108	-3.91885	0.0818486	1.37308	1.60029	1.14587	0.386066	0.32981	0.451918
			3	23.7486	23.7477		-3.91792	-3.91885	0.0818486	1.51623	1.74344	1.28902	0.349598	0.298656	0.409229
	Actin		1	27.7835	27.6666	0.106136
			2	27.5764	27.6666
			3	27.6397	27.6666
	MADS	10 DAP	1	24.4349	24.4768	0.0535059	-2.76236	-2.7204	0.0308916	2.67179	2.75755	2.58604	0.156931	0.147875	0.166542	0.152502	0.00560728
			2	24.5371	24.4768		-2.66015	-2.7204	0.0308916	2.77401	2.85976	2.68825	0.146198	0.137761	0.155151
			3	24.4586	24.4768		-2.73869	-2.7204	0.0308916	2.69547	2.78122	2.60971	0.154377	0.145468	0.163832
	Actin		1	27.1583	27.1972	0.0457888
			2	27.1857	27.1972
			3	27.2477	27.1972
	MADS	15 DAP	1	23.3922	23.1518	0.209801	-5.19377	-5.43415	0.121128	0.240384	0.576637	-0.0958683	0.84652	0.670525	1.06871	1.00688	0.140252
			2	23.0577	23.1518		-5.52831	-5.43415	0.121128	-0.0941568	0.242096	-0.430409	1.06744	0.845516	1.34762
			3	23.0056	23.1518		-5.58038	-5.43415	0.121128	-0.146228	0.190025	-0.48248	1.10667	0.87659	1.39714
	Actin		1	28.5773	28.586	0.027398
			2	28.6167	28.586
			3	28.564	28.586
	MADS	20 DAP	1	24.4207	24.3859	0.0344563	-3.30318	-3.33803	0.0198933	2.13098	2.1862	2.07575	0.228303	0.219729	0.237212	0.23393	0.00558429
			2	24.3851	24.3859		-3.33883	-3.33803	0.0198933	2.09532	2.15055	2.0401	0.234015	0.225227	0.243147
			3	24.3518	24.3859		-3.37208	-3.33803	0.0198933	2.06208	2.1173	2.00685	0.239471	0.230478	0.248815
	Actin		1	27.5677	27.7239	0.14143
			2	27.7609	27.7239
			3	27.8432	27.7239
GRMZM2G154182	NAC	5 DAP	1	32.5487	31.9222	0.764642	2.69684	2.07029	0.441466	-0.74564	0.47987	-1.97115	1.67672	0.717042	3.92081	2.85446	1.59729
			2	32.1476	31.9222		2.29577	2.07029	0.441466	-1.14671	0.0788023	-2.37222	2.21408	0.946843	5.17737
			3	31.0701	31.9222		1.21826	2.07029	0.441466	-2.22422	-0.998706	-3.44973	4.67257	1.99821	10.9263
	Actin		1	29.935	29.8519	0.155469
			2	29.9481	29.8519
			3	29.6725	29.8519
	NAC	10 DAP	1	31.0618	31.4063	0.316638	2.86326	3.2078	0.182811	-0.579225	-0.0717414	-1.08671	1.49405	1.05098	2.12389	1.19603	0.269261
			2	31.6846	31.4063		3.48603	3.2078	0.182811	0.0435463	0.55103	-0.463937	0.970267	0.682533	1.3793
			3	31.4727	31.4063		3.27412	3.2078	0.182811	-0.168361	0.339123	-0.675844	1.12378	0.790522	1.59753
	Actin		1	28.2749	28.1985	0.0948069
			2	28.2283	28.1985
			3	28.0924	28.1985
	NAC	15 DAP	1	33.8795	34.2503	0.438631	3.07165	3.44248	0.253244	-0.370827	0.332178	-1.07383	1.29309	0.794336	2.10502	1.02991	0.292559
			2	34.1369	34.2503		3.32913	3.44248	0.253244	-0.113356	0.589649	-0.81636	1.08174	0.664504	1.76096
			3	34.7345	34.2503		3.92666	3.44248	0.253244	0.484182	1.18719	-0.218822	0.714902	0.439158	1.16378
	Actin		1	31.4011	30.8078	0.648661
			2	30.9071	30.8078
			3	30.1152	30.8078
	NAC	20 DAP	1	31.1109	31.0753	0.0966208	1.83209	1.79649	0.0557841	-1.61039	-1.45553	-1.76525	3.05334	2.74258	3.39932	3.13436	0.213122
			2	30.966	31.0753		1.68712	1.79649	0.0557841	-1.75536	-1.6005	-1.91022	3.3761	3.03249	3.75865
			3	31.1491	31.0753		1.87026	1.79649	0.0557841	-1.57222	-1.41736	-1.72708	2.97362	2.67097	3.31056
	Actin		1	29.0824	29.2788	0.278585
			2	29.1565	29.2788
			3	29.5977	29.2788
GRMZM2G131476	HB	5 DAP	1	33.0817	33.1666	0.201913	6.23179	6.31668	0.116575	6.26309	6.5867	5.93948	0.0130204	0.0104041	0.0162945	0.0123546	0.00166144
			2	33.3971	33.1666		6.54718	6.31668	0.116575	6.57848	6.90209	6.25487	0.0104636	0.0083611	0.0130947
			3	33.021	33.1666		6.17108	6.31668	0.116575	6.20238	6.52599	5.87876	0.01358	0.0108513	0.0169948
	Actin		1	26.7252	26.8499	0.112463
			2	26.9437	26.8499
			3	26.8808	26.8499
	HB	10 DAP	1	29.09	29.2306	0.225841	2.56102	2.70156	0.130389	2.59232	2.95428	2.23036	0.165819	0.129024	0.213105	0.151622	0.0225871
			2	29.1106	29.2306		2.58158	2.70156	0.130389	2.61288	2.97484	2.25092	0.163473	0.127199	0.21009
			3	29.4911	29.2306		2.96206	2.70156	0.130389	2.99336	3.35532	2.6314	0.125576	0.0977117	0.161387
	Actin		1	26.5174	26.529	0.0353661
			2	26.5009	26.529
			3	26.5687	26.529
	HB	15 DAP	1	27.4846	27.4843	0.066584	-0.0309625	-0.0312987	0.0384423	0.00033612	0.107052	-0.10638	0.999767	0.928483	1.07652	1.00071	0.0461811
			2	27.5507	27.4843		0.0351166	-0.0312987	0.0384423	0.0664153	0.173131	-0.0403005	0.955008	0.886916	1.02833
			3	27.4175	27.4843		-0.0980501	-0.0312987	0.0384423	-0.0667514	0.0399644	-0.173467	1.04736	0.972679	1.12777
	Actin		1	27.6492	27.5156	0.119293
			2	27.4778	27.5156
			3	27.4198	27.5156
	HB	20 DAP	1	28.8658	29.0537	0.270449	2.46166	2.64949	0.156144	2.49296	2.92642	2.05951	0.177641	0.131541	0.239898	0.157727	0.0279281
			2	29.3636	29.0537		2.95947	2.64949	0.156144	2.99076	3.42422	2.55731	0.125803	0.0931552	0.169892
			3	28.9315	29.0537		2.52733	2.64949	0.156144	2.55863	2.99209	2.12518	0.169736	0.125687	0.229223
	Actin		1	26.4345	26.4042	0.0272409
			2	26.3964	26.4042
			3	26.3817	26.4042
GRMZM2G448607	bZIP	5 DAP	1	23.0608	23.0839	0.0551038	-3.09501	-3.07182	0.0318142	-1.41785	-1.32954	-1.50617	2.67188	2.51322	2.84055	2.63054	0.0994541
			2	23.1469	23.0839		-3.00891	-3.07182	0.0318142	-1.33175	-1.24344	-1.42007	2.51708	2.36762	2.67598
			3	23.0442	23.0839		-3.11153	-3.07182	0.0318142	-1.43438	-1.34606	-1.52269	2.70266	2.54217	2.87327
	Actin		1	26.4998	26.1558	0.333541
			2	26.1336	26.1558
			3	25.8338	26.1558
	bZIP	10 DAP	1	23.638	23.531	0.121118	-2.62591	-2.73295	0.0699277	-0.948755	-0.754636	-1.14287	1.93021	1.68721	2.2082	2.08378	0.176898
			2	23.5554	23.531		-2.70851	-2.73295	0.0699277	-1.03135	-0.837234	-1.22547	2.04394	1.78662	2.33832
			3	23.3995	23.531		-2.86442	-2.73295	0.0699277	-1.18726	-0.993145	-1.38138	2.27721	1.99052	2.60518
	Actin		1	26.3069	26.2639	0.0576444
			2	26.1984	26.2639
			3	26.2864	26.2639
	bZIP	15 DAP	1	25.5173	25.5601	0.084352	-1.71994	-1.67716	0.0487007	-0.0427821	0.092411	-0.177975	1.0301	0.937954	1.1313	1.00113	0.0575357
			2	25.5057	25.5601		-1.73154	-1.67716	0.0487007	-0.0543885	0.0808046	-0.189582	1.03842	0.94553	1.14043
			3	25.6573	25.5601		-1.57998	-1.67716	0.0487007	0.0971706	0.232364	-0.0380225	0.934865	0.851239	1.02671
	Actin		1	27.3806	27.2373	0.146568
			2	27.2435	27.2373
			3	27.0877	27.2373
	bZIP	20 DAP	1	22.5432	22.5974	0.154819	-4.01093	-3.95677	0.0893847	-2.33378	-2.08564	-2.58191	5.04123	4.24465	5.98731	4.87382	0.509248
			2	22.4769	22.5974		-4.07722	-3.95677	0.0893847	-2.40007	-2.15194	-2.6482	5.27828	4.44424	6.26884
			3	22.772	22.5974		-3.78214	-3.95677	0.0893847	-2.10499	-1.85685	-2.35312	4.30193	3.62217	5.10927
	Actin		1	26.4908	26.5541	0.0976942
			2	26.6667	26.5541
			3	26.505	26.5541
GRMZM2G085964	AP2-EREBP	5 DAP	1	31.154	30.7666	0.487824	1.30208	0.914678	0.281645	-1.29007	-0.508222	-2.07192	2.4454	1.4223	4.20445	3.32785	1.18607
			2	30.927	30.7666		1.07511	0.914678	0.281645	-1.51705	-0.7352	-2.29889	2.86205	1.66463	4.9208
			3	30.2187	30.7666		0.366843	0.914678	0.281645	-2.22531	-1.44346	-3.00716	4.67611	2.71973	8.03978
	Actin		1	29.935	29.8519	0.155469
			2	29.9481	29.8519
			3	29.6725	29.8519
	AP2-EREBP	10 DAP	1	28.3902	28.5848	0.318414	0.0460811	0.240639	0.183836	-2.54607	-2.03574	-3.0564	5.84042	4.10034	8.31895	5.18328	1.06372
			2	28.4119	28.5848		0.067738	0.240639	0.183836	-2.52441	-2.01409	-3.03474	5.7534	4.03925	8.195
			3	28.9522	28.5848		0.608099	0.240639	0.183836	-1.98405	-1.47372	-2.49438	3.95603	2.77738	5.63487
	Actin		1	28.2749	28.3441	1.15201
			2	27.2283	28.3441
			3	29.5292	28.3441
	AP2-EREBP	15 DAP	1	33.7052	33.4	0.506348	2.89738	2.59215	0.29234	0.305225	1.11676	-0.50631	0.809316	0.461128	1.42041	1.04428	0.394308
			2	32.8155	33.4		2.00767	2.59215	0.29234	-0.584488	0.227048	-1.39602	1.49951	0.854381	2.63175
			3	33.6792	33.4		2.87142	2.59215	0.29234	0.279262	1.0908	-0.532274	0.824012	0.469502	1.44621
	Actin		1	31.4011	30.8078	0.648661
			2	30.9071	30.8078
			3	30.1152	30.8078
	AP2-EREBP	20 DAP	1	30.6416	30.6055	0.19973	2.16632	2.13018	0.115314	-0.42583	-0.105719	-0.745942	1.34335	1.07603	1.67707	1.38634	0.194896
			2	30.7847	30.6055		2.30938	2.13018	0.115314	-0.282777	0.0373347	-0.602888	1.21653	0.974454	1.51875
			3	30.3902	30.6055		1.91485	2.13018	0.115314	-0.677301	-0.35719	-0.997413	1.59915	1.28093	1.99642
	Actin		1	28.0824	28.4753	0.592216
			2	29.1565	28.4753
			3	28.1871	28.4753
GRMZM2G129674	ERF	5 DAP	1	26.0387	26.2258	0.190923	-1.62785	-1.44075	0.110229	-1.84601	-1.54001	-2.152	3.59504	2.90797	4.44445	3.17619	0.4178
			2	26.2184	26.2258		-1.44818	-1.44075	0.110229	-1.66634	-1.36035	-1.97234	3.17409	2.56747	3.92404
			3	26.4203	26.2258		-1.24622	-1.44075	0.110229	-1.46438	-1.15838	-1.77037	2.75945	2.23207	3.41143
	Actin		1	27.7835	27.6666	0.106136
			2	27.5764	27.6666
			3	27.6397	27.6666
	ERF	10 DAP	1	26.1583	26.2324	0.0733518	-1.03892	-0.964808	0.0423497	-1.25708	-1.13952	-1.37464	2.39011	2.20307	2.59304	2.27239	0.115592
			2	26.234	26.2324		-0.963262	-0.964808	0.0423497	-1.18142	-1.06386	-1.29898	2.268	2.09052	2.46056
			3	26.305	26.2324		-0.892241	-0.964808	0.0423497	-1.1104	-0.992838	-1.22796	2.15906	1.9901	2.34236
	Actin		1	27.1583	27.1972	0.0457888
			2	27.1857	27.1972
			3	27.2477	27.1972
	ERF	15 DAP	1	27.6177	27.4375	0.156585	0.3984	0.218159	0.0904042	0.18024	0.431202	-0.0707217	0.882556	0.741644	1.05024	1.00385	0.105442
			2	27.335	27.4375		0.115636	0.218159	0.0904042	-0.102523	0.148439	-0.353485	1.07365	0.902226	1.27764
			3	27.3598	27.4375		0.140442	0.218159	0.0904042	-0.0777172	0.173245	-0.328679	1.05535	0.886846	1.25586
	Actin		1	27.2773	27.2193	0.0891329
			2	27.1167	27.2193
			3	27.264	27.2193
	ERF	20 DAP	1	26.827	26.7914	0.0465614	-0.896957	-0.932528	0.0268823	-1.11512	-1.04049	-1.18974	2.16612	2.05693	2.28112	2.22097	0.0722197
			2	26.7387	26.7914		-0.985228	-0.932528	0.0268823	-1.20339	-1.12876	-1.27801	2.3028	2.18671	2.42505
			3	26.8085	26.7914		-0.915401	-0.932528	0.0268823	-1.13356	-1.05894	-1.20819	2.194	2.08339	2.31047
	Actin		1	27.5677	27.7239	0.14143
			2	27.7609	27.7239
			3	27.8432	27.7239
GRMZM2G397687	Z1C (floury2)	5 DAP	1	18.4006	18.4756	0.0780631	-10.999	-10.924	0.0450697	-2.68007	-2.55496	-2.80519	6.40889	5.87652	6.9895	6.09015	0.328424
			2	18.4698	18.4756		-10.9298	-10.924	0.0450697	-2.61087	-2.48576	-2.73599	6.10874	5.6013	6.66215
			3	18.5564	18.4756		-10.8432	-10.924	0.0450697	-2.52427	-2.39916	-2.64939	5.75283	5.27495	6.274
	Actin		1	29.3867	29.3996	0.0547637
			2	29.3524	29.3996
			3	29.4597	29.3996
	Z1C (floury2)	10 DAP	1	15.4335	15.3863	0.202324	-13.0841	-13.1313	0.116812	-4.76518	-4.44091	-5.08945	27.1934	21.7194	34.0469	28.2849	4.04712
			2	15.1646	15.3863		-13.353	-13.1313	0.116812	-5.03412	-4.70985	-5.35839	32.7659	26.1702	41.0239
			3	15.5609	15.3863		-12.9567	-13.1313	0.116812	-4.63782	-4.31355	-4.96209	24.8955	19.8841	31.17
	Actin		1	28.4065	28.5176	0.0996746
			2	28.5472	28.5176
			3	28.5991	28.5176
	Z1C (floury2)	15 DAP	1	21.7494	21.7591	0.158642	-8.32861	-8.3189	0.0915919	-0.0097048	0.244554	-0.263964	1.00675	0.844076	1.20077	1.00402	0.109685
			2	21.9224	21.7591		-8.15563	-8.3189	0.0915919	0.163271	0.417531	-0.0909877	0.892998	0.748705	1.0651
			3	21.6056	21.7591		-8.47247	-8.3189	0.0915919	-0.153567	0.100692	-0.407826	1.11232	0.932585	1.32668
	Actin		1	30.1229	30.0781	0.0995242
			2	30.1473	30.0781
			3	29.964	30.0781
	Z1C (floury2)	20 DAP	1	16.8974	16.484	0.365735	-12.2675	-12.681	0.211157	-3.94863	-3.36246	-4.5348	15.4403	10.2849	23.1799	20.9902	4.95986
			2	16.2028	16.484		-12.9622	-12.681	0.211157	-4.64326	-4.05709	-5.22943	24.9897	16.6459	37.516
			3	16.3516	16.484		-12.8133	-12.681	0.211157	-4.49444	-3.90827	-5.08061	22.5404	15.0144	33.839
	Actin		1	29.2892	29.165	0.112913
			2	29.0686	29.165
			3	29.1372	29.165
GRMZM2G138727	ERF	5 DAP	1	13.2461	13.1911	0.0734482	-12.913	-12.968	0.0424054	-1.85247	-1.73476	-1.97019	3.61119	3.32823	3.9182	3.75474	0.193478
			2	13.1077	13.1911		-13.0514	-12.968	0.0424054	-1.99087	-1.87315	-2.10859	3.97477	3.66332	4.31269
			3	13.2195	13.1911		-12.9396	-12.968	0.0424054	-1.87903	-1.76131	-1.99674	3.67827	3.39006	3.99098
	Actin		1	26.2166	26.1591	0.0498986
			2	26.127	26.1591
			3	26.1337	26.1591
	ERF	10 DAP	1	12.2179	12.254	0.0387578	-13.7308	-13.6948	0.0223769	-2.6703	-2.60818	-2.73242	6.36561	6.09734	6.64568	6.2099	0.166395
			2	12.2491	12.254		-13.6997	-13.6948	0.0223769	-2.63913	-2.57701	-2.70125	6.22955	5.96701	6.50363
			3	12.2949	12.254		-13.6538	-13.6948	0.0223769	-2.59325	-2.53113	-2.65537	6.03456	5.78024	6.30007
	Actin		1	25.9965	25.9487	0.103184
			2	25.8303	25.9487
			3	26.0194	25.9487
	ERF	15 DAP	1	16.0856	16.1409	0.109277	-11.1158	-11.0605	0.0630909	-0.055283	0.119857	-0.230423	1.03906	0.920279	1.17318	1.00189	0.074197
			2	16.0703	16.1409		-11.1311	-11.0605	0.0630909	-0.0705889	0.104551	-0.245729	1.05015	0.930094	1.18569
			3	16.2667	16.1409		-10.9347	-11.0605	0.0630909	0.125872	0.301012	-0.0492684	0.91645	0.811683	1.03474
	Actin		1	27.249	27.2014	0.0449446
			2	27.1955	27.2014
			3	27.1597	27.2014
	ERF	20 DAP	1	12.1944	12.1686	0.0346696	-14.0925	-14.1183	0.0200165	-3.03199	-2.97643	-3.08756	8.17938	7.87034	8.50056	8.32831	0.201321
			2	12.1823	12.1686		-14.1046	-14.1183	0.0200165	-3.04408	-2.98851	-3.09964	8.24819	7.93655	8.57206
			3	12.1292	12.1686		-14.1577	-14.1183	0.0200165	-3.09716	-3.0416	-3.15273	8.55735	8.23403	8.89337
	Actin		1	26.2855	26.2869	0.00459081
			2	26.2832	26.2869
			3	26.292	26.2869
