# Supplementary material for: Transcriptome Dynamics during Maize Endosperm Development
Source: PLoS One. 2016 Oct 3;11(10):e0163814. doi: 10.1371/journal.pone.0163814 (PMC5047526; doi:10.1371/journal.pone.0163814)
Supplement: S3 Table — (XLS) [file pone.0163814.s012.xls]

## Sheet: Six type alternative splicing
Table S3. Alternative splicing type
Abbreviation	Full Name
A3SS	Alternative 3' Splice Site
A5SS	Alternative 5' Splice Site
AFE	Alternative First Exon
ALE	Alternative Last Exon
IR	Itron-retention
SE	Exon-skipping
Table S3. Genes with alternative 3' splice site
DAP	Gene ID	Chromosome	Strand	AS type	Alternative Exon start position	Alternative Exon end position	Retain Exon start position	Retain Exon end position	AS start-end position
5 DAP	AC177897.2_FG002	1	+	A3SS	260136189	260136407	260136192	260136407	260136189:260136191
5 DAP	AC177897.2_FG002	1	+	A3SS	260136996	260137240	260137020	260137240	260136996:260137019
5 DAP	AC207347.3_FG005	1	+	A3SS	252795834	252796110	252795905	252796110	252795834:252795904
5 DAP	AC207347.3_FG005	1	+	A3SS	252798248	252798450	252798398	252798450	252798248:252798397
5 DAP	AC213099.3_FG001	1	+	A3SS	62918982	62919069	62919001	62919069	62918982:62919000
5 DAP	AC217358.3_FG010	1	+	A3SS	296991226	296991285	296991247	296991285	296991226:296991246
5 DAP	AC234520.1_FG005	1	+	A3SS	164491401	164491844	164491499	164491844	164491401:164491498
5 DAP	GRMZM2G003076	1	+	A3SS	83826870	83826962	83826890	83826962	83826870:83826889
5 DAP	GRMZM2G003076	1	+	A3SS	83827681	83827744	83827713	83827744	83827681:83827712
5 DAP	GRMZM2G003724	1	+	A3SS	237458583	237458724	237458589	237458724	237458583:237458588
5 DAP	GRMZM2G003724	1	+	A3SS	237458583	237458724	237458598	237458724	237458583:237458597
5 DAP	GRMZM2G003724	1	+	A3SS	237471796	237471845	237471807	237471845	237471796:237471806
5 DAP	GRMZM2G004736	1	+	A3SS	71537581	71538057	71537621	71538057	71537581:71537620
5 DAP	GRMZM2G004736	1	+	A3SS	71539123	71539369	71539171	71539369	71539123:71539170
5 DAP	GRMZM2G004996	1	+	A3SS	232178246	232178375	232178271	232178375	232178246:232178270
5 DAP	GRMZM2G006673	1	+	A3SS	2869083	2869149	2869087	2869149	2869083:2869086
5 DAP	GRMZM2G007675	1	+	A3SS	300635249	300635359	300635256	300635359	300635249:300635255
5 DAP	GRMZM2G010353	1	+	A3SS	286326927	286327121	286326987	286327121	286326927:286326986
5 DAP	GRMZM2G015067	1	+	A3SS	22869539	22869713	22869546	22869713	22869539:22869545
5 DAP	GRMZM2G015097	1	+	A3SS	171231859	171231951	171231873	171231951	171231859:171231872
5 DAP	GRMZM2G016210	1	+	A3SS	201641246	201641303	201641250	201641303	201641246:201641249
5 DAP	GRMZM2G017254	1	+	A3SS	16601909	16602033	16601912	16602033	16601909:16601911
5 DAP	GRMZM2G018068	1	+	A3SS	11774774	11774956	11774777	11774956	11774774:11774776
5 DAP	GRMZM2G018068	1	+	A3SS	11777104	11777217	11777110	11777217	11777104:11777109
5 DAP	GRMZM2G019411	1	+	A3SS	242433847	242434034	242433877	242434034	242433847:242433876
5 DAP	GRMZM2G019673	1	+	A3SS	132830410	132831341	132831247	132831341	132830410:132831246
5 DAP	GRMZM2G019926	1	+	A3SS	171493771	171493996	171493778	171493996	171493771:171493777
5 DAP	GRMZM2G021742	1	+	A3SS	298434428	298434830	298434660	298434830	298434428:298434659
5 DAP	GRMZM2G023392	1	+	A3SS	250302546	250302670	250302563	250302670	250302546:250302562
5 DAP	GRMZM2G023575	1	+	A3SS	18129764	18129982	18129767	18129982	18129764:18129766
5 DAP	GRMZM2G023906	1	+	A3SS	182092579	182093039	182092900	182093039	182092579:182092899
5 DAP	GRMZM2G025488	1	+	A3SS	205691820	205692338	205691910	205692338	205691820:205691909
5 DAP	GRMZM2G026654	1	+	A3SS	42489908	42489956	42489932	42489956	42489908:42489931
5 DAP	GRMZM2G028379	1	+	A3SS	261410698	261410757	261410702	261410757	261410698:261410701
5 DAP	GRMZM2G028379	1	+	A3SS	261490001	261490451	261490052	261490451	261490001:261490051
5 DAP	GRMZM2G029536	1	+	A3SS	278525071	278525168	278525091	278525168	278525071:278525090
5 DAP	GRMZM2G031677	1	+	A3SS	213313591	213313825	213313618	213313825	213313591:213313617
5 DAP	GRMZM2G032171	1	+	A3SS	119016107	119016274	119016125	119016274	119016107:119016124
5 DAP	GRMZM2G036169	1	+	A3SS	300272623	300272870	300272628	300272870	300272623:300272627
5 DAP	GRMZM2G036169	1	+	A3SS	300274539	300274657	300274589	300274657	300274539:300274588
5 DAP	GRMZM2G038848	1	+	A3SS	254660232	254660392	254660252	254660392	254660232:254660251
5 DAP	GRMZM2G038848	1	+	A3SS	254661308	254661403	254661332	254661403	254661308:254661331
5 DAP	GRMZM2G039906	1	+	A3SS	285220568	285220645	285220584	285220645	285220568:285220583
5 DAP	GRMZM2G039906	1	+	A3SS	285220568	285220645	285220594	285220645	285220568:285220593
5 DAP	GRMZM2G040561	1	+	A3SS	27912269	27912374	27912293	27912374	27912269:27912292
5 DAP	GRMZM2G041050	1	+	A3SS	162587100	162587298	162587103	162587298	162587100:162587102
5 DAP	GRMZM2G041613	1	+	A3SS	109420754	109420903	109420757	109420903	109420754:109420756
5 DAP	GRMZM2G042704	1	+	A3SS	231182522	231182819	231182526	231182819	231182522:231182525
5 DAP	GRMZM2G042704	1	+	A3SS	231182522	231182819	231182631	231182819	231182522:231182630
5 DAP	GRMZM2G043417	1	+	A3SS	259407430	259407569	259407442	259407569	259407430:259407441
5 DAP	GRMZM2G043948	1	+	A3SS	56571072	56571236	56571088	56571236	56571072:56571087
5 DAP	GRMZM2G044388	1	+	A3SS	3646744	3646922	3646755	3646922	3646744:3646754
5 DAP	GRMZM2G044569	1	+	A3SS	268878166	268878409	268878175	268878409	268878166:268878174
5 DAP	GRMZM2G046274	1	+	A3SS	38737905	38737980	38737918	38737980	38737905:38737917
5 DAP	GRMZM2G047038	1	+	A3SS	270134816	270135009	270134840	270135009	270134816:270134839
5 DAP	GRMZM2G048324	1	+	A3SS	70426910	70427395	70426916	70427395	70426910:70426915
5 DAP	GRMZM2G049216	1	+	A3SS	4308063	4308228	4308167	4308228	4308063:4308166
5 DAP	GRMZM2G056357	1	+	A3SS	225483496	225483880	225483506	225483880	225483496:225483505
5 DAP	GRMZM2G057973	1	+	A3SS	295879293	295879543	295879315	295879543	295879293:295879314
5 DAP	GRMZM2G057973	1	+	A3SS	295879293	295879543	295879357	295879543	295879293:295879356
5 DAP	GRMZM2G057973	1	+	A3SS	295879293	295879543	295879360	295879543	295879293:295879359
5 DAP	GRMZM2G058032	1	+	A3SS	276989433	276989522	276989438	276989522	276989433:276989437
5 DAP	GRMZM2G061662	1	+	A3SS	293150351	293150531	293150382	293150531	293150351:293150381
5 DAP	GRMZM2G062394	1	+	A3SS	290105220	290105291	290105227	290105291	290105220:290105226
5 DAP	GRMZM2G064841	1	+	A3SS	21197524	21197627	21197549	21197627	21197524:21197548
5 DAP	GRMZM2G068259	1	+	A3SS	262162903	262163022	262162924	262163022	262162903:262162923
5 DAP	GRMZM2G068443	1	+	A3SS	293647816	293647922	293647821	293647922	293647816:293647820
5 DAP	GRMZM2G068471	1	+	A3SS	264087424	264087534	264087450	264087534	264087424:264087449
5 DAP	GRMZM2G070211	1	+	A3SS	253503976	253504104	253503979	253504104	253503976:253503978
5 DAP	GRMZM2G072682	1	+	A3SS	280832799	280832851	280832807	280832851	280832799:280832806
5 DAP	GRMZM2G073754	1	+	A3SS	271568943	271569080	271568969	271569080	271568943:271568968
5 DAP	GRMZM2G074114	1	+	A3SS	191447388	191447594	191447391	191447594	191447388:191447390
5 DAP	GRMZM2G074270	1	+	A3SS	191444675	191444808	191444679	191444808	191444675:191444678
5 DAP	GRMZM2G076597	1	+	A3SS	237744967	237745382	237745169	237745382	237744967:237745168
5 DAP	GRMZM2G077131	1	+	A3SS	254982965	254983103	254982978	254983103	254982965:254982977
5 DAP	GRMZM2G078569	1	+	A3SS	211618252	211618481	211618324	211618481	211618252:211618323
5 DAP	GRMZM2G079823	1	+	A3SS	26197812	26198052	26197816	26198052	26197812:26197815
5 DAP	GRMZM2G079823	1	+	A3SS	26202130	26203240	26202826	26203240	26202130:26202825
5 DAP	GRMZM2G080462	1	+	A3SS	242142696	242142822	242142755	242142822	242142696:242142754
5 DAP	GRMZM2G080462	1	+	A3SS	242142939	242143024	242142955	242143024	242142939:242142954
5 DAP	GRMZM2G080565	1	+	A3SS	195776774	195776995	195776785	195776995	195776774:195776784
5 DAP	GRMZM2G081148	1	+	A3SS	225665659	225665717	225665669	225665717	225665659:225665668
5 DAP	GRMZM2G082836	1	+	A3SS	68109346	68109407	68109351	68109407	68109346:68109350
5 DAP	GRMZM2G083755	1	+	A3SS	187342534	187342916	187342536	187342916	187342534:187342535
5 DAP	GRMZM2G084149	1	+	A3SS	191002992	191003153	191003013	191003153	191002992:191003012
5 DAP	GRMZM2G084389	1	+	A3SS	48877394	48877431	48877404	48877431	48877394:48877403
5 DAP	GRMZM2G084513	1	+	A3SS	241784575	241784678	241784580	241784678	241784575:241784579
5 DAP	GRMZM2G085827	1	+	A3SS	2733875	2733944	2733880	2733944	2733875:2733879
5 DAP	GRMZM2G086887	1	+	A3SS	157231613	157235390	157235271	157235390	157231613:157235270
5 DAP	GRMZM2G086887	1	+	A3SS	157237397	157237515	157237403	157237515	157237397:157237402
5 DAP	GRMZM2G086992	1	+	A3SS	74603599	74603779	74603603	74603779	74603599:74603602
5 DAP	GRMZM2G087063	1	+	A3SS	80621753	80622003	80621794	80622003	80621753:80621793
5 DAP	GRMZM2G087161	1	+	A3SS	45506827	45506987	45506833	45506987	45506827:45506832
5 DAP	GRMZM2G088309	1	+	A3SS	26577115	26577258	26577121	26577258	26577115:26577120
5 DAP	GRMZM2G088309	1	+	A3SS	26577877	26577976	26577883	26577976	26577877:26577882
5 DAP	GRMZM2G088375	1	+	A3SS	174303604	174304327	174304063	174304327	174303604:174304062
5 DAP	GRMZM2G092232	1	+	A3SS	3131510	3131681	3131538	3131681	3131510:3131537
5 DAP	GRMZM2G093849	1	+	A3SS	266045089	266045211	266045139	266045211	266045089:266045138
5 DAP	GRMZM2G096020	1	+	A3SS	7342691	7343392	7343188	7343392	7342691:7343187
5 DAP	GRMZM2G096585	1	+	A3SS	192403377	192403475	192403387	192403475	192403377:192403386
5 DAP	GRMZM2G096585	1	+	A3SS	192403543	192403727	192403558	192403727	192403543:192403557
5 DAP	GRMZM2G097283	1	+	A3SS	19557898	19558001	19557968	19558001	19557898:19557967
5 DAP	GRMZM2G097434	1	+	A3SS	17244657	17244891	17244704	17244891	17244657:17244703
5 DAP	GRMZM2G098714	1	+	A3SS	26327912	26328181	26327914	26328181	26327912:26327913
5 DAP	GRMZM2G100121	1	+	A3SS	170476451	170476635	170476483	170476635	170476451:170476482
5 DAP	GRMZM2G101105	1	+	A3SS	220777935	220778072	220777951	220778072	220777935:220777950
5 DAP	GRMZM2G103258	1	+	A3SS	204435965	204436049	204435974	204436049	204435965:204435973
5 DAP	GRMZM2G103579	1	+	A3SS	28794678	28794847	28794740	28794847	28794678:28794739
5 DAP	GRMZM2G104373	1	+	A3SS	46545803	46545943	46545879	46545943	46545803:46545878
5 DAP	GRMZM2G105025	1	+	A3SS	279624588	279624707	279624622	279624707	279624588:279624621
5 DAP	GRMZM2G105770	1	+	A3SS	223940299	223940979	223940303	223940979	223940299:223940302
5 DAP	GRMZM2G105770	1	+	A3SS	223941362	223941491	223941374	223941491	223941362:223941373
5 DAP	GRMZM2G106017	1	+	A3SS	18439825	18439930	18439828	18439930	18439825:18439827
5 DAP	GRMZM2G106017	1	+	A3SS	18440286	18440456	18440290	18440456	18440286:18440289
5 DAP	GRMZM2G108032	1	+	A3SS	33122972	33123131	33122977	33123131	33122972:33122976
5 DAP	GRMZM2G108138	1	+	A3SS	33115871	33115974	33115892	33115974	33115871:33115891
5 DAP	GRMZM2G110304	1	+	A3SS	248124115	248125072	248124179	248125072	248124115:248124178
5 DAP	GRMZM2G110304	1	+	A3SS	248125269	248125448	248125333	248125448	248125269:248125332
5 DAP	GRMZM2G110306	1	+	A3SS	209523382	209523593	209523427	209523593	209523382:209523426
5 DAP	GRMZM2G110306	1	+	A3SS	209526948	209527220	209526968	209527220	209526948:209526967
5 DAP	GRMZM2G110345	1	+	A3SS	7563420	7563557	7563480	7563557	7563420:7563479
5 DAP	GRMZM2G110572	1	+	A3SS	147986073	147986688	147986116	147986688	147986073:147986115
5 DAP	GRMZM2G112728	1	+	A3SS	11112290	11112432	11112305	11112432	11112290:11112304
5 DAP	GRMZM2G116840	1	+	A3SS	256367403	256367542	256367439	256367542	256367403:256367438
5 DAP	GRMZM2G116908	1	+	A3SS	291525148	291525700	291525153	291525700	291525148:291525152
5 DAP	GRMZM2G116971	1	+	A3SS	216644683	216644750	216644700	216644750	216644683:216644699
5 DAP	GRMZM2G118467	1	+	A3SS	241917046	241917235	241917054	241917235	241917046:241917053
5 DAP	GRMZM2G118646	1	+	A3SS	174281645	174281742	174281655	174281742	174281645:174281654
5 DAP	GRMZM2G118917	1	+	A3SS	238340585	238340668	238340601	238340668	238340585:238340600
5 DAP	GRMZM2G119249	1	+	A3SS	151025285	151025402	151025341	151025402	151025285:151025340
5 DAP	GRMZM2G119544	1	+	A3SS	241397179	241397236	241397185	241397236	241397179:241397184
5 DAP	GRMZM2G119761	1	+	A3SS	206512313	206512449	206512320	206512449	206512313:206512319
5 DAP	GRMZM2G119933	1	+	A3SS	15779682	15779756	15779686	15779756	15779682:15779685
5 DAP	GRMZM2G119933	1	+	A3SS	15780883	15781034	15780917	15781034	15780883:15780916
5 DAP	GRMZM2G120596	1	+	A3SS	286858827	286859067	286858932	286859067	286858827:286858931
5 DAP	GRMZM2G121996	1	+	A3SS	65485727	65486367	65485828	65486367	65485727:65485827
5 DAP	GRMZM2G123876	1	+	A3SS	294886503	294886607	294886519	294886607	294886503:294886518
5 DAP	GRMZM2G124550	1	+	A3SS	3186032	3186310	3186119	3186310	3186032:3186118
5 DAP	GRMZM2G124550	1	+	A3SS	3192040	3192117	3192058	3192117	3192040:3192057
5 DAP	GRMZM2G124557	1	+	A3SS	189354232	189354404	189354246	189354404	189354232:189354245
5 DAP	GRMZM2G126338	1	+	A3SS	276073229	276073780	276073232	276073780	276073229:276073231
5 DAP	GRMZM2G127067	1	+	A3SS	86159368	86159690	86159475	86159690	86159368:86159474
5 DAP	GRMZM2G128016	1	+	A3SS	277499006	277499202	277499011	277499202	277499006:277499010
5 DAP	GRMZM2G130987	1	+	A3SS	25744303	25744438	25744365	25744438	25744303:25744364
5 DAP	GRMZM2G131907	1	+	A3SS	164641386	164641466	164641408	164641466	164641386:164641407
5 DAP	GRMZM2G132019	1	+	A3SS	7298960	7299016	7298997	7299016	7298960:7298996
5 DAP	GRMZM2G132712	1	+	A3SS	191517472	191517587	191517512	191517587	191517472:191517511
5 DAP	GRMZM2G132780	1	+	A3SS	191511142	191511933	191511150	191511933	191511142:191511149
5 DAP	GRMZM2G136366	1	+	A3SS	182284464	182284579	182284520	182284579	182284464:182284519
5 DAP	GRMZM2G136366	1	+	A3SS	182286074	182286327	182286203	182286327	182286074:182286202
5 DAP	GRMZM2G137236	1	+	A3SS	3021153	3021268	3021180	3021268	3021153:3021179
5 DAP	GRMZM2G137366	1	+	A3SS	2940580	2940671	2940585	2940671	2940580:2940584
5 DAP	GRMZM2G137839	1	+	A3SS	43680225	43680273	43680237	43680273	43680225:43680236
5 DAP	GRMZM2G138814	1	+	A3SS	52083651	52083832	52083705	52083832	52083651:52083704
5 DAP	GRMZM2G139360	1	+	A3SS	212487304	212487405	212487320	212487405	212487304:212487319
5 DAP	GRMZM2G139360	1	+	A3SS	212487811	212487951	212487908	212487951	212487811:212487907
5 DAP	GRMZM2G139744	1	+	A3SS	245161188	245161479	245161195	245161479	245161188:245161194
5 DAP	GRMZM2G140339	1	+	A3SS	11911743	11911893	11911746	11911893	11911743:11911745
5 DAP	GRMZM2G140991	1	+	A3SS	28376893	28377177	28376971	28377177	28376893:28376970
5 DAP	GRMZM2G140991	1	+	A3SS	28376893	28377177	28376993	28377177	28376893:28376992
5 DAP	GRMZM2G141273	1	+	A3SS	43757507	43757773	43757604	43757773	43757507:43757603
5 DAP	GRMZM2G141707	1	+	A3SS	219806284	219806406	219806297	219806406	219806284:219806296
5 DAP	GRMZM2G141955	1	+	A3SS	175643068	175643242	175643071	175643242	175643068:175643070
5 DAP	GRMZM2G142249	1	+	A3SS	216875082	216875267	216875199	216875267	216875082:216875198
5 DAP	GRMZM2G143160	1	+	A3SS	265313607	265314466	265313685	265314466	265313607:265313684
5 DAP	GRMZM2G143917	1	+	A3SS	206264791	206264985	206264795	206264985	206264791:206264794
5 DAP	GRMZM2G144868	1	+	A3SS	60262063	60262192	60262072	60262192	60262063:60262071
5 DAP	GRMZM2G145065	1	+	A3SS	52782319	52782473	52782355	52782473	52782319:52782354
5 DAP	GRMZM2G146111	1	+	A3SS	219372964	219373226	219372993	219373226	219372964:219372992
5 DAP	GRMZM2G146994	1	+	A3SS	244758151	244758376	244758156	244758376	244758151:244758155
5 DAP	GRMZM2G150169	1	+	A3SS	244520457	244520522	244520466	244520522	244520457:244520465
5 DAP	GRMZM2G152447	1	+	A3SS	32022978	32023099	32022992	32023099	32022978:32022991
5 DAP	GRMZM2G152549	1	+	A3SS	32085011	32085123	32085013	32085123	32085011:32085012
5 DAP	GRMZM2G153769	1	+	A3SS	23613601	23614146	23614102	23614146	23613601:23614101
5 DAP	GRMZM2G154883	1	+	A3SS	43358236	43358840	43358239	43358840	43358236:43358238
5 DAP	GRMZM2G155753	1	+	A3SS	210844717	210844791	210844741	210844791	210844717:210844740
5 DAP	GRMZM2G155767	1	+	A3SS	268954102	268954808	268954133	268954808	268954102:268954132
5 DAP	GRMZM2G155899	1	+	A3SS	296179687	296179784	296179692	296179784	296179687:296179691
5 DAP	GRMZM2G156937	1	+	A3SS	294643984	294644332	294643988	294644332	294643984:294643987
5 DAP	GRMZM2G159397	1	+	A3SS	194017992	194018070	194018028	194018070	194017992:194018027
5 DAP	GRMZM2G159581	1	+	A3SS	197387370	197387468	197387373	197387468	197387370:197387372
5 DAP	GRMZM2G161004	1	+	A3SS	188171622	188172171	188171763	188172171	188171622:188171762
5 DAP	GRMZM2G163912	1	+	A3SS	288741608	288741718	288741612	288741718	288741608:288741611
5 DAP	GRMZM2G165998	1	+	A3SS	12517642	12517756	12517669	12517756	12517642:12517668
5 DAP	GRMZM2G167428	1	+	A3SS	296657121	296657642	296657196	296657642	296657121:296657195
5 DAP	GRMZM2G167651	1	+	A3SS	216685583	216685703	216685596	216685703	216685583:216685595
5 DAP	GRMZM2G167651	1	+	A3SS	216686276	216686341	216686326	216686341	216686276:216686325
5 DAP	GRMZM2G169080	1	+	A3SS	97818393	97818622	97818489	97818622	97818393:97818488
5 DAP	GRMZM2G169820	1	+	A3SS	190548067	190548123	190548083	190548123	190548067:190548082
5 DAP	GRMZM2G172410	1	+	A3SS	12982844	12982924	12982848	12982924	12982844:12982847
5 DAP	GRMZM2G172410	1	+	A3SS	12984484	12984563	12984487	12984563	12984484:12984486
5 DAP	GRMZM2G174554	1	+	A3SS	180513636	180513781	180513647	180513781	180513636:180513646
5 DAP	GRMZM2G177867	1	+	A3SS	276675772	276675888	276675825	276675888	276675772:276675824
5 DAP	GRMZM2G177867	1	+	A3SS	276676125	276676313	276676160	276676313	276676125:276676159
5 DAP	GRMZM2G178571	1	+	A3SS	9913780	9913895	9913834	9913895	9913780:9913833
5 DAP	GRMZM2G178924	1	+	A3SS	208020956	208021077	208021022	208021077	208020956:208021021
5 DAP	GRMZM2G179411	1	+	A3SS	43973510	43974196	43973572	43974196	43973510:43973571
5 DAP	GRMZM2G179473	1	+	A3SS	271125993	271126098	271126006	271126098	271125993:271126005
5 DAP	GRMZM2G304638	1	+	A3SS	297172240	297172366	297172257	297172366	297172240:297172256
5 DAP	GRMZM2G311233	1	+	A3SS	155427157	155427638	155427190	155427638	155427157:155427189
5 DAP	GRMZM2G311233	1	+	A3SS	155429574	155429682	155429580	155429682	155429574:155429579
5 DAP	GRMZM2G312091	1	+	A3SS	288864966	288865065	288864971	288865065	288864966:288864970
5 DAP	GRMZM2G312165	1	+	A3SS	239404749	239404928	239404755	239404928	239404749:239404754
5 DAP	GRMZM2G319022	1	+	A3SS	5734430	5734490	5734433	5734490	5734430:5734432
5 DAP	GRMZM2G326643	1	+	A3SS	116048581	116048684	116048603	116048684	116048581:116048602
5 DAP	GRMZM2G326677	1	+	A3SS	242039008	242039124	242039026	242039124	242039008:242039025
5 DAP	GRMZM2G329909	1	+	A3SS	191853929	191854181	191853944	191854181	191853929:191853943
5 DAP	GRMZM2G330218	1	+	A3SS	278510955	278511741	278510979	278511741	278510955:278510978
5 DAP	GRMZM2G338333	1	+	A3SS	42516078	42516487	42516089	42516487	42516078:42516088
5 DAP	GRMZM2G340749	1	+	A3SS	259719571	259719628	259719583	259719628	259719571:259719582
5 DAP	GRMZM2G350312	1	+	A3SS	65657668	65657795	65657678	65657795	65657668:65657677
5 DAP	GRMZM2G352248	1	+	A3SS	118892334	118892471	118892397	118892471	118892334:118892396
5 DAP	GRMZM2G353147	1	+	A3SS	56946885	56946977	56946898	56946977	56946885:56946897
5 DAP	GRMZM2G361662	1	+	A3SS	273896170	273896338	273896193	273896338	273896170:273896192
5 DAP	GRMZM2G371271	1	+	A3SS	287796174	287796481	287796196	287796481	287796174:287796195
5 DAP	GRMZM2G376727	1	+	A3SS	151260447	151260518	151260450	151260518	151260447:151260449
5 DAP	GRMZM2G380777	1	+	A3SS	107287989	107288110	107288010	107288110	107287989:107288009
5 DAP	GRMZM2G385931	1	+	A3SS	51287094	51288226	51287142	51288226	51287094:51287141
5 DAP	GRMZM2G388892	1	+	A3SS	227735473	227735549	227735487	227735549	227735473:227735486
5 DAP	GRMZM2G388892	1	+	A3SS	227735708	227735830	227735711	227735830	227735708:227735710
5 DAP	GRMZM2G395121	1	+	A3SS	25879692	25879788	25879725	25879788	25879692:25879724
5 DAP	GRMZM2G395728	1	+	A3SS	278931914	278932003	278931960	278932003	278931914:278931959
5 DAP	GRMZM2G399320	1	+	A3SS	55382105	55382298	55382107	55382298	55382105:55382106
5 DAP	GRMZM2G417089	1	+	A3SS	248511053	248511247	248511068	248511247	248511053:248511067
5 DAP	GRMZM2G417089	1	+	A3SS	248511053	248511247	248511122	248511247	248511053:248511121
5 DAP	GRMZM2G417089	1	+	A3SS	248511973	248512108	248511976	248512108	248511973:248511975
5 DAP	GRMZM2G418037	1	+	A3SS	10374693	10374788	10374701	10374788	10374693:10374700
5 DAP	GRMZM2G423472	1	+	A3SS	180693100	180693311	180693114	180693311	180693100:180693113
5 DAP	GRMZM2G425719	1	+	A3SS	92343898	92344047	92343914	92344047	92343898:92343913
5 DAP	GRMZM2G428184	1	+	A3SS	5745949	5746081	5745964	5746081	5745949:5745963
5 DAP	GRMZM2G446047	1	+	A3SS	154785578	154786946	154785584	154786946	154785578:154785583
5 DAP	GRMZM2G448258	1	+	A3SS	208819726	208819871	208819730	208819871	208819726:208819729
5 DAP	GRMZM2G450920	1	+	A3SS	292342261	292342463	292342300	292342463	292342261:292342299
5 DAP	GRMZM2G457201	1	+	A3SS	22510687	22510984	22510726	22510984	22510687:22510725
5 DAP	GRMZM2G457201	1	+	A3SS	22512006	22512086	22512029	22512086	22512006:22512028
5 DAP	GRMZM2G459811	1	+	A3SS	293793351	293793493	293793384	293793493	293793351:293793383
5 DAP	GRMZM2G460012	1	+	A3SS	225245014	225245098	225245017	225245098	225245014:225245016
5 DAP	GRMZM2G469523	1	+	A3SS	220100173	220100264	220100199	220100264	220100173:220100198
5 DAP	GRMZM2G477872	1	+	A3SS	197078563	197078761	197078590	197078761	197078563:197078589
5 DAP	GRMZM2G479318	1	+	A3SS	208096363	208096518	208096379	208096518	208096363:208096378
5 DAP	GRMZM2G703555	1	+	A3SS	37109561	37109634	37109564	37109634	37109561:37109563
5 DAP	GRMZM2G703749	1	+	A3SS	138018251	138018489	138018307	138018489	138018251:138018306
5 DAP	GRMZM2G704053	1	+	A3SS	270603423	270603689	270603513	270603689	270603423:270603512
5 DAP	GRMZM5G820727	1	+	A3SS	210363247	210363423	210363260	210363423	210363247:210363259
5 DAP	GRMZM5G825524	1	+	A3SS	289215736	289215816	289215764	289215816	289215736:289215763
5 DAP	GRMZM5G842970	1	+	A3SS	228007792	228007904	228007830	228007904	228007792:228007829
5 DAP	GRMZM5G862488	1	+	A3SS	296563399	296563569	296563435	296563569	296563399:296563434
5 DAP	GRMZM5G862488	1	+	A3SS	296571217	296571333	296571225	296571333	296571217:296571224
5 DAP	GRMZM5G881950	1	+	A3SS	268258840	268259003	268258874	268259003	268258840:268258873
5 DAP	GRMZM5G886799	1	+	A3SS	224070703	224070760	224070717	224070760	224070703:224070716
5 DAP	GRMZM5G896731	1	+	A3SS	59466110	59466176	59466118	59466176	59466110:59466117
5 DAP	AC196439.3_FG002	10	+	A3SS	107151725	107151860	107151787	107151860	107151725:107151786
5 DAP	AC209206.3_FG011	10	+	A3SS	137481413	137482158	137481416	137482158	137481413:137481415
5 DAP	AC209206.3_FG011	10	+	A3SS	137486854	137486931	137486868	137486931	137486854:137486867
5 DAP	AC214266.3_FG002	10	+	A3SS	42532509	42532601	42532530	42532601	42532509:42532529
5 DAP	AF466202.2_FG008	10	+	A3SS	138601294	138601442	138601353	138601442	138601294:138601352
5 DAP	GRMZM2G000710	10	+	A3SS	95605220	95605398	95605295	95605398	95605220:95605294
5 DAP	GRMZM2G003765	10	+	A3SS	83419048	83419113	83419086	83419113	83419048:83419085
5 DAP	GRMZM2G003897	10	+	A3SS	83448533	83448639	83448571	83448639	83448533:83448570
5 DAP	GRMZM2G006428	10	+	A3SS	127348168	127348267	127348182	127348267	127348168:127348181
5 DAP	GRMZM2G010323	10	+	A3SS	117899511	117899603	117899514	117899603	117899511:117899513
5 DAP	GRMZM2G010406	10	+	A3SS	38533020	38533205	38533066	38533205	38533020:38533065
5 DAP	GRMZM2G011743	10	+	A3SS	148546269	148546358	148546274	148546358	148546269:148546273
5 DAP	GRMZM2G011746	10	+	A3SS	13610567	13610776	13610712	13610776	13610567:13610711
5 DAP	GRMZM2G015291	10	+	A3SS	99733050	99733245	99733117	99733245	99733050:99733116
5 DAP	GRMZM2G016890	10	+	A3SS	34234991	34235246	34234993	34235246	34234991:34234992
5 DAP	GRMZM2G017414	10	+	A3SS	137168758	137168859	137168763	137168859	137168758:137168762
5 DAP	GRMZM2G017815	10	+	A3SS	132371448	132371541	132371491	132371541	132371448:132371490
5 DAP	GRMZM2G019621	10	+	A3SS	125218589	125218727	125218600	125218727	125218589:125218599
5 DAP	GRMZM2G023422	10	+	A3SS	71269297	71269491	71269357	71269491	71269297:71269356
5 DAP	GRMZM2G024811	10	+	A3SS	120116500	120116587	120116516	120116587	120116500:120116515
5 DAP	GRMZM2G024811	10	+	A3SS	120117401	120117695	120117454	120117695	120117401:120117453
5 DAP	GRMZM2G028307	10	+	A3SS	16500405	16500568	16500451	16500568	16500405:16500450
5 DAP	GRMZM2G031656	10	+	A3SS	7125537	7125638	7125542	7125638	7125537:7125541
5 DAP	GRMZM2G033746	10	+	A3SS	132915253	132915474	132915282	132915474	132915253:132915281
5 DAP	GRMZM2G040902	10	+	A3SS	132508500	132508645	132508541	132508645	132508500:132508540
5 DAP	GRMZM2G040968	10	+	A3SS	20408008	20408155	20408023	20408155	20408008:20408022
5 DAP	GRMZM2G043887	10	+	A3SS	130627306	130627403	130627357	130627403	130627306:130627356
5 DAP	GRMZM2G044100	10	+	A3SS	144957349	144957700	144957416	144957700	144957349:144957415
5 DAP	GRMZM2G044317	10	+	A3SS	6594006	6594522	6594009	6594522	6594006:6594008
5 DAP	GRMZM2G045507	10	+	A3SS	71161053	71161171	71161061	71161171	71161053:71161060
5 DAP	GRMZM2G046583	10	+	A3SS	116803829	116803963	116803886	116803963	116803829:116803885
5 DAP	GRMZM2G047370	10	+	A3SS	126491147	126491278	126491196	126491278	126491147:126491195
5 DAP	GRMZM2G050394	10	+	A3SS	26090145	26090309	26090157	26090309	26090145:26090156
5 DAP	GRMZM2G050647	10	+	A3SS	115930162	115930372	115930245	115930372	115930162:115930244
5 DAP	GRMZM2G053177	10	+	A3SS	59124650	59124730	59124674	59124730	59124650:59124673
5 DAP	GRMZM2G057084	10	+	A3SS	133215607	133215843	133215718	133215843	133215607:133215717
5 DAP	GRMZM2G058595	10	+	A3SS	3190999	3191637	3191041	3191637	3190999:3191040
5 DAP	GRMZM2G065292	10	+	A3SS	125125686	125125984	125125886	125125984	125125686:125125885
5 DAP	GRMZM2G065804	10	+	A3SS	5897256	5897369	5897269	5897369	5897256:5897268
5 DAP	GRMZM2G071518	10	+	A3SS	128693185	128693268	128693194	128693268	128693185:128693193
5 DAP	GRMZM2G071518	10	+	A3SS	128695193	128695283	128695200	128695283	128695193:128695199
5 DAP	GRMZM2G077317	10	+	A3SS	80393695	80393833	80393775	80393833	80393695:80393774
5 DAP	GRMZM2G078641	10	+	A3SS	123107003	123107094	123107016	123107094	123107003:123107015
5 DAP	GRMZM2G079944	10	+	A3SS	94725894	94725971	94725923	94725971	94725894:94725922
5 DAP	GRMZM2G087824	10	+	A3SS	121412297	121412490	121412302	121412490	121412297:121412301
5 DAP	GRMZM2G087824	10	+	A3SS	121412297	121412490	121412306	121412490	121412297:121412305
5 DAP	GRMZM2G088539	10	+	A3SS	36025187	36025569	36025390	36025569	36025187:36025389
5 DAP	GRMZM2G088689	10	+	A3SS	15549551	15549708	15549556	15549708	15549551:15549555
5 DAP	GRMZM2G091168	10	+	A3SS	107428068	107428184	107428071	107428184	107428068:107428070
5 DAP	GRMZM2G091581	10	+	A3SS	138884626	138884881	138884631	138884881	138884626:138884630
5 DAP	GRMZM2G093858	10	+	A3SS	83549969	83550122	83550010	83550122	83549969:83550009
5 DAP	GRMZM2G097605	10	+	A3SS	89370102	89370188	89370106	89370188	89370102:89370105
5 DAP	GRMZM2G099005	10	+	A3SS	2225394	2225624	2225398	2225624	2225394:2225397
5 DAP	GRMZM2G104613	10	+	A3SS	148971098	148971205	148971150	148971205	148971098:148971149
5 DAP	GRMZM2G104649	10	+	A3SS	107601825	107601928	107601830	107601928	107601825:107601829
5 DAP	GRMZM2G104649	10	+	A3SS	107766687	107766868	107766711	107766868	107766687:107766710
5 DAP	GRMZM2G109674	10	+	A3SS	632659	632902	632744	632902	632659:632743
5 DAP	GRMZM2G109674	10	+	A3SS	633020	635270	633031	635270	633020:633030
5 DAP	GRMZM2G109674	10	+	A3SS	633020	635270	633036	635270	633020:633035
5 DAP	GRMZM2G110932	10	+	A3SS	149270330	149270508	149270375	149270508	149270330:149270374
5 DAP	GRMZM2G118316	10	+	A3SS	9372462	9372553	9372466	9372553	9372462:9372465
5 DAP	GRMZM2G125977	10	+	A3SS	85011455	85011546	85011459	85011546	85011455:85011458
5 DAP	GRMZM2G129457	10	+	A3SS	26137672	26137782	26137683	26137782	26137672:26137682
5 DAP	GRMZM2G136283	10	+	A3SS	149090432	149090682	149090592	149090682	149090432:149090591
5 DAP	GRMZM2G138920	10	+	A3SS	148325904	148326206	148326077	148326206	148325904:148326076
5 DAP	GRMZM2G141399	10	+	A3SS	59516910	59517062	59516939	59517062	59516910:59516938
5 DAP	GRMZM2G150901	10	+	A3SS	143257334	143257551	143257371	143257551	143257334:143257370
5 DAP	GRMZM2G152757	10	+	A3SS	15717832	15718045	15717843	15718045	15717832:15717842
5 DAP	GRMZM2G164649	10	+	A3SS	131999168	131999431	131999177	131999431	131999168:131999176
5 DAP	GRMZM2G171518	10	+	A3SS	33614740	33614836	33614771	33614836	33614740:33614770
5 DAP	GRMZM2G173483	10	+	A3SS	148513813	148513915	148513834	148513915	148513813:148513833
5 DAP	GRMZM2G174803	10	+	A3SS	24953733	24953846	24953803	24953846	24953733:24953802
5 DAP	GRMZM2G177077	10	+	A3SS	99367972	99368177	99368057	99368177	99367972:99368056
5 DAP	GRMZM2G177203	10	+	A3SS	99382673	99382842	99382711	99382842	99382673:99382710
5 DAP	GRMZM2G177373	10	+	A3SS	144558182	144558408	144558207	144558408	144558182:144558206
5 DAP	GRMZM2G180716	10	+	A3SS	125543660	125543907	125543727	125543907	125543660:125543726
5 DAP	GRMZM2G181251	10	+	A3SS	16208621	16208715	16208626	16208715	16208621:16208625
5 DAP	GRMZM2G304915	10	+	A3SS	22870714	22870875	22870718	22870875	22870714:22870717
5 DAP	GRMZM2G305582	10	+	A3SS	77449103	77449832	77449115	77449832	77449103:77449114
5 DAP	GRMZM2G310674	10	+	A3SS	16359378	16359559	16359412	16359559	16359378:16359411
5 DAP	GRMZM2G312026	10	+	A3SS	149445629	149445697	149445636	149445697	149445629:149445635
5 DAP	GRMZM2G314661	10	+	A3SS	4873231	4873905	4873320	4873905	4873231:4873319
5 DAP	GRMZM2G343080	10	+	A3SS	72818876	72818965	72818892	72818965	72818876:72818891
5 DAP	GRMZM2G349709	10	+	A3SS	115946050	115946115	115946056	115946115	115946050:115946055
5 DAP	GRMZM2G368902	10	+	A3SS	63616979	63617136	63616982	63617136	63616979:63616981
5 DAP	GRMZM2G420789	10	+	A3SS	65700590	65700763	65700660	65700763	65700590:65700659
5 DAP	GRMZM2G420789	10	+	A3SS	65706701	65706879	65706761	65706879	65706701:65706760
5 DAP	GRMZM2G426275	10	+	A3SS	109376323	109376466	109376373	109376466	109376323:109376372
5 DAP	GRMZM2G427031	10	+	A3SS	144726256	144726484	144726288	144726484	144726256:144726287
5 DAP	GRMZM2G431157	10	+	A3SS	19848192	19848276	19848209	19848276	19848192:19848208
5 DAP	GRMZM2G440259	10	+	A3SS	148431735	148431814	148431748	148431814	148431735:148431747
5 DAP	GRMZM2G446895	10	+	A3SS	80602478	80602554	80602484	80602554	80602478:80602483
5 DAP	GRMZM2G446895	10	+	A3SS	80603134	80603224	80603140	80603224	80603134:80603139
5 DAP	GRMZM2G451231	10	+	A3SS	23786669	23787087	23786675	23787087	23786669:23786674
5 DAP	GRMZM2G468799	10	+	A3SS	8717960	8718024	8717967	8718024	8717960:8717966
5 DAP	GRMZM2G473385	10	+	A3SS	104899228	104899283	104899240	104899283	104899228:104899239
5 DAP	GRMZM2G701585	10	+	A3SS	102491231	102491447	102491233	102491447	102491231:102491232
5 DAP	GRMZM2G701585	10	+	A3SS	102491231	102491447	102491235	102491447	102491231:102491234
5 DAP	GRMZM5G845163	10	+	A3SS	84598931	84598992	84598939	84598992	84598931:84598938
5 DAP	GRMZM5G845163	10	+	A3SS	84600088	84600315	84600146	84600315	84600088:84600145
5 DAP	GRMZM5G850786	10	+	A3SS	126874454	126874673	126874459	126874673	126874454:126874458
5 DAP	GRMZM5G852877	10	+	A3SS	96322177	96322401	96322202	96322401	96322177:96322201
5 DAP	GRMZM5G852877	10	+	A3SS	96323581	96323685	96323633	96323685	96323581:96323632
5 DAP	GRMZM5G866734	10	+	A3SS	146995991	146996042	146995996	146996042	146995991:146995995
5 DAP	AC194970.5_FG004	2	+	A3SS	207354189	207354299	207354239	207354299	207354189:207354238
5 DAP	AC194970.5_FG004	2	+	A3SS	207354964	207355131	207355023	207355131	207354964:207355022
5 DAP	AC194970.5_FG004	2	+	A3SS	207356641	207356770	207356677	207356770	207356641:207356676
5 DAP	AC197575.3_FG008	2	+	A3SS	32498993	32499123	32499007	32499123	32498993:32499006
5 DAP	AC197575.3_FG008	2	+	A3SS	32499155	32499262	32499188	32499262	32499155:32499187
5 DAP	AC198353.5_FG004	2	+	A3SS	188773266	188773448	188773294	188773448	188773266:188773293
5 DAP	AC198353.5_FG004	2	+	A3SS	188781082	188781436	188781329	188781436	188781082:188781328
5 DAP	AC199782.5_FG002	2	+	A3SS	194358885	194358991	194358888	194358991	194358885:194358887
5 DAP	AC209624.2_FG001	2	+	A3SS	83186884	83186982	83186890	83186982	83186884:83186889
5 DAP	AC209624.2_FG001	2	+	A3SS	83188728	83190465	83188731	83190465	83188728:83188730
5 DAP	AC212859.3_FG007	2	+	A3SS	25732933	25733779	25732936	25733779	25732933:25732935
5 DAP	AC218093.3_FG005	2	+	A3SS	25769005	25769981	25769867	25769981	25769005:25769866
5 DAP	AC218093.3_FG005	2	+	A3SS	25770069	25770326	25770251	25770326	25770069:25770250
5 DAP	AC233887.1_FG005	2	+	A3SS	55447526	55447675	55447541	55447675	55447526:55447540
5 DAP	AC233910.1_FG005	2	+	A3SS	197758047	197758098	197758052	197758098	197758047:197758051
5 DAP	AC233910.1_FG005	2	+	A3SS	197758696	197758785	197758710	197758785	197758696:197758709
5 DAP	GRMZM2G001084	2	+	A3SS	63785356	63785504	63785382	63785504	63785356:63785381
5 DAP	GRMZM2G001297	2	+	A3SS	216682242	216682403	216682263	216682403	216682242:216682262
5 DAP	GRMZM2G002642	2	+	A3SS	26387599	26387780	26387670	26387780	26387599:26387669
5 DAP	GRMZM2G003563	2	+	A3SS	217356876	217357122	217356893	217357122	217356876:217356892
5 DAP	GRMZM2G003692	2	+	A3SS	118077729	118077824	118077732	118077824	118077729:118077731
5 DAP	GRMZM2G007256	2	+	A3SS	9996974	9997130	9997010	9997130	9996974:9997009
5 DAP	GRMZM2G009136	2	+	A3SS	178879486	178879992	178879539	178879992	178879486:178879538
5 DAP	GRMZM2G013283	2	+	A3SS	50460559	50460638	50460571	50460638	50460559:50460570
5 DAP	GRMZM2G013283	2	+	A3SS	50485363	50485464	50485394	50485464	50485363:50485393
5 DAP	GRMZM2G014276	2	+	A3SS	13348921	13349206	13348971	13349206	13348921:13348970
5 DAP	GRMZM2G014276	2	+	A3SS	13351101	13351296	13351166	13351296	13351101:13351165
5 DAP	GRMZM2G016894	2	+	A3SS	47556120	47556363	47556128	47556363	47556120:47556127
5 DAP	GRMZM2G016928	2	+	A3SS	73290318	73290406	73290322	73290406	73290318:73290321
5 DAP	GRMZM2G017351	2	+	A3SS	209921601	209921738	209921611	209921738	209921601:209921610
5 DAP	GRMZM2G018059	2	+	A3SS	48656847	48656974	48656855	48656974	48656847:48656854
5 DAP	GRMZM2G018241	2	+	A3SS	161137206	161138045	161137515	161138045	161137206:161137514
5 DAP	GRMZM2G018241	2	+	A3SS	161137206	161138045	161137601	161138045	161137206:161137600
5 DAP	GRMZM2G018241	2	+	A3SS	161137206	161138045	161137795	161138045	161137206:161137794
5 DAP	GRMZM2G018356	2	+	A3SS	166445047	166445344	166445223	166445344	166445047:166445222
5 DAP	GRMZM2G018595	2	+	A3SS	1436593	1436830	1436603	1436830	1436593:1436602
5 DAP	GRMZM2G019901	2	+	A3SS	182865813	182865881	182865829	182865881	182865813:182865828
5 DAP	GRMZM2G020843	2	+	A3SS	2105320	2105385	2105323	2105385	2105320:2105322
5 DAP	GRMZM2G021598	2	+	A3SS	189633616	189634079	189633711	189634079	189633616:189633710
5 DAP	GRMZM2G027638	2	+	A3SS	141235855	141237089	141237044	141237089	141235855:141237043
5 DAP	GRMZM2G028183	2	+	A3SS	143266671	143266812	143266677	143266812	143266671:143266676
5 DAP	GRMZM2G029194	2	+	A3SS	3669440	3669706	3669677	3669706	3669440:3669676
5 DAP	GRMZM2G030275	2	+	A3SS	29631328	29631421	29631356	29631421	29631328:29631355
5 DAP	GRMZM2G031143	2	+	A3SS	211661982	211662216	211661985	211662216	211661982:211661984
5 DAP	GRMZM2G031143	2	+	A3SS	211662581	211662756	211662650	211662756	211662581:211662649
5 DAP	GRMZM2G031536	2	+	A3SS	9919493	9919696	9919498	9919696	9919493:9919497
5 DAP	GRMZM2G031536	2	+	A3SS	9920170	9920288	9920180	9920288	9920170:9920179
5 DAP	GRMZM2G034794	2	+	A3SS	199887865	199888062	199887894	199888062	199887865:199887893
5 DAP	GRMZM2G035985	2	+	A3SS	214850003	214850152	214850006	214850152	214850003:214850005
5 DAP	GRMZM2G035985	2	+	A3SS	214850807	214850938	214850813	214850938	214850807:214850812
5 DAP	GRMZM2G035996	2	+	A3SS	192106452	192106840	192106771	192106840	192106452:192106770
5 DAP	GRMZM2G035996	2	+	A3SS	192108455	192108559	192108458	192108559	192108455:192108457
5 DAP	GRMZM2G039811	2	+	A3SS	198320555	198320732	198320579	198320732	198320555:198320578
5 DAP	GRMZM2G041312	2	+	A3SS	62102510	62102641	62102516	62102641	62102510:62102515
5 DAP	GRMZM2G041312	2	+	A3SS	62104033	62104206	62104047	62104206	62104033:62104046
5 DAP	GRMZM2G044438	2	+	A3SS	222016644	222017124	222016679	222017124	222016644:222016678
5 DAP	GRMZM2G045820	2	+	A3SS	30810865	30812031	30810889	30812031	30810865:30810888
5 DAP	GRMZM2G046968	2	+	A3SS	3401033	3401242	3401127	3401242	3401033:3401126
5 DAP	GRMZM2G047316	2	+	A3SS	158283140	158283260	158283204	158283260	158283140:158283203
5 DAP	GRMZM2G047486	2	+	A3SS	136178576	136179246	136178658	136179246	136178576:136178657
5 DAP	GRMZM2G048008	2	+	A3SS	188979054	188979355	188979190	188979355	188979054:188979189
5 DAP	GRMZM2G053557	2	+	A3SS	33180317	33180378	33180323	33180378	33180317:33180322
5 DAP	GRMZM2G056036	2	+	A3SS	31038600	31038933	31038617	31038933	31038600:31038616
5 DAP	GRMZM2G056036	2	+	A3SS	31038600	31038933	31038773	31038933	31038600:31038772
5 DAP	GRMZM2G057006	2	+	A3SS	49925634	49925743	49925646	49925743	49925634:49925645
5 DAP	GRMZM2G057006	2	+	A3SS	49926403	49926519	49926416	49926519	49926403:49926415
5 DAP	GRMZM2G057056	2	+	A3SS	225019364	225019444	225019375	225019444	225019364:225019374
5 DAP	GRMZM2G057056	2	+	A3SS	225019520	225019945	225019904	225019945	225019520:225019903
5 DAP	GRMZM2G058095	2	+	A3SS	190417499	190417845	190417522	190417845	190417499:190417521
5 DAP	GRMZM2G058105	2	+	A3SS	196052826	196052947	196052905	196052947	196052826:196052904
5 DAP	GRMZM2G059015	2	+	A3SS	214506802	214506862	214506805	214506862	214506802:214506804
5 DAP	GRMZM2G062416	2	+	A3SS	174979836	174979977	174979937	174979977	174979836:174979936
5 DAP	GRMZM2G063775	2	+	A3SS	186675982	186676568	186675993	186676568	186675982:186675992
5 DAP	GRMZM2G064873	2	+	A3SS	167411429	167411734	167411627	167411734	167411429:167411626
5 DAP	GRMZM2G065276	2	+	A3SS	162977888	162978067	162977969	162978067	162977888:162977968
5 DAP	GRMZM2G066516	2	+	A3SS	187052483	187052944	187052639	187052944	187052483:187052638
5 DAP	GRMZM2G066516	2	+	A3SS	187053032	187053465	187053056	187053465	187053032:187053055
5 DAP	GRMZM2G067063	2	+	A3SS	203719390	203719574	203719395	203719574	203719390:203719394
5 DAP	GRMZM2G068982	2	+	A3SS	10777577	10777738	10777611	10777738	10777577:10777610
5 DAP	GRMZM2G068982	2	+	A3SS	10782381	10782428	10782391	10782428	10782381:10782390
5 DAP	GRMZM2G070389	2	+	A3SS	3080438	3080555	3080456	3080555	3080438:3080455
5 DAP	GRMZM2G073054	2	+	A3SS	58590065	58590202	58590081	58590202	58590065:58590080
5 DAP	GRMZM2G073743	2	+	A3SS	8502838	8503083	8502851	8503083	8502838:8502850
5 DAP	GRMZM2G073861	2	+	A3SS	8505763	8506726	8505822	8506726	8505763:8505821
5 DAP	GRMZM2G077823	2	+	A3SS	212352519	212352681	212352522	212352681	212352519:212352521
5 DAP	GRMZM2G077863	2	+	A3SS	95450197	95450361	95450213	95450361	95450197:95450212
5 DAP	GRMZM2G078033	2	+	A3SS	2363975	2364404	2363997	2364404	2363975:2363996
5 DAP	GRMZM2G079658	2	+	A3SS	64608872	64608981	64608894	64608981	64608872:64608893
5 DAP	GRMZM2G081571	2	+	A3SS	198573410	198573485	198573421	198573485	198573410:198573420
5 DAP	GRMZM2G082181	2	+	A3SS	17547704	17547957	17547709	17547957	17547704:17547708
5 DAP	GRMZM2G082448	2	+	A3SS	214213382	214213486	214213393	214213486	214213382:214213392
5 DAP	GRMZM2G082580	2	+	A3SS	170775443	170775663	170775449	170775663	170775443:170775448
5 DAP	GRMZM2G083095	2	+	A3SS	226450626	226450720	226450637	226450720	226450626:226450636
5 DAP	GRMZM2G083972	2	+	A3SS	163562835	163565107	163562996	163565107	163562835:163562995
5 DAP	GRMZM2G083972	2	+	A3SS	163562835	163565107	163562999	163565107	163562835:163562998
5 DAP	GRMZM2G084252	2	+	A3SS	1547435	1547766	1547444	1547766	1547435:1547443
5 DAP	GRMZM2G086648	2	+	A3SS	20783317	20783521	20783454	20783521	20783317:20783453
5 DAP	GRMZM2G086876	2	+	A3SS	842190	842263	842196	842263	842190:842195
5 DAP	GRMZM2G088261	2	+	A3SS	161858083	161858187	161858135	161858187	161858083:161858134
5 DAP	GRMZM2G089596	2	+	A3SS	33619234	33619562	33619306	33619562	33619234:33619305
5 DAP	GRMZM2G090061	2	+	A3SS	173424504	173424583	173424514	173424583	173424504:173424513
5 DAP	GRMZM2G094664	2	+	A3SS	236718645	236720784	236718663	236720784	236718645:236718662
5 DAP	GRMZM2G097568	2	+	A3SS	217640400	217640485	217640407	217640485	217640400:217640406
5 DAP	GRMZM2G098076	2	+	A3SS	176240402	176240753	176240408	176240753	176240402:176240407
5 DAP	GRMZM2G098859	2	+	A3SS	211282144	211282258	211282210	211282258	211282144:211282209
5 DAP	GRMZM2G100872	2	+	A3SS	36601113	36601265	36601180	36601265	36601113:36601179
5 DAP	GRMZM2G101383	2	+	A3SS	17794191	17794271	17794226	17794271	17794191:17794225
5 DAP	GRMZM2G102829	2	+	A3SS	162471102	162471266	162471257	162471266	162471102:162471256
5 DAP	GRMZM2G104999	2	+	A3SS	165383304	165383439	165383329	165383439	165383304:165383328
5 DAP	GRMZM2G105317	2	+	A3SS	224594588	224594639	224594592	224594639	224594588:224594591
5 DAP	GRMZM2G106531	2	+	A3SS	226368616	226368768	226368630	226368768	226368616:226368629
5 DAP	GRMZM2G107187	2	+	A3SS	2534824	2534979	2534830	2534979	2534824:2534829
5 DAP	GRMZM2G109217	2	+	A3SS	22173932	22174021	22173938	22174021	22173932:22173937
5 DAP	GRMZM2G111143	2	+	A3SS	133841345	133841630	133841348	133841630	133841345:133841347
5 DAP	GRMZM2G111172	2	+	A3SS	233177705	233177762	233177712	233177762	233177705:233177711
5 DAP	GRMZM2G111912	2	+	A3SS	75642048	75642164	75642051	75642164	75642048:75642050
5 DAP	GRMZM2G111912	2	+	A3SS	75642624	75642726	75642645	75642726	75642624:75642644
5 DAP	GRMZM2G111912	2	+	A3SS	75651337	75651417	75651381	75651417	75651337:75651380
5 DAP	GRMZM2G112839	2	+	A3SS	221083412	221083756	221083483	221083756	221083412:221083482
5 DAP	GRMZM2G115805	2	+	A3SS	88198579	88198681	88198586	88198681	88198579:88198585
5 DAP	GRMZM2G117226	2	+	A3SS	233474296	233475093	233474368	233475093	233474296:233474367
5 DAP	GRMZM2G119214	2	+	A3SS	179751119	179751206	179751122	179751206	179751119:179751121
5 DAP	GRMZM2G120091	2	+	A3SS	189716991	189717110	189717010	189717110	189716991:189717009
5 DAP	GRMZM2G121074	2	+	A3SS	7659239	7659374	7659294	7659374	7659239:7659293
5 DAP	GRMZM2G121948	2	+	A3SS	220323149	220323280	220323169	220323280	220323149:220323168
5 DAP	GRMZM2G123940	2	+	A3SS	63941574	63941666	63941578	63941666	63941574:63941577
5 DAP	GRMZM2G124802	2	+	A3SS	220980647	220981840	220981128	220981840	220980647:220981127
5 DAP	GRMZM2G130052	2	+	A3SS	170491083	170491203	170491129	170491203	170491083:170491128
5 DAP	GRMZM2G131793	2	+	A3SS	147624770	147624842	147624773	147624842	147624770:147624772
5 DAP	GRMZM2G134951	2	+	A3SS	32840382	32840483	32840407	32840483	32840382:32840406
5 DAP	GRMZM2G134951	2	+	A3SS	32849607	32850110	32849612	32850110	32849607:32849611
5 DAP	GRMZM2G137477	2	+	A3SS	188359247	188359350	188359255	188359350	188359247:188359254
5 DAP	GRMZM2G137964	2	+	A3SS	75257878	75258077	75257972	75258077	75257878:75257971
5 DAP	GRMZM2G142664	2	+	A3SS	17582290	17582378	17582312	17582378	17582290:17582311
5 DAP	GRMZM2G142664	2	+	A3SS	17583193	17583556	17583228	17583556	17583193:17583227
5 DAP	GRMZM2G145895	2	+	A3SS	170876177	170876250	170876185	170876250	170876177:170876184
5 DAP	GRMZM2G148147	2	+	A3SS	43000822	43001268	43000825	43001268	43000822:43000824
5 DAP	GRMZM2G148333	2	+	A3SS	183561219	183561698	183561282	183561698	183561219:183561281
5 DAP	GRMZM2G150004	2	+	A3SS	1640854	1641389	1640862	1641389	1640854:1640861
5 DAP	GRMZM2G150496	2	+	A3SS	3737911	3738532	3737945	3738532	3737911:3737944
5 DAP	GRMZM2G150762	2	+	A3SS	176639392	176639587	176639421	176639587	176639392:176639420
5 DAP	GRMZM2G151905	2	+	A3SS	218359819	218359875	218359842	218359875	218359819:218359841
5 DAP	GRMZM2G151983	2	+	A3SS	217221628	217221981	217221748	217221981	217221628:217221747
5 DAP	GRMZM2G151983	2	+	A3SS	217222601	217222922	217222606	217222922	217222601:217222605
5 DAP	GRMZM2G154156	2	+	A3SS	107093320	107093568	107093339	107093568	107093320:107093338
5 DAP	GRMZM2G154156	2	+	A3SS	107095896	107095958	107095898	107095958	107095896:107095897
5 DAP	GRMZM2G155437	2	+	A3SS	153128886	153129112	153128944	153129112	153128886:153128943
5 DAP	GRMZM2G156638	2	+	A3SS	11993842	11993944	11993845	11993944	11993842:11993844
5 DAP	GRMZM2G156638	2	+	A3SS	11999318	11999473	11999337	11999473	11999318:11999336
5 DAP	GRMZM2G156638	2	+	A3SS	12000514	12000755	12000519	12000755	12000514:12000518
5 DAP	GRMZM2G157061	2	+	A3SS	32260024	32260111	32260067	32260111	32260024:32260066
5 DAP	GRMZM2G157196	2	+	A3SS	23951111	23951285	23951153	23951285	23951111:23951152
5 DAP	GRMZM2G157621	2	+	A3SS	216426919	216426961	216426925	216426961	216426919:216426924
5 DAP	GRMZM2G157822	2	+	A3SS	52498074	52498800	52498762	52498800	52498074:52498761
5 DAP	GRMZM2G157822	2	+	A3SS	52499335	52500208	52500137	52500208	52499335:52500136
5 DAP	GRMZM2G158575	2	+	A3SS	161604629	161604805	161604697	161604805	161604629:161604696
5 DAP	GRMZM2G160801	2	+	A3SS	32764709	32764864	32764772	32764864	32764709:32764771
5 DAP	GRMZM2G160801	2	+	A3SS	32781307	32781371	32781312	32781371	32781307:32781311
5 DAP	GRMZM2G161087	2	+	A3SS	81662762	81663123	81662765	81663123	81662762:81662764
5 DAP	GRMZM2G161913	2	+	A3SS	16464496	16464588	16464517	16464588	16464496:16464516
5 DAP	GRMZM2G163233	2	+	A3SS	204474141	204474395	204474255	204474395	204474141:204474254
5 DAP	GRMZM2G163307	2	+	A3SS	204488741	204488989	204488749	204488989	204488741:204488748
5 DAP	GRMZM2G164263	2	+	A3SS	199286562	199286817	199286567	199286817	199286562:199286566
5 DAP	GRMZM2G164956	2	+	A3SS	194161262	194161322	194161305	194161322	194161262:194161304
5 DAP	GRMZM2G165629	2	+	A3SS	114870200	114870433	114870225	114870433	114870200:114870224
5 DAP	GRMZM2G169539	2	+	A3SS	203257212	203257843	203257251	203257843	203257212:203257250
5 DAP	GRMZM2G171556	2	+	A3SS	18762598	18762809	18762617	18762809	18762598:18762616
5 DAP	GRMZM2G172297	2	+	A3SS	223285004	223285198	223285025	223285198	223285004:223285024
5 DAP	GRMZM2G173721	2	+	A3SS	236182618	236182772	236182732	236182772	236182618:236182731
5 DAP	GRMZM2G175008	2	+	A3SS	149186225	149187532	149186228	149187532	149186225:149186227
5 DAP	GRMZM2G175288	2	+	A3SS	7313517	7313693	7313572	7313693	7313517:7313571
5 DAP	GRMZM2G175504	2	+	A3SS	18113338	18114119	18113487	18114119	18113338:18113486
5 DAP	GRMZM2G176677	2	+	A3SS	26432113	26432390	26432351	26432390	26432113:26432350
5 DAP	GRMZM2G176881	2	+	A3SS	26440151	26440403	26440347	26440403	26440151:26440346
5 DAP	GRMZM2G177575	2	+	A3SS	83269277	83269506	83269283	83269506	83269277:83269282
5 DAP	GRMZM2G177575	2	+	A3SS	83270320	83270419	83270326	83270419	83270320:83270325
5 DAP	GRMZM2G180172	2	+	A3SS	231117905	231118235	231117921	231118235	231117905:231117920
5 DAP	GRMZM2G305007	2	+	A3SS	6476812	6476875	6476832	6476875	6476812:6476831
5 DAP	GRMZM2G306374	2	+	A3SS	10386483	10386613	10386531	10386613	10386483:10386530
5 DAP	GRMZM2G311756	2	+	A3SS	37070171	37070305	37070246	37070305	37070171:37070245
5 DAP	GRMZM2G314171	2	+	A3SS	4326225	4326308	4326282	4326308	4326225:4326281
5 DAP	GRMZM2G330772	2	+	A3SS	233915813	233915855	233915818	233915855	233915813:233915817
5 DAP	GRMZM2G336456	2	+	A3SS	181682839	181683131	181682884	181683131	181682839:181682883
5 DAP	GRMZM2G340359	2	+	A3SS	215012296	215012592	215012299	215012592	215012296:215012298
5 DAP	GRMZM2G340359	2	+	A3SS	215015093	215015284	215015096	215015284	215015093:215015095
5 DAP	GRMZM2G340955	2	+	A3SS	177745467	177745789	177745692	177745789	177745467:177745691
5 DAP	GRMZM2G340955	2	+	A3SS	177746689	177746945	177746835	177746945	177746689:177746834
5 DAP	GRMZM2G340955	2	+	A3SS	177747724	177748064	177747997	177748064	177747724:177747996
5 DAP	GRMZM2G343442	2	+	A3SS	179809526	179810033	179809909	179810033	179809526:179809908
5 DAP	GRMZM2G357972	2	+	A3SS	26003583	26004099	26003594	26004099	26003583:26003593
5 DAP	GRMZM2G358381	2	+	A3SS	211158041	211158187	211158054	211158187	211158041:211158053
5 DAP	GRMZM2G361049	2	+	A3SS	13010030	13010152	13010088	13010152	13010030:13010087
5 DAP	GRMZM2G361049	2	+	A3SS	13011150	13012208	13012058	13012208	13011150:13012057
5 DAP	GRMZM2G362718	2	+	A3SS	234402623	234402834	234402635	234402834	234402623:234402634
5 DAP	GRMZM2G363715	2	+	A3SS	167850522	167850779	167850558	167850779	167850522:167850557
5 DAP	GRMZM2G367367	2	+	A3SS	110084388	110084480	110084398	110084480	110084388:110084397
5 DAP	GRMZM2G374203	2	+	A3SS	12253630	12253846	12253641	12253846	12253630:12253640
5 DAP	GRMZM2G381059	2	+	A3SS	186439387	186439939	186439395	186439939	186439387:186439394
5 DAP	GRMZM2G388539	2	+	A3SS	56924962	56925233	56925126	56925233	56924962:56925125
5 DAP	GRMZM2G388539	2	+	A3SS	56928790	56928977	56928831	56928977	56928790:56928830
5 DAP	GRMZM2G402804	2	+	A3SS	205481985	205482050	205482001	205482050	205481985:205482000
5 DAP	GRMZM2G402804	2	+	A3SS	205483203	205484159	205483301	205484159	205483203:205483300
5 DAP	GRMZM2G408598	2	+	A3SS	40350394	40350717	40350507	40350717	40350394:40350506
5 DAP	GRMZM2G412888	2	+	A3SS	210839203	210839458	210839328	210839458	210839203:210839327
5 DAP	GRMZM2G416684	2	+	A3SS	153790448	153791044	153790466	153791044	153790448:153790465
5 DAP	GRMZM2G416964	2	+	A3SS	212484777	212485616	212484795	212485616	212484777:212484794
5 DAP	GRMZM2G422644	2	+	A3SS	195176497	195176612	195176518	195176612	195176497:195176517
5 DAP	GRMZM2G422644	2	+	A3SS	195176696	195176920	195176703	195176920	195176696:195176702
5 DAP	GRMZM2G436533	2	+	A3SS	63666523	63666573	63666529	63666573	63666523:63666528
5 DAP	GRMZM2G443903	2	+	A3SS	5009784	5009890	5009792	5009890	5009784:5009791
5 DAP	GRMZM2G446050	2	+	A3SS	190429970	190430050	190429973	190430050	190429970:190429972
5 DAP	GRMZM2G450445	2	+	A3SS	37558030	37558231	37558033	37558231	37558030:37558032
5 DAP	GRMZM2G456132	2	+	A3SS	12014807	12015091	12014832	12015091	12014807:12014831
5 DAP	GRMZM2G456132	2	+	A3SS	12014807	12015091	12014920	12015091	12014807:12014919
5 DAP	GRMZM2G457003	2	+	A3SS	202153509	202153705	202153514	202153705	202153509:202153513
5 DAP	GRMZM2G459854	2	+	A3SS	196861518	196861609	196861570	196861609	196861518:196861569
5 DAP	GRMZM2G463227	2	+	A3SS	104968035	104968159	104968042	104968159	104968035:104968041
5 DAP	GRMZM2G469969	2	+	A3SS	146017571	146017984	146017582	146017984	146017571:146017581
5 DAP	GRMZM2G473925	2	+	A3SS	134442477	134442681	134442484	134442681	134442477:134442483
5 DAP	GRMZM2G578411	2	+	A3SS	199997892	199998021	199997996	199998021	199997892:199997995
5 DAP	GRMZM5G851698	2	+	A3SS	212138678	212138950	212138749	212138950	212138678:212138748
5 DAP	GRMZM5G864266	2	+	A3SS	234010607	234010855	234010637	234010855	234010607:234010636
5 DAP	GRMZM5G864266	2	+	A3SS	234015412	234015508	234015434	234015508	234015412:234015433
5 DAP	GRMZM5G873123	2	+	A3SS	209496318	209496534	209496332	209496534	209496318:209496331
5 DAP	GRMZM5G876616	2	+	A3SS	158453243	158453470	158453251	158453470	158453243:158453250
5 DAP	GRMZM5G877316	2	+	A3SS	125708917	125709432	125708939	125709432	125708917:125708938
5 DAP	GRMZM5G877941	2	+	A3SS	234095343	234095386	234095350	234095386	234095343:234095349
5 DAP	GRMZM5G877941	2	+	A3SS	234102070	234102200	234102130	234102200	234102070:234102129
5 DAP	GRMZM5G882708	2	+	A3SS	5831304	5831521	5831320	5831521	5831304:5831319
5 DAP	GRMZM5G890976	2	+	A3SS	149202945	149203289	149202948	149203289	149202945:149202947
5 DAP	AC182482.3_FG003	3	+	A3SS	23012107	23012336	23012154	23012336	23012107:23012153
5 DAP	AC195154.3_FG004	3	+	A3SS	203467264	203467427	203467271	203467427	203467264:203467270
5 DAP	AC195154.3_FG004	3	+	A3SS	203501441	203501608	203501446	203501608	203501441:203501445
5 DAP	AC207628.4_FG011	3	+	A3SS	202844801	202844923	202844817	202844923	202844801:202844816
5 DAP	AC207628.4_FG011	3	+	A3SS	202845365	202845622	202845368	202845622	202845365:202845367
5 DAP	AC210529.3_FG004	3	+	A3SS	191373913	191374125	191374045	191374125	191373913:191374044
5 DAP	AC211403.4_FG005	3	+	A3SS	47601623	47601744	47601650	47601744	47601623:47601649
5 DAP	EF517601.1_FG015	3	+	A3SS	34670762	34671138	34670784	34671138	34670762:34670783
5 DAP	GRMZM2G002578	3	+	A3SS	225099353	225099501	225099355	225099501	225099353:225099354
5 DAP	GRMZM2G002616	3	+	A3SS	132462145	132462270	132462200	132462270	132462145:132462199
5 DAP	GRMZM2G003096	3	+	A3SS	14336830	14336933	14336852	14336933	14336830:14336851
5 DAP	GRMZM2G004468	3	+	A3SS	111072811	111072978	111072827	111072978	111072811:111072826
5 DAP	GRMZM2G006453	3	+	A3SS	169579065	169579262	169579068	169579262	169579065:169579067
5 DAP	GRMZM2G008513	3	+	A3SS	7976787	7976874	7976830	7976874	7976787:7976829
5 DAP	GRMZM2G010460	3	+	A3SS	1684894	1685130	1685037	1685130	1684894:1685036
5 DAP	GRMZM2G010693	3	+	A3SS	12424207	12424356	12424212	12424356	12424207:12424211
5 DAP	GRMZM2G011479	3	+	A3SS	170537669	170537735	170537689	170537735	170537669:170537688
5 DAP	GRMZM2G012861	3	+	A3SS	2763899	2765279	2763902	2765279	2763899:2763901
5 DAP	GRMZM2G015596	3	+	A3SS	177020703	177021140	177020718	177021140	177020703:177020717
5 DAP	GRMZM2G022279	3	+	A3SS	225134061	225134209	225134140	225134209	225134061:225134139
5 DAP	GRMZM2G022642	3	+	A3SS	224002588	224002826	224002607	224002826	224002588:224002606
5 DAP	GRMZM2G022915	3	+	A3SS	214277446	214277691	214277448	214277691	214277446:214277447
5 DAP	GRMZM2G023214	3	+	A3SS	168909297	168909381	168909327	168909381	168909297:168909326
5 DAP	GRMZM2G023214	3	+	A3SS	168909616	168910318	168910254	168910318	168909616:168910253
5 DAP	GRMZM2G023214	3	+	A3SS	168910849	168910916	168910863	168910916	168910849:168910862
5 DAP	GRMZM2G025126	3	+	A3SS	230789186	230789314	230789205	230789314	230789186:230789204
5 DAP	GRMZM2G025126	3	+	A3SS	230789400	230789468	230789409	230789468	230789400:230789408
5 DAP	GRMZM2G025451	3	+	A3SS	165468571	165468855	165468698	165468855	165468571:165468697
5 DAP	GRMZM2G025451	3	+	A3SS	165468571	165468855	165468725	165468855	165468571:165468724
5 DAP	GRMZM2G025528	3	+	A3SS	135172480	135172897	135172489	135172897	135172480:135172488
5 DAP	GRMZM2G027007	3	+	A3SS	2743773	2743974	2743783	2743974	2743773:2743782
5 DAP	GRMZM2G027867	3	+	A3SS	228549273	228549412	228549282	228549412	228549273:228549281
5 DAP	GRMZM2G032244	3	+	A3SS	215324668	215324808	215324737	215324808	215324668:215324736
5 DAP	GRMZM2G033671	3	+	A3SS	213333632	213333706	213333670	213333706	213333632:213333669
5 DAP	GRMZM2G033671	3	+	A3SS	213333788	213338248	213337784	213338248	213333788:213337783
5 DAP	GRMZM2G033671	3	+	A3SS	213333788	213338248	213337873	213338248	213333788:213337872
5 DAP	GRMZM2G033671	3	+	A3SS	213338413	213338742	213338447	213338742	213338413:213338446
5 DAP	GRMZM2G034526	3	+	A3SS	209852894	209853187	209852903	209853187	209852894:209852902
5 DAP	GRMZM2G039505	3	+	A3SS	142254765	142254932	142254778	142254932	142254765:142254777
5 DAP	GRMZM2G041729	3	+	A3SS	223083467	223083549	223083473	223083549	223083467:223083472
5 DAP	GRMZM2G041729	3	+	A3SS	223085077	223085189	223085089	223085189	223085077:223085088
5 DAP	GRMZM2G042099	3	+	A3SS	198526472	198526523	198526476	198526523	198526472:198526475
5 DAP	GRMZM2G044004	3	+	A3SS	230525901	230526105	230525904	230526105	230525901:230525903
5 DAP	GRMZM2G047362	3	+	A3SS	133074709	133074938	133074849	133074938	133074709:133074848
5 DAP	GRMZM2G047919	3	+	A3SS	71873930	71874130	71873948	71874130	71873930:71873947
5 DAP	GRMZM2G053047	3	+	A3SS	217822643	217822716	217822666	217822716	217822643:217822665
5 DAP	GRMZM2G054470	3	+	A3SS	208061074	208061220	208061127	208061220	208061074:208061126
5 DAP	GRMZM2G059353	3	+	A3SS	184811065	184811455	184811082	184811455	184811065:184811081
5 DAP	GRMZM2G059353	3	+	A3SS	184814519	184814746	184814540	184814746	184814519:184814539
5 DAP	GRMZM2G059393	3	+	A3SS	140560282	140560418	140560326	140560418	140560282:140560325
5 DAP	GRMZM2G059700	3	+	A3SS	201093496	201094651	201093504	201094651	201093496:201093503
5 DAP	GRMZM2G061681	3	+	A3SS	225449233	225449415	225449346	225449415	225449233:225449345
5 DAP	GRMZM2G061681	3	+	A3SS	225450626	225450712	225450671	225450712	225450626:225450670
5 DAP	GRMZM2G061681	3	+	A3SS	225454052	225454407	225454091	225454407	225454052:225454090
5 DAP	GRMZM2G062154	3	+	A3SS	209641338	209641422	209641342	209641422	209641338:209641341
5 DAP	GRMZM2G062230	3	+	A3SS	9318618	9318761	9318621	9318761	9318618:9318620
5 DAP	GRMZM2G062429	3	+	A3SS	190785290	190785420	190785297	190785420	190785290:190785296
5 DAP	GRMZM2G064580	3	+	A3SS	38050562	38051003	38050566	38051003	38050562:38050565
5 DAP	GRMZM2G064853	3	+	A3SS	180504616	180504690	180504629	180504690	180504616:180504628
5 DAP	GRMZM2G064914	3	+	A3SS	167688073	167688168	167688077	167688168	167688073:167688076
5 DAP	GRMZM2G066440	3	+	A3SS	12285806	12286328	12286059	12286328	12285806:12286058
5 DAP	GRMZM2G069024	3	+	A3SS	186487442	186488090	186487988	186488090	186487442:186487987
5 DAP	GRMZM2G073049	3	+	A3SS	109380112	109380217	109380144	109380217	109380112:109380143
5 DAP	GRMZM2G074381	3	+	A3SS	37095839	37096045	37095856	37096045	37095839:37095855
5 DAP	GRMZM2G074742	3	+	A3SS	48982793	48982904	48982819	48982904	48982793:48982818
5 DAP	GRMZM2G076688	3	+	A3SS	178314006	178314141	178314019	178314141	178314006:178314018
5 DAP	GRMZM2G077227	3	+	A3SS	5994980	5995303	5995007	5995303	5994980:5995006
5 DAP	GRMZM2G080320	3	+	A3SS	57090639	57090735	57090642	57090735	57090639:57090641
5 DAP	GRMZM2G081016	3	+	A3SS	137301154	137301424	137301218	137301424	137301154:137301217
5 DAP	GRMZM2G081016	3	+	A3SS	137301154	137301424	137301251	137301424	137301154:137301250
5 DAP	GRMZM2G082260	3	+	A3SS	180772150	180772371	180772153	180772371	180772150:180772152
5 DAP	GRMZM2G082260	3	+	A3SS	180773553	180773712	180773561	180773712	180773553:180773560
5 DAP	GRMZM2G084465	3	+	A3SS	182280652	182280807	182280653	182280807	182280652:182280652
5 DAP	GRMZM2G084606	3	+	A3SS	135504202	135504394	135504232	135504394	135504202:135504231
5 DAP	GRMZM2G084762	3	+	A3SS	135442648	135442769	135442661	135442769	135442648:135442660
5 DAP	GRMZM2G085078	3	+	A3SS	208341821	208342075	208341857	208342075	208341821:208341856
5 DAP	GRMZM2G085550	3	+	A3SS	3559289	3559820	3559296	3559820	3559289:3559295
5 DAP	GRMZM2G087032	3	+	A3SS	161645326	161645388	161645343	161645388	161645326:161645342
5 DAP	GRMZM2G087032	3	+	A3SS	161646073	161646369	161646107	161646369	161646073:161646106
5 DAP	GRMZM2G087619	3	+	A3SS	175124465	175124661	175124504	175124661	175124465:175124503
5 DAP	GRMZM2G087817	3	+	A3SS	221582965	221583294	221583038	221583294	221582965:221583037
5 DAP	GRMZM2G087817	3	+	A3SS	221582965	221583294	221583106	221583294	221582965:221583105
5 DAP	GRMZM2G093239	3	+	A3SS	191771469	191771608	191771495	191771608	191771469:191771494
5 DAP	GRMZM2G093239	3	+	A3SS	191772241	191772429	191772251	191772429	191772241:191772250
5 DAP	GRMZM2G093239	3	+	A3SS	191772241	191772429	191772288	191772429	191772241:191772287
5 DAP	GRMZM2G093313	3	+	A3SS	3844082	3844248	3844093	3844248	3844082:3844092
5 DAP	GRMZM2G093313	3	+	A3SS	3844468	3844785	3844496	3844785	3844468:3844495
5 DAP	GRMZM2G095534	3	+	A3SS	220132807	220132997	220132813	220132997	220132807:220132812
5 DAP	GRMZM2G096240	3	+	A3SS	11897515	11897577	11897521	11897577	11897515:11897520
5 DAP	GRMZM2G096920	3	+	A3SS	191527891	191528110	191527903	191528110	191527891:191527902
5 DAP	GRMZM2G096920	3	+	A3SS	191528570	191529137	191528576	191529137	191528570:191528575
5 DAP	GRMZM2G098011	3	+	A3SS	21848499	21848653	21848521	21848653	21848499:21848520
5 DAP	GRMZM2G098815	3	+	A3SS	137526013	137526166	137526044	137526166	137526013:137526043
5 DAP	GRMZM2G099080	3	+	A3SS	183844296	183844505	183844342	183844505	183844296:183844341
5 DAP	GRMZM2G100260	3	+	A3SS	9952595	9952879	9952731	9952879	9952595:9952730
5 DAP	GRMZM2G100454	3	+	A3SS	171645085	171645176	171645103	171645176	171645085:171645102
5 DAP	GRMZM2G100454	3	+	A3SS	171645469	171645675	171645526	171645675	171645469:171645525
5 DAP	GRMZM2G101217	3	+	A3SS	162697576	162697694	162697581	162697694	162697576:162697580
5 DAP	GRMZM2G103544	3	+	A3SS	197682730	197682925	197682828	197682925	197682730:197682827
5 DAP	GRMZM2G104081	3	+	A3SS	7080734	7080859	7080761	7080859	7080734:7080760
5 DAP	GRMZM2G105425	3	+	A3SS	197360891	197360996	197360959	197360996	197360891:197360958
5 DAP	GRMZM2G108509	3	+	A3SS	120750788	120751270	120750839	120751270	120750788:120750838
5 DAP	GRMZM2G110897	3	+	A3SS	174767402	174767596	174767427	174767596	174767402:174767426
5 DAP	GRMZM2G110897	3	+	A3SS	174767402	174767596	174767454	174767596	174767402:174767453
5 DAP	GRMZM2G110897	3	+	A3SS	174768706	174768798	174768722	174768798	174768706:174768721
5 DAP	GRMZM2G111846	3	+	A3SS	8817136	8817620	8817157	8817620	8817136:8817156
5 DAP	GRMZM2G111846	3	+	A3SS	8817136	8817620	8817445	8817620	8817136:8817444
5 DAP	GRMZM2G111846	3	+	A3SS	8822736	8822833	8822739	8822833	8822736:8822738
5 DAP	GRMZM2G113264	3	+	A3SS	166086713	166086841	166086726	166086841	166086713:166086725
5 DAP	GRMZM2G114930	3	+	A3SS	122059063	122059158	122059068	122059158	122059063:122059067
5 DAP	GRMZM2G115000	3	+	A3SS	166432878	166432959	166432882	166432959	166432878:166432881
5 DAP	GRMZM2G115812	3	+	A3SS	141566173	141566334	141566253	141566334	141566173:141566252
5 DAP	GRMZM2G117022	3	+	A3SS	186567757	186567847	186567778	186567847	186567757:186567777
5 DAP	GRMZM2G117851	3	+	A3SS	212183245	212183339	212183256	212183339	212183245:212183255
5 DAP	GRMZM2G117851	3	+	A3SS	212192937	212193042	212192997	212193042	212192937:212192996
5 DAP	GRMZM2G118243	3	+	A3SS	10279278	10279384	10279293	10279384	10279278:10279292
5 DAP	GRMZM2G118363	3	+	A3SS	184062608	184062721	184062620	184062721	184062608:184062619
5 DAP	GRMZM2G119778	3	+	A3SS	40923155	40923327	40923185	40923327	40923155:40923184
5 DAP	GRMZM2G122443	3	+	A3SS	128904986	128905068	128904992	128905068	128904986:128904991
5 DAP	GRMZM2G123815	3	+	A3SS	61241674	61241816	61241685	61241816	61241674:61241684
5 DAP	GRMZM2G127665	3	+	A3SS	196144875	196144989	196144918	196144989	196144875:196144917
5 DAP	GRMZM2G129155	3	+	A3SS	160400330	160400443	160400337	160400443	160400330:160400336
5 DAP	GRMZM2G129155	3	+	A3SS	160400972	160401064	160401000	160401064	160400972:160400999
5 DAP	GRMZM2G130800	3	+	A3SS	25920539	25920628	25920542	25920628	25920539:25920541
5 DAP	GRMZM2G133646	3	+	A3SS	50945556	50945815	50945600	50945815	50945556:50945599
5 DAP	GRMZM2G133646	3	+	A3SS	50945906	50945973	50945909	50945973	50945906:50945908
5 DAP	GRMZM2G134628	3	+	A3SS	220845686	220846057	220845690	220846057	220845686:220845689
5 DAP	GRMZM2G135120	3	+	A3SS	222479714	222479829	222479753	222479829	222479714:222479752
5 DAP	GRMZM2G136146	3	+	A3SS	175190976	175191059	175190979	175191059	175190976:175190978
5 DAP	GRMZM2G136146	3	+	A3SS	175191138	175191209	175191141	175191209	175191138:175191140
5 DAP	GRMZM2G136146	3	+	A3SS	175191704	175192039	175191713	175192039	175191704:175191712
5 DAP	GRMZM2G136665	3	+	A3SS	191295658	191297688	191295731	191297688	191295658:191295730
5 DAP	GRMZM2G138097	3	+	A3SS	39747623	39747727	39747657	39747727	39747623:39747656
5 DAP	GRMZM2G138496	3	+	A3SS	230321681	230321866	230321686	230321866	230321681:230321685
5 DAP	GRMZM2G141600	3	+	A3SS	166815239	166815389	166815300	166815389	166815239:166815299
5 DAP	GRMZM2G142913	3	+	A3SS	221220279	221220502	221220286	221220502	221220279:221220285
5 DAP	GRMZM2G145814	3	+	A3SS	153922531	153922703	153922624	153922703	153922531:153922623
5 DAP	GRMZM2G145814	3	+	A3SS	153924597	153924786	153924602	153924786	153924597:153924601
5 DAP	GRMZM2G149802	3	+	A3SS	175509942	175510014	175509975	175510014	175509942:175509974
5 DAP	GRMZM2G149802	3	+	A3SS	175511317	175511484	175511365	175511484	175511317:175511364
5 DAP	GRMZM2G152127	3	+	A3SS	208469239	208469333	208469249	208469333	208469239:208469248
5 DAP	GRMZM2G154532	3	+	A3SS	82053936	82054083	82053972	82054083	82053936:82053971
5 DAP	GRMZM2G155974	3	+	A3SS	133788322	133788402	133788324	133788402	133788322:133788323
5 DAP	GRMZM2G156069	3	+	A3SS	218178362	218178450	218178381	218178450	218178362:218178380
5 DAP	GRMZM2G156251	3	+	A3SS	68048706	68048990	68048710	68048990	68048706:68048709
5 DAP	GRMZM2G158228	3	+	A3SS	9035693	9035822	9035731	9035822	9035693:9035730
5 DAP	GRMZM2G158609	3	+	A3SS	151618449	151618974	151618462	151618974	151618449:151618461
5 DAP	GRMZM2G159145	3	+	A3SS	13466551	13466664	13466554	13466664	13466551:13466553
5 DAP	GRMZM2G159171	3	+	A3SS	199489004	199489085	199489018	199489085	199489004:199489017
5 DAP	GRMZM2G162175	3	+	A3SS	195653281	195653481	195653353	195653481	195653281:195653352
5 DAP	GRMZM2G164141	3	+	A3SS	176260387	176260477	176260395	176260477	176260387:176260394
5 DAP	GRMZM2G167856	3	+	A3SS	201898951	201899149	201898967	201899149	201898951:201898966
5 DAP	GRMZM2G167856	3	+	A3SS	201900926	201901001	201900956	201901001	201900926:201900955
5 DAP	GRMZM2G171390	3	+	A3SS	146606595	146606864	146606598	146606864	146606595:146606597
5 DAP	GRMZM2G171430	3	+	A3SS	146602998	146603095	146603004	146603095	146602998:146603003
5 DAP	GRMZM2G174675	3	+	A3SS	75497364	75497496	75497388	75497496	75497364:75497387
5 DAP	GRMZM2G176506	3	+	A3SS	8199584	8199639	8199611	8199639	8199584:8199610
5 DAP	GRMZM2G176903	3	+	A3SS	218324491	218324644	218324496	218324644	218324491:218324495
5 DAP	GRMZM2G177198	3	+	A3SS	165909155	165909398	165909165	165909398	165909155:165909164
5 DAP	GRMZM2G177912	3	+	A3SS	230510764	230510880	230510772	230510880	230510764:230510771
5 DAP	GRMZM2G177912	3	+	A3SS	230510982	230511107	230511002	230511107	230510982:230511001
5 DAP	GRMZM2G177940	3	+	A3SS	199247736	199247966	199247760	199247966	199247736:199247759
5 DAP	GRMZM2G177970	3	+	A3SS	199242854	199242919	199242882	199242919	199242854:199242881
5 DAP	GRMZM2G180732	3	+	A3SS	217562048	217562469	217562055	217562469	217562048:217562054
5 DAP	GRMZM2G312201	3	+	A3SS	186200105	186200388	186200110	186200388	186200105:186200109
5 DAP	GRMZM2G312672	3	+	A3SS	170720522	170720801	170720529	170720801	170720522:170720528
5 DAP	GRMZM2G316635	3	+	A3SS	216273511	216273609	216273544	216273609	216273511:216273543
5 DAP	GRMZM2G319169	3	+	A3SS	12782968	12783158	12782971	12783158	12782968:12782970
5 DAP	GRMZM2G319169	3	+	A3SS	12795870	12796000	12795912	12796000	12795870:12795911
5 DAP	GRMZM2G321839	3	+	A3SS	189852053	189852218	189852095	189852218	189852053:189852094
5 DAP	GRMZM2G330298	3	+	A3SS	204097086	204097329	204097092	204097329	204097086:204097091
5 DAP	GRMZM2G346466	3	+	A3SS	4335415	4335501	4335434	4335501	4335415:4335433
5 DAP	GRMZM2G352891	3	+	A3SS	4150090	4150212	4150095	4150212	4150090:4150094
5 DAP	GRMZM2G354579	3	+	A3SS	229389504	229389741	229389507	229389741	229389504:229389506
5 DAP	GRMZM2G362949	3	+	A3SS	22348094	22348282	22348097	22348282	22348094:22348096
5 DAP	GRMZM2G363801	3	+	A3SS	151705711	151705951	151705731	151705951	151705711:151705730
5 DAP	GRMZM2G366935	3	+	A3SS	221681300	221681405	221681313	221681405	221681300:221681312
5 DAP	GRMZM2G372477	3	+	A3SS	188244047	188244193	188244074	188244193	188244047:188244073
5 DAP	GRMZM2G377539	3	+	A3SS	217789538	217789758	217789562	217789758	217789538:217789561
5 DAP	GRMZM2G377539	3	+	A3SS	217792970	217793928	217793848	217793928	217792970:217793847
5 DAP	GRMZM2G377539	3	+	A3SS	217794102	217794314	217794236	217794314	217794102:217794235
5 DAP	GRMZM2G377609	3	+	A3SS	217798977	217799212	217799101	217799212	217798977:217799100
5 DAP	GRMZM2G390160	3	+	A3SS	194927691	194927756	194927718	194927756	194927691:194927717
5 DAP	GRMZM2G413857	3	+	A3SS	6522036	6522120	6522064	6522120	6522036:6522063
5 DAP	GRMZM2G416322	3	+	A3SS	67838451	67838688	67838597	67838688	67838451:67838596
5 DAP	GRMZM2G427067	3	+	A3SS	207713577	207713683	207713581	207713683	207713577:207713580
5 DAP	GRMZM2G432390	3	+	A3SS	162816356	162816458	162816402	162816458	162816356:162816401
5 DAP	GRMZM2G432390	3	+	A3SS	162816570	162816790	162816580	162816790	162816570:162816579
5 DAP	GRMZM2G440943	3	+	A3SS	220294428	220294633	220294449	220294633	220294428:220294448
5 DAP	GRMZM2G444029	3	+	A3SS	65711342	65711472	65711347	65711472	65711342:65711346
5 DAP	GRMZM2G444029	3	+	A3SS	65711559	65711701	65711564	65711701	65711559:65711563
5 DAP	GRMZM2G459642	3	+	A3SS	144335028	144335078	144335033	144335078	144335028:144335032
5 DAP	GRMZM2G459642	3	+	A3SS	144335752	144336006	144335755	144336006	144335752:144335754
5 DAP	GRMZM2G459642	3	+	A3SS	144335752	144336006	144335758	144336006	144335752:144335757
5 DAP	GRMZM2G459642	3	+	A3SS	144344335	144344471	144344343	144344471	144344335:144344342
5 DAP	GRMZM2G466833	3	+	A3SS	213899553	213899697	213899573	213899697	213899553:213899572
5 DAP	GRMZM2G467147	3	+	A3SS	229581810	229582203	229582104	229582203	229581810:229582103
5 DAP	GRMZM2G470914	3	+	A3SS	5852031	5852153	5852049	5852153	5852031:5852048
5 DAP	GRMZM2G475362	3	+	A3SS	220443174	220443405	220443297	220443405	220443174:220443296
5 DAP	GRMZM2G480607	3	+	A3SS	223560461	223560716	223560515	223560716	223560461:223560514
5 DAP	GRMZM2G481548	3	+	A3SS	146903920	146904138	146904017	146904138	146903920:146904016
5 DAP	GRMZM5G814985	3	+	A3SS	164369587	164369779	164369605	164369779	164369587:164369604
5 DAP	GRMZM5G815165	3	+	A3SS	199555325	199555477	199555329	199555477	199555325:199555328
5 DAP	GRMZM5G816784	3	+	A3SS	3106782	3106874	3106785	3106874	3106782:3106784
5 DAP	GRMZM5G822563	3	+	A3SS	212417131	212417219	212417140	212417219	212417131:212417139
5 DAP	GRMZM5G830695	3	+	A3SS	11397573	11397945	11397856	11397945	11397573:11397855
5 DAP	GRMZM5G838579	3	+	A3SS	219779996	219780150	219780001	219780150	219779996:219780000
5 DAP	GRMZM5G843368	3	+	A3SS	146438028	146438116	146438043	146438116	146438028:146438042
5 DAP	GRMZM5G844173	3	+	A3SS	9304969	9305148	9305044	9305148	9304969:9305043
5 DAP	GRMZM5G858197	3	+	A3SS	175631073	175631209	175631180	175631209	175631073:175631179
5 DAP	GRMZM5G877838	3	+	A3SS	191996448	191996585	191996460	191996585	191996448:191996459
5 DAP	GRMZM5G880102	3	+	A3SS	58009819	58009932	58009824	58009932	58009819:58009823
5 DAP	GRMZM5G881296	3	+	A3SS	149232072	149232167	149232085	149232167	149232072:149232084
5 DAP	GRMZM5G881296	3	+	A3SS	149233130	149233193	149233134	149233193	149233130:149233133
5 DAP	GRMZM5G881296	3	+	A3SS	149233396	149233483	149233430	149233483	149233396:149233429
5 DAP	GRMZM5G881296	3	+	A3SS	149240996	149241256	149241014	149241256	149240996:149241013
5 DAP	GRMZM5G891944	3	+	A3SS	28920268	28920909	28920331	28920909	28920268:28920330
5 DAP	AC217811.3_FG003	4	+	A3SS	112623768	112624010	112623779	112624010	112623768:112623778
5 DAP	GRMZM2G000014	4	+	A3SS	204852527	204852683	204852601	204852683	204852527:204852600
5 DAP	GRMZM2G000014	4	+	A3SS	204853909	204853970	204853939	204853970	204853909:204853938
5 DAP	GRMZM2G000014	4	+	A3SS	204854948	204855041	204854963	204855041	204854948:204854962
5 DAP	GRMZM2G000576	4	+	A3SS	214527491	214527658	214527504	214527658	214527491:214527503
5 DAP	GRMZM2G000610	4	+	A3SS	175915744	175915915	175915761	175915915	175915744:175915760
5 DAP	GRMZM2G001953	4	+	A3SS	182193384	182193514	182193411	182193514	182193384:182193410
5 DAP	GRMZM2G005737	4	+	A3SS	39331231	39331318	39331243	39331318	39331231:39331242
5 DAP	GRMZM2G008497	4	+	A3SS	93266513	93266720	93266563	93266720	93266513:93266562
5 DAP	GRMZM2G009563	4	+	A3SS	194215618	194215705	194215668	194215705	194215618:194215667
5 DAP	GRMZM2G010044	4	+	A3SS	238877516	238877629	238877519	238877629	238877516:238877518
5 DAP	GRMZM2G010152	4	+	A3SS	235736015	235736444	235736103	235736444	235736015:235736102
5 DAP	GRMZM2G010152	4	+	A3SS	235736673	235736998	235736688	235736998	235736673:235736687
5 DAP	GRMZM2G010743	4	+	A3SS	105099445	105099571	105099486	105099571	105099445:105099485
5 DAP	GRMZM2G011364	4	+	A3SS	5704169	5704319	5704191	5704319	5704169:5704190
5 DAP	GRMZM2G013761	4	+	A3SS	21702773	21702895	21702801	21702895	21702773:21702800
5 DAP	GRMZM2G018770	4	+	A3SS	228643645	228643813	228643663	228643813	228643645:228643662
5 DAP	GRMZM2G018837	4	+	A3SS	235274629	235275488	235274647	235275488	235274629:235274646
5 DAP	GRMZM2G019358	4	+	A3SS	228627592	228627647	228627597	228627647	228627592:228627596
5 DAP	GRMZM2G020302	4	+	A3SS	34930769	34930799	34930772	34930799	34930769:34930771
5 DAP	GRMZM2G020986	4	+	A3SS	235383907	235383975	235383938	235383975	235383907:235383937
5 DAP	GRMZM2G024482	4	+	A3SS	26130231	26130375	26130255	26130375	26130231:26130254
5 DAP	GRMZM2G024482	4	+	A3SS	26130231	26130375	26130329	26130375	26130231:26130328
5 DAP	GRMZM2G025154	4	+	A3SS	13164788	13164880	13164829	13164880	13164788:13164828
5 DAP	GRMZM2G030542	4	+	A3SS	233210922	233211234	233210961	233211234	233210922:233210960
5 DAP	GRMZM2G035068	4	+	A3SS	206664459	206664522	206664479	206664522	206664459:206664478
5 DAP	GRMZM2G035068	4	+	A3SS	206666075	206666196	206666093	206666196	206666075:206666092
5 DAP	GRMZM2G038667	4	+	A3SS	183658283	183658546	183658350	183658546	183658283:183658349
5 DAP	GRMZM2G040720	4	+	A3SS	210302802	210302885	210302821	210302885	210302802:210302820
5 DAP	GRMZM2G040720	4	+	A3SS	210309579	210309672	210309628	210309672	210309579:210309627
5 DAP	GRMZM2G040720	4	+	A3SS	210328593	210328688	210328602	210328688	210328593:210328601
5 DAP	GRMZM2G040720	4	+	A3SS	210328593	210328688	210328620	210328688	210328593:210328619
5 DAP	GRMZM2G041060	4	+	A3SS	236185484	236185698	236185582	236185698	236185484:236185581
5 DAP	GRMZM2G045854	4	+	A3SS	64211215	64211608	64211269	64211608	64211215:64211268
5 DAP	GRMZM2G045854	4	+	A3SS	64217501	64217972	64217558	64217972	64217501:64217557
5 DAP	GRMZM2G045944	4	+	A3SS	80170679	80170774	80170692	80170774	80170679:80170691
5 DAP	GRMZM2G045944	4	+	A3SS	80172651	80172806	80172681	80172806	80172651:80172680
5 DAP	GRMZM2G045987	4	+	A3SS	17094051	17094128	17094058	17094128	17094051:17094057
5 DAP	GRMZM2G047791	4	+	A3SS	22707934	22708073	22707938	22708073	22707934:22707937
5 DAP	GRMZM2G050649	4	+	A3SS	19596808	19596931	19596819	19596931	19596808:19596818
5 DAP	GRMZM2G054522	4	+	A3SS	158135687	158136177	158135693	158136177	158135687:158135692
5 DAP	GRMZM2G055135	4	+	A3SS	31575992	31576186	31576022	31576186	31575992:31576021
5 DAP	GRMZM2G055141	4	+	A3SS	31060158	31060252	31060169	31060252	31060158:31060168
5 DAP	GRMZM2G055507	4	+	A3SS	187291160	187291240	187291173	187291240	187291160:187291172
5 DAP	GRMZM2G056867	4	+	A3SS	233758988	233759228	233758993	233759228	233758988:233758992
5 DAP	GRMZM2G057402	4	+	A3SS	218851843	218852376	218851886	218852376	218851843:218851885
5 DAP	GRMZM2G060554	4	+	A3SS	178501689	178501986	178501701	178501986	178501689:178501700
5 DAP	GRMZM2G060554	4	+	A3SS	178501689	178501986	178501830	178501986	178501689:178501829
5 DAP	GRMZM2G064023	4	+	A3SS	233821436	233821521	233821439	233821521	233821436:233821438
5 DAP	GRMZM2G064868	4	+	A3SS	29127064	29127204	29127100	29127204	29127064:29127099
5 DAP	GRMZM2G069486	4	+	A3SS	239082564	239082638	239082567	239082638	239082564:239082566
5 DAP	GRMZM2G069631	4	+	A3SS	229502329	229502713	229502610	229502713	229502329:229502609
5 DAP	GRMZM2G069922	4	+	A3SS	52097849	52098024	52097863	52098024	52097849:52097862
5 DAP	GRMZM2G073571	4	+	A3SS	239409501	239409904	239409507	239409904	239409501:239409506
5 DAP	GRMZM2G074278	4	+	A3SS	239637617	239637706	239637648	239637706	239637617:239637647
5 DAP	GRMZM2G074278	4	+	A3SS	239639433	239639640	239639440	239639640	239639433:239639439
5 DAP	GRMZM2G075117	4	+	A3SS	179625736	179625822	179625798	179625822	179625736:179625797
5 DAP	GRMZM2G075117	4	+	A3SS	179625908	179626006	179625912	179626006	179625908:179625911
5 DAP	GRMZM2G075336	4	+	A3SS	172082973	172083109	172082995	172083109	172082973:172082994
5 DAP	GRMZM2G075655	4	+	A3SS	41959222	41959284	41959225	41959284	41959222:41959224
5 DAP	GRMZM2G075942	4	+	A3SS	186852666	186853388	186852969	186853388	186852666:186852968
5 DAP	GRMZM2G079477	4	+	A3SS	201113887	201113998	201113924	201113998	201113887:201113923
5 DAP	GRMZM2G080497	4	+	A3SS	169207121	169207271	169207136	169207271	169207121:169207135
5 DAP	GRMZM2G080519	4	+	A3SS	200826958	200827025	200826967	200827025	200826958:200826966
5 DAP	GRMZM2G080842	4	+	A3SS	153501635	153501739	153501662	153501739	153501635:153501661
5 DAP	GRMZM2G082180	4	+	A3SS	75696656	75696801	75696663	75696801	75696656:75696662
5 DAP	GRMZM2G082180	4	+	A3SS	75697161	75697385	75697164	75697385	75697161:75697163
5 DAP	GRMZM2G082180	4	+	A3SS	75697161	75697385	75697171	75697385	75697161:75697170
5 DAP	GRMZM2G089259	4	+	A3SS	207263919	207264089	207263964	207264089	207263919:207263963
5 DAP	GRMZM2G091478	4	+	A3SS	74321440	74321524	74321463	74321524	74321440:74321462
5 DAP	GRMZM2G091632	4	+	A3SS	183211527	183211771	183211545	183211771	183211527:183211544
5 DAP	GRMZM2G092459	4	+	A3SS	131940959	131941090	131940992	131941090	131940959:131940991
5 DAP	GRMZM2G094526	4	+	A3SS	44455344	44455498	44455377	44455498	44455344:44455376
5 DAP	GRMZM2G094526	4	+	A3SS	44456409	44456531	44456461	44456531	44456409:44456460
5 DAP	GRMZM2G094541	4	+	A3SS	209469940	209470238	209470013	209470238	209469940:209470012
5 DAP	GRMZM2G096480	4	+	A3SS	205780385	205780627	205780389	205780627	205780385:205780388
5 DAP	GRMZM2G098674	4	+	A3SS	191227475	191227575	191227519	191227575	191227475:191227518
5 DAP	GRMZM2G098884	4	+	A3SS	30932751	30933774	30932754	30933774	30932751:30932753
5 DAP	GRMZM2G102163	4	+	A3SS	171667067	171667441	171667070	171667441	171667067:171667069
5 DAP	GRMZM2G103245	4	+	A3SS	77394780	77394937	77394830	77394937	77394780:77394829
5 DAP	GRMZM2G104449	4	+	A3SS	200537363	200537466	200537367	200537466	200537363:200537366
5 DAP	GRMZM2G104833	4	+	A3SS	10766101	10766200	10766106	10766200	10766101:10766105
5 DAP	GRMZM2G104907	4	+	A3SS	33114188	33114352	33114257	33114352	33114188:33114256
5 DAP	GRMZM2G108457	4	+	A3SS	200871052	200871204	200871066	200871204	200871052:200871065
5 DAP	GRMZM2G111491	4	+	A3SS	173815446	173815681	173815597	173815681	173815446:173815596
5 DAP	GRMZM2G111923	4	+	A3SS	146007563	146008071	146007600	146008071	146007563:146007599
5 DAP	GRMZM2G115855	4	+	A3SS	198278768	198278921	198278813	198278921	198278768:198278812
5 DAP	GRMZM2G115855	4	+	A3SS	198293602	198293772	198293668	198293772	198293602:198293667
5 DAP	GRMZM2G117614	4	+	A3SS	191953781	191953917	191953808	191953917	191953781:191953807
5 DAP	GRMZM2G118385	4	+	A3SS	200189040	200189177	200189057	200189177	200189040:200189056
5 DAP	GRMZM2G118385	4	+	A3SS	200189040	200189177	200189062	200189177	200189040:200189061
5 DAP	GRMZM2G120784	4	+	A3SS	113857062	113857944	113857110	113857944	113857062:113857109
5 DAP	GRMZM2G120784	4	+	A3SS	113857062	113857944	113857899	113857944	113857062:113857898
5 DAP	GRMZM2G126128	4	+	A3SS	68108624	68108841	68108641	68108841	68108624:68108640
5 DAP	GRMZM2G129615	4	+	A3SS	28831711	28831936	28831721	28831936	28831711:28831720
5 DAP	GRMZM2G131473	4	+	A3SS	36409582	36409618	36409585	36409618	36409582:36409584
5 DAP	GRMZM2G131943	4	+	A3SS	27749878	27750006	27749890	27750006	27749878:27749889
5 DAP	GRMZM2G131943	4	+	A3SS	27750764	27750853	27750779	27750853	27750764:27750778
5 DAP	GRMZM2G132371	4	+	A3SS	51893171	51893292	51893195	51893292	51893171:51893194
5 DAP	GRMZM2G132857	4	+	A3SS	77873742	77874711	77874458	77874711	77873742:77874457
5 DAP	GRMZM2G133969	4	+	A3SS	90033912	90033982	90033919	90033982	90033912:90033918
5 DAP	GRMZM2G140016	4	+	A3SS	115430657	115430857	115430751	115430857	115430657:115430750
5 DAP	GRMZM2G141587	4	+	A3SS	231210149	231210243	231210152	231210243	231210149:231210151
5 DAP	GRMZM2G142043	4	+	A3SS	27021584	27022847	27021592	27022847	27021584:27021591
5 DAP	GRMZM2G142806	4	+	A3SS	171363212	171363414	171363215	171363414	171363212:171363214
5 DAP	GRMZM2G143392	4	+	A3SS	17330019	17330173	17330033	17330173	17330019:17330032
5 DAP	GRMZM2G143462	4	+	A3SS	234906928	234906996	234906931	234906996	234906928:234906930
5 DAP	GRMZM2G144638	4	+	A3SS	151681882	151682210	151681920	151682210	151681882:151681919
5 DAP	GRMZM2G145972	4	+	A3SS	35211663	35211927	35211666	35211927	35211663:35211665
5 DAP	GRMZM2G146786	4	+	A3SS	146059324	146059409	146059361	146059409	146059324:146059360
5 DAP	GRMZM2G148118	4	+	A3SS	225259545	225259698	225259604	225259698	225259545:225259603
5 DAP	GRMZM2G158034	4	+	A3SS	37594647	37594833	37594659	37594833	37594647:37594658
5 DAP	GRMZM2G162079	4	+	A3SS	38295349	38295595	38295485	38295595	38295349:38295484
5 DAP	GRMZM2G165383	4	+	A3SS	4854466	4854615	4854470	4854615	4854466:4854469
5 DAP	GRMZM2G165483	4	+	A3SS	112815179	112815250	112815204	112815250	112815179:112815203
5 DAP	GRMZM2G169207	4	+	A3SS	65597578	65597650	65597593	65597650	65597578:65597592
5 DAP	GRMZM2G169927	4	+	A3SS	239493592	239493686	239493598	239493686	239493592:239493597
5 DAP	GRMZM2G174537	4	+	A3SS	152945205	152945366	152945210	152945366	152945205:152945209
5 DAP	GRMZM2G174568	4	+	A3SS	238431096	238431309	238431221	238431309	238431096:238431220
5 DAP	GRMZM2G174797	4	+	A3SS	185728754	185728918	185728757	185728918	185728754:185728756
5 DAP	GRMZM2G175453	4	+	A3SS	212218608	212218696	212218664	212218696	212218608:212218663
5 DAP	GRMZM2G181359	4	+	A3SS	175738190	175738408	175738218	175738408	175738190:175738217
5 DAP	GRMZM2G300624	4	+	A3SS	177877327	177877437	177877417	177877437	177877327:177877416
5 DAP	GRMZM2G300624	4	+	A3SS	177882593	177882839	177882596	177882839	177882593:177882595
5 DAP	GRMZM2G303244	4	+	A3SS	154045095	154045249	154045126	154045249	154045095:154045125
5 DAP	GRMZM2G307088	4	+	A3SS	169417810	169417943	169417826	169417943	169417810:169417825
5 DAP	GRMZM2G307088	4	+	A3SS	169418029	169418095	169418034	169418095	169418029:169418033
5 DAP	GRMZM2G307088	4	+	A3SS	169423643	169423718	169423683	169423718	169423643:169423682
5 DAP	GRMZM2G318860	4	+	A3SS	39230064	39230207	39230128	39230207	39230064:39230127
5 DAP	GRMZM2G318860	4	+	A3SS	39244056	39244165	39244072	39244165	39244056:39244071
5 DAP	GRMZM2G324285	4	+	A3SS	239157524	239157655	239157572	239157655	239157524:239157571
5 DAP	GRMZM2G332495	4	+	A3SS	198072717	198072807	198072721	198072807	198072717:198072720
5 DAP	GRMZM2G332495	4	+	A3SS	198074009	198074110	198074044	198074110	198074009:198074043
5 DAP	GRMZM2G332809	4	+	A3SS	198770869	198770983	198770872	198770983	198770869:198770871
5 DAP	GRMZM2G346278	4	+	A3SS	139988714	139988893	139988737	139988893	139988714:139988736
5 DAP	GRMZM2G346278	4	+	A3SS	139990339	139990422	139990356	139990422	139990339:139990355
5 DAP	GRMZM2G351747	4	+	A3SS	236094261	236094377	236094269	236094377	236094261:236094268
5 DAP	GRMZM2G352132	4	+	A3SS	67020947	67021021	67020950	67021021	67020947:67020949
5 DAP	GRMZM2G363728	4	+	A3SS	241017081	241017209	241017129	241017209	241017081:241017128
5 DAP	GRMZM2G363728	4	+	A3SS	241024155	241024307	241024219	241024307	241024155:241024218
5 DAP	GRMZM2G384706	4	+	A3SS	82173215	82173414	82173219	82173414	82173215:82173218
5 DAP	GRMZM2G391000	4	+	A3SS	24904419	24904624	24904436	24904624	24904419:24904435
5 DAP	GRMZM2G391413	4	+	A3SS	239329170	239329218	239329176	239329218	239329170:239329175
5 DAP	GRMZM2G393337	4	+	A3SS	199800167	199800516	199800170	199800516	199800167:199800169
5 DAP	GRMZM2G400135	4	+	A3SS	36023536	36023629	36023570	36023629	36023536:36023569
5 DAP	GRMZM2G400135	4	+	A3SS	36025348	36025533	36025352	36025533	36025348:36025351
5 DAP	GRMZM2G418232	4	+	A3SS	201347202	201347318	201347205	201347318	201347202:201347204
5 DAP	GRMZM2G428035	4	+	A3SS	189382940	189383187	189382956	189383187	189382940:189382955
5 DAP	GRMZM2G439311	4	+	A3SS	188201195	188201309	188201202	188201309	188201195:188201201
5 DAP	GRMZM2G545326	4	+	A3SS	13141740	13141890	13141744	13141890	13141740:13141743
5 DAP	GRMZM2G549512	4	+	A3SS	58341560	58342218	58341598	58342218	58341560:58341597
5 DAP	GRMZM2G549512	4	+	A3SS	58341560	58342218	58341955	58342218	58341560:58341954
5 DAP	GRMZM2G574858	4	+	A3SS	35541363	35541964	35541376	35541964	35541363:35541375
5 DAP	GRMZM5G813627	4	+	A3SS	4621719	4621944	4621877	4621944	4621719:4621876
5 DAP	GRMZM5G813909	4	+	A3SS	155827654	155827776	155827684	155827776	155827654:155827683
5 DAP	GRMZM5G818760	4	+	A3SS	160112560	160112629	160112585	160112629	160112560:160112584
5 DAP	GRMZM5G819212	4	+	A3SS	824885	824983	824924	824983	824885:824923
5 DAP	GRMZM5G819212	4	+	A3SS	824885	824983	824927	824983	824885:824926
5 DAP	GRMZM5G844096	4	+	A3SS	18457257	18457333	18457267	18457333	18457257:18457266
5 DAP	GRMZM5G866627	4	+	A3SS	198566020	198566082	198566026	198566082	198566020:198566025
5 DAP	GRMZM5G866910	4	+	A3SS	202443467	202444316	202443522	202444316	202443467:202443521
5 DAP	GRMZM5G877077	4	+	A3SS	199080746	199081004	199080751	199081004	199080746:199080750
5 DAP	GRMZM5G891430	4	+	A3SS	4709151	4709573	4709485	4709573	4709151:4709484
5 DAP	AC195340.3_FG002	5	+	A3SS	5423912	5423993	5423918	5423993	5423912:5423917
5 DAP	AC197122.3_FG003	5	+	A3SS	15705774	15705911	15705795	15705911	15705774:15705794
5 DAP	AC197122.3_FG003	5	+	A3SS	15726517	15726580	15726529	15726580	15726517:15726528
5 DAP	AC205703.4_FG005	5	+	A3SS	181194837	181195125	181194925	181195125	181194837:181194924
5 DAP	AC210013.4_FG008	5	+	A3SS	3339612	3339712	3339615	3339712	3339612:3339614
5 DAP	AC210013.4_FG009	5	+	A3SS	3347342	3347469	3347375	3347469	3347342:3347374
5 DAP	AC210013.4_FG013	5	+	A3SS	3406493	3406996	3406732	3406996	3406493:3406731
5 DAP	AC210848.3_FG004	5	+	A3SS	89718348	89718428	89718391	89718428	89718348:89718390
5 DAP	GRMZM2G001097	5	+	A3SS	182574476	182575387	182574490	182575387	182574476:182574489
5 DAP	GRMZM2G005680	5	+	A3SS	70148990	70149063	70148994	70149063	70148990:70148993
5 DAP	GRMZM2G007757	5	+	A3SS	120574780	120574884	120574823	120574884	120574780:120574822
5 DAP	GRMZM2G007757	5	+	A3SS	120575595	120575751	120575600	120575751	120575595:120575599
5 DAP	GRMZM2G007757	5	+	A3SS	120575595	120575751	120575665	120575751	120575595:120575664
5 DAP	GRMZM2G007757	5	+	A3SS	120577776	120577836	120577780	120577836	120577776:120577779
5 DAP	GRMZM2G007867	5	+	A3SS	4274350	4274491	4274354	4274491	4274350:4274353
5 DAP	GRMZM2G009785	5	+	A3SS	133504299	133504378	133504303	133504378	133504299:133504302
5 DAP	GRMZM2G011631	5	+	A3SS	164340600	164340734	164340697	164340734	164340600:164340696
5 DAP	GRMZM2G012209	5	+	A3SS	39876805	39876922	39876848	39876922	39876805:39876847
5 DAP	GRMZM2G012841	5	+	A3SS	183317099	183317163	183317130	183317163	183317099:183317129
5 DAP	GRMZM2G013324	5	+	A3SS	179013097	179013384	179013200	179013384	179013097:179013199
5 DAP	GRMZM2G013821	5	+	A3SS	194044307	194044384	194044313	194044384	194044307:194044312
5 DAP	GRMZM2G014793	5	+	A3SS	216542449	216542692	216542543	216542692	216542449:216542542
5 DAP	GRMZM2G015861	5	+	A3SS	31825791	31826035	31825803	31826035	31825791:31825802
5 DAP	GRMZM2G016184	5	+	A3SS	14338049	14338184	14338061	14338184	14338049:14338060
5 DAP	GRMZM2G021514	5	+	A3SS	210255399	210255569	210255479	210255569	210255399:210255478
5 DAP	GRMZM2G021514	5	+	A3SS	210260271	210260643	210260338	210260643	210260271:210260337
5 DAP	GRMZM2G027875	5	+	A3SS	155960134	155960214	155960140	155960214	155960134:155960139
5 DAP	GRMZM2G028108	5	+	A3SS	59602023	59602175	59602056	59602175	59602023:59602055
5 DAP	GRMZM2G028108	5	+	A3SS	59603436	59603588	59603459	59603588	59603436:59603458
5 DAP	GRMZM2G028813	5	+	A3SS	4760529	4760774	4760550	4760774	4760529:4760549
5 DAP	GRMZM2G028813	5	+	A3SS	4760529	4760774	4760562	4760774	4760529:4760561
5 DAP	GRMZM2G034326	5	+	A3SS	1123135	1123239	1123162	1123239	1123135:1123161
5 DAP	GRMZM2G035150	5	+	A3SS	600430	600525	600469	600525	600430:600468
5 DAP	GRMZM2G035213	5	+	A3SS	200369888	200370091	200369956	200370091	200369888:200369955
5 DAP	GRMZM2G038375	5	+	A3SS	203215462	203215879	203215559	203215879	203215462:203215558
5 DAP	GRMZM2G040511	5	+	A3SS	176118777	176118877	176118782	176118877	176118777:176118781
5 DAP	GRMZM2G045404	5	+	A3SS	203653634	203653733	203653664	203653733	203653634:203653663
5 DAP	GRMZM2G046021	5	+	A3SS	33819732	33819796	33819736	33819796	33819732:33819735
5 DAP	GRMZM2G046021	5	+	A3SS	33820481	33820649	33820485	33820649	33820481:33820484
5 DAP	GRMZM2G046885	5	+	A3SS	209531274	209531315	209531283	209531315	209531274:209531282
5 DAP	GRMZM2G048205	5	+	A3SS	39799502	39799607	39799505	39799607	39799502:39799504
5 DAP	GRMZM2G048205	5	+	A3SS	39800149	39800372	39800198	39800372	39800149:39800197
5 DAP	GRMZM2G048205	5	+	A3SS	39800837	39800962	39800914	39800962	39800837:39800913
5 DAP	GRMZM2G048205	5	+	A3SS	39801997	39802362	39802000	39802362	39801997:39801999
5 DAP	GRMZM2G048851	5	+	A3SS	53002384	53002505	53002404	53002505	53002384:53002403
5 DAP	GRMZM2G049194	5	+	A3SS	211706854	211707019	211706906	211707019	211706854:211706905
5 DAP	GRMZM2G051174	5	+	A3SS	36667370	36667499	36667373	36667499	36667370:36667372
5 DAP	GRMZM2G052750	5	+	A3SS	212500264	212500679	212500397	212500679	212500264:212500396
5 DAP	GRMZM2G053676	5	+	A3SS	67633731	67633857	67633767	67633857	67633731:67633766
5 DAP	GRMZM2G054745	5	+	A3SS	51331171	51331310	51331185	51331310	51331171:51331184
5 DAP	GRMZM2G057129	5	+	A3SS	8135780	8135896	8135794	8135896	8135780:8135793
5 DAP	GRMZM2G057623	5	+	A3SS	6614575	6615361	6614599	6615361	6614575:6614598
5 DAP	GRMZM2G060837	5	+	A3SS	199207808	199208052	199207815	199208052	199207808:199207814
5 DAP	GRMZM2G061596	5	+	A3SS	52744802	52745001	52744849	52745001	52744802:52744848
5 DAP	GRMZM2G061876	5	+	A3SS	128789737	128789846	128789740	128789846	128789737:128789739
5 DAP	GRMZM2G064390	5	+	A3SS	37096772	37096984	37096821	37096984	37096772:37096820
5 DAP	GRMZM2G064695	5	+	A3SS	186089111	186089275	186089145	186089275	186089111:186089144
5 DAP	GRMZM2G065194	5	+	A3SS	15651802	15651877	15651816	15651877	15651802:15651815
5 DAP	GRMZM2G065669	5	+	A3SS	8414212	8414480	8414239	8414480	8414212:8414238
5 DAP	GRMZM2G067764	5	+	A3SS	28785729	28786074	28785734	28786074	28785729:28785733
5 DAP	GRMZM2G067789	5	+	A3SS	45333918	45334066	45333921	45334066	45333918:45333920
5 DAP	GRMZM2G067853	5	+	A3SS	52119144	52119306	52119160	52119306	52119144:52119159
5 DAP	GRMZM2G067853	5	+	A3SS	52119926	52120038	52119933	52120038	52119926:52119932
5 DAP	GRMZM2G069099	5	+	A3SS	210098885	210099219	210098888	210099219	210098885:210098887
5 DAP	GRMZM2G069198	5	+	A3SS	43148278	43148439	43148283	43148439	43148278:43148282
5 DAP	GRMZM2G069923	5	+	A3SS	61802641	61802724	61802658	61802724	61802641:61802657
5 DAP	GRMZM2G072210	5	+	A3SS	74896501	74896669	74896540	74896669	74896501:74896539
5 DAP	GRMZM2G072973	5	+	A3SS	49803058	49803196	49803128	49803196	49803058:49803127
5 DAP	GRMZM2G073630	5	+	A3SS	155811154	155811380	155811171	155811380	155811154:155811170
5 DAP	GRMZM2G074169	5	+	A3SS	21580049	21580192	21580089	21580192	21580049:21580088
5 DAP	GRMZM2G075562	5	+	A3SS	204173786	204174093	204173789	204174093	204173786:204173788
5 DAP	GRMZM2G077531	5	+	A3SS	217612667	217612742	217612670	217612742	217612667:217612669
5 DAP	GRMZM2G080231	5	+	A3SS	20491217	20491314	20491227	20491314	20491217:20491226
5 DAP	GRMZM2G083076	5	+	A3SS	45438489	45438733	45438504	45438733	45438489:45438503
5 DAP	GRMZM2G083076	5	+	A3SS	45438489	45438733	45438510	45438733	45438489:45438509
5 DAP	GRMZM2G083620	5	+	A3SS	900295	900517	900319	900517	900295:900318
5 DAP	GRMZM2G086904	5	+	A3SS	19457888	19458057	19457892	19458057	19457888:19457891
5 DAP	GRMZM2G090609	5	+	A3SS	205154985	205155104	205155018	205155104	205154985:205155017
5 DAP	GRMZM2G092991	5	+	A3SS	162673757	162673928	162673800	162673928	162673757:162673799
5 DAP	GRMZM2G092991	5	+	A3SS	162675309	162675469	162675314	162675469	162675309:162675313
5 DAP	GRMZM2G093716	5	+	A3SS	172935683	172935796	172935709	172935796	172935683:172935708
5 DAP	GRMZM2G093716	5	+	A3SS	172936243	172936330	172936258	172936330	172936243:172936257
5 DAP	GRMZM2G094655	5	+	A3SS	191116496	191116572	191116502	191116572	191116496:191116501
5 DAP	GRMZM2G095194	5	+	A3SS	182454646	182454764	182454652	182454764	182454646:182454651
5 DAP	GRMZM2G095782	5	+	A3SS	178037273	178037399	178037276	178037399	178037273:178037275
5 DAP	GRMZM2G096815	5	+	A3SS	214376877	214377021	214376927	214377021	214376877:214376926
5 DAP	GRMZM2G097275	5	+	A3SS	77945083	77945743	77945168	77945743	77945083:77945167
5 DAP	GRMZM2G098904	5	+	A3SS	87114128	87114293	87114131	87114293	87114128:87114130
5 DAP	GRMZM2G101791	5	+	A3SS	174672927	174673030	174672941	174673030	174672927:174672940
5 DAP	GRMZM2G102475	5	+	A3SS	12215492	12215757	12215673	12215757	12215492:12215672
5 DAP	GRMZM2G108829	5	+	A3SS	200103765	200104025	200103775	200104025	200103765:200103774
5 DAP	GRMZM2G109914	5	+	A3SS	94944242	94944441	94944278	94944441	94944242:94944277
5 DAP	GRMZM2G111390	5	+	A3SS	68862701	68862849	68862756	68862849	68862701:68862755
5 DAP	GRMZM2G114113	5	+	A3SS	199768137	199768205	199768149	199768205	199768137:199768148
5 DAP	GRMZM2G114162	5	+	A3SS	11370585	11370746	11370628	11370746	11370585:11370627
5 DAP	GRMZM2G114557	5	+	A3SS	5924814	5924915	5924847	5924915	5924814:5924846
5 DAP	GRMZM2G115518	5	+	A3SS	60807695	60807862	60807715	60807862	60807695:60807714
5 DAP	GRMZM2G117108	5	+	A3SS	182762633	182762749	182762636	182762749	182762633:182762635
5 DAP	GRMZM2G119566	5	+	A3SS	172808327	172808516	172808338	172808516	172808327:172808337
5 DAP	GRMZM2G122199	5	+	A3SS	23462449	23462553	23462459	23462553	23462449:23462458
5 DAP	GRMZM2G122199	5	+	A3SS	23465410	23465532	23465413	23465532	23465410:23465412
5 DAP	GRMZM2G124377	5	+	A3SS	212165360	212165546	212165379	212165546	212165360:212165378
5 DAP	GRMZM2G124377	5	+	A3SS	212170633	212170776	212170721	212170776	212170633:212170720
5 DAP	GRMZM2G125432	5	+	A3SS	201607421	201607561	201607470	201607561	201607421:201607469
5 DAP	GRMZM2G128189	5	+	A3SS	173689082	173689245	173689087	173689245	173689082:173689086
5 DAP	GRMZM2G131324	5	+	A3SS	10585159	10585240	10585166	10585240	10585159:10585165
5 DAP	GRMZM2G134270	5	+	A3SS	1550960	1551160	1551001	1551160	1550960:1551000
5 DAP	GRMZM2G138676	5	+	A3SS	1357819	1357995	1357841	1357995	1357819:1357840
5 DAP	GRMZM2G139920	5	+	A3SS	191589769	191589945	191589795	191589945	191589769:191589794
5 DAP	GRMZM2G141503	5	+	A3SS	193913824	193913958	193913828	193913958	193913824:193913827
5 DAP	GRMZM2G141903	5	+	A3SS	6377553	6377682	6377560	6377682	6377553:6377559
5 DAP	GRMZM2G148539	5	+	A3SS	16617334	16617470	16617352	16617470	16617334:16617351
5 DAP	GRMZM2G148807	5	+	A3SS	46537224	46537661	46537255	46537661	46537224:46537254
5 DAP	GRMZM2G149289	5	+	A3SS	11060418	11060628	11060489	11060628	11060418:11060488
5 DAP	GRMZM2G151916	5	+	A3SS	145868965	145869066	145868972	145869066	145868965:145868971
5 DAP	GRMZM2G153815	5	+	A3SS	21699951	21700080	21700007	21700080	21699951:21700006
5 DAP	GRMZM2G156734	5	+	A3SS	176588332	176588589	176588337	176588589	176588332:176588336
5 DAP	GRMZM2G158136	5	+	A3SS	60994509	60994805	60994652	60994805	60994509:60994651
5 DAP	GRMZM2G158179	5	+	A3SS	29272806	29272947	29272815	29272947	29272806:29272814
5 DAP	GRMZM2G158179	5	+	A3SS	29277159	29277253	29277182	29277253	29277159:29277181
5 DAP	GRMZM2G158179	5	+	A3SS	29277554	29277648	29277564	29277648	29277554:29277563
5 DAP	GRMZM2G158179	5	+	A3SS	29278556	29278668	29278583	29278668	29278556:29278582
5 DAP	GRMZM2G162184	5	+	A3SS	55225405	55225605	55225411	55225605	55225405:55225410
5 DAP	GRMZM2G162544	5	+	A3SS	27055432	27055708	27055435	27055708	27055432:27055434
5 DAP	GRMZM2G165530	5	+	A3SS	193549469	193549539	193549490	193549539	193549469:193549489
5 DAP	GRMZM2G165631	5	+	A3SS	172095041	172095423	172095050	172095423	172095041:172095049
5 DAP	GRMZM2G168886	5	+	A3SS	57193070	57193311	57193135	57193311	57193070:57193134
5 DAP	GRMZM2G169699	5	+	A3SS	69975343	69975415	69975353	69975415	69975343:69975352
5 DAP	GRMZM2G169699	5	+	A3SS	69976763	69976845	69976774	69976845	69976763:69976773
5 DAP	GRMZM2G171998	5	+	A3SS	7273115	7273268	7273135	7273268	7273115:7273134
5 DAP	GRMZM2G174145	5	+	A3SS	27100556	27100670	27100614	27100670	27100556:27100613
5 DAP	GRMZM2G180086	5	+	A3SS	44633665	44633928	44633710	44633928	44633665:44633709
5 DAP	GRMZM2G180422	5	+	A3SS	214114058	214114239	214114178	214114239	214114058:214114177
5 DAP	GRMZM2G180422	5	+	A3SS	214115712	214116036	214115723	214116036	214115712:214115722
5 DAP	GRMZM2G317900	5	+	A3SS	57430053	57430244	57430089	57430244	57430053:57430088
5 DAP	GRMZM2G318375	5	+	A3SS	74659601	74661052	74659624	74661052	74659601:74659623
5 DAP	GRMZM2G344212	5	+	A3SS	72679451	72680084	72679588	72680084	72679451:72679587
5 DAP	GRMZM2G344212	5	+	A3SS	72690487	72691142	72690812	72691142	72690487:72690811
5 DAP	GRMZM2G344212	5	+	A3SS	72693438	72693786	72693464	72693786	72693438:72693463
5 DAP	GRMZM2G346207	5	+	A3SS	162766605	162766749	162766628	162766749	162766605:162766627
5 DAP	GRMZM2G347645	5	+	A3SS	10675953	10676056	10675966	10676056	10675953:10675965
5 DAP	GRMZM2G347836	5	+	A3SS	200771786	200772011	200771823	200772011	200771786:200771822
5 DAP	GRMZM2G357923	5	+	A3SS	205363022	205363155	205363083	205363155	205363022:205363082
5 DAP	GRMZM2G357923	5	+	A3SS	205363398	205363471	205363422	205363471	205363398:205363421
5 DAP	GRMZM2G359333	5	+	A3SS	64248723	64248913	64248746	64248913	64248723:64248745
5 DAP	GRMZM2G360455	5	+	A3SS	91813201	91813298	91813222	91813298	91813201:91813221
5 DAP	GRMZM2G382914	5	+	A3SS	84822406	84822642	84822441	84822642	84822406:84822440
5 DAP	GRMZM2G390432	5	+	A3SS	34535709	34535965	34535791	34535965	34535709:34535790
5 DAP	GRMZM2G398668	5	+	A3SS	1893633	1893741	1893704	1893741	1893633:1893703
5 DAP	GRMZM2G399858	5	+	A3SS	76916929	76917003	76916936	76917003	76916929:76916935
5 DAP	GRMZM2G399858	5	+	A3SS	76917361	76917477	76917390	76917477	76917361:76917389
5 DAP	GRMZM2G399858	5	+	A3SS	76925260	76925374	76925265	76925374	76925260:76925264
5 DAP	GRMZM2G399858	5	+	A3SS	76929898	76930038	76929917	76930038	76929898:76929916
5 DAP	GRMZM2G410357	5	+	A3SS	78814246	78814392	78814267	78814392	78814246:78814266
5 DAP	GRMZM2G418206	5	+	A3SS	135189311	135189436	135189316	135189436	135189311:135189315
5 DAP	GRMZM2G439198	5	+	A3SS	59049986	59050113	59049990	59050113	59049986:59049989
5 DAP	GRMZM2G450659	5	+	A3SS	49691237	49691332	49691242	49691332	49691237:49691241
5 DAP	GRMZM2G461948	5	+	A3SS	13581683	13582670	13581693	13582670	13581683:13581692
5 DAP	GRMZM2G463904	5	+	A3SS	211762720	211763085	211762735	211763085	211762720:211762734
5 DAP	GRMZM2G466281	5	+	A3SS	70769450	70769544	70769482	70769544	70769450:70769481
5 DAP	GRMZM2G476538	5	+	A3SS	51669731	51670105	51669739	51670105	51669731:51669738
5 DAP	GRMZM2G477146	5	+	A3SS	166930955	166931009	166930967	166931009	166930955:166930966
5 DAP	GRMZM2G484344	5	+	A3SS	77251383	77251579	77251387	77251579	77251383:77251386
5 DAP	GRMZM2G484880	5	+	A3SS	129188566	129188609	129188572	129188609	129188566:129188571
5 DAP	GRMZM2G497531	5	+	A3SS	115587141	115587396	115587146	115587396	115587141:115587145
5 DAP	GRMZM2G501450	5	+	A3SS	206027741	206027844	206027759	206027844	206027741:206027758
5 DAP	GRMZM2G553532	5	+	A3SS	217342347	217342429	217342377	217342429	217342347:217342376
5 DAP	GRMZM2G553532	5	+	A3SS	217373175	217373295	217373176	217373295	217373175:217373175
5 DAP	GRMZM5G813092	5	+	A3SS	13045576	13045637	13045592	13045637	13045576:13045591
5 DAP	GRMZM5G816015	5	+	A3SS	23471830	23472131	23471955	23472131	23471830:23471954
5 DAP	GRMZM5G824600	5	+	A3SS	215496272	215496433	215496317	215496433	215496272:215496316
5 DAP	GRMZM5G836683	5	+	A3SS	3503290	3503598	3503514	3503598	3503290:3503513
5 DAP	GRMZM5G836910	5	+	A3SS	213908375	213908541	213908419	213908541	213908375:213908418
5 DAP	GRMZM5G837595	5	+	A3SS	161485961	161486487	161486123	161486487	161485961:161486122
5 DAP	GRMZM5G840435	5	+	A3SS	8495106	8495183	8495110	8495183	8495106:8495109
5 DAP	GRMZM5G841914	5	+	A3SS	188190904	188191276	188191010	188191276	188190904:188191009
5 DAP	GRMZM5G871910	5	+	A3SS	76215054	76215262	76215098	76215262	76215054:76215097
5 DAP	GRMZM5G872217	5	+	A3SS	3861042	3861124	3861049	3861124	3861042:3861048
5 DAP	GRMZM5G874903	5	+	A3SS	5199734	5199829	5199760	5199829	5199734:5199759
5 DAP	GRMZM5G879737	5	+	A3SS	34960526	34961024	34960569	34961024	34960526:34960568
5 DAP	GRMZM5G885644	5	+	A3SS	212311054	212311235	212311166	212311235	212311054:212311165
5 DAP	GRMZM5G885700	5	+	A3SS	172017509	172017598	172017558	172017598	172017509:172017557
5 DAP	GRMZM5G897976	5	+	A3SS	3816035	3816076	3816046	3816076	3816035:3816045
5 DAP	GRMZM5G898898	5	+	A3SS	205178383	205180629	205179273	205180629	205178383:205179272
5 DAP	AC195587.4_FG004	6	+	A3SS	78616591	78616750	78616660	78616750	78616591:78616659
5 DAP	AC215201.3_FG005	6	+	A3SS	142085320	142085805	142085356	142085805	142085320:142085355
5 DAP	GRMZM2G002115	6	+	A3SS	21529433	21529548	21529476	21529548	21529433:21529475
5 DAP	GRMZM2G007038	6	+	A3SS	141686088	141686244	141686095	141686244	141686088:141686094
5 DAP	GRMZM2G007122	6	+	A3SS	164262872	164262969	164262879	164262969	164262872:164262878
5 DAP	GRMZM2G007122	6	+	A3SS	164263070	164263158	164263075	164263158	164263070:164263074
5 DAP	GRMZM2G010302	6	+	A3SS	146977971	146978220	146978038	146978220	146977971:146978037
5 DAP	GRMZM2G011319	6	+	A3SS	75395622	75395854	75395737	75395854	75395622:75395736
5 DAP	GRMZM2G011319	6	+	A3SS	75397138	75397324	75397148	75397324	75397138:75397147
5 DAP	GRMZM2G017421	6	+	A3SS	80639024	80639119	80639034	80639119	80639024:80639033
5 DAP	GRMZM2G017421	6	+	A3SS	80639535	80639662	80639566	80639662	80639535:80639565
5 DAP	GRMZM2G017845	6	+	A3SS	52742350	52742479	52742386	52742479	52742350:52742385
5 DAP	GRMZM2G019257	6	+	A3SS	6015698	6015816	6015718	6015816	6015698:6015717
5 DAP	GRMZM2G020742	6	+	A3SS	113278389	113278535	113278425	113278535	113278389:113278424
5 DAP	GRMZM2G020814	6	+	A3SS	164582327	164582583	164582336	164582583	164582327:164582335
5 DAP	GRMZM2G020814	6	+	A3SS	164583483	164583611	164583513	164583611	164583483:164583512
5 DAP	GRMZM2G021661	6	+	A3SS	167714821	167715805	167714831	167715805	167714821:167714830
5 DAP	GRMZM2G021661	6	+	A3SS	167714821	167715805	167714866	167715805	167714821:167714865
5 DAP	GRMZM2G022252	6	+	A3SS	145177929	145178258	145178052	145178258	145177929:145178051
5 DAP	GRMZM2G023105	6	+	A3SS	141861260	141861429	141861329	141861429	141861260:141861328
5 DAP	GRMZM2G023769	6	+	A3SS	142817950	142818114	142817984	142818114	142817950:142817983
5 DAP	GRMZM2G023769	6	+	A3SS	142817950	142818114	142817989	142818114	142817950:142817988
5 DAP	GRMZM2G025214	6	+	A3SS	43623625	43623758	43623685	43623758	43623625:43623684
5 DAP	GRMZM2G026013	6	+	A3SS	166053393	166053432	166053396	166053432	166053393:166053395
5 DAP	GRMZM2G027955	6	+	A3SS	166591313	166591447	166591361	166591447	166591313:166591360
5 DAP	GRMZM2G029506	6	+	A3SS	104982877	104983067	104982892	104983067	104982877:104982891
5 DAP	GRMZM2G034598	6	+	A3SS	34444069	34444202	34444072	34444202	34444069:34444071
5 DAP	GRMZM2G034631	6	+	A3SS	76490419	76490487	76490424	76490487	76490419:76490423
5 DAP	GRMZM2G035849	6	+	A3SS	151481283	151481360	151481296	151481360	151481283:151481295
5 DAP	GRMZM2G040296	6	+	A3SS	1523092	1523429	1523095	1523429	1523092:1523094
5 DAP	GRMZM2G042607	6	+	A3SS	113154460	113155522	113154498	113155522	113154460:113154497
5 DAP	GRMZM2G042607	6	+	A3SS	113156512	113156793	113156525	113156793	113156512:113156524
5 DAP	GRMZM2G042806	6	+	A3SS	102745887	102746620	102746202	102746620	102745887:102746201
5 DAP	GRMZM2G048194	6	+	A3SS	109294427	109294588	109294456	109294588	109294427:109294455
5 DAP	GRMZM2G050645	6	+	A3SS	93868458	93868586	93868531	93868586	93868458:93868530
5 DAP	GRMZM2G052129	6	+	A3SS	168825886	168826034	168825941	168826034	168825886:168825940
5 DAP	GRMZM2G055724	6	+	A3SS	137643123	137643244	137643214	137643244	137643123:137643213
5 DAP	GRMZM2G057258	6	+	A3SS	7147106	7147262	7147113	7147262	7147106:7147112
5 DAP	GRMZM2G059282	6	+	A3SS	115189666	115189829	115189699	115189829	115189666:115189698
5 DAP	GRMZM2G059845	6	+	A3SS	162561042	162561430	162561152	162561430	162561042:162561151
5 DAP	GRMZM2G060000	6	+	A3SS	115127497	115127561	115127500	115127561	115127497:115127499
5 DAP	GRMZM2G060817	6	+	A3SS	160628937	160629164	160629037	160629164	160628937:160629036
5 DAP	GRMZM2G061492	6	+	A3SS	124106675	124107635	124106769	124107635	124106675:124106768
5 DAP	GRMZM2G061821	6	+	A3SS	93190875	93191031	93190916	93191031	93190875:93190915
5 DAP	GRMZM2G061980	6	+	A3SS	135462434	135462598	135462524	135462598	135462434:135462523
5 DAP	GRMZM2G061980	6	+	A3SS	135465274	135465377	135465310	135465377	135465274:135465309
5 DAP	GRMZM2G063961	6	+	A3SS	150465035	150465139	150465042	150465139	150465035:150465041
5 DAP	GRMZM2G064374	6	+	A3SS	99682152	99682234	99682159	99682234	99682152:99682158
5 DAP	GRMZM2G064374	6	+	A3SS	99683181	99683644	99683514	99683644	99683181:99683513
5 DAP	GRMZM2G064374	6	+	A3SS	99683181	99683644	99683523	99683644	99683181:99683522
5 DAP	GRMZM2G064374	6	+	A3SS	99686149	99686285	99686188	99686285	99686149:99686187
5 DAP	GRMZM2G066293	6	+	A3SS	9187195	9187323	9187217	9187323	9187195:9187216
5 DAP	GRMZM2G066575	6	+	A3SS	152182402	152184513	152182417	152184513	152182402:152182416
5 DAP	GRMZM2G066575	6	+	A3SS	152182402	152184513	152182621	152184513	152182402:152182620
5 DAP	GRMZM2G067022	6	+	A3SS	148968720	148968905	148968762	148968905	148968720:148968761
5 DAP	GRMZM2G068955	6	+	A3SS	8108037	8108349	8108055	8108349	8108037:8108054
5 DAP	GRMZM2G069162	6	+	A3SS	37901001	37901072	37901049	37901072	37901001:37901048
5 DAP	GRMZM2G070378	6	+	A3SS	106153525	106153679	106153537	106153679	106153525:106153536
5 DAP	GRMZM2G074427	6	+	A3SS	160168400	160168538	160168403	160168538	160168400:160168402
5 DAP	GRMZM2G074906	6	+	A3SS	158201410	158201475	158201414	158201475	158201410:158201413
5 DAP	GRMZM2G074906	6	+	A3SS	158206662	158206735	158206667	158206735	158206662:158206666
5 DAP	GRMZM2G079723	6	+	A3SS	162027074	162027123	162027080	162027123	162027074:162027079
5 DAP	GRMZM2G085378	6	+	A3SS	115575577	115575724	115575661	115575724	115575577:115575660
5 DAP	GRMZM2G085582	6	+	A3SS	154622042	154622155	154622044	154622155	154622042:154622043
5 DAP	GRMZM2G092475	6	+	A3SS	165292507	165292588	165292567	165292588	165292507:165292566
5 DAP	GRMZM2G093272	6	+	A3SS	150887935	150888053	150887941	150888053	150887935:150887940
5 DAP	GRMZM2G096491	6	+	A3SS	161987773	161987827	161987801	161987827	161987773:161987800
5 DAP	GRMZM2G099238	6	+	A3SS	62185201	62185389	62185258	62185389	62185201:62185257
5 DAP	GRMZM2G102838	6	+	A3SS	81728838	81729168	81728843	81729168	81728838:81728842
5 DAP	GRMZM2G103033	6	+	A3SS	80947951	80948016	80947959	80948016	80947951:80947958
5 DAP	GRMZM2G103166	6	+	A3SS	68997458	68997516	68997467	68997516	68997458:68997466
5 DAP	GRMZM2G104377	6	+	A3SS	45617389	45617669	45617392	45617669	45617389:45617391
5 DAP	GRMZM2G105398	6	+	A3SS	102827309	102827390	102827314	102827390	102827309:102827313
5 DAP	GRMZM2G105473	6	+	A3SS	159624300	159624539	159624319	159624539	159624300:159624318
5 DAP	GRMZM2G116151	6	+	A3SS	132030266	132030408	132030278	132030408	132030266:132030277
5 DAP	GRMZM2G116151	6	+	A3SS	132037970	132038164	132038007	132038164	132037970:132038006
5 DAP	GRMZM2G118344	6	+	A3SS	124660824	124663514	124663399	124663514	124660824:124663398
5 DAP	GRMZM2G118597	6	+	A3SS	133288997	133289336	133289023	133289336	133288997:133289022
5 DAP	GRMZM2G118597	6	+	A3SS	133289815	133289913	133289820	133289913	133289815:133289819
5 DAP	GRMZM2G120175	6	+	A3SS	158413194	158413354	158413271	158413354	158413194:158413270
5 DAP	GRMZM2G122479	6	+	A3SS	139275728	139275996	139275896	139275996	139275728:139275895
5 DAP	GRMZM2G122479	6	+	A3SS	139277153	139277330	139277210	139277330	139277153:139277209
5 DAP	GRMZM2G122479	6	+	A3SS	139279347	139279445	139279398	139279445	139279347:139279397
5 DAP	GRMZM2G122871	6	+	A3SS	104069420	104069918	104069765	104069918	104069420:104069764
5 DAP	GRMZM2G127154	6	+	A3SS	97912697	97912834	97912703	97912834	97912697:97912702
5 DAP	GRMZM2G127154	6	+	A3SS	97914921	97915525	97914924	97915525	97914921:97914923
5 DAP	GRMZM2G127948	6	+	A3SS	79194689	79194820	79194791	79194820	79194689:79194790
5 DAP	GRMZM2G128579	6	+	A3SS	165092146	165092332	165092255	165092332	165092146:165092254
5 DAP	GRMZM2G128579	6	+	A3SS	165093163	165093295	165093176	165093295	165093163:165093175
5 DAP	GRMZM2G131070	6	+	A3SS	97101011	97101109	97101019	97101109	97101011:97101018
5 DAP	GRMZM2G136455	6	+	A3SS	42731701	42731804	42731711	42731804	42731701:42731710
5 DAP	GRMZM2G137498	6	+	A3SS	142346623	142346810	142346630	142346810	142346623:142346629
5 DAP	GRMZM2G137569	6	+	A3SS	102224016	102224105	102224059	102224105	102224016:102224058
5 DAP	GRMZM2G141810	6	+	A3SS	129663337	129663614	129663352	129663614	129663337:129663351
5 DAP	GRMZM2G143646	6	+	A3SS	3776294	3776682	3776357	3776682	3776294:3776356
5 DAP	GRMZM2G145718	6	+	A3SS	58871768	58871869	58871780	58871869	58871768:58871779
5 DAP	GRMZM2G145718	6	+	A3SS	58872557	58872757	58872624	58872757	58872557:58872623
5 DAP	GRMZM2G148810	6	+	A3SS	124706190	124706412	124706195	124706412	124706190:124706194
5 DAP	GRMZM2G148810	6	+	A3SS	124709420	124709549	124709467	124709549	124709420:124709466
5 DAP	GRMZM2G150187	6	+	A3SS	125457971	125458156	125458058	125458156	125457971:125458057
5 DAP	GRMZM2G151254	6	+	A3SS	83606193	83606620	83606255	83606620	83606193:83606254
5 DAP	GRMZM2G152768	6	+	A3SS	108503063	108503375	108503066	108503375	108503063:108503065
5 DAP	GRMZM2G161102	6	+	A3SS	122547563	122547697	122547660	122547697	122547563:122547659
5 DAP	GRMZM2G162531	6	+	A3SS	97611447	97611527	97611456	97611527	97611447:97611455
5 DAP	GRMZM2G162672	6	+	A3SS	140307510	140307616	140307530	140307616	140307510:140307529
5 DAP	GRMZM2G163888	6	+	A3SS	166797405	166797525	166797408	166797525	166797405:166797407
5 DAP	GRMZM2G164352	6	+	A3SS	64523138	64523292	64523150	64523292	64523138:64523149
5 DAP	GRMZM2G164835	6	+	A3SS	92613244	92613295	92613248	92613295	92613244:92613247
5 DAP	GRMZM2G168299	6	+	A3SS	69624376	69624496	69624399	69624496	69624376:69624398
5 DAP	GRMZM2G168909	6	+	A3SS	159152884	159153269	159153203	159153269	159152884:159153202
5 DAP	GRMZM2G169114	6	+	A3SS	104849493	104849569	104849526	104849569	104849493:104849525
5 DAP	GRMZM2G169114	6	+	A3SS	104851635	104851709	104851660	104851709	104851635:104851659
5 DAP	GRMZM2G169114	6	+	A3SS	104855697	104855902	104855714	104855902	104855697:104855713
5 DAP	GRMZM2G174990	6	+	A3SS	162120251	162120345	162120285	162120345	162120251:162120284
5 DAP	GRMZM2G176455	6	+	A3SS	39564941	39565005	39564945	39565005	39564941:39564944
5 DAP	GRMZM2G180639	6	+	A3SS	98074756	98074986	98074764	98074986	98074756:98074763
5 DAP	GRMZM2G305115	6	+	A3SS	157565668	157565775	157565681	157565775	157565668:157565680
5 DAP	GRMZM2G341027	6	+	A3SS	121697454	121697564	121697470	121697564	121697454:121697469
5 DAP	GRMZM2G348551	6	+	A3SS	113235805	113235871	113235807	113235871	113235805:113235806
5 DAP	GRMZM2G362785	6	+	A3SS	91075753	91076097	91075882	91076097	91075753:91075881
5 DAP	GRMZM2G383623	6	+	A3SS	156374775	156374963	156374833	156374963	156374775:156374832
5 DAP	GRMZM2G383623	6	+	A3SS	156377891	156378046	156377907	156378046	156377891:156377906
5 DAP	GRMZM2G403609	6	+	A3SS	55844526	55845049	55844849	55845049	55844526:55844848
5 DAP	GRMZM2G403609	6	+	A3SS	55846767	55846906	55846839	55846906	55846767:55846838
5 DAP	GRMZM2G405052	6	+	A3SS	154088412	154088490	154088413	154088490	154088412:154088412
5 DAP	GRMZM2G405052	6	+	A3SS	154088412	154088490	154088415	154088490	154088412:154088414
5 DAP	GRMZM2G405052	6	+	A3SS	154093522	154093745	154093531	154093745	154093522:154093530
5 DAP	GRMZM2G412937	6	+	A3SS	168009922	168010630	168009945	168010630	168009922:168009944
5 DAP	GRMZM2G416701	6	+	A3SS	29011621	29011781	29011672	29011781	29011621:29011671
5 DAP	GRMZM2G428197	6	+	A3SS	168975777	168975868	168975785	168975868	168975777:168975784
5 DAP	GRMZM2G456023	6	+	A3SS	60973440	60973540	60973446	60973540	60973440:60973445
5 DAP	GRMZM2G456570	6	+	A3SS	167978988	167979139	167979009	167979139	167978988:167979008
5 DAP	GRMZM2G467799	6	+	A3SS	118316651	118316821	118316726	118316821	118316651:118316725
5 DAP	GRMZM2G476843	6	+	A3SS	161533278	161533445	161533283	161533445	161533278:161533282
5 DAP	GRMZM2G531738	6	+	A3SS	135141060	135141154	135141075	135141154	135141060:135141074
5 DAP	GRMZM2G531738	6	+	A3SS	135141876	135142048	135141920	135142048	135141876:135141919
5 DAP	GRMZM2G701207	6	+	A3SS	154345079	154345265	154345222	154345265	154345079:154345221
5 DAP	GRMZM2G701207	6	+	A3SS	154345404	154345751	154345637	154345751	154345404:154345636
5 DAP	GRMZM2G701207	6	+	A3SS	154345404	154345751	154345651	154345751	154345404:154345650
5 DAP	GRMZM5G832166	6	+	A3SS	86257037	86257338	86257055	86257338	86257037:86257054
5 DAP	GRMZM5G834205	6	+	A3SS	2382558	2382780	2382561	2382780	2382558:2382560
5 DAP	GRMZM5G848603	6	+	A3SS	96337918	96338030	96337986	96338030	96337918:96337985
5 DAP	GRMZM5G850966	6	+	A3SS	151638379	151638496	151638384	151638496	151638379:151638383
5 DAP	GRMZM5G864815	6	+	A3SS	137604950	137605202	137604953	137605202	137604950:137604952
5 DAP	GRMZM5G869993	6	+	A3SS	107638218	107638322	107638221	107638322	107638218:107638220
5 DAP	GRMZM5G869993	6	+	A3SS	107645210	107645315	107645222	107645315	107645210:107645221
5 DAP	GRMZM5G870170	6	+	A3SS	5869394	5869516	5869416	5869516	5869394:5869415
5 DAP	GRMZM5G878823	6	+	A3SS	4840936	4841099	4840945	4841099	4840936:4840944
5 DAP	AC214119.3_FG009	7	+	A3SS	9534841	9535029	9534923	9535029	9534841:9534922
5 DAP	AC217962.3_FG005	7	+	A3SS	139201970	139202085	139202010	139202085	139201970:139202009
5 DAP	AC217962.3_FG005	7	+	A3SS	139208621	139208987	139208907	139208987	139208621:139208906
5 DAP	AC234154.1_FG008	7	+	A3SS	138703977	138704112	138703982	138704112	138703977:138703981
5 DAP	GRMZM2G000361	7	+	A3SS	155590223	155590417	155590282	155590417	155590223:155590281
5 DAP	GRMZM2G002910	7	+	A3SS	6419560	6420244	6420069	6420244	6419560:6420068
5 DAP	GRMZM2G003789	7	+	A3SS	25816450	25816764	25816462	25816764	25816450:25816461
5 DAP	GRMZM2G003789	7	+	A3SS	25816866	25816994	25816890	25816994	25816866:25816889
5 DAP	GRMZM2G005732	7	+	A3SS	174982734	174982920	174982740	174982920	174982734:174982739
5 DAP	GRMZM2G006416	7	+	A3SS	145770087	145770223	145770111	145770223	145770087:145770110
5 DAP	GRMZM2G009021	7	+	A3SS	171181919	171182063	171181950	171182063	171181919:171181949
5 DAP	GRMZM2G009091	7	+	A3SS	117980779	117980845	117980802	117980845	117980779:117980801
5 DAP	GRMZM2G009144	7	+	A3SS	153842424	153842489	153842429	153842489	153842424:153842428
5 DAP	GRMZM2G009412	7	+	A3SS	153818482	153818587	153818513	153818587	153818482:153818512
5 DAP	GRMZM2G010142	7	+	A3SS	167714490	167714610	167714500	167714610	167714490:167714499
5 DAP	GRMZM2G011526	7	+	A3SS	94233926	94234305	94234037	94234305	94233926:94234036
5 DAP	GRMZM2G015534	7	+	A3SS	10795194	10795269	10795198	10795269	10795194:10795197
5 DAP	GRMZM2G019999	7	+	A3SS	156023589	156023729	156023612	156023729	156023589:156023611
5 DAP	GRMZM2G023625	7	+	A3SS	57626433	57626687	57626436	57626687	57626433:57626435
5 DAP	GRMZM2G023625	7	+	A3SS	57633543	57633753	57633699	57633753	57633543:57633698
5 DAP	GRMZM2G025281	7	+	A3SS	166684330	166684489	166684341	166684489	166684330:166684340
5 DAP	GRMZM2G025340	7	+	A3SS	81305272	81305351	81305284	81305351	81305272:81305283
5 DAP	GRMZM2G026869	7	+	A3SS	163118751	163119121	163118789	163119121	163118751:163118788
5 DAP	GRMZM2G030138	7	+	A3SS	10572095	10572171	10572112	10572171	10572095:10572111
5 DAP	GRMZM2G032145	7	+	A3SS	6570940	6571062	6570963	6571062	6570940:6570962
5 DAP	GRMZM2G033199	7	+	A3SS	139602032	139602247	139602041	139602247	139602032:139602040
5 DAP	GRMZM2G033199	7	+	A3SS	139602032	139602247	139602054	139602247	139602032:139602053
5 DAP	GRMZM2G034779	7	+	A3SS	159752044	159752081	159752049	159752081	159752044:159752048
5 DAP	GRMZM2G036872	7	+	A3SS	170954077	170954140	170954080	170954140	170954077:170954079
5 DAP	GRMZM2G041328	7	+	A3SS	172573497	172573605	172573500	172573605	172573497:172573499
5 DAP	GRMZM2G041527	7	+	A3SS	174324383	174324498	174324423	174324498	174324383:174324422
5 DAP	GRMZM2G041527	7	+	A3SS	174324813	174325138	174324935	174325138	174324813:174324934
5 DAP	GRMZM2G042627	7	+	A3SS	19346621	19346750	19346653	19346750	19346621:19346652
5 DAP	GRMZM2G042733	7	+	A3SS	19352464	19352875	19352552	19352875	19352464:19352551
5 DAP	GRMZM2G056732	7	+	A3SS	166374752	166374853	166374783	166374853	166374752:166374782
5 DAP	GRMZM2G058128	7	+	A3SS	43123177	43123550	43123186	43123550	43123177:43123185
5 DAP	GRMZM2G063517	7	+	A3SS	129449214	129449669	129449231	129449669	129449214:129449230
5 DAP	GRMZM2G065461	7	+	A3SS	142204903	142205180	142204907	142205180	142204903:142204906
5 DAP	GRMZM2G066051	7	+	A3SS	161610474	161610635	161610500	161610635	161610474:161610499
5 DAP	GRMZM2G069025	7	+	A3SS	141122183	141122970	141122462	141122970	141122183:141122461
5 DAP	GRMZM2G074472	7	+	A3SS	142813428	142813503	142813431	142813503	142813428:142813430
5 DAP	GRMZM2G074531	7	+	A3SS	51027519	51027548	51027523	51027548	51027519:51027522
5 DAP	GRMZM2G074531	7	+	A3SS	51038976	51039055	51038997	51039055	51038976:51038996
5 DAP	GRMZM2G075348	7	+	A3SS	122122485	122122586	122122491	122122586	122122485:122122490
5 DAP	GRMZM2G075348	7	+	A3SS	122129405	122129962	122129584	122129962	122129405:122129583
5 DAP	GRMZM2G077361	7	+	A3SS	45147989	45148078	45148017	45148078	45147989:45148016
5 DAP	GRMZM2G077463	7	+	A3SS	146121672	146121725	146121694	146121725	146121672:146121693
5 DAP	GRMZM2G081639	7	+	A3SS	172147342	172147443	172147401	172147443	172147342:172147400
5 DAP	GRMZM2G081639	7	+	A3SS	172149554	172149725	172149560	172149725	172149554:172149559
5 DAP	GRMZM2G081639	7	+	A3SS	172149554	172149725	172149609	172149725	172149554:172149608
5 DAP	GRMZM2G081639	7	+	A3SS	172149790	172149893	172149802	172149893	172149790:172149801
5 DAP	GRMZM2G081639	7	+	A3SS	172152948	172153181	172152992	172153181	172152948:172152991
5 DAP	GRMZM2G081639	7	+	A3SS	172156559	172156764	172156620	172156764	172156559:172156619
5 DAP	GRMZM2G081639	7	+	A3SS	172157242	172157913	172157247	172157913	172157242:172157246
5 DAP	GRMZM2G083058	7	+	A3SS	94026307	94026447	94026354	94026447	94026307:94026353
5 DAP	GRMZM2G084757	7	+	A3SS	149275899	149276112	149275950	149276112	149275899:149275949
5 DAP	GRMZM2G085565	7	+	A3SS	149853406	149853651	149853424	149853651	149853406:149853423
5 DAP	GRMZM2G089501	7	+	A3SS	130239565	130239768	130239568	130239768	130239565:130239567
5 DAP	GRMZM2G090149	7	+	A3SS	131651085	131651194	131651091	131651194	131651085:131651090
5 DAP	GRMZM2G090744	7	+	A3SS	995401	995704	995609	995704	995401:995608
5 DAP	GRMZM2G091586	7	+	A3SS	143516236	143516260	143516241	143516260	143516236:143516240
5 DAP	GRMZM2G092129	7	+	A3SS	34177961	34178043	34178008	34178043	34177961:34178007
5 DAP	GRMZM2G095562	7	+	A3SS	44031552	44031761	44031623	44031761	44031552:44031622
5 DAP	GRMZM2G099547	7	+	A3SS	31910262	31910376	31910276	31910376	31910262:31910275
5 DAP	GRMZM2G100107	7	+	A3SS	91684066	91684256	91684082	91684256	91684066:91684081
5 DAP	GRMZM2G102075	7	+	A3SS	11335400	11335551	11335418	11335551	11335400:11335417
5 DAP	GRMZM2G103896	7	+	A3SS	147711224	147711360	147711288	147711360	147711224:147711287
5 DAP	GRMZM2G103902	7	+	A3SS	133363090	133363411	133363169	133363411	133363090:133363168
5 DAP	GRMZM2G103902	7	+	A3SS	133366986	133367062	133366989	133367062	133366986:133366988
5 DAP	GRMZM2G106222	7	+	A3SS	6299847	6299936	6299869	6299936	6299847:6299868
5 DAP	GRMZM2G106732	7	+	A3SS	173430525	173430741	173430570	173430741	173430525:173430569
5 DAP	GRMZM2G107089	7	+	A3SS	7455964	7456060	7455974	7456060	7455964:7455973
5 DAP	GRMZM2G107987	7	+	A3SS	146766591	146766740	146766619	146766740	146766591:146766618
5 DAP	GRMZM2G107987	7	+	A3SS	146767712	146768621	146767730	146768621	146767712:146767729
5 DAP	GRMZM2G108737	7	+	A3SS	80325667	80325758	80325673	80325758	80325667:80325672
5 DAP	GRMZM2G109405	7	+	A3SS	143293994	143294385	143294030	143294385	143293994:143294029
5 DAP	GRMZM2G111224	7	+	A3SS	165362091	165362240	165362104	165362240	165362091:165362103
5 DAP	GRMZM2G111737	7	+	A3SS	175930528	175930578	175930545	175930578	175930528:175930544
5 DAP	GRMZM2G111737	7	+	A3SS	175936336	175936529	175936339	175936529	175936336:175936338
5 DAP	GRMZM2G113052	7	+	A3SS	174505121	174505217	174505124	174505217	174505121:174505123
5 DAP	GRMZM2G113056	7	+	A3SS	174500434	174500601	174500453	174500601	174500434:174500452
5 DAP	GRMZM2G117369	7	+	A3SS	13399076	13399452	13399085	13399452	13399076:13399084
5 DAP	GRMZM2G117369	7	+	A3SS	13399076	13399452	13399158	13399452	13399076:13399157
5 DAP	GRMZM2G117642	7	+	A3SS	153101069	153101144	153101095	153101144	153101069:153101094
5 DAP	GRMZM2G117642	7	+	A3SS	153101069	153101144	153101111	153101144	153101069:153101110
5 DAP	GRMZM2G121022	7	+	A3SS	165097850	165098039	165097864	165098039	165097850:165097863
5 DAP	GRMZM2G121022	7	+	A3SS	165100194	165100321	165100202	165100321	165100194:165100201
5 DAP	GRMZM2G121546	7	+	A3SS	152707410	152707804	152707420	152707804	152707410:152707419
5 DAP	GRMZM2G130398	7	+	A3SS	169536232	169536324	169536238	169536324	169536232:169536237
5 DAP	GRMZM2G131262	7	+	A3SS	163756303	163756719	163756339	163756719	163756303:163756338
5 DAP	GRMZM2G133400	7	+	A3SS	170643682	170643824	170643703	170643824	170643682:170643702
5 DAP	GRMZM2G135038	7	+	A3SS	149903384	149903509	149903414	149903509	149903384:149903413
5 DAP	GRMZM2G135256	7	+	A3SS	76303362	76303501	76303371	76303501	76303362:76303370
5 DAP	GRMZM2G136522	7	+	A3SS	170857649	170857951	170857672	170857951	170857649:170857671
5 DAP	GRMZM2G136803	7	+	A3SS	171701843	171702002	171701950	171702002	171701843:171701949
5 DAP	GRMZM2G138230	7	+	A3SS	150510090	150510466	150510093	150510466	150510090:150510092
5 DAP	GRMZM2G142740	7	+	A3SS	98246559	98247024	98246564	98247024	98246559:98246563
5 DAP	GRMZM2G142740	7	+	A3SS	98247699	98248049	98247709	98248049	98247699:98247708
5 DAP	GRMZM2G142740	7	+	A3SS	98248529	98248821	98248740	98248821	98248529:98248739
5 DAP	GRMZM2G142898	7	+	A3SS	117513743	117513975	117513747	117513975	117513743:117513746
5 DAP	GRMZM2G144594	7	+	A3SS	150462282	150462509	150462343	150462509	150462282:150462342
5 DAP	GRMZM2G144705	7	+	A3SS	8304712	8304794	8304720	8304794	8304712:8304719
5 DAP	GRMZM2G144705	7	+	A3SS	8305260	8305343	8305277	8305343	8305260:8305276
5 DAP	GRMZM2G144971	7	+	A3SS	172353433	172353772	172353520	172353772	172353433:172353519
5 DAP	GRMZM2G152732	7	+	A3SS	39184722	39184799	39184727	39184799	39184722:39184726
5 DAP	GRMZM2G152963	7	+	A3SS	170810298	170810403	170810306	170810403	170810298:170810305
5 DAP	GRMZM2G153162	7	+	A3SS	156569238	156569440	156569249	156569440	156569238:156569248
5 DAP	GRMZM2G157422	7	+	A3SS	84536751	84537101	84537055	84537101	84536751:84537054
5 DAP	GRMZM2G160922	7	+	A3SS	144244226	144244332	144244232	144244332	144244226:144244231
5 DAP	GRMZM2G161302	7	+	A3SS	132067149	132067238	132067160	132067238	132067149:132067159
5 DAP	GRMZM2G162598	7	+	A3SS	125405114	125405236	125405123	125405236	125405114:125405122
5 DAP	GRMZM2G171723	7	+	A3SS	148281214	148281469	148281219	148281469	148281214:148281218
5 DAP	GRMZM2G173777	7	+	A3SS	41169964	41170405	41169988	41170405	41169964:41169987
5 DAP	GRMZM2G173777	7	+	A3SS	41171790	41171943	41171865	41171943	41171790:41171864
5 DAP	GRMZM2G175799	7	+	A3SS	150788440	150788554	150788455	150788554	150788440:150788454
5 DAP	GRMZM2G175799	7	+	A3SS	150788440	150788554	150788466	150788554	150788440:150788465
5 DAP	GRMZM2G306935	7	+	A3SS	98813387	98813805	98813418	98813805	98813387:98813417
5 DAP	GRMZM2G313553	7	+	A3SS	163216795	163216840	163216805	163216840	163216795:163216804
5 DAP	GRMZM2G313553	7	+	A3SS	163220243	163220439	163220246	163220439	163220243:163220245
5 DAP	GRMZM2G313553	7	+	A3SS	163221315	163221425	163221321	163221425	163221315:163221320
5 DAP	GRMZM2G313553	7	+	A3SS	163223319	163223411	163223328	163223411	163223319:163223327
5 DAP	GRMZM2G313553	7	+	A3SS	163231199	163231383	163231212	163231383	163231199:163231211
5 DAP	GRMZM2G313553	7	+	A3SS	163231457	163231584	163231482	163231584	163231457:163231481
5 DAP	GRMZM2G318319	7	+	A3SS	121407382	121407603	121407386	121407603	121407382:121407385
5 DAP	GRMZM2G325008	7	+	A3SS	152395546	152396877	152395549	152396877	152395546:152395548
5 DAP	GRMZM2G325938	7	+	A3SS	86582441	86582518	86582479	86582518	86582441:86582478
5 DAP	GRMZM2G347270	7	+	A3SS	7345960	7346111	7345963	7346111	7345960:7345962
5 DAP	GRMZM2G360688	7	+	A3SS	50127868	50128500	50128009	50128500	50127868:50128008
5 DAP	GRMZM2G361615	7	+	A3SS	19826185	19826879	19826225	19826879	19826185:19826224
5 DAP	GRMZM2G392554	7	+	A3SS	137016375	137016449	137016412	137016449	137016375:137016411
5 DAP	GRMZM2G414043	7	+	A3SS	165500868	165500979	165500934	165500979	165500868:165500933
5 DAP	GRMZM2G414813	7	+	A3SS	104886362	104886462	104886392	104886462	104886362:104886391
5 DAP	GRMZM2G434696	7	+	A3SS	174780920	174781143	174780926	174781143	174780920:174780925
5 DAP	GRMZM2G438239	7	+	A3SS	14913611	14913716	14913656	14913716	14913611:14913655
5 DAP	GRMZM2G450488	7	+	A3SS	106752926	106753072	106752964	106753072	106752926:106752963
5 DAP	GRMZM2G454928	7	+	A3SS	17479708	17479838	17479720	17479838	17479708:17479719
5 DAP	GRMZM2G455085	7	+	A3SS	149169033	149169137	149169037	149169137	149169033:149169036
5 DAP	GRMZM2G469409	7	+	A3SS	121184916	121185021	121184935	121185021	121184916:121184934
5 DAP	GRMZM2G469409	7	+	A3SS	121185518	121185609	121185524	121185609	121185518:121185523
5 DAP	GRMZM2G469409	7	+	A3SS	121187081	121187173	121187087	121187173	121187081:121187086
5 DAP	GRMZM2G555108	7	+	A3SS	1302557	1303090	1302986	1303090	1302557:1302985
5 DAP	GRMZM2G577405	7	+	A3SS	165023805	165023913	165023813	165023913	165023805:165023812
5 DAP	GRMZM5G809292	7	+	A3SS	145151778	145151924	145151785	145151924	145151778:145151784
5 DAP	GRMZM5G868168	7	+	A3SS	46332921	46333016	46332926	46333016	46332921:46332925
5 DAP	GRMZM5G872216	7	+	A3SS	27978786	27979736	27978801	27979736	27978786:27978800
5 DAP	AC197705.4_FG011	8	+	A3SS	118079842	118079991	118079852	118079991	118079842:118079851
5 DAP	AC211349.4_FG001	8	+	A3SS	175627706	175627959	175627766	175627959	175627706:175627765
5 DAP	AC218972.3_FG001	8	+	A3SS	170607311	170607462	170607346	170607462	170607311:170607345
5 DAP	AC218972.3_FG001	8	+	A3SS	170612801	170613009	170612956	170613009	170612801:170612955
5 DAP	AC231180.2_FG006	8	+	A3SS	76128630	76128786	76128666	76128786	76128630:76128665
5 DAP	AC234152.1_FG005	8	+	A3SS	102169551	102169683	102169571	102169683	102169551:102169570
5 DAP	AC235535.1_FG001	8	+	A3SS	53552298	53552412	53552319	53552412	53552298:53552318
5 DAP	AC235535.1_FG001	8	+	A3SS	53559960	53560112	53560009	53560112	53559960:53560008
5 DAP	GRMZM2G000256	8	+	A3SS	144233631	144233809	144233637	144233809	144233631:144233636
5 DAP	GRMZM2G000256	8	+	A3SS	144234414	144234463	144234419	144234463	144234414:144234418
5 DAP	GRMZM2G001088	8	+	A3SS	162964892	162965134	162964909	162965134	162964892:162964908
5 DAP	GRMZM2G002297	8	+	A3SS	148902588	148902784	148902596	148902784	148902588:148902595
5 DAP	GRMZM2G002297	8	+	A3SS	148904715	148904933	148904730	148904933	148904715:148904729
5 DAP	GRMZM2G002416	8	+	A3SS	37410905	37411094	37410962	37411094	37410905:37410961
5 DAP	GRMZM2G003861	8	+	A3SS	10285714	10285848	10285746	10285848	10285714:10285745
5 DAP	GRMZM2G005170	8	+	A3SS	159419858	159419973	159419923	159419973	159419858:159419922
5 DAP	GRMZM2G005170	8	+	A3SS	159421317	159421536	159421474	159421536	159421317:159421473
5 DAP	GRMZM2G005710	8	+	A3SS	133176735	133176892	133176746	133176892	133176735:133176745
5 DAP	GRMZM2G009936	8	+	A3SS	116533160	116533277	116533165	116533277	116533160:116533164
5 DAP	GRMZM2G010202	8	+	A3SS	159982662	159982788	159982729	159982788	159982662:159982728
5 DAP	GRMZM2G017305	8	+	A3SS	151259764	151260500	151260256	151260500	151259764:151260255
5 DAP	GRMZM2G020484	8	+	A3SS	13911218	13911456	13911282	13911456	13911218:13911281
5 DAP	GRMZM2G023755	8	+	A3SS	94437199	94437331	94437211	94437331	94437199:94437210
5 DAP	GRMZM2G027932	8	+	A3SS	160917866	160920029	160917869	160920029	160917866:160917868
5 DAP	GRMZM2G028190	8	+	A3SS	141222963	141223058	141222981	141223058	141222963:141222980
5 DAP	GRMZM2G028452	8	+	A3SS	168197351	168197513	168197396	168197513	168197351:168197395
5 DAP	GRMZM2G029077	8	+	A3SS	145479380	145479556	145479412	145479556	145479380:145479411
5 DAP	GRMZM2G030165	8	+	A3SS	80794427	80794517	80794446	80794517	80794427:80794445
5 DAP	GRMZM2G030167	8	+	A3SS	148272474	148272573	148272482	148272573	148272474:148272481
5 DAP	GRMZM2G030284	8	+	A3SS	151440866	151440966	151440879	151440966	151440866:151440878
5 DAP	GRMZM2G030762	8	+	A3SS	162558937	162559002	162558979	162559002	162558937:162558978
5 DAP	GRMZM2G034043	8	+	A3SS	130729837	130730028	130729840	130730028	130729837:130729839
5 DAP	GRMZM2G036290	8	+	A3SS	8098855	8099040	8098929	8099040	8098855:8098928
5 DAP	GRMZM2G036837	8	+	A3SS	4918133	4918347	4918279	4918347	4918133:4918278
5 DAP	GRMZM2G036837	8	+	A3SS	4924281	4924338	4924290	4924338	4924281:4924289
5 DAP	GRMZM2G037350	8	+	A3SS	128482060	128482510	128482080	128482510	128482060:128482079
5 DAP	GRMZM2G038401	8	+	A3SS	116258076	116258209	116258091	116258209	116258076:116258090
5 DAP	GRMZM2G040642	8	+	A3SS	144373868	144373942	144373912	144373942	144373868:144373911
5 DAP	GRMZM2G044997	8	+	A3SS	85310248	85310415	85310252	85310415	85310248:85310251
5 DAP	GRMZM2G048804	8	+	A3SS	15962162	15962318	15962172	15962318	15962162:15962171
5 DAP	GRMZM2G048804	8	+	A3SS	15976797	15976881	15976827	15976881	15976797:15976826
5 DAP	GRMZM2G050553	8	+	A3SS	139291377	139291541	139291381	139291541	139291377:139291380
5 DAP	GRMZM2G051790	8	+	A3SS	51751932	51751988	51751938	51751988	51751932:51751937
5 DAP	GRMZM2G051790	8	+	A3SS	51752060	51752171	51752091	51752171	51752060:51752090
5 DAP	GRMZM2G052630	8	+	A3SS	131517030	131517078	131517038	131517078	131517030:131517037
5 DAP	GRMZM2G052875	8	+	A3SS	2055479	2055571	2055482	2055571	2055479:2055481
5 DAP	GRMZM2G052926	8	+	A3SS	100938513	100938635	100938528	100938635	100938513:100938527
5 DAP	GRMZM2G053898	8	+	A3SS	162174433	162174550	162174523	162174550	162174433:162174522
5 DAP	GRMZM2G056079	8	+	A3SS	68224483	68225271	68224574	68225271	68224483:68224573
5 DAP	GRMZM2G056079	8	+	A3SS	68224483	68225271	68224626	68225271	68224483:68224625
5 DAP	GRMZM2G056079	8	+	A3SS	68225557	68227153	68226453	68227153	68225557:68226452
5 DAP	GRMZM2G056079	8	+	A3SS	68225557	68227153	68226607	68227153	68225557:68226606
5 DAP	GRMZM2G056079	8	+	A3SS	68227431	68227792	68227656	68227792	68227431:68227655
5 DAP	GRMZM2G059893	8	+	A3SS	143454411	143454539	143454420	143454539	143454411:143454419
5 DAP	GRMZM2G060977	8	+	A3SS	159080463	159080668	159080531	159080668	159080463:159080530
5 DAP	GRMZM2G060977	8	+	A3SS	159080463	159080668	159080599	159080668	159080463:159080598
5 DAP	GRMZM2G063684	8	+	A3SS	146609742	146609876	146609768	146609876	146609742:146609767
5 DAP	GRMZM2G064426	8	+	A3SS	117803120	117803369	117803125	117803369	117803120:117803124
5 DAP	GRMZM2G064426	8	+	A3SS	117805538	117805632	117805540	117805632	117805538:117805539
5 DAP	GRMZM2G064885	8	+	A3SS	137541335	137541455	137541364	137541455	137541335:137541363
5 DAP	GRMZM2G069687	8	+	A3SS	23954300	23954478	23954315	23954478	23954300:23954314
5 DAP	GRMZM2G070898	8	+	A3SS	161881537	161881640	161881574	161881640	161881537:161881573
5 DAP	GRMZM2G071339	8	+	A3SS	124588382	124588591	124588385	124588591	124588382:124588384
5 DAP	GRMZM2G077233	8	+	A3SS	619194	619282	619201	619282	619194:619200
5 DAP	GRMZM2G079389	8	+	A3SS	172682385	172682526	172682390	172682526	172682385:172682389
5 DAP	GRMZM2G080731	8	+	A3SS	120137332	120137406	120137349	120137406	120137332:120137348
5 DAP	GRMZM2G080731	8	+	A3SS	120137498	120137772	120137501	120137772	120137498:120137500
5 DAP	GRMZM2G080731	8	+	A3SS	120137907	120138187	120137912	120138187	120137907:120137911
5 DAP	GRMZM2G082185	8	+	A3SS	6467407	6467487	6467429	6467487	6467407:6467428
5 DAP	GRMZM2G082384	8	+	A3SS	116423878	116423978	116423957	116423978	116423878:116423956
5 DAP	GRMZM2G086052	8	+	A3SS	140182980	140183066	140183005	140183066	140182980:140183004
5 DAP	GRMZM2G086052	8	+	A3SS	140184793	140185015	140184825	140185015	140184793:140184824
5 DAP	GRMZM2G087451	8	+	A3SS	104618191	104618265	104618210	104618265	104618191:104618209
5 DAP	GRMZM2G092120	8	+	A3SS	168431690	168431800	168431710	168431800	168431690:168431709
5 DAP	GRMZM2G092759	8	+	A3SS	165267853	165268001	165267903	165268001	165267853:165267902
5 DAP	GRMZM2G102404	8	+	A3SS	154381085	154381238	154381089	154381238	154381085:154381088
5 DAP	GRMZM2G104025	8	+	A3SS	83336689	83336871	83336724	83336871	83336689:83336723
5 DAP	GRMZM2G107556	8	+	A3SS	18257268	18257414	18257272	18257414	18257268:18257271
5 DAP	GRMZM2G107696	8	+	A3SS	18219280	18219379	18219285	18219379	18219280:18219284
5 DAP	GRMZM2G109354	8	+	A3SS	106738078	106738152	106738088	106738152	106738078:106738087
5 DAP	GRMZM2G109651	8	+	A3SS	62978793	62978909	62978801	62978909	62978793:62978800
5 DAP	GRMZM2G110063	8	+	A3SS	14777647	14777793	14777650	14777793	14777647:14777649
5 DAP	GRMZM2G110584	8	+	A3SS	112836374	112836591	112836551	112836591	112836374:112836550
5 DAP	GRMZM2G113652	8	+	A3SS	87803464	87803557	87803467	87803557	87803464:87803466
5 DAP	GRMZM2G116086	8	+	A3SS	172560137	172560555	172560394	172560555	172560137:172560393
5 DAP	GRMZM2G120202	8	+	A3SS	40155584	40155775	40155719	40155775	40155584:40155718
5 DAP	GRMZM2G122003	8	+	A3SS	28852081	28852392	28852359	28852392	28852081:28852358
5 DAP	GRMZM2G124321	8	+	A3SS	173081607	173081719	173081614	173081719	173081607:173081613
5 DAP	GRMZM2G125294	8	+	A3SS	69121926	69122420	69122016	69122420	69121926:69122015
5 DAP	GRMZM2G128809	8	+	A3SS	84786412	84786578	84786496	84786578	84786412:84786495
5 DAP	GRMZM2G132547	8	+	A3SS	147647999	147648103	147648047	147648103	147647999:147648046
5 DAP	GRMZM2G133959	8	+	A3SS	157409960	157410056	157409983	157410056	157409960:157409982
5 DAP	GRMZM2G135362	8	+	A3SS	169902601	169903094	169902640	169903094	169902601:169902639
5 DAP	GRMZM2G136250	8	+	A3SS	173593233	173593415	173593236	173593415	173593233:173593235
5 DAP	GRMZM2G137286	8	+	A3SS	83129040	83129231	83129175	83129231	83129040:83129174
5 DAP	GRMZM2G141216	8	+	A3SS	16703347	16703450	16703351	16703450	16703347:16703350
5 DAP	GRMZM2G143443	8	+	A3SS	140460915	140461557	140460919	140461557	140460915:140460918
5 DAP	GRMZM2G144021	8	+	A3SS	151904909	151905145	151904934	151905145	151904909:151904933
5 DAP	GRMZM2G146206	8	+	A3SS	168746585	168746669	168746610	168746669	168746585:168746609
5 DAP	GRMZM2G148586	8	+	A3SS	171072086	171072176	171072107	171072176	171072086:171072106
5 DAP	GRMZM2G149230	8	+	A3SS	168290024	168290162	168290030	168290162	168290024:168290029
5 DAP	GRMZM2G150367	8	+	A3SS	126699560	126699817	126699596	126699817	126699560:126699595
5 DAP	GRMZM2G150484	8	+	A3SS	74524712	74524832	74524724	74524832	74524712:74524723
5 DAP	GRMZM2G150484	8	+	A3SS	74528203	74528461	74528206	74528461	74528203:74528205
5 DAP	GRMZM2G153704	8	+	A3SS	12796873	12796966	12796902	12796966	12796873:12796901
5 DAP	GRMZM2G154182	8	+	A3SS	7300856	7301669	7300859	7301669	7300856:7300858
5 DAP	GRMZM2G154278	8	+	A3SS	26068407	26068451	26068410	26068451	26068407:26068409
5 DAP	GRMZM2G157705	8	+	A3SS	113211837	113211995	113211842	113211995	113211837:113211841
5 DAP	GRMZM2G161019	8	+	A3SS	119738916	119739092	119738989	119739092	119738916:119738988
5 DAP	GRMZM2G163988	8	+	A3SS	150869974	150870170	150869980	150870170	150869974:150869979
5 DAP	GRMZM2G166383	8	+	A3SS	156047529	156047657	156047534	156047657	156047529:156047533
5 DAP	GRMZM2G166441	8	+	A3SS	170331534	170331942	170331561	170331942	170331534:170331560
5 DAP	GRMZM2G174370	8	+	A3SS	116024969	116025030	116024973	116025030	116024969:116024972
5 DAP	GRMZM2G175398	8	+	A3SS	11661692	11662170	11661695	11662170	11661692:11661694
5 DAP	GRMZM2G177324	8	+	A3SS	167275872	167276196	167275965	167276196	167275872:167275964
5 DAP	GRMZM2G305080	8	+	A3SS	6851942	6852049	6851945	6852049	6851942:6851944
5 DAP	GRMZM2G309568	8	+	A3SS	22503227	22503339	22503284	22503339	22503227:22503283
5 DAP	GRMZM2G312365	8	+	A3SS	160768728	160768881	160768742	160768881	160768728:160768741
5 DAP	GRMZM2G315125	8	+	A3SS	91777775	91778330	91778262	91778330	91777775:91778261
5 DAP	GRMZM2G319130	8	+	A3SS	157983575	157983772	157983692	157983772	157983575:157983691
5 DAP	GRMZM2G335720	8	+	A3SS	137155641	137155868	137155668	137155868	137155641:137155667
5 DAP	GRMZM2G338696	8	+	A3SS	76642678	76644394	76644338	76644394	76642678:76644337
5 DAP	GRMZM2G350447	8	+	A3SS	174616706	174616861	174616713	174616861	174616706:174616712
5 DAP	GRMZM2G351018	8	+	A3SS	174494497	174495912	174494563	174495912	174494497:174494562
5 DAP	GRMZM2G351018	8	+	A3SS	174500411	174500769	174500444	174500769	174500411:174500443
5 DAP	GRMZM2G382792	8	+	A3SS	116438698	116438915	116438718	116438915	116438698:116438717
5 DAP	GRMZM2G414007	8	+	A3SS	134172830	134172953	134172877	134172953	134172830:134172876
5 DAP	GRMZM2G414007	8	+	A3SS	134173977	134174316	134174037	134174316	134173977:134174036
5 DAP	GRMZM2G415538	8	+	A3SS	156822022	156822135	156822026	156822135	156822022:156822025
5 DAP	GRMZM2G416836	8	+	A3SS	5491896	5491996	5491944	5491996	5491896:5491943
5 DAP	GRMZM2G416836	8	+	A3SS	5498302	5498506	5498324	5498506	5498302:5498323
5 DAP	GRMZM2G424873	8	+	A3SS	173076281	173076347	173076285	173076347	173076281:173076284
5 DAP	GRMZM2G424873	8	+	A3SS	173076526	173076598	173076533	173076598	173076526:173076532
5 DAP	GRMZM2G450537	8	+	A3SS	101949678	101950059	101949680	101950059	101949678:101949679
5 DAP	GRMZM2G464491	8	+	A3SS	2425163	2425333	2425168	2425333	2425163:2425167
5 DAP	GRMZM2G464754	8	+	A3SS	136295760	136295846	136295790	136295846	136295760:136295789
5 DAP	GRMZM2G464754	8	+	A3SS	136296101	136296563	136296135	136296563	136296101:136296134
5 DAP	GRMZM2G468255	8	+	A3SS	140399555	140401175	140401058	140401175	140399555:140401057
5 DAP	GRMZM2G468255	8	+	A3SS	140402694	140402794	140402741	140402794	140402694:140402740
5 DAP	GRMZM2G472991	8	+	A3SS	164739610	164739727	164739684	164739727	164739610:164739683
5 DAP	GRMZM2G474658	8	+	A3SS	132522837	132523062	132523023	132523062	132522837:132523022
5 DAP	GRMZM2G700665	8	+	A3SS	132045268	132045329	132045299	132045329	132045268:132045298
5 DAP	GRMZM5G815808	8	+	A3SS	103462998	103463091	103463030	103463091	103462998:103463029
5 DAP	GRMZM5G817255	8	+	A3SS	128700636	128700781	128700663	128700781	128700636:128700662
5 DAP	GRMZM5G864166	8	+	A3SS	135769828	135769949	135769859	135769949	135769828:135769858
5 DAP	GRMZM5G868868	8	+	A3SS	3395991	3396055	3396017	3396055	3395991:3396016
5 DAP	GRMZM5G874500	8	+	A3SS	116624946	116625146	116624955	116625146	116624946:116624954
5 DAP	GRMZM5G884972	8	+	A3SS	163722388	163722496	163722456	163722496	163722388:163722455
5 DAP	GRMZM5G898314	8	+	A3SS	163114307	163114377	163114313	163114377	163114307:163114312
5 DAP	AC189879.3_FG003	9	+	A3SS	86404726	86404851	86404744	86404851	86404726:86404743
5 DAP	AC197699.3_FG003	9	+	A3SS	16999990	17000362	17000041	17000362	16999990:17000040
5 DAP	AC225193.3_FG003	9	+	A3SS	113055818	113056626	113055826	113056626	113055818:113055825
5 DAP	AC233893.1_FG002	9	+	A3SS	146257743	146257896	146257748	146257896	146257743:146257747
5 DAP	GRMZM2G004172	9	+	A3SS	149277169	149277268	149277197	149277268	149277169:149277196
5 DAP	GRMZM2G007590	9	+	A3SS	136905631	136905803	136905666	136905803	136905631:136905665
5 DAP	GRMZM2G008638	9	+	A3SS	147848027	147848140	147848031	147848140	147848027:147848030
5 DAP	GRMZM2G008638	9	+	A3SS	147848270	147848520	147848372	147848520	147848270:147848371
5 DAP	GRMZM2G009070	9	+	A3SS	117352067	117352242	117352094	117352242	117352067:117352093
5 DAP	GRMZM2G010017	9	+	A3SS	151816190	151816631	151816194	151816631	151816190:151816193
5 DAP	GRMZM2G013349	9	+	A3SS	146780268	146780449	146780271	146780449	146780268:146780270
5 DAP	GRMZM2G019291	9	+	A3SS	6053125	6053621	6053128	6053621	6053125:6053127
5 DAP	GRMZM2G030097	9	+	A3SS	138553822	138554023	138553883	138554023	138553822:138553882
5 DAP	GRMZM2G031370	9	+	A3SS	105423540	105425191	105423593	105425191	105423540:105423592
5 DAP	GRMZM2G033592	9	+	A3SS	128543547	128543653	128543618	128543653	128543547:128543617
5 DAP	GRMZM2G033592	9	+	A3SS	128546551	128546673	128546575	128546673	128546551:128546574
5 DAP	GRMZM2G035417	9	+	A3SS	106407211	106407323	106407265	106407323	106407211:106407264
5 DAP	GRMZM2G040991	9	+	A3SS	115053495	115053788	115053744	115053788	115053495:115053743
5 DAP	GRMZM2G048243	9	+	A3SS	3897836	3898292	3897855	3898292	3897836:3897854
5 DAP	GRMZM2G049076	9	+	A3SS	94346111	94346356	94346148	94346356	94346111:94346147
5 DAP	GRMZM2G049382	9	+	A3SS	155863471	155863578	155863474	155863578	155863471:155863473
5 DAP	GRMZM2G051059	9	+	A3SS	19924435	19924562	19924452	19924562	19924435:19924451
5 DAP	GRMZM2G051330	9	+	A3SS	6673070	6673228	6673116	6673228	6673070:6673115
5 DAP	GRMZM2G054465	9	+	A3SS	98495112	98495194	98495115	98495194	98495112:98495114
5 DAP	GRMZM2G055785	9	+	A3SS	154907381	154907485	154907400	154907485	154907381:154907399
5 DAP	GRMZM2G055899	9	+	A3SS	154955914	154956091	154955917	154956091	154955914:154955916
5 DAP	GRMZM2G063369	9	+	A3SS	146012748	146012816	146012751	146012816	146012748:146012750
5 DAP	GRMZM2G069008	9	+	A3SS	24359652	24359744	24359659	24359744	24359652:24359658
5 DAP	GRMZM2G070034	9	+	A3SS	125380267	125380491	125380270	125380491	125380267:125380269
5 DAP	GRMZM2G071249	9	+	A3SS	17668770	17669043	17668784	17669043	17668770:17668783
5 DAP	GRMZM2G072909	9	+	A3SS	64144704	64144904	64144772	64144904	64144704:64144771
5 DAP	GRMZM2G073567	9	+	A3SS	140521249	140521308	140521255	140521308	140521249:140521254
5 DAP	GRMZM2G075104	9	+	A3SS	124156339	124156494	124156350	124156494	124156339:124156349
5 DAP	GRMZM2G075582	9	+	A3SS	16672052	16672103	16672058	16672103	16672052:16672057
5 DAP	GRMZM2G076613	9	+	A3SS	82994460	82995716	82995540	82995716	82994460:82995539
5 DAP	GRMZM2G082962	9	+	A3SS	44376803	44376938	44376813	44376938	44376803:44376812
5 DAP	GRMZM2G083012	9	+	A3SS	24060289	24060361	24060292	24060361	24060289:24060291
5 DAP	GRMZM2G084347	9	+	A3SS	129470546	129470773	129470555	129470773	129470546:129470554
5 DAP	GRMZM2G085409	9	+	A3SS	141766618	141766690	141766630	141766690	141766618:141766629
5 DAP	GRMZM2G090849	9	+	A3SS	109684904	109685259	109684959	109685259	109684904:109684958
5 DAP	GRMZM2G092123	9	+	A3SS	138500954	138501388	138501323	138501388	138500954:138501322
5 DAP	GRMZM2G092256	9	+	A3SS	83255503	83255604	83255581	83255604	83255503:83255580
5 DAP	GRMZM2G092568	9	+	A3SS	22621566	22621688	22621625	22621688	22621566:22621624
5 DAP	GRMZM2G093096	9	+	A3SS	120159471	120159750	120159474	120159750	120159471:120159473
5 DAP	GRMZM2G093096	9	+	A3SS	120160296	120160509	120160302	120160509	120160296:120160301
5 DAP	GRMZM2G093096	9	+	A3SS	120160602	120160881	120160632	120160881	120160602:120160631
5 DAP	GRMZM2G095302	9	+	A3SS	109315688	109315850	109315696	109315850	109315688:109315695
5 DAP	GRMZM2G097898	9	+	A3SS	144498553	144498632	144498558	144498632	144498553:144498557
5 DAP	GRMZM2G097987	9	+	A3SS	119289617	119289898	119289801	119289898	119289617:119289800
5 DAP	GRMZM2G097995	9	+	A3SS	89970709	89970967	89970714	89970967	89970709:89970713
5 DAP	GRMZM2G100103	9	+	A3SS	51035437	51035553	51035479	51035553	51035437:51035478
5 DAP	GRMZM2G102161	9	+	A3SS	146686987	146687024	146686990	146687024	146686987:146686989
5 DAP	GRMZM2G102596	9	+	A3SS	18898335	18898435	18898347	18898435	18898335:18898346
5 DAP	GRMZM2G105192	9	+	A3SS	156593511	156593646	156593546	156593646	156593511:156593545
5 DAP	GRMZM2G106683	9	+	A3SS	20306629	20306682	20306652	20306682	20306629:20306651
5 DAP	GRMZM2G106683	9	+	A3SS	20307977	20308081	20308009	20308081	20307977:20308008
5 DAP	GRMZM2G110289	9	+	A3SS	2335003	2335077	2335013	2335077	2335003:2335012
5 DAP	GRMZM2G113245	9	+	A3SS	154780803	154781047	154780863	154781047	154780803:154780862
5 DAP	GRMZM2G114758	9	+	A3SS	149007185	149007234	149007188	149007234	149007185:149007187
5 DAP	GRMZM2G116681	9	+	A3SS	153917794	153918426	153917811	153918426	153917794:153917810
5 DAP	GRMZM2G119411	9	+	A3SS	25724530	25724694	25724558	25724694	25724530:25724557
5 DAP	GRMZM2G119546	9	+	A3SS	81645651	81645842	81645704	81645842	81645651:81645703
5 DAP	GRMZM2G125148	9	+	A3SS	129406097	129406229	129406120	129406229	129406097:129406119
5 DAP	GRMZM2G126812	9	+	A3SS	151687389	151687485	151687394	151687485	151687389:151687393
5 DAP	GRMZM2G126812	9	+	A3SS	151687588	151687833	151687640	151687833	151687588:151687639
5 DAP	GRMZM2G128491	9	+	A3SS	120081182	120081445	120081191	120081445	120081182:120081190
5 DAP	GRMZM2G131421	9	+	A3SS	20694310	20694371	20694312	20694371	20694310:20694311
5 DAP	GRMZM2G134424	9	+	A3SS	136786241	136786271	136786252	136786271	136786241:136786251
5 DAP	GRMZM2G135236	9	+	A3SS	58847280	58847559	58847283	58847559	58847280:58847282
5 DAP	GRMZM2G142072	9	+	A3SS	8949700	8949843	8949753	8949843	8949700:8949752
5 DAP	GRMZM2G143450	9	+	A3SS	146666925	146667077	146666956	146667077	146666925:146666955
5 DAP	GRMZM2G150598	9	+	A3SS	142739896	142740075	142739900	142740075	142739896:142739899
5 DAP	GRMZM2G151414	9	+	A3SS	45188423	45188491	45188434	45188491	45188423:45188433
5 DAP	GRMZM2G151414	9	+	A3SS	45189136	45189264	45189143	45189264	45189136:45189142
5 DAP	GRMZM2G151993	9	+	A3SS	27000271	27000417	27000299	27000417	27000271:27000298
5 DAP	GRMZM2G152319	9	+	A3SS	143539693	143539802	143539720	143539802	143539693:143539719
5 DAP	GRMZM2G154093	9	+	A3SS	28611786	28611940	28611850	28611940	28611786:28611849
5 DAP	GRMZM2G154664	9	+	A3SS	1341588	1341747	1341598	1341747	1341588:1341597
5 DAP	GRMZM2G156027	9	+	A3SS	13766241	13766344	13766271	13766344	13766241:13766270
5 DAP	GRMZM2G156648	9	+	A3SS	110920480	110920664	110920484	110920664	110920480:110920483
5 DAP	GRMZM2G156648	9	+	A3SS	110920480	110920664	110920497	110920664	110920480:110920496
5 DAP	GRMZM2G164160	9	+	A3SS	140118614	140118990	140118647	140118990	140118614:140118646
5 DAP	GRMZM2G167594	9	+	A3SS	11450857	11451262	11450910	11451262	11450857:11450909
5 DAP	GRMZM2G171031	9	+	A3SS	56593013	56593102	56593041	56593102	56593013:56593040
5 DAP	GRMZM2G171031	9	+	A3SS	56601673	56601768	56601678	56601768	56601673:56601677
5 DAP	GRMZM2G171031	9	+	A3SS	56602188	56602376	56602232	56602376	56602188:56602231
5 DAP	GRMZM2G172021	9	+	A3SS	153516652	153516776	153516655	153516776	153516652:153516654
5 DAP	GRMZM2G173358	9	+	A3SS	92486372	92486467	92486406	92486467	92486372:92486405
5 DAP	GRMZM2G178072	9	+	A3SS	152193598	152193744	152193684	152193744	152193598:152193683
5 DAP	GRMZM2G178254	9	+	A3SS	147490458	147490574	147490472	147490574	147490458:147490471
5 DAP	GRMZM2G178650	9	+	A3SS	127692113	127692174	127692116	127692174	127692113:127692115
5 DAP	GRMZM2G178847	9	+	A3SS	151285769	151286110	151285808	151286110	151285769:151285807
5 DAP	GRMZM2G178945	9	+	A3SS	151314453	151314626	151314469	151314626	151314453:151314468
5 DAP	GRMZM2G180863	9	+	A3SS	100610918	100611103	100610939	100611103	100610918:100610938
5 DAP	GRMZM2G181551	9	+	A3SS	148225858	148226146	148225861	148226146	148225858:148225860
5 DAP	GRMZM2G306859	9	+	A3SS	29160741	29160826	29160769	29160826	29160741:29160768
5 DAP	GRMZM2G356423	9	+	A3SS	71717638	71717706	71717642	71717706	71717638:71717641
5 DAP	GRMZM2G356423	9	+	A3SS	71753686	71753779	71753689	71753779	71753686:71753688
5 DAP	GRMZM2G356423	9	+	A3SS	71759212	71759376	71759285	71759376	71759212:71759284
5 DAP	GRMZM2G393146	9	+	A3SS	26479814	26480007	26479865	26480007	26479814:26479864
5 DAP	GRMZM2G393334	9	+	A3SS	154455722	154455805	154455753	154455805	154455722:154455752
5 DAP	GRMZM2G395842	9	+	A3SS	43963537	43963975	43963782	43963975	43963537:43963781
5 DAP	GRMZM2G404897	9	+	A3SS	20739745	20739957	20739750	20739957	20739745:20739749
5 DAP	GRMZM2G404897	9	+	A3SS	20744967	20745066	20744971	20745066	20744967:20744970
5 DAP	GRMZM2G431243	9	+	A3SS	120360037	120360182	120360066	120360182	120360037:120360065
5 DAP	GRMZM2G431243	9	+	A3SS	120363968	120364319	120363977	120364319	120363968:120363976
5 DAP	GRMZM2G475293	9	+	A3SS	26819074	26819356	26819095	26819356	26819074:26819094
5 DAP	GRMZM5G818887	9	+	A3SS	115669602	115669765	115669610	115669765	115669602:115669609
5 DAP	GRMZM5G830776	9	+	A3SS	22240919	22241002	22240923	22241002	22240919:22240922
5 DAP	GRMZM5G830776	9	+	A3SS	22244872	22244968	22244874	22244968	22244872:22244873
5 DAP	GRMZM5G831993	9	+	A3SS	15611942	15612165	15611947	15612165	15611942:15611946
5 DAP	GRMZM5G843474	9	+	A3SS	15590213	15590272	15590225	15590272	15590213:15590224
5 DAP	GRMZM5G856681	9	+	A3SS	111603130	111603228	111603140	111603228	111603130:111603139
5 DAP	GRMZM5G856681	9	+	A3SS	111606424	111606546	111606427	111606546	111606424:111606426
5 DAP	GRMZM5G875502	9	+	A3SS	135257591	135257757	135257596	135257757	135257591:135257595
5 DAP	GRMZM5G875502	9	+	A3SS	135267003	135267664	135267012	135267664	135267003:135267011
5 DAP	GRMZM5G875564	9	+	A3SS	155281028	155281464	155281069	155281464	155281028:155281068
5 DAP	GRMZM5G875564	9	+	A3SS	155282265	155282405	155282345	155282405	155282265:155282344
5 DAP	GRMZM5G887716	9	+	A3SS	8039324	8039393	8039334	8039393	8039324:8039333
5 DAP	GRMZM5G891969	9	+	A3SS	155284874	155284907	155284883	155284907	155284874:155284882
10 DAP	AC166636.1_FG008	1	+	A3SS	19982495	19982606	19982499	19982606	19982495:19982498
10 DAP	AC177897.2_FG002	1	+	A3SS	260136189	260136407	260136192	260136407	260136189:260136191
10 DAP	AC177897.2_FG002	1	+	A3SS	260136996	260137240	260137020	260137240	260136996:260137019
10 DAP	AC207347.3_FG005	1	+	A3SS	252798248	252798450	252798398	252798450	252798248:252798397
10 DAP	AC208436.3_FG007	1	+	A3SS	45103206	45103450	45103292	45103450	45103206:45103291
10 DAP	AC209858.4_FG002	1	+	A3SS	11394606	11394837	11394779	11394837	11394606:11394778
10 DAP	AC234520.1_FG005	1	+	A3SS	164491401	164491844	164491499	164491844	164491401:164491498
10 DAP	GRMZM2G002699	1	+	A3SS	264758502	264758614	264758520	264758614	264758502:264758519
10 DAP	GRMZM2G003076	1	+	A3SS	83826870	83826962	83826890	83826962	83826870:83826889
10 DAP	GRMZM2G003724	1	+	A3SS	237460067	237460346	237460126	237460346	237460067:237460125
10 DAP	GRMZM2G003724	1	+	A3SS	237471796	237471845	237471807	237471845	237471796:237471806
10 DAP	GRMZM2G004736	1	+	A3SS	71537581	71538057	71537621	71538057	71537581:71537620
10 DAP	GRMZM2G005844	1	+	A3SS	23219543	23219995	23219555	23219995	23219543:23219554
10 DAP	GRMZM2G007486	1	+	A3SS	22738983	22739087	22739032	22739087	22738983:22739031
10 DAP	GRMZM2G007675	1	+	A3SS	300635249	300635359	300635256	300635359	300635249:300635255
10 DAP	GRMZM2G007675	1	+	A3SS	300636214	300636319	300636228	300636319	300636214:300636227
10 DAP	GRMZM2G007675	1	+	A3SS	300646525	300646663	300646531	300646663	300646525:300646530
10 DAP	GRMZM2G007681	1	+	A3SS	188739236	188739376	188739239	188739376	188739236:188739238
10 DAP	GRMZM2G009368	1	+	A3SS	264267095	264267503	264267100	264267503	264267095:264267099
10 DAP	GRMZM2G010328	1	+	A3SS	46860369	46860432	46860382	46860432	46860369:46860381
10 DAP	GRMZM2G010353	1	+	A3SS	286322371	286322541	286322389	286322541	286322371:286322388
10 DAP	GRMZM2G011559	1	+	A3SS	246474126	246474217	246474170	246474217	246474126:246474169
10 DAP	GRMZM2G011588	1	+	A3SS	256484992	256485094	256485035	256485094	256484992:256485034
10 DAP	GRMZM2G012434	1	+	A3SS	106844623	106845173	106844684	106845173	106844623:106844683
10 DAP	GRMZM2G015067	1	+	A3SS	22869539	22869713	22869546	22869713	22869539:22869545
10 DAP	GRMZM2G015344	1	+	A3SS	205188887	205188983	205188930	205188983	205188887:205188929
10 DAP	GRMZM2G015925	1	+	A3SS	219893036	219893120	219893067	219893120	219893036:219893066
10 DAP	GRMZM2G016210	1	+	A3SS	201641246	201641303	201641250	201641303	201641246:201641249
10 DAP	GRMZM2G018068	1	+	A3SS	11774774	11774956	11774777	11774956	11774774:11774776
10 DAP	GRMZM2G019673	1	+	A3SS	132830410	132831341	132831247	132831341	132830410:132831246
10 DAP	GRMZM2G019926	1	+	A3SS	171493771	171493996	171493778	171493996	171493771:171493777
10 DAP	GRMZM2G021055	1	+	A3SS	253719638	253719724	253719679	253719724	253719638:253719678
10 DAP	GRMZM2G021742	1	+	A3SS	298434428	298434830	298434660	298434830	298434428:298434659
10 DAP	GRMZM2G022061	1	+	A3SS	68881734	68881837	68881739	68881837	68881734:68881738
10 DAP	GRMZM2G023575	1	+	A3SS	18129764	18129982	18129767	18129982	18129764:18129766
10 DAP	GRMZM2G023906	1	+	A3SS	182092579	182093039	182092900	182093039	182092579:182092899
10 DAP	GRMZM2G024335	1	+	A3SS	301163120	301163227	301163127	301163227	301163120:301163126
10 DAP	GRMZM2G025488	1	+	A3SS	205691820	205692338	205691910	205692338	205691820:205691909
10 DAP	GRMZM2G026322	1	+	A3SS	64081806	64082487	64082222	64082487	64081806:64082221
10 DAP	GRMZM2G030299	1	+	A3SS	3732506	3732585	3732511	3732585	3732506:3732510
10 DAP	GRMZM2G030567	1	+	A3SS	3739747	3739963	3739753	3739963	3739747:3739752
10 DAP	GRMZM2G031677	1	+	A3SS	213313340	213313825	213313591	213313825	213313340:213313590
10 DAP	GRMZM2G031677	1	+	A3SS	213313340	213313825	213313618	213313825	213313340:213313617
10 DAP	GRMZM2G032171	1	+	A3SS	119016107	119016274	119016125	119016274	119016107:119016124
10 DAP	GRMZM2G033526	1	+	A3SS	97676458	97676633	97676462	97676633	97676458:97676461
10 DAP	GRMZM2G035594	1	+	A3SS	241359869	241360055	241359911	241360055	241359869:241359910
10 DAP	GRMZM2G040561	1	+	A3SS	27900508	27900703	27900534	27900703	27900508:27900533
10 DAP	GRMZM2G040561	1	+	A3SS	27912269	27912374	27912293	27912374	27912269:27912292
10 DAP	GRMZM2G041050	1	+	A3SS	162587100	162587298	162587103	162587298	162587100:162587102
10 DAP	GRMZM2G042171	1	+	A3SS	24586374	24586567	24586422	24586567	24586374:24586421
10 DAP	GRMZM2G042552	1	+	A3SS	2784214	2784326	2784250	2784326	2784214:2784249
10 DAP	GRMZM2G042704	1	+	A3SS	231182522	231182819	231182631	231182819	231182522:231182630
10 DAP	GRMZM2G043948	1	+	A3SS	56571072	56571236	56571088	56571236	56571072:56571087
10 DAP	GRMZM2G044388	1	+	A3SS	3646744	3646922	3646755	3646922	3646744:3646754
10 DAP	GRMZM2G044569	1	+	A3SS	268878166	268878409	268878175	268878409	268878166:268878174
10 DAP	GRMZM2G047238	1	+	A3SS	211673649	211673698	211673654	211673698	211673649:211673653
10 DAP	GRMZM2G047774	1	+	A3SS	299466590	299466721	299466618	299466721	299466590:299466617
10 DAP	GRMZM2G048324	1	+	A3SS	70426910	70427395	70426916	70427395	70426910:70426915
10 DAP	GRMZM2G049216	1	+	A3SS	4308063	4308228	4308167	4308228	4308063:4308166
10 DAP	GRMZM2G050914	1	+	A3SS	272873201	272873517	272873273	272873517	272873201:272873272
10 DAP	GRMZM2G052471	1	+	A3SS	287633576	287633649	287633603	287633649	287633576:287633602
10 DAP	GRMZM2G052479	1	+	A3SS	43503602	43503662	43503628	43503662	43503602:43503627
10 DAP	GRMZM2G052619	1	+	A3SS	170845386	170845482	170845397	170845482	170845386:170845396
10 DAP	GRMZM2G056357	1	+	A3SS	225483496	225483880	225483506	225483880	225483496:225483505
10 DAP	GRMZM2G057466	1	+	A3SS	103619993	103620214	103619996	103620214	103619993:103619995
10 DAP	GRMZM2G057973	1	+	A3SS	295879293	295879543	295879315	295879543	295879293:295879314
10 DAP	GRMZM2G057973	1	+	A3SS	295879293	295879543	295879357	295879543	295879293:295879356
10 DAP	GRMZM2G058032	1	+	A3SS	276989433	276989522	276989438	276989522	276989433:276989437
10 DAP	GRMZM2G060924	1	+	A3SS	286663842	286664023	286663859	286664023	286663842:286663858
10 DAP	GRMZM2G061099	1	+	A3SS	89290049	89290204	89290113	89290204	89290049:89290112
10 DAP	GRMZM2G061099	1	+	A3SS	89291906	89292019	89291912	89292019	89291906:89291911
10 DAP	GRMZM2G061662	1	+	A3SS	293148906	293148991	293148914	293148991	293148906:293148913
10 DAP	GRMZM2G064804	1	+	A3SS	80069308	80069467	80069336	80069467	80069308:80069335
10 DAP	GRMZM2G064804	1	+	A3SS	80084515	80084569	80084519	80084569	80084515:80084518
10 DAP	GRMZM2G064841	1	+	A3SS	21197524	21197627	21197549	21197627	21197524:21197548
10 DAP	GRMZM2G066801	1	+	A3SS	252805980	252806217	252806087	252806217	252805980:252806086
10 DAP	GRMZM2G068259	1	+	A3SS	262162903	262163022	262162924	262163022	262162903:262162923
10 DAP	GRMZM2G068259	1	+	A3SS	262162903	262163022	262162929	262163022	262162903:262162928
10 DAP	GRMZM2G068259	1	+	A3SS	262163959	262164165	262164043	262164165	262163959:262164042
10 DAP	GRMZM2G068443	1	+	A3SS	293647816	293647922	293647821	293647922	293647816:293647820
10 DAP	GRMZM2G068471	1	+	A3SS	264088339	264088664	264088425	264088664	264088339:264088424
10 DAP	GRMZM2G073754	1	+	A3SS	271568943	271569080	271568969	271569080	271568943:271568968
10 DAP	GRMZM2G074114	1	+	A3SS	191447388	191447594	191447391	191447594	191447388:191447390
10 DAP	GRMZM2G076597	1	+	A3SS	237744967	237745382	237745169	237745382	237744967:237745168
10 DAP	GRMZM2G077131	1	+	A3SS	254982965	254983103	254982978	254983103	254982965:254982977
10 DAP	GRMZM2G079823	1	+	A3SS	26202130	26203240	26202826	26203240	26202130:26202825
10 DAP	GRMZM2G081915	1	+	A3SS	255085556	255085657	255085569	255085657	255085556:255085568
10 DAP	GRMZM2G083689	1	+	A3SS	59080995	59081083	59080999	59081083	59080995:59080998
10 DAP	GRMZM2G084513	1	+	A3SS	241784575	241784678	241784580	241784678	241784575:241784579
10 DAP	GRMZM2G085249	1	+	A3SS	218101601	218101998	218101874	218101998	218101601:218101873
10 DAP	GRMZM2G085411	1	+	A3SS	180397980	180398156	180398003	180398156	180397980:180398002
10 DAP	GRMZM2G085827	1	+	A3SS	2733875	2733944	2733880	2733944	2733875:2733879
10 DAP	GRMZM2G085827	1	+	A3SS	2735641	2735777	2735648	2735777	2735641:2735647
10 DAP	GRMZM2G086887	1	+	A3SS	157231613	157235390	157235271	157235390	157231613:157235270
10 DAP	GRMZM2G086992	1	+	A3SS	74603599	74603779	74603603	74603779	74603599:74603602
10 DAP	GRMZM2G087161	1	+	A3SS	45506827	45506987	45506833	45506987	45506827:45506832
10 DAP	GRMZM2G088083	1	+	A3SS	259521139	259521300	259521204	259521300	259521139:259521203
10 DAP	GRMZM2G089976	1	+	A3SS	5391349	5391465	5391361	5391465	5391349:5391360
10 DAP	GRMZM2G090542	1	+	A3SS	217043390	217043572	217043465	217043572	217043390:217043464
10 DAP	GRMZM2G091964	1	+	A3SS	263447395	263447538	263447398	263447538	263447395:263447397
10 DAP	GRMZM2G092232	1	+	A3SS	3131510	3131681	3131538	3131681	3131510:3131537
10 DAP	GRMZM2G093962	1	+	A3SS	80320706	80320869	80320713	80320869	80320706:80320712
10 DAP	GRMZM2G096020	1	+	A3SS	7342691	7343392	7343188	7343392	7342691:7343187
10 DAP	GRMZM2G099056	1	+	A3SS	253899768	253899905	253899775	253899905	253899768:253899774
10 DAP	GRMZM2G100497	1	+	A3SS	65744030	65744081	65744069	65744081	65744030:65744068
10 DAP	GRMZM2G101689	1	+	A3SS	60863323	60864280	60863827	60864280	60863323:60863826
10 DAP	GRMZM2G103258	1	+	A3SS	204435965	204436049	204435974	204436049	204435965:204435973
10 DAP	GRMZM2G103258	1	+	A3SS	204439498	204439703	204439500	204439703	204439498:204439499
10 DAP	GRMZM2G103610	1	+	A3SS	251158310	251158365	251158330	251158365	251158310:251158329
10 DAP	GRMZM2G103672	1	+	A3SS	251136903	251137072	251136908	251137072	251136903:251136907
10 DAP	GRMZM2G104373	1	+	A3SS	46545803	46545943	46545879	46545943	46545803:46545878
10 DAP	GRMZM2G105025	1	+	A3SS	279624588	279624707	279624622	279624707	279624588:279624621
10 DAP	GRMZM2G107336	1	+	A3SS	196535047	196535149	196535063	196535149	196535047:196535062
10 DAP	GRMZM2G107532	1	+	A3SS	9434188	9435945	9434206	9435945	9434188:9434205
10 DAP	GRMZM2G107689	1	+	A3SS	280498439	280498578	280498456	280498578	280498439:280498455
10 DAP	GRMZM2G108138	1	+	A3SS	33115871	33115974	33115892	33115974	33115871:33115891
10 DAP	GRMZM2G109885	1	+	A3SS	39848425	39848552	39848431	39848552	39848425:39848430
10 DAP	GRMZM2G109885	1	+	A3SS	39851890	39852029	39851936	39852029	39851890:39851935
10 DAP	GRMZM2G109885	1	+	A3SS	39852866	39853081	39852917	39853081	39852866:39852916
10 DAP	GRMZM2G109885	1	+	A3SS	39854558	39854752	39854587	39854752	39854558:39854586
10 DAP	GRMZM2G110198	1	+	A3SS	115407596	115407733	115407603	115407733	115407596:115407602
10 DAP	GRMZM2G110304	1	+	A3SS	248124115	248125072	248124158	248125072	248124115:248124157
10 DAP	GRMZM2G110304	1	+	A3SS	248124115	248125072	248124179	248125072	248124115:248124178
10 DAP	GRMZM2G110304	1	+	A3SS	248125269	248125448	248125333	248125448	248125269:248125332
10 DAP	GRMZM2G110306	1	+	A3SS	209523382	209523593	209523427	209523593	209523382:209523426
10 DAP	GRMZM2G110306	1	+	A3SS	209526948	209527220	209526968	209527220	209526948:209526967
10 DAP	GRMZM2G110345	1	+	A3SS	7563420	7563557	7563480	7563557	7563420:7563479
10 DAP	GRMZM2G110572	1	+	A3SS	147986073	147986688	147986116	147986688	147986073:147986115
10 DAP	GRMZM2G116010	1	+	A3SS	61696733	61696832	61696763	61696832	61696733:61696762
10 DAP	GRMZM2G118467	1	+	A3SS	241917046	241917211	241917054	241917211	241917046:241917053
10 DAP	GRMZM2G119249	1	+	A3SS	151025285	151025402	151025341	151025402	151025285:151025340
10 DAP	GRMZM2G119933	1	+	A3SS	15780883	15781034	15780889	15781034	15780883:15780888
10 DAP	GRMZM2G119933	1	+	A3SS	15780883	15781034	15780917	15781034	15780883:15780916
10 DAP	GRMZM2G119999	1	+	A3SS	139952374	139952786	139952377	139952786	139952374:139952376
10 DAP	GRMZM2G121996	1	+	A3SS	65485727	65486367	65485828	65486367	65485727:65485827
10 DAP	GRMZM2G123876	1	+	A3SS	294886503	294886607	294886519	294886607	294886503:294886518
10 DAP	GRMZM2G124353	1	+	A3SS	15355082	15355261	15355148	15355261	15355082:15355147
10 DAP	GRMZM2G124550	1	+	A3SS	3180035	3180159	3180039	3180159	3180035:3180038
10 DAP	GRMZM2G124550	1	+	A3SS	3181394	3181478	3181410	3181478	3181394:3181409
10 DAP	GRMZM2G124557	1	+	A3SS	189354232	189354404	189354246	189354404	189354232:189354245
10 DAP	GRMZM2G126338	1	+	A3SS	276073229	276073780	276073232	276073780	276073229:276073231
10 DAP	GRMZM2G131723	1	+	A3SS	230204200	230204314	230204211	230204314	230204200:230204210
10 DAP	GRMZM2G132019	1	+	A3SS	7298236	7298288	7298260	7298288	7298236:7298259
10 DAP	GRMZM2G132019	1	+	A3SS	7298960	7299016	7298997	7299016	7298960:7298996
10 DAP	GRMZM2G132780	1	+	A3SS	191511142	191511933	191511150	191511933	191511142:191511149
10 DAP	GRMZM2G135045	1	+	A3SS	148454526	148454789	148454710	148454789	148454526:148454709
10 DAP	GRMZM2G135045	1	+	A3SS	148456708	148456800	148456722	148456800	148456708:148456721
10 DAP	GRMZM2G136366	1	+	A3SS	182284464	182284579	182284520	182284579	182284464:182284519
10 DAP	GRMZM2G136366	1	+	A3SS	182286074	182286327	182286203	182286327	182286074:182286202
10 DAP	GRMZM2G137236	1	+	A3SS	3021153	3021268	3021180	3021268	3021153:3021179
10 DAP	GRMZM2G137968	1	+	A3SS	299414436	299414830	299414476	299414830	299414436:299414475
10 DAP	GRMZM2G138814	1	+	A3SS	52083651	52083832	52083705	52083832	52083651:52083704
10 DAP	GRMZM2G139360	1	+	A3SS	212487811	212487951	212487908	212487951	212487811:212487907
10 DAP	GRMZM2G139744	1	+	A3SS	245161188	245161479	245161195	245161479	245161188:245161194
10 DAP	GRMZM2G141273	1	+	A3SS	43757507	43757760	43757604	43757760	43757507:43757603
10 DAP	GRMZM2G142249	1	+	A3SS	216875082	216875267	216875199	216875267	216875082:216875198
10 DAP	GRMZM2G142507	1	+	A3SS	187381572	187381830	187381577	187381830	187381572:187381576
10 DAP	GRMZM2G142507	1	+	A3SS	187383219	187383438	187383248	187383438	187383219:187383247
10 DAP	GRMZM2G143160	1	+	A3SS	265313607	265314466	265313685	265314466	265313607:265313684
10 DAP	GRMZM2G143644	1	+	A3SS	196304024	196304114	196304049	196304114	196304024:196304048
10 DAP	GRMZM2G144782	1	+	A3SS	235490133	235490224	235490154	235490224	235490133:235490153
10 DAP	GRMZM2G146111	1	+	A3SS	219372964	219373226	219372993	219373226	219372964:219372992
10 DAP	GRMZM2G152549	1	+	A3SS	32084136	32084239	32084139	32084239	32084136:32084138
10 DAP	GRMZM2G152549	1	+	A3SS	32085011	32085123	32085073	32085123	32085011:32085072
10 DAP	GRMZM2G153393	1	+	A3SS	17655027	17655162	17655122	17655162	17655027:17655121
10 DAP	GRMZM2G153769	1	+	A3SS	23613601	23614146	23614102	23614146	23613601:23614101
10 DAP	GRMZM2G154883	1	+	A3SS	43358236	43358797	43358239	43358797	43358236:43358238
10 DAP	GRMZM2G155580	1	+	A3SS	292994595	292994921	292994720	292994921	292994595:292994719
10 DAP	GRMZM2G155753	1	+	A3SS	210844717	210844791	210844741	210844791	210844717:210844740
10 DAP	GRMZM2G155899	1	+	A3SS	296179687	296179784	296179692	296179784	296179687:296179691
10 DAP	GRMZM2G156937	1	+	A3SS	294637664	294637852	294637674	294637852	294637664:294637673
10 DAP	GRMZM2G159397	1	+	A3SS	194017992	194018070	194018028	194018070	194017992:194018027
10 DAP	GRMZM2G160560	1	+	A3SS	214113041	214113101	214113054	214113101	214113041:214113053
10 DAP	GRMZM2G161004	1	+	A3SS	188171622	188172171	188171763	188172171	188171622:188171762
10 DAP	GRMZM2G162931	1	+	A3SS	250958944	250959409	250959060	250959409	250958944:250959059
10 DAP	GRMZM2G163912	1	+	A3SS	288740469	288740562	288740496	288740562	288740469:288740495
10 DAP	GRMZM2G163912	1	+	A3SS	288741608	288741718	288741612	288741718	288741608:288741611
10 DAP	GRMZM2G165998	1	+	A3SS	12517877	12518001	12517901	12518001	12517877:12517900
10 DAP	GRMZM2G167428	1	+	A3SS	296657121	296657642	296657196	296657642	296657121:296657195
10 DAP	GRMZM2G167651	1	+	A3SS	216686276	216686341	216686326	216686341	216686276:216686325
10 DAP	GRMZM2G169080	1	+	A3SS	97818393	97818622	97818489	97818622	97818393:97818488
10 DAP	GRMZM2G169820	1	+	A3SS	190548067	190548123	190548083	190548123	190548067:190548082
10 DAP	GRMZM2G169820	1	+	A3SS	190548746	190548836	190548751	190548836	190548746:190548750
10 DAP	GRMZM2G172410	1	+	A3SS	12982844	12982924	12982848	12982924	12982844:12982847
10 DAP	GRMZM2G172410	1	+	A3SS	12984484	12984563	12984486	12984563	12984484:12984485
10 DAP	GRMZM2G172410	1	+	A3SS	12984484	12984563	12984487	12984563	12984484:12984486
10 DAP	GRMZM2G177867	1	+	A3SS	276675772	276675888	276675825	276675888	276675772:276675824
10 DAP	GRMZM2G177867	1	+	A3SS	276676125	276676313	276676160	276676313	276676125:276676159
10 DAP	GRMZM2G178079	1	+	A3SS	81580710	81581006	81580768	81581006	81580710:81580767
10 DAP	GRMZM2G179411	1	+	A3SS	43973291	43973434	43973301	43973434	43973291:43973300
10 DAP	GRMZM2G179411	1	+	A3SS	43973510	43974196	43973612	43974196	43973510:43973611
10 DAP	GRMZM2G179473	1	+	A3SS	271125993	271126098	271126006	271126098	271125993:271126005
10 DAP	GRMZM2G179677	1	+	A3SS	206119217	206119616	206119220	206119616	206119217:206119219
10 DAP	GRMZM2G179792	1	+	A3SS	67770411	67770688	67770415	67770688	67770411:67770414
10 DAP	GRMZM2G179792	1	+	A3SS	67770411	67770688	67770429	67770688	67770411:67770428
10 DAP	GRMZM2G179792	1	+	A3SS	67771324	67773903	67771330	67773903	67771324:67771329
10 DAP	GRMZM2G180452	1	+	A3SS	29262110	29262182	29262114	29262182	29262110:29262113
10 DAP	GRMZM2G180909	1	+	A3SS	94875127	94875321	94875238	94875321	94875127:94875237
10 DAP	GRMZM2G301071	1	+	A3SS	274710410	274710970	274710420	274710970	274710410:274710419
10 DAP	GRMZM2G301098	1	+	A3SS	182420049	182421872	182420129	182421872	182420049:182420128
10 DAP	GRMZM2G311233	1	+	A3SS	155427157	155427638	155427190	155427638	155427157:155427189
10 DAP	GRMZM2G311233	1	+	A3SS	155429574	155429682	155429580	155429682	155429574:155429579
10 DAP	GRMZM2G312091	1	+	A3SS	288864966	288865065	288864971	288865065	288864966:288864970
10 DAP	GRMZM2G312165	1	+	A3SS	239404749	239404928	239404755	239404928	239404749:239404754
10 DAP	GRMZM2G314064	1	+	A3SS	52349446	52350000	52349837	52350000	52349446:52349836
10 DAP	GRMZM2G326643	1	+	A3SS	116048581	116048684	116048603	116048684	116048581:116048602
10 DAP	GRMZM2G326677	1	+	A3SS	242029504	242029565	242029509	242029565	242029504:242029508
10 DAP	GRMZM2G326677	1	+	A3SS	242029833	242029943	242029888	242029943	242029833:242029887
10 DAP	GRMZM2G326677	1	+	A3SS	242039008	242039124	242039026	242039124	242039008:242039025
10 DAP	GRMZM2G327059	1	+	A3SS	5088204	5088979	5088207	5088979	5088204:5088206
10 DAP	GRMZM2G329040	1	+	A3SS	50647477	50647575	50647488	50647575	50647477:50647487
10 DAP	GRMZM2G329040	1	+	A3SS	50652740	50652820	50652760	50652820	50652740:50652759
10 DAP	GRMZM2G329909	1	+	A3SS	191853929	191854181	191853944	191854181	191853929:191853943
10 DAP	GRMZM2G329909	1	+	A3SS	191855817	191855941	191855821	191855941	191855817:191855820
10 DAP	GRMZM2G330218	1	+	A3SS	278510955	278511741	278510979	278511741	278510955:278510978
10 DAP	GRMZM2G338333	1	+	A3SS	42516078	42516487	42516089	42516487	42516078:42516088
10 DAP	GRMZM2G340749	1	+	A3SS	259715490	259715657	259715531	259715657	259715490:259715530
10 DAP	GRMZM2G350001	1	+	A3SS	40189093	40189182	40189126	40189182	40189093:40189125
10 DAP	GRMZM2G350001	1	+	A3SS	40190835	40190965	40190907	40190965	40190835:40190906
10 DAP	GRMZM2G350312	1	+	A3SS	65657678	65657795	65657682	65657795	65657678:65657681
10 DAP	GRMZM2G361662	1	+	A3SS	273896170	273896332	273896193	273896332	273896170:273896192
10 DAP	GRMZM2G376727	1	+	A3SS	151260447	151260518	151260450	151260518	151260447:151260449
10 DAP	GRMZM2G380777	1	+	A3SS	107287989	107288110	107288010	107288110	107287989:107288009
10 DAP	GRMZM2G388892	1	+	A3SS	227735473	227735549	227735487	227735549	227735473:227735486
10 DAP	GRMZM2G388892	1	+	A3SS	227735708	227735830	227735711	227735830	227735708:227735710
10 DAP	GRMZM2G395121	1	+	A3SS	25879692	25879788	25879725	25879788	25879692:25879724
10 DAP	GRMZM2G399320	1	+	A3SS	55383831	55384070	55383836	55384070	55383831:55383835
10 DAP	GRMZM2G417089	1	+	A3SS	248511973	248512108	248511976	248512108	248511973:248511975
10 DAP	GRMZM2G418037	1	+	A3SS	10374693	10374788	10374701	10374788	10374693:10374700
10 DAP	GRMZM2G432566	1	+	A3SS	20216670	20216863	20216774	20216863	20216670:20216773
10 DAP	GRMZM2G436226	1	+	A3SS	3032040	3032303	3032095	3032303	3032040:3032094
10 DAP	GRMZM2G448258	1	+	A3SS	208819726	208819871	208819735	208819871	208819726:208819734
10 DAP	GRMZM2G456452	1	+	A3SS	227534910	227535809	227534982	227535809	227534910:227534981
10 DAP	GRMZM2G457201	1	+	A3SS	22510687	22510984	22510726	22510984	22510687:22510725
10 DAP	GRMZM2G459811	1	+	A3SS	293793351	293793493	293793384	293793493	293793351:293793383
10 DAP	GRMZM2G460012	1	+	A3SS	225245014	225245098	225245017	225245098	225245014:225245016
10 DAP	GRMZM2G477872	1	+	A3SS	197071112	197071286	197071166	197071286	197071112:197071165
10 DAP	GRMZM2G477872	1	+	A3SS	197073885	197073947	197073897	197073947	197073885:197073896
10 DAP	GRMZM2G477872	1	+	A3SS	197078563	197078761	197078590	197078761	197078563:197078589
10 DAP	GRMZM2G479318	1	+	A3SS	208096363	208096518	208096379	208096518	208096363:208096378
10 DAP	GRMZM2G552469	1	+	A3SS	57681749	57683377	57682855	57683377	57681749:57682854
10 DAP	GRMZM2G577677	1	+	A3SS	62532241	62532415	62532259	62532415	62532241:62532258
10 DAP	GRMZM2G703555	1	+	A3SS	37109561	37109634	37109564	37109634	37109561:37109563
10 DAP	GRMZM2G704053	1	+	A3SS	270603423	270603689	270603513	270603689	270603423:270603512
10 DAP	GRMZM5G811095	1	+	A3SS	141533197	141533434	141533304	141533434	141533197:141533303
10 DAP	GRMZM5G820727	1	+	A3SS	210363247	210363423	210363260	210363423	210363247:210363259
10 DAP	GRMZM5G824405	1	+	A3SS	45653676	45653771	45653679	45653771	45653676:45653678
10 DAP	GRMZM5G824405	1	+	A3SS	45656453	45656527	45656474	45656527	45656453:45656473
10 DAP	GRMZM5G828396	1	+	A3SS	192034275	192034386	192034308	192034386	192034275:192034307
10 DAP	GRMZM5G842970	1	+	A3SS	228005428	228005497	228005474	228005497	228005428:228005473
10 DAP	GRMZM5G842970	1	+	A3SS	228007792	228007904	228007830	228007904	228007792:228007829
10 DAP	GRMZM5G856436	1	+	A3SS	263646455	263646510	263646458	263646510	263646455:263646457
10 DAP	GRMZM5G862488	1	+	A3SS	296563399	296563569	296563435	296563569	296563399:296563434
10 DAP	GRMZM5G862488	1	+	A3SS	296571217	296571333	296571225	296571333	296571217:296571224
10 DAP	GRMZM5G865811	1	+	A3SS	200249455	200249718	200249557	200249718	200249455:200249556
10 DAP	GRMZM5G869779	1	+	A3SS	226006352	226006425	226006379	226006425	226006352:226006378
10 DAP	GRMZM5G871471	1	+	A3SS	62526131	62526236	62526141	62526236	62526131:62526140
10 DAP	GRMZM5G881369	1	+	A3SS	296897471	296897619	296897578	296897619	296897471:296897577
10 DAP	GRMZM5G896731	1	+	A3SS	59466110	59466176	59466118	59466176	59466110:59466117
10 DAP	GRMZM5G896834	1	+	A3SS	21382294	21382555	21382421	21382555	21382294:21382420
10 DAP	AC209206.3_FG011	10	+	A3SS	137486854	137486931	137486868	137486931	137486854:137486867
10 DAP	AC214266.3_FG002	10	+	A3SS	42532509	42532601	42532530	42532601	42532509:42532529
10 DAP	AC233979.1_FG010	10	+	A3SS	135172646	135173108	135172650	135173108	135172646:135172649
10 DAP	AF466202.2_FG008	10	+	A3SS	138601294	138601442	138601353	138601442	138601294:138601352
10 DAP	GRMZM2G000710	10	+	A3SS	95605220	95605398	95605295	95605398	95605220:95605294
10 DAP	GRMZM2G001551	10	+	A3SS	77682792	77682863	77682797	77682863	77682792:77682796
10 DAP	GRMZM2G003124	10	+	A3SS	137744633	137744890	137744706	137744890	137744633:137744705
10 DAP	GRMZM2G003765	10	+	A3SS	83419048	83419113	83419086	83419113	83419048:83419085
10 DAP	GRMZM2G003897	10	+	A3SS	83448533	83448639	83448571	83448639	83448533:83448570
10 DAP	GRMZM2G007721	10	+	A3SS	98713176	98713338	98713189	98713338	98713176:98713188
10 DAP	GRMZM2G010323	10	+	A3SS	117899511	117899603	117899514	117899603	117899511:117899513
10 DAP	GRMZM2G010406	10	+	A3SS	38533293	38533555	38533467	38533555	38533293:38533466
10 DAP	GRMZM2G011136	10	+	A3SS	13644315	13644415	13644325	13644415	13644315:13644324
10 DAP	GRMZM2G011746	10	+	A3SS	13610329	13610475	13610366	13610475	13610329:13610365
10 DAP	GRMZM2G017414	10	+	A3SS	137169459	137170172	137169467	137170172	137169459:137169466
10 DAP	GRMZM2G024811	10	+	A3SS	120117401	120117695	120117454	120117695	120117401:120117453
10 DAP	GRMZM2G028307	10	+	A3SS	16500405	16500568	16500451	16500568	16500405:16500450
10 DAP	GRMZM2G031656	10	+	A3SS	7125537	7125638	7125542	7125638	7125537:7125541
10 DAP	GRMZM2G031963	10	+	A3SS	124663333	124663518	124663360	124663518	124663333:124663359
[truncated: 42,993 more rows]
