# Supplementary material for: Transcriptome Dynamics during Maize Endosperm Development
Source: PLoS One. 2016 Oct 3;11(10):e0163814. doi: 10.1371/journal.pone.0163814 (PMC5047526; doi:10.1371/journal.pone.0163814)
Supplement: S4 Table — (XLS) [file pone.0163814.s013.xls]

## Sheet: Single AS events
Table S4. Single alternative splicing （AS） events in genes.
Gene ID	Chromosome	strand	splice type	Stages
AC166636.1_FG008	1	+	Alt3' site		10 DAP	15 DAP
AC184794.2_FG003	4	+	Alt3' site			15 DAP
AC194405.3_FG021	8	+	Alt3' site			15 DAP
AC195340.3_FG002	5	+	Alt3' site	5 DAP
AC197699.3_FG003	9	+	Alt3' site	5 DAP	10 DAP	15 DAP	20 DAP
AC198481.3_FG004	7	+	Alt3' site		10 DAP	15 DAP	20 DAP
AC210013.4_FG009	5	+	Alt3' site	5 DAP	10 DAP	15 DAP	20 DAP
AC211349.4_FG001	8	+	Alt3' site	5 DAP	10 DAP	15 DAP	20 DAP
AC213099.3_FG001	1	+	Alt3' site	5 DAP		15 DAP	20 DAP
AC213463.3_FG009	5	+	Alt3' site			15 DAP
AC214350.3_FG007	5	+	Alt3' site			15 DAP	20 DAP
AC215201.3_FG005	6	+	Alt3' site	5 DAP	10 DAP	15 DAP	20 DAP
AC215260.3_FG003	3	+	Alt3' site				20 DAP
AC217962.3_FG005	7	+	Alt3' site	5 DAP		15 DAP	20 DAP
AC233870.1_FG004	6	+	Alt3' site		10 DAP	15 DAP
AC233887.1_FG005	2	+	Alt3' site	5 DAP
EF517601.1_FG015	3	+	Alt3' site	5 DAP	10 DAP	15 DAP	20 DAP
GRMZM2G000177	8	+	Alt3' site		10 DAP	15 DAP
GRMZM2G000256	8	+	Alt3' site	5 DAP		15 DAP	20 DAP
GRMZM2G000610	4	+	Alt3' site	5 DAP		15 DAP	20 DAP
GRMZM2G000710	10	+	Alt3' site	5 DAP	10 DAP
GRMZM2G000739	8	+	Alt3' site		10 DAP	15 DAP	20 DAP
GRMZM2G000816	6	+	Alt3' site		10 DAP
GRMZM2G001088	8	+	Alt3' site	5 DAP		15 DAP	20 DAP
GRMZM2G001255	3	+	Alt3' site		10 DAP
GRMZM2G001551	10	+	Alt3' site		10 DAP		20 DAP
GRMZM2G001661	1	+	Alt3' site			15 DAP
GRMZM2G001953	4	+	Alt3' site	5 DAP			20 DAP
GRMZM2G001956	7	+	Alt3' site			15 DAP
GRMZM2G001991	8	+	Alt3' site			15 DAP
GRMZM2G002276	3	+	Alt3' site			15 DAP
GRMZM2G002416	8	+	Alt3' site	5 DAP	10 DAP	15 DAP	20 DAP
GRMZM2G002499	1	+	Alt3' site			15 DAP
GRMZM2G002699	1	+	Alt3' site		10 DAP	15 DAP	20 DAP
GRMZM2G002961	5	+	Alt3' site		10 DAP	15 DAP
GRMZM2G003076	1	+	Alt3' site	5 DAP	10 DAP
GRMZM2G003124	10	+	Alt3' site		10 DAP	15 DAP	20 DAP
GRMZM2G003514	4	+	Alt3' site		10 DAP
GRMZM2G003638	6	+	Alt3' site		10 DAP
GRMZM2G003715	10	+	Alt3' site				20 DAP
GRMZM2G003789	7	+	Alt3' site	5 DAP
GRMZM2G004468	3	+	Alt3' site	5 DAP	10 DAP	15 DAP	20 DAP
GRMZM2G005146	2	+	Alt3' site		10 DAP
GRMZM2G005710	8	+	Alt3' site	5 DAP			20 DAP
GRMZM2G006416	7	+	Alt3' site	5 DAP	10 DAP	15 DAP
GRMZM2G006428	10	+	Alt3' site	5 DAP		15 DAP
GRMZM2G006937	5	+	Alt3' site				20 DAP
GRMZM2G007122	6	+	Alt3' site	5 DAP	10 DAP	15 DAP	20 DAP
GRMZM2G007256	2	+	Alt3' site	5 DAP
GRMZM2G007283	2	+	Alt3' site			15 DAP
GRMZM2G008638	9	+	Alt3' site	5 DAP	10 DAP
GRMZM2G009070	9	+	Alt3' site	5 DAP
GRMZM2G009136	2	+	Alt3' site	5 DAP	10 DAP
GRMZM2G009563	4	+	Alt3' site	5 DAP
GRMZM2G009936	8	+	Alt3' site	5 DAP	10 DAP
GRMZM2G010011	2	+	Alt3' site			15 DAP	20 DAP
GRMZM2G010017	9	+	Alt3' site	5 DAP	10 DAP	15 DAP	20 DAP
GRMZM2G010142	7	+	Alt3' site	5 DAP	10 DAP	15 DAP	20 DAP
GRMZM2G010152	4	+	Alt3' site	5 DAP	10 DAP		20 DAP
GRMZM2G010353	1	+	Alt3' site	5 DAP	10 DAP	15 DAP	20 DAP
GRMZM2G010494	2	+	Alt3' site				20 DAP
GRMZM2G010743	4	+	Alt3' site	5 DAP
GRMZM2G010836	8	+	Alt3' site		10 DAP
GRMZM2G011364	4	+	Alt3' site	5 DAP	10 DAP	15 DAP	20 DAP
GRMZM2G011479	3	+	Alt3' site	5 DAP
GRMZM2G011491	8	+	Alt3' site			15 DAP
GRMZM2G013471	3	+	Alt3' site				20 DAP
GRMZM2G013524	5	+	Alt3' site			15 DAP	20 DAP
GRMZM2G014193	4	+	Alt3' site			15 DAP	20 DAP
GRMZM2G014313	2	+	Alt3' site			15 DAP
GRMZM2G014441	5	+	Alt3' site				20 DAP
GRMZM2G015097	1	+	Alt3' site	5 DAP		15 DAP	20 DAP
GRMZM2G015126	8	+	Alt3' site		10 DAP
GRMZM2G015344	1	+	Alt3' site		10 DAP
GRMZM2G016184	5	+	Alt3' site	5 DAP	10 DAP	15 DAP
GRMZM2G016890	10	+	Alt3' site	5 DAP		15 DAP
GRMZM2G017789	10	+	Alt3' site			15 DAP
GRMZM2G017845	6	+	Alt3' site	5 DAP	10 DAP		20 DAP
GRMZM2G018020	6	+	Alt3' site			15 DAP
GRMZM2G018837	4	+	Alt3' site	5 DAP	10 DAP
GRMZM2G019090	3	+	Alt3' site			15 DAP	20 DAP
GRMZM2G019257	6	+	Alt3' site	5 DAP
GRMZM2G019411	1	+	Alt3' site	5 DAP
GRMZM2G019621	10	+	Alt3' site	5 DAP		15 DAP
GRMZM2G019907	3	+	Alt3' site				20 DAP
GRMZM2G019958	5	+	Alt3' site		10 DAP
GRMZM2G020401	7	+	Alt3' site		10 DAP	15 DAP	20 DAP
GRMZM2G020721	9	+	Alt3' site			15 DAP
GRMZM2G020742	6	+	Alt3' site	5 DAP
GRMZM2G020986	4	+	Alt3' site	5 DAP	10 DAP	15 DAP	20 DAP
GRMZM2G021310	8	+	Alt3' site			15 DAP
GRMZM2G021742	1	+	Alt3' site	5 DAP	10 DAP	15 DAP	20 DAP
GRMZM2G022192	2	+	Alt3' site		10 DAP		20 DAP
GRMZM2G022206	2	+	Alt3' site		10 DAP		20 DAP
GRMZM2G022279	3	+	Alt3' site	5 DAP
GRMZM2G023068	1	+	Alt3' site			15 DAP
GRMZM2G023289	1	+	Alt3' site				20 DAP
GRMZM2G023392	1	+	Alt3' site	5 DAP
GRMZM2G024051	1	+	Alt3' site			15 DAP
GRMZM2G024264	6	+	Alt3' site		10 DAP
GRMZM2G024335	1	+	Alt3' site		10 DAP
GRMZM2G024563	4	+	Alt3' site			15 DAP
GRMZM2G024811	10	+	Alt3' site	5 DAP	10 DAP	15 DAP	20 DAP
GRMZM2G026758	3	+	Alt3' site			15 DAP	20 DAP
GRMZM2G027007	3	+	Alt3' site	5 DAP		15 DAP
GRMZM2G027627	9	+	Alt3' site				20 DAP
GRMZM2G027851	7	+	Alt3' site				20 DAP
GRMZM2G027867	3	+	Alt3' site	5 DAP		15 DAP	20 DAP
GRMZM2G027932	8	+	Alt3' site	5 DAP	10 DAP	15 DAP
GRMZM2G028089	4	+	Alt3' site				20 DAP
GRMZM2G028413	9	+	Alt3' site				20 DAP
GRMZM2G028813	5	+	Alt3' site	5 DAP	10 DAP	15 DAP	20 DAP
GRMZM2G029077	8	+	Alt3' site	5 DAP
GRMZM2G029082	7	+	Alt3' site		10 DAP
GRMZM2G030284	8	+	Alt3' site	5 DAP
GRMZM2G030299	1	+	Alt3' site		10 DAP	15 DAP
GRMZM2G030567	1	+	Alt3' site		10 DAP	15 DAP	20 DAP
GRMZM2G030712	3	+	Alt3' site		10 DAP	15 DAP	20 DAP
GRMZM2G031107	5	+	Alt3' site			15 DAP	20 DAP
GRMZM2G031370	9	+	Alt3' site	5 DAP	10 DAP		20 DAP
GRMZM2G031435	6	+	Alt3' site			15 DAP
GRMZM2G031536	2	+	Alt3' site	5 DAP	10 DAP
GRMZM2G031656	10	+	Alt3' site	5 DAP	10 DAP	15 DAP	20 DAP
GRMZM2G032171	1	+	Alt3' site	5 DAP	10 DAP	15 DAP	20 DAP
GRMZM2G032280	5	+	Alt3' site			15 DAP
GRMZM2G032684	10	+	Alt3' site				20 DAP
GRMZM2G033199	7	+	Alt3' site	5 DAP	10 DAP		20 DAP
GRMZM2G033521	3	+	Alt3' site			15 DAP
GRMZM2G033526	1	+	Alt3' site		10 DAP	15 DAP
GRMZM2G033544	4	+	Alt3' site		10 DAP		20 DAP
GRMZM2G033630	3	+	Alt3' site			15 DAP
GRMZM2G033634	7	+	Alt3' site		10 DAP
GRMZM2G034043	8	+	Alt3' site	5 DAP	10 DAP	15 DAP	20 DAP
GRMZM2G034083	3	+	Alt3' site			15 DAP
GRMZM2G034183	3	+	Alt3' site		10 DAP		20 DAP
GRMZM2G034326	5	+	Alt3' site	5 DAP			20 DAP
GRMZM2G034794	2	+	Alt3' site	5 DAP
GRMZM2G034985	3	+	Alt3' site		10 DAP
GRMZM2G035213	5	+	Alt3' site	5 DAP	10 DAP	15 DAP	20 DAP
GRMZM2G035421	8	+	Alt3' site		10 DAP		20 DAP
GRMZM2G035445	7	+	Alt3' site		10 DAP
GRMZM2G035502	6	+	Alt3' site			15 DAP
GRMZM2G035595	8	+	Alt3' site		10 DAP
GRMZM2G036752	2	+	Alt3' site			15 DAP
GRMZM2G036837	8	+	Alt3' site	5 DAP		15 DAP
GRMZM2G038066	7	+	Alt3' site		10 DAP
GRMZM2G038375	5	+	Alt3' site	5 DAP	10 DAP
GRMZM2G038667	4	+	Alt3' site	5 DAP
GRMZM2G039505	3	+	Alt3' site	5 DAP
GRMZM2G039811	2	+	Alt3' site	5 DAP	10 DAP	15 DAP	20 DAP
GRMZM2G040587	3	+	Alt3' site		10 DAP
GRMZM2G040642	8	+	Alt3' site	5 DAP	10 DAP	15 DAP
GRMZM2G040672	2	+	Alt3' site		10 DAP
GRMZM2G040902	10	+	Alt3' site	5 DAP	10 DAP
GRMZM2G041015	3	+	Alt3' site		10 DAP
GRMZM2G041060	4	+	Alt3' site	5 DAP
GRMZM2G041312	2	+	Alt3' site	5 DAP
GRMZM2G041454	10	+	Alt3' site				20 DAP
GRMZM2G041613	1	+	Alt3' site	5 DAP		15 DAP	20 DAP
GRMZM2G042080	9	+	Alt3' site			15 DAP
GRMZM2G042371	1	+	Alt3' site				20 DAP
GRMZM2G042552	1	+	Alt3' site		10 DAP		20 DAP
GRMZM2G042607	6	+	Alt3' site	5 DAP	10 DAP		20 DAP
GRMZM2G042627	7	+	Alt3' site	5 DAP
GRMZM2G042733	7	+	Alt3' site	5 DAP
GRMZM2G043119	10	+	Alt3' site			15 DAP
GRMZM2G043417	1	+	Alt3' site	5 DAP		15 DAP
GRMZM2G043776	10	+	Alt3' site		10 DAP	15 DAP
GRMZM2G044004	3	+	Alt3' site	5 DAP	10 DAP	15 DAP	20 DAP
GRMZM2G044343	8	+	Alt3' site				20 DAP
GRMZM2G044553	8	+	Alt3' site			15 DAP
GRMZM2G045371	6	+	Alt3' site			15 DAP
GRMZM2G046274	1	+	Alt3' site	5 DAP		15 DAP
GRMZM2G046293	8	+	Alt3' site				20 DAP
GRMZM2G047238	1	+	Alt3' site		10 DAP
GRMZM2G047316	2	+	Alt3' site	5 DAP		15 DAP	20 DAP
GRMZM2G047370	10	+	Alt3' site	5 DAP
GRMZM2G047474	2	+	Alt3' site		10 DAP	15 DAP
GRMZM2G047486	2	+	Alt3' site	5 DAP	10 DAP	15 DAP	20 DAP
GRMZM2G048008	2	+	Alt3' site	5 DAP
GRMZM2G048194	6	+	Alt3' site	5 DAP		15 DAP	20 DAP
GRMZM2G048243	9	+	Alt3' site	5 DAP	10 DAP	15 DAP
GRMZM2G049194	5	+	Alt3' site	5 DAP	10 DAP	15 DAP	20 DAP
GRMZM2G049201	1	+	Alt3' site			15 DAP
GRMZM2G049912	1	+	Alt3' site				20 DAP
GRMZM2G050553	8	+	Alt3' site	5 DAP	10 DAP
GRMZM2G051009	9	+	Alt3' site		10 DAP
GRMZM2G051174	5	+	Alt3' site	5 DAP	10 DAP	15 DAP	20 DAP
GRMZM2G051619	6	+	Alt3' site				20 DAP
GRMZM2G051917	2	+	Alt3' site				20 DAP
GRMZM2G052479	1	+	Alt3' site		10 DAP	15 DAP	20 DAP
GRMZM2G053554	7	+	Alt3' site				20 DAP
GRMZM2G053588	9	+	Alt3' site			15 DAP
GRMZM2G053610	6	+	Alt3' site				20 DAP
GRMZM2G053767	6	+	Alt3' site		10 DAP	15 DAP	20 DAP
GRMZM2G054252	1	+	Alt3' site				20 DAP
GRMZM2G054470	3	+	Alt3' site	5 DAP
GRMZM2G055141	4	+	Alt3' site	5 DAP	10 DAP	15 DAP	20 DAP
GRMZM2G055507	4	+	Alt3' site	5 DAP		15 DAP
GRMZM2G056501	7	+	Alt3' site		10 DAP		20 DAP
GRMZM2G056867	4	+	Alt3' site	5 DAP
GRMZM2G057023	7	+	Alt3' site			15 DAP	20 DAP
GRMZM2G057129	5	+	Alt3' site	5 DAP
GRMZM2G057131	2	+	Alt3' site				20 DAP
GRMZM2G057258	6	+	Alt3' site	5 DAP	10 DAP
GRMZM2G057448	2	+	Alt3' site		10 DAP		20 DAP
GRMZM2G057466	1	+	Alt3' site		10 DAP
GRMZM2G057973	1	+	Alt3' site	5 DAP	10 DAP	15 DAP	20 DAP
GRMZM2G058057	1	+	Alt3' site			15 DAP
GRMZM2G058095	2	+	Alt3' site	5 DAP
GRMZM2G058105	2	+	Alt3' site	5 DAP		15 DAP
GRMZM2G058870	1	+	Alt3' site			15 DAP	20 DAP
GRMZM2G059015	2	+	Alt3' site	5 DAP	10 DAP	15 DAP	20 DAP
GRMZM2G059282	6	+	Alt3' site	5 DAP
GRMZM2G059363	5	+	Alt3' site		10 DAP		20 DAP
GRMZM2G060054	10	+	Alt3' site			15 DAP
GRMZM2G060554	4	+	Alt3' site	5 DAP	10 DAP		20 DAP
GRMZM2G060817	6	+	Alt3' site	5 DAP	10 DAP	15 DAP	20 DAP
GRMZM2G060924	1	+	Alt3' site		10 DAP
GRMZM2G060952	1	+	Alt3' site			15 DAP	20 DAP
GRMZM2G061662	1	+	Alt3' site	5 DAP	10 DAP	15 DAP	20 DAP
GRMZM2G061681	3	+	Alt3' site	5 DAP		15 DAP
GRMZM2G061906	6	+	Alt3' site		10 DAP
GRMZM2G061928	2	+	Alt3' site		10 DAP	15 DAP	20 DAP
GRMZM2G062230	3	+	Alt3' site	5 DAP	10 DAP	15 DAP	20 DAP
GRMZM2G062429	3	+	Alt3' site	5 DAP	10 DAP
GRMZM2G062577	6	+	Alt3' site				20 DAP
GRMZM2G063316	4	+	Alt3' site			15 DAP
GRMZM2G063684	8	+	Alt3' site	5 DAP		15 DAP	20 DAP
GRMZM2G063775	2	+	Alt3' site	5 DAP	10 DAP		20 DAP
GRMZM2G064023	4	+	Alt3' site	5 DAP	10 DAP	15 DAP	20 DAP
GRMZM2G064390	5	+	Alt3' site	5 DAP
GRMZM2G064580	3	+	Alt3' site	5 DAP	10 DAP	15 DAP	20 DAP
GRMZM2G064799	7	+	Alt3' site			15 DAP	20 DAP
GRMZM2G064967	2	+	Alt3' site			15 DAP
GRMZM2G065276	2	+	Alt3' site	5 DAP	10 DAP	15 DAP	20 DAP
GRMZM2G065804	10	+	Alt3' site	5 DAP
GRMZM2G066377	1	+	Alt3' site			15 DAP
GRMZM2G066575	6	+	Alt3' site	5 DAP	10 DAP	15 DAP	20 DAP
GRMZM2G067022	6	+	Alt3' site	5 DAP
GRMZM2G067853	5	+	Alt3' site	5 DAP	10 DAP
GRMZM2G067877	6	+	Alt3' site			15 DAP
GRMZM2G068955	6	+	Alt3' site	5 DAP	10 DAP	15 DAP	20 DAP
GRMZM2G069008	9	+	Alt3' site	5 DAP
GRMZM2G069408	3	+	Alt3' site			15 DAP
GRMZM2G069486	4	+	Alt3' site	5 DAP	10 DAP	15 DAP	20 DAP
GRMZM2G069503	6	+	Alt3' site		10 DAP
GRMZM2G069923	5	+	Alt3' site	5 DAP			20 DAP
GRMZM2G070218	5	+	Alt3' site			15 DAP
GRMZM2G071249	9	+	Alt3' site	5 DAP	10 DAP	15 DAP	20 DAP
GRMZM2G071339	8	+	Alt3' site	5 DAP		15 DAP
GRMZM2G071349	1	+	Alt3' site				20 DAP
GRMZM2G071638	6	+	Alt3' site			15 DAP
GRMZM2G072054	7	+	Alt3' site			15 DAP
GRMZM2G072909	9	+	Alt3' site	5 DAP
GRMZM2G072973	5	+	Alt3' site	5 DAP
GRMZM2G073571	4	+	Alt3' site	5 DAP	10 DAP
GRMZM2G073743	2	+	Alt3' site	5 DAP	10 DAP	15 DAP	20 DAP
GRMZM2G073754	1	+	Alt3' site	5 DAP	10 DAP	15 DAP	20 DAP
GRMZM2G073861	2	+	Alt3' site	5 DAP	10 DAP	15 DAP	20 DAP
GRMZM2G074169	5	+	Alt3' site	5 DAP	10 DAP		20 DAP
GRMZM2G074472	7	+	Alt3' site	5 DAP		15 DAP	20 DAP
GRMZM2G074742	3	+	Alt3' site	5 DAP
GRMZM2G075117	4	+	Alt3' site	5 DAP		15 DAP
GRMZM2G075562	5	+	Alt3' site	5 DAP	10 DAP		20 DAP
GRMZM2G076387	7	+	Alt3' site				20 DAP
GRMZM2G076665	4	+	Alt3' site			15 DAP
GRMZM2G077463	7	+	Alt3' site	5 DAP		15 DAP
GRMZM2G078272	5	+	Alt3' site		10 DAP		20 DAP
GRMZM2G078569	1	+	Alt3' site	5 DAP			20 DAP
GRMZM2G078839	3	+	Alt3' site			15 DAP
GRMZM2G079629	7	+	Alt3' site		10 DAP
GRMZM2G079658	2	+	Alt3' site	5 DAP	10 DAP	15 DAP	20 DAP
GRMZM2G079944	10	+	Alt3' site	5 DAP	10 DAP	15 DAP
GRMZM2G080499	3	+	Alt3' site				20 DAP
GRMZM2G080565	1	+	Alt3' site	5 DAP		15 DAP	20 DAP
GRMZM2G080731	8	+	Alt3' site	5 DAP	10 DAP	15 DAP	20 DAP
GRMZM2G081915	1	+	Alt3' site		10 DAP
GRMZM2G082185	8	+	Alt3' site	5 DAP
GRMZM2G082836	1	+	Alt3' site	5 DAP
GRMZM2G083076	5	+	Alt3' site	5 DAP	10 DAP	15 DAP	20 DAP
GRMZM2G083095	2	+	Alt3' site	5 DAP	10 DAP	15 DAP	20 DAP
GRMZM2G083642	1	+	Alt3' site				20 DAP
GRMZM2G083972	2	+	Alt3' site	5 DAP	10 DAP		20 DAP
GRMZM2G084063	1	+	Alt3' site				20 DAP
GRMZM2G084347	9	+	Alt3' site	5 DAP		15 DAP
GRMZM2G084762	3	+	Alt3' site	5 DAP
GRMZM2G085005	3	+	Alt3' site			15 DAP	20 DAP
GRMZM2G085378	6	+	Alt3' site	5 DAP	10 DAP		20 DAP
GRMZM2G085409	9	+	Alt3' site	5 DAP
GRMZM2G085411	1	+	Alt3' site		10 DAP
GRMZM2G085550	3	+	Alt3' site	5 DAP
GRMZM2G085565	7	+	Alt3' site	5 DAP
GRMZM2G086287	5	+	Alt3' site		10 DAP		20 DAP
GRMZM2G086876	2	+	Alt3' site	5 DAP		15 DAP
GRMZM2G086904	5	+	Alt3' site	5 DAP
GRMZM2G086992	1	+	Alt3' site	5 DAP	10 DAP		20 DAP
GRMZM2G087105	2	+	Alt3' site				20 DAP
GRMZM2G087161	1	+	Alt3' site	5 DAP	10 DAP	15 DAP	20 DAP
GRMZM2G087326	5	+	Alt3' site			15 DAP
GRMZM2G087671	6	+	Alt3' site		10 DAP		20 DAP
GRMZM2G087769	3	+	Alt3' site		10 DAP
GRMZM2G087804	3	+	Alt3' site			15 DAP	20 DAP
GRMZM2G088261	2	+	Alt3' site	5 DAP	10 DAP
GRMZM2G088309	1	+	Alt3' site	5 DAP
GRMZM2G091168	10	+	Alt3' site	5 DAP	10 DAP	15 DAP	20 DAP
GRMZM2G091189	4	+	Alt3' site		10 DAP	15 DAP
GRMZM2G091243	4	+	Alt3' site				20 DAP
GRMZM2G092120	8	+	Alt3' site	5 DAP
GRMZM2G092459	4	+	Alt3' site	5 DAP	10 DAP	15 DAP	20 DAP
GRMZM2G092747	10	+	Alt3' site			15 DAP
GRMZM2G092759	8	+	Alt3' site	5 DAP	10 DAP
GRMZM2G092991	5	+	Alt3' site	5 DAP	10 DAP	15 DAP	20 DAP
GRMZM2G093716	5	+	Alt3' site	5 DAP
GRMZM2G093849	1	+	Alt3' site	5 DAP		15 DAP
GRMZM2G095302	9	+	Alt3' site	5 DAP	10 DAP		20 DAP
GRMZM2G095562	7	+	Alt3' site	5 DAP	10 DAP		20 DAP
GRMZM2G096051	6	+	Alt3' site				20 DAP
GRMZM2G096240	3	+	Alt3' site	5 DAP			20 DAP
GRMZM2G096622	4	+	Alt3' site		10 DAP
GRMZM2G096709	7	+	Alt3' site				20 DAP
GRMZM2G096815	5	+	Alt3' site	5 DAP	10 DAP	15 DAP	20 DAP
GRMZM2G097226	2	+	Alt3' site		10 DAP
GRMZM2G097434	1	+	Alt3' site	5 DAP
GRMZM2G097605	10	+	Alt3' site	5 DAP	10 DAP	15 DAP	20 DAP
GRMZM2G097898	9	+	Alt3' site	5 DAP	10 DAP
GRMZM2G098011	3	+	Alt3' site	5 DAP	10 DAP	15 DAP	20 DAP
GRMZM2G098214	2	+	Alt3' site			15 DAP
GRMZM2G098596	10	+	Alt3' site		10 DAP	15 DAP	20 DAP
GRMZM2G098815	3	+	Alt3' site	5 DAP		15 DAP	20 DAP
GRMZM2G098884	4	+	Alt3' site	5 DAP
GRMZM2G098904	5	+	Alt3' site	5 DAP	10 DAP	15 DAP	20 DAP
GRMZM2G099005	10	+	Alt3' site	5 DAP	10 DAP	15 DAP	20 DAP
GRMZM2G099206	3	+	Alt3' site				20 DAP
GRMZM2G099238	6	+	Alt3' site	5 DAP
GRMZM2G099427	5	+	Alt3' site			15 DAP	20 DAP
GRMZM2G099449	5	+	Alt3' site			15 DAP	20 DAP
GRMZM2G100107	7	+	Alt3' site	5 DAP	10 DAP
GRMZM2G100263	2	+	Alt3' site			15 DAP	20 DAP
GRMZM2G100822	9	+	Alt3' site		10 DAP
GRMZM2G100872	2	+	Alt3' site	5 DAP			20 DAP
GRMZM2G101053	8	+	Alt3' site			15 DAP	20 DAP
GRMZM2G101105	1	+	Alt3' site	5 DAP
GRMZM2G101271	5	+	Alt3' site				20 DAP
GRMZM2G101693	9	+	Alt3' site			15 DAP	20 DAP
GRMZM2G102161	9	+	Alt3' site	5 DAP		15 DAP
GRMZM2G102475	5	+	Alt3' site	5 DAP	10 DAP
GRMZM2G102596	9	+	Alt3' site	5 DAP			20 DAP
GRMZM2G102838	6	+	Alt3' site	5 DAP		15 DAP	20 DAP
GRMZM2G103258	1	+	Alt3' site	5 DAP	10 DAP
GRMZM2G103579	1	+	Alt3' site	5 DAP
GRMZM2G103610	1	+	Alt3' site		10 DAP
GRMZM2G103672	1	+	Alt3' site		10 DAP	15 DAP	20 DAP
GRMZM2G103825	10	+	Alt3' site		10 DAP
GRMZM2G103896	7	+	Alt3' site	5 DAP
GRMZM2G103937	5	+	Alt3' site		10 DAP
GRMZM2G103955	2	+	Alt3' site				20 DAP
GRMZM2G104025	8	+	Alt3' site	5 DAP	10 DAP	15 DAP	20 DAP
GRMZM2G104081	3	+	Alt3' site	5 DAP
GRMZM2G104179	8	+	Alt3' site		10 DAP	15 DAP	20 DAP
GRMZM2G104347	9	+	Alt3' site		10 DAP
GRMZM2G104373	1	+	Alt3' site	5 DAP	10 DAP
GRMZM2G104613	10	+	Alt3' site	5 DAP
GRMZM2G104847	4	+	Alt3' site		10 DAP
GRMZM2G104907	4	+	Alt3' site	5 DAP	10 DAP	15 DAP	20 DAP
GRMZM2G105184	3	+	Alt3' site		10 DAP	15 DAP
GRMZM2G105362	1	+	Alt3' site			15 DAP
GRMZM2G105425	3	+	Alt3' site	5 DAP
GRMZM2G105494	5	+	Alt3' site		10 DAP	15 DAP
GRMZM2G105982	7	+	Alt3' site			15 DAP
GRMZM2G106655	2	+	Alt3' site			15 DAP	20 DAP
GRMZM2G106683	9	+	Alt3' site	5 DAP	10 DAP	15 DAP	20 DAP
GRMZM2G106790	7	+	Alt3' site		10 DAP
GRMZM2G107089	7	+	Alt3' site	5 DAP	10 DAP
GRMZM2G107187	2	+	Alt3' site	5 DAP	10 DAP	15 DAP	20 DAP
GRMZM2G107336	1	+	Alt3' site		10 DAP
GRMZM2G107373	6	+	Alt3' site			15 DAP
GRMZM2G107532	1	+	Alt3' site		10 DAP	15 DAP	20 DAP
GRMZM2G107556	8	+	Alt3' site	5 DAP		15 DAP	20 DAP
GRMZM2G107620	10	+	Alt3' site		10 DAP
GRMZM2G108032	1	+	Alt3' site	5 DAP		15 DAP
GRMZM2G108509	3	+	Alt3' site	5 DAP
GRMZM2G108780	6	+	Alt3' site		10 DAP
GRMZM2G109071	4	+	Alt3' site			15 DAP
GRMZM2G109515	10	+	Alt3' site			15 DAP
GRMZM2G109885	1	+	Alt3' site		10 DAP	15 DAP
GRMZM2G110063	8	+	Alt3' site	5 DAP	10 DAP	15 DAP	20 DAP
GRMZM2G110582	9	+	Alt3' site				20 DAP
GRMZM2G110897	3	+	Alt3' site	5 DAP	10 DAP	15 DAP	20 DAP
GRMZM2G111143	2	+	Alt3' site	5 DAP	10 DAP
GRMZM2G111147	6	+	Alt3' site			15 DAP
GRMZM2G113052	7	+	Alt3' site	5 DAP	10 DAP	15 DAP
GRMZM2G113267	9	+	Alt3' site			15 DAP	20 DAP
GRMZM2G113325	5	+	Alt3' site			15 DAP	20 DAP
GRMZM2G113453	5	+	Alt3' site			15 DAP
GRMZM2G114113	5	+	Alt3' site	5 DAP	10 DAP		20 DAP
GRMZM2G114850	3	+	Alt3' site				20 DAP
GRMZM2G115901	7	+	Alt3' site			15 DAP	20 DAP
GRMZM2G116004	2	+	Alt3' site		10 DAP
GRMZM2G116204	3	+	Alt3' site		10 DAP
GRMZM2G116592	3	+	Alt3' site		10 DAP
GRMZM2G116681	9	+	Alt3' site	5 DAP	10 DAP	15 DAP	20 DAP
GRMZM2G117030	3	+	Alt3' site			15 DAP
GRMZM2G117401	8	+	Alt3' site		10 DAP		20 DAP
GRMZM2G117642	7	+	Alt3' site	5 DAP	10 DAP	15 DAP	20 DAP
GRMZM2G118037	6	+	Alt3' site			15 DAP
GRMZM2G118104	4	+	Alt3' site		10 DAP
GRMZM2G118316	10	+	Alt3' site	5 DAP	10 DAP	15 DAP	20 DAP
GRMZM2G118385	4	+	Alt3' site	5 DAP	10 DAP	15 DAP	20 DAP
GRMZM2G118597	6	+	Alt3' site	5 DAP			20 DAP
GRMZM2G118919	1	+	Alt3' site			15 DAP	20 DAP
GRMZM2G119214	2	+	Alt3' site	5 DAP
GRMZM2G119544	1	+	Alt3' site	5 DAP
GRMZM2G119999	1	+	Alt3' site		10 DAP
GRMZM2G120302	9	+	Alt3' site		10 DAP
GRMZM2G121123	3	+	Alt3' site				20 DAP
GRMZM2G122871	6	+	Alt3' site	5 DAP			20 DAP
GRMZM2G122937	2	+	Alt3' site			15 DAP
GRMZM2G123540	3	+	Alt3' site			15 DAP
GRMZM2G123815	3	+	Alt3' site	5 DAP	10 DAP	15 DAP	20 DAP
GRMZM2G123876	1	+	Alt3' site	5 DAP	10 DAP	15 DAP
GRMZM2G123940	2	+	Alt3' site	5 DAP
GRMZM2G124136	5	+	Alt3' site		10 DAP
GRMZM2G124143	1	+	Alt3' site				20 DAP
GRMZM2G124377	5	+	Alt3' site	5 DAP
GRMZM2G124802	2	+	Alt3' site	5 DAP
GRMZM2G125148	9	+	Alt3' site	5 DAP
GRMZM2G125516	7	+	Alt3' site			15 DAP
GRMZM2G126128	4	+	Alt3' site	5 DAP		15 DAP
GRMZM2G126920	6	+	Alt3' site			15 DAP
GRMZM2G127948	6	+	Alt3' site	5 DAP	10 DAP		20 DAP
GRMZM2G128189	5	+	Alt3' site	5 DAP	10 DAP	15 DAP
GRMZM2G128491	9	+	Alt3' site	5 DAP
GRMZM2G128771	2	+	Alt3' site			15 DAP	20 DAP
GRMZM2G128935	7	+	Alt3' site				20 DAP
GRMZM2G129457	10	+	Alt3' site	5 DAP
GRMZM2G130425	5	+	Alt3' site			15 DAP	20 DAP
GRMZM2G130449	6	+	Alt3' site				20 DAP
GRMZM2G131473	4	+	Alt3' site	5 DAP	10 DAP	15 DAP	20 DAP
GRMZM2G131793	2	+	Alt3' site	5 DAP	10 DAP	15 DAP	20 DAP
GRMZM2G131907	1	+	Alt3' site	5 DAP		15 DAP
GRMZM2G132704	1	+	Alt3' site				20 DAP
GRMZM2G132780	1	+	Alt3' site	5 DAP	10 DAP	15 DAP
GRMZM2G133016	10	+	Alt3' site		10 DAP		20 DAP
GRMZM2G133023	1	+	Alt3' site				20 DAP
GRMZM2G133213	3	+	Alt3' site		10 DAP
GRMZM2G133400	7	+	Alt3' site	5 DAP
GRMZM2G134104	4	+	Alt3' site				20 DAP
GRMZM2G134270	5	+	Alt3' site	5 DAP		15 DAP	20 DAP
GRMZM2G134502	2	+	Alt3' site				20 DAP
GRMZM2G135120	3	+	Alt3' site	5 DAP
GRMZM2G135362	8	+	Alt3' site	5 DAP
GRMZM2G135893	4	+	Alt3' site			15 DAP
GRMZM2G135968	1	+	Alt3' site				20 DAP
GRMZM2G136283	10	+	Alt3' site	5 DAP	10 DAP	15 DAP	20 DAP
GRMZM2G136344	10	+	Alt3' site		10 DAP
GRMZM2G136455	6	+	Alt3' site	5 DAP	10 DAP	15 DAP
GRMZM2G137286	8	+	Alt3' site	5 DAP
GRMZM2G137366	1	+	Alt3' site	5 DAP			20 DAP
GRMZM2G137477	2	+	Alt3' site	5 DAP			20 DAP
GRMZM2G137593	6	+	Alt3' site			15 DAP
GRMZM2G137724	2	+	Alt3' site				20 DAP
GRMZM2G138003	3	+	Alt3' site		10 DAP
GRMZM2G138245	5	+	Alt3' site		10 DAP
GRMZM2G138686	4	+	Alt3' site				20 DAP
GRMZM2G138814	1	+	Alt3' site	5 DAP	10 DAP
GRMZM2G139675	6	+	Alt3' site		10 DAP
GRMZM2G139691	3	+	Alt3' site			15 DAP
GRMZM2G139744	1	+	Alt3' site	5 DAP	10 DAP	15 DAP	20 DAP
GRMZM2G139920	5	+	Alt3' site	5 DAP	10 DAP	15 DAP
GRMZM2G140116	2	+	Alt3' site			15 DAP
GRMZM2G141216	8	+	Alt3' site	5 DAP		15 DAP	20 DAP
GRMZM2G141399	10	+	Alt3' site	5 DAP	10 DAP		20 DAP
GRMZM2G141707	1	+	Alt3' site	5 DAP			20 DAP
GRMZM2G141810	6	+	Alt3' site	5 DAP
GRMZM2G142249	1	+	Alt3' site	5 DAP	10 DAP	15 DAP	20 DAP
GRMZM2G142768	4	+	Alt3' site				20 DAP
GRMZM2G142898	7	+	Alt3' site	5 DAP		15 DAP	20 DAP
GRMZM2G142913	3	+	Alt3' site	5 DAP	10 DAP	15 DAP
GRMZM2G143244	9	+	Alt3' site		10 DAP
GRMZM2G143246	3	+	Alt3' site		10 DAP		20 DAP
GRMZM2G143644	1	+	Alt3' site		10 DAP
GRMZM2G143817	6	+	Alt3' site			15 DAP
GRMZM2G144021	8	+	Alt3' site	5 DAP			20 DAP
GRMZM2G144387	1	+	Alt3' site				20 DAP
GRMZM2G144638	4	+	Alt3' site	5 DAP	10 DAP		20 DAP
GRMZM2G144705	7	+	Alt3' site	5 DAP	10 DAP
GRMZM2G144868	1	+	Alt3' site	5 DAP
GRMZM2G144971	7	+	Alt3' site	5 DAP	10 DAP		20 DAP
GRMZM2G145061	5	+	Alt3' site				20 DAP
GRMZM2G145718	6	+	Alt3' site	5 DAP		15 DAP	20 DAP
GRMZM2G145972	4	+	Alt3' site	5 DAP
GRMZM2G146206	8	+	Alt3' site	5 DAP	10 DAP		20 DAP
GRMZM2G146313	9	+	Alt3' site		10 DAP
GRMZM2G146786	4	+	Alt3' site	5 DAP	10 DAP	15 DAP	20 DAP
GRMZM2G147856	9	+	Alt3' site		10 DAP
GRMZM2G148147	2	+	Alt3' site	5 DAP
GRMZM2G148333	2	+	Alt3' site	5 DAP
GRMZM2G148387	5	+	Alt3' site				20 DAP
GRMZM2G148485	4	+	Alt3' site			15 DAP
GRMZM2G148872	9	+	Alt3' site			15 DAP
GRMZM2G149031	8	+	Alt3' site		10 DAP
GRMZM2G149230	8	+	Alt3' site	5 DAP	10 DAP	15 DAP	20 DAP
GRMZM2G149286	8	+	Alt3' site		10 DAP		20 DAP
GRMZM2G149800	6	+	Alt3' site				20 DAP
GRMZM2G150484	8	+	Alt3' site	5 DAP	10 DAP	15 DAP	20 DAP
GRMZM2G150726	6	+	Alt3' site			15 DAP	20 DAP
GRMZM2G150806	2	+	Alt3' site		10 DAP		20 DAP
GRMZM2G151200	6	+	Alt3' site		10 DAP
GRMZM2G151962	1	+	Alt3' site			15 DAP
GRMZM2G152127	3	+	Alt3' site	5 DAP			20 DAP
GRMZM2G152438	2	+	Alt3' site			15 DAP
GRMZM2G152549	1	+	Alt3' site	5 DAP	10 DAP
GRMZM2G152686	3	+	Alt3' site		10 DAP
GRMZM2G152757	10	+	Alt3' site	5 DAP			20 DAP
GRMZM2G152768	6	+	Alt3' site	5 DAP	10 DAP	15 DAP	20 DAP
GRMZM2G152891	1	+	Alt3' site			15 DAP
GRMZM2G154182	8	+	Alt3' site	5 DAP			20 DAP
GRMZM2G154278	8	+	Alt3' site	5 DAP
GRMZM2G154499	8	+	Alt3' site		10 DAP
GRMZM2G154845	6	+	Alt3' site			15 DAP
GRMZM2G154936	8	+	Alt3' site			15 DAP	20 DAP
GRMZM2G155437	2	+	Alt3' site	5 DAP		15 DAP	20 DAP
GRMZM2G155767	1	+	Alt3' site	5 DAP
GRMZM2G155974	3	+	Alt3' site	5 DAP	10 DAP		20 DAP
GRMZM2G156027	9	+	Alt3' site	5 DAP
GRMZM2G156129	9	+	Alt3' site		10 DAP
GRMZM2G156251	3	+	Alt3' site	5 DAP	10 DAP
GRMZM2G156956	6	+	Alt3' site				20 DAP
GRMZM2G157061	2	+	Alt3' site	5 DAP
GRMZM2G157196	2	+	Alt3' site	5 DAP	10 DAP
GRMZM2G157705	8	+	Alt3' site	5 DAP	10 DAP		20 DAP
GRMZM2G158462	1	+	Alt3' site				20 DAP
GRMZM2G159105	3	+	Alt3' site		10 DAP		20 DAP
GRMZM2G159145	3	+	Alt3' site	5 DAP	10 DAP	15 DAP	20 DAP
GRMZM2G159160	7	+	Alt3' site		10 DAP
GRMZM2G159171	3	+	Alt3' site	5 DAP
GRMZM2G159307	3	+	Alt3' site				20 DAP
GRMZM2G159581	1	+	Alt3' site	5 DAP		15 DAP	20 DAP
GRMZM2G159660	5	+	Alt3' site		10 DAP		20 DAP
GRMZM2G161004	1	+	Alt3' site	5 DAP	10 DAP	15 DAP
GRMZM2G161019	8	+	Alt3' site	5 DAP	10 DAP	15 DAP	20 DAP
GRMZM2G161102	6	+	Alt3' site	5 DAP	10 DAP		20 DAP
GRMZM2G161222	5	+	Alt3' site			15 DAP
GRMZM2G161302	7	+	Alt3' site	5 DAP	10 DAP	15 DAP	20 DAP
GRMZM2G161493	6	+	Alt3' site		10 DAP	15 DAP
GRMZM2G162295	6	+	Alt3' site			15 DAP
GRMZM2G162605	6	+	Alt3' site		10 DAP
GRMZM2G162672	6	+	Alt3' site	5 DAP	10 DAP	15 DAP	20 DAP
GRMZM2G162788	6	+	Alt3' site			15 DAP	20 DAP
GRMZM2G162798	2	+	Alt3' site		10 DAP
GRMZM2G163307	2	+	Alt3' site	5 DAP	10 DAP	15 DAP	20 DAP
GRMZM2G163888	6	+	Alt3' site	5 DAP	10 DAP	15 DAP
GRMZM2G163912	1	+	Alt3' site	5 DAP	10 DAP	15 DAP	20 DAP
GRMZM2G163988	8	+	Alt3' site	5 DAP
GRMZM2G164141	3	+	Alt3' site	5 DAP	10 DAP
GRMZM2G164263	2	+	Alt3' site	5 DAP	10 DAP	15 DAP	20 DAP
GRMZM2G164265	7	+	Alt3' site		10 DAP	15 DAP	20 DAP
GRMZM2G164352	6	+	Alt3' site	5 DAP	10 DAP	15 DAP	20 DAP
GRMZM2G164950	5	+	Alt3' site		10 DAP
GRMZM2G165179	4	+	Alt3' site		10 DAP	15 DAP
GRMZM2G165483	4	+	Alt3' site	5 DAP	10 DAP	15 DAP	20 DAP
GRMZM2G165530	5	+	Alt3' site	5 DAP	10 DAP	15 DAP	20 DAP
GRMZM2G165631	5	+	Alt3' site	5 DAP	10 DAP	15 DAP	20 DAP
GRMZM2G165949	2	+	Alt3' site		10 DAP
GRMZM2G165998	1	+	Alt3' site	5 DAP	10 DAP		20 DAP
GRMZM2G166245	2	+	Alt3' site		10 DAP
GRMZM2G166383	8	+	Alt3' site	5 DAP	10 DAP	15 DAP	20 DAP
GRMZM2G166441	8	+	Alt3' site	5 DAP	10 DAP	15 DAP	20 DAP
GRMZM2G166999	1	+	Alt3' site			15 DAP
GRMZM2G167428	1	+	Alt3' site	5 DAP	10 DAP	15 DAP	20 DAP
GRMZM2G167651	1	+	Alt3' site	5 DAP	10 DAP	15 DAP	20 DAP
GRMZM2G168791	5	+	Alt3' site		10 DAP	15 DAP	20 DAP
GRMZM2G169080	1	+	Alt3' site	5 DAP	10 DAP
GRMZM2G170457	1	+	Alt3' site			15 DAP
GRMZM2G171605	4	+	Alt3' site			15 DAP
GRMZM2G171884	7	+	Alt3' site				20 DAP
GRMZM2G172021	9	+	Alt3' site	5 DAP			20 DAP
GRMZM2G172230	5	+	Alt3' site		10 DAP
GRMZM2G173721	2	+	Alt3' site	5 DAP
GRMZM2G174537	4	+	Alt3' site	5 DAP		15 DAP	20 DAP
GRMZM2G174675	3	+	Alt3' site	5 DAP	10 DAP	15 DAP	20 DAP
GRMZM2G175398	8	+	Alt3' site	5 DAP	10 DAP		20 DAP
GRMZM2G176455	6	+	Alt3' site	5 DAP	10 DAP	15 DAP	20 DAP
GRMZM2G176506	3	+	Alt3' site	5 DAP	10 DAP	15 DAP	20 DAP
GRMZM2G176903	3	+	Alt3' site	5 DAP		15 DAP	20 DAP
GRMZM2G177654	4	+	Alt3' site			15 DAP
GRMZM2G177912	3	+	Alt3' site	5 DAP	10 DAP		20 DAP
GRMZM2G178847	9	+	Alt3' site	5 DAP	10 DAP	15 DAP	20 DAP
GRMZM2G178892	5	+	Alt3' site			15 DAP
GRMZM2G180172	2	+	Alt3' site	5 DAP	10 DAP
GRMZM2G180716	10	+	Alt3' site	5 DAP		15 DAP
GRMZM2G180909	1	+	Alt3' site		10 DAP
GRMZM2G180983	5	+	Alt3' site			15 DAP	20 DAP
GRMZM2G181104	6	+	Alt3' site		10 DAP
GRMZM2G181359	4	+	Alt3' site	5 DAP
GRMZM2G300348	6	+	Alt3' site				20 DAP
GRMZM2G300786	1	+	Alt3' site			15 DAP	20 DAP
GRMZM2G300945	5	+	Alt3' site				20 DAP
GRMZM2G301098	1	+	Alt3' site		10 DAP
GRMZM2G302045	8	+	Alt3' site		10 DAP	15 DAP	20 DAP
GRMZM2G302701	2	+	Alt3' site			15 DAP
GRMZM2G303244	4	+	Alt3' site	5 DAP	10 DAP	15 DAP
GRMZM2G305582	10	+	Alt3' site	5 DAP
GRMZM2G306374	2	+	Alt3' site	5 DAP
GRMZM2G309568	8	+	Alt3' site	5 DAP	10 DAP	15 DAP	20 DAP
GRMZM2G310674	10	+	Alt3' site	5 DAP
GRMZM2G312365	8	+	Alt3' site	5 DAP	10 DAP	15 DAP	20 DAP
GRMZM2G312738	5	+	Alt3' site			15 DAP
GRMZM2G312944	5	+	Alt3' site				20 DAP
GRMZM2G313448	6	+	Alt3' site			15 DAP
GRMZM2G314882	4	+	Alt3' site		10 DAP		20 DAP
GRMZM2G315125	8	+	Alt3' site	5 DAP
GRMZM2G318319	7	+	Alt3' site	5 DAP	10 DAP		20 DAP
GRMZM2G318375	5	+	Alt3' site	5 DAP
GRMZM2G321469	8	+	Alt3' site		10 DAP
GRMZM2G321839	3	+	Alt3' site	5 DAP
GRMZM2G323912	7	+	Alt3' site			15 DAP	20 DAP
GRMZM2G325804	6	+	Alt3' site			15 DAP
GRMZM2G326263	7	+	Alt3' site		10 DAP	15 DAP	20 DAP
GRMZM2G330298	3	+	Alt3' site	5 DAP		15 DAP
GRMZM2G343588	8	+	Alt3' site		10 DAP	15 DAP	20 DAP
GRMZM2G346138	3	+	Alt3' site		10 DAP	15 DAP
GRMZM2G347645	5	+	Alt3' site	5 DAP	10 DAP		20 DAP
GRMZM2G348675	4	+	Alt3' site		10 DAP		20 DAP
GRMZM2G352248	1	+	Alt3' site	5 DAP		15 DAP
GRMZM2G354579	3	+	Alt3' site	5 DAP	10 DAP		20 DAP
GRMZM2G359102	4	+	Alt3' site			15 DAP
GRMZM2G361662	1	+	Alt3' site	5 DAP	10 DAP		20 DAP
GRMZM2G362718	2	+	Alt3' site	5 DAP	10 DAP	15 DAP	20 DAP
GRMZM2G365319	10	+	Alt3' site		10 DAP	15 DAP	20 DAP
GRMZM2G365423	4	+	Alt3' site		10 DAP
GRMZM2G366434	5	+	Alt3' site		10 DAP		20 DAP
GRMZM2G366659	4	+	Alt3' site		10 DAP
GRMZM2G370425	3	+	Alt3' site			15 DAP
GRMZM2G372297	3	+	Alt3' site		10 DAP	15 DAP
GRMZM2G375085	5	+	Alt3' site			15 DAP
GRMZM2G377311	1	+	Alt3' site			15 DAP	20 DAP
GRMZM2G379286	8	+	Alt3' site				20 DAP
GRMZM2G380361	2	+	Alt3' site		10 DAP
GRMZM2G380732	7	+	Alt3' site		10 DAP
GRMZM2G380777	1	+	Alt3' site	5 DAP	10 DAP	15 DAP	20 DAP
GRMZM2G381933	8	+	Alt3' site		10 DAP		20 DAP
GRMZM2G382914	5	+	Alt3' site	5 DAP	10 DAP	15 DAP	20 DAP
GRMZM2G383408	1	+	Alt3' site			15 DAP
GRMZM2G388892	1	+	Alt3' site	5 DAP	10 DAP	15 DAP	20 DAP
GRMZM2G390160	3	+	Alt3' site	5 DAP	10 DAP	15 DAP	20 DAP
GRMZM2G391000	4	+	Alt3' site	5 DAP		15 DAP
GRMZM2G392710	3	+	Alt3' site		10 DAP
GRMZM2G393673	5	+	Alt3' site		10 DAP
GRMZM2G399320	1	+	Alt3' site	5 DAP	10 DAP
GRMZM2G399484	1	+	Alt3' site			15 DAP
GRMZM2G400938	3	+	Alt3' site		10 DAP	15 DAP
GRMZM2G406074	10	+	Alt3' site			15 DAP
GRMZM2G408598	2	+	Alt3' site	5 DAP	10 DAP	15 DAP	20 DAP
GRMZM2G410357	5	+	Alt3' site	5 DAP	10 DAP	15 DAP	20 DAP
GRMZM2G410515	1	+	Alt3' site				20 DAP
GRMZM2G411032	4	+	Alt3' site			15 DAP
GRMZM2G412021	8	+	Alt3' site				20 DAP
GRMZM2G412524	2	+	Alt3' site			15 DAP	20 DAP
GRMZM2G416322	3	+	Alt3' site	5 DAP	10 DAP	15 DAP
GRMZM2G416684	2	+	Alt3' site	5 DAP		15 DAP	20 DAP
GRMZM2G418037	1	+	Alt3' site	5 DAP	10 DAP	15 DAP	20 DAP
GRMZM2G420713	10	+	Alt3' site		10 DAP		20 DAP
GRMZM2G422303	7	+	Alt3' site		10 DAP
GRMZM2G422631	1	+	Alt3' site			15 DAP
GRMZM2G423472	1	+	Alt3' site	5 DAP			20 DAP
GRMZM2G426156	7	+	Alt3' site		10 DAP	15 DAP
GRMZM2G426735	5	+	Alt3' site		10 DAP	15 DAP	20 DAP
GRMZM2G428987	3	+	Alt3' site		10 DAP
GRMZM2G429113	6	+	Alt3' site				20 DAP
GRMZM2G429237	10	+	Alt3' site		10 DAP
GRMZM2G431243	9	+	Alt3' site	5 DAP	10 DAP	15 DAP	20 DAP
GRMZM2G436082	7	+	Alt3' site			15 DAP	20 DAP
GRMZM2G438077	1	+	Alt3' site			15 DAP
GRMZM2G443447	2	+	Alt3' site			15 DAP	20 DAP
GRMZM2G446047	1	+	Alt3' site	5 DAP			20 DAP
GRMZM2G450445	2	+	Alt3' site	5 DAP	10 DAP	15 DAP	20 DAP
GRMZM2G453148	1	+	Alt3' site			15 DAP
GRMZM2G453349	9	+	Alt3' site			15 DAP
GRMZM2G453424	4	+	Alt3' site		10 DAP
GRMZM2G455085	7	+	Alt3' site	5 DAP		15 DAP
GRMZM2G456023	6	+	Alt3' site	5 DAP	10 DAP
GRMZM2G456132	2	+	Alt3' site	5 DAP
GRMZM2G456452	1	+	Alt3' site		10 DAP
GRMZM2G459063	6	+	Alt3' site				20 DAP
GRMZM2G459811	1	+	Alt3' site	5 DAP	10 DAP	15 DAP	20 DAP
GRMZM2G459854	2	+	Alt3' site	5 DAP			20 DAP
GRMZM2G460012	1	+	Alt3' site	5 DAP	10 DAP	15 DAP	20 DAP
GRMZM2G462422	9	+	Alt3' site		10 DAP
GRMZM2G462613	5	+	Alt3' site				20 DAP
GRMZM2G463227	2	+	Alt3' site	5 DAP	10 DAP	15 DAP	20 DAP
GRMZM2G466833	3	+	Alt3' site	5 DAP
GRMZM2G467147	3	+	Alt3' site	5 DAP	10 DAP	15 DAP	20 DAP
GRMZM2G469409	7	+	Alt3' site	5 DAP	10 DAP	15 DAP	20 DAP
GRMZM2G469969	2	+	Alt3' site	5 DAP
GRMZM2G472052	7	+	Alt3' site		10 DAP
GRMZM2G472311	4	+	Alt3' site			15 DAP
GRMZM2G472449	10	+	Alt3' site			15 DAP	20 DAP
GRMZM2G474658	8	+	Alt3' site	5 DAP		15 DAP
GRMZM2G475017	8	+	Alt3' site		10 DAP	15 DAP
GRMZM2G475293	9	+	Alt3' site	5 DAP			20 DAP
GRMZM2G476009	8	+	Alt3' site				20 DAP
GRMZM2G481362	3	+	Alt3' site			15 DAP
GRMZM2G483043	6	+	Alt3' site			15 DAP	20 DAP
GRMZM2G491096	3	+	Alt3' site			15 DAP	20 DAP
GRMZM2G549512	4	+	Alt3' site	5 DAP		15 DAP
GRMZM2G553379	5	+	Alt3' site				20 DAP
GRMZM2G700757	8	+	Alt3' site		10 DAP
GRMZM2G702081	5	+	Alt3' site			15 DAP
GRMZM5G804783	3	+	Alt3' site			15 DAP
GRMZM5G806257	5	+	Alt3' site				20 DAP
GRMZM5G807823	6	+	Alt3' site				20 DAP
GRMZM5G809292	7	+	Alt3' site	5 DAP
GRMZM5G813092	5	+	Alt3' site	5 DAP
GRMZM5G813909	4	+	Alt3' site	5 DAP	10 DAP
GRMZM5G816015	5	+	Alt3' site	5 DAP
GRMZM5G816784	3	+	Alt3' site	5 DAP	10 DAP	15 DAP
GRMZM5G817255	8	+	Alt3' site	5 DAP		15 DAP
GRMZM5G818760	4	+	Alt3' site	5 DAP
GRMZM5G818887	9	+	Alt3' site	5 DAP
GRMZM5G819212	4	+	Alt3' site	5 DAP	10 DAP	15 DAP	20 DAP
GRMZM5G821267	8	+	Alt3' site				20 DAP
GRMZM5G821411	5	+	Alt3' site		10 DAP
GRMZM5G823017	8	+	Alt3' site		10 DAP	15 DAP
GRMZM5G827505	8	+	Alt3' site		10 DAP
GRMZM5G829103	1	+	Alt3' site				20 DAP
GRMZM5G829778	6	+	Alt3' site			15 DAP
GRMZM5G829928	4	+	Alt3' site		10 DAP	15 DAP	20 DAP
GRMZM5G830695	3	+	Alt3' site	5 DAP
GRMZM5G831584	3	+	Alt3' site		10 DAP	15 DAP	20 DAP
GRMZM5G831712	2	+	Alt3' site		10 DAP
GRMZM5G831993	9	+	Alt3' site	5 DAP			20 DAP
GRMZM5G833593	3	+	Alt3' site		10 DAP	15 DAP	20 DAP
GRMZM5G833660	4	+	Alt3' site			15 DAP	20 DAP
GRMZM5G834205	6	+	Alt3' site	5 DAP			20 DAP
GRMZM5G836308	2	+	Alt3' site				20 DAP
GRMZM5G837841	6	+	Alt3' site		10 DAP	15 DAP
GRMZM5G839411	3	+	Alt3' site			15 DAP
GRMZM5G839512	9	+	Alt3' site			15 DAP
GRMZM5G840435	5	+	Alt3' site	5 DAP	10 DAP	15 DAP
GRMZM5G840560	5	+	Alt3' site				20 DAP
GRMZM5G844257	5	+	Alt3' site		10 DAP
GRMZM5G845163	10	+	Alt3' site	5 DAP		15 DAP	20 DAP
GRMZM5G850966	6	+	Alt3' site	5 DAP
GRMZM5G860824	9	+	Alt3' site			15 DAP
GRMZM5G862959	10	+	Alt3' site		10 DAP	15 DAP	20 DAP
GRMZM5G864319	9	+	Alt3' site				20 DAP
GRMZM5G864815	6	+	Alt3' site	5 DAP
GRMZM5G865811	1	+	Alt3' site		10 DAP
GRMZM5G866627	4	+	Alt3' site	5 DAP		15 DAP	20 DAP
GRMZM5G870170	6	+	Alt3' site	5 DAP	10 DAP	15 DAP
GRMZM5G871910	5	+	Alt3' site	5 DAP	10 DAP	15 DAP	20 DAP
GRMZM5G872216	7	+	Alt3' site	5 DAP	10 DAP	15 DAP	20 DAP
GRMZM5G874163	8	+	Alt3' site				20 DAP
GRMZM5G874500	8	+	Alt3' site	5 DAP		15 DAP
GRMZM5G874903	5	+	Alt3' site	5 DAP	10 DAP	15 DAP	20 DAP
GRMZM5G875502	9	+	Alt3' site	5 DAP	10 DAP		20 DAP
GRMZM5G876616	2	+	Alt3' site	5 DAP
GRMZM5G877316	2	+	Alt3' site	5 DAP	10 DAP		20 DAP
GRMZM5G879737	5	+	Alt3' site	5 DAP	10 DAP	15 DAP	20 DAP
GRMZM5G881950	1	+	Alt3' site	5 DAP
GRMZM5G882708	2	+	Alt3' site	5 DAP
GRMZM5G886799	1	+	Alt3' site	5 DAP		15 DAP
GRMZM5G886883	3	+	Alt3' site			15 DAP	20 DAP
GRMZM5G887286	2	+	Alt3' site		10 DAP
GRMZM5G887345	10	+	Alt3' site				20 DAP
GRMZM5G887716	9	+	Alt3' site	5 DAP	10 DAP
GRMZM5G890976	2	+	Alt3' site	5 DAP	10 DAP		20 DAP
GRMZM5G896731	1	+	Alt3' site	5 DAP	10 DAP	15 DAP	20 DAP
GRMZM5G898290	4	+	Alt3' site			15 DAP
GRMZM2G357923	5	+	Alt3' site	5 DAP		15 DAP	20 DAP
AC190743.3_FG012	9	-	Alt5' site	5 DAP	10 DAP	15 DAP	20 DAP
AC194072.3_FG005	1	-	Alt5' site	5 DAP
AC204711.3_FG003	10	-	Alt5' site				20 DAP
AC217401.3_FG002	1	-	Alt5' site	5 DAP	10 DAP
AC233865.1_FG006	7	-	Alt5' site		10 DAP	15 DAP	20 DAP
AC233953.1_FG005	8	-	Alt5' site	5 DAP	10 DAP	15 DAP	20 DAP
AC234203.1_FG004	1	-	Alt5' site	5 DAP	10 DAP	15 DAP	20 DAP
AC234526.1_FG005	7	-	Alt5' site	5 DAP	10 DAP	15 DAP
GRMZM2G000339	10	-	Alt5' site	5 DAP
GRMZM2G001048	4	-	Alt5' site		10 DAP		20 DAP
GRMZM2G001139	8	-	Alt5' site			15 DAP
GRMZM2G001191	5	-	Alt5' site			15 DAP	20 DAP
GRMZM2G002165	3	-	Alt5' site				20 DAP
GRMZM2G002548	3	-	Alt5' site	5 DAP	10 DAP	15 DAP	20 DAP
GRMZM2G002626	3	-	Alt5' site				20 DAP
GRMZM2G002627	5	-	Alt5' site		10 DAP		20 DAP
GRMZM2G003984	1	-	Alt5' site	5 DAP		15 DAP
GRMZM2G004475	7	-	Alt5' site	5 DAP	10 DAP
GRMZM2G005163	8	-	Alt5' site	5 DAP
GRMZM2G006672	4	-	Alt5' site	5 DAP
GRMZM2G008501	1	-	Alt5' site	5 DAP			20 DAP
GRMZM2G008972	5	-	Alt5' site	5 DAP
GRMZM2G009593	3	-	Alt5' site		10 DAP
GRMZM2G010714	7	-	Alt5' site	5 DAP	10 DAP	15 DAP	20 DAP
GRMZM2G010801	5	-	Alt5' site	5 DAP	10 DAP	15 DAP	20 DAP
GRMZM2G011078	1	-	Alt5' site			15 DAP
GRMZM2G011912	1	-	Alt5' site	5 DAP
GRMZM2G013639	1	-	Alt5' site	5 DAP	10 DAP	15 DAP	20 DAP
GRMZM2G014154	2	-	Alt5' site				20 DAP
GRMZM2G014444	5	-	Alt5' site			15 DAP
GRMZM2G015692	8	-	Alt5' site		10 DAP		20 DAP
GRMZM2G016296	4	-	Alt5' site	5 DAP
GRMZM2G016756	5	-	Alt5' site		10 DAP
GRMZM2G017257	9	-	Alt5' site	5 DAP
GRMZM2G017321	4	-	Alt5' site		10 DAP
GRMZM2G019586	9	-	Alt5' site	5 DAP
GRMZM2G019597	4	-	Alt5' site	5 DAP	10 DAP	15 DAP	20 DAP
GRMZM2G019681	2	-	Alt5' site	5 DAP	10 DAP	15 DAP
GRMZM2G020002	3	-	Alt5' site			15 DAP
GRMZM2G021482	10	-	Alt5' site			15 DAP
GRMZM2G021549	6	-	Alt5' site			15 DAP
GRMZM2G023003	5	-	Alt5' site	5 DAP
GRMZM2G023387	10	-	Alt5' site			15 DAP
GRMZM2G024354	7	-	Alt5' site			15 DAP
GRMZM2G024882	5	-	Alt5' site	5 DAP	10 DAP	15 DAP
GRMZM2G025531	7	-	Alt5' site	5 DAP
GRMZM2G025731	1	-	Alt5' site				20 DAP
GRMZM2G026371	3	-	Alt5' site				20 DAP
GRMZM2G026742	9	-	Alt5' site	5 DAP		15 DAP
GRMZM2G027282	5	-	Alt5' site	5 DAP	10 DAP	15 DAP	20 DAP
GRMZM2G028037	3	-	Alt5' site		10 DAP
GRMZM2G028980	4	-	Alt5' site		10 DAP	15 DAP	20 DAP
GRMZM2G029785	3	-	Alt5' site		10 DAP		20 DAP
GRMZM2G029824	1	-	Alt5' site		10 DAP
GRMZM2G030494	1	-	Alt5' site				20 DAP
GRMZM2G030598	2	-	Alt5' site	5 DAP		15 DAP
GRMZM2G030606	5	-	Alt5' site			15 DAP	20 DAP
GRMZM2G030882	9	-	Alt5' site	5 DAP
GRMZM2G031398	2	-	Alt5' site	5 DAP
GRMZM2G031859	1	-	Alt5' site	5 DAP
GRMZM2G032222	1	-	Alt5' site	5 DAP
GRMZM2G032336	7	-	Alt5' site				20 DAP
GRMZM2G032759	7	-	Alt5' site	5 DAP
GRMZM2G032910	5	-	Alt5' site			15 DAP	20 DAP
GRMZM2G035298	6	-	Alt5' site		10 DAP
GRMZM2G035325	2	-	Alt5' site		10 DAP
GRMZM2G036619	2	-	Alt5' site			15 DAP
GRMZM2G036631	8	-	Alt5' site		10 DAP	15 DAP	20 DAP
GRMZM2G037104	2	-	Alt5' site	5 DAP
GRMZM2G037683	3	-	Alt5' site	5 DAP	10 DAP		20 DAP
GRMZM2G038301	1	-	Alt5' site		10 DAP
GRMZM2G038536	5	-	Alt5' site	5 DAP
GRMZM2G039889	8	-	Alt5' site	5 DAP	10 DAP	15 DAP	20 DAP
GRMZM2G040559	4	-	Alt5' site				20 DAP
GRMZM2G042173	5	-	Alt5' site				20 DAP
GRMZM2G042683	1	-	Alt5' site	5 DAP	10 DAP	15 DAP	20 DAP
GRMZM2G042818	3	-	Alt5' site		10 DAP	15 DAP
GRMZM2G043453	5	-	Alt5' site	5 DAP
GRMZM2G043484	1	-	Alt5' site	5 DAP			20 DAP
GRMZM2G044627	4	-	Alt5' site	5 DAP			20 DAP
GRMZM2G044800	2	-	Alt5' site			15 DAP
GRMZM2G044858	9	-	Alt5' site	5 DAP
GRMZM2G045834	7	-	Alt5' site		10 DAP		20 DAP
GRMZM2G046916	7	-	Alt5' site			15 DAP
GRMZM2G046933	2	-	Alt5' site			15 DAP
GRMZM2G047727	2	-	Alt5' site	5 DAP
GRMZM2G048672	5	-	Alt5' site			15 DAP
GRMZM2G049027	6	-	Alt5' site	5 DAP
GRMZM2G049031	1	-	Alt5' site	5 DAP	10 DAP	15 DAP	20 DAP
GRMZM2G050514	1	-	Alt5' site	5 DAP	10 DAP	15 DAP
GRMZM2G050825	1	-	Alt5' site			15 DAP	20 DAP
GRMZM2G051288	3	-	Alt5' site				20 DAP
GRMZM2G051689	9	-	Alt5' site	5 DAP	10 DAP
GRMZM2G051697	4	-	Alt5' site	5 DAP		15 DAP
GRMZM2G052178	2	-	Alt5' site	5 DAP			20 DAP
GRMZM2G052200	8	-	Alt5' site	5 DAP	10 DAP		20 DAP
GRMZM2G054537	10	-	Alt5' site				20 DAP
GRMZM2G054634	9	-	Alt5' site	5 DAP	10 DAP	15 DAP	20 DAP
GRMZM2G055125	10	-	Alt5' site		10 DAP
GRMZM2G055331	4	-	Alt5' site	5 DAP
GRMZM2G055657	6	-	Alt5' site	5 DAP
GRMZM2G055699	6	-	Alt5' site		10 DAP
GRMZM2G055970	8	-	Alt5' site		10 DAP
GRMZM2G056373	1	-	Alt5' site		10 DAP
GRMZM2G057646	1	-	Alt5' site		10 DAP		20 DAP
GRMZM2G057820	1	-	Alt5' site	5 DAP	10 DAP	15 DAP	20 DAP
GRMZM2G058374	9	-	Alt5' site				20 DAP
GRMZM2G058872	1	-	Alt5' site				20 DAP
GRMZM2G059134	3	-	Alt5' site	5 DAP
GRMZM2G059365	2	-	Alt5' site	5 DAP		15 DAP
GRMZM2G060296	1	-	Alt5' site	5 DAP			20 DAP
GRMZM2G061777	6	-	Alt5' site	5 DAP	10 DAP	15 DAP	20 DAP
GRMZM2G062069	8	-	Alt5' site	5 DAP	10 DAP	15 DAP	20 DAP
GRMZM2G063258	7	-	Alt5' site	5 DAP
GRMZM2G063533	2	-	Alt5' site				20 DAP
GRMZM2G063897	5	-	Alt5' site	5 DAP
GRMZM2G064145	4	-	Alt5' site	5 DAP	10 DAP	15 DAP	20 DAP
GRMZM2G065655	4	-	Alt5' site	5 DAP		15 DAP
GRMZM2G066120	1	-	Alt5' site				20 DAP
GRMZM2G066902	2	-	Alt5' site		10 DAP
GRMZM2G067299	10	-	Alt5' site			15 DAP
GRMZM2G067638	1	-	Alt5' site				20 DAP
GRMZM2G068024	1	-	Alt5' site				20 DAP
GRMZM2G068244	1	-	Alt5' site	5 DAP
GRMZM2G069095	5	-	Alt5' site	5 DAP
GRMZM2G069886	3	-	Alt5' site			15 DAP	20 DAP
GRMZM2G070264	3	-	Alt5' site				20 DAP
GRMZM2G071196	4	-	Alt5' site			15 DAP	20 DAP
GRMZM2G071808	7	-	Alt5' site	5 DAP	10 DAP	15 DAP	20 DAP
GRMZM2G071987	1	-	Alt5' site	5 DAP		15 DAP	20 DAP
GRMZM2G072091	9	-	Alt5' site			15 DAP
GRMZM2G072513	10	-	Alt5' site	5 DAP	10 DAP	15 DAP	20 DAP
GRMZM2G072806	1	-	Alt5' site		10 DAP		20 DAP
GRMZM2G073399	1	-	Alt5' site	5 DAP	10 DAP
GRMZM2G074103	8	-	Alt5' site		10 DAP	15 DAP
GRMZM2G074282	5	-	Alt5' site	5 DAP	10 DAP	15 DAP	20 DAP
GRMZM2G074957	5	-	Alt5' site	5 DAP		15 DAP
GRMZM2G075255	5	-	Alt5' site				20 DAP
GRMZM2G075680	2	-	Alt5' site			15 DAP
GRMZM2G075780	4	-	Alt5' site	5 DAP	10 DAP	15 DAP	20 DAP
GRMZM2G076676	5	-	Alt5' site		10 DAP	15 DAP
GRMZM2G077181	1	-	Alt5' site	5 DAP	10 DAP	15 DAP	20 DAP
GRMZM2G077214	1	-	Alt5' site	5 DAP	10 DAP		20 DAP
GRMZM2G077662	6	-	Alt5' site	5 DAP	10 DAP	15 DAP	20 DAP
GRMZM2G077780	1	-	Alt5' site				20 DAP
GRMZM2G078124	2	-	Alt5' site	5 DAP	10 DAP
GRMZM2G078382	4	-	Alt5' site	5 DAP
GRMZM2G079080	6	-	Alt5' site		10 DAP
GRMZM2G080156	2	-	Alt5' site	5 DAP			20 DAP
GRMZM2G080930	5	-	Alt5' site			15 DAP	20 DAP
GRMZM2G081924	3	-	Alt5' site		10 DAP	15 DAP	20 DAP
GRMZM2G082785	2	-	Alt5' site			15 DAP
GRMZM2G083518	3	-	Alt5' site			15 DAP
GRMZM2G084176	1	-	Alt5' site	5 DAP
GRMZM2G084486	1	-	Alt5' site	5 DAP	10 DAP
GRMZM2G084791	4	-	Alt5' site	5 DAP	10 DAP	15 DAP	20 DAP
GRMZM2G085236	10	-	Alt5' site		10 DAP
GRMZM2G085932	9	-	Alt5' site			15 DAP	20 DAP
GRMZM2G086614	9	-	Alt5' site	5 DAP	10 DAP	15 DAP	20 DAP
GRMZM2G087212	2	-	Alt5' site	5 DAP
GRMZM2G087651	1	-	Alt5' site	5 DAP	10 DAP	15 DAP	20 DAP
GRMZM2G088356	8	-	Alt5' site		10 DAP
GRMZM2G088727	3	-	Alt5' site	5 DAP	10 DAP	15 DAP
GRMZM2G088870	7	-	Alt5' site	5 DAP
GRMZM2G089106	4	-	Alt5' site			15 DAP
GRMZM2G090374	3	-	Alt5' site		10 DAP
GRMZM2G090627	10	-	Alt5' site			15 DAP	20 DAP
GRMZM2G090869	9	-	Alt5' site			15 DAP
GRMZM2G091696	5	-	Alt5' site	5 DAP	10 DAP
GRMZM2G092793	8	-	Alt5' site				20 DAP
GRMZM2G092925	1	-	Alt5' site	5 DAP	10 DAP
GRMZM2G093038	1	-	Alt5' site		10 DAP
GRMZM2G093098	3	-	Alt5' site	5 DAP
GRMZM2G094352	10	-	Alt5' site		10 DAP
GRMZM2G095611	8	-	Alt5' site				20 DAP
GRMZM2G097896	2	-	Alt5' site		10 DAP
GRMZM2G098227	8	-	Alt5' site	5 DAP	10 DAP	15 DAP	20 DAP
GRMZM2G098346	4	-	Alt5' site	5 DAP		15 DAP	20 DAP
GRMZM2G099187	6	-	Alt5' site		10 DAP
GRMZM2G099474	5	-	Alt5' site	5 DAP	10 DAP
GRMZM2G099729	10	-	Alt5' site		10 DAP	15 DAP	20 DAP
GRMZM2G100911	3	-	Alt5' site				20 DAP
GRMZM2G101080	8	-	Alt5' site				20 DAP
GRMZM2G101852	8	-	Alt5' site	5 DAP	10 DAP		20 DAP
GRMZM2G102580	3	-	Alt5' site	5 DAP	10 DAP	15 DAP
GRMZM2G102862	5	-	Alt5' site				20 DAP
GRMZM2G103101	5	-	Alt5' site		10 DAP
GRMZM2G103281	4	-	Alt5' site	5 DAP		15 DAP
GRMZM2G103909	10	-	Alt5' site		10 DAP	15 DAP
GRMZM2G104199	10	-	Alt5' site			15 DAP	20 DAP
GRMZM2G104538	2	-	Alt5' site		10 DAP
GRMZM2G104843	2	-	Alt5' site	5 DAP	10 DAP	15 DAP	20 DAP
GRMZM2G105755	5	-	Alt5' site	5 DAP
GRMZM2G106881	2	-	Alt5' site	5 DAP	10 DAP	15 DAP	20 DAP
GRMZM2G106928	1	-	Alt5' site			15 DAP
GRMZM2G107101	8	-	Alt5' site	5 DAP			20 DAP
GRMZM2G107798	1	-	Alt5' site		10 DAP	15 DAP
GRMZM2G107872	1	-	Alt5' site		10 DAP
GRMZM2G108600	1	-	Alt5' site				20 DAP
GRMZM2G108619	9	-	Alt5' site	5 DAP
GRMZM2G108643	5	-	Alt5' site			15 DAP
GRMZM2G109560	7	-	Alt5' site		10 DAP
GRMZM2G110960	4	-	Alt5' site				20 DAP
GRMZM2G111697	2	-	Alt5' site				20 DAP
GRMZM2G111770	10	-	Alt5' site				20 DAP
GRMZM2G112596	1	-	Alt5' site	5 DAP	10 DAP
GRMZM2G113216	6	-	Alt5' site	5 DAP			20 DAP
GRMZM2G113840	1	-	Alt5' site			15 DAP	20 DAP
GRMZM2G114126	9	-	Alt5' site			15 DAP
GRMZM2G114315	3	-	Alt5' site	5 DAP
GRMZM2G115750	1	-	Alt5' site	5 DAP
GRMZM2G116785	6	-	Alt5' site	5 DAP		15 DAP	20 DAP
GRMZM2G117544	5	-	Alt5' site				20 DAP
GRMZM2G117984	6	-	Alt5' site	5 DAP		15 DAP
GRMZM2G118690	9	-	Alt5' site				20 DAP
GRMZM2G119146	9	-	Alt5' site	5 DAP	10 DAP	15 DAP
GRMZM2G119265	8	-	Alt5' site	5 DAP	10 DAP		20 DAP
GRMZM2G119345	8	-	Alt5' site				20 DAP
GRMZM2G119802	10	-	Alt5' site				20 DAP
GRMZM2G119886	1	-	Alt5' site		10 DAP
GRMZM2G119930	4	-	Alt5' site	5 DAP	10 DAP	15 DAP
GRMZM2G121117	8	-	Alt5' site	5 DAP	10 DAP	15 DAP
GRMZM2G121820	8	-	Alt5' site			15 DAP	20 DAP
GRMZM2G121826	5	-	Alt5' site			15 DAP
GRMZM2G122045	1	-	Alt5' site	5 DAP
GRMZM2G122061	9	-	Alt5' site				20 DAP
GRMZM2G123234	4	-	Alt5' site			15 DAP
GRMZM2G123411	10	-	Alt5' site			15 DAP	20 DAP
GRMZM2G123732	1	-	Alt5' site			15 DAP	20 DAP
GRMZM2G124576	1	-	Alt5' site				20 DAP
GRMZM2G125494	2	-	Alt5' site				20 DAP
GRMZM2G125544	4	-	Alt5' site	5 DAP
GRMZM2G126834	9	-	Alt5' site			15 DAP	20 DAP
GRMZM2G127426	6	-	Alt5' site				20 DAP
GRMZM2G127780	3	-	Alt5' site	5 DAP	10 DAP		20 DAP
GRMZM2G128914	10	-	Alt5' site		10 DAP	15 DAP
GRMZM2G130232	1	-	Alt5' site	5 DAP	10 DAP	15 DAP
GRMZM2G130959	7	-	Alt5' site	5 DAP
GRMZM2G131329	4	-	Alt5' site	5 DAP
GRMZM2G131476	1	-	Alt5' site			15 DAP	20 DAP
GRMZM2G132519	3	-	Alt5' site		10 DAP
GRMZM2G133698	6	-	Alt5' site		10 DAP		20 DAP
GRMZM2G133854	2	-	Alt5' site	5 DAP
GRMZM2G134295	7	-	Alt5' site			15 DAP
GRMZM2G134341	7	-	Alt5' site		10 DAP	15 DAP
GRMZM2G134382	9	-	Alt5' site		10 DAP
GRMZM2G134738	8	-	Alt5' site		10 DAP
GRMZM2G134797	7	-	Alt5' site			15 DAP
GRMZM2G134889	4	-	Alt5' site	5 DAP			20 DAP
GRMZM2G135132	4	-	Alt5' site			15 DAP
GRMZM2G135199	1	-	Alt5' site			15 DAP
GRMZM2G136306	2	-	Alt5' site				20 DAP
GRMZM2G136443	1	-	Alt5' site	5 DAP
GRMZM2G137495	5	-	Alt5' site		10 DAP		20 DAP
GRMZM2G138423	5	-	Alt5' site			15 DAP
GRMZM2G139349	8	-	Alt5' site			15 DAP
GRMZM2G140394	7	-	Alt5' site	5 DAP	10 DAP	15 DAP	20 DAP
GRMZM2G141480	3	-	Alt5' site	5 DAP
GRMZM2G141784	1	-	Alt5' site		10 DAP
GRMZM2G141873	8	-	Alt5' site		10 DAP	15 DAP	20 DAP
GRMZM2G142502	2	-	Alt5' site	5 DAP	10 DAP	15 DAP	20 DAP
GRMZM2G142660	1	-	Alt5' site	5 DAP
GRMZM2G142984	8	-	Alt5' site	5 DAP	10 DAP	15 DAP	20 DAP
GRMZM2G143878	1	-	Alt5' site	5 DAP	10 DAP	15 DAP
GRMZM2G143998	5	-	Alt5' site			15 DAP
GRMZM2G144083	2	-	Alt5' site				20 DAP
GRMZM2G144653	7	-	Alt5' site				20 DAP
GRMZM2G145482	5	-	Alt5' site			15 DAP
GRMZM2G146000	1	-	Alt5' site	5 DAP	10 DAP	15 DAP	20 DAP
GRMZM2G146278	1	-	Alt5' site			15 DAP
GRMZM2G146354	5	-	Alt5' site	5 DAP	10 DAP
GRMZM2G146553	4	-	Alt5' site	5 DAP
GRMZM2G147685	2	-	Alt5' site			15 DAP	20 DAP
GRMZM2G147819	2	-	Alt5' site	5 DAP		15 DAP	20 DAP
GRMZM2G148060	9	-	Alt5' site				20 DAP
GRMZM2G148506	10	-	Alt5' site			15 DAP
GRMZM2G149211	8	-	Alt5' site	5 DAP	10 DAP		20 DAP
GRMZM2G149576	1	-	Alt5' site	5 DAP	10 DAP		20 DAP
GRMZM2G149717	6	-	Alt5' site	5 DAP	10 DAP	15 DAP	20 DAP
GRMZM2G150160	3	-	Alt5' site		10 DAP
GRMZM2G150319	2	-	Alt5' site	5 DAP	10 DAP
GRMZM2G150867	1	-	Alt5' site	5 DAP	10 DAP	15 DAP	20 DAP
GRMZM2G150941	3	-	Alt5' site	5 DAP
GRMZM2G151268	2	-	Alt5' site	5 DAP	10 DAP	15 DAP	20 DAP
GRMZM2G151521	1	-	Alt5' site				20 DAP
GRMZM2G151967	1	-	Alt5' site	5 DAP	10 DAP	15 DAP	20 DAP
GRMZM2G155384	4	-	Alt5' site	5 DAP	10 DAP	15 DAP	20 DAP
GRMZM2G156581	2	-	Alt5' site	5 DAP	10 DAP	15 DAP	20 DAP
GRMZM2G156765	6	-	Alt5' site		10 DAP	15 DAP
GRMZM2G158045	5	-	Alt5' site	5 DAP
GRMZM2G158452	7	-	Alt5' site	5 DAP
GRMZM2G159221	7	-	Alt5' site			15 DAP
GRMZM2G159756	2	-	Alt5' site		10 DAP
GRMZM2G160842	9	-	Alt5' site	5 DAP	10 DAP	15 DAP	20 DAP
GRMZM2G161566	4	-	Alt5' site				20 DAP
GRMZM2G161668	5	-	Alt5' site				20 DAP
GRMZM2G162699	6	-	Alt5' site				20 DAP
GRMZM2G162800	1	-	Alt5' site	5 DAP	10 DAP	15 DAP	20 DAP
GRMZM2G163081	8	-	Alt5' site	5 DAP	10 DAP	15 DAP	20 DAP
GRMZM2G163877	9	-	Alt5' site		10 DAP	15 DAP	20 DAP
GRMZM2G165939	9	-	Alt5' site	5 DAP
GRMZM2G168200	6	-	Alt5' site				20 DAP
GRMZM2G168855	5	-	Alt5' site			15 DAP
GRMZM2G168888	4	-	Alt5' site				20 DAP
GRMZM2G169064	6	-	Alt5' site			15 DAP
GRMZM2G170420	7	-	Alt5' site			15 DAP	20 DAP
GRMZM2G171311	4	-	Alt5' site		10 DAP
GRMZM2G171468	5	-	Alt5' site			15 DAP
GRMZM2G171613	2	-	Alt5' site	5 DAP	10 DAP	15 DAP	20 DAP
GRMZM2G171688	2	-	Alt5' site	5 DAP
GRMZM2G172204	7	-	Alt5' site	5 DAP	10 DAP		20 DAP
GRMZM2G172574	1	-	Alt5' site		10 DAP
GRMZM2G172581	1	-	Alt5' site			15 DAP
GRMZM2G173372	1	-	Alt5' site				20 DAP
GRMZM2G173700	8	-	Alt5' site	5 DAP	10 DAP
GRMZM2G174782	4	-	Alt5' site			15 DAP
GRMZM2G175718	2	-	Alt5' site	5 DAP		15 DAP	20 DAP
GRMZM2G175812	7	-	Alt5' site		10 DAP
GRMZM2G176735	1	-	Alt5' site	5 DAP	10 DAP	15 DAP	20 DAP
GRMZM2G177284	4	-	Alt5' site			15 DAP
GRMZM2G180195	1	-	Alt5' site			15 DAP
GRMZM2G305856	6	-	Alt5' site			15 DAP
GRMZM2G312244	3	-	Alt5' site		10 DAP
GRMZM2G312693	1	-	Alt5' site			15 DAP
GRMZM2G314386	2	-	Alt5' site		10 DAP
GRMZM2G320325	1	-	Alt5' site	5 DAP	10 DAP
GRMZM2G326227	7	-	Alt5' site				20 DAP
GRMZM2G336908	8	-	Alt5' site			15 DAP	20 DAP
GRMZM2G341747	5	-	Alt5' site	5 DAP	10 DAP	15 DAP	20 DAP
GRMZM2G342039	2	-	Alt5' site		10 DAP
GRMZM2G345055	4	-	Alt5' site	5 DAP		15 DAP	20 DAP
GRMZM2G347767	5	-	Alt5' site	5 DAP		15 DAP	20 DAP
GRMZM2G350711	4	-	Alt5' site			15 DAP
GRMZM2G354558	3	-	Alt5' site			15 DAP
GRMZM2G359070	9	-	Alt5' site			15 DAP
GRMZM2G360907	2	-	Alt5' site			15 DAP
GRMZM2G365160	2	-	Alt5' site				20 DAP
GRMZM2G367834	2	-	Alt5' site	5 DAP	10 DAP	15 DAP	20 DAP
GRMZM2G377761	7	-	Alt5' site				20 DAP
GRMZM2G379053	6	-	Alt5' site	5 DAP		15 DAP	20 DAP
GRMZM2G391164	2	-	Alt5' site	5 DAP	10 DAP	15 DAP	20 DAP
GRMZM2G392516	6	-	Alt5' site	5 DAP	10 DAP	15 DAP	20 DAP
GRMZM2G392956	1	-	Alt5' site		10 DAP
GRMZM2G395778	8	-	Alt5' site		10 DAP
GRMZM2G399644	7	-	Alt5' site		10 DAP	15 DAP
GRMZM2G400570	10	-	Alt5' site		10 DAP
GRMZM2G404207	8	-	Alt5' site			15 DAP
GRMZM2G408242	7	-	Alt5' site		10 DAP
GRMZM2G415359	1	-	Alt5' site			15 DAP
GRMZM2G418604	4	-	Alt5' site		10 DAP
GRMZM2G426140	5	-	Alt5' site	5 DAP	10 DAP		20 DAP
GRMZM2G431350	6	-	Alt5' site			15 DAP
GRMZM2G432128	8	-	Alt5' site		10 DAP
GRMZM2G433801	6	-	Alt5' site	5 DAP
GRMZM2G437977	4	-	Alt5' site		10 DAP	15 DAP
GRMZM2G442404	5	-	Alt5' site		10 DAP	15 DAP	20 DAP
GRMZM2G447195	4	-	Alt5' site	5 DAP
GRMZM2G451965	7	-	Alt5' site			15 DAP
GRMZM2G452896	9	-	Alt5' site			15 DAP
GRMZM2G454176	1	-	Alt5' site			15 DAP
GRMZM2G458208	5	-	Alt5' site	5 DAP
GRMZM2G458548	6	-	Alt5' site			15 DAP
GRMZM2G460544	4	-	Alt5' site	5 DAP
GRMZM2G467640	10	-	Alt5' site	5 DAP	10 DAP
GRMZM2G470882	2	-	Alt5' site			15 DAP
GRMZM2G474694	1	-	Alt5' site	5 DAP
GRMZM2G477864	5	-	Alt5' site			15 DAP
GRMZM2G495626	3	-	Alt5' site		10 DAP
GRMZM2G563728	6	-	Alt5' site			15 DAP
GRMZM2G700188	7	-	Alt5' site		10 DAP		20 DAP
GRMZM2G703928	1	-	Alt5' site		10 DAP
GRMZM5G803318	10	-	Alt5' site	5 DAP		15 DAP	20 DAP
GRMZM5G804327	2	-	Alt5' site	5 DAP	10 DAP
GRMZM5G807267	2	-	Alt5' site	5 DAP
GRMZM5G810727	10	-	Alt5' site	5 DAP	10 DAP	15 DAP	20 DAP
GRMZM5G812923	5	-	Alt5' site	5 DAP	10 DAP	15 DAP
GRMZM5G833774	1	-	Alt5' site			15 DAP
GRMZM5G840699	3	-	Alt5' site		10 DAP
GRMZM5G845021	4	-	Alt5' site	5 DAP	10 DAP	15 DAP	20 DAP
GRMZM5G851914	8	-	Alt5' site	5 DAP	10 DAP	15 DAP	20 DAP
GRMZM5G853361	3	-	Alt5' site		10 DAP
GRMZM5G855860	6	-	Alt5' site	5 DAP	10 DAP	15 DAP	20 DAP
GRMZM5G856011	6	-	Alt5' site			15 DAP
GRMZM5G860590	8	-	Alt5' site	5 DAP	10 DAP	15 DAP	20 DAP
GRMZM5G860938	1	-	Alt5' site		10 DAP	15 DAP
GRMZM5G860976	9	-	Alt5' site	5 DAP
GRMZM5G862107	9	-	Alt5' site			15 DAP
GRMZM5G863784	3	-	Alt5' site				20 DAP
GRMZM5G865769	3	-	Alt5' site	5 DAP	10 DAP	15 DAP	20 DAP
GRMZM5G875655	3	-	Alt5' site	5 DAP	10 DAP	15 DAP	20 DAP
GRMZM5G885529	3	-	Alt5' site	5 DAP		15 DAP	20 DAP
GRMZM5G886785	5	-	Alt5' site			15 DAP	20 DAP
GRMZM5G889372	9	-	Alt5' site	5 DAP
GRMZM5G890163	3	-	Alt5' site	5 DAP	10 DAP
GRMZM5G890815	7	-	Alt5' site				20 DAP
GRMZM5G893252	6	-	Alt5' site			15 DAP	20 DAP
GRMZM5G894432	1	-	Alt5' site	5 DAP	10 DAP	15 DAP	20 DAP
GRMZM5G899168	3	-	Alt5' site	5 DAP	10 DAP	15 DAP	20 DAP
AC149475.2_FG002	9	-	AltFirstExon		10 DAP
AC185130.2_FG004	5	-	AltFirstExon		10 DAP
AC193625.3_FG010	4	-	AltFirstExon	5 DAP
AC196475.3_FG004	4	-	AltFirstExon		10 DAP
AC203173.3_FG004	8	-	AltFirstExon			15 DAP
AC203535.4_FG001	3	+	AltFirstExon		10 DAP
AC205122.4_FG003	7	+	AltFirstExon	5 DAP	10 DAP	15 DAP	20 DAP
AC205376.4_FG008	4	+	AltFirstExon		10 DAP	15 DAP	20 DAP
AC205521.3_FG003	4	+	AltFirstExon	5 DAP
AC206425.3_FG002	3	-	AltFirstExon		10 DAP
AC210158.3_FG004	9	-	AltFirstExon	5 DAP		15 DAP
AC211192.3_FG003	3	-	AltFirstExon			15 DAP
AC211652.4_FG002	4	-	AltFirstExon			15 DAP
AC212035.3_FG008	3	-	AltFirstExon			15 DAP
AC212068.4_FG005	6	+	AltFirstExon	5 DAP		15 DAP
AC213050.3_FG002	6	+	AltFirstExon		10 DAP
AC214648.3_FG003	8	-	AltFirstExon			15 DAP
AC214817.3_FG004	6	-	AltFirstExon				20 DAP
AC217050.4_FG006	1	-	AltFirstExon		10 DAP
AC217358.3_FG003	1	-	AltFirstExon				20 DAP
AC217499.3_FG003	3	-	AltFirstExon		10 DAP
AC217977.3_FG003	1	+	AltFirstExon	5 DAP		15 DAP
AC218972.3_FG004	8	-	AltFirstExon	5 DAP
AC225185.3_FG004	3	-	AltFirstExon	5 DAP	10 DAP	15 DAP	20 DAP
AC225193.3_FG004	9	+	AltFirstExon				20 DAP
AC233866.1_FG006	6	-	AltFirstExon				20 DAP
AC233870.1_FG006	6	+	AltFirstExon				20 DAP
AC234171.1_FG003	6	-	AltFirstExon	5 DAP
GRMZM2G000093	2	-	AltFirstExon	5 DAP
GRMZM2G000451	7	-	AltFirstExon				20 DAP
GRMZM2G000812	5	-	AltFirstExon			15 DAP
GRMZM2G001421	8	+	AltFirstExon		10 DAP
GRMZM2G001541	4	-	AltFirstExon			15 DAP
GRMZM2G001803	1	-	AltFirstExon			15 DAP	20 DAP
GRMZM2G002023	8	-	AltFirstExon	5 DAP			20 DAP
GRMZM2G002121	1	-	AltFirstExon	5 DAP		15 DAP
GRMZM2G002420	4	-	AltFirstExon			15 DAP	20 DAP
GRMZM2G002756	4	-	AltFirstExon			15 DAP
GRMZM2G002825	5	-	AltFirstExon		10 DAP	15 DAP
GRMZM2G003064	6	+	AltFirstExon		10 DAP		20 DAP
GRMZM2G003108	5	+	AltFirstExon			15 DAP	20 DAP
GRMZM2G004583	7	-	AltFirstExon				20 DAP
GRMZM2G004932	6	-	AltFirstExon	5 DAP
GRMZM2G005646	4	-	AltFirstExon		10 DAP
GRMZM2G005849	3	+	AltFirstExon	5 DAP	10 DAP
GRMZM2G005955	1	-	AltFirstExon				20 DAP
GRMZM2G005980	8	-	AltFirstExon			15 DAP
GRMZM2G006085	1	+	AltFirstExon	5 DAP	10 DAP
GRMZM2G006207	6	+	AltFirstExon		10 DAP	15 DAP	20 DAP
GRMZM2G006297	4	+	AltFirstExon		10 DAP
GRMZM2G006468	4	-	AltFirstExon		10 DAP
GRMZM2G006477	1	+	AltFirstExon	5 DAP
GRMZM2G007151	8	-	AltFirstExon		10 DAP	15 DAP
GRMZM2G007188	1	+	AltFirstExon	5 DAP
GRMZM2G007381	1	-	AltFirstExon	5 DAP
GRMZM2G007957	9	-	AltFirstExon	5 DAP	10 DAP
GRMZM2G008123	3	+	AltFirstExon	5 DAP	10 DAP		20 DAP
GRMZM2G008166	6	-	AltFirstExon	5 DAP	10 DAP
GRMZM2G008232	7	+	AltFirstExon				20 DAP
GRMZM2G008259	4	-	AltFirstExon			15 DAP
GRMZM2G008410	4	-	AltFirstExon	5 DAP
GRMZM2G008464	8	-	AltFirstExon	5 DAP
GRMZM2G009253	1	+	AltFirstExon	5 DAP
GRMZM2G009320	7	+	AltFirstExon		10 DAP	15 DAP
GRMZM2G009443	10	+	AltFirstExon				20 DAP
GRMZM2G009519	2	+	AltFirstExon		10 DAP
GRMZM2G009681	10	-	AltFirstExon				20 DAP
GRMZM2G009928	5	+	AltFirstExon				20 DAP
GRMZM2G010669	10	+	AltFirstExon		10 DAP	15 DAP
GRMZM2G010768	9	-	AltFirstExon	5 DAP		15 DAP	20 DAP
GRMZM2G011315	2	+	AltFirstExon				20 DAP
GRMZM2G011513	10	+	AltFirstExon	5 DAP	10 DAP	15 DAP	20 DAP
GRMZM2G011896	4	-	AltFirstExon	5 DAP
GRMZM2G012156	1	+	AltFirstExon	5 DAP	10 DAP	15 DAP	20 DAP
GRMZM2G012200	5	+	AltFirstExon			15 DAP
GRMZM2G012236	2	-	AltFirstExon			15 DAP
GRMZM2G012269	5	-	AltFirstExon				20 DAP
GRMZM2G012584	8	-	AltFirstExon		10 DAP	15 DAP
GRMZM2G012631	4	-	AltFirstExon		10 DAP
GRMZM2G012806	6	+	AltFirstExon	5 DAP	10 DAP	15 DAP	20 DAP
GRMZM2G013357	2	-	AltFirstExon	5 DAP
GRMZM2G013783	1	-	AltFirstExon		10 DAP
GRMZM2G013892	2	-	AltFirstExon		10 DAP
GRMZM2G014119	6	-	AltFirstExon			15 DAP
GRMZM2G014382	1	-	AltFirstExon				20 DAP
GRMZM2G014508	5	+	AltFirstExon		10 DAP
GRMZM2G014709	1	-	AltFirstExon				20 DAP
GRMZM2G015219	1	+	AltFirstExon		10 DAP
GRMZM2G015502	9	+	AltFirstExon		10 DAP
GRMZM2G015642	1	-	AltFirstExon		10 DAP	15 DAP
GRMZM2G015967	1	-	AltFirstExon		10 DAP
GRMZM2G016878	5	-	AltFirstExon		10 DAP	15 DAP
GRMZM2G016886	6	-	AltFirstExon			15 DAP
GRMZM2G016892	1	-	AltFirstExon		10 DAP	15 DAP
GRMZM2G016930	9	+	AltFirstExon			15 DAP
GRMZM2G017077	3	-	AltFirstExon				20 DAP
GRMZM2G018760	10	+	AltFirstExon				20 DAP
GRMZM2G019200	7	-	AltFirstExon		10 DAP	15 DAP	20 DAP
GRMZM2G019783	2	+	AltFirstExon	5 DAP
GRMZM2G019879	7	+	AltFirstExon		10 DAP
GRMZM2G020254	10	+	AltFirstExon			15 DAP
GRMZM2G020620	1	-	AltFirstExon		10 DAP	15 DAP	20 DAP
GRMZM2G020766	7	-	AltFirstExon			15 DAP
GRMZM2G020801	4	+	AltFirstExon	5 DAP		15 DAP
GRMZM2G021243	3	-	AltFirstExon			15 DAP
GRMZM2G021313	5	-	AltFirstExon		10 DAP
GRMZM2G021621	1	-	AltFirstExon		10 DAP
GRMZM2G021864	10	+	AltFirstExon	5 DAP
GRMZM2G022365	1	-	AltFirstExon			15 DAP
GRMZM2G022398	9	-	AltFirstExon				20 DAP
GRMZM2G022403	2	-	AltFirstExon			15 DAP
GRMZM2G022547	8	-	AltFirstExon				20 DAP
GRMZM2G022563	2	-	AltFirstExon			15 DAP
GRMZM2G023049	5	+	AltFirstExon		10 DAP
GRMZM2G023279	3	+	AltFirstExon			15 DAP
GRMZM2G023858	5	-	AltFirstExon				20 DAP
GRMZM2G023884	1	+	AltFirstExon			15 DAP
GRMZM2G024348	3	+	AltFirstExon		10 DAP
GRMZM2G024615	7	+	AltFirstExon				20 DAP
GRMZM2G024733	3	+	AltFirstExon				20 DAP
GRMZM2G024851	3	+	AltFirstExon			15 DAP
GRMZM2G024976	5	-	AltFirstExon				20 DAP
GRMZM2G025072	7	-	AltFirstExon			15 DAP
GRMZM2G025242	7	-	AltFirstExon	5 DAP
GRMZM2G025470	4	+	AltFirstExon		10 DAP
GRMZM2G025992	7	-	AltFirstExon	5 DAP	10 DAP	15 DAP	20 DAP
GRMZM2G026065	2	+	AltFirstExon			15 DAP
GRMZM2G026807	1	+	AltFirstExon	5 DAP	10 DAP
GRMZM2G027462	1	+	AltFirstExon			15 DAP
GRMZM2G027741	5	+	AltFirstExon	5 DAP		15 DAP
GRMZM2G027821	1	+	AltFirstExon			15 DAP
GRMZM2G028159	3	+	AltFirstExon			15 DAP
GRMZM2G028313	2	+	AltFirstExon			15 DAP
GRMZM2G028535	8	-	AltFirstExon		10 DAP
GRMZM2G028883	10	+	AltFirstExon				20 DAP
GRMZM2G029107	9	+	AltFirstExon			15 DAP
GRMZM2G029141	2	-	AltFirstExon				20 DAP
GRMZM2G029153	7	+	AltFirstExon	5 DAP	10 DAP	15 DAP	20 DAP
GRMZM2G029219	3	+	AltFirstExon		10 DAP
GRMZM2G029242	10	-	AltFirstExon	5 DAP
GRMZM2G029243	8	-	AltFirstExon		10 DAP
GRMZM2G029370	9	-	AltFirstExon			15 DAP
GRMZM2G030169	5	+	AltFirstExon			15 DAP
GRMZM2G030235	6	+	AltFirstExon				20 DAP
GRMZM2G030305	6	-	AltFirstExon		10 DAP	15 DAP	20 DAP
GRMZM2G030805	1	-	AltFirstExon			15 DAP
GRMZM2G030858	5	-	AltFirstExon			15 DAP
GRMZM2G031028	2	+	AltFirstExon			15 DAP
GRMZM2G031125	2	+	AltFirstExon		10 DAP	15 DAP	20 DAP
GRMZM2G031239	3	-	AltFirstExon				20 DAP
GRMZM2G031400	3	+	AltFirstExon				20 DAP
GRMZM2G031420	6	-	AltFirstExon	5 DAP	10 DAP	15 DAP	20 DAP
GRMZM2G032267	5	-	AltFirstExon	5 DAP
GRMZM2G032351	1	-	AltFirstExon		10 DAP	15 DAP
GRMZM2G033029	9	+	AltFirstExon	5 DAP	10 DAP		20 DAP
GRMZM2G033117	5	+	AltFirstExon			15 DAP
GRMZM2G033413	9	-	AltFirstExon			15 DAP
GRMZM2G033787	1	+	AltFirstExon		10 DAP
GRMZM2G033867	3	+	AltFirstExon			15 DAP
GRMZM2G034410	2	+	AltFirstExon	5 DAP
GRMZM2G034453	3	+	AltFirstExon				20 DAP
GRMZM2G034511	3	+	AltFirstExon		10 DAP	15 DAP
GRMZM2G034855	3	+	AltFirstExon	5 DAP	10 DAP	15 DAP	20 DAP
GRMZM2G035098	2	-	AltFirstExon			15 DAP	20 DAP
GRMZM2G035584	5	-	AltFirstExon	5 DAP
GRMZM2G035651	8	-	AltFirstExon		10 DAP	15 DAP
GRMZM2G035719	2	+	AltFirstExon			15 DAP
GRMZM2G035785	3	+	AltFirstExon	5 DAP
GRMZM2G035807	2	+	AltFirstExon			15 DAP
GRMZM2G035992	3	+	AltFirstExon			15 DAP
GRMZM2G036099	3	-	AltFirstExon		10 DAP	15 DAP
GRMZM2G036502	4	+	AltFirstExon	5 DAP	10 DAP	15 DAP	20 DAP
GRMZM2G036609	7	-	AltFirstExon		10 DAP
GRMZM2G036697	9	+	AltFirstExon		10 DAP
GRMZM2G036765	1	-	AltFirstExon	5 DAP
GRMZM2G036908	6	+	AltFirstExon	5 DAP	10 DAP	15 DAP	20 DAP
GRMZM2G037630	1	+	AltFirstExon	5 DAP
GRMZM2G038028	4	+	AltFirstExon			15 DAP
GRMZM2G038384	10	+	AltFirstExon		10 DAP
GRMZM2G038532	9	+	AltFirstExon	5 DAP
GRMZM2G038833	1	+	AltFirstExon			15 DAP
GRMZM2G038893	1	+	AltFirstExon		10 DAP	15 DAP
GRMZM2G039155	2	-	AltFirstExon	5 DAP	10 DAP	15 DAP	20 DAP
GRMZM2G039824	10	+	AltFirstExon	5 DAP
GRMZM2G039826	5	-	AltFirstExon		10 DAP		20 DAP
GRMZM2G040017	2	+	AltFirstExon			15 DAP
GRMZM2G041878	5	-	AltFirstExon	5 DAP	10 DAP
GRMZM2G042027	5	+	AltFirstExon			15 DAP
GRMZM2G042198	4	-	AltFirstExon				20 DAP
GRMZM2G042250	1	+	AltFirstExon		10 DAP	15 DAP
GRMZM2G042442	4	-	AltFirstExon			15 DAP
GRMZM2G043075	4	+	AltFirstExon	5 DAP	10 DAP		20 DAP
GRMZM2G043275	7	+	AltFirstExon	5 DAP
GRMZM2G043584	1	+	AltFirstExon			15 DAP
GRMZM2G043602	5	-	AltFirstExon	5 DAP
GRMZM2G043749	10	+	AltFirstExon		10 DAP		20 DAP
GRMZM2G044023	7	+	AltFirstExon				20 DAP
GRMZM2G044548	2	-	AltFirstExon				20 DAP
GRMZM2G045185	2	-	AltFirstExon			15 DAP
GRMZM2G045319	5	+	AltFirstExon				20 DAP
GRMZM2G045596	2	-	AltFirstExon			15 DAP
GRMZM2G046587	5	-	AltFirstExon		10 DAP	15 DAP	20 DAP
GRMZM2G046601	9	+	AltFirstExon			15 DAP	20 DAP
GRMZM2G046618	9	-	AltFirstExon		10 DAP
GRMZM2G046776	7	+	AltFirstExon		10 DAP
GRMZM2G046848	1	+	AltFirstExon		10 DAP
GRMZM2G047129	3	-	AltFirstExon	5 DAP		15 DAP
GRMZM2G047214	8	+	AltFirstExon				20 DAP
GRMZM2G047223	1	-	AltFirstExon			15 DAP	20 DAP
GRMZM2G047255	3	-	AltFirstExon			15 DAP
GRMZM2G048281	5	+	AltFirstExon	5 DAP		15 DAP
GRMZM2G048403	1	-	AltFirstExon		10 DAP
GRMZM2G048559	5	-	AltFirstExon			15 DAP
GRMZM2G048806	7	-	AltFirstExon			15 DAP	20 DAP
GRMZM2G048987	7	-	AltFirstExon			15 DAP	20 DAP
GRMZM2G049429	8	-	AltFirstExon			15 DAP
GRMZM2G049487	2	-	AltFirstExon			15 DAP
GRMZM2G049623	4	-	AltFirstExon			15 DAP
GRMZM2G049672	3	-	AltFirstExon	5 DAP	10 DAP	15 DAP	20 DAP
GRMZM2G049687	1	-	AltFirstExon			15 DAP	20 DAP
GRMZM2G050309	5	-	AltFirstExon		10 DAP	15 DAP	20 DAP
GRMZM2G050329	9	-	AltFirstExon	5 DAP	10 DAP	15 DAP	20 DAP
GRMZM2G050435	2	+	AltFirstExon				20 DAP
GRMZM2G050460	5	-	AltFirstExon	5 DAP	10 DAP
GRMZM2G050984	1	-	AltFirstExon				20 DAP
GRMZM2G051276	4	-	AltFirstExon	5 DAP
GRMZM2G051677	6	+	AltFirstExon	5 DAP	10 DAP	15 DAP	20 DAP
GRMZM2G051879	1	+	AltFirstExon	5 DAP	10 DAP	15 DAP	20 DAP
GRMZM2G052418	8	+	AltFirstExon	5 DAP
GRMZM2G052650	1	-	AltFirstExon				20 DAP
GRMZM2G052666	1	+	AltFirstExon				20 DAP
GRMZM2G053196	9	-	AltFirstExon		10 DAP
GRMZM2G053720	1	+	AltFirstExon		10 DAP
GRMZM2G053781	7	+	AltFirstExon				20 DAP
GRMZM2G053909	2	+	AltFirstExon		10 DAP		20 DAP
GRMZM2G054162	4	+	AltFirstExon			15 DAP
GRMZM2G054225	2	-	AltFirstExon	5 DAP		15 DAP
GRMZM2G054250	10	-	AltFirstExon			15 DAP
GRMZM2G054354	4	+	AltFirstExon		10 DAP	15 DAP	20 DAP
GRMZM2G054713	3	+	AltFirstExon		10 DAP
GRMZM2G054805	5	-	AltFirstExon			15 DAP
GRMZM2G054900	8	+	AltFirstExon			15 DAP
GRMZM2G054905	3	-	AltFirstExon			15 DAP
GRMZM2G055458	3	-	AltFirstExon			15 DAP
GRMZM2G055489	8	-	AltFirstExon			15 DAP
GRMZM2G055607	7	+	AltFirstExon	5 DAP		15 DAP
GRMZM2G056388	3	+	AltFirstExon				20 DAP
GRMZM2G056702	3	+	AltFirstExon	5 DAP
GRMZM2G056929	2	+	AltFirstExon	5 DAP	10 DAP	15 DAP
GRMZM2G057037	7	-	AltFirstExon	5 DAP	10 DAP	15 DAP	20 DAP
GRMZM2G057305	3	-	AltFirstExon		10 DAP
GRMZM2G057369	6	+	AltFirstExon				20 DAP
GRMZM2G057907	5	-	AltFirstExon	5 DAP		15 DAP
GRMZM2G057983	9	-	AltFirstExon	5 DAP
GRMZM2G058472	6	-	AltFirstExon		10 DAP
GRMZM2G058522	9	-	AltFirstExon		10 DAP
GRMZM2G058525	10	+	AltFirstExon		10 DAP
GRMZM2G058734	1	-	AltFirstExon		10 DAP
GRMZM2G058745	8	+	AltFirstExon		10 DAP
GRMZM2G059020	1	-	AltFirstExon			15 DAP
GRMZM2G059151	6	-	AltFirstExon	5 DAP
GRMZM2G059308	9	-	AltFirstExon		10 DAP
GRMZM2G059851	5	-	AltFirstExon	5 DAP	10 DAP
GRMZM2G059865	1	-	AltFirstExon			15 DAP	20 DAP
GRMZM2G059887	5	-	AltFirstExon			15 DAP	20 DAP
GRMZM2G059937	9	+	AltFirstExon			15 DAP
GRMZM2G060027	3	-	AltFirstExon		10 DAP		20 DAP
GRMZM2G060106	6	+	AltFirstExon		10 DAP	15 DAP	20 DAP
GRMZM2G060918	9	+	AltFirstExon			15 DAP
GRMZM2G060947	4	-	AltFirstExon			15 DAP
GRMZM2G061186	6	+	AltFirstExon	5 DAP	10 DAP	15 DAP	20 DAP
GRMZM2G061446	3	-	AltFirstExon			15 DAP
GRMZM2G061602	8	+	AltFirstExon			15 DAP
GRMZM2G061912	6	+	AltFirstExon	5 DAP	10 DAP
GRMZM2G061969	8	-	AltFirstExon	5 DAP	10 DAP		20 DAP
GRMZM2G062045	1	-	AltFirstExon		10 DAP
GRMZM2G062391	1	+	AltFirstExon		10 DAP	15 DAP
GRMZM2G062420	2	+	AltFirstExon				20 DAP
GRMZM2G062591	4	-	AltFirstExon		10 DAP
GRMZM2G062914	5	-	AltFirstExon	5 DAP	10 DAP	15 DAP
GRMZM2G063151	9	-	AltFirstExon		10 DAP		20 DAP
GRMZM2G063340	7	-	AltFirstExon	5 DAP		15 DAP
GRMZM2G063882	5	-	AltFirstExon			15 DAP	20 DAP
GRMZM2G063949	3	-	AltFirstExon			15 DAP
GRMZM2G064111	3	+	AltFirstExon	5 DAP	10 DAP	15 DAP	20 DAP
GRMZM2G064159	10	+	AltFirstExon	5 DAP
GRMZM2G064541	3	-	AltFirstExon	5 DAP		15 DAP
GRMZM2G064547	4	-	AltFirstExon		10 DAP	15 DAP	20 DAP
GRMZM2G064701	4	+	AltFirstExon	5 DAP
GRMZM2G064725	9	-	AltFirstExon			15 DAP
GRMZM2G064875	1	-	AltFirstExon	5 DAP
GRMZM2G064954	8	+	AltFirstExon		10 DAP
GRMZM2G065076	4	-	AltFirstExon	5 DAP		15 DAP
GRMZM2G065599	8	-	AltFirstExon				20 DAP
GRMZM2G065641	9	-	AltFirstExon				20 DAP
GRMZM2G065757	6	+	AltFirstExon	5 DAP	10 DAP	15 DAP	20 DAP
GRMZM2G066345	3	+	AltFirstExon		10 DAP
GRMZM2G066400	6	-	AltFirstExon	5 DAP	10 DAP	15 DAP	20 DAP
GRMZM2G066618	4	-	AltFirstExon		10 DAP
GRMZM2G066923	7	+	AltFirstExon	5 DAP
GRMZM2G067417	4	-	AltFirstExon				20 DAP
GRMZM2G067511	3	+	AltFirstExon	5 DAP	10 DAP	15 DAP	20 DAP
GRMZM2G067624	7	-	AltFirstExon			15 DAP
GRMZM2G068128	2	-	AltFirstExon	5 DAP	10 DAP	15 DAP	20 DAP
GRMZM2G068361	8	+	AltFirstExon				20 DAP
GRMZM2G068506	4	-	AltFirstExon	5 DAP	10 DAP	15 DAP	20 DAP
GRMZM2G068917	1	+	AltFirstExon			15 DAP
GRMZM2G069195	8	-	AltFirstExon			15 DAP
GRMZM2G069603	4	-	AltFirstExon			15 DAP
GRMZM2G070045	5	-	AltFirstExon			15 DAP
GRMZM2G070716	1	+	AltFirstExon			15 DAP	20 DAP
GRMZM2G070890	3	-	AltFirstExon		10 DAP		20 DAP
GRMZM2G071401	7	-	AltFirstExon			15 DAP	20 DAP
GRMZM2G071645	3	+	AltFirstExon			15 DAP
GRMZM2G071659	6	+	AltFirstExon	5 DAP		15 DAP
GRMZM2G071790	3	-	AltFirstExon		10 DAP
GRMZM2G071877	7	-	AltFirstExon	5 DAP	10 DAP	15 DAP	20 DAP
GRMZM2G072029	8	-	AltFirstExon				20 DAP
GRMZM2G072065	2	-	AltFirstExon			15 DAP
GRMZM2G072088	1	-	AltFirstExon			15 DAP
GRMZM2G072117	1	+	AltFirstExon	5 DAP	10 DAP	15 DAP
GRMZM2G072156	1	+	AltFirstExon		10 DAP
GRMZM2G073199	4	-	AltFirstExon	5 DAP
GRMZM2G073498	9	-	AltFirstExon	5 DAP	10 DAP	15 DAP	20 DAP
GRMZM2G073535	6	+	AltFirstExon		10 DAP	15 DAP	20 DAP
GRMZM2G074037	9	+	AltFirstExon	5 DAP	10 DAP		20 DAP
GRMZM2G074238	2	-	AltFirstExon		10 DAP		20 DAP
GRMZM2G074604	5	-	AltFirstExon	5 DAP
GRMZM2G074804	5	+	AltFirstExon	5 DAP	10 DAP	15 DAP	20 DAP
GRMZM2G075003	1	-	AltFirstExon	5 DAP	10 DAP
GRMZM2G075223	5	+	AltFirstExon			15 DAP
GRMZM2G075408	6	-	AltFirstExon			15 DAP
GRMZM2G075496	4	-	AltFirstExon				20 DAP
GRMZM2G075844	5	+	AltFirstExon	5 DAP			20 DAP
GRMZM2G076437	5	-	AltFirstExon		10 DAP
GRMZM2G076524	5	-	AltFirstExon	5 DAP
GRMZM2G076537	1	+	AltFirstExon		10 DAP		20 DAP
GRMZM2G076705	8	+	AltFirstExon			15 DAP
GRMZM2G077036	10	+	AltFirstExon	5 DAP
GRMZM2G077045	1	+	AltFirstExon			15 DAP
GRMZM2G077202	8	-	AltFirstExon	5 DAP
GRMZM2G077293	3	-	AltFirstExon		10 DAP
GRMZM2G077307	3	-	AltFirstExon			15 DAP
GRMZM2G077942	1	-	AltFirstExon		10 DAP
GRMZM2G078022	1	-	AltFirstExon				20 DAP
GRMZM2G078198	4	-	AltFirstExon				20 DAP
GRMZM2G078373	2	-	AltFirstExon	5 DAP
GRMZM2G079365	4	+	AltFirstExon		10 DAP
GRMZM2G079381	4	+	AltFirstExon	5 DAP
GRMZM2G079397	7	+	AltFirstExon		10 DAP		20 DAP
GRMZM2G079428	1	-	AltFirstExon	5 DAP	10 DAP	15 DAP
GRMZM2G079458	8	-	AltFirstExon				20 DAP
GRMZM2G079583	6	-	AltFirstExon		10 DAP
GRMZM2G080828	1	-	AltFirstExon		10 DAP	15 DAP
GRMZM2G081521	3	+	AltFirstExon		10 DAP
GRMZM2G081622	9	+	AltFirstExon			15 DAP
GRMZM2G081886	2	-	AltFirstExon				20 DAP
GRMZM2G082191	2	+	AltFirstExon	5 DAP		15 DAP
GRMZM2G082198	9	-	AltFirstExon		10 DAP	15 DAP	20 DAP
GRMZM2G082390	8	+	AltFirstExon			15 DAP
GRMZM2G082480	5	-	AltFirstExon				20 DAP
GRMZM2G082484	1	-	AltFirstExon	5 DAP	10 DAP	15 DAP	20 DAP
GRMZM2G083262	9	-	AltFirstExon	5 DAP
GRMZM2G083418	3	-	AltFirstExon		10 DAP	15 DAP
GRMZM2G083551	1	-	AltFirstExon	5 DAP
GRMZM2G084062	2	+	AltFirstExon	5 DAP	10 DAP	15 DAP	20 DAP
GRMZM2G084181	2	+	AltFirstExon		10 DAP
GRMZM2G084684	5	-	AltFirstExon			15 DAP	20 DAP
GRMZM2G085038	8	-	AltFirstExon			15 DAP
GRMZM2G086088	8	-	AltFirstExon				20 DAP
GRMZM2G086389	7	-	AltFirstExon			15 DAP
GRMZM2G086474	10	+	AltFirstExon			15 DAP
GRMZM2G086496	10	+	AltFirstExon			15 DAP
GRMZM2G086587	5	-	AltFirstExon		10 DAP
GRMZM2G087267	5	+	AltFirstExon		10 DAP
GRMZM2G087692	10	-	AltFirstExon	5 DAP			20 DAP
GRMZM2G088086	6	-	AltFirstExon				20 DAP
GRMZM2G088088	8	-	AltFirstExon				20 DAP
GRMZM2G088299	3	-	AltFirstExon	5 DAP	10 DAP	15 DAP	20 DAP
GRMZM2G088565	1	+	AltFirstExon				20 DAP
GRMZM2G088874	7	+	AltFirstExon			15 DAP	20 DAP
GRMZM2G089575	6	-	AltFirstExon	5 DAP	10 DAP
GRMZM2G090087	6	-	AltFirstExon			15 DAP
GRMZM2G090928	8	+	AltFirstExon		10 DAP
GRMZM2G091143	4	+	AltFirstExon	5 DAP
GRMZM2G091383	5	+	AltFirstExon	5 DAP
GRMZM2G091503	4	-	AltFirstExon	5 DAP
GRMZM2G092125	2	+	AltFirstExon	5 DAP	10 DAP
GRMZM2G092296	9	+	AltFirstExon			15 DAP
GRMZM2G092652	1	-	AltFirstExon	5 DAP			20 DAP
GRMZM2G092749	5	-	AltFirstExon				20 DAP
GRMZM2G093186	8	+	AltFirstExon	5 DAP
GRMZM2G093195	9	+	AltFirstExon		10 DAP	15 DAP	20 DAP
GRMZM2G094165	8	+	AltFirstExon	5 DAP	10 DAP
GRMZM2G094452	10	-	AltFirstExon		10 DAP	15 DAP
GRMZM2G094831	5	-	AltFirstExon			15 DAP	20 DAP
GRMZM2G094879	8	+	AltFirstExon			15 DAP	20 DAP
GRMZM2G095576	2	+	AltFirstExon				20 DAP
GRMZM2G095695	2	-	AltFirstExon				20 DAP
GRMZM2G095806	7	+	AltFirstExon	5 DAP	10 DAP		20 DAP
GRMZM2G096365	10	-	AltFirstExon			15 DAP	20 DAP
GRMZM2G097103	8	-	AltFirstExon	5 DAP
GRMZM2G097421	8	-	AltFirstExon	5 DAP
GRMZM2G097739	10	-	AltFirstExon			15 DAP
GRMZM2G097878	8	-	AltFirstExon	5 DAP
GRMZM2G098039	8	+	AltFirstExon	5 DAP	10 DAP		20 DAP
GRMZM2G098298	5	+	AltFirstExon		10 DAP
GRMZM2G099074	10	-	AltFirstExon	5 DAP
GRMZM2G099186	6	-	AltFirstExon			15 DAP
GRMZM2G099353	4	-	AltFirstExon	5 DAP	10 DAP	15 DAP	20 DAP
GRMZM2G100120	9	+	AltFirstExon		10 DAP
GRMZM2G100158	5	+	AltFirstExon		10 DAP
GRMZM2G100315	2	+	AltFirstExon				20 DAP
GRMZM2G100391	5	-	AltFirstExon	5 DAP
GRMZM2G100579	6	-	AltFirstExon	5 DAP
GRMZM2G100641	6	-	AltFirstExon			15 DAP	20 DAP
GRMZM2G101020	3	+	AltFirstExon	5 DAP
GRMZM2G101130	1	-	AltFirstExon			15 DAP
GRMZM2G101497	4	-	AltFirstExon		10 DAP
GRMZM2G101874	6	-	AltFirstExon			15 DAP
GRMZM2G102167	7	-	AltFirstExon			15 DAP
GRMZM2G102218	9	-	AltFirstExon			15 DAP
GRMZM2G102243	7	+	AltFirstExon	5 DAP
GRMZM2G102346	2	-	AltFirstExon			15 DAP
GRMZM2G102421	6	-	AltFirstExon		10 DAP		20 DAP
GRMZM2G102483	1	-	AltFirstExon			15 DAP
GRMZM2G102674	8	-	AltFirstExon				20 DAP
GRMZM2G103773	1	+	AltFirstExon	5 DAP	10 DAP
GRMZM2G103843	1	+	AltFirstExon	5 DAP		15 DAP
GRMZM2G104012	1	+	AltFirstExon			15 DAP
GRMZM2G104118	4	-	AltFirstExon			15 DAP
GRMZM2G104283	8	+	AltFirstExon	5 DAP	10 DAP		20 DAP
GRMZM2G104443	7	+	AltFirstExon				20 DAP
GRMZM2G104546	2	-	AltFirstExon				20 DAP
GRMZM2G104620	10	-	AltFirstExon		10 DAP
GRMZM2G104918	10	-	AltFirstExon	5 DAP		15 DAP	20 DAP
GRMZM2G105571	1	+	AltFirstExon		10 DAP
GRMZM2G106204	7	+	AltFirstExon		10 DAP
GRMZM2G106213	2	-	AltFirstExon		10 DAP
GRMZM2G106265	6	+	AltFirstExon	5 DAP	10 DAP	15 DAP
GRMZM2G106283	1	+	AltFirstExon	5 DAP	10 DAP	15 DAP	20 DAP
GRMZM2G106795	4	-	AltFirstExon		10 DAP
GRMZM2G106798	4	+	AltFirstExon		10 DAP
GRMZM2G106810	2	-	AltFirstExon	5 DAP	10 DAP	15 DAP	20 DAP
GRMZM2G107116	6	-	AltFirstExon			15 DAP	20 DAP
GRMZM2G107931	2	-	AltFirstExon	5 DAP
GRMZM2G108849	7	+	AltFirstExon		10 DAP
GRMZM2G108933	3	+	AltFirstExon		10 DAP
GRMZM2G109039	5	-	AltFirstExon			15 DAP
GRMZM2G109121	1	+	AltFirstExon			15 DAP
GRMZM2G110843	4	+	AltFirstExon	5 DAP	10 DAP
GRMZM2G110983	6	-	AltFirstExon	5 DAP	10 DAP	15 DAP	20 DAP
GRMZM2G111017	6	+	AltFirstExon				20 DAP
GRMZM2G111232	2	+	AltFirstExon	5 DAP
GRMZM2G111269	1	+	AltFirstExon			15 DAP	20 DAP
GRMZM2G111521	4	+	AltFirstExon			15 DAP
GRMZM2G111533	3	-	AltFirstExon	5 DAP	10 DAP
GRMZM2G111596	8	-	AltFirstExon	5 DAP	10 DAP
GRMZM2G112149	5	-	AltFirstExon	5 DAP
GRMZM2G112681	8	+	AltFirstExon			15 DAP
GRMZM2G112805	5	+	AltFirstExon				20 DAP
GRMZM2G113163	9	+	AltFirstExon		10 DAP		20 DAP
GRMZM2G113228	10	+	AltFirstExon			15 DAP
GRMZM2G113554	8	+	AltFirstExon			15 DAP
GRMZM2G113592	5	-	AltFirstExon	5 DAP		15 DAP	20 DAP
GRMZM2G114055	1	-	AltFirstExon	5 DAP			20 DAP
GRMZM2G114325	10	-	AltFirstExon				20 DAP
GRMZM2G114332	2	-	AltFirstExon	5 DAP
GRMZM2G114570	1	-	AltFirstExon				20 DAP
GRMZM2G114681	2	-	AltFirstExon				20 DAP
GRMZM2G114954	8	-	AltFirstExon	5 DAP	10 DAP	15 DAP
GRMZM2G115245	4	-	AltFirstExon				20 DAP
GRMZM2G115598	2	+	AltFirstExon			15 DAP
GRMZM2G115646	1	-	AltFirstExon		10 DAP
GRMZM2G115921	1	-	AltFirstExon			15 DAP
GRMZM2G115981	1	+	AltFirstExon			15 DAP
GRMZM2G116079	4	+	AltFirstExon		10 DAP	15 DAP	20 DAP
GRMZM2G116133	5	+	AltFirstExon				20 DAP
GRMZM2G116427	6	+	AltFirstExon			15 DAP
GRMZM2G116714	1	-	AltFirstExon	5 DAP		15 DAP	20 DAP
GRMZM2G116876	5	-	AltFirstExon			15 DAP
GRMZM2G116885	1	+	AltFirstExon			15 DAP	20 DAP
GRMZM2G117329	4	-	AltFirstExon			15 DAP
GRMZM2G117459	4	+	AltFirstExon				20 DAP
GRMZM2G117755	4	+	AltFirstExon		10 DAP		20 DAP
GRMZM2G117776	3	-	AltFirstExon				20 DAP
GRMZM2G117854	6	-	AltFirstExon			15 DAP
GRMZM2G118063	10	+	AltFirstExon	5 DAP
GRMZM2G118515	8	-	AltFirstExon				20 DAP
GRMZM2G118644	8	-	AltFirstExon			15 DAP	20 DAP
GRMZM2G119650	3	-	AltFirstExon		10 DAP
GRMZM2G119740	7	+	AltFirstExon				20 DAP
GRMZM2G119809	8	+	AltFirstExon		10 DAP
GRMZM2G119890	5	-	AltFirstExon		10 DAP
GRMZM2G120115	3	-	AltFirstExon	5 DAP	10 DAP	15 DAP	20 DAP
GRMZM2G120371	6	+	AltFirstExon		10 DAP	15 DAP
GRMZM2G120918	5	-	AltFirstExon			15 DAP
GRMZM2G121166	5	-	AltFirstExon				20 DAP
GRMZM2G121229	6	+	AltFirstExon	5 DAP
GRMZM2G121452	3	-	AltFirstExon	5 DAP			20 DAP
GRMZM2G121878	3	-	AltFirstExon	5 DAP
GRMZM2G122135	9	-	AltFirstExon			15 DAP
GRMZM2G122280	3	-	AltFirstExon	5 DAP
GRMZM2G122666	3	-	AltFirstExon	5 DAP	10 DAP	15 DAP	20 DAP
GRMZM2G122780	7	-	AltFirstExon		10 DAP
GRMZM2G122897	10	-	AltFirstExon			15 DAP
GRMZM2G123407	3	-	AltFirstExon		10 DAP
GRMZM2G123544	4	+	AltFirstExon	5 DAP	10 DAP
GRMZM2G123790	4	+	AltFirstExon			15 DAP	20 DAP
GRMZM2G123959	4	-	AltFirstExon		10 DAP
GRMZM2G124096	2	-	AltFirstExon	5 DAP
GRMZM2G124301	1	-	AltFirstExon				20 DAP
GRMZM2G124371	2	-	AltFirstExon				20 DAP
GRMZM2G124638	1	-	AltFirstExon		10 DAP		20 DAP
GRMZM2G124883	8	-	AltFirstExon			15 DAP
GRMZM2G125138	6	+	AltFirstExon			15 DAP
GRMZM2G125271	5	+	AltFirstExon		10 DAP	15 DAP	20 DAP
GRMZM2G125527	2	+	AltFirstExon			15 DAP
GRMZM2G125668	4	-	AltFirstExon		10 DAP
GRMZM2G125832	3	+	AltFirstExon			15 DAP
GRMZM2G126010	8	-	AltFirstExon			15 DAP
GRMZM2G126190	4	+	AltFirstExon	5 DAP		15 DAP
GRMZM2G126988	5	-	AltFirstExon	5 DAP
GRMZM2G127139	2	-	AltFirstExon	5 DAP	10 DAP	15 DAP	20 DAP
GRMZM2G127949	3	-	AltFirstExon		10 DAP
GRMZM2G128934	10	-	AltFirstExon			15 DAP
GRMZM2G129261	2	-	AltFirstExon	5 DAP	10 DAP	15 DAP	20 DAP
GRMZM2G129288	6	+	AltFirstExon				20 DAP
GRMZM2G129431	6	-	AltFirstExon			15 DAP	20 DAP
GRMZM2G130062	10	-	AltFirstExon				20 DAP
GRMZM2G130064	5	+	AltFirstExon			15 DAP	20 DAP
GRMZM2G130127	10	-	AltFirstExon			15 DAP
GRMZM2G130678	5	+	AltFirstExon	5 DAP	10 DAP	15 DAP
GRMZM2G130724	10	+	AltFirstExon		10 DAP	15 DAP
GRMZM2G131912	2	-	AltFirstExon			15 DAP
GRMZM2G132628	6	+	AltFirstExon		10 DAP
GRMZM2G132759	8	-	AltFirstExon				20 DAP
GRMZM2G132868	8	+	AltFirstExon				20 DAP
GRMZM2G133308	5	+	AltFirstExon	5 DAP			20 DAP
GRMZM2G133398	3	+	AltFirstExon			15 DAP
GRMZM2G133653	4	+	AltFirstExon			15 DAP
GRMZM2G133926	8	-	AltFirstExon		10 DAP
GRMZM2G134044	10	-	AltFirstExon		10 DAP
GRMZM2G134227	1	-	AltFirstExon	5 DAP
GRMZM2G134430	2	+	AltFirstExon				20 DAP
GRMZM2G134563	4	+	AltFirstExon	5 DAP
GRMZM2G134888	6	+	AltFirstExon		10 DAP
GRMZM2G134903	5	-	AltFirstExon	5 DAP	10 DAP		20 DAP
GRMZM2G134985	1	-	AltFirstExon			15 DAP
GRMZM2G135019	4	-	AltFirstExon	5 DAP
GRMZM2G135277	2	+	AltFirstExon	5 DAP
GRMZM2G135283	1	+	AltFirstExon			15 DAP
GRMZM2G135599	3	+	AltFirstExon			15 DAP	20 DAP
GRMZM2G135629	10	-	AltFirstExon		10 DAP	15 DAP
GRMZM2G135808	7	+	AltFirstExon	5 DAP	10 DAP	15 DAP
GRMZM2G135978	8	-	AltFirstExon		10 DAP
GRMZM2G135990	2	-	AltFirstExon		10 DAP
GRMZM2G136178	5	-	AltFirstExon			15 DAP
GRMZM2G136237	1	+	AltFirstExon		10 DAP
GRMZM2G136341	10	-	AltFirstExon			15 DAP
GRMZM2G136771	4	+	AltFirstExon			15 DAP
GRMZM2G136887	8	+	AltFirstExon	5 DAP
GRMZM2G137151	6	-	AltFirstExon				20 DAP
GRMZM2G137358	1	-	AltFirstExon			15 DAP
GRMZM2G137375	5	-	AltFirstExon			15 DAP
GRMZM2G137468	5	-	AltFirstExon		10 DAP
GRMZM2G137535	6	-	AltFirstExon		10 DAP
GRMZM2G137930	6	+	AltFirstExon	5 DAP	10 DAP	15 DAP	20 DAP
GRMZM2G138220	7	+	AltFirstExon		10 DAP
GRMZM2G138340	1	+	AltFirstExon		10 DAP	15 DAP	20 DAP
GRMZM2G138355	10	+	AltFirstExon		10 DAP	15 DAP
GRMZM2G138407	4	+	AltFirstExon		10 DAP
GRMZM2G138572	5	+	AltFirstExon				20 DAP
GRMZM2G138907	4	+	AltFirstExon				20 DAP
GRMZM2G139329	3	-	AltFirstExon	5 DAP	10 DAP	15 DAP	20 DAP
GRMZM2G139441	4	-	AltFirstExon		10 DAP	15 DAP	20 DAP
GRMZM2G139614	5	+	AltFirstExon		10 DAP
GRMZM2G139657	6	+	AltFirstExon		10 DAP	15 DAP	20 DAP
GRMZM2G139688	3	-	AltFirstExon	5 DAP			20 DAP
GRMZM2G139973	9	+	AltFirstExon	5 DAP	10 DAP	15 DAP	20 DAP
GRMZM2G140432	1	+	AltFirstExon			15 DAP	20 DAP
GRMZM2G140582	5	+	AltFirstExon			15 DAP
GRMZM2G140609	6	-	AltFirstExon			15 DAP
GRMZM2G142019	10	-	AltFirstExon	5 DAP	10 DAP		20 DAP
GRMZM2G142565	10	-	AltFirstExon	5 DAP
GRMZM2G142640	8	-	AltFirstExon			15 DAP
GRMZM2G142705	8	-	AltFirstExon			15 DAP
GRMZM2G142836	3	+	AltFirstExon		10 DAP
GRMZM2G142875	7	-	AltFirstExon				20 DAP
GRMZM2G143050	5	+	AltFirstExon				20 DAP
GRMZM2G143613	8	+	AltFirstExon			15 DAP	20 DAP
GRMZM2G144155	1	+	AltFirstExon		10 DAP
GRMZM2G144367	4	+	AltFirstExon				20 DAP
GRMZM2G145027	4	-	AltFirstExon			15 DAP
GRMZM2G145376	5	+	AltFirstExon			15 DAP	20 DAP
GRMZM2G145496	8	-	AltFirstExon			15 DAP
GRMZM2G145816	2	+	AltFirstExon	5 DAP			20 DAP
GRMZM2G145854	5	+	AltFirstExon		10 DAP
GRMZM2G145951	4	-	AltFirstExon	5 DAP
GRMZM2G146283	2	-	AltFirstExon			15 DAP
GRMZM2G146331	7	-	AltFirstExon				20 DAP
GRMZM2G146358	9	+	AltFirstExon		10 DAP
GRMZM2G146374	5	-	AltFirstExon		10 DAP
GRMZM2G147422	7	-	AltFirstExon			15 DAP
GRMZM2G147687	1	+	AltFirstExon	5 DAP	10 DAP	15 DAP	20 DAP
GRMZM2G147712	4	+	AltFirstExon			15 DAP
GRMZM2G147791	3	-	AltFirstExon	5 DAP	10 DAP	15 DAP
GRMZM2G148323	1	-	AltFirstExon	5 DAP		15 DAP
GRMZM2G148411	10	-	AltFirstExon			15 DAP
GRMZM2G148937	5	-	AltFirstExon				20 DAP
GRMZM2G149040	7	-	AltFirstExon	5 DAP	10 DAP	15 DAP	20 DAP
GRMZM2G149138	4	-	AltFirstExon		10 DAP
GRMZM2G149619	7	+	AltFirstExon	5 DAP
GRMZM2G149932	10	-	AltFirstExon	5 DAP
GRMZM2G150262	10	-	AltFirstExon				20 DAP
GRMZM2G150450	3	+	AltFirstExon	5 DAP
GRMZM2G150932	5	-	AltFirstExon		10 DAP
GRMZM2G151387	9	-	AltFirstExon	5 DAP	10 DAP	15 DAP	20 DAP
GRMZM2G151582	1	+	AltFirstExon				20 DAP
GRMZM2G151934	9	+	AltFirstExon		10 DAP
GRMZM2G152370	3	-	AltFirstExon		10 DAP
GRMZM2G152808	6	-	AltFirstExon	5 DAP	10 DAP
GRMZM2G152921	1	-	AltFirstExon	5 DAP	10 DAP	15 DAP	20 DAP
GRMZM2G152929	5	+	AltFirstExon	5 DAP		15 DAP
GRMZM2G153615	8	+	AltFirstExon		10 DAP
GRMZM2G153863	8	-	AltFirstExon	5 DAP
GRMZM2G153977	8	+	AltFirstExon		10 DAP
GRMZM2G154487	1	-	AltFirstExon		10 DAP
GRMZM2G154509	10	-	AltFirstExon	5 DAP	10 DAP	15 DAP	20 DAP
GRMZM2G154716	2	-	AltFirstExon				20 DAP
GRMZM2G155242	1	+	AltFirstExon	5 DAP
GRMZM2G155532	3	+	AltFirstExon		10 DAP
GRMZM2G155931	4	+	AltFirstExon		10 DAP
GRMZM2G156013	10	-	AltFirstExon			15 DAP
GRMZM2G156099	6	+	AltFirstExon	5 DAP		15 DAP
GRMZM2G156568	7	+	AltFirstExon		10 DAP
GRMZM2G156713	8	+	AltFirstExon		10 DAP
GRMZM2G156803	4	-	AltFirstExon				20 DAP
GRMZM2G156824	5	+	AltFirstExon	5 DAP
GRMZM2G157132	8	-	AltFirstExon		10 DAP
GRMZM2G157166	5	-	AltFirstExon	5 DAP
GRMZM2G157354	10	-	AltFirstExon			15 DAP
GRMZM2G157806	1	-	AltFirstExon				20 DAP
GRMZM2G158008	8	+	AltFirstExon	5 DAP	10 DAP	15 DAP	20 DAP
GRMZM2G158009	7	-	AltFirstExon				20 DAP
GRMZM2G158469	10	-	AltFirstExon		10 DAP
GRMZM2G159399	5	-	AltFirstExon			15 DAP	20 DAP
GRMZM2G160027	5	-	AltFirstExon				20 DAP
GRMZM2G160069	10	-	AltFirstExon				20 DAP
GRMZM2G160316	7	-	AltFirstExon	5 DAP
GRMZM2G160463	9	-	AltFirstExon	5 DAP		15 DAP	20 DAP
GRMZM2G160563	5	+	AltFirstExon				20 DAP
GRMZM2G161435	5	-	AltFirstExon			15 DAP
GRMZM2G161507	6	+	AltFirstExon			15 DAP	20 DAP
GRMZM2G161553	4	+	AltFirstExon			15 DAP	20 DAP
GRMZM2G161560	1	-	AltFirstExon	5 DAP
GRMZM2G162266	2	+	AltFirstExon	5 DAP		15 DAP	20 DAP
GRMZM2G162347	8	+	AltFirstExon	5 DAP	10 DAP	15 DAP	20 DAP
GRMZM2G162369	3	-	AltFirstExon				20 DAP
GRMZM2G162776	1	-	AltFirstExon		10 DAP
GRMZM2G163136	6	+	AltFirstExon		10 DAP
GRMZM2G163200	5	+	AltFirstExon	5 DAP	10 DAP	15 DAP	20 DAP
GRMZM2G163297	2	+	AltFirstExon		10 DAP	15 DAP	20 DAP
GRMZM2G163471	2	+	AltFirstExon			15 DAP
GRMZM2G163709	4	-	AltFirstExon		10 DAP	15 DAP	20 DAP
GRMZM2G163717	4	-	AltFirstExon		10 DAP
GRMZM2G163996	3	+	AltFirstExon		10 DAP
GRMZM2G164359	4	-	AltFirstExon			15 DAP
GRMZM2G164569	10	-	AltFirstExon	5 DAP		15 DAP
GRMZM2G165231	4	+	AltFirstExon		10 DAP	15 DAP
GRMZM2G165325	4	+	AltFirstExon				20 DAP
GRMZM2G165428	8	+	AltFirstExon		10 DAP
GRMZM2G165488	5	+	AltFirstExon				20 DAP
GRMZM2G165506	1	+	AltFirstExon	5 DAP		15 DAP
GRMZM2G165619	1	-	AltFirstExon	5 DAP		15 DAP
GRMZM2G165778	4	-	AltFirstExon			15 DAP	20 DAP
GRMZM2G166701	3	+	AltFirstExon	5 DAP		15 DAP
GRMZM2G166767	9	-	AltFirstExon			15 DAP
GRMZM2G167085	8	+	AltFirstExon	5 DAP
GRMZM2G167283	3	+	AltFirstExon				20 DAP
GRMZM2G167387	6	+	AltFirstExon		10 DAP	15 DAP
GRMZM2G167492	8	-	AltFirstExon				20 DAP
GRMZM2G167548	1	+	AltFirstExon		10 DAP
GRMZM2G167741	5	+	AltFirstExon	5 DAP
GRMZM2G167824	1	+	AltFirstExon			15 DAP
GRMZM2G167836	1	+	AltFirstExon		10 DAP	15 DAP	20 DAP
GRMZM2G168252	4	+	AltFirstExon			15 DAP	20 DAP
GRMZM2G168476	2	-	AltFirstExon	5 DAP
GRMZM2G168674	5	+	AltFirstExon	5 DAP
GRMZM2G169671	1	-	AltFirstExon			15 DAP
GRMZM2G169890	1	+	AltFirstExon	5 DAP	10 DAP	15 DAP	20 DAP
GRMZM2G170088	4	+	AltFirstExon		10 DAP
GRMZM2G171406	5	-	AltFirstExon	5 DAP	10 DAP	15 DAP	20 DAP
GRMZM2G171488	6	-	AltFirstExon			15 DAP	20 DAP
GRMZM2G171967	7	+	AltFirstExon				20 DAP
GRMZM2G172043	5	-	AltFirstExon			15 DAP	20 DAP
GRMZM2G172244	1	-	AltFirstExon	5 DAP	10 DAP	15 DAP	20 DAP
GRMZM2G172322	1	+	AltFirstExon		10 DAP		20 DAP
GRMZM2G172448	1	+	AltFirstExon		10 DAP		20 DAP
GRMZM2G172537	1	-	AltFirstExon			15 DAP
GRMZM2G173209	10	+	AltFirstExon		10 DAP
GRMZM2G173424	3	+	AltFirstExon	5 DAP		15 DAP
GRMZM2G174114	7	-	AltFirstExon			15 DAP
GRMZM2G174236	1	-	AltFirstExon				20 DAP
GRMZM2G175171	8	-	AltFirstExon		10 DAP
GRMZM2G175250	6	-	AltFirstExon		10 DAP
GRMZM2G175269	10	+	AltFirstExon				20 DAP
GRMZM2G175280	1	+	AltFirstExon		10 DAP
GRMZM2G175661	8	-	AltFirstExon		10 DAP
GRMZM2G175728	2	-	AltFirstExon		10 DAP
GRMZM2G175818	1	+	AltFirstExon			15 DAP
GRMZM2G175976	3	+	AltFirstExon		10 DAP
GRMZM2G176063	3	-	AltFirstExon		10 DAP
GRMZM2G176662	1	-	AltFirstExon		10 DAP		20 DAP
GRMZM2G176774	1	-	AltFirstExon			15 DAP
GRMZM2G177182	10	-	AltFirstExon				20 DAP
GRMZM2G177276	9	+	AltFirstExon	5 DAP
GRMZM2G177617	8	+	AltFirstExon			15 DAP
GRMZM2G177828	5	-	AltFirstExon				20 DAP
GRMZM2G178038	5	-	AltFirstExon	5 DAP
GRMZM2G178190	9	+	AltFirstExon	5 DAP	10 DAP	15 DAP	20 DAP
GRMZM2G178415	1	-	AltFirstExon	5 DAP	10 DAP		20 DAP
GRMZM2G178829	7	+	AltFirstExon			15 DAP
GRMZM2G178916	9	-	AltFirstExon		10 DAP	15 DAP
GRMZM2G178968	2	-	AltFirstExon		10 DAP
GRMZM2G179279	6	+	AltFirstExon			15 DAP
GRMZM2G179521	1	+	AltFirstExon		10 DAP
GRMZM2G179658	5	-	AltFirstExon	5 DAP
GRMZM2G180699	3	-	AltFirstExon			15 DAP
GRMZM2G180982	1	-	AltFirstExon	5 DAP		15 DAP
GRMZM2G181018	2	+	AltFirstExon	5 DAP	10 DAP	15 DAP
GRMZM2G181390	7	-	AltFirstExon			15 DAP
GRMZM2G181522	5	+	AltFirstExon			15 DAP
GRMZM2G302160	4	-	AltFirstExon	5 DAP	10 DAP	15 DAP	20 DAP
GRMZM2G303431	4	-	AltFirstExon	5 DAP	10 DAP	15 DAP
GRMZM2G303768	10	+	AltFirstExon			15 DAP
GRMZM2G305446	5	+	AltFirstExon		10 DAP
GRMZM2G305822	9	-	AltFirstExon	5 DAP	10 DAP	15 DAP	20 DAP
GRMZM2G305851	6	+	AltFirstExon		10 DAP
GRMZM2G306028	6	-	AltFirstExon	5 DAP	10 DAP	15 DAP	20 DAP
GRMZM2G306741	2	+	AltFirstExon	5 DAP		15 DAP	20 DAP
GRMZM2G306771	5	+	AltFirstExon	5 DAP	10 DAP
GRMZM2G306806	1	-	AltFirstExon		10 DAP
GRMZM2G307567	6	+	AltFirstExon		10 DAP
GRMZM2G307992	1	-	AltFirstExon	5 DAP		15 DAP
GRMZM2G308083	9	+	AltFirstExon				20 DAP
GRMZM2G308203	5	+	AltFirstExon			15 DAP
GRMZM2G308619	3	-	AltFirstExon		10 DAP	15 DAP
GRMZM2G311656	1	-	AltFirstExon	5 DAP		15 DAP
GRMZM2G312075	7	-	AltFirstExon	5 DAP	10 DAP	15 DAP	20 DAP
GRMZM2G312877	8	-	AltFirstExon			15 DAP	20 DAP
GRMZM2G313009	1	+	AltFirstExon	5 DAP		15 DAP	20 DAP
GRMZM2G313041	3	+	AltFirstExon	5 DAP
GRMZM2G313833	8	-	AltFirstExon			15 DAP
GRMZM2G314647	8	-	AltFirstExon		10 DAP	15 DAP
GRMZM2G314679	7	-	AltFirstExon	5 DAP	10 DAP	15 DAP	20 DAP
GRMZM2G318803	1	-	AltFirstExon	5 DAP
GRMZM2G319138	10	-	AltFirstExon	5 DAP	10 DAP		20 DAP
GRMZM2G319878	3	+	AltFirstExon			15 DAP	20 DAP
GRMZM2G320949	7	+	AltFirstExon	5 DAP
GRMZM2G321153	4	+	AltFirstExon		10 DAP	15 DAP	20 DAP
GRMZM2G322090	1	-	AltFirstExon			15 DAP
GRMZM2G325575	4	-	AltFirstExon		10 DAP
GRMZM2G327635	2	+	AltFirstExon		10 DAP
GRMZM2G328781	2	+	AltFirstExon		10 DAP
GRMZM2G329532	5	+	AltFirstExon			15 DAP
GRMZM2G333087	7	+	AltFirstExon			15 DAP
GRMZM2G334409	6	-	AltFirstExon	5 DAP		15 DAP
GRMZM2G335126	2	-	AltFirstExon		10 DAP
GRMZM2G339540	3	-	AltFirstExon	5 DAP
GRMZM2G340527	6	-	AltFirstExon		10 DAP
GRMZM2G341934	1	-	AltFirstExon	5 DAP			20 DAP
GRMZM2G345544	9	-	AltFirstExon	5 DAP	10 DAP	15 DAP	20 DAP
GRMZM2G348452	1	+	AltFirstExon	5 DAP
GRMZM2G350628	8	-	AltFirstExon	5 DAP
GRMZM2G350802	6	-	AltFirstExon		10 DAP
GRMZM2G351023	2	+	AltFirstExon	5 DAP	10 DAP	15 DAP	20 DAP
GRMZM2G351304	1	+	AltFirstExon	5 DAP		15 DAP
GRMZM2G351387	3	+	AltFirstExon	5 DAP
GRMZM2G352756	4	-	AltFirstExon	5 DAP	10 DAP	15 DAP
GRMZM2G353779	7	+	AltFirstExon		10 DAP
GRMZM2G354851	9	+	AltFirstExon	5 DAP	10 DAP	15 DAP	20 DAP
GRMZM2G355229	4	-	AltFirstExon	5 DAP	10 DAP
GRMZM2G355771	1	+	AltFirstExon	5 DAP			20 DAP
GRMZM2G357129	3	+	AltFirstExon		10 DAP
GRMZM2G357399	3	-	AltFirstExon			15 DAP	20 DAP
GRMZM2G357683	2	-	AltFirstExon		10 DAP
GRMZM2G357737	10	+	AltFirstExon	5 DAP
GRMZM2G358655	3	-	AltFirstExon			15 DAP
GRMZM2G359952	8	-	AltFirstExon		10 DAP	15 DAP	20 DAP
GRMZM2G361605	6	-	AltFirstExon	5 DAP
GRMZM2G361842	1	-	AltFirstExon			15 DAP	20 DAP
GRMZM2G362883	5	-	AltFirstExon				20 DAP
GRMZM2G364320	5	-	AltFirstExon	5 DAP
GRMZM2G365688	3	+	AltFirstExon	5 DAP
GRMZM2G366803	7	+	AltFirstExon			15 DAP
GRMZM2G368898	10	+	AltFirstExon				20 DAP
GRMZM2G369340	7	+	AltFirstExon	5 DAP	10 DAP	15 DAP	20 DAP
GRMZM2G373914	4	-	AltFirstExon				20 DAP
GRMZM2G376432	2	-	AltFirstExon	5 DAP
GRMZM2G377600	5	+	AltFirstExon			15 DAP
GRMZM2G378547	3	-	AltFirstExon			15 DAP
GRMZM2G379445	4	+	AltFirstExon			15 DAP
GRMZM2G380177	5	+	AltFirstExon		10 DAP
GRMZM2G382106	7	+	AltFirstExon			15 DAP	20 DAP
GRMZM2G382273	7	+	AltFirstExon	5 DAP	10 DAP	15 DAP	20 DAP
GRMZM2G383122	2	-	AltFirstExon				20 DAP
GRMZM2G383601	7	+	AltFirstExon				20 DAP
GRMZM2G386051	6	+	AltFirstExon				20 DAP
GRMZM2G391511	2	-	AltFirstExon	5 DAP	10 DAP	15 DAP	20 DAP
GRMZM2G391815	1	+	AltFirstExon	5 DAP	10 DAP	15 DAP
GRMZM2G392320	5	+	AltFirstExon				20 DAP
GRMZM2G392513	10	-	AltFirstExon	5 DAP		15 DAP	20 DAP
GRMZM2G394027	7	+	AltFirstExon			15 DAP
GRMZM2G398288	9	-	AltFirstExon			15 DAP
GRMZM2G398500	5	+	AltFirstExon	5 DAP	10 DAP
GRMZM2G398506	7	-	AltFirstExon		10 DAP
GRMZM2G399073	5	-	AltFirstExon			15 DAP
GRMZM2G400604	3	-	AltFirstExon	5 DAP	10 DAP	15 DAP
GRMZM2G401308	7	-	AltFirstExon	5 DAP	10 DAP	15 DAP	20 DAP
GRMZM2G402307	2	-	AltFirstExon	5 DAP
GRMZM2G404132	3	-	AltFirstExon	5 DAP		15 DAP
GRMZM2G406603	9	-	AltFirstExon		10 DAP	15 DAP	20 DAP
GRMZM2G409133	1	-	AltFirstExon			15 DAP	20 DAP
GRMZM2G409407	6	-	AltFirstExon		10 DAP
GRMZM2G409893	3	-	AltFirstExon			15 DAP
GRMZM2G412470	6	-	AltFirstExon			15 DAP
GRMZM2G413652	8	+	AltFirstExon		10 DAP
[truncated: 3,907 more rows]
