# Supplementary material for: Transcriptome Dynamics during Maize Endosperm Development
Source: PLoS One. 2016 Oct 3;11(10):e0163814. doi: 10.1371/journal.pone.0163814 (PMC5047526; doi:10.1371/journal.pone.0163814)
Supplement: S5 Table — (XLS) [file pone.0163814.s014.xls]

## Sheet: Single AS GO Analysis
Table S5. GO annotation of genes with a single alternative splicing (AS) event
GO_acc	term_type	Term	queryitem	querytotal	bgitem	bgtotal	pvalue	FDR	entries
GO:0009987	P	cellular process	2134	3979	18476	39203	3e-15	1.1e-11	// GRMZM2G105755 // GRMZM2G373738 // GRMZM2G312438 // GRMZM2G004334 // GRMZM2G048243 // GRMZM2G072065 // GRMZM2G077299 // GRMZM2G070961 // GRMZM2G152775 // GRMZM2G407825 // GRMZM2G024851 // GRMZM2G304745 // GRMZM2G457381 // GRMZM2G108477 // GRMZM2G104179 // GRMZM2G115105 // GRMZM5G886913 // GRMZM2G093720 // GRMZM2G037923 // GRMZM2G127537 // GRMZM2G477491 // GRMZM2G131907 // GRMZM2G124718 // GRMZM…
GO:0051179	P	localization	516	3979	3887	39203	2.5e-09	4.6e-06	// GRMZM2G064563 // GRMZM2G031360 // GRMZM2G177912 // AC202439.3_FG006 // GRMZM2G373738 // GRMZM2G086389 // GRMZM2G052088 // GRMZM2G158807 // GRMZM2G103217 // GRMZM2G011479 // GRMZM2G094928 // GRMZM2G086258 // GRMZM2G407825 // GRMZM2G108477 // GRMZM2G115105 // GRMZM5G886913 // GRMZM2G051894 // GRMZM5G883149 // GRMZM2G028914 // GRMZM2G135199 // GRMZM2G156388 // GRMZM2G392975 // GRMZM2G330430 // GR…
GO:0051234	P	establishment of localization	503	3979	3841	39203	2e-08	1.9e-05	// GRMZM2G064563 // GRMZM2G031360 // GRMZM2G177912 // AC202439.3_FG006 // GRMZM2G373738 // GRMZM2G086389 // GRMZM2G052088 // GRMZM2G158807 // GRMZM2G103217 // GRMZM2G011479 // GRMZM2G094928 // GRMZM2G086258 // GRMZM2G407825 // GRMZM2G108477 // GRMZM2G115105 // GRMZM5G886913 // GRMZM2G051894 // GRMZM5G883149 // GRMZM2G028914 // GRMZM2G135199 // GRMZM2G156388 // GRMZM2G392975 // GRMZM2G330430 // GR…
GO:0006810	P	transport	503	3979	3841	39203	2e-08	1.9e-05	// GRMZM2G064563 // GRMZM2G031360 // GRMZM2G177912 // AC202439.3_FG006 // GRMZM2G373738 // GRMZM2G086389 // GRMZM2G052088 // GRMZM2G158807 // GRMZM2G103217 // GRMZM2G011479 // GRMZM2G094928 // GRMZM2G086258 // GRMZM2G407825 // GRMZM2G108477 // GRMZM2G115105 // GRMZM5G886913 // GRMZM2G051894 // GRMZM5G883149 // GRMZM2G028914 // GRMZM2G135199 // GRMZM2G156388 // GRMZM2G392975 // GRMZM2G330430 // GR…
GO:0044237	P	cellular metabolic process	1643	3979	14490	39203	4.8e-08	3.6e-05	// GRMZM2G105755 // GRMZM2G312438 // GRMZM5G874163 // GRMZM2G048243 // GRMZM2G077299 // GRMZM2G070961 // GRMZM2G152775 // GRMZM2G407825 // GRMZM2G024851 // GRMZM2G304745 // GRMZM2G457381 // GRMZM2G104179 // GRMZM2G104918 // GRMZM2G037923 // GRMZM2G127537 // GRMZM2G477491 // GRMZM2G124718 // GRMZM2G094712 // GRMZM2G008663 // GRMZM2G155242 // GRMZM2G119809 // GRMZM2G004334 // GRMZM2G161435 // GRMZM…
GO:0044238	P	primary metabolic process	1783	3979	15885	39203	9.5e-08	5.8e-05	// GRMZM2G105755 // GRMZM2G312438 // GRMZM2G004334 // GRMZM2G048243 // GRMZM2G077299 // GRMZM2G070961 // GRMZM2G152775 // GRMZM2G407825 // GRMZM2G024851 // GRMZM2G304745 // GRMZM2G457381 // GRMZM2G104179 // GRMZM2G037923 // GRMZM2G127537 // GRMZM2G477491 // GRMZM2G124718 // GRMZM2G094712 // GRMZM2G008663 // GRMZM2G166297 // GRMZM2G119809 // GRMZM5G874163 // GRMZM2G161435 // GRMZM2G044180 // GRMZM…
GO:0034613	P	cellular protein localization	96	3979	562	39203	4.8e-06	0.0021	// GRMZM2G084767 // GRMZM2G031360 // GRMZM2G094699 // GRMZM2G373738 // GRMZM2G007188 // GRMZM5G894156 // GRMZM2G070765 // GRMZM2G140582 // GRMZM2G128771 // GRMZM2G075003 // GRMZM2G083518 // GRMZM2G152929 // GRMZM2G055880 // GRMZM2G330430 // GRMZM2G054210 // GRMZM2G070562 // GRMZM2G436835 // GRMZM2G054354 // GRMZM2G057576 // GRMZM5G834205 // GRMZM2G091503 // GRMZM2G036034 // GRMZM2G075680 // GRMZM…
GO:0070727	P	cellular macromolecule localization	96	3979	562	39203	4.8e-06	0.0021	// GRMZM2G084767 // GRMZM2G031360 // GRMZM2G094699 // GRMZM2G373738 // GRMZM2G007188 // GRMZM5G894156 // GRMZM2G070765 // GRMZM2G140582 // GRMZM2G128771 // GRMZM2G075003 // GRMZM2G083518 // GRMZM2G152929 // GRMZM2G055880 // GRMZM2G330430 // GRMZM2G054210 // GRMZM2G070562 // GRMZM2G436835 // GRMZM2G054354 // GRMZM2G057576 // GRMZM5G834205 // GRMZM2G091503 // GRMZM2G036034 // GRMZM2G075680 // GRMZM…
GO:0006629	P	lipid metabolic process	160	3979	1068	39203	5.1e-06	0.0021	// GRMZM2G132903 // GRMZM5G815369 // GRMZM2G123029 // GRMZM2G312438 // GRMZM2G354558 // GRMZM2G493395 // GRMZM2G016836 // GRMZM2G167728 // GRMZM2G074015 // GRMZM2G045714 // GRMZM2G137151 // GRMZM2G010768 // GRMZM2G062577 // GRMZM2G179981 // GRMZM2G132373 // GRMZM2G176699 // GRMZM2G071249 // GRMZM2G167085 // GRMZM2G133885 // GRMZM2G032878 // GRMZM2G127139 // GRMZM2G002921 // GRMZM2G062045 // GRMZM…
GO:0008610	P	lipid biosynthetic process	82	3979	461	39203	6.3e-06	0.0023	// GRMZM2G163683 // GRMZM2G109967 // GRMZM2G048762 // GRMZM2G044027 // GRMZM2G057328 // GRMZM2G052336 // GRMZM2G026930 // AC215690.3_FG002 // GRMZM2G392513 // GRMZM2G493395 // GRMZM2G016836 // GRMZM2G167728 // GRMZM2G175818 // GRMZM2G066321 // GRMZM5G815369 // GRMZM2G074015 // GRMZM2G014508 // GRMZM2G175812 // GRMZM2G166767 // GRMZM2G078373 // GRMZM2G007252 // GRMZM2G149224 // GRMZM2G083526 // GR…
GO:0006886	P	intracellular protein transport	93	3979	554	39203	1.2e-05	0.0041	// GRMZM2G084767 // GRMZM2G031360 // GRMZM2G094699 // GRMZM2G373738 // GRMZM2G007188 // GRMZM5G894156 // GRMZM2G070765 // GRMZM2G140582 // GRMZM2G128771 // GRMZM2G075003 // GRMZM2G083518 // GRMZM2G152929 // GRMZM2G330430 // GRMZM2G054210 // GRMZM2G070562 // GRMZM2G436835 // GRMZM2G054354 // GRMZM2G057576 // GRMZM5G834205 // GRMZM2G091503 // GRMZM2G036034 // GRMZM2G075680 // GRMZM2G022258 // GRMZM…
GO:0051641	P	cellular localization	125	3979	817	39203	2.3e-05	0.007	// GRMZM2G084767 // GRMZM2G031360 // GRMZM2G027741 // GRMZM2G105425 // GRMZM2G373738 // GRMZM2G106795 // GRMZM5G894156 // GRMZM2G070765 // GRMZM2G140582 // GRMZM2G130278 // GRMZM2G128771 // GRMZM2G111411 // GRMZM2G075003 // GRMZM2G083518 // GRMZM2G052670 // GRMZM2G152929 // GRMZM2G055880 // GRMZM2G330430 // GRMZM2G054210 // GRMZM5G823017 // GRMZM2G436835 // AC213884.3_FG001 // GRMZM2G054354 // GR…
GO:0046907	P	intracellular transport	105	3979	661	39203	2.7e-05	0.0076	// GRMZM2G084767 // GRMZM2G031360 // GRMZM2G094699 // GRMZM2G373738 // GRMZM2G007188 // GRMZM5G894156 // GRMZM2G070765 // GRMZM2G140582 // GRMZM2G128771 // GRMZM2G111411 // GRMZM2G075003 // GRMZM2G083518 // GRMZM2G152929 // GRMZM2G330430 // GRMZM2G054210 // GRMZM5G823017 // GRMZM2G436835 // AC213884.3_FG001 // GRMZM2G054354 // GRMZM2G057576 // GRMZM5G834205 // GRMZM2G091503 // GRMZM2G036034 // GR…
GO:0006464	P	protein modification process	389	3979	3113	39203	4.5e-05	0.012	// GRMZM2G048243 // GRMZM2G070961 // GRMZM2G019317 // GRMZM2G304745 // GRMZM2G452016 // GRMZM2G477491 // GRMZM2G124718 // GRMZM2G339540 // GRMZM2G467703 // GRMZM2G439819 // GRMZM2G303768 // GRMZM2G075247 // GRMZM2G577191 // GRMZM2G176774 // GRMZM2G044180 // GRMZM2G307567 // GRMZM2G043799 // GRMZM2G140095 // GRMZM2G007283 // GRMZM2G399087 // GRMZM2G110922 // GRMZM2G179279 // GRMZM2G071877 // GRMZM…
GO:0044260	P	cellular macromolecule metabolic process	1264	3979	11296	39203	5.6e-05	0.013	// GRMZM5G833140 // GRMZM2G105755 // GRMZM2G051896 // GRMZM2G028218 // GRMZM2G078090 // GRMZM2G309568 // GRMZM2G138340 // GRMZM2G004334 // GRMZM2G048243 // GRMZM2G072065 // GRMZM2G084684 // GRMZM2G070961 // GRMZM2G083262 // GRMZM2G465287 // GRMZM2G019317 // GRMZM2G018771 // GRMZM2G152775 // GRMZM2G024851 // GRMZM2G304745 // GRMZM2G085849 // GRMZM2G127101 // GRMZM2G077045 // GRMZM2G457381 // GRMZM…
GO:0044262	P	cellular carbohydrate metabolic process	140	3979	959	39203	5.7e-05	0.013	// GRMZM2G115451 // GRMZM2G361693 // GRMZM2G069195 // GRMZM2G068506 // GRMZM2G097043 // GRMZM2G003883 // GRMZM2G077299 // GRMZM2G051004 // GRMZM2G415359 // GRMZM2G169326 // GRMZM2G337113 // GRMZM2G010768 // GRMZM2G071630 // GRMZM2G104118 // GRMZM2G160958 // GRMZM2G176699 // GRMZM2G004534 // GRMZM2G081053 // GRMZM2G172369 // GRMZM5G830681 // GRMZM2G090747 // GRMZM2G005304 // GRMZM2G152686 // GRMZM…
GO:0044255	P	cellular lipid metabolic process	79	3979	474	39203	6.5e-05	0.013	// GRMZM2G163683 // GRMZM2G109967 // GRMZM2G048762 // GRMZM2G078373 // GRMZM2G114642 // GRMZM2G103721 // GRMZM2G410515 // GRMZM2G312438 // GRMZM2G392513 // GRMZM2G012966 // GRMZM2G493395 // GRMZM2G132903 // GRMZM5G895188 // GRMZM2G167728 // GRMZM2G175818 // GRMZM5G815369 // GRMZM2G074015 // GRMZM2G014508 // GRMZM2G175812 // GRMZM2G178892 // GRMZM2G051262 // GRMZM2G010768 // GRMZM2G132373 // GRMZM…
GO:0023046	P	signaling process	118	3979	783	39203	6.7e-05	0.013	// GRMZM5G833140 // GRMZM2G125656 // GRMZM5G853361 // GRMZM2G373738 // GRMZM2G156388 // GRMZM5G882078 // GRMZM2G138349 // GRMZM2G106795 // GRMZM2G176612 // GRMZM2G316232 // GRMZM2G151223 // GRMZM2G351304 // GRMZM2G095392 // GRMZM2G044442 // GRMZM2G093720 // GRMZM2G155767 // GRMZM2G128771 // GRMZM2G077662 // GRMZM2G093186 // GRMZM2G119886 // GRMZM2G122935 // GRMZM2G152929 // GRMZM2G330430 // GRMZM…
GO:0023060	P	signal transmission	118	3979	783	39203	6.7e-05	0.013	// GRMZM5G833140 // GRMZM2G125656 // GRMZM5G853361 // GRMZM2G373738 // GRMZM2G156388 // GRMZM5G882078 // GRMZM2G138349 // GRMZM2G106795 // GRMZM2G176612 // GRMZM2G316232 // GRMZM2G151223 // GRMZM2G351304 // GRMZM2G095392 // GRMZM2G044442 // GRMZM2G093720 // GRMZM2G155767 // GRMZM2G128771 // GRMZM2G077662 // GRMZM2G093186 // GRMZM2G119886 // GRMZM2G122935 // GRMZM2G152929 // GRMZM2G330430 // GRMZM…
GO:0043170	P	macromolecule metabolic process	1408	3979	12696	39203	7.1e-05	0.013	// GRMZM2G105755 // GRMZM2G004334 // GRMZM2G048243 // GRMZM2G070961 // GRMZM2G152775 // GRMZM2G024851 // GRMZM2G304745 // GRMZM2G457381 // GRMZM2G104179 // GRMZM5G805387 // GRMZM2G127537 // GRMZM2G477491 // GRMZM2G124718 // GRMZM2G008663 // GRMZM2G119809 // GRMZM5G874163 // GRMZM2G161435 // GRMZM2G044180 // GRMZM2G079832 // GRMZM2G007914 // GRMZM2G114619 // GRMZM2G172829 // GRMZM2G140095 // GRMZM…
GO:0043412	P	macromolecule modification	402	3979	3252	39203	7.6e-05	0.013	// GRMZM2G048243 // GRMZM2G070961 // GRMZM2G019317 // GRMZM2G304745 // GRMZM2G452016 // GRMZM2G477491 // GRMZM2G124718 // GRMZM2G339540 // GRMZM2G467703 // GRMZM2G439819 // GRMZM2G303768 // GRMZM2G075247 // GRMZM2G577191 // GRMZM2G176774 // GRMZM2G044180 // GRMZM2G307567 // GRMZM2G010801 // GRMZM2G043799 // GRMZM2G140095 // GRMZM2G007283 // GRMZM2G399087 // GRMZM2G110922 // GRMZM2G179279 // GRMZM…
GO:0019637	P	organophosphate metabolic process	39	3979	185	39203	8.3e-05	0.014	// GRMZM2G109967 // GRMZM2G048762 // GRMZM2G103721 // GRMZM2G312438 // GRMZM2G135029 // GRMZM2G392513 // GRMZM2G092595 // GRMZM2G167728 // GRMZM5G815369 // GRMZM2G035709 // GRMZM2G051262 // GRMZM2G012966 // GRMZM2G010768 // GRMZM2G000937 // GRMZM2G124313 // GRMZM2G132373 // GRMZM2G176699 // GRMZM2G177438 // GRMZM2G173195 // GRMZM5G891295 // GRMZM2G090747 // GRMZM2G090230 // GRMZM2G002499 // GRMZM…
GO:0008152	P	metabolic process	2175	3979	20231	39203	0.00012	0.02	// GRMZM2G105755 // GRMZM2G312438 // GRMZM2G067049 // GRMZM5G874163 // GRMZM2G048243 // GRMZM2G072065 // GRMZM2G077299 // GRMZM2G070961 // GRMZM2G552322 // GRMZM2G152775 // GRMZM2G407825 // GRMZM2G024851 // GRMZM2G304745 // GRMZM2G119482 // GRMZM2G457381 // GRMZM2G006428 // GRMZM2G104179 // GRMZM2G104918 // GRMZM2G037923 // GRMZM2G127537 // GRMZM2G477491 // GRMZM2G124718 // GRMZM2G094712 // GRMZM…
GO:0023052	P	signaling	221	3979	1673	39203	0.00015	0.023	// GRMZM5G833140 // GRMZM2G125656 // GRMZM5G853361 // GRMZM2G065388 // GRMZM2G369371 // GRMZM2G373738 // GRMZM2G126834 // GRMZM2G419290 // GRMZM5G882078 // GRMZM2G090693 // GRMZM2G138349 // GRMZM2G343588 // GRMZM2G007188 // GRMZM2G337113 // GRMZM2G176612 // GRMZM2G034276 // GRMZM2G089406 // GRMZM2G019562 // GRMZM2G316232 // GRMZM2G151223 // GRMZM2G351304 // GRMZM2G095392 // GRMZM2G044442 // GRMZM…
GO:0008104	P	protein localization	128	3979	890	39203	0.0002	0.028	// GRMZM2G084767 // GRMZM2G031360 // GRMZM2G027741 // GRMZM2G105425 // GRMZM2G373738 // GRMZM2G086389 // GRMZM2G070978 // GRMZM2G011078 // GRMZM2G106795 // GRMZM2G117507 // GRMZM2G103217 // GRMZM5G894156 // GRMZM2G070765 // GRMZM2G042552 // GRMZM2G140582 // GRMZM2G130278 // GRMZM2G128771 // GRMZM2G075003 // GRMZM2G156388 // GRMZM2G103771 // GRMZM2G083518 // GRMZM2G152929 // GRMZM2G055880 // GRMZM…
GO:0051649	P	establishment of localization in cell	116	3979	791	39203	0.0002	0.028	// GRMZM2G084767 // GRMZM2G031360 // GRMZM2G027741 // GRMZM2G105425 // GRMZM2G373738 // GRMZM2G007188 // GRMZM5G894156 // GRMZM2G070765 // GRMZM2G140582 // GRMZM2G128771 // GRMZM2G111411 // GRMZM2G075003 // GRMZM2G083518 // GRMZM2G052670 // GRMZM2G152929 // GRMZM2G330430 // GRMZM2G054210 // GRMZM5G823017 // GRMZM2G436835 // AC213884.3_FG001 // GRMZM2G054354 // GRMZM2G057576 // GRMZM5G834205 // GR…
GO:0044267	P	cellular protein metabolic process	679	3979	5860	39203	0.00025	0.034	// GRMZM2G028218 // GRMZM2G309568 // GRMZM2G048243 // GRMZM2G072065 // GRMZM2G084684 // GRMZM2G070961 // GRMZM2G019317 // GRMZM2G018771 // GRMZM2G152775 // GRMZM2G304745 // GRMZM2G104179 // GRMZM2G046848 // GRMZM2G452016 // GRMZM2G017789 // GRMZM2G074282 // GRMZM2G069603 // GRMZM2G124718 // GRMZM2G339540 // GRMZM2G467703 // GRMZM2G117544 // GRMZM2G140754 // GRMZM2G303768 // GRMZM2G075247 // GRMZM…
GO:0033036	P	macromolecule localization	139	3979	997	39203	0.00036	0.047	// GRMZM2G084767 // GRMZM2G031360 // GRMZM2G027741 // GRMZM2G105425 // GRMZM2G373738 // GRMZM2G086389 // GRMZM2G070978 // GRMZM2G011078 // GRMZM2G106795 // GRMZM2G117507 // GRMZM2G103217 // GRMZM2G089400 // GRMZM2G407825 // GRMZM5G894156 // GRMZM2G070765 // GRMZM2G042552 // GRMZM2G140582 // GRMZM2G130278 // GRMZM2G128771 // GRMZM2G075003 // GRMZM2G156388 // GRMZM2G103771 // GRMZM2G083518 // GRMZM…
GO:0043687	P	post-translational protein modification	358	3979	2929	39203	0.0004	0.05	// GRMZM2G048243 // GRMZM2G070961 // GRMZM2G019317 // GRMZM2G304745 // GRMZM2G452016 // GRMZM2G477491 // GRMZM2G124718 // GRMZM2G339540 // GRMZM2G467703 // GRMZM2G439819 // GRMZM2G303768 // GRMZM2G075247 // GRMZM2G577191 // GRMZM2G044180 // GRMZM2G307567 // GRMZM2G043799 // GRMZM2G140095 // GRMZM2G007283 // GRMZM2G399087 // GRMZM2G110922 // GRMZM2G179279 // GRMZM2G071877 // GRMZM2G150932 // GRMZM…
GO:0007242	P	intracellular signaling cascade	72	3979	455	39203	0.0005	0.061	// GRMZM2G113203 // GRMZM2G117329 // GRMZM2G049055 // GRMZM2G069726 // GRMZM2G075051 // GRMZM2G103721 // GRMZM2G373738 // GRMZM2G089010 // GRMZM2G093186 // GRMZM2G119886 // GRMZM2G314386 // GRMZM2G081622 // GRMZM2G138349 // GRMZM2G038820 // GRMZM5G811797 // GRMZM2G011518 // GRMZM2G154716 // GRMZM2G179215 // GRMZM2G150876 // GRMZM2G007188 // GRMZM2G176612 // GRMZM2G157334 // GRMZM2G173878 // GRMZM…
GO:0019538	P	protein metabolic process	813	3979	7175	39203	0.00059	0.07	// GRMZM2G028218 // GRMZM2G309568 // GRMZM2G070571 // GRMZM2G048243 // GRMZM2G103662 // GRMZM2G084684 // GRMZM2G070961 // AC155434.2_FG005 // GRMZM2G465287 // GRMZM2G019317 // GRMZM2G018771 // GRMZM2G152775 // GRMZM2G304745 // GRMZM2G457381 // GRMZM2G104179 // GRMZM2G046848 // GRMZM2G452016 // GRMZM2G017789 // GRMZM2G074282 // GRMZM2G140432 // GRMZM2G477491 // GRMZM2G124718 // GRMZM2G472311 // GR…
GO:0006644	P	phospholipid metabolic process	31	3979	153	39203	0.00074	0.085	// GRMZM2G109967 // GRMZM2G048762 // GRMZM2G103721 // GRMZM2G312438 // GRMZM2G392513 // GRMZM2G092595 // GRMZM2G167728 // GRMZM5G815369 // GRMZM2G051262 // GRMZM2G010768 // GRMZM2G000937 // GRMZM2G124313 // GRMZM2G132373 // GRMZM2G176699 // GRMZM2G177438 // GRMZM5G891295 // GRMZM2G090230 // GRMZM2G002499 // GRMZM2G157147 // GRMZM2G110646 // GRMZM2G105362 // GRMZM2G062045 // GRMZM2G061969 // GRMZM…
GO:0009058	P	biosynthetic process	896	3979	7998	39203	0.00097	0.11	// GRMZM5G833140 // GRMZM2G333623 // GRMZM2G177912 // GRMZM2G051896 // GRMZM2G052088 // GRMZM2G138340 // GRMZM5G874163 // GRMZM2G016836 // GRMZM2G084684 // GRMZM2G100858 // GRMZM2G018771 // GRMZM2G136283 // GRMZM2G137151 // GRMZM2G455085 // GRMZM2G407825 // GRMZM2G024851 // GRMZM2G179981 // GRMZM2G127101 // GRMZM2G077045 // GRMZM2G457381 // GRMZM2G149940 // GRMZM2G090051 // GRMZM2G104179 // GRMZM…
GO:0051169	P	nuclear transport	26	3979	122	39203	0.001	0.11	// GRMZM2G157334 // GRMZM2G373738 // GRMZM2G037204 // GRMZM2G122805 // GRMZM2G075051 // GRMZM2G173878 // GRMZM5G803949 // AC166636.1_FG008 // GRMZM2G111494 // GRMZM2G020661 // GRMZM2G061912 // GRMZM2G001953 // GRMZM2G335738 // GRMZM2G128771 // GRMZM2G061900 // GRMZM5G846811 // GRMZM2G136455 // GRMZM2G093186 // GRMZM5G809265 // GRMZM2G473906 // GRMZM2G330430 // GRMZM5G811797 // GRMZM2G156476 // AC…
GO:0006796	P	phosphate metabolic process	360	3979	2994	39203	0.001	0.11	// GRMZM5G833140 // GRMZM2G177912 // GRMZM2G052088 // GRMZM2G048243 // GRMZM2G070961 // GRMZM2G019317 // GRMZM2G304745 // GRMZM2G104918 // GRMZM2G155767 // GRMZM2G477491 // GRMZM2G339540 // GRMZM2G467703 // GRMZM2G439819 // GRMZM2G303768 // GRMZM2G075247 // GRMZM2G577191 // GRMZM2G044180 // GRMZM2G043799 // GRMZM2G140095 // GRMZM2G007283 // GRMZM2G111014 // GRMZM2G165483 // GRMZM2G399087 // GRMZM…
GO:0006913	P	nucleocytoplasmic transport	26	3979	122	39203	0.001	0.11	// GRMZM2G157334 // GRMZM2G373738 // GRMZM2G037204 // GRMZM2G122805 // GRMZM2G075051 // GRMZM2G173878 // GRMZM5G803949 // AC166636.1_FG008 // GRMZM2G111494 // GRMZM2G020661 // GRMZM2G061912 // GRMZM2G001953 // GRMZM2G335738 // GRMZM2G128771 // GRMZM2G061900 // GRMZM5G846811 // GRMZM2G136455 // GRMZM2G093186 // GRMZM5G809265 // GRMZM2G473906 // GRMZM2G330430 // GRMZM5G811797 // GRMZM2G156476 // AC…
GO:0006793	P	phosphorus metabolic process	360	3979	2995	39203	0.0011	0.11	// GRMZM5G833140 // GRMZM2G177912 // GRMZM2G052088 // GRMZM2G048243 // GRMZM2G070961 // GRMZM2G019317 // GRMZM2G304745 // GRMZM2G104918 // GRMZM2G155767 // GRMZM2G477491 // GRMZM2G339540 // GRMZM2G467703 // GRMZM2G439819 // GRMZM2G303768 // GRMZM2G075247 // GRMZM2G577191 // GRMZM2G044180 // GRMZM2G043799 // GRMZM2G140095 // GRMZM2G007283 // GRMZM2G111014 // GRMZM2G165483 // GRMZM2G399087 // GRMZM…
GO:0044283	P	small molecule biosynthetic process	101	3979	708	39203	0.0011	0.11	// GRMZM2G149751 // GRMZM2G169326 // GRMZM2G130062 // GRMZM2G076239 // GRMZM2G010768 // GRMZM2G391511 // GRMZM2G036708 // GRMZM2G090051 // GRMZM2G167085 // GRMZM5G887647 // GRMZM5G813007 // GRMZM2G032878 // GRMZM2G104613 // GRMZM5G882986 // GRMZM2G127139 // GRMZM2G002921 // GRMZM2G365423 // GRMZM2G401934 // GRMZM2G055458 // GRMZM2G060011 // GRMZM2G117956 // GRMZM2G043501 // GRMZM2G082185 // GRMZM…
GO:0045184	P	establishment of protein localization	119	3979	864	39203	0.0013	0.12	// GRMZM2G084767 // GRMZM2G031360 // GRMZM2G094699 // GRMZM2G105425 // GRMZM2G373738 // GRMZM2G086389 // GRMZM2G070978 // GRMZM2G011078 // GRMZM2G007188 // GRMZM2G117507 // GRMZM2G103217 // GRMZM5G894156 // GRMZM2G070765 // GRMZM2G042552 // GRMZM2G140582 // GRMZM2G128771 // GRMZM2G075003 // GRMZM2G156388 // GRMZM2G103771 // GRMZM2G083518 // GRMZM2G152929 // GRMZM2G330430 // GRMZM2G054210 // GRMZM…
GO:0015031	P	protein transport	119	3979	864	39203	0.0013	0.12	// GRMZM2G084767 // GRMZM2G031360 // GRMZM2G094699 // GRMZM2G105425 // GRMZM2G373738 // GRMZM2G086389 // GRMZM2G070978 // GRMZM2G011078 // GRMZM2G007188 // GRMZM2G117507 // GRMZM2G103217 // GRMZM5G894156 // GRMZM2G070765 // GRMZM2G042552 // GRMZM2G140582 // GRMZM2G128771 // GRMZM2G075003 // GRMZM2G156388 // GRMZM2G103771 // GRMZM2G083518 // GRMZM2G152929 // GRMZM2G330430 // GRMZM2G054210 // GRMZM…
GO:0046394	P	carboxylic acid biosynthetic process	74	3979	492	39203	0.0014	0.13	// GRMZM2G179454 // GRMZM2G163683 // GRMZM2G165998 // GRMZM2G365160 // GRMZM2G078373 // AC203754.4_FG008 // GRMZM2G082185 // GRMZM2G161868 // AC215690.3_FG002 // GRMZM2G149751 // GRMZM2G052935 // GRMZM2G090241 // GRMZM2G066321 // GRMZM5G890665 // GRMZM2G175818 // GRMZM2G170595 // GRMZM2G083526 // GRMZM2G175812 // GRMZM2G053720 // GRMZM2G130062 // GRMZM2G124335 // GRMZM2G074589 // GRMZM2G104613 //…
GO:0016053	P	organic acid biosynthetic process	74	3979	492	39203	0.0014	0.13	// GRMZM2G179454 // GRMZM2G163683 // GRMZM2G165998 // GRMZM2G365160 // GRMZM2G078373 // AC203754.4_FG008 // GRMZM2G082185 // GRMZM2G161868 // AC215690.3_FG002 // GRMZM2G149751 // GRMZM2G052935 // GRMZM2G090241 // GRMZM2G066321 // GRMZM5G890665 // GRMZM2G175818 // GRMZM2G170595 // GRMZM2G083526 // GRMZM2G175812 // GRMZM2G053720 // GRMZM2G130062 // GRMZM2G124335 // GRMZM2G074589 // GRMZM2G104613 //…
GO:0044281	P	small molecule metabolic process	329	3979	2730	39203	0.0015	0.13	// GRMZM2G115451 // GRMZM2G361693 // GRMZM2G153536 // GRMZM2G132903 // GRMZM2G069195 // GRMZM2G177912 // GRMZM2G132169 // GRMZM2G334409 // GRMZM2G052336 // GRMZM2G312438 // GRMZM2G149751 // GRMZM2G009940 // GRMZM2G077299 // GRMZM2G051004 // GRMZM2G010152 // GRMZM2G041797 // GRMZM2G415359 // GRMZM2G169326 // GRMZM2G130062 // GRMZM2G076239 // GRMZM2G158629 // AC182617.3_FG001 // GRMZM2G138220 // GR…
GO:0006066	P	alcohol metabolic process	102	3979	729	39203	0.0018	0.15	// GRMZM2G115451 // GRMZM2G361693 // GRMZM2G069195 // GRMZM2G068506 // GRMZM2G312438 // GRMZM2G003883 // GRMZM2G009940 // GRMZM2G077299 // GRMZM2G051004 // GRMZM2G415359 // GRMZM2G169326 // GRMZM2G337113 // GRMZM2G010768 // GRMZM2G071630 // GRMZM2G004534 // GRMZM2G081053 // GRMZM2G172369 // GRMZM2G351023 // GRMZM2G090747 // GRMZM2G005304 // GRMZM2G097043 // GRMZM2G152686 // GRMZM2G152258 // GRMZM…
GO:0055085	P	transmembrane transport	182	3979	1420	39203	0.0018	0.15	// GRMZM2G064563 // GRMZM2G040017 // GRMZM2G400570 // GRMZM2G177912 // AC202439.3_FG006 // GRMZM2G481440 // GRMZM2G051894 // GRMZM2G169914 // GRMZM2G052088 // GRMZM2G001803 // GRMZM5G839411 // GRMZM2G111462 // GRMZM2G119894 // GRMZM2G120563 // GRMZM2G031177 // GRMZM2G138220 // GRMZM2G092125 // GRMZM2G078757 // GRMZM2G086258 // GRMZM2G106921 // GRMZM2G010765 // GRMZM5G843537 // GRMZM2G120876 // GR…
GO:0030384	P	phosphoinositide metabolic process	16	3979	63	39203	0.002	0.16	// GRMZM2G002499 // GRMZM2G048762 // GRMZM2G157147 // GRMZM2G000937 // GRMZM2G103721 // GRMZM2G092595 // GRMZM2G111208 // GRMZM2G132373 // GRMZM2G062045 // GRMZM2G177438 // GRMZM2G050309 // GRMZM2G167728 // GRMZM5G815369 // GRMZM5G891295 // GRMZM2G374973 // GRMZM2G051262
GO:0009057	P	macromolecule catabolic process	107	3979	776	39203	0.0022	0.17	// GRMZM2G361693 // GRMZM2G069195 // GRMZM2G097043 // GRMZM2G003883 // GRMZM2G415359 // GRMZM2G169326 // GRMZM2G152775 // GRMZM2G145226 // GRMZM2G160556 // GRMZM2G059282 // GRMZM2G004534 // GRMZM2G081053 // GRMZM2G089565 // GRMZM2G017789 // GRMZM2G090747 // GRMZM2G032977 // GRMZM2G005304 // GRMZM2G094705 // GRMZM2G374881 // GRMZM2G152686 // GRMZM2G117544 // GRMZM2G027627 // GRMZM2G116314 // GRMZM…
GO:0005975	P	carbohydrate metabolic process	227	3979	1828	39203	0.0023	0.17	// GRMZM2G115451 // GRMZM2G361693 // GRMZM2G031107 // GRMZM2G069195 // GRMZM2G068506 // GRMZM2G119494 // GRMZM2G097043 // GRMZM2G003883 // GRMZM2G085577 // GRMZM2G154678 // GRMZM2G023289 // GRMZM2G081682 // GRMZM2G077299 // GRMZM2G462613 // GRMZM2G051004 // GRMZM2G415359 // GRMZM2G169326 // GRMZM2G337113 // GRMZM2G137535 // GRMZM2G026807 // GRMZM2G056629 // GRMZM2G074158 // GRMZM2G010768 // GRMZM…
GO:0007165	P	signal transduction	99	3979	711	39203	0.0024	0.18	// GRMZM2G125656 // GRMZM2G373738 // GRMZM2G156388 // GRMZM5G882078 // GRMZM2G138349 // GRMZM2G007188 // GRMZM2G176612 // GRMZM2G022308 // GRMZM2G316232 // GRMZM2G351304 // GRMZM2G095392 // GRMZM2G044442 // GRMZM2G093720 // GRMZM2G128771 // GRMZM2G077662 // GRMZM5G853361 // GRMZM2G119886 // GRMZM2G122935 // GRMZM2G152929 // GRMZM2G330430 // GRMZM2G176506 // GRMZM2G365185 // GRMZM2G054821 // GRMZM…
GO:0006694	P	steroid biosynthetic process	23	3979	111	39203	0.0026	0.19	// GRMZM2G057328 // GRMZM2G052336 // GRMZM2G016836 // GRMZM2G166767 // GRMZM2G007252 // GRMZM2G347717 // GRMZM2G145460 // GRMZM2G179981 // GRMZM5G860241 // AC234526.1_FG005 // GRMZM2G168893 // GRMZM2G026930 // GRMZM2G149224 // GRMZM2G044027 // GRMZM2G029547 // GRMZM2G468439 // GRMZM2G001991 // GRMZM2G050076 // GRMZM2G009681 // GRMZM2G370048 // GRMZM2G150541 // GRMZM2G040397 // GRMZM2G170336
GO:0044249	P	cellular biosynthetic process	848	3979	7619	39203	0.0026	0.19	// GRMZM5G833140 // GRMZM2G333623 // GRMZM2G177912 // GRMZM2G051896 // GRMZM2G052088 // GRMZM2G138340 // GRMZM5G874163 // GRMZM2G084684 // GRMZM2G100858 // GRMZM2G018771 // AC182617.3_FG001 // GRMZM2G137151 // GRMZM2G455085 // GRMZM2G407825 // GRMZM2G024851 // GRMZM2G124143 // GRMZM2G127101 // GRMZM2G077045 // GRMZM2G457381 // GRMZM2G149940 // GRMZM2G090051 // GRMZM2G104179 // GRMZM2G167085 // GR…
GO:0007264	P	small GTPase mediated signal transduction	66	3979	441	39203	0.0028	0.2	// GRMZM2G113203 // GRMZM2G117329 // GRMZM2G049055 // GRMZM2G069726 // GRMZM2G075051 // GRMZM2G373738 // GRMZM2G037204 // GRMZM2G093186 // GRMZM2G119886 // GRMZM2G314386 // GRMZM2G081622 // GRMZM2G138349 // GRMZM2G038820 // GRMZM2G365185 // GRMZM2G011518 // GRMZM2G154716 // GRMZM2G179215 // GRMZM2G150876 // GRMZM2G007188 // GRMZM2G157334 // GRMZM2G173878 // GRMZM2G316232 // GRMZM2G022625 // GRMZM…
GO:0008202	P	steroid metabolic process	27	3979	142	39203	0.0034	0.24	// GRMZM2G114126 // GRMZM2G057328 // GRMZM2G052336 // GRMZM2G016836 // GRMZM2G166767 // GRMZM2G007252 // GRMZM2G347717 // GRMZM2G145460 // GRMZM2G179981 // GRMZM2G067049 // GRMZM2G402653 // GRMZM5G860241 // AC234526.1_FG005 // GRMZM2G044027 // GRMZM2G168893 // GRMZM2G026930 // GRMZM2G149224 // GRMZM2G075496 // GRMZM2G029547 // GRMZM2G468439 // GRMZM2G001991 // GRMZM2G050076 // GRMZM2G009681 // GR…
GO:0016114	P	terpenoid biosynthetic process	7	3979	16	39203	0.0036	0.24	// GRMZM2G127139 // GRMZM2G012966 // GRMZM5G835542 // GRMZM2G410515 // GRMZM2G493395 // GRMZM2G454952 // GRMZM2G137151
GO:0006721	P	terpenoid metabolic process	7	3979	16	39203	0.0036	0.24	// GRMZM2G127139 // GRMZM2G012966 // GRMZM5G835542 // GRMZM2G410515 // GRMZM2G493395 // GRMZM2G454952 // GRMZM2G137151
GO:0042254	P	ribosome biogenesis	22	3979	110	39203	0.0046	0.29	// GRMZM2G095806 // GRMZM2G105755 // GRMZM2G132519 // GRMZM2G082613 // GRMZM2G033544 // GRMZM2G399320 // GRMZM2G040672 // GRMZM2G057448 // GRMZM2G158091 // GRMZM2G467086 // GRMZM5G834354 // GRMZM2G005308 // GRMZM2G155437 // GRMZM2G045275 // GRMZM2G304121 // GRMZM2G165694 // GRMZM2G128092 // GRMZM2G135654 // GRMZM2G052344 // GRMZM2G010801 // GRMZM2G178968 // GRMZM2G161285
GO:0022613	P	ribonucleoprotein complex biogenesis	22	3979	110	39203	0.0046	0.29	// GRMZM2G095806 // GRMZM2G105755 // GRMZM2G132519 // GRMZM2G082613 // GRMZM2G033544 // GRMZM2G399320 // GRMZM2G040672 // GRMZM2G057448 // GRMZM2G158091 // GRMZM2G467086 // GRMZM5G834354 // GRMZM2G005308 // GRMZM2G155437 // GRMZM2G045275 // GRMZM2G304121 // GRMZM2G165694 // GRMZM2G128092 // GRMZM2G135654 // GRMZM2G052344 // GRMZM2G010801 // GRMZM2G178968 // GRMZM2G161285
GO:0006468	P	protein amino acid phosphorylation	285	3979	2387	39203	0.0047	0.29	// GRMZM2G053261 // GRMZM5G864414 // GRMZM2G458075 // GRMZM2G066867 // GRMZM2G309568 // GRMZM2G419290 // GRMZM2G048243 // GRMZM2G099754 // GRMZM2G070961 // GRMZM2G426156 // GRMZM2G011070 // GRMZM2G080001 // GRMZM2G019317 // GRMZM2G156013 // GRMZM2G145756 // GRMZM2G321153 // GRMZM2G081915 // GRMZM2G304745 // GRMZM2G088409 // GRMZM2G054634 // GRMZM2G459854 // GRMZM2G377115 // GRMZM2G047486 // GRMZM…
GO:0044265	P	cellular macromolecule catabolic process	90	3979	653	39203	0.0047	0.29	// GRMZM2G361693 // GRMZM2G069195 // GRMZM2G097043 // GRMZM2G003883 // GRMZM2G415359 // GRMZM2G169326 // GRMZM2G152775 // GRMZM2G145226 // GRMZM2G160556 // GRMZM2G059282 // GRMZM2G004534 // GRMZM2G081053 // GRMZM2G089565 // GRMZM2G017789 // GRMZM2G090747 // GRMZM2G032977 // GRMZM2G005304 // GRMZM2G094705 // GRMZM2G374881 // GRMZM2G152686 // GRMZM2G117544 // GRMZM2G027627 // GRMZM2G116314 // GRMZM…
GO:0051716	P	cellular response to stimulus	50	3979	324	39203	0.005	0.3	// GRMZM2G084762 // GRMZM2G388915 // GRMZM2G143535 // GRMZM2G114707 // GRMZM2G089010 // GRMZM2G104608 // GRMZM2G377589 // GRMZM2G131756 // GRMZM2G173309 // GRMZM2G319402 // GRMZM2G092991 // GRMZM2G139329 // GRMZM2G069928 // GRMZM2G121427 // GRMZM2G700757 // GRMZM2G176455 // GRMZM2G021439 // GRMZM2G106056 // GRMZM2G093623 // GRMZM2G024739 // GRMZM2G028665 // GRMZM2G052821 // GRMZM2G175269 // GRMZM…
GO:0042493	P	response to drug	28	3979	154	39203	0.005	0.3	// GRMZM2G481440 // GRMZM2G151903 // GRMZM2G154845 // GRMZM5G890665 // GRMZM2G110201 // GRMZM2G174458 // GRMZM5G801875 // GRMZM2G010765 // GRMZM2G133006 // GRMZM2G163154 // GRMZM2G148937 // GRMZM2G029219 // GRMZM2G115105 // GRMZM2G165530 // GRMZM5G870170 // GRMZM2G043075 // GRMZM2G031177 // GRMZM2G000812 // GRMZM2G098679 // GRMZM2G149553 // GRMZM2G072850 // GRMZM2G035595 // GRMZM2G120563 // GRMZM…
GO:0015893	P	drug transport	28	3979	154	39203	0.005	0.3	// GRMZM2G481440 // GRMZM2G151903 // GRMZM2G154845 // GRMZM5G890665 // GRMZM2G110201 // GRMZM2G174458 // GRMZM5G801875 // GRMZM2G010765 // GRMZM2G133006 // GRMZM2G163154 // GRMZM2G148937 // GRMZM2G029219 // GRMZM2G115105 // GRMZM2G165530 // GRMZM5G870170 // GRMZM2G043075 // GRMZM2G031177 // GRMZM2G000812 // GRMZM2G098679 // GRMZM2G149553 // GRMZM2G072850 // GRMZM2G035595 // GRMZM2G120563 // GRMZM…
GO:0016310	P	phosphorylation	323	3979	2743	39203	0.0054	0.31	// GRMZM5G833140 // GRMZM2G053261 // GRMZM5G864414 // GRMZM2G038893 // GRMZM2G177912 // GRMZM2G458075 // GRMZM2G066867 // GRMZM2G309568 // GRMZM2G052088 // GRMZM2G451281 // GRMZM2G063533 // GRMZM2G419290 // GRMZM2G048243 // GRMZM2G099754 // GRMZM2G070961 // GRMZM2G426156 // GRMZM2G074015 // GRMZM2G076943 // GRMZM2G303768 // GRMZM2G019317 // GRMZM2G156013 // GRMZM2G145756 // GRMZM2G138220 // GRMZM…
GO:0000160	P	two-component signal transduction system (phosphorelay)	19	3979	92	39203	0.0061	0.34	// GRMZM5G833140 // GRMZM2G098474 // GRMZM2G148056 // GRMZM2G125943 // GRMZM2G367834 // GRMZM2G151223 // GRMZM2G089010 // GRMZM2G479110 // GRMZM2G126834 // GRMZM2G320941 // GRMZM2G075368 // GRMZM2G129954 // GRMZM2G016145 // GRMZM2G319187 // GRMZM2G014154 // GRMZM2G179024 // GRMZM2G095727 // GRMZM2G155767 // GRMZM2G100318
GO:0010033	P	response to organic substance	16	3979	72	39203	0.0063	0.34	// GRMZM2G159399 // GRMZM2G153233 // GRMZM2G073750 // GRMZM2G475882 // GRMZM2G035405 // GRMZM2G089010 // GRMZM2G702026 // GRMZM2G075368 // GRMZM2G338259 // GRMZM2G028980 // GRMZM5G874163 // GRMZM2G081158 // GRMZM2G030710 // GRMZM2G437460 // GRMZM2G089640 // GRMZM2G017187
GO:0009725	P	response to hormone stimulus	16	3979	72	39203	0.0063	0.34	// GRMZM2G159399 // GRMZM2G153233 // GRMZM2G073750 // GRMZM2G475882 // GRMZM2G035405 // GRMZM2G089010 // GRMZM2G702026 // GRMZM2G075368 // GRMZM2G338259 // GRMZM2G028980 // GRMZM5G874163 // GRMZM2G081158 // GRMZM2G030710 // GRMZM2G437460 // GRMZM2G089640 // GRMZM2G017187
GO:0009719	P	response to endogenous stimulus	16	3979	72	39203	0.0063	0.34	// GRMZM2G159399 // GRMZM2G153233 // GRMZM2G073750 // GRMZM2G475882 // GRMZM2G035405 // GRMZM2G089010 // GRMZM2G702026 // GRMZM2G075368 // GRMZM2G338259 // GRMZM2G028980 // GRMZM5G874163 // GRMZM2G081158 // GRMZM2G030710 // GRMZM2G437460 // GRMZM2G089640 // GRMZM2G017187
GO:0046488	P	phosphatidylinositol metabolic process	9	3979	29	39203	0.0066	0.34	// GRMZM2G092595 // GRMZM2G157147 // GRMZM2G374973 // GRMZM2G111208 // GRMZM2G132373 // GRMZM2G062045 // GRMZM2G002499 // GRMZM2G050309 // GRMZM2G177438
GO:0031163	P	metallo-sulfur cluster assembly	9	3979	29	39203	0.0066	0.34	// GRMZM5G868273 // GRMZM2G099045 // GRMZM2G113017 // GRMZM2G084783 // GRMZM2G156713 // GRMZM2G154499 // GRMZM2G163996 // AC217977.3_FG003 // GRMZM2G050971
GO:0016226	P	iron-sulfur cluster assembly	9	3979	29	39203	0.0066	0.34	// GRMZM5G868273 // GRMZM2G099045 // GRMZM2G113017 // GRMZM2G084783 // GRMZM2G156713 // GRMZM2G154499 // GRMZM2G163996 // AC217977.3_FG003 // GRMZM2G050971
GO:0046486	P	glycerolipid metabolic process	19	3979	93	39203	0.0067	0.34	// GRMZM2G050309 // GRMZM2G002499 // GRMZM2G048762 // GRMZM2G157147 // GRMZM2G000937 // GRMZM2G103721 // GRMZM2G477340 // GRMZM2G312438 // GRMZM2G111208 // GRMZM2G132373 // GRMZM2G062045 // GRMZM2G177438 // GRMZM2G061969 // GRMZM2G167728 // GRMZM2G092595 // GRMZM5G815369 // GRMZM5G891295 // GRMZM2G374973 // GRMZM2G051262
GO:0006650	P	glycerophospholipid metabolic process	19	3979	93	39203	0.0067	0.34	// GRMZM2G050309 // GRMZM2G002499 // GRMZM2G048762 // GRMZM2G157147 // GRMZM2G000937 // GRMZM2G103721 // GRMZM2G477340 // GRMZM2G312438 // GRMZM2G111208 // GRMZM2G132373 // GRMZM2G062045 // GRMZM2G177438 // GRMZM2G061969 // GRMZM2G167728 // GRMZM2G092595 // GRMZM5G815369 // GRMZM5G891295 // GRMZM2G374973 // GRMZM2G051262
GO:0051188	P	cofactor biosynthetic process	49	3979	324	39203	0.0075	0.37	// GRMZM5G868273 // GRMZM2G142836 // GRMZM2G095806 // GRMZM2G162776 // GRMZM2G084783 // GRMZM2G039396 // GRMZM2G009940 // GRMZM2G163996 // GRMZM2G155974 // GRMZM2G101698 // GRMZM2G178859 // GRMZM2G141607 // GRMZM2G000739 // GRMZM2G128146 // GRMZM2G381933 // GRMZM2G391511 // GRMZM2G099045 // GRMZM5G824944 // AC217977.3_FG003 // GRMZM2G050971 // GRMZM5G887647 // GRMZM2G009519 // GRMZM2G351023 // GR…
GO:0009056	P	catabolic process	129	3979	1005	39203	0.0075	0.37	// GRMZM2G361693 // GRMZM2G048559 // GRMZM2G069195 // GRMZM2G132169 // GRMZM2G097043 // GRMZM2G003883 // GRMZM2G415359 // GRMZM2G169326 // GRMZM2G152775 // GRMZM2G410991 // GRMZM2G160556 // GRMZM2G059282 // GRMZM2G004534 // GRMZM2G081053 // GRMZM2G089565 // GRMZM2G017789 // GRMZM2G090747 // GRMZM2G173195 // GRMZM2G473001 // GRMZM2G064799 // GRMZM2G032977 // GRMZM2G005304 // GRMZM2G094705 // GRMZM…
GO:0005996	P	monosaccharide metabolic process	70	3979	497	39203	0.0075	0.37	// GRMZM2G115451 // GRMZM2G050514 // GRMZM2G069195 // GRMZM2G068506 // GRMZM2G361693 // GRMZM2G052336 // GRMZM2G456086 // GRMZM2G064302 // GRMZM2G160842 // GRMZM2G003883 // GRMZM2G086845 // GRMZM2G179521 // GRMZM2G077299 // GRMZM2G051004 // GRMZM2G057823 // GRMZM5G874903 // GRMZM2G415359 // GRMZM2G176307 // GRMZM2G169326 // GRMZM2G171713 // GRMZM2G337113 // GRMZM2G005955 // GRMZM2G072091 // GRMZM…
GO:0006790	P	sulfur metabolic process	25	3979	138	39203	0.0079	0.38	// GRMZM2G149751 // GRMZM2G165998 // GRMZM2G082185 // GRMZM2G155974 // GRMZM2G101698 // GRMZM2G076239 // GRMZM2G152757 // GRMZM2G036708 // GRMZM2G108364 // GRMZM2G172322 // GRMZM2G347056 // GRMZM2G095400 // GRMZM5G845021 // GRMZM2G443985 // GRMZM2G401934 // GRMZM2G112149 // GRMZM2G020096 // GRMZM5G864815 // GRMZM2G027663 // GRMZM2G055458 // GRMZM2G111164 // GRMZM2G319109 // GRMZM5G806449 // AC189…
GO:0006281	P	DNA repair	46	3979	303	39203	0.0088	0.42	// GRMZM2G084762 // GRMZM2G388915 // GRMZM2G143535 // GRMZM2G114707 // GRMZM2G104608 // GRMZM2G377589 // GRMZM2G131756 // GRMZM2G173309 // GRMZM2G319402 // GRMZM2G092991 // GRMZM2G139329 // GRMZM2G069928 // GRMZM2G121427 // GRMZM2G700757 // GRMZM2G176455 // GRMZM2G021439 // GRMZM2G106056 // GRMZM2G093623 // GRMZM2G024739 // GRMZM2G028665 // GRMZM2G175269 // GRMZM2G139198 // GRMZM2G095931 // GRMZM…
GO:0006974	P	response to DNA damage stimulus	46	3979	305	39203	0.0098	0.46	// GRMZM2G084762 // GRMZM2G388915 // GRMZM2G143535 // GRMZM2G114707 // GRMZM2G104608 // GRMZM2G377589 // GRMZM2G131756 // GRMZM2G173309 // GRMZM2G319402 // GRMZM2G092991 // GRMZM2G139329 // GRMZM2G069928 // GRMZM2G121427 // GRMZM2G700757 // GRMZM2G176455 // GRMZM2G021439 // GRMZM2G106056 // GRMZM2G093623 // GRMZM2G024739 // GRMZM2G028665 // GRMZM2G175269 // GRMZM2G139198 // GRMZM2G095931 // GRMZM…
GO:0006814	P	sodium ion transport	13	3979	57	39203	0.011	0.51	// GRMZM2G055089 // GRMZM2G086258 // GRMZM2G165991 // AF546187.1_FG011 // GRMZM2G311165 // GRMZM2G040933 // GRMZM2G149619 // GRMZM2G027851 // GRMZM5G890665 // GRMZM2G037342 // GRMZM2G106056 // GRMZM2G127683 // GRMZM2G113139
GO:0015914	P	phospholipid transport	5	3979	11	39203	0.012	0.56	// GRMZM2G324462 // GRMZM2G407825 // GRMZM2G055209 // GRMZM5G840699 // GRMZM2G398288
GO:0008654	P	phospholipid biosynthetic process	16	3979	79	39203	0.013	0.58	// GRMZM2G155242 // GRMZM2G109967 // GRMZM2G048762 // GRMZM2G010768 // GRMZM2G000937 // GRMZM2G110646 // GRMZM2G477340 // GRMZM2G392513 // GRMZM2G176699 // GRMZM2G167728 // GRMZM2G124313 // GRMZM5G815369 // GRMZM2G051262 // GRMZM5G891295 // GRMZM2G362718 // GRMZM2G133885
GO:0006855	P	multidrug transport	16	3979	79	39203	0.013	0.58	// GRMZM2G174458 // GRMZM2G151903 // GRMZM5G890665 // GRMZM2G481440 // GRMZM2G010765 // GRMZM2G133006 // GRMZM2G163154 // GRMZM2G148937 // GRMZM2G170128 // GRMZM2G154845 // GRMZM2G115105 // GRMZM2G031177 // GRMZM2G120563 // GRMZM5G870170 // GRMZM2G043075 // GRMZM5G801875
GO:0009081	P	branched chain family amino acid metabolic process	11	3979	46	39203	0.014	0.62	// GRMZM2G161868 // GRMZM2G153984 // GRMZM5G860824 // GRMZM2G407044 // GRMZM2G055507 // GRMZM2G104613 // GRMZM5G848696 // GRMZM5G803490 // GRMZM2G569855 // GRMZM2G153536 // GRMZM2G130062
GO:0019751	P	polyol metabolic process	17	3979	87	39203	0.014	0.62	// GRMZM2G063258 // GRMZM2G155242 // GRMZM2G045753 // GRMZM2G012966 // GRMZM2G010768 // GRMZM2G064962 // GRMZM2G056829 // GRMZM2G103382 // GRMZM2G135029 // GRMZM2G392513 // GRMZM2G149903 // GRMZM5G831313 // GRMZM2G126900 // GRMZM2G023163 // GRMZM2G035709 // GRMZM2G090747 // GRMZM2G173195
GO:0033554	P	cellular response to stress	46	3979	314	39203	0.015	0.65	// GRMZM2G084762 // GRMZM2G388915 // GRMZM2G143535 // GRMZM2G114707 // GRMZM2G104608 // GRMZM2G377589 // GRMZM2G131756 // GRMZM2G173309 // GRMZM2G319402 // GRMZM2G092991 // GRMZM2G139329 // GRMZM2G069928 // GRMZM2G121427 // GRMZM2G700757 // GRMZM2G176455 // GRMZM2G021439 // GRMZM2G106056 // GRMZM2G093623 // GRMZM2G024739 // GRMZM2G028665 // GRMZM2G175269 // GRMZM2G139198 // GRMZM2G095931 // GRMZM…
GO:0009416	P	response to light stimulus	13	3979	61	39203	0.017	0.7	// GRMZM2G444075 // GRMZM2G048281 // GRMZM2G023346 // GRMZM2G169825 // GRMZM2G114055 // GRMZM2G044359 // GRMZM2G004523 // GRMZM2G105400 // GRMZM2G154149 // GRMZM2G092174 // GRMZM2G084397 // GRMZM2G157727 // GRMZM2G169782
GO:0009314	P	response to radiation	13	3979	61	39203	0.017	0.7	// GRMZM2G444075 // GRMZM2G048281 // GRMZM2G023346 // GRMZM2G169825 // GRMZM2G114055 // GRMZM2G044359 // GRMZM2G004523 // GRMZM2G105400 // GRMZM2G154149 // GRMZM2G092174 // GRMZM2G084397 // GRMZM2G157727 // GRMZM2G169782
GO:0032502	P	developmental process	20	3979	111	39203	0.017	0.7	// GRMZM5G857936 // GRMZM2G163717 // GRMZM2G101852 // GRMZM2G017923 // GRMZM2G008123 // GRMZM2G144638 // GRMZM2G009070 // GRMZM2G136341 // GRMZM2G088313 // GRMZM2G009265 // GRMZM2G146354 // GRMZM2G068657 // GRMZM2G456452 // GRMZM2G063868 // GRMZM2G019879 // GRMZM2G100641 // GRMZM2G433942 // GRMZM2G008862 // GRMZM2G151295 // GRMZM2G100146
GO:0044272	P	sulfur compound biosynthetic process	18	3979	96	39203	0.017	0.7	// GRMZM2G076239 // GRMZM2G055458 // GRMZM2G165998 // GRMZM2G095400 // GRMZM2G082185 // GRMZM2G112149 // GRMZM2G149751 // GRMZM2G319109 // GRMZM2G036708 // GRMZM2G443985 // GRMZM2G401934 // GRMZM2G101698 // GRMZM2G111164 // GRMZM2G155974 // GRMZM2G020096 // GRMZM2G039982 // GRMZM5G864815 // GRMZM2G027663
GO:0051186	P	cofactor metabolic process	63	3979	461	39203	0.018	0.72	// GRMZM5G868273 // GRMZM2G142836 // GRMZM2G095806 // GRMZM2G162776 // GRMZM2G456086 // GRMZM2G084783 // GRMZM5G848696 // GRMZM2G039396 // GRMZM2G009940 // GRMZM2G163996 // GRMZM2G344476 // GRMZM2G064799 // GRMZM2G155974 // GRMZM5G874903 // GRMZM2G101698 // GRMZM2G178859 // GRMZM2G141607 // GRMZM2G000739 // GRMZM2G128146 // GRMZM2G381933 // GRMZM2G391511 // GRMZM2G099045 // GRMZM5G824944 // AC217…
GO:0051651	P	maintenance of location in cell	6	3979	18	39203	0.019	0.72	// GRMZM2G130278 // GRMZM2G138881 // GRMZM2G031802 // GRMZM2G109885 // GRMZM2G101413 // GRMZM2G151268
GO:0051235	P	maintenance of location	6	3979	18	39203	0.019	0.72	// GRMZM2G130278 // GRMZM2G138881 // GRMZM2G031802 // GRMZM2G109885 // GRMZM2G101413 // GRMZM2G151268
GO:0034470	P	ncRNA processing	25	3979	150	39203	0.019	0.72	// GRMZM2G095806 // GRMZM2G105755 // GRMZM2G019597 // GRMZM2G082613 // GRMZM2G097258 // GRMZM2G436001 // GRMZM2G033544 // GRMZM2G040672 // GRMZM2G057448 // GRMZM2G352248 // GRMZM5G834354 // GRMZM2G005308 // GRMZM2G158091 // GRMZM2G098214 // AC211349.4_FG001 // GRMZM2G024260 // GRMZM2G045275 // GRMZM2G078756 // GRMZM5G855860 // GRMZM2G165694 // GRMZM2G128092 // GRMZM2G109885 // GRMZM2G052344 // GR…
GO:0045185	P	maintenance of protein location	6	3979	18	39203	0.019	0.72	// GRMZM2G130278 // GRMZM2G138881 // GRMZM2G031802 // GRMZM2G109885 // GRMZM2G101413 // GRMZM2G151268
GO:0030163	P	protein catabolic process	50	3979	353	39203	0.019	0.72	// GRMZM2G178120 // GRMZM2G104373 // GRMZM2G376074 // GRMZM2G155384 // GRMZM2G091151 // GRMZM2G094705 // GRMZM2G145816 // GRMZM2G045371 // GRMZM2G027750 // GRMZM2G136443 // GRMZM2G095593 // GRMZM2G030805 // GRMZM2G704093 // GRMZM2G181359 // GRMZM2G074037 // GRMZM2G152775 // GRMZM2G145226 // GRMZM2G160556 // GRMZM2G074386 // GRMZM2G059282 // GRMZM2G107362 // GRMZM2G092975 // GRMZM2G014805 // GRMZM…
GO:0048878	P	chemical homeostasis	12	3979	55	39203	0.019	0.72	// GRMZM5G812923 // GRMZM2G325575 // GRMZM2G113139 // GRMZM2G165991 // GRMZM2G027851 // GRMZM2G055089 // GRMZM2G106056 // GRMZM2G311165 // GRMZM2G105539 // GRMZM2G037342 // GRMZM2G127683 // GRMZM2G341934
GO:0050801	P	ion homeostasis	12	3979	55	39203	0.019	0.72	// GRMZM5G812923 // GRMZM2G325575 // GRMZM2G113139 // GRMZM2G165991 // GRMZM2G027851 // GRMZM2G055089 // GRMZM2G106056 // GRMZM2G311165 // GRMZM2G105539 // GRMZM2G037342 // GRMZM2G127683 // GRMZM2G341934
GO:0055080	P	cation homeostasis	12	3979	55	39203	0.019	0.72	// GRMZM5G812923 // GRMZM2G325575 // GRMZM2G113139 // GRMZM2G165991 // GRMZM2G027851 // GRMZM2G055089 // GRMZM2G106056 // GRMZM2G311165 // GRMZM2G105539 // GRMZM2G037342 // GRMZM2G127683 // GRMZM2G341934
GO:0032507	P	maintenance of protein location in cell	6	3979	18	39203	0.019	0.72	// GRMZM2G130278 // GRMZM2G138881 // GRMZM2G031802 // GRMZM2G109885 // GRMZM2G101413 // GRMZM2G151268
GO:0044271	P	cellular nitrogen compound biosynthetic process	73	3979	549	39203	0.02	0.72	// GRMZM2G179454 // GRMZM2G149751 // GRMZM2G352248 // GRMZM2G365160 // GRMZM2G090241 // AC203754.4_FG008 // GRMZM2G162776 // GRMZM2G082185 // GRMZM2G161868 // GRMZM2G039396 // GRMZM2G052935 // GRMZM2G165998 // GRMZM2G104546 // GRMZM2G170595 // GRMZM2G053720 // GRMZM2G130062 // GRMZM2G076239 // GRMZM2G178859 // GRMZM2G074589 // GRMZM2G072091 // GRMZM2G407044 // GRMZM2G134426 // GRMZM2G036861 // GR…
GO:0007155	P	cell adhesion	43	3979	296	39203	0.02	0.74	// GRMZM2G394027 // GRMZM2G097313 // GRMZM2G099005 // GRMZM2G074377 // GRMZM2G124563 // GRMZM2G105253 // GRMZM2G102838 // GRMZM2G314647 // GRMZM2G055331 // GRMZM5G850640 // GRMZM2G008862 // GRMZM2G383122 // GRMZM2G064111 // GRMZM2G043501 // GRMZM2G050933 // GRMZM2G017923 // GRMZM2G088313 // GRMZM2G142779 // GRMZM2G019879 // GRMZM2G108767 // GRMZM2G472693 // GRMZM2G346138 // GRMZM2G036282 // GRMZM…
GO:0042180	P	cellular ketone metabolic process	146	3979	1198	39203	0.021	0.75	// GRMZM2G301553 // GRMZM2G132903 // GRMZM2G148709 // GRMZM2G097043 // GRMZM2G149751 // GRMZM2G019090 // GRMZM2G415359 // GRMZM2G169326 // GRMZM2G130062 // GRMZM2G427097 // GRMZM2G078756 // GRMZM2G455085 // GRMZM2G036708 // GRMZM2G090051 // GRMZM2G167085 // GRMZM2G029573 // GRMZM5G813007 // GRMZM2G032878 // GRMZM2G104613 // GRMZM2G094712 // GRMZM2G046601 // GRMZM2G002921 // GRMZM2G017671 // GRMZM…
GO:0019318	P	hexose metabolic process	62	3979	457	39203	0.021	0.75	// GRMZM2G115451 // GRMZM2G050514 // GRMZM2G069195 // GRMZM2G068506 // GRMZM2G361693 // GRMZM2G052336 // GRMZM2G456086 // GRMZM2G064302 // GRMZM2G160842 // GRMZM2G003883 // GRMZM2G179521 // GRMZM2G051004 // GRMZM2G057823 // GRMZM5G874903 // GRMZM2G415359 // GRMZM2G176307 // GRMZM2G169326 // GRMZM2G171713 // GRMZM2G337113 // GRMZM2G005955 // GRMZM2G031107 // GRMZM2G058745 // GRMZM2G050933 // GRMZM…
GO:0022610	P	biological adhesion	43	3979	297	39203	0.021	0.75	// GRMZM2G394027 // GRMZM2G097313 // GRMZM2G099005 // GRMZM2G074377 // GRMZM2G124563 // GRMZM2G105253 // GRMZM2G102838 // GRMZM2G314647 // GRMZM2G055331 // GRMZM5G850640 // GRMZM2G008862 // GRMZM2G383122 // GRMZM2G064111 // GRMZM2G043501 // GRMZM2G050933 // GRMZM2G017923 // GRMZM2G088313 // GRMZM2G142779 // GRMZM2G019879 // GRMZM2G108767 // GRMZM2G472693 // GRMZM2G346138 // GRMZM2G036282 // GRMZM…
GO:0044248	P	cellular catabolic process	102	3979	806	39203	0.022	0.75	// GRMZM2G361693 // GRMZM2G027857 // GRMZM2G069195 // GRMZM2G132169 // GRMZM2G097043 // GRMZM2G003883 // GRMZM2G415359 // GRMZM2G169326 // GRMZM2G152775 // GRMZM2G145226 // GRMZM2G160556 // GRMZM2G059282 // GRMZM2G004534 // GRMZM2G081053 // GRMZM2G089565 // GRMZM2G017789 // GRMZM2G090747 // GRMZM2G173195 // GRMZM2G473001 // GRMZM2G064799 // GRMZM2G032977 // GRMZM2G005304 // GRMZM2G094705 // GRMZM…
GO:0007275	P	multicellular organismal development	19	3979	107	39203	0.022	0.77	// GRMZM5G857936 // GRMZM2G163717 // GRMZM2G101852 // GRMZM2G017923 // GRMZM2G008123 // GRMZM2G144638 // GRMZM2G136341 // GRMZM2G088313 // GRMZM2G009265 // GRMZM2G146354 // GRMZM2G068657 // GRMZM2G456452 // GRMZM2G063868 // GRMZM2G019879 // GRMZM2G100641 // GRMZM2G433942 // GRMZM2G008862 // GRMZM2G151295 // GRMZM2G100146
GO:0006413	P	translational initiation	16	3979	85	39203	0.022	0.77	// GRMZM2G115598 // GRMZM2G056462 // GRMZM2G046065 // GRMZM2G002828 // GRMZM5G835323 // GRMZM2G096389 // GRMZM2G092165 // GRMZM2G068352 // GRMZM2G073535 // GRMZM2G128189 // GRMZM2G048703 // GRMZM2G165917 // GRMZM2G121123 // GRMZM2G174757 // GRMZM2G113414 // GRMZM2G084062
GO:0008652	P	cellular amino acid biosynthetic process	46	3979	324	39203	0.023	0.79	// GRMZM2G149751 // GRMZM2G165998 // GRMZM2G365160 // GRMZM2G090241 // AC203754.4_FG008 // GRMZM2G082185 // GRMZM2G161868 // GRMZM2G052935 // GRMZM2G104546 // GRMZM2G170595 // GRMZM2G053720 // GRMZM2G130062 // GRMZM2G074589 // GRMZM2G407044 // GRMZM2G134426 // GRMZM2G036861 // GRMZM2G055507 // GRMZM2G036708 // GRMZM2G005990 // GRMZM2G375064 // GRMZM5G813007 // GRMZM2G036609 // GRMZM2G050514 // GR…
GO:0009082	P	branched chain family amino acid biosynthetic process	7	3979	25	39203	0.024	0.81	// GRMZM2G055507 // GRMZM2G407044 // GRMZM2G104613 // GRMZM2G161868 // GRMZM5G803490 // GRMZM2G569855 // GRMZM2G130062
GO:0016051	P	carbohydrate biosynthetic process	42	3979	293	39203	0.026	0.86	// GRMZM2G115451 // GRMZM2G068506 // GRMZM2G126988 // GRMZM2G430680 // GRMZM2G180951 // GRMZM2G105791 // GRMZM2G012044 // GRMZM2G169326 // GRMZM2G347717 // GRMZM2G010768 // GRMZM2G142898 // GRMZM2G052336 // GRMZM2G028353 // GRMZM2G176699 // GRMZM2G141399 // GRMZM2G166767 // GRMZM2G347280 // GRMZM2G087326 // GRMZM2G022782 // GRMZM2G113137 // GRMZM2G106213 // GRMZM2G174396 // GRMZM2G049372 // GRMZM…
GO:0018130	P	heterocycle biosynthetic process	30	3979	196	39203	0.027	0.89	// AC203754.4_FG008 // GRMZM2G162776 // GRMZM2G170595 // GRMZM2G101698 // GRMZM2G076239 // GRMZM2G178859 // GRMZM2G072091 // GRMZM2G000739 // GRMZM2G381933 // GRMZM2G339523 // GRMZM2G131907 // GRMZM2G009519 // GRMZM2G135132 // GRMZM2G051219 // GRMZM2G095400 // GRMZM2G401934 // GRMZM5G864815 // GRMZM2G027663 // GRMZM2G047095 // GRMZM2G055458 // GRMZM2G162672 // GRMZM2G039982 // GRMZM2G043453 // GR…
GO:0006072	P	glycerol-3-phosphate metabolic process	8	3979	32	39203	0.027	0.89	// GRMZM2G063258 // GRMZM2G012966 // GRMZM2G135029 // GRMZM2G023163 // GRMZM5G831313 // GRMZM2G035709 // GRMZM2G090747 // GRMZM2G173195
GO:0006261	P	DNA-dependent DNA replication	8	3979	32	39203	0.027	0.89	// GRMZM2G327032 // GRMZM2G130351 // GRMZM2G066101 // GRMZM2G062333 // GRMZM2G021069 // GRMZM2G450055 // GRMZM2G139894 // GRMZM2G348956
GO:0016070	P	RNA metabolic process	352	3979	3121	39203	0.028	0.91	// GRMZM5G833140 // GRMZM2G105755 // GRMZM2G051896 // GRMZM2G138340 // GRMZM2G004334 // GRMZM2G370332 // GRMZM2G455085 // GRMZM2G024851 // GRMZM2G127101 // GRMZM2G003514 // GRMZM2G149940 // GRMZM2G155767 // GRMZM2G127537 // GRMZM2G059851 // GRMZM2G019956 // GRMZM2G008663 // GRMZM2G037630 // GRMZM2G140754 // GRMZM2G075320 // GRMZM5G874163 // GRMZM2G330430 // GRMZM2G161435 // GRMZM2G007914 // GRMZM…
GO:0043436	P	oxoacid metabolic process	143	3979	1186	39203	0.029	0.91	// GRMZM2G301553 // GRMZM2G132903 // GRMZM2G148709 // GRMZM2G097043 // GRMZM2G149751 // GRMZM2G019090 // GRMZM2G415359 // GRMZM2G169326 // GRMZM2G130062 // GRMZM2G427097 // GRMZM2G078756 // GRMZM2G455085 // GRMZM2G036708 // GRMZM2G090051 // GRMZM2G167085 // GRMZM2G029573 // GRMZM5G813007 // GRMZM2G032878 // GRMZM2G104613 // GRMZM2G094712 // GRMZM2G046601 // GRMZM2G002921 // GRMZM2G017671 // GRMZM…
GO:0019752	P	carboxylic acid metabolic process	143	3979	1186	39203	0.029	0.91	// GRMZM2G301553 // GRMZM2G132903 // GRMZM2G148709 // GRMZM2G097043 // GRMZM2G149751 // GRMZM2G019090 // GRMZM2G415359 // GRMZM2G169326 // GRMZM2G130062 // GRMZM2G427097 // GRMZM2G078756 // GRMZM2G455085 // GRMZM2G036708 // GRMZM2G090051 // GRMZM2G167085 // GRMZM2G029573 // GRMZM5G813007 // GRMZM2G032878 // GRMZM2G104613 // GRMZM2G094712 // GRMZM2G046601 // GRMZM2G002921 // GRMZM2G017671 // GRMZM…
GO:0065007	P	biological regulation	683	3979	6272	39203	0.03	0.91	// GRMZM5G833140 // GRMZM2G003514 // GRMZM2G373738 // GRMZM2G138340 // GRMZM5G874163 // GRMZM2G048243 // GRMZM2G084684 // GRMZM2G168898 // GRMZM2G138349 // GRMZM2G035445 // GRMZM2G085849 // GRMZM2G375085 // GRMZM2G024851 // GRMZM2G127101 // GRMZM2G077045 // GRMZM2G033915 // GRMZM2G104179 // GRMZM2G119485 // GRMZM2G442804 // GRMZM2G093720 // GRMZM2G155767 // GRMZM2G476685 // GRMZM2G127537 // GRMZM…
GO:0006082	P	organic acid metabolic process	143	3979	1188	39203	0.03	0.91	// GRMZM2G301553 // GRMZM2G132903 // GRMZM2G148709 // GRMZM2G097043 // GRMZM2G149751 // GRMZM2G019090 // GRMZM2G415359 // GRMZM2G169326 // GRMZM2G130062 // GRMZM2G427097 // GRMZM2G078756 // GRMZM2G455085 // GRMZM2G036708 // GRMZM2G090051 // GRMZM2G167085 // GRMZM2G029573 // GRMZM5G813007 // GRMZM2G032878 // GRMZM2G104613 // GRMZM2G094712 // GRMZM2G046601 // GRMZM2G002921 // GRMZM2G017671 // GRMZM…
GO:0019321	P	pentose metabolic process	11	3979	53	39203	0.031	0.91	// GRMZM2G132607 // GRMZM2G000566 // GRMZM2G072091 // GRMZM2G051677 // GRMZM2G456086 // GRMZM5G874903 // GRMZM2G086845 // GRMZM2G077299 // GRMZM5G885766 // GRMZM2G103843 // GRMZM2G135132
GO:0046148	P	pigment biosynthetic process	10	3979	46	39203	0.031	0.91	// GRMZM2G047095 // GRMZM2G178859 // GRMZM2G162672 // GRMZM2G162776 // GRMZM2G043453 // GRMZM2G410515 // GRMZM2G131907 // GRMZM2G454952 // GRMZM2G113325 // GRMZM2G012966
GO:0030001	P	metal ion transport	79	3979	616	39203	0.031	0.91	// AC233870.1_FG004 // GRMZM2G352695 // GRMZM2G049077 // GRMZM2G310569 // GRMZM2G148060 // GRMZM2G153087 // GRMZM2G132690 // GRMZM2G071630 // GRMZM2G165991 // GRMZM2G086389 // GRMZM2G056431 // GRMZM2G014695 // GRMZM2G157202 // GRMZM2G001803 // GRMZM2G028258 // GRMZM2G008290 // GRMZM2G020766 // GRMZM5G890665 // GRMZM2G010152 // GRMZM2G127683 // GRMZM2G035709 // GRMZM2G420436 // GRMZM2G011479 // GR…
GO:0006621	P	protein retention in ER lumen	5	3979	15	39203	0.032	0.91	// GRMZM2G130278 // GRMZM2G138881 // GRMZM2G101413 // GRMZM2G031802 // GRMZM2G109885
GO:0051273	P	beta-glucan metabolic process	5	3979	15	39203	0.032	0.91	// GRMZM5G840560 // GRMZM2G430680 // GRMZM2G180951 // GRMZM2G059212 // GRMZM2G453794
GO:0051274	P	beta-glucan biosynthetic process	5	3979	15	39203	0.032	0.91	// GRMZM5G840560 // GRMZM2G430680 // GRMZM2G180951 // GRMZM2G059212 // GRMZM2G453794
GO:0034660	P	ncRNA metabolic process	49	3979	357	39203	0.032	0.91	// GRMZM2G301553 // GRMZM2G095806 // GRMZM2G105755 // AC211349.4_FG001 // GRMZM2G019597 // GRMZM2G038667 // GRMZM2G066345 // GRMZM2G082613 // GRMZM2G112154 // GRMZM2G011169 // GRMZM2G097258 // GRMZM2G107089 // GRMZM2G113873 // GRMZM2G098214 // GRMZM2G033544 // GRMZM2G148709 // GRMZM2G040672 // GRMZM2G057448 // GRMZM2G455085 // GRMZM2G115065 // GRMZM2G352248 // GRMZM2G002687 // GRMZM2G041797 // GR…
GO:0046164	P	alcohol catabolic process	46	3979	332	39203	0.032	0.91	// GRMZM2G361693 // GRMZM2G069195 // GRMZM5G848696 // GRMZM2G456086 // GRMZM2G160842 // GRMZM2G003883 // GRMZM2G057823 // GRMZM2G415359 // GRMZM2G066024 // GRMZM2G169326 // GRMZM2G171713 // GRMZM2G050514 // GRMZM2G064302 // GRMZM2G005955 // GRMZM2G058745 // GRMZM2G050933 // GRMZM5G874903 // GRMZM2G033526 // GRMZM2G004534 // GRMZM2G081053 // GRMZM2G173195 // GRMZM5G856653 // GRMZM2G003385 // GRMZM…
GO:0044275	P	cellular carbohydrate catabolic process	46	3979	332	39203	0.032	0.91	// GRMZM2G361693 // GRMZM2G069195 // GRMZM5G848696 // GRMZM2G456086 // GRMZM2G160842 // GRMZM2G003883 // GRMZM2G057823 // GRMZM2G415359 // GRMZM2G066024 // GRMZM2G169326 // GRMZM2G171713 // GRMZM2G050514 // GRMZM2G064302 // GRMZM2G005955 // GRMZM2G058745 // GRMZM2G050933 // GRMZM5G874903 // GRMZM2G033526 // GRMZM2G004534 // GRMZM2G081053 // GRMZM2G173195 // GRMZM5G856653 // GRMZM2G003385 // GRMZM…
GO:0006075	P	1,3-beta-glucan biosynthetic process	5	3979	15	39203	0.032	0.91	// GRMZM5G840560 // GRMZM2G430680 // GRMZM2G180951 // GRMZM2G059212 // GRMZM2G453794
GO:0006074	P	1,3-beta-glucan metabolic process	5	3979	15	39203	0.032	0.91	// GRMZM5G840560 // GRMZM2G430680 // GRMZM2G180951 // GRMZM2G059212 // GRMZM2G453794
GO:0050789	P	regulation of biological process	497	3979	4504	39203	0.033	0.91	// GRMZM5G833140 // GRMZM2G003514 // GRMZM2G373738 // GRMZM2G138340 // GRMZM5G874163 // GRMZM2G370332 // GRMZM2G138349 // GRMZM2G085849 // GRMZM2G024851 // GRMZM2G127101 // GRMZM2G077045 // GRMZM2G149940 // GRMZM2G093720 // GRMZM2G155767 // GRMZM2G127537 // GRMZM2G163251 // GRMZM2G019956 // GRMZM2G077662 // GRMZM2G017586 // GRMZM2G156388 // GRMZM2G122935 // GRMZM2G075320 // GRMZM2G004334 // GRMZM…
GO:0023033	P	signaling pathway	105	3979	849	39203	0.033	0.91	// GRMZM2G369371 // GRMZM2G090693 // GRMZM2G008862 // GRMZM2G337113 // GRMZM2G047255 // GRMZM2G089406 // GRMZM2G019562 // GRMZM2G031930 // GRMZM2G137954 // GRMZM2G476685 // GRMZM2G168855 // GRMZM2G065388 // GRMZM2G086730 // GRMZM2G130379 // GRMZM2G089860 // GRMZM2G152768 // GRMZM2G071401 // GRMZM2G072117 // GRMZM2G127739 // GRMZM2G412470 // GRMZM2G125495 // GRMZM2G031028 // GRMZM2G403562 // GRMZM…
GO:0006014	P	D-ribose metabolic process	6	3979	21	39203	0.033	0.91	// GRMZM2G132607 // GRMZM2G072091 // GRMZM2G051677 // GRMZM2G086845 // GRMZM2G103843 // GRMZM2G135132
GO:0023051	P	regulation of signaling process	23	3979	144	39203	0.034	0.91	// GRMZM2G117329 // GRMZM2G122935 // GRMZM2G138349 // GRMZM2G038820 // GRMZM2G154716 // GRMZM2G150876 // GRMZM2G155337 // GRMZM2G095392 // GRMZM2G031370 // GRMZM2G022308 // GRMZM2G176612 // GRMZM2G007466 // GRMZM2G054821 // GRMZM2G119886 // GRMZM5G882078 // GRMZM2G096622 // GRMZM2G058870 // GRMZM2G365185 // GRMZM2G126946 // GRMZM2G047223 // GRMZM2G010941 // GRMZM2G072582 // GRMZM2G335287
GO:0009966	P	regulation of signal transduction	23	3979	144	39203	0.034	0.91	// GRMZM2G117329 // GRMZM2G122935 // GRMZM2G138349 // GRMZM2G038820 // GRMZM2G154716 // GRMZM2G150876 // GRMZM2G155337 // GRMZM2G095392 // GRMZM2G031370 // GRMZM2G022308 // GRMZM2G176612 // GRMZM2G007466 // GRMZM2G054821 // GRMZM2G119886 // GRMZM5G882078 // GRMZM2G096622 // GRMZM2G058870 // GRMZM2G365185 // GRMZM2G126946 // GRMZM2G047223 // GRMZM2G010941 // GRMZM2G072582 // GRMZM2G335287
GO:0010646	P	regulation of cell communication	23	3979	144	39203	0.034	0.91	// GRMZM2G117329 // GRMZM2G122935 // GRMZM2G138349 // GRMZM2G038820 // GRMZM2G154716 // GRMZM2G150876 // GRMZM2G155337 // GRMZM2G095392 // GRMZM2G031370 // GRMZM2G022308 // GRMZM2G176612 // GRMZM2G007466 // GRMZM2G054821 // GRMZM2G119886 // GRMZM5G882078 // GRMZM2G096622 // GRMZM2G058870 // GRMZM2G365185 // GRMZM2G126946 // GRMZM2G047223 // GRMZM2G010941 // GRMZM2G072582 // GRMZM2G335287
GO:0043413	P	macromolecule glycosylation	15	3979	83	39203	0.035	0.91	// GRMZM2G133613 // GRMZM2G131329 // GRMZM2G153760 // GRMZM2G040876 // GRMZM2G176774 // GRMZM2G119265 // GRMZM2G160958 // GRMZM2G104118 // GRMZM2G177273 // GRMZM2G132866 // GRMZM2G130449 // GRMZM2G032409 // GRMZM2G042607 // GRMZM2G119791 // GRMZM2G054350
GO:0006486	P	protein amino acid glycosylation	15	3979	83	39203	0.035	0.91	// GRMZM2G133613 // GRMZM2G131329 // GRMZM2G153760 // GRMZM2G040876 // GRMZM2G176774 // GRMZM2G119265 // GRMZM2G160958 // GRMZM2G104118 // GRMZM2G177273 // GRMZM2G132866 // GRMZM2G130449 // GRMZM2G032409 // GRMZM2G042607 // GRMZM2G119791 // GRMZM2G054350
GO:0070085	P	glycosylation	15	3979	83	39203	0.035	0.91	// GRMZM2G133613 // GRMZM2G131329 // GRMZM2G153760 // GRMZM2G040876 // GRMZM2G176774 // GRMZM2G119265 // GRMZM2G160958 // GRMZM2G104118 // GRMZM2G177273 // GRMZM2G132866 // GRMZM2G130449 // GRMZM2G032409 // GRMZM2G042607 // GRMZM2G119791 // GRMZM2G054350
GO:0009100	P	glycoprotein metabolic process	15	3979	83	39203	0.035	0.91	// GRMZM2G133613 // GRMZM2G131329 // GRMZM2G153760 // GRMZM2G040876 // GRMZM2G176774 // GRMZM2G119265 // GRMZM2G160958 // GRMZM2G104118 // GRMZM2G177273 // GRMZM2G132866 // GRMZM2G130449 // GRMZM2G032409 // GRMZM2G042607 // GRMZM2G119791 // GRMZM2G054350
GO:0009101	P	glycoprotein biosynthetic process	15	3979	83	39203	0.035	0.91	// GRMZM2G133613 // GRMZM2G131329 // GRMZM2G153760 // GRMZM2G040876 // GRMZM2G176774 // GRMZM2G119265 // GRMZM2G160958 // GRMZM2G104118 // GRMZM2G177273 // GRMZM2G132866 // GRMZM2G130449 // GRMZM2G032409 // GRMZM2G042607 // GRMZM2G119791 // GRMZM2G054350
GO:0000271	P	polysaccharide biosynthetic process	30	3979	201	39203	0.035	0.92	// GRMZM2G115451 // GRMZM2G068506 // GRMZM2G126988 // GRMZM2G430680 // GRMZM2G180951 // GRMZM2G105791 // GRMZM2G012044 // GRMZM2G166767 // GRMZM2G347717 // GRMZM2G142898 // GRMZM2G052336 // GRMZM2G028353 // GRMZM2G176699 // GRMZM2G141399 // GRMZM2G087326 // GRMZM2G022782 // GRMZM2G113137 // GRMZM2G106213 // GRMZM2G370048 // GRMZM2G049372 // GRMZM2G059212 // GRMZM2G025231 // GRMZM5G830681 // GRMZM…
GO:0006885	P	regulation of pH	8	3979	34	39203	0.036	0.92	// GRMZM2G165991 // GRMZM2G027851 // GRMZM2G055089 // GRMZM2G106056 // GRMZM2G311165 // GRMZM2G037342 // GRMZM2G127683 // GRMZM2G113139
GO:0055067	P	monovalent inorganic cation homeostasis	8	3979	34	39203	0.036	0.92	// GRMZM2G165991 // GRMZM2G027851 // GRMZM2G055089 // GRMZM2G106056 // GRMZM2G311165 // GRMZM2G037342 // GRMZM2G127683 // GRMZM2G113139
GO:0034637	P	cellular carbohydrate biosynthetic process	40	3979	285	39203	0.037	0.95	// GRMZM2G115451 // GRMZM2G068506 // GRMZM2G126988 // GRMZM2G430680 // GRMZM2G180951 // GRMZM2G105791 // GRMZM2G012044 // GRMZM2G169326 // GRMZM2G347717 // GRMZM2G010768 // GRMZM2G142898 // GRMZM2G052336 // GRMZM2G028353 // GRMZM2G176699 // GRMZM2G141399 // GRMZM2G166767 // GRMZM2G347280 // GRMZM2G087326 // GRMZM2G022782 // GRMZM2G113137 // GRMZM2G106213 // GRMZM2G174396 // GRMZM2G049372 // GRMZM…
GO:0009108	P	coenzyme biosynthetic process	18	3979	107	39203	0.038	0.97	// GRMZM2G043819 // GRMZM2G142836 // GRMZM2G055458 // GRMZM2G095806 // GRMZM5G808624 // GRMZM2G052418 // GRMZM2G039982 // GRMZM2G134270 // GRMZM2G028552 // GRMZM2G381933 // GRMZM2G130790 // GRMZM5G824944 // GRMZM2G101698 // GRMZM5G887647 // GRMZM2G391511 // GRMZM2G020096 // GRMZM2G155974 // GRMZM5G864815
GO:0006772	P	thiamin metabolic process	6	3979	22	39203	0.039	0.97	// GRMZM2G076239 // GRMZM2G055458 // GRMZM2G319109 // GRMZM2G401934 // GRMZM5G864815 // GRMZM2G027663
GO:0042723	P	thiamin and derivative metabolic process	6	3979	22	39203	0.039	0.97	// GRMZM2G076239 // GRMZM2G055458 // GRMZM2G319109 // GRMZM2G401934 // GRMZM5G864815 // GRMZM2G027663
GO:0042724	P	thiamin and derivative biosynthetic process	6	3979	22	39203	0.039	0.97	// GRMZM2G076239 // GRMZM2G055458 // GRMZM2G319109 // GRMZM2G401934 // GRMZM5G864815 // GRMZM2G027663
GO:0033692	P	cellular polysaccharide biosynthetic process	29	3979	195	39203	0.039	0.97	// GRMZM2G115451 // GRMZM2G068506 // GRMZM2G126988 // GRMZM2G430680 // GRMZM2G180951 // GRMZM2G105791 // GRMZM2G012044 // GRMZM2G166767 // GRMZM2G347717 // GRMZM2G142898 // GRMZM2G052336 // GRMZM2G028353 // GRMZM2G176699 // GRMZM2G141399 // GRMZM2G087326 // GRMZM2G022782 // GRMZM2G113137 // GRMZM2G106213 // GRMZM2G370048 // GRMZM2G049372 // GRMZM2G059212 // GRMZM2G025231 // GRMZM5G830681 // GRMZM…
GO:0042026	P	protein refolding	13	3979	70	39203	0.04	0.98	// GRMZM2G458208 // GRMZM2G083095 // AC215201.3_FG005 // GRMZM2G042253 // GRMZM2G175510 // GRMZM2G009871 // GRMZM2G070542 // GRMZM2G434173 // GRMZM2G120302 // GRMZM2G085909 // GRMZM2G110626 // GRMZM2G057262 // GRMZM2G058276
GO:0008643	P	carbohydrate transport	11	3979	56	39203	0.042	1	// GRMZM2G113017 // GRMZM5G895188 // GRMZM2G007909 // GRMZM2G421565 // GRMZM5G842886 // GRMZM2G005350 // GRMZM2G050971 // GRMZM2G158452 // GRMZM2G025236 // GRMZM2G092759 // GRMZM2G034302
GO:0009309	P	amine biosynthetic process	47	3979	348	39203	0.042	1	// GRMZM2G149751 // GRMZM2G165998 // GRMZM2G365160 // GRMZM2G090241 // AC203754.4_FG008 // GRMZM2G082185 // GRMZM2G161868 // GRMZM2G052935 // GRMZM2G104546 // GRMZM2G170595 // GRMZM2G053720 // GRMZM2G130062 // GRMZM2G074589 // GRMZM2G407044 // GRMZM2G134426 // GRMZM2G036861 // GRMZM2G055507 // GRMZM2G036708 // GRMZM2G005990 // GRMZM2G375064 // GRMZM5G813007 // GRMZM2G036609 // GRMZM2G064159 // GR…
GO:0016072	P	rRNA metabolic process	14	3979	78	39203	0.042	1	// GRMZM2G045275 // GRMZM2G095806 // GRMZM2G033544 // GRMZM2G105755 // GRMZM2G040672 // GRMZM2G057448 // GRMZM2G165694 // GRMZM2G005308 // GRMZM2G128092 // GRMZM2G052344 // GRMZM2G082613 // GRMZM5G834354 // GRMZM2G010801 // GRMZM2G158091
GO:0044257	P	cellular protein catabolic process	42	3979	305	39203	0.042	1	// GRMZM2G178120 // GRMZM2G376074 // GRMZM2G091151 // GRMZM2G094705 // GRMZM2G166089 // GRMZM2G045371 // GRMZM2G027750 // GRMZM2G136443 // GRMZM2G030805 // GRMZM2G704093 // GRMZM2G152775 // GRMZM2G145226 // GRMZM2G160556 // GRMZM2G074386 // GRMZM2G059282 // GRMZM2G092975 // GRMZM2G014805 // GRMZM2G072146 // GRMZM2G089565 // GRMZM2G017789 // GRMZM2G000623 // AC149828.2_FG002 // GRMZM2G327635 // GR…
GO:0006364	P	rRNA processing	14	3979	78	39203	0.042	1	// GRMZM2G045275 // GRMZM2G095806 // GRMZM2G033544 // GRMZM2G105755 // GRMZM2G040672 // GRMZM2G057448 // GRMZM2G165694 // GRMZM2G005308 // GRMZM2G128092 // GRMZM2G052344 // GRMZM2G082613 // GRMZM5G834354 // GRMZM2G010801 // GRMZM2G158091
GO:0051603	P	proteolysis involved in cellular protein catabolic process	42	3979	305	39203	0.042	1	// GRMZM2G178120 // GRMZM2G376074 // GRMZM2G091151 // GRMZM2G094705 // GRMZM2G166089 // GRMZM2G045371 // GRMZM2G027750 // GRMZM2G136443 // GRMZM2G030805 // GRMZM2G704093 // GRMZM2G152775 // GRMZM2G145226 // GRMZM2G160556 // GRMZM2G074386 // GRMZM2G059282 // GRMZM2G092975 // GRMZM2G014805 // GRMZM2G072146 // GRMZM2G089565 // GRMZM2G017789 // GRMZM2G000623 // AC149828.2_FG002 // GRMZM2G327635 // GR…
GO:0006811	P	ion transport	131	3979	1096	39203	0.043	1	// AC233870.1_FG004 // GRMZM2G064563 // GRMZM2G177912 // GRMZM2G153087 // GRMZM2G086389 // GRMZM2G052088 // GRMZM2G001803 // GRMZM5G878058 // GRMZM2G010152 // GRMZM2G011479 // GRMZM2G047255 // GRMZM2G138220 // GRMZM2G019404 // GRMZM2G146246 // GRMZM2G086258 // GRMZM2G071630 // GRMZM2G120876 // GRMZM2G108477 // AC233953.1_FG005 // GRMZM2G175728 // GRMZM5G886913 // GRMZM2G177005 // GRMZM2G113139 //…
GO:0019748	P	secondary metabolic process	16	3979	94	39203	0.045	1	// GRMZM2G142836 // GRMZM2G127139 // GRMZM2G153984 // GRMZM2G132169 // GRMZM2G438178 // GRMZM5G835542 // GRMZM2G456086 // GRMZM2G410515 // GRMZM5G848696 // GRMZM5G874903 // GRMZM2G305526 // GRMZM2G012966 // GRMZM2G493395 // GRMZM2G454952 // GRMZM5G887647 // GRMZM2G137151
GO:0006284	P	base-excision repair	8	3979	36	39203	0.046	1	// GRMZM2G139031 // GRMZM2G143535 // GRMZM2G113228 // GRMZM2G164062 // GRMZM2G131756 // GRMZM2G319402 // GRMZM2G169333 // GRMZM2G175269
GO:0007166	P	cell surface receptor linked signaling pathway	94	3979	767	39203	0.048	1	// GRMZM2G369371 // GRMZM2G090693 // GRMZM2G008862 // GRMZM5G878732 // GRMZM2G047255 // GRMZM2G089406 // GRMZM2G019562 // GRMZM2G031930 // GRMZM2G137954 // GRMZM2G476685 // GRMZM2G168855 // GRMZM2G065388 // GRMZM2G086730 // GRMZM2G130379 // GRMZM2G089860 // GRMZM2G152768 // GRMZM2G071401 // GRMZM2G072117 // GRMZM2G127739 // GRMZM2G412470 // GRMZM2G125495 // GRMZM2G029547 // GRMZM2G159498 // GRMZM…
GO:0007186	P	G-protein coupled receptor protein signaling pathway	93	3979	758	39203	0.048	1	// GRMZM2G369371 // GRMZM2G090693 // GRMZM2G008862 // GRMZM5G878732 // GRMZM2G047255 // GRMZM2G089406 // GRMZM2G019562 // GRMZM2G031930 // GRMZM2G137954 // GRMZM2G476685 // GRMZM2G168855 // GRMZM2G065388 // GRMZM2G086730 // GRMZM2G130379 // GRMZM2G089860 // GRMZM2G152768 // GRMZM2G071401 // GRMZM2G072117 // GRMZM2G127739 // GRMZM2G412470 // GRMZM2G125495 // GRMZM2G029547 // GRMZM2G159498 // GRMZM…
GO:0006633	P	fatty acid biosynthetic process	24	3979	159	39203	0.05	1	// GRMZM2G163683 // GRMZM2G078373 // AC215690.3_FG002 // GRMZM5G890665 // GRMZM2G175818 // GRMZM2G083526 // GRMZM2G175812 // GRMZM2G075255 // GRMZM2G124335 // GRMZM2G038964 // GRMZM2G158629 // GRMZM2G090051 // GRMZM2G167085 // GRMZM2G043501 // GRMZM2G114642 // GRMZM2G032878 // GRMZM2G043602 // GRMZM2G002921 // GRMZM2G003190 // GRMZM2G000531 // GRMZM2G066321 // GRMZM5G858094 // GRMZM2G164318 // GR…
GO:0044282	P	small molecule catabolic process	53	3979	405	39203	0.051	1	// GRMZM2G361693 // GRMZM2G069195 // GRMZM5G848696 // GRMZM2G132169 // GRMZM2G456086 // GRMZM2G064302 // GRMZM2G160842 // GRMZM2G003883 // GRMZM2G057823 // GRMZM2G415359 // GRMZM2G066024 // GRMZM2G053720 // GRMZM2G171713 // GRMZM2G050514 // GRMZM2G305526 // GRMZM2G005955 // GRMZM2G058745 // GRMZM2G050933 // GRMZM2G081582 // GRMZM5G874903 // GRMZM2G033526 // GRMZM2G004534 // GRMZM2G081053 // GRMZM…
GO:0006800	P	oxygen and reactive oxygen species metabolic process	10	3979	51	39203	0.051	1	// GRMZM2G042080 // GRMZM2G175728 // GRMZM5G891739 // GRMZM2G124455 // GRMZM2G173628 // GRMZM2G059991 // GRMZM2G106928 // GRMZM2G058522 // GRMZM2G169890 // GRMZM2G025992
GO:0006801	P	superoxide metabolic process	10	3979	51	39203	0.051	1	// GRMZM2G042080 // GRMZM2G175728 // GRMZM5G891739 // GRMZM2G124455 // GRMZM2G173628 // GRMZM2G059991 // GRMZM2G106928 // GRMZM2G058522 // GRMZM2G169890 // GRMZM2G025992
GO:0006457	P	protein folding	70	3979	555	39203	0.052	1	// GRMZM2G014676 // GRMZM2G141784 // GRMZM2G015967 // GRMZM2G088874 // GRMZM2G414140 // GRMZM2G138511 // AC215201.3_FG005 // GRMZM2G134668 // GRMZM2G360681 // GRMZM2G458208 // GRMZM2G070542 // GRMZM2G129987 // GRMZM2G039089 // GRMZM2G028516 // GRMZM2G090872 // GRMZM2G058276 // GRMZM5G813217 // GRMZM2G069603 // GRMZM2G364069 // GRMZM2G003635 // GRMZM2G329306 // GRMZM2G127393 // EF517601.1_FG012 //…
GO:0006270	P	DNA replication initiation	6	3979	24	39203	0.053	1	// GRMZM2G327032 // GRMZM2G066101 // GRMZM2G062333 // GRMZM2G021069 // GRMZM2G450055 // GRMZM2G139894
GO:0016052	P	carbohydrate catabolic process	53	3979	408	39203	0.056	1	// GRMZM2G361693 // GRMZM2G069195 // GRMZM5G848696 // GRMZM2G456086 // GRMZM2G160842 // GRMZM2G003883 // GRMZM2G057823 // GRMZM2G415359 // GRMZM2G066024 // GRMZM2G169326 // GRMZM2G171713 // GRMZM2G050514 // GRMZM2G064302 // GRMZM2G005955 // GRMZM2G058310 // GRMZM2G168364 // GRMZM2G058745 // GRMZM2G050933 // GRMZM5G874903 // GRMZM2G033526 // GRMZM2G004534 // GRMZM2G081053 // GRMZM2G173195 // GRMZM…
GO:0006096	P	glycolysis	36	3979	262	39203	0.057	1	// GRMZM2G050514 // GRMZM2G069195 // GRMZM2G361693 // GRMZM2G097043 // GRMZM2G003883 // GRMZM2G057823 // GRMZM2G415359 // GRMZM2G066024 // GRMZM2G169326 // GRMZM2G171713 // GRMZM2G064302 // GRMZM2G005955 // GRMZM2G058745 // GRMZM2G050933 // GRMZM2G033526 // GRMZM2G004534 // GRMZM2G081053 // GRMZM5G856653 // AC234201.1_FG003 // GRMZM2G135132 // GRMZM2G034848 // GRMZM2G005304 // GRMZM2G089365 // GR…
GO:0042157	P	lipoprotein metabolic process	8	3979	38	39203	0.057	1	// GRMZM2G048762 // GRMZM2G000937 // GRMZM2G126161 // GRMZM2G167728 // GRMZM2G100858 // GRMZM5G815369 // GRMZM5G891295 // GRMZM2G051262
GO:0006497	P	protein amino acid lipidation	8	3979	38	39203	0.057	1	// GRMZM2G048762 // GRMZM2G000937 // GRMZM2G126161 // GRMZM2G167728 // GRMZM2G100858 // GRMZM5G815369 // GRMZM5G891295 // GRMZM2G051262
GO:0042158	P	lipoprotein biosynthetic process	8	3979	38	39203	0.057	1	// GRMZM2G048762 // GRMZM2G000937 // GRMZM2G126161 // GRMZM2G167728 // GRMZM2G100858 // GRMZM5G815369 // GRMZM5G891295 // GRMZM2G051262
GO:0006006	P	glucose metabolic process	54	3979	418	39203	0.058	1	// GRMZM2G115451 // GRMZM2G050514 // GRMZM2G069195 // GRMZM2G068506 // GRMZM2G361693 // GRMZM2G456086 // GRMZM2G064302 // GRMZM2G160842 // GRMZM2G003883 // GRMZM2G179521 // GRMZM2G051004 // GRMZM2G057823 // GRMZM5G874903 // GRMZM2G415359 // GRMZM2G176307 // GRMZM2G169326 // GRMZM2G171713 // GRMZM2G337113 // GRMZM2G005955 // GRMZM2G031107 // GRMZM2G058745 // GRMZM2G050933 // GRMZM2G071630 // GRMZM…
GO:0019400	P	alditol metabolic process	11	3979	60	39203	0.06	1	// GRMZM2G063258 // GRMZM2G012966 // GRMZM2G064962 // GRMZM2G045753 // GRMZM2G103382 // GRMZM2G135029 // GRMZM2G023163 // GRMZM5G831313 // GRMZM2G035709 // GRMZM2G090747 // GRMZM2G173195
GO:0006071	P	glycerol metabolic process	11	3979	60	39203	0.06	1	// GRMZM2G063258 // GRMZM2G012966 // GRMZM2G064962 // GRMZM2G045753 // GRMZM2G103382 // GRMZM2G135029 // GRMZM2G023163 // GRMZM5G831313 // GRMZM2G035709 // GRMZM2G090747 // GRMZM2G173195
GO:0042440	P	pigment metabolic process	10	3979	53	39203	0.062	1	// GRMZM2G047095 // GRMZM2G178859 // GRMZM2G162672 // GRMZM2G162776 // GRMZM2G043453 // GRMZM2G410515 // GRMZM2G131907 // GRMZM2G454952 // GRMZM2G113325 // GRMZM2G012966
GO:0046379	P	extracellular polysaccharide metabolic process	9	3979	46	39203	0.063	1	// GRMZM2G049372 // GRMZM2G044027 // GRMZM2G347717 // GRMZM2G370048 // GRMZM2G052336 // GRMZM2G145460 // GRMZM2G040397 // GRMZM2G166767 // GRMZM2G170336
GO:0016567	P	protein ubiquitination	21	3979	139	39203	0.063	1	// GRMZM2G314412 // GRMZM2G101754 // GRMZM2G339151 // GRMZM2G062499 // GRMZM2G135629 // GRMZM2G046848 // AY542798.1_FG003 // GRMZM2G433433 // GRMZM2G351387 // GRMZM2G153127 // GRMZM2G307567 // GRMZM2G104769 // GRMZM2G305822 // GRMZM2G376085 // GRMZM2G033521 // GRMZM2G057436 // GRMZM2G452016 // GRMZM2G152857 // GRMZM2G092652 // GRMZM5G821267 // GRMZM2G030805
GO:0006643	P	membrane lipid metabolic process	9	3979	46	39203	0.063	1	// GRMZM2G065757 // GRMZM2G153977 // GRMZM2G123029 // GRMZM2G180982 // GRMZM2G176699 // GRMZM5G895188 // GRMZM2G111533 // GRMZM2G178892 // GRMZM5G803318
GO:0045226	P	extracellular polysaccharide biosynthetic process	9	3979	46	39203	0.063	1	// GRMZM2G049372 // GRMZM2G044027 // GRMZM2G347717 // GRMZM2G370048 // GRMZM2G052336 // GRMZM2G145460 // GRMZM2G040397 // GRMZM2G166767 // GRMZM2G170336
GO:0019320	P	hexose catabolic process	42	3979	318	39203	0.067	1	// GRMZM2G050514 // GRMZM2G069195 // GRMZM5G848696 // GRMZM2G361693 // GRMZM2G456086 // GRMZM2G097043 // GRMZM2G003883 // GRMZM2G057823 // GRMZM2G415359 // GRMZM2G066024 // GRMZM2G169326 // GRMZM2G171713 // GRMZM2G064302 // GRMZM2G005955 // GRMZM2G058745 // GRMZM2G050933 // GRMZM5G874903 // GRMZM2G033526 // GRMZM2G004534 // GRMZM2G081053 // GRMZM5G856653 // GRMZM2G003385 // GRMZM2G135132 // GRMZM…
GO:0046365	P	monosaccharide catabolic process	42	3979	318	39203	0.067	1	// GRMZM2G050514 // GRMZM2G069195 // GRMZM5G848696 // GRMZM2G361693 // GRMZM2G456086 // GRMZM2G097043 // GRMZM2G003883 // GRMZM2G057823 // GRMZM2G415359 // GRMZM2G066024 // GRMZM2G169326 // GRMZM2G171713 // GRMZM2G064302 // GRMZM2G005955 // GRMZM2G058745 // GRMZM2G050933 // GRMZM5G874903 // GRMZM2G033526 // GRMZM2G004534 // GRMZM2G081053 // GRMZM5G856653 // GRMZM2G003385 // GRMZM2G135132 // GRMZM…
GO:0006007	P	glucose catabolic process	42	3979	318	39203	0.067	1	// GRMZM2G050514 // GRMZM2G069195 // GRMZM5G848696 // GRMZM2G361693 // GRMZM2G456086 // GRMZM2G097043 // GRMZM2G003883 // GRMZM2G057823 // GRMZM2G415359 // GRMZM2G066024 // GRMZM2G169326 // GRMZM2G171713 // GRMZM2G064302 // GRMZM2G005955 // GRMZM2G058745 // GRMZM2G050933 // GRMZM5G874903 // GRMZM2G033526 // GRMZM2G004534 // GRMZM2G081053 // GRMZM5G856653 // GRMZM2G003385 // GRMZM2G135132 // GRMZM…
GO:0050794	P	regulation of cellular process	465	3979	4274	39203	0.07	1	// GRMZM5G833140 // GRMZM2G003514 // GRMZM2G373738 // GRMZM2G138340 // GRMZM5G874163 // GRMZM2G370332 // GRMZM2G138349 // GRMZM2G024851 // GRMZM2G127101 // GRMZM2G077045 // GRMZM2G149940 // GRMZM2G093720 // GRMZM2G155767 // GRMZM2G127537 // GRMZM2G163251 // GRMZM2G019956 // GRMZM2G077662 // GRMZM2G017586 // GRMZM2G156388 // GRMZM2G122935 // GRMZM2G075320 // GRMZM2G004334 // GRMZM2G330430 // GRMZM…
GO:0034641	P	cellular nitrogen compound metabolic process	134	3979	1150	39203	0.07	1	// GRMZM2G301553 // GRMZM2G148709 // GRMZM2G312438 // GRMZM2G019090 // GRMZM5G874903 // GRMZM2G130062 // GRMZM2G076239 // GRMZM2G078756 // GRMZM2G455085 // GRMZM2G036708 // GRMZM5G887647 // GRMZM2G029573 // GRMZM2G104613 // GRMZM2G094712 // GRMZM2G046601 // GRMZM5G826838 // GRMZM2G017671 // GRMZM2G365423 // GRMZM2G401934 // GRMZM2G140754 // GRMZM2G046932 // GRMZM2G055458 // GRMZM2G011169 // GRMZM…
GO:0051246	P	regulation of protein metabolic process	31	3979	225	39203	0.071	1	// GRMZM2G115828 // GRMZM2G155384 // GRMZM2G063931 // AC233922.1_FG008 // GRMZM2G440918 // GRMZM5G824629 // GRMZM2G007122 // GRMZM2G148130 // GRMZM5G866947 // GRMZM2G018447 // GRMZM2G341089 // GRMZM2G120674 // GRMZM2G156517 // GRMZM2G177276 // GRMZM2G085849 // GRMZM2G121123 // GRMZM2G173756 // GRMZM2G076539 // GRMZM2G132759 // GRMZM2G102421 // GRMZM2G022206 // GRMZM2G056501 // GRMZM2G144030 // GR…
GO:0032446	P	protein modification by small protein conjugation	21	3979	142	39203	0.073	1	// GRMZM2G314412 // GRMZM2G101754 // GRMZM2G339151 // GRMZM2G062499 // GRMZM2G135629 // GRMZM2G046848 // AY542798.1_FG003 // GRMZM2G433433 // GRMZM2G351387 // GRMZM2G153127 // GRMZM2G307567 // GRMZM2G104769 // GRMZM2G305822 // GRMZM2G376085 // GRMZM2G033521 // GRMZM2G057436 // GRMZM2G452016 // GRMZM2G152857 // GRMZM2G092652 // GRMZM5G821267 // GRMZM2G030805
GO:0006520	P	cellular amino acid metabolic process	101	3979	849	39203	0.073	1	// GRMZM2G301553 // GRMZM2G148709 // GRMZM2G019090 // GRMZM2G130062 // GRMZM2G078756 // GRMZM2G455085 // GRMZM2G036708 // GRMZM2G029573 // GRMZM2G104613 // GRMZM2G094712 // GRMZM5G826838 // GRMZM2G017671 // GRMZM2G365423 // GRMZM2G140754 // GRMZM2G046932 // GRMZM2G046601 // GRMZM2G011169 // GRMZM2G370048 // GRMZM2G117956 // GRMZM2G147450 // GRMZM2G136283 // GRMZM2G082185 // GRMZM5G848696 // GRMZM…
GO:0070647	P	protein modification by small protein conjugation or removal	21	3979	142	39203	0.073	1	// GRMZM2G314412 // GRMZM2G101754 // GRMZM2G339151 // GRMZM2G062499 // GRMZM2G135629 // GRMZM2G046848 // AY542798.1_FG003 // GRMZM2G433433 // GRMZM2G351387 // GRMZM2G153127 // GRMZM2G307567 // GRMZM2G104769 // GRMZM2G305822 // GRMZM2G376085 // GRMZM2G033521 // GRMZM2G057436 // GRMZM2G452016 // GRMZM2G152857 // GRMZM2G092652 // GRMZM5G821267 // GRMZM2G030805
GO:0044264	P	cellular polysaccharide metabolic process	33	3979	243	39203	0.074	1	// GRMZM2G115451 // GRMZM2G068506 // GRMZM2G126988 // GRMZM2G430680 // GRMZM2G180951 // GRMZM2G105791 // GRMZM2G012044 // GRMZM2G174855 // GRMZM2G166767 // GRMZM2G347717 // GRMZM2G070271 // GRMZM2G142898 // GRMZM2G413044 // GRMZM2G052336 // GRMZM2G028353 // GRMZM2G176699 // GRMZM2G141399 // GRMZM2G087326 // GRMZM2G022782 // GRMZM2G113137 // GRMZM2G106213 // GRMZM2G370048 // GRMZM2G049372 // GRMZM…
GO:0006355	P	regulation of transcription, DNA-dependent	247	3979	2208	39203	0.074	1	// GRMZM5G833140 // GRMZM2G003514 // GRMZM2G102161 // GRMZM2G172621 // GRMZM2G133568 // GRMZM2G037630 // GRMZM2G338259 // GRMZM2G138340 // GRMZM2G004334 // GRMZM5G851914 // GRMZM2G370332 // GRMZM2G139535 // GRMZM2G110897 // GRMZM2G132868 // GRMZM2G700386 // GRMZM2G146143 // GRMZM2G176612 // GRMZM2G367834 // GRMZM2G151223 // GRMZM2G003755 // GRMZM2G127101 // GRMZM2G171365 // GRMZM2G149940 // GRMZM…
GO:0006536	P	glutamate metabolic process	5	3979	20	39203	0.074	1	// GRMZM2G117956 // GRMZM2G036609 // GRMZM2G375064 // GRMZM2G053720 // GRMZM5G826838
GO:0032787	P	monocarboxylic acid metabolic process	34	3979	252	39203	0.075	1	// GRMZM2G163683 // GRMZM2G132903 // GRMZM2G078373 // AC215690.3_FG002 // GRMZM2G095806 // GRMZM5G890665 // GRMZM2G175818 // GRMZM2G083526 // GRMZM2G175812 // GRMZM2G169326 // GRMZM2G075255 // GRMZM2G124335 // GRMZM2G038964 // GRMZM2G158629 // GRMZM5G824944 // GRMZM2G090051 // GRMZM2G167085 // GRMZM2G043501 // GRMZM2G114642 // GRMZM2G032878 // GRMZM2G043602 // GRMZM2G095400 // GRMZM2G130790 // GR…
GO:0051252	P	regulation of RNA metabolic process	247	3979	2211	39203	0.077	1	// GRMZM5G833140 // GRMZM2G003514 // GRMZM2G102161 // GRMZM2G172621 // GRMZM2G133568 // GRMZM2G037630 // GRMZM2G338259 // GRMZM2G138340 // GRMZM2G004334 // GRMZM5G851914 // GRMZM2G370332 // GRMZM2G139535 // GRMZM2G110897 // GRMZM2G132868 // GRMZM2G700386 // GRMZM2G146143 // GRMZM2G176612 // GRMZM2G367834 // GRMZM2G151223 // GRMZM2G003755 // GRMZM2G127101 // GRMZM2G171365 // GRMZM2G149940 // GRMZM…
GO:0006020	P	inositol metabolic process	6	3979	27	39203	0.078	1	// GRMZM2G155242 // GRMZM2G010768 // GRMZM2G126900 // GRMZM2G056829 // GRMZM2G392513 // GRMZM2G149903
GO:0006631	P	fatty acid metabolic process	26	3979	187	39203	0.085	1	// GRMZM2G163683 // GRMZM2G132903 // GRMZM2G078373 // AC215690.3_FG002 // GRMZM5G890665 // GRMZM2G175818 // GRMZM2G083526 // GRMZM2G175812 // GRMZM2G075255 // GRMZM2G124335 // GRMZM2G038964 // GRMZM2G158629 // GRMZM2G090051 // GRMZM2G167085 // GRMZM2G043501 // GRMZM2G114642 // GRMZM2G032878 // GRMZM2G043602 // GRMZM2G002921 // GRMZM2G003190 // GRMZM5G864319 // GRMZM2G000531 // GRMZM2G066321 // GR…
GO:0008299	P	isoprenoid biosynthetic process	13	3979	80	39203	0.085	1	// GRMZM2G133082 // GRMZM2G058095 // GRMZM2G127139 // GRMZM2G137151 // GRMZM2G087207 // GRMZM5G835542 // GRMZM2G019144 // GRMZM2G410515 // GRMZM2G493395 // GRMZM2G454952 // GRMZM2G074015 // GRMZM2G014508 // GRMZM2G012966
GO:0006720	P	isoprenoid metabolic process	13	3979	80	39203	0.085	1	// GRMZM2G133082 // GRMZM2G058095 // GRMZM2G127139 // GRMZM2G137151 // GRMZM2G087207 // GRMZM5G835542 // GRMZM2G019144 // GRMZM2G410515 // GRMZM2G493395 // GRMZM2G454952 // GRMZM2G074015 // GRMZM2G014508 // GRMZM2G012966
GO:0009401	P	phosphoenolpyruvate-dependent sugar phosphotransferase system	6	3979	28	39203	0.088	1	// GRMZM2G113017 // GRMZM5G895188 // GRMZM2G005350 // GRMZM2G050971 // GRMZM2G158452 // GRMZM2G092759
GO:0009084	P	glutamine family amino acid biosynthetic process	11	3979	65	39203	0.088	1	// GRMZM2G050514 // GRMZM2G046601 // GRMZM2G134426 // AC203754.4_FG008 // GRMZM2G028535 // GRMZM2G061777 // GRMZM2G375064 // GRMZM2G339523 // GRMZM2G117956 // GRMZM2G036609 // GRMZM2G053720
GO:0006357	P	regulation of transcription from RNA polymerase II promoter	7	3979	36	39203	0.096	1	// GRMZM2G034260 // GRMZM2G017537 // GRMZM2G139973 // GRMZM2G108716 // GRMZM2G071626 // GRMZM2G171488 // GRMZM2G066981
GO:0045859	P	regulation of protein kinase activity	6	3979	29	39203	0.098	1	// GRMZM2G062429 // GRMZM2G019562 // GRMZM2G106578 // GRMZM2G128214 // GRMZM2G089860 // GRMZM2G094452
GO:0051347	P	positive regulation of transferase activity	6	3979	29	39203	0.098	1	// GRMZM2G062429 // GRMZM2G019562 // GRMZM2G106578 // GRMZM2G128214 // GRMZM2G089860 // GRMZM2G094452
GO:0032147	P	activation of protein kinase activity	6	3979	29	39203	0.098	1	// GRMZM2G062429 // GRMZM2G019562 // GRMZM2G106578 // GRMZM2G128214 // GRMZM2G089860 // GRMZM2G094452
GO:0006560	P	proline metabolic process	6	3979	29	39203	0.098	1	// AC203754.4_FG008 // GRMZM2G028535 // GRMZM2G061777 // GRMZM2G339523 // GRMZM2G117956 // GRMZM2G053720
GO:0051338	P	regulation of transferase activity	6	3979	29	39203	0.098	1	// GRMZM2G062429 // GRMZM2G019562 // GRMZM2G106578 // GRMZM2G128214 // GRMZM2G089860 // GRMZM2G094452
GO:0033674	P	positive regulation of kinase activity	6	3979	29	39203	0.098	1	// GRMZM2G062429 // GRMZM2G019562 // GRMZM2G106578 // GRMZM2G128214 // GRMZM2G089860 // GRMZM2G094452
GO:0043549	P	regulation of kinase activity	6	3979	29	39203	0.098	1	// GRMZM2G062429 // GRMZM2G019562 // GRMZM2G106578 // GRMZM2G128214 // GRMZM2G089860 // GRMZM2G094452
GO:0032774	P	RNA biosynthetic process	261	3979	2364	39203	0.098	1	// GRMZM5G833140 // GRMZM2G333623 // GRMZM2G003514 // GRMZM2G102161 // GRMZM2G172621 // GRMZM2G133568 // GRMZM2G037630 // GRMZM2G338259 // GRMZM2G138340 // GRMZM2G004334 // GRMZM5G851914 // GRMZM2G370332 // GRMZM2G139535 // GRMZM2G110897 // GRMZM2G132868 // GRMZM2G700386 // GRMZM2G146143 // GRMZM2G176612 // GRMZM2G367834 // GRMZM2G151223 // GRMZM2G003755 // GRMZM2G127101 // GRMZM2G171365 // GRMZM…
GO:0007205	P	activation of protein kinase C activity by G-protein coupled receptor protein signaling pathway	6	3979	29	39203	0.098	1	// GRMZM2G062429 // GRMZM2G019562 // GRMZM2G106578 // GRMZM2G128214 // GRMZM2G089860 // GRMZM2G094452
GO:0045860	P	positive regulation of protein kinase activity	6	3979	29	39203	0.098	1	// GRMZM2G062429 // GRMZM2G019562 // GRMZM2G106578 // GRMZM2G128214 // GRMZM2G089860 // GRMZM2G094452
GO:0016311	P	dephosphorylation	23	3979	165	39203	0.099	1	// GRMZM2G042627 // GRMZM2G449163 // GRMZM2G442404 // GRMZM2G010017 // GRMZM2G059453 // GRMZM2G060027 // GRMZM2G070315 // GRMZM2G030463 // GRMZM2G173035 // GRMZM2G416491 // GRMZM2G001243 // GRMZM2G126435 // GRMZM2G166297 // GRMZM2G057907 // GRMZM2G465287 // GRMZM2G040642 // GRMZM2G005350 // GRMZM2G156543 // GRMZM5G833774 // GRMZM2G006416 // GRMZM2G031435 // GRMZM2G139892 // GRMZM2G051288
GO:0042891	P	antibiotic transport	12	3979	75	39203	0.1	1	// GRMZM2G165530 // GRMZM2G098679 // GRMZM2G149553 // GRMZM2G035595 // GRMZM2G110201 // GRMZM2G000812 // GRMZM2G072850 // GRMZM2G047187 // GRMZM2G094955 // GRMZM2G160430 // GRMZM2G029219 // GRMZM2G429540
GO:0015850	P	organic alcohol transport	12	3979	75	39203	0.1	1	// GRMZM2G165530 // GRMZM2G098679 // GRMZM2G149553 // GRMZM2G035595 // GRMZM2G110201 // GRMZM2G000812 // GRMZM2G072850 // GRMZM2G047187 // GRMZM2G094955 // GRMZM2G160430 // GRMZM2G029219 // GRMZM2G429540
GO:0006519	P	cellular amino acid and derivative metabolic process	114	3979	985	39203	0.1	1	// GRMZM2G301553 // GRMZM2G148709 // GRMZM2G132169 // GRMZM2G312438 // GRMZM2G019090 // GRMZM2G130062 // GRMZM2G078756 // GRMZM2G455085 // GRMZM2G036708 // GRMZM2G029573 // GRMZM2G104613 // GRMZM2G094712 // GRMZM5G882986 // GRMZM5G826838 // GRMZM2G017671 // GRMZM2G365423 // GRMZM2G140754 // GRMZM2G046932 // GRMZM2G046601 // GRMZM2G011169 // GRMZM2G370048 // GRMZM2G060011 // GRMZM2G117956 // GRMZM…
GO:0015904	P	tetracycline transport	12	3979	75	39203	0.1	1	// GRMZM2G165530 // GRMZM2G098679 // GRMZM2G149553 // GRMZM2G035595 // GRMZM2G110201 // GRMZM2G000812 // GRMZM2G072850 // GRMZM2G047187 // GRMZM2G094955 // GRMZM2G160430 // GRMZM2G029219 // GRMZM2G429540
GO:0046489	P	phosphoinositide biosynthetic process	6	3979	30	39203	0.11	1	// GRMZM2G048762 // GRMZM2G000937 // GRMZM2G167728 // GRMZM5G815369 // GRMZM5G891295 // GRMZM2G051262
GO:0046578	P	regulation of Ras protein signal transduction	19	3979	134	39203	0.11	1	// GRMZM2G031370 // GRMZM2G150876 // GRMZM2G117329 // GRMZM2G058870 // GRMZM2G155337 // GRMZM2G022308 // GRMZM2G176612 // GRMZM2G365185 // GRMZM2G126946 // GRMZM2G138349 // GRMZM2G047223 // GRMZM2G010941 // GRMZM2G054821 // GRMZM2G119886 // GRMZM2G122935 // GRMZM2G038820 // GRMZM2G335287 // GRMZM2G096622 // GRMZM2G154716
GO:0051056	P	regulation of small GTPase mediated signal transduction	19	3979	134	39203	0.11	1	// GRMZM2G031370 // GRMZM2G150876 // GRMZM2G117329 // GRMZM2G058870 // GRMZM2G155337 // GRMZM2G022308 // GRMZM2G176612 // GRMZM2G365185 // GRMZM2G126946 // GRMZM2G138349 // GRMZM2G047223 // GRMZM2G010941 // GRMZM2G054821 // GRMZM2G119886 // GRMZM2G122935 // GRMZM2G038820 // GRMZM2G335287 // GRMZM2G096622 // GRMZM2G154716
GO:0050790	P	regulation of catalytic activity	33	3979	255	39203	0.11	1	// GRMZM2G117329 // GRMZM2G106578 // GRMZM2G108849 // GRMZM2G138349 // GRMZM2G038820 // GRMZM2G117507 // GRMZM2G094452 // GRMZM2G062429 // GRMZM2G150876 // GRMZM2G019562 // GRMZM2G066618 // GRMZM2G155337 // GRMZM2G132032 // GRMZM2G154716 // GRMZM2G091456 // GRMZM2G031370 // GRMZM2G019515 // GRMZM2G137550 // GRMZM2G022308 // GRMZM2G176612 // GRMZM2G119886 // GRMZM2G122935 // GRMZM2G089860 // GRMZM…
GO:0006732	P	coenzyme metabolic process	31	3979	237	39203	0.11	1	// GRMZM2G142836 // GRMZM2G095806 // GRMZM2G456086 // GRMZM5G848696 // GRMZM2G344476 // GRMZM2G155974 // GRMZM5G874903 // GRMZM2G101698 // GRMZM2G381933 // GRMZM2G391511 // GRMZM5G824944 // GRMZM5G887647 // GRMZM2G172322 // GRMZM2G043819 // GRMZM2G064799 // GRMZM2G153984 // GRMZM2G134270 // GRMZM2G130790 // GRMZM2G058095 // GRMZM2G020096 // GRMZM5G864815 // GRMZM2G473001 // GRMZM2G055458 // GRMZM…
GO:0007265	P	Ras protein signal transduction	19	3979	134	39203	0.11	1	// GRMZM2G031370 // GRMZM2G150876 // GRMZM2G117329 // GRMZM2G058870 // GRMZM2G155337 // GRMZM2G022308 // GRMZM2G176612 // GRMZM2G365185 // GRMZM2G126946 // GRMZM2G138349 // GRMZM2G047223 // GRMZM2G010941 // GRMZM2G054821 // GRMZM2G119886 // GRMZM2G122935 // GRMZM2G038820 // GRMZM2G335287 // GRMZM2G096622 // GRMZM2G154716
GO:0006396	P	RNA processing	56	3979	460	39203	0.11	1	// GRMZM2G413853 // GRMZM2G049329 // GRMZM2G105755 // GRMZM2G051896 // GRMZM5G835810 // GRMZM2G132060 // GRMZM2G019597 // GRMZM2G082322 // GRMZM2G046916 // GRMZM2G095806 // GRMZM2G101105 // GRMZM2G377761 // AC211349.4_FG001 // GRMZM2G097258 // GRMZM2G098214 // GRMZM2G033544 // GRMZM2G078756 // GRMZM2G057448 // GRMZM2G079658 // GRMZM2G352248 // GRMZM2G006806 // GRMZM2G068024 // GRMZM2G043174 // GR…
GO:0019222	P	regulation of metabolic process	397	3979	3667	39203	0.11	1	// GRMZM5G833140 // GRMZM2G003514 // GRMZM2G138340 // GRMZM5G874163 // GRMZM2G370332 // GRMZM2G024851 // GRMZM2G127101 // GRMZM2G077045 // GRMZM2G149940 // GRMZM2G155767 // GRMZM2G127537 // GRMZM2G163251 // GRMZM2G019956 // GRMZM2G017586 // GRMZM2G156388 // GRMZM2G075320 // GRMZM2G004334 // GRMZM2G330430 // GRMZM2G161435 // GRMZM2G017349 // GRMZM2G085849 // GRMZM2G063216 // GRMZM2G007914 // GRMZM…
GO:0007154	P	cell communication	30	3979	229	39203	0.11	1	// GRMZM2G054821 // GRMZM2G117329 // GRMZM2G419290 // GRMZM2G122935 // GRMZM2G138349 // GRMZM2G343588 // GRMZM2G038820 // GRMZM2G154716 // GRMZM2G150876 // GRMZM2G155337 // GRMZM2G095392 // GRMZM2G364375 // GRMZM2G031370 // GRMZM2G022308 // GRMZM2G176612 // GRMZM2G007466 // GRMZM2G384755 // GRMZM2G119886 // GRMZM5G882078 // GRMZM2G075247 // GRMZM2G096622 // GRMZM2G000620 // GRMZM2G058870 // GRMZM…
GO:0006812	P	cation transport	107	3979	924	39203	0.11	1	// AC233870.1_FG004 // GRMZM2G177912 // GRMZM2G153087 // GRMZM2G086389 // GRMZM2G052088 // GRMZM2G001803 // GRMZM5G878058 // GRMZM2G010152 // GRMZM2G011479 // GRMZM2G047255 // GRMZM2G138220 // GRMZM2G086258 // GRMZM2G071630 // GRMZM2G354855 // GRMZM2G108477 // AC233953.1_FG005 // GRMZM2G313009 // GRMZM2G021725 // GRMZM2G005304 // GRMZM2G125387 // GRMZM2G010779 // GRMZM2G071401 // GRMZM2G171073 //…
GO:0006351	P	transcription, DNA-dependent	260	3979	2362	39203	0.11	1	// GRMZM5G833140 // GRMZM2G333623 // GRMZM2G003514 // GRMZM2G102161 // GRMZM2G172621 // GRMZM2G133568 // GRMZM2G037630 // GRMZM2G338259 // GRMZM2G138340 // GRMZM2G004334 // GRMZM5G851914 // GRMZM2G370332 // GRMZM2G139535 // GRMZM2G110897 // GRMZM2G132868 // GRMZM2G700386 // GRMZM2G146143 // GRMZM2G176612 // GRMZM2G367834 // GRMZM2G151223 // GRMZM2G003755 // GRMZM2G127101 // GRMZM2G171365 // GRMZM…
GO:0006506	P	GPI anchor biosynthetic process	6	3979	30	39203	0.11	1	// GRMZM2G048762 // GRMZM2G000937 // GRMZM2G167728 // GRMZM5G815369 // GRMZM5G891295 // GRMZM2G051262
GO:0044106	P	cellular amine metabolic process	104	3979	898	39203	0.11	1	// GRMZM2G301553 // GRMZM2G148709 // GRMZM2G312438 // GRMZM2G019090 // GRMZM2G130062 // GRMZM2G078756 // GRMZM2G455085 // GRMZM2G036708 // GRMZM2G029573 // GRMZM2G104613 // GRMZM2G094712 // GRMZM5G826838 // GRMZM2G017671 // GRMZM2G365423 // GRMZM2G140754 // GRMZM2G046932 // GRMZM2G046601 // GRMZM2G011169 // GRMZM2G370048 // GRMZM2G117956 // GRMZM2G147450 // GRMZM2G136283 // GRMZM2G082185 // GRMZM…
GO:0006289	P	nucleotide-excision repair	8	3979	46	39203	0.12	1	// GRMZM2G139031 // GRMZM2G095931 // GRMZM2G388915 // GRMZM2G097605 // GRMZM2G176455 // GRMZM2G009443 // GRMZM2G028665 // GRMZM2G169333
GO:0043632	P	modification-dependent macromolecule catabolic process	33	3979	256	39203	0.12	1	// GRMZM2G178120 // GRMZM2G376074 // GRMZM2G091151 // GRMZM2G094705 // GRMZM2G166089 // GRMZM2G027750 // GRMZM2G136443 // GRMZM2G030805 // GRMZM2G704093 // GRMZM2G014709 // GRMZM2G145226 // GRMZM2G160556 // GRMZM2G059282 // GRMZM2G014805 // GRMZM2G072146 // GRMZM2G089565 // GRMZM2G017789 // GRMZM2G000623 // AC149828.2_FG002 // GRMZM2G327635 // AC149810.2_FG003 // GRMZM2G091069 // GRMZM2G116314 //…
GO:0050896	P	response to stimulus	370	3979	3421	39203	0.12	1	// GRMZM5G874163 // GRMZM2G048243 // GRMZM2G084684 // GRMZM2G070961 // GRMZM2G168898 // GRMZM2G035445 // GRMZM2G121427 // GRMZM2G119258 // GRMZM2G457381 // GRMZM2G033915 // GRMZM2G104179 // GRMZM2G115105 // GRMZM2G119485 // GRMZM2G442804 // GRMZM2G017789 // GRMZM2G339540 // GRMZM2G467703 // GRMZM2G309109 // GRMZM2G081928 // GRMZM2G080439 // GRMZM2G175269 // GRMZM2G151519 // AC189750.4_FG004 // GR…
GO:0006511	P	ubiquitin-dependent protein catabolic process	33	3979	256	39203	0.12	1	// GRMZM2G178120 // GRMZM2G376074 // GRMZM2G091151 // GRMZM2G094705 // GRMZM2G166089 // GRMZM2G027750 // GRMZM2G136443 // GRMZM2G030805 // GRMZM2G704093 // GRMZM2G014709 // GRMZM2G145226 // GRMZM2G160556 // GRMZM2G059282 // GRMZM2G014805 // GRMZM2G072146 // GRMZM2G089565 // GRMZM2G017789 // GRMZM2G000623 // AC149828.2_FG002 // GRMZM2G327635 // AC149810.2_FG003 // GRMZM2G091069 // GRMZM2G116314 //…
GO:0005976	P	polysaccharide metabolic process	41	3979	328	39203	0.12	1	// GRMZM2G115451 // GRMZM2G068506 // GRMZM2G126988 // GRMZM2G430680 // GRMZM2G180951 // GRMZM2G105791 // GRMZM2G040397 // GRMZM2G012044 // GRMZM2G174855 // GRMZM2G166767 // GRMZM2G347717 // GRMZM2G070271 // GRMZM2G168364 // GRMZM2G142898 // GRMZM2G413044 // GRMZM2G052336 // GRMZM2G028353 // GRMZM2G176699 // GRMZM2G141399 // GRMZM2G087326 // GRMZM2G022782 // GRMZM2G113137 // GRMZM2G106213 // GRMZM…
GO:0019941	P	modification-dependent protein catabolic process	33	3979	256	39203	0.12	1	// GRMZM2G178120 // GRMZM2G376074 // GRMZM2G091151 // GRMZM2G094705 // GRMZM2G166089 // GRMZM2G027750 // GRMZM2G136443 // GRMZM2G030805 // GRMZM2G704093 // GRMZM2G014709 // GRMZM2G145226 // GRMZM2G160556 // GRMZM2G059282 // GRMZM2G014805 // GRMZM2G072146 // GRMZM2G089565 // GRMZM2G017789 // GRMZM2G000623 // AC149828.2_FG002 // GRMZM2G327635 // AC149810.2_FG003 // GRMZM2G091069 // GRMZM2G116314 //…
GO:0044093	P	positive regulation of molecular function	6	3979	32	39203	0.13	1	// GRMZM2G062429 // GRMZM2G019562 // GRMZM2G106578 // GRMZM2G128214 // GRMZM2G089860 // GRMZM2G094452
GO:0006665	P	sphingolipid metabolic process	7	3979	39	39203	0.13	1	// GRMZM2G065757 // GRMZM2G153977 // GRMZM2G123029 // GRMZM2G180982 // GRMZM5G895188 // GRMZM2G111533 // GRMZM5G803318
GO:0006470	P	protein amino acid dephosphorylation	21	3979	154	39203	0.13	1	// GRMZM2G126435 // GRMZM2G030463 // GRMZM2G166297 // GRMZM2G416491 // GRMZM2G042627 // GRMZM2G173035 // GRMZM2G057907 // GRMZM2G465287 // GRMZM2G059453 // GRMZM2G040642 // GRMZM2G005350 // GRMZM2G156543 // GRMZM2G060027 // GRMZM2G442404 // GRMZM5G833774 // GRMZM2G139892 // GRMZM2G006416 // GRMZM2G001243 // GRMZM2G031435 // GRMZM2G010017 // GRMZM2G051288
GO:0080090	P	regulation of primary metabolic process	387	3979	3595	39203	0.13	1	// GRMZM5G833140 // GRMZM2G003514 // GRMZM2G138340 // GRMZM5G874163 // GRMZM2G370332 // GRMZM2G024851 // GRMZM2G127101 // GRMZM2G077045 // GRMZM2G149940 // GRMZM2G155767 // GRMZM2G127537 // GRMZM2G163251 // GRMZM2G019956 // GRMZM2G017586 // GRMZM2G156388 // GRMZM2G075320 // GRMZM2G004334 // GRMZM2G330430 // GRMZM2G161435 // GRMZM2G017349 // GRMZM2G085849 // GRMZM2G063216 // GRMZM2G007914 // GRMZM…
GO:0006821	P	chloride transport	11	3979	71	39203	0.13	1	// GRMZM2G096365 // GRMZM2G064563 // GRMZM2G067638 // GRMZM2G146246 // GRMZM2G057616 // GRMZM2G113911 // GRMZM2G168200 // GRMZM2G332258 // GRMZM2G430902 // GRMZM5G886913 // GRMZM2G038028
GO:0006767	P	water-soluble vitamin metabolic process	13	3979	87	39203	0.13	1	// GRMZM2G076239 // GRMZM2G142836 // GRMZM2G055458 // GRMZM2G156803 // GRMZM2G095400 // GRMZM2G391511 // GRMZM2G319109 // GRMZM2G401934 // GRMZM2G336908 // GRMZM5G887647 // GRMZM2G009519 // GRMZM5G864815 // GRMZM2G027663
GO:0060255	P	regulation of macromolecule metabolic process	391	3979	3632	39203	0.13	1	// GRMZM5G833140 // GRMZM2G003514 // GRMZM2G138340 // GRMZM5G874163 // GRMZM2G370332 // GRMZM2G024851 // GRMZM2G127101 // GRMZM2G077045 // GRMZM2G149940 // GRMZM2G155767 // GRMZM2G127537 // GRMZM2G163251 // GRMZM2G019956 // GRMZM2G017586 // GRMZM2G156388 // GRMZM2G075320 // GRMZM2G004334 // GRMZM2G330430 // GRMZM2G161435 // GRMZM2G017349 // GRMZM2G085849 // GRMZM2G063216 // GRMZM2G007914 // GRMZM…
GO:0019438	P	aromatic compound biosynthetic process	15	3979	104	39203	0.13	1	// GRMZM2G076239 // GRMZM2G051219 // GRMZM2G055458 // GRMZM2G365160 // GRMZM2G324297 // GRMZM2G179454 // GRMZM2G036861 // GRMZM2G396212 // GRMZM2G074821 // GRMZM2G028369 // GRMZM2G381933 // GRMZM2G319109 // GRMZM2G401934 // GRMZM5G864815 // GRMZM2G027663
GO:0006612	P	protein targeting to membrane	9	3979	55	39203	0.13	1	// GRMZM2G140924 // GRMZM2G079257 // GRMZM2G076539 // GRMZM2G070562 // GRMZM2G075003 // GRMZM2G319878 // GRMZM5G801241 // GRMZM2G100402 // GRMZM2G060296
GO:0065009	P	regulation of molecular function	33	3979	258	39203	0.13	1	// GRMZM2G117329 // GRMZM2G106578 // GRMZM2G108849 // GRMZM2G138349 // GRMZM2G038820 // GRMZM2G117507 // GRMZM2G094452 // GRMZM2G062429 // GRMZM2G150876 // GRMZM2G019562 // GRMZM2G066618 // GRMZM2G155337 // GRMZM2G132032 // GRMZM2G154716 // GRMZM2G091456 // GRMZM2G031370 // GRMZM2G019515 // GRMZM2G137550 // GRMZM2G022308 // GRMZM2G176612 // GRMZM2G119886 // GRMZM2G122935 // GRMZM2G089860 // GRMZM…
GO:0043085	P	positive regulation of catalytic activity	6	3979	32	39203	0.13	1	// GRMZM2G062429 // GRMZM2G019562 // GRMZM2G106578 // GRMZM2G128214 // GRMZM2G089860 // GRMZM2G094452
GO:0042364	P	water-soluble vitamin biosynthetic process	13	3979	87	39203	0.13	1	// GRMZM2G076239 // GRMZM2G142836 // GRMZM2G055458 // GRMZM2G156803 // GRMZM2G095400 // GRMZM2G391511 // GRMZM2G319109 // GRMZM2G401934 // GRMZM2G336908 // GRMZM5G887647 // GRMZM2G009519 // GRMZM5G864815 // GRMZM2G027663
GO:0015672	P	monovalent inorganic cation transport	63	3979	532	39203	0.14	1	// AC233870.1_FG004 // GRMZM2G176307 // GRMZM2G310569 // GRMZM2G177912 // GRMZM2G153087 // GRMZM2G136508 // GRMZM5G813143 // GRMZM2G165991 // GRMZM2G086389 // GRMZM2G052088 // GRMZM2G028258 // GRMZM2G060054 // GRMZM5G890665 // GRMZM2G170927 // GRMZM5G893252 // GRMZM2G127683 // GRMZM2G101020 // GRMZM2G011479 // GRMZM2G047255 // GRMZM2G138220 // GRMZM2G347717 // GRMZM2G078468 // GRMZM2G086258 // GR…
GO:0051336	P	regulation of hydrolase activity	21	3979	156	39203	0.14	1	// GRMZM2G031370 // GRMZM2G150876 // GRMZM2G117329 // GRMZM2G010941 // GRMZM2G066618 // GRMZM2G155337 // GRMZM2G022308 // GRMZM2G176612 // GRMZM2G096622 // GRMZM2G126946 // GRMZM2G138349 // GRMZM2G047223 // GRMZM2G019515 // GRMZM2G054821 // GRMZM2G119886 // GRMZM2G122935 // GRMZM2G038820 // GRMZM2G375085 // GRMZM2G091456 // GRMZM2G117507 // GRMZM2G154716
GO:0006518	P	peptide metabolic process	21	3979	157	39203	0.14	1	// GRMZM2G109743 // GRMZM2G141607 // GRMZM2G043602 // GRMZM5G806449 // GRMZM2G438178 // GRMZM2G077463 // GRMZM2G025243 // GRMZM2G131321 // GRMZM2G128146 // GRMZM2G071987 // GRMZM2G009940 // GRMZM2G152258 // GRMZM2G351023 // GRMZM2G464885 // GRMZM2G026930 // GRMZM2G135277 // GRMZM2G035526 // GRMZM2G020096 // GRMZM2G155974 // GRMZM2G172322 // GRMZM2G090733
GO:0006399	P	tRNA metabolic process	37	3979	298	39203	0.14	1	// GRMZM2G301553 // GRMZM2G095806 // GRMZM2G148709 // GRMZM2G019597 // GRMZM2G038667 // GRMZM2G066345 // GRMZM2G104546 // GRMZM2G112154 // GRMZM2G097258 // GRMZM2G107089 // GRMZM2G113873 // GRMZM2G436001 // GRMZM5G855860 // GRMZM2G455085 // GRMZM2G115065 // GRMZM2G352248 // GRMZM2G002687 // GRMZM2G041797 // GRMZM5G830545 // GRMZM2G099628 // GRMZM2G100349 // GRMZM2G017671 // GRMZM2G098214 // GRMZM…
GO:0015833	P	peptide transport	16	3979	114	39203	0.14	1	// GRMZM2G333183 // GRMZM2G148800 // GRMZM2G316889 // GRMZM2G158807 // GRMZM2G143998 // GRMZM2G400602 // GRMZM2G424519 // GRMZM2G085411 // GRMZM2G156794 // GRMZM2G322220 // GRMZM2G086496 // GRMZM2G112154 // AC184794.2_FG003 // GRMZM2G143235 // GRMZM2G026459 // GRMZM2G077498
GO:0009110	P	vitamin biosynthetic process	13	3979	88	39203	0.14	1	// GRMZM2G076239 // GRMZM2G142836 // GRMZM2G055458 // GRMZM2G156803 // GRMZM2G095400 // GRMZM2G391511 // GRMZM2G319109 // GRMZM2G401934 // GRMZM2G336908 // GRMZM5G887647 // GRMZM2G009519 // GRMZM5G864815 // GRMZM2G027663
GO:0006766	P	vitamin metabolic process	13	3979	88	39203	0.14	1	// GRMZM2G076239 // GRMZM2G142836 // GRMZM2G055458 // GRMZM2G156803 // GRMZM2G095400 // GRMZM2G391511 // GRMZM2G319109 // GRMZM2G401934 // GRMZM2G336908 // GRMZM5G887647 // GRMZM2G009519 // GRMZM5G864815 // GRMZM2G027663
GO:0043087	P	regulation of GTPase activity	21	3979	156	39203	0.14	1	// GRMZM2G031370 // GRMZM2G150876 // GRMZM2G117329 // GRMZM2G010941 // GRMZM2G066618 // GRMZM2G155337 // GRMZM2G022308 // GRMZM2G176612 // GRMZM2G096622 // GRMZM2G126946 // GRMZM2G138349 // GRMZM2G047223 // GRMZM2G019515 // GRMZM2G054821 // GRMZM2G119886 // GRMZM2G122935 // GRMZM2G038820 // GRMZM2G375085 // GRMZM2G091456 // GRMZM2G117507 // GRMZM2G154716
GO:0042325	P	regulation of phosphorylation	6	3979	33	39203	0.15	1	// GRMZM2G062429 // GRMZM2G019562 // GRMZM2G106578 // GRMZM2G128214 // GRMZM2G089860 // GRMZM2G094452
GO:0046474	P	glycerophospholipid biosynthetic process	7	3979	41	39203	0.15	1	// GRMZM2G048762 // GRMZM2G000937 // GRMZM2G477340 // GRMZM2G167728 // GRMZM5G815369 // GRMZM5G891295 // GRMZM2G051262
GO:0019220	P	regulation of phosphate metabolic process	6	3979	33	39203	0.15	1	// GRMZM2G062429 // GRMZM2G019562 // GRMZM2G106578 // GRMZM2G128214 // GRMZM2G089860 // GRMZM2G094452
GO:0006505	P	GPI anchor metabolic process	6	3979	33	39203	0.15	1	// GRMZM2G048762 // GRMZM2G000937 // GRMZM2G167728 // GRMZM5G815369 // GRMZM5G891295 // GRMZM2G051262
GO:0045017	P	glycerolipid biosynthetic process	7	3979	41	39203	0.15	1	// GRMZM2G048762 // GRMZM2G000937 // GRMZM2G477340 // GRMZM2G167728 // GRMZM5G815369 // GRMZM5G891295 // GRMZM2G051262
GO:0051174	P	regulation of phosphorus metabolic process	6	3979	33	39203	0.15	1	// GRMZM2G062429 // GRMZM2G019562 // GRMZM2G106578 // GRMZM2G128214 // GRMZM2G089860 // GRMZM2G094452
GO:0061024	P	membrane organization	9	3979	57	39203	0.15	1	// GRMZM2G100402 // GRMZM5G839422 // GRMZM2G055880 // GRMZM2G040401 // GRMZM2G075003 // GRMZM2G319878 // GRMZM2G160013 // GRMZM2G110063 // GRMZM5G801241
GO:0016044	P	cellular membrane organization	9	3979	57	39203	0.15	1	// GRMZM2G100402 // GRMZM5G839422 // GRMZM2G055880 // GRMZM2G040401 // GRMZM2G075003 // GRMZM2G319878 // GRMZM2G160013 // GRMZM2G110063 // GRMZM5G801241
GO:0006807	P	nitrogen compound metabolic process	730	3979	6937	39203	0.16	1	// GRMZM5G833140 // GRMZM2G333623 // GRMZM2G105755 // GRMZM2G051896 // GRMZM2G312438 // GRMZM2G338259 // GRMZM2G138340 // GRMZM5G874163 // GRMZM2G370332 // GRMZM2G177912 // GRMZM2G121427 // GRMZM2G407825 // GRMZM2G024851 // GRMZM2G127101 // GRMZM2G077045 // GRMZM2G457381 // GRMZM2G149940 // GRMZM2G020142 // GRMZM2G155767 // GRMZM5G805387 // GRMZM2G127537 // GRMZM2G163251 // GRMZM2G019956 // GRMZM…
GO:0009250	P	glucan biosynthetic process	19	3979	143	39203	0.16	1	// GRMZM2G115451 // GRMZM2G453794 // GRMZM2G068506 // GRMZM2G126988 // GRMZM2G430680 // GRMZM2G180951 // GRMZM2G025231 // GRMZM2G141399 // GRMZM2G105791 // GRMZM5G840560 // GRMZM2G012044 // GRMZM2G059212 // GRMZM2G028353 // GRMZM2G142898 // GRMZM2G087326 // GRMZM2G022782 // GRMZM2G113137 // GRMZM2G106213 // GRMZM5G830681
GO:0008033	P	tRNA processing	13	3979	91	39203	0.16	1	// GRMZM2G095806 // GRMZM5G855860 // GRMZM2G078756 // GRMZM2G352248 // GRMZM2G019597 // GRMZM2G052344 // GRMZM2G120740 // GRMZM2G436001 // GRMZM2G098214 // GRMZM2G109885 // AC211349.4_FG001 // GRMZM2G024260 // GRMZM2G097258
GO:0006813	P	potassium ion transport	33	3979	267	39203	0.16	1	// AC233870.1_FG004 // GRMZM2G310569 // GRMZM2G153087 // GRMZM2G136508 // GRMZM5G813143 // GRMZM2G086389 // GRMZM2G028258 // GRMZM2G035709 // GRMZM2G011479 // GRMZM2G047255 // GRMZM2G180612 // GRMZM2G347717 // GRMZM2G106588 // GRMZM2G071630 // GRMZM2G020766 // GRMZM2G176307 // GRMZM2G084486 // GRMZM2G021725 // GRMZM2G086116 // GRMZM2G130442 // AC233953.1_FG005 // GRMZM2G115424 // GRMZM2G005304 //…
GO:0032501	P	multicellular organismal process	216	3979	1983	39203	0.16	1	// GRMZM2G012479 // GRMZM2G017923 // GRMZM2G111216 // GRMZM2G032280 // GRMZM2G048243 // GRMZM2G084684 // GRMZM2G106798 // GRMZM2G168898 // GRMZM2G008862 // GRMZM2G035445 // GRMZM2G026800 // GRMZM2G155232 // GRMZM2G400938 // GRMZM2G088313 // GRMZM2G088727 // GRMZM2G033915 // GRMZM2G104179 // GRMZM2G119485 // GRMZM2G176063 // GRMZM2G442804 // GRMZM2G021549 // GRMZM2G174784 // GRMZM2G130868 // GRMZM…
GO:0006820	P	anion transport	21	3979	159	39203	0.16	1	// GRMZM2G096365 // GRMZM2G154211 // GRMZM2G067638 // GRMZM2G146246 // GRMZM2G064563 // GRMZM2G086258 // GRMZM2G059937 // GRMZM2G057616 // GRMZM2G113911 // GRMZM2G168200 // GRMZM2G120876 // GRMZM2G395114 // GRMZM2G166159 // GRMZM2G355636 // GRMZM2G155021 // GRMZM2G332258 // GRMZM2G430902 // GRMZM5G886913 // GRMZM2G168888 // GRMZM2G038028 // GRMZM2G028521
GO:0032012	P	regulation of ARF protein signal transduction	11	3979	75	39203	0.17	1	// GRMZM2G176612 // GRMZM2G117329 // GRMZM2G058870 // GRMZM2G365185 // GRMZM2G126946 // GRMZM2G054821 // GRMZM2G119886 // GRMZM2G138349 // GRMZM2G038820 // GRMZM2G335287 // GRMZM2G154716
GO:0009070	P	serine family amino acid biosynthetic process	6	3979	35	39203	0.17	1	// GRMZM2G082185 // GRMZM2G081886 // GRMZM2G005990 // GRMZM2G098423 // GRMZM2G036708 // GRMZM2G443985
GO:0046677	P	response to antibiotic	12	3979	84	39203	0.17	1	// GRMZM2G165530 // GRMZM2G098679 // GRMZM2G149553 // GRMZM2G035595 // GRMZM2G110201 // GRMZM2G000812 // GRMZM2G072850 // GRMZM2G047187 // GRMZM2G094955 // GRMZM2G160430 // GRMZM2G029219 // GRMZM2G429540
GO:0009119	P	ribonucleoside metabolic process	14	3979	101	39203	0.17	1	// GRMZM2G043819 // GRMZM2G072091 // GRMZM5G808624 // GRMZM2G021074 // GRMZM2G086714 // GRMZM2G352248 // GRMZM2G058095 // GRMZM2G013478 // GRMZM2G095302 // GRMZM2G043776 // GRMZM2G042607 // GRMZM2G134797 // GRMZM2G135132 // GRMZM2G060464
GO:0032011	P	ARF protein signal transduction	11	3979	75	39203	0.17	1	// GRMZM2G176612 // GRMZM2G117329 // GRMZM2G058870 // GRMZM2G365185 // GRMZM2G126946 // GRMZM2G054821 // GRMZM2G119886 // GRMZM2G138349 // GRMZM2G038820 // GRMZM2G335287 // GRMZM2G154716
GO:0065008	P	regulation of biological quality	232	3979	2139	39203	0.17	1	// GRMZM2G012479 // GRMZM2G424053 // GRMZM2G155337 // GRMZM2G111216 // GRMZM2G032280 // GRMZM2G048243 // GRMZM2G084684 // GRMZM2G106798 // GRMZM2G168898 // GRMZM2G035445 // GRMZM2G066612 // GRMZM2G159145 // GRMZM2G026800 // GRMZM2G155232 // GRMZM2G400938 // GRMZM2G042683 // GRMZM2G088727 // GRMZM2G033915 // GRMZM2G148387 // GRMZM2G104179 // GRMZM2G119485 // GRMZM2G176063 // GRMZM2G442804 // GRMZM…
GO:0046483	P	heterocycle metabolic process	90	3979	797	39203	0.18	1	// GRMZM2G177912 // GRMZM2G052088 // GRMZM2G010152 // GRMZM2G076239 // GRMZM2G138220 // GRMZM2G407825 // GRMZM5G824944 // GRMZM2G177005 // GRMZM2G137724 // GRMZM2G141551 // GRMZM2G055458 // GRMZM2G306374 // GRMZM2G117956 // GRMZM2G094497 // GRMZM2G136283 // GRMZM2G170595 // GRMZM2G401934 // GRMZM2G319109 // GRMZM2G359070 // GRMZM2G000739 // GRMZM2G085381 // GRMZM5G878058 // GRMZM2G005990 // GRMZM…
GO:0022406	P	membrane docking	5	3979	28	39203	0.18	1	// GRMZM2G114332 // GRMZM2G052670 // GRMZM2G327394 // GRMZM2G077490 // GRMZM5G823484
GO:0048278	P	vesicle docking	5	3979	28	39203	0.18	1	// GRMZM2G114332 // GRMZM2G052670 // GRMZM2G327394 // GRMZM2G077490 // GRMZM5G823484
GO:0042278	P	purine nucleoside metabolic process	9	3979	60	39203	0.18	1	// GRMZM2G043819 // GRMZM2G072091 // GRMZM5G808624 // GRMZM2G021074 // GRMZM2G086714 // GRMZM2G352248 // GRMZM2G058095 // GRMZM2G042607 // GRMZM2G135132
GO:0009059	P	macromolecule biosynthetic process	638	3979	6064	39203	0.18	1	// GRMZM5G833140 // GRMZM2G051896 // GRMZM2G138340 // GRMZM5G874163 // GRMZM2G084684 // GRMZM2G018771 // GRMZM2G455085 // GRMZM2G024851 // GRMZM2G124143 // GRMZM2G127101 // GRMZM2G077045 // GRMZM2G457381 // GRMZM2G149940 // GRMZM2G104179 // GRMZM2G020142 // GRMZM2G155767 // GRMZM2G127537 // GRMZM2G163251 // GRMZM2G019956 // GRMZM2G119809 // GRMZM2G017586 // GRMZM2G025356 // GRMZM2G156388 // GRMZM…
GO:0009116	P	nucleoside metabolic process	18	3979	137	39203	0.18	1	// GRMZM2G043819 // GRMZM2G072091 // GRMZM5G808624 // GRMZM2G021074 // GRMZM2G086714 // GRMZM5G816432 // GRMZM2G352248 // GRMZM2G180930 // GRMZM2G065030 // GRMZM2G058095 // GRMZM2G013478 // GRMZM2G095302 // GRMZM2G043776 // GRMZM2G131907 // GRMZM2G042607 // GRMZM2G134797 // GRMZM2G135132 // GRMZM2G060464
GO:0046128	P	purine ribonucleoside metabolic process	9	3979	60	39203	0.18	1	// GRMZM2G043819 // GRMZM2G072091 // GRMZM5G808624 // GRMZM2G021074 // GRMZM2G086714 // GRMZM2G352248 // GRMZM2G058095 // GRMZM2G042607 // GRMZM2G135132
GO:0034645	P	cellular macromolecule biosynthetic process	637	3979	6057	39203	0.18	1	// GRMZM5G833140 // GRMZM2G051896 // GRMZM2G138340 // GRMZM5G874163 // GRMZM2G084684 // GRMZM2G018771 // GRMZM2G455085 // GRMZM2G024851 // GRMZM2G124143 // GRMZM2G127101 // GRMZM2G077045 // GRMZM2G457381 // GRMZM2G149940 // GRMZM2G104179 // GRMZM2G020142 // GRMZM2G155767 // GRMZM2G127537 // GRMZM2G163251 // GRMZM2G019956 // GRMZM2G119809 // GRMZM2G017586 // GRMZM2G025356 // GRMZM2G156388 // GRMZM…
GO:0007017	P	microtubule-based process	40	3979	334	39203	0.18	1	// GRMZM2G093391 // GRMZM2G089351 // GRMZM2G157598 // GRMZM5G837018 // GRMZM2G143791 // GRMZM2G164759 // GRMZM2G400223 // GRMZM2G004908 // GRMZM5G839416 // GRMZM2G145027 // GRMZM5G896560 // GRMZM5G845682 // GRMZM2G164950 // GRMZM2G334142 // GRMZM2G026560 // GRMZM5G887077 // GRMZM5G861269 // GRMZM2G136838 // GRMZM2G017257 // GRMZM2G151268 // AC234515.1_FG003 // GRMZM2G423861 // GRMZM2G149410 // GR…
GO:0007010	P	cytoskeleton organization	18	3979	137	39203	0.18	1	// GRMZM5G872264 // GRMZM2G180988 // GRMZM2G563728 // GRMZM2G412021 // GRMZM2G132810 // GRMZM2G096596 // GRMZM2G075921 // GRMZM2G375593 // GRMZM2G142779 // GRMZM2G149481 // GRMZM2G307567 // GRMZM2G026962 // GRMZM2G114619 // GRMZM2G090693 // GRMZM2G108780 // GRMZM2G145376 // GRMZM2G157598 // GRMZM2G151268
GO:0042592	P	homeostatic process	221	3979	2047	39203	0.19	1	// GRMZM2G012479 // GRMZM2G424053 // GRMZM2G155337 // GRMZM2G111216 // GRMZM2G032280 // GRMZM2G048243 // GRMZM2G084684 // GRMZM2G106798 // GRMZM2G168898 // GRMZM2G035445 // GRMZM2G066612 // GRMZM2G159145 // GRMZM2G026800 // GRMZM2G155232 // GRMZM2G400938 // GRMZM2G042683 // GRMZM2G088727 // GRMZM2G033915 // GRMZM2G148387 // GRMZM2G104179 // GRMZM2G119485 // GRMZM2G176063 // GRMZM2G442804 // GRMZM…
GO:0006779	P	porphyrin biosynthetic process	9	3979	61	39203	0.19	1	// GRMZM2G047095 // GRMZM2G178859 // GRMZM2G162672 // GRMZM2G162776 // GRMZM2G043453 // GRMZM2G000739 // GRMZM2G039396 // GRMZM2G009519 // GRMZM2G113325
GO:0009064	P	glutamine family amino acid metabolic process	16	3979	121	39203	0.19	1	// GRMZM2G050514 // GRMZM2G046601 // GRMZM2G136283 // GRMZM2G147450 // GRMZM2G134426 // GRMZM2G028535 // AC203754.4_FG008 // GRMZM5G826838 // GRMZM2G117956 // GRMZM2G061777 // GRMZM2G375064 // GRMZM2G339523 // GRMZM2G119583 // GRMZM2G036609 // GRMZM2G029573 // GRMZM2G053720
GO:0006139	P	nucleobase, nucleoside, nucleotide and nucleic acid metabolic process	628	3979	5979	39203	0.19	1	// GRMZM5G833140 // GRMZM2G105755 // GRMZM2G051896 // GRMZM2G052088 // GRMZM2G338259 // GRMZM2G138340 // GRMZM5G874163 // GRMZM2G370332 // GRMZM2G177912 // GRMZM2G121427 // GRMZM2G407825 // GRMZM2G024851 // GRMZM2G127101 // GRMZM2G077045 // GRMZM2G457381 // GRMZM2G149940 // GRMZM2G020142 // GRMZM2G155767 // GRMZM2G127537 // GRMZM2G163251 // GRMZM2G019956 // GRMZM2G008663 // GRMZM2G017586 // GRMZM…
GO:0043038	P	amino acid activation	26	3979	209	39203	0.19	1	// GRMZM2G301553 // GRMZM2G148709 // GRMZM2G038667 // GRMZM2G066345 // GRMZM2G104546 // GRMZM2G112154 // GRMZM2G107089 // GRMZM2G113873 // GRMZM2G078756 // GRMZM2G455085 // GRMZM2G115065 // GRMZM2G002687 // GRMZM2G041797 // GRMZM5G830545 // GRMZM2G099628 // GRMZM2G100349 // GRMZM2G017671 // GRMZM2G172101 // AC211349.4_FG001 // GRMZM2G140754 // GRMZM2G437977 // GRMZM2G046932 // GRMZM2G386714 // GR…
GO:0043039	P	tRNA aminoacylation	26	3979	209	39203	0.19	1	// GRMZM2G301553 // GRMZM2G148709 // GRMZM2G038667 // GRMZM2G066345 // GRMZM2G104546 // GRMZM2G112154 // GRMZM2G107089 // GRMZM2G113873 // GRMZM2G078756 // GRMZM2G455085 // GRMZM2G115065 // GRMZM2G002687 // GRMZM2G041797 // GRMZM5G830545 // GRMZM2G099628 // GRMZM2G100349 // GRMZM2G017671 // GRMZM2G172101 // AC211349.4_FG001 // GRMZM2G140754 // GRMZM2G437977 // GRMZM2G046932 // GRMZM2G386714 // GR…
GO:0009167	P	purine ribonucleoside monophosphate metabolic process	6	3979	37	39203	0.2	1	// GRMZM2G137724 // GRMZM2G136283 // GRMZM2G168281 // GRMZM2G133121 // GRMZM2G306374 // GRMZM2G359070
GO:0009168	P	purine ribonucleoside monophosphate biosynthetic process	6	3979	37	39203	0.2	1	// GRMZM2G137724 // GRMZM2G136283 // GRMZM2G168281 // GRMZM2G133121 // GRMZM2G306374 // GRMZM2G359070
GO:0006563	P	L-serine metabolic process	7	3979	45	39203	0.2	1	// GRMZM2G039238 // GRMZM2G082185 // GRMZM2G081886 // GRMZM2G098423 // GRMZM2G036708 // GRMZM2G443985 // GRMZM2G135283
GO:0009126	P	purine nucleoside monophosphate metabolic process	6	3979	37	39203	0.2	1	// GRMZM2G137724 // GRMZM2G136283 // GRMZM2G168281 // GRMZM2G133121 // GRMZM2G306374 // GRMZM2G359070
GO:0009127	P	purine nucleoside monophosphate biosynthetic process	6	3979	37	39203	0.2	1	// GRMZM2G137724 // GRMZM2G136283 // GRMZM2G168281 // GRMZM2G133121 // GRMZM2G306374 // GRMZM2G359070
GO:0006366	P	transcription from RNA polymerase II promoter	14	3979	104	39203	0.2	1	// GRMZM2G022052 // GRMZM2G034260 // GRMZM2G017537 // GRMZM2G044306 // GRMZM2G066981 // GRMZM2G171488 // GRMZM2G108716 // GRMZM2G071626 // GRMZM2G139973 // GRMZM2G147614 // GRMZM2G064390 // GRMZM2G060284 // GRMZM2G149238 // GRMZM2G132633
GO:0005985	P	sucrose metabolic process	5	3979	29	39203	0.2	1	// GRMZM2G097641 // GRMZM2G060659 // GRMZM2G055489 // GRMZM2G055331 // GRMZM2G462613
GO:0006733	P	oxidoreduction coenzyme metabolic process	10	3979	70	39203	0.2	1	// GRMZM5G848696 // GRMZM2G142836 // GRMZM2G153984 // GRMZM2G052418 // GRMZM2G456086 // GRMZM2G134270 // GRMZM2G028552 // GRMZM2G391511 // GRMZM5G887647 // GRMZM5G874903
GO:0006260	P	DNA replication	25	3979	202	39203	0.2	1	// GRMZM2G128432 // GRMZM2G450055 // GRMZM2G124876 // GRMZM5G809078 // GRMZM2G060924 // GRMZM2G173209 // GRMZM2G327032 // GRMZM2G126292 // GRMZM2G143588 // GRMZM2G302160 // GRMZM2G457381 // GRMZM2G062333 // GRMZM2G115245 // GRMZM2G032699 // GRMZM2G108712 // GRMZM2G130351 // GRMZM2G021069 // GRMZM2G066234 // GRMZM2G043453 // GRMZM2G337143 // GRMZM2G066101 // GRMZM2G340527 // GRMZM2G139894 // GRMZM…
GO:0019725	P	cellular homeostasis	31	3979	255	39203	0.2	1	// GRMZM2G134889 // AC199571.3_FG004 // GRMZM2G325575 // GRMZM2G113216 // GRMZM2G009928 // GRMZM5G822426 // GRMZM2G091481 // GRMZM2G141707 // GRMZM2G066612 // GRMZM5G812923 // GRMZM2G159145 // GRMZM2G023387 // GRMZM2G424053 // GRMZM2G173874 // GRMZM2G073628 // GRMZM2G042592 // GRMZM2G389173 // GRMZM2G148387 // GRMZM2G105539 // GRMZM2G019876 // GRMZM2G004847 // GRMZM2G307262 // GRMZM2G172322 // GR…
GO:0006418	P	tRNA aminoacylation for protein translation	25	3979	204	39203	0.21	1	// GRMZM2G301553 // GRMZM2G148709 // GRMZM2G038667 // GRMZM2G066345 // GRMZM2G104546 // GRMZM2G112154 // GRMZM2G107089 // GRMZM2G113873 // GRMZM2G078756 // GRMZM2G455085 // GRMZM2G115065 // GRMZM2G002687 // GRMZM2G041797 // GRMZM5G830545 // GRMZM2G099628 // GRMZM2G100349 // GRMZM2G017671 // GRMZM2G172101 // AC211349.4_FG001 // GRMZM2G437977 // GRMZM2G046932 // GRMZM2G386714 // GRMZM2G011169 // GR…
GO:0031323	P	regulation of cellular metabolic process	365	3979	3439	39203	0.21	1	// GRMZM5G833140 // GRMZM2G003514 // GRMZM2G138340 // GRMZM5G874163 // GRMZM2G370332 // GRMZM2G024851 // GRMZM2G127101 // GRMZM2G077045 // GRMZM2G149940 // GRMZM2G155767 // GRMZM2G127537 // GRMZM2G163251 // GRMZM2G019956 // GRMZM2G017586 // GRMZM2G156388 // GRMZM2G075320 // GRMZM2G004334 // GRMZM2G330430 // GRMZM2G161435 // GRMZM2G017349 // GRMZM2G063216 // GRMZM2G007914 // GRMZM2G114619 // GRMZM…
GO:0009308	P	amine metabolic process	109	3979	994	39203	0.23	1	// GRMZM2G301553 // GRMZM2G148709 // GRMZM2G312438 // GRMZM2G019090 // GRMZM2G130062 // GRMZM2G078756 // GRMZM2G455085 // GRMZM2G036708 // GRMZM2G029573 // GRMZM2G104613 // GRMZM2G094712 // GRMZM5G826838 // GRMZM2G017671 // GRMZM2G365423 // GRMZM2G140754 // GRMZM2G046932 // GRMZM2G046601 // GRMZM2G011169 // GRMZM2G370048 // GRMZM2G117956 // GRMZM2G147450 // GRMZM2G136283 // GRMZM2G082185 // GRMZM…
GO:0019219	P	regulation of nucleobase, nucleoside, nucleotide and nucleic acid metabolic process	356	3979	3370	39203	0.23	1	// GRMZM5G833140 // GRMZM2G003514 // GRMZM2G138340 // GRMZM5G874163 // GRMZM2G370332 // GRMZM2G024851 // GRMZM2G127101 // GRMZM2G077045 // GRMZM2G149940 // GRMZM2G155767 // GRMZM2G127537 // GRMZM2G163251 // GRMZM2G019956 // GRMZM2G017586 // GRMZM2G156388 // GRMZM2G075320 // GRMZM2G004334 // GRMZM2G330430 // GRMZM2G161435 // GRMZM2G017349 // GRMZM2G063216 // GRMZM2G007914 // GRMZM2G114619 // GRMZM…
GO:0051171	P	regulation of nitrogen compound metabolic process	356	3979	3370	39203	0.23	1	// GRMZM5G833140 // GRMZM2G003514 // GRMZM2G138340 // GRMZM5G874163 // GRMZM2G370332 // GRMZM2G024851 // GRMZM2G127101 // GRMZM2G077045 // GRMZM2G149940 // GRMZM2G155767 // GRMZM2G127537 // GRMZM2G163251 // GRMZM2G019956 // GRMZM2G017586 // GRMZM2G156388 // GRMZM2G075320 // GRMZM2G004334 // GRMZM2G330430 // GRMZM2G161435 // GRMZM2G017349 // GRMZM2G063216 // GRMZM2G007914 // GRMZM2G114619 // GRMZM…
GO:0033365	P	protein localization in organelle	10	3979	73	39203	0.23	1	// GRMZM2G140924 // GRMZM2G079257 // GRMZM2G076539 // GRMZM2G070562 // GRMZM2G088088 // GRMZM2G075003 // GRMZM2G319878 // GRMZM5G801241 // GRMZM2G100402 // GRMZM2G060296
GO:0015698	P	inorganic anion transport	14	3979	108	39203	0.23	1	// GRMZM2G096365 // GRMZM2G154211 // GRMZM2G067638 // GRMZM2G146246 // GRMZM2G064563 // GRMZM2G057616 // GRMZM2G113911 // GRMZM2G168200 // GRMZM2G395114 // GRMZM2G332258 // GRMZM2G430902 // GRMZM5G886913 // GRMZM2G168888 // GRMZM2G038028
GO:0045454	P	cell redox homeostasis	27	3979	225	39203	0.23	1	// GRMZM2G134889 // AC199571.3_FG004 // GRMZM2G113216 // GRMZM2G009928 // GRMZM5G822426 // GRMZM2G091481 // GRMZM2G141707 // GRMZM2G066612 // GRMZM2G159145 // GRMZM2G023387 // GRMZM2G424053 // GRMZM2G173874 // GRMZM2G073628 // GRMZM2G042592 // GRMZM2G389173 // GRMZM2G148387 // GRMZM2G084863 // GRMZM2G019876 // GRMZM2G163421 // GRMZM2G307262 // GRMZM2G172322 // GRMZM2G159369 // GRMZM2G004847 // GR…
GO:0032318	P	regulation of Ras GTPase activity	16	3979	127	39203	0.24	1	// GRMZM2G031370 // GRMZM2G150876 // GRMZM2G117329 // GRMZM2G155337 // GRMZM2G022308 // GRMZM2G176612 // GRMZM2G126946 // GRMZM2G138349 // GRMZM2G047223 // GRMZM2G010941 // GRMZM2G054821 // GRMZM2G119886 // GRMZM2G122935 // GRMZM2G038820 // GRMZM2G096622 // GRMZM2G154716
GO:0010556	P	regulation of macromolecule biosynthetic process	358	3979	3393	39203	0.24	1	// GRMZM5G833140 // GRMZM2G003514 // GRMZM2G138340 // GRMZM5G874163 // GRMZM2G370332 // GRMZM2G024851 // GRMZM2G127101 // GRMZM2G077045 // GRMZM2G149940 // GRMZM2G155767 // GRMZM2G127537 // GRMZM2G163251 // GRMZM2G019956 // GRMZM2G017586 // GRMZM2G156388 // GRMZM2G075320 // GRMZM2G004334 // GRMZM2G330430 // GRMZM2G161435 // GRMZM2G017349 // GRMZM2G063216 // GRMZM2G007914 // GRMZM2G114619 // GRMZM…
GO:0045449	P	regulation of transcription	354	3979	3352	39203	0.24	1	// GRMZM5G833140 // GRMZM2G003514 // GRMZM2G138340 // GRMZM5G874163 // GRMZM2G370332 // GRMZM2G024851 // GRMZM2G127101 // GRMZM2G077045 // GRMZM2G149940 // GRMZM2G155767 // GRMZM2G127537 // GRMZM2G163251 // GRMZM2G019956 // GRMZM2G017586 // GRMZM2G156388 // GRMZM2G075320 // GRMZM2G004334 // GRMZM2G330430 // GRMZM2G161435 // GRMZM2G017349 // GRMZM2G063216 // GRMZM2G007914 // GRMZM2G114619 // GRMZM…
GO:0031326	P	regulation of cellular biosynthetic process	358	3979	3393	39203	0.24	1	// GRMZM5G833140 // GRMZM2G003514 // GRMZM2G138340 // GRMZM5G874163 // GRMZM2G370332 // GRMZM2G024851 // GRMZM2G127101 // GRMZM2G077045 // GRMZM2G149940 // GRMZM2G155767 // GRMZM2G127537 // GRMZM2G163251 // GRMZM2G019956 // GRMZM2G017586 // GRMZM2G156388 // GRMZM2G075320 // GRMZM2G004334 // GRMZM2G330430 // GRMZM2G161435 // GRMZM2G017349 // GRMZM2G063216 // GRMZM2G007914 // GRMZM2G114619 // GRMZM…
GO:0023034	P	intracellular signaling pathway	12	3979	91	39203	0.24	1	// GRMZM2G157760 // GRMZM2G163709 // GRMZM2G089010 // GRMZM2G018885 // GRMZM5G874500 // GRMZM2G032409 // GRMZM2G075368 // GRMZM2G013794 // GRMZM2G106344 // GRMZM2G110988 // GRMZM5G887922 // GRMZM2G403562
GO:0009889	P	regulation of biosynthetic process	358	3979	3393	39203	0.24	1	// GRMZM5G833140 // GRMZM2G003514 // GRMZM2G138340 // GRMZM5G874163 // GRMZM2G370332 // GRMZM2G024851 // GRMZM2G127101 // GRMZM2G077045 // GRMZM2G149940 // GRMZM2G155767 // GRMZM2G127537 // GRMZM2G163251 // GRMZM2G019956 // GRMZM2G017586 // GRMZM2G156388 // GRMZM2G075320 // GRMZM2G004334 // GRMZM2G330430 // GRMZM2G161435 // GRMZM2G017349 // GRMZM2G063216 // GRMZM2G007914 // GRMZM2G114619 // GRMZM…
GO:0010468	P	regulation of gene expression	361	3979	3419	39203	0.24	1	// GRMZM5G833140 // GRMZM2G003514 // GRMZM2G138340 // GRMZM5G874163 // GRMZM2G370332 // GRMZM2G024851 // GRMZM2G127101 // GRMZM2G077045 // GRMZM2G149940 // GRMZM2G155767 // GRMZM2G127537 // GRMZM2G163251 // GRMZM2G019956 // GRMZM2G017586 // GRMZM2G156388 // GRMZM2G075320 // GRMZM2G004334 // GRMZM2G330430 // GRMZM2G161435 // GRMZM2G017349 // GRMZM2G063216 // GRMZM2G007914 // GRMZM2G114619 // GRMZM…
GO:0044042	P	glucan metabolic process	23	3979	191	39203	0.25	1	// GRMZM2G115451 // GRMZM2G068506 // GRMZM2G126988 // GRMZM2G430680 // GRMZM2G180951 // GRMZM2G105791 // GRMZM2G012044 // GRMZM2G174855 // GRMZM2G070271 // GRMZM2G142898 // GRMZM2G413044 // GRMZM2G028353 // GRMZM2G141399 // GRMZM2G087326 // GRMZM2G022782 // GRMZM2G113137 // GRMZM2G106213 // GRMZM2G059212 // GRMZM2G025231 // GRMZM5G830681 // GRMZM2G453794 // GRMZM2G112198 // GRMZM5G840560
GO:0006555	P	methionine metabolic process	5	3979	32	39203	0.25	1	// GRMZM2G111164 // GRMZM2G149751 // GRMZM2G165998 // GRMZM2G347056 // GRMZM2G112149
GO:0006073	P	cellular glucan metabolic process	23	3979	191	39203	0.25	1	// GRMZM2G115451 // GRMZM2G068506 // GRMZM2G126988 // GRMZM2G430680 // GRMZM2G180951 // GRMZM2G105791 // GRMZM2G012044 // GRMZM2G174855 // GRMZM2G070271 // GRMZM2G142898 // GRMZM2G413044 // GRMZM2G028353 // GRMZM2G141399 // GRMZM2G087326 // GRMZM2G022782 // GRMZM2G113137 // GRMZM2G106213 // GRMZM2G059212 // GRMZM2G025231 // GRMZM5G830681 // GRMZM2G453794 // GRMZM2G112198 // GRMZM5G840560
GO:0009067	P	aspartate family amino acid biosynthetic process	9	3979	66	39203	0.25	1	// GRMZM2G149751 // GRMZM2G165998 // GRMZM2G090241 // GRMZM2G111164 // GRMZM2G104546 // AC182617.3_FG001 // GRMZM2G078472 // GRMZM2G074589 // GRMZM2G112149
GO:0000096	P	sulfur amino acid metabolic process	8	3979	58	39203	0.26	1	// GRMZM2G149751 // GRMZM2G165998 // GRMZM2G347056 // GRMZM2G082185 // GRMZM2G112149 // GRMZM2G036708 // GRMZM2G443985 // GRMZM2G111164
GO:0016192	P	vesicle-mediated transport	45	3979	397	39203	0.26	1	// GRMZM2G031360 // GRMZM2G036034 // GRMZM2G075680 // GRMZM2G111214 // GRMZM2G008638 // GRMZM2G003124 // GRMZM2G167836 // GRMZM2G075408 // GRMZM2G114332 // GRMZM2G111355 // GRMZM2G000645 // GRMZM2G070571 // GRMZM2G178618 // GRMZM2G327394 // GRMZM2G030144 // GRMZM2G063775 // GRMZM2G020401 // GRMZM2G061446 // GRMZM2G095810 // GRMZM2G106140 // GRMZM2G423861 // GRMZM2G464382 // GRMZM2G008919 // GRMZM…
GO:0032313	P	regulation of Rab GTPase activity	8	3979	59	39203	0.27	1	// GRMZM2G031370 // GRMZM2G150876 // GRMZM2G155337 // GRMZM2G022308 // GRMZM2G096622 // GRMZM2G047223 // GRMZM2G010941 // GRMZM2G122935
GO:0032483	P	regulation of Rab protein signal transduction	8	3979	59	39203	0.27	1	// GRMZM2G031370 // GRMZM2G150876 // GRMZM2G155337 // GRMZM2G022308 // GRMZM2G096622 // GRMZM2G047223 // GRMZM2G010941 // GRMZM2G122935
GO:0040011	P	locomotion	5	3979	33	39203	0.27	1	// GRMZM2G120814 // GRMZM2G057408 // GRMZM2G034276 // GRMZM5G833593 // GRMZM2G107491
GO:0055114	P	oxidation reduction	289	3979	2743	39203	0.27	1	// GRMZM2G012479 // GRMZM2G361693 // GRMZM2G043776 // GRMZM2G179521 // GRMZM2G132169 // GRMZM2G061830 // GRMZM2G045319 // GRMZM5G899851 // GRMZM2G122280 // GRMZM2G009940 // GRMZM2G016836 // GRMZM5G836353 // GRMZM2G079759 // GRMZM2G339367 // GRMZM2G051004 // GRMZM2G405581 // GRMZM2G415359 // GRMZM2G162737 // GRMZM2G552322 // GRMZM2G158629 // GRMZM2G022947 // GRMZM2G058760 // GRMZM2G071630 // GRMZM…
GO:0043094	P	cellular metabolic compound salvage	5	3979	33	39203	0.27	1	// GRMZM2G111164 // GRMZM2G165998 // GRMZM2G072091 // GRMZM2G135132 // GRMZM2G131907
GO:0032482	P	Rab protein signal transduction	8	3979	59	39203	0.27	1	// GRMZM2G031370 // GRMZM2G150876 // GRMZM2G155337 // GRMZM2G022308 // GRMZM2G096622 // GRMZM2G047223 // GRMZM2G010941 // GRMZM2G122935
GO:0007018	P	microtubule-based movement	31	3979	267	39203	0.27	1	// GRMZM2G093391 // GRMZM2G089351 // GRMZM5G837018 // GRMZM2G015395 // GRMZM5G839416 // GRMZM5G845682 // GRMZM2G164950 // GRMZM2G334142 // GRMZM2G026560 // GRMZM5G887077 // GRMZM2G085970 // AC234515.1_FG003 // GRMZM2G423861 // GRMZM2G149410 // GRMZM2G124883 // GRMZM2G132686 // GRMZM2G071790 // GRMZM2G152466 // GRMZM2G136219 // GRMZM2G117401 // GRMZM2G034828 // GRMZM2G083243 // GRMZM2G083475 // GR…
GO:0009165	P	nucleotide biosynthetic process	51	3979	456	39203	0.28	1	// GRMZM2G142836 // GRMZM2G136283 // GRMZM2G177912 // GRMZM2G180930 // GRMZM5G855347 // GRMZM2G060054 // GRMZM5G893252 // GRMZM2G010152 // GRMZM2G391511 // GRMZM2G101020 // GRMZM2G352695 // GRMZM2G138220 // GRMZM2G078468 // GRMZM2G407825 // GRMZM5G840699 // GRMZM2G008232 // GRMZM5G878058 // GRMZM2G065030 // GRMZM2G019404 // GRMZM2G005990 // GRMZM2G133121 // GRMZM2G108057 // GRMZM5G887647 // GRMZM…
GO:0009161	P	ribonucleoside monophosphate metabolic process	7	3979	51	39203	0.28	1	// GRMZM2G137724 // GRMZM2G136283 // GRMZM2G168281 // GRMZM2G133121 // GRMZM2G306374 // GRMZM2G359070 // GRMZM2G043776
GO:0048856	P	anatomical structure development	6	3979	42	39203	0.28	1	// GRMZM2G009070 // GRMZM2G017923 // GRMZM2G088313 // GRMZM2G019879 // GRMZM2G008862 // GRMZM2G100146
GO:0009628	P	response to abiotic stimulus	197	3979	1856	39203	0.28	1	// GRMZM2G012479 // GRMZM2G111216 // GRMZM2G032280 // GRMZM2G048243 // GRMZM2G084684 // GRMZM2G106798 // GRMZM2G168898 // GRMZM2G035445 // GRMZM2G026800 // GRMZM2G155232 // GRMZM2G400938 // GRMZM2G088727 // GRMZM2G033915 // GRMZM2G104179 // GRMZM2G119485 // GRMZM2G176063 // GRMZM2G442804 // GRMZM2G021549 // GRMZM2G174784 // GRMZM2G130868 // GRMZM2G105901 // GRMZM2G056407 // GRMZM2G178916 // GRMZM…
GO:0006778	P	porphyrin metabolic process	9	3979	68	39203	0.28	1	// GRMZM2G047095 // GRMZM2G178859 // GRMZM2G162672 // GRMZM2G162776 // GRMZM2G043453 // GRMZM2G000739 // GRMZM2G039396 // GRMZM2G009519 // GRMZM2G113325
GO:0009156	P	ribonucleoside monophosphate biosynthetic process	7	3979	51	39203	0.28	1	// GRMZM2G137724 // GRMZM2G136283 // GRMZM2G168281 // GRMZM2G133121 // GRMZM2G306374 // GRMZM2G359070 // GRMZM2G043776
GO:0009152	P	purine ribonucleotide biosynthetic process	43	3979	381	39203	0.28	1	// GRMZM2G136283 // GRMZM2G177912 // GRMZM2G052088 // GRMZM5G855347 // GRMZM5G893252 // GRMZM2G010152 // GRMZM2G101020 // GRMZM2G352695 // GRMZM2G138220 // GRMZM2G078468 // GRMZM2G407825 // GRMZM5G840699 // GRMZM2G008232 // GRMZM5G878058 // GRMZM2G019404 // GRMZM2G133121 // GRMZM2G108057 // GRMZM2G175576 // GRMZM2G172183 // GRMZM2G150450 // GRMZM2G137724 // GRMZM2G398288 // GRMZM2G134797 // GRMZM…
GO:0006350	P	transcription	390	3979	3730	39203	0.29	1	// GRMZM5G833140 // GRMZM2G051896 // GRMZM2G138340 // GRMZM5G874163 // GRMZM2G370332 // GRMZM2G024851 // GRMZM2G127101 // GRMZM2G077045 // GRMZM2G003514 // GRMZM2G149940 // GRMZM2G020142 // GRMZM2G155767 // GRMZM2G127537 // GRMZM2G163251 // GRMZM2G019956 // GRMZM2G017586 // GRMZM2G025356 // GRMZM2G156388 // GRMZM2G072115 // GRMZM2G075320 // GRMZM2G004334 // GRMZM2G330430 // GRMZM2G161435 // GRMZM…
GO:0006857	P	oligopeptide transport	13	3979	105	39203	0.29	1	// GRMZM2G148800 // GRMZM2G316889 // GRMZM2G158807 // GRMZM2G143998 // GRMZM2G400602 // GRMZM2G085411 // GRMZM2G322220 // GRMZM2G086496 // GRMZM2G112154 // AC184794.2_FG003 // GRMZM2G156794 // GRMZM2G026459 // GRMZM2G077498
GO:0006613	P	cotranslational protein targeting to membrane	5	3979	34	39203	0.29	1	// GRMZM2G070562 // GRMZM2G140924 // GRMZM2G060296 // GRMZM2G076539 // GRMZM2G079257
GO:0006614	P	SRP-dependent cotranslational protein targeting to membrane	5	3979	34	39203	0.29	1	// GRMZM2G070562 // GRMZM2G140924 // GRMZM2G060296 // GRMZM2G076539 // GRMZM2G079257
GO:0045047	P	protein targeting to ER	5	3979	34	39203	0.29	1	// GRMZM2G070562 // GRMZM2G140924 // GRMZM2G060296 // GRMZM2G076539 // GRMZM2G079257
GO:0070972	P	protein localization in endoplasmic reticulum	5	3979	34	39203	0.29	1	// GRMZM2G070562 // GRMZM2G140924 // GRMZM2G060296 // GRMZM2G076539 // GRMZM2G079257
GO:0009124	P	nucleoside monophosphate biosynthetic process	8	3979	61	39203	0.3	1	// GRMZM2G137724 // GRMZM2G136283 // GRMZM2G168281 // GRMZM2G005990 // GRMZM2G133121 // GRMZM2G306374 // GRMZM2G359070 // GRMZM2G043776
GO:0009260	P	ribonucleotide biosynthetic process	44	3979	395	39203	0.3	1	// GRMZM2G136283 // GRMZM2G177912 // GRMZM2G052088 // GRMZM5G855347 // GRMZM5G893252 // GRMZM2G010152 // GRMZM2G101020 // GRMZM2G352695 // GRMZM2G138220 // GRMZM2G078468 // GRMZM2G407825 // GRMZM5G840699 // GRMZM2G008232 // GRMZM5G878058 // GRMZM2G019404 // GRMZM2G133121 // GRMZM2G108057 // GRMZM2G175576 // GRMZM2G172183 // GRMZM2G150450 // GRMZM2G137724 // GRMZM2G398288 // GRMZM2G134797 // GRMZM…
GO:0006397	P	mRNA processing	9	3979	70	39203	0.3	1	// GRMZM2G030463 // GRMZM2G461145 // GRMZM2G057450 // GRMZM2G132060 // GRMZM2G433801 // GRMZM2G057646 // GRMZM2G006806 // GRMZM2G099355 // GRMZM2G154278
GO:0001501	P	skeletal system development	5	3979	35	39203	0.31	1	// GRMZM2G008862 // GRMZM2G017923 // GRMZM2G088313 // GRMZM2G019879 // GRMZM2G100146
GO:0001503	P	ossification	5	3979	35	39203	0.31	1	// GRMZM2G008862 // GRMZM2G017923 // GRMZM2G088313 // GRMZM2G019879 // GRMZM2G100146
GO:0060348	P	bone development	5	3979	35	39203	0.31	1	// GRMZM2G008862 // GRMZM2G017923 // GRMZM2G088313 // GRMZM2G019879 // GRMZM2G100146
GO:0000097	P	sulfur amino acid biosynthetic process	7	3979	53	39203	0.31	1	// GRMZM2G149751 // GRMZM2G165998 // GRMZM2G082185 // GRMZM2G112149 // GRMZM2G036708 // GRMZM2G443985 // GRMZM2G111164
GO:0006605	P	protein targeting	11	3979	89	39203	0.31	1	// GRMZM2G140924 // GRMZM2G079257 // GRMZM2G100402 // GRMZM2G076539 // GRMZM2G070562 // GRMZM2G088088 // GRMZM2G075003 // GRMZM2G319878 // GRMZM5G801241 // GRMZM2G173321 // GRMZM2G060296
GO:0009066	P	aspartate family amino acid metabolic process	11	3979	89	39203	0.31	1	// GRMZM2G067624 // GRMZM2G149751 // GRMZM2G165998 // GRMZM2G090241 // GRMZM2G347056 // GRMZM2G111164 // GRMZM2G104546 // AC182617.3_FG001 // GRMZM2G078472 // GRMZM2G074589 // GRMZM2G112149
GO:0006164	P	purine nucleotide biosynthetic process	43	3979	388	39203	0.31	1	// GRMZM2G136283 // GRMZM2G177912 // GRMZM2G052088 // GRMZM5G855347 // GRMZM5G893252 // GRMZM2G010152 // GRMZM2G101020 // GRMZM2G352695 // GRMZM2G138220 // GRMZM2G078468 // GRMZM2G407825 // GRMZM5G840699 // GRMZM2G008232 // GRMZM5G878058 // GRMZM2G019404 // GRMZM2G133121 // GRMZM2G108057 // GRMZM2G175576 // GRMZM2G172183 // GRMZM2G150450 // GRMZM2G137724 // GRMZM2G398288 // GRMZM2G134797 // GRMZM…
GO:0006839	P	mitochondrial transport	9	3979	71	39203	0.32	1	// GRMZM5G840435 // GRMZM2G041831 // GRMZM2G118515 // GRMZM2G144081 // GRMZM2G067877 // GRMZM2G075003 // GRMZM2G319878 // GRMZM5G801241 // GRMZM2G100402
GO:0055086	P	nucleobase, nucleoside and nucleotide metabolic process	67	3979	619	39203	0.33	1	// GRMZM2G142836 // GRMZM2G136283 // GRMZM5G874903 // GRMZM2G078468 // GRMZM2G456086 // GRMZM2G180930 // GRMZM5G848696 // GRMZM2G137724 // GRMZM2G060054 // GRMZM5G893252 // GRMZM2G010152 // GRMZM2G391511 // GRMZM2G101020 // GRMZM2G398288 // GRMZM2G352695 // GRMZM2G138220 // GRMZM2G072091 // GRMZM2G177912 // GRMZM2G021074 // GRMZM2G407825 // GRMZM5G840699 // GRMZM2G352248 // GRMZM2G008232 // GRMZM…
GO:0006508	P	proteolysis	170	3979	1613	39203	0.33	1	// GRMZM2G094705 // GRMZM2G054905 // GRMZM2G103662 // GRMZM5G863784 // GRMZM2G092975 // GRMZM2G152775 // GRMZM2G145226 // GRMZM2G160556 // GRMZM2G059282 // GRMZM2G457381 // AC185130.2_FG004 // GRMZM2G089565 // GRMZM2G120302 // GRMZM2G319138 // GRMZM2G007715 // GRMZM2G017789 // GRMZM2G057942 // GRMZM2G035517 // GRMZM2G120816 // GRMZM2G391815 // GRMZM2G420910 // GRMZM2G374881 // GRMZM2G043893 // AC…
GO:0043043	P	peptide biosynthetic process	16	3979	136	39203	0.33	1	// GRMZM2G109743 // GRMZM2G141607 // GRMZM2G043602 // GRMZM2G438178 // GRMZM2G025243 // GRMZM2G128146 // GRMZM2G071987 // GRMZM2G009940 // GRMZM2G152258 // GRMZM2G464885 // GRMZM2G026930 // GRMZM2G135277 // GRMZM2G155974 // GRMZM2G020096 // GRMZM2G351023 // GRMZM2G090733
GO:0009150	P	purine ribonucleotide metabolic process	43	3979	391	39203	0.33	1	// GRMZM2G136283 // GRMZM2G177912 // GRMZM2G052088 // GRMZM5G855347 // GRMZM5G893252 // GRMZM2G010152 // GRMZM2G101020 // GRMZM2G352695 // GRMZM2G138220 // GRMZM2G078468 // GRMZM2G407825 // GRMZM5G840699 // GRMZM2G008232 // GRMZM5G878058 // GRMZM2G019404 // GRMZM2G133121 // GRMZM2G108057 // GRMZM2G175576 // GRMZM2G172183 // GRMZM2G150450 // GRMZM2G137724 // GRMZM2G398288 // GRMZM2G134797 // GRMZM…
GO:0048193	P	Golgi vesicle transport	9	3979	72	39203	0.33	1	// GRMZM2G061446 // GRMZM2G095810 // GRMZM2G106140 // GRMZM2G075680 // GRMZM2G011219 // GRMZM2G020401 // GRMZM2G063775 // GRMZM2G075408 // GRMZM2G008638
GO:0009266	P	response to temperature stimulus	185	3979	1765	39203	0.35	1	// GRMZM2G012479 // GRMZM2G111216 // GRMZM2G032280 // GRMZM2G048243 // GRMZM2G084684 // GRMZM2G106798 // GRMZM2G168898 // GRMZM2G035445 // GRMZM2G026800 // GRMZM2G155232 // GRMZM2G400938 // GRMZM2G088727 // GRMZM2G033915 // GRMZM2G104179 // GRMZM2G119485 // GRMZM2G176063 // GRMZM2G442804 // GRMZM2G021549 // GRMZM2G174784 // GRMZM2G130868 // GRMZM2G105901 // GRMZM2G056407 // GRMZM2G178916 // GRMZM…
GO:0006753	P	nucleoside phosphate metabolic process	61	3979	567	39203	0.35	1	// GRMZM2G142836 // GRMZM2G136283 // GRMZM5G874903 // GRMZM2G177912 // GRMZM2G456086 // GRMZM2G180930 // GRMZM5G848696 // GRMZM2G137724 // GRMZM2G060054 // GRMZM5G893252 // GRMZM2G010152 // GRMZM2G391511 // GRMZM2G101020 // GRMZM2G398288 // GRMZM2G352695 // GRMZM2G138220 // GRMZM2G078468 // GRMZM2G021074 // GRMZM2G407825 // GRMZM5G840699 // GRMZM2G008232 // GRMZM5G878058 // GRMZM2G065030 // GRMZM…
GO:0001659	P	temperature homeostasis	184	3979	1758	39203	0.35	1	// GRMZM2G012479 // GRMZM2G111216 // GRMZM2G032280 // GRMZM2G048243 // GRMZM2G084684 // GRMZM2G106798 // GRMZM2G168898 // GRMZM2G035445 // GRMZM2G026800 // GRMZM2G155232 // GRMZM2G400938 // GRMZM2G088727 // GRMZM2G033915 // GRMZM2G104179 // GRMZM2G119485 // GRMZM2G176063 // GRMZM2G442804 // GRMZM2G021549 // GRMZM2G174784 // GRMZM2G130868 // GRMZM2G105901 // GRMZM2G056407 // GRMZM2G178916 // GRMZM…
GO:0050826	P	response to freezing	184	3979	1758	39203	0.35	1	// GRMZM2G012479 // GRMZM2G111216 // GRMZM2G032280 // GRMZM2G048243 // GRMZM2G084684 // GRMZM2G106798 // GRMZM2G168898 // GRMZM2G035445 // GRMZM2G026800 // GRMZM2G155232 // GRMZM2G400938 // GRMZM2G088727 // GRMZM2G033915 // GRMZM2G104179 // GRMZM2G119485 // GRMZM2G176063 // GRMZM2G442804 // GRMZM2G021549 // GRMZM2G174784 // GRMZM2G130868 // GRMZM2G105901 // GRMZM2G056407 // GRMZM2G178916 // GRMZM…
GO:0009117	P	nucleotide metabolic process	61	3979	567	39203	0.35	1	// GRMZM2G142836 // GRMZM2G136283 // GRMZM5G874903 // GRMZM2G177912 // GRMZM2G456086 // GRMZM2G180930 // GRMZM5G848696 // GRMZM2G137724 // GRMZM2G060054 // GRMZM5G893252 // GRMZM2G010152 // GRMZM2G391511 // GRMZM2G101020 // GRMZM2G398288 // GRMZM2G352695 // GRMZM2G138220 // GRMZM2G078468 // GRMZM2G021074 // GRMZM2G407825 // GRMZM5G840699 // GRMZM2G008232 // GRMZM5G878058 // GRMZM2G065030 // GRMZM…
GO:0009409	P	response to cold	184	3979	1758	39203	0.35	1	// GRMZM2G012479 // GRMZM2G111216 // GRMZM2G032280 // GRMZM2G048243 // GRMZM2G084684 // GRMZM2G106798 // GRMZM2G168898 // GRMZM2G035445 // GRMZM2G026800 // GRMZM2G155232 // GRMZM2G400938 // GRMZM2G088727 // GRMZM2G033915 // GRMZM2G104179 // GRMZM2G119485 // GRMZM2G176063 // GRMZM2G442804 // GRMZM2G021549 // GRMZM2G174784 // GRMZM2G130868 // GRMZM2G105901 // GRMZM2G056407 // GRMZM2G178916 // GRMZM…
GO:0042309	P	homoiothermy	184	3979	1758	39203	0.35	1	// GRMZM2G012479 // GRMZM2G111216 // GRMZM2G032280 // GRMZM2G048243 // GRMZM2G084684 // GRMZM2G106798 // GRMZM2G168898 // GRMZM2G035445 // GRMZM2G026800 // GRMZM2G155232 // GRMZM2G400938 // GRMZM2G088727 // GRMZM2G033915 // GRMZM2G104179 // GRMZM2G119485 // GRMZM2G176063 // GRMZM2G442804 // GRMZM2G021549 // GRMZM2G174784 // GRMZM2G130868 // GRMZM2G105901 // GRMZM2G056407 // GRMZM2G178916 // GRMZM…
GO:0048871	P	multicellular organismal homeostasis	184	3979	1758	39203	0.35	1	// GRMZM2G012479 // GRMZM2G111216 // GRMZM2G032280 // GRMZM2G048243 // GRMZM2G084684 // GRMZM2G106798 // GRMZM2G168898 // GRMZM2G035445 // GRMZM2G026800 // GRMZM2G155232 // GRMZM2G400938 // GRMZM2G088727 // GRMZM2G033915 // GRMZM2G104179 // GRMZM2G119485 // GRMZM2G176063 // GRMZM2G442804 // GRMZM2G021549 // GRMZM2G174784 // GRMZM2G130868 // GRMZM2G105901 // GRMZM2G056407 // GRMZM2G178916 // GRMZM…
GO:0033865	P	nucleoside bisphosphate metabolic process	6	3979	47	39203	0.36	1	// GRMZM2G043819 // GRMZM5G808624 // GRMZM2G021074 // GRMZM2G086714 // GRMZM2G058095 // GRMZM2G042607
GO:0009259	P	ribonucleotide metabolic process	44	3979	405	39203	0.36	1	// GRMZM2G136283 // GRMZM2G177912 // GRMZM2G052088 // GRMZM5G855347 // GRMZM5G893252 // GRMZM2G010152 // GRMZM2G101020 // GRMZM2G352695 // GRMZM2G138220 // GRMZM2G078468 // GRMZM2G407825 // GRMZM5G840699 // GRMZM2G008232 // GRMZM5G878058 // GRMZM2G019404 // GRMZM2G133121 // GRMZM2G108057 // GRMZM2G175576 // GRMZM2G172183 // GRMZM2G150450 // GRMZM2G137724 // GRMZM2G398288 // GRMZM2G134797 // GRMZM…
GO:0009123	P	nucleoside monophosphate metabolic process	8	3979	65	39203	0.36	1	// GRMZM2G137724 // GRMZM2G136283 // GRMZM2G168281 // GRMZM2G005990 // GRMZM2G133121 // GRMZM2G306374 // GRMZM2G359070 // GRMZM2G043776
GO:0046165	P	alcohol biosynthetic process	5	3979	38	39203	0.36	1	// GRMZM2G392513 // GRMZM2G155242 // GRMZM2G076075 // GRMZM2G169326 // GRMZM2G010768
GO:0016071	P	mRNA metabolic process	9	3979	76	39203	0.38	1	// GRMZM2G030463 // GRMZM2G461145 // GRMZM2G057450 // GRMZM2G132060 // GRMZM2G433801 // GRMZM2G057646 // GRMZM2G006806 // GRMZM2G099355 // GRMZM2G154278
GO:0016042	P	lipid catabolic process	5	3979	39	39203	0.38	1	// GRMZM2G105362 // GRMZM2G090230 // GRMZM2G039792 // GRMZM2G010435 // GRMZM5G864319
GO:0009142	P	nucleoside triphosphate biosynthetic process	37	3979	344	39203	0.39	1	// GRMZM2G177912 // GRMZM2G052088 // GRMZM5G855347 // GRMZM5G893252 // GRMZM2G010152 // GRMZM2G101020 // GRMZM2G352695 // GRMZM2G138220 // GRMZM2G078468 // GRMZM2G407825 // GRMZM5G840699 // GRMZM2G013478 // GRMZM5G878058 // GRMZM2G019404 // GRMZM2G108057 // GRMZM2G175576 // GRMZM2G172183 // GRMZM2G150450 // GRMZM2G398288 // GRMZM2G118919 // GRMZM2G095302 // GRMZM2G324462 // GRMZM2G177005 // GRMZM…
GO:0009145	P	purine nucleoside triphosphate biosynthetic process	37	3979	344	39203	0.39	1	// GRMZM2G177912 // GRMZM2G052088 // GRMZM5G855347 // GRMZM5G893252 // GRMZM2G010152 // GRMZM2G101020 // GRMZM2G352695 // GRMZM2G138220 // GRMZM2G078468 // GRMZM2G407825 // GRMZM5G840699 // GRMZM2G013478 // GRMZM5G878058 // GRMZM2G019404 // GRMZM2G108057 // GRMZM2G175576 // GRMZM2G172183 // GRMZM2G150450 // GRMZM2G398288 // GRMZM2G118919 // GRMZM2G095302 // GRMZM2G324462 // GRMZM2G177005 // GRMZM…
GO:0006725	P	cellular aromatic compound metabolic process	44	3979	410	39203	0.39	1	// GRMZM2G095806 // GRMZM2G365160 // GRMZM2G132169 // GRMZM2G025243 // GRMZM2G071987 // GRMZM2G009940 // GRMZM2G019090 // GRMZM2G076239 // GRMZM2G305526 // GRMZM2G141607 // GRMZM2G179454 // GRMZM2G036861 // GRMZM2G081582 // GRMZM2G128146 // GRMZM2G381933 // GRMZM5G824944 // GRMZM2G348452 // GRMZM2G131907 // GRMZM2G111917 // GRMZM2G351023 // GRMZM2G051219 // GRMZM2G043602 // GRMZM2G130790 // GRMZM…
GO:0009206	P	purine ribonucleoside triphosphate biosynthetic process	37	3979	344	39203	0.39	1	// GRMZM2G177912 // GRMZM2G052088 // GRMZM5G855347 // GRMZM5G893252 // GRMZM2G010152 // GRMZM2G101020 // GRMZM2G352695 // GRMZM2G138220 // GRMZM2G078468 // GRMZM2G407825 // GRMZM5G840699 // GRMZM2G013478 // GRMZM5G878058 // GRMZM2G019404 // GRMZM2G108057 // GRMZM2G175576 // GRMZM2G172183 // GRMZM2G150450 // GRMZM2G398288 // GRMZM2G118919 // GRMZM2G095302 // GRMZM2G324462 // GRMZM2G177005 // GRMZM…
GO:0009201	P	ribonucleoside triphosphate biosynthetic process	37	3979	344	39203	0.39	1	// GRMZM2G177912 // GRMZM2G052088 // GRMZM5G855347 // GRMZM5G893252 // GRMZM2G010152 // GRMZM2G101020 // GRMZM2G352695 // GRMZM2G138220 // GRMZM2G078468 // GRMZM2G407825 // GRMZM5G840699 // GRMZM2G013478 // GRMZM5G878058 // GRMZM2G019404 // GRMZM2G108057 // GRMZM2G175576 // GRMZM2G172183 // GRMZM2G150450 // GRMZM2G398288 // GRMZM2G118919 // GRMZM2G095302 // GRMZM2G324462 // GRMZM2G177005 // GRMZM…
GO:0032312	P	regulation of ARF GTPase activity	8	3979	68	39203	0.4	1	// GRMZM2G176612 // GRMZM2G117329 // GRMZM2G126946 // GRMZM2G138349 // GRMZM2G119886 // GRMZM2G054821 // GRMZM2G038820 // GRMZM2G154716
GO:0048731	P	system development	5	3979	40	39203	0.4	1	// GRMZM2G008862 // GRMZM2G017923 // GRMZM2G088313 // GRMZM2G019879 // GRMZM2G100146
GO:0033014	P	tetrapyrrole biosynthetic process	10	3979	87	39203	0.4	1	// GRMZM2G047095 // GRMZM2G178859 // GRMZM2G162672 // GRMZM2G162776 // GRMZM2G043453 // GRMZM2G000739 // GRMZM2G039396 // AC213521.3_FG005 // GRMZM2G009519 // GRMZM2G113325
GO:0006163	P	purine nucleotide metabolic process	43	3979	404	39203	0.41	1	// GRMZM2G136283 // GRMZM2G177912 // GRMZM2G052088 // GRMZM5G855347 // GRMZM5G893252 // GRMZM2G010152 // GRMZM2G101020 // GRMZM2G352695 // GRMZM2G138220 // GRMZM2G078468 // GRMZM2G407825 // GRMZM5G840699 // GRMZM2G008232 // GRMZM5G878058 // GRMZM2G019404 // GRMZM2G133121 // GRMZM2G108057 // GRMZM2G175576 // GRMZM2G172183 // GRMZM2G150450 // GRMZM2G137724 // GRMZM2G398288 // GRMZM2G134797 // GRMZM…
GO:0009220	P	pyrimidine ribonucleotide biosynthetic process	5	3979	41	39203	0.42	1	// GRMZM2G134797 // GRMZM2G013478 // GRMZM2G095302 // GRMZM2G043776 // GRMZM2G060464
GO:0019362	P	pyridine nucleotide metabolic process	7	3979	60	39203	0.42	1	// GRMZM2G142836 // GRMZM2G153984 // GRMZM2G456086 // GRMZM5G848696 // GRMZM2G391511 // GRMZM5G887647 // GRMZM5G874903
GO:0009218	P	pyrimidine ribonucleotide metabolic process	5	3979	41	39203	0.42	1	// GRMZM2G134797 // GRMZM2G013478 // GRMZM2G095302 // GRMZM2G043776 // GRMZM2G060464
GO:0046131	P	pyrimidine ribonucleoside metabolic process	5	3979	41	39203	0.42	1	// GRMZM2G134797 // GRMZM2G013478 // GRMZM2G095302 // GRMZM2G043776 // GRMZM2G060464
GO:0005984	P	disaccharide metabolic process	9	3979	79	39203	0.42	1	// GRMZM2G097641 // GRMZM2G055489 // GRMZM2G347280 // GRMZM2G366659 // GRMZM2G001304 // GRMZM2G174396 // GRMZM2G055331 // GRMZM2G462613 // GRMZM2G060659
GO:0016137	P	glycoside metabolic process	9	3979	79	39203	0.42	1	// GRMZM2G097641 // GRMZM2G055489 // GRMZM2G347280 // GRMZM2G366659 // GRMZM2G001304 // GRMZM2G174396 // GRMZM2G055331 // GRMZM2G462613 // GRMZM2G060659
GO:0009069	P	serine family amino acid metabolic process	8	3979	69	39203	0.42	1	// GRMZM2G039238 // GRMZM2G082185 // GRMZM2G081886 // GRMZM2G005990 // GRMZM2G098423 // GRMZM2G036708 // GRMZM2G443985 // GRMZM2G135283
GO:0006754	P	ATP biosynthetic process	33	3979	311	39203	0.43	1	// GRMZM2G177912 // GRMZM2G052088 // GRMZM5G855347 // GRMZM5G893252 // GRMZM2G010152 // GRMZM2G101020 // GRMZM2G352695 // GRMZM2G138220 // GRMZM2G078468 // GRMZM2G407825 // GRMZM5G840699 // GRMZM5G878058 // GRMZM2G019404 // GRMZM2G108057 // GRMZM2G175576 // GRMZM2G172183 // GRMZM2G150450 // GRMZM2G398288 // GRMZM2G118919 // GRMZM2G324462 // GRMZM2G177005 // GRMZM2G078839 // GRMZM2G411916 // GRMZM…
GO:0008037	P	cell recognition	8	3979	70	39203	0.43	1	// GRMZM2G000620 // GRMZM2G055331 // GRMZM2G124563 // GRMZM2G364375 // GRMZM2G108767 // GRMZM2G384755 // GRMZM2G419290 // GRMZM2G075247
GO:0019184	P	nonribosomal peptide biosynthetic process	13	3979	119	39203	0.44	1	// GRMZM2G109743 // GRMZM2G141607 // GRMZM2G043602 // GRMZM2G025243 // GRMZM2G128146 // GRMZM2G071987 // GRMZM2G009940 // GRMZM2G152258 // GRMZM2G464885 // GRMZM2G026930 // GRMZM2G135277 // GRMZM2G351023 // GRMZM2G090733
GO:0009712	P	catechol metabolic process	13	3979	119	39203	0.44	1	// GRMZM2G109743 // GRMZM2G141607 // GRMZM2G043602 // GRMZM2G025243 // GRMZM2G128146 // GRMZM2G071987 // GRMZM2G009940 // GRMZM2G152258 // GRMZM2G464885 // GRMZM2G026930 // GRMZM2G135277 // GRMZM2G351023 // GRMZM2G090733
GO:0034311	P	diol metabolic process	13	3979	119	39203	0.44	1	// GRMZM2G109743 // GRMZM2G141607 // GRMZM2G043602 // GRMZM2G025243 // GRMZM2G128146 // GRMZM2G071987 // GRMZM2G009940 // GRMZM2G152258 // GRMZM2G464885 // GRMZM2G026930 // GRMZM2G135277 // GRMZM2G351023 // GRMZM2G090733
GO:0019540	P	siderophore biosynthetic process from catechol	13	3979	119	39203	0.44	1	// GRMZM2G109743 // GRMZM2G141607 // GRMZM2G043602 // GRMZM2G025243 // GRMZM2G128146 // GRMZM2G071987 // GRMZM2G009940 // GRMZM2G152258 // GRMZM2G464885 // GRMZM2G026930 // GRMZM2G135277 // GRMZM2G351023 // GRMZM2G090733
GO:0018958	P	phenol metabolic process	13	3979	119	39203	0.44	1	// GRMZM2G109743 // GRMZM2G141607 // GRMZM2G043602 // GRMZM2G025243 // GRMZM2G128146 // GRMZM2G071987 // GRMZM2G009940 // GRMZM2G152258 // GRMZM2G464885 // GRMZM2G026930 // GRMZM2G135277 // GRMZM2G351023 // GRMZM2G090733
GO:0009238	P	enterobactin metabolic process	13	3979	119	39203	0.44	1	// GRMZM2G109743 // GRMZM2G141607 // GRMZM2G043602 // GRMZM2G025243 // GRMZM2G128146 // GRMZM2G071987 // GRMZM2G009940 // GRMZM2G152258 // GRMZM2G464885 // GRMZM2G026930 // GRMZM2G135277 // GRMZM2G351023 // GRMZM2G090733
GO:0009239	P	enterobactin biosynthetic process	13	3979	119	39203	0.44	1	// GRMZM2G109743 // GRMZM2G141607 // GRMZM2G043602 // GRMZM2G025243 // GRMZM2G128146 // GRMZM2G071987 // GRMZM2G009940 // GRMZM2G152258 // GRMZM2G464885 // GRMZM2G026930 // GRMZM2G135277 // GRMZM2G351023 // GRMZM2G090733
GO:0009237	P	siderophore metabolic process	13	3979	119	39203	0.44	1	// GRMZM2G109743 // GRMZM2G141607 // GRMZM2G043602 // GRMZM2G025243 // GRMZM2G128146 // GRMZM2G071987 // GRMZM2G009940 // GRMZM2G152258 // GRMZM2G464885 // GRMZM2G026930 // GRMZM2G135277 // GRMZM2G351023 // GRMZM2G090733
GO:0019290	P	siderophore biosynthetic process	13	3979	119	39203	0.44	1	// GRMZM2G109743 // GRMZM2G141607 // GRMZM2G043602 // GRMZM2G025243 // GRMZM2G128146 // GRMZM2G071987 // GRMZM2G009940 // GRMZM2G152258 // GRMZM2G464885 // GRMZM2G026930 // GRMZM2G135277 // GRMZM2G351023 // GRMZM2G090733
GO:0006888	P	ER to Golgi vesicle-mediated transport	6	3979	52	39203	0.45	1	// GRMZM2G095810 // GRMZM2G106140 // GRMZM2G075680 // GRMZM2G020401 // GRMZM2G063775 // GRMZM2G075408
GO:0032259	P	methylation	11	3979	100	39203	0.45	1	// GRMZM2G074208 // GRMZM2G098214 // GRMZM2G398809 // GRMZM2G158091 // GRMZM2G017349 // GRMZM2G096815 // GRMZM2G108898 // GRMZM2G058158 // GRMZM2G025592 // GRMZM2G332258 // GRMZM2G010801
GO:0009311	P	oligosaccharide metabolic process	9	3979	81	39203	0.45	1	// GRMZM2G097641 // GRMZM2G055489 // GRMZM2G347280 // GRMZM2G366659 // GRMZM2G001304 // GRMZM2G174396 // GRMZM2G055331 // GRMZM2G462613 // GRMZM2G060659
GO:0015837	P	amine transport	6	3979	52	39203	0.45	1	// GRMZM2G136508 // GRMZM2G116554 // GRMZM2G332562 // GRMZM2G150406 // GRMZM2G042313 // GRMZM2G434910
GO:0016138	P	glycoside biosynthetic process	6	3979	52	39203	0.45	1	// GRMZM2G097641 // GRMZM2G055489 // GRMZM2G347280 // GRMZM2G366659 // GRMZM2G001304 // GRMZM2G174396
GO:0046351	P	disaccharide biosynthetic process	6	3979	52	39203	0.45	1	// GRMZM2G097641 // GRMZM2G055489 // GRMZM2G347280 // GRMZM2G366659 // GRMZM2G001304 // GRMZM2G174396
GO:0006865	P	amino acid transport	6	3979	52	39203	0.45	1	// GRMZM2G136508 // GRMZM2G116554 // GRMZM2G332562 // GRMZM2G150406 // GRMZM2G042313 // GRMZM2G434910
GO:0009199	P	ribonucleoside triphosphate metabolic process	37	3979	354	39203	0.46	1	// GRMZM2G177912 // GRMZM2G052088 // GRMZM5G855347 // GRMZM5G893252 // GRMZM2G010152 // GRMZM2G101020 // GRMZM2G352695 // GRMZM2G138220 // GRMZM2G078468 // GRMZM2G407825 // GRMZM5G840699 // GRMZM2G013478 // GRMZM5G878058 // GRMZM2G019404 // GRMZM2G108057 // GRMZM2G175576 // GRMZM2G172183 // GRMZM2G150450 // GRMZM2G398288 // GRMZM2G118919 // GRMZM2G095302 // GRMZM2G324462 // GRMZM2G177005 // GRMZM…
GO:0015849	P	organic acid transport	19	3979	179	39203	0.46	1	// GRMZM2G010433 // GRMZM2G054870 // GRMZM2G045596 // GRMZM2G350626 // GRMZM2G095126 // GRMZM2G116554 // GRMZM2G332562 // GRMZM2G150406 // GRMZM2G136508 // GRMZM2G086258 // GRMZM2G042313 // GRMZM2G160069 // GRMZM2G161168 // GRMZM2G135199 // GRMZM2G434910 // GRMZM2G308193 // GRMZM2G156356 // GRMZM2G119725 // GRMZM2G028521
GO:0009312	P	oligosaccharide biosynthetic process	6	3979	53	39203	0.46	1	// GRMZM2G097641 // GRMZM2G055489 // GRMZM2G347280 // GRMZM2G366659 // GRMZM2G001304 // GRMZM2G174396
GO:0009144	P	purine nucleoside triphosphate metabolic process	37	3979	354	39203	0.46	1	// GRMZM2G177912 // GRMZM2G052088 // GRMZM5G855347 // GRMZM5G893252 // GRMZM2G010152 // GRMZM2G101020 // GRMZM2G352695 // GRMZM2G138220 // GRMZM2G078468 // GRMZM2G407825 // GRMZM5G840699 // GRMZM2G013478 // GRMZM5G878058 // GRMZM2G019404 // GRMZM2G108057 // GRMZM2G175576 // GRMZM2G172183 // GRMZM2G150450 // GRMZM2G398288 // GRMZM2G118919 // GRMZM2G095302 // GRMZM2G324462 // GRMZM2G177005 // GRMZM…
GO:0006213	P	pyrimidine nucleoside metabolic process	5	3979	43	39203	0.46	1	// GRMZM2G134797 // GRMZM2G013478 // GRMZM2G095302 // GRMZM2G043776 // GRMZM2G060464
GO:0046942	P	carboxylic acid transport	19	3979	179	39203	0.46	1	// GRMZM2G010433 // GRMZM2G054870 // GRMZM2G045596 // GRMZM2G350626 // GRMZM2G095126 // GRMZM2G116554 // GRMZM2G332562 // GRMZM2G150406 // GRMZM2G136508 // GRMZM2G086258 // GRMZM2G042313 // GRMZM2G160069 // GRMZM2G161168 // GRMZM2G135199 // GRMZM2G434910 // GRMZM2G308193 // GRMZM2G156356 // GRMZM2G119725 // GRMZM2G028521
GO:0009205	P	purine ribonucleoside triphosphate metabolic process	37	3979	354	39203	0.46	1	// GRMZM2G177912 // GRMZM2G052088 // GRMZM5G855347 // GRMZM5G893252 // GRMZM2G010152 // GRMZM2G101020 // GRMZM2G352695 // GRMZM2G138220 // GRMZM2G078468 // GRMZM2G407825 // GRMZM5G840699 // GRMZM2G013478 // GRMZM5G878058 // GRMZM2G019404 // GRMZM2G108057 // GRMZM2G175576 // GRMZM2G172183 // GRMZM2G150450 // GRMZM2G398288 // GRMZM2G118919 // GRMZM2G095302 // GRMZM2G324462 // GRMZM2G177005 // GRMZM…
GO:0010467	P	gene expression	616	3979	6042	39203	0.46	1	// GRMZM5G833140 // GRMZM2G105755 // GRMZM2G051896 // GRMZM2G138340 // GRMZM5G874163 // GRMZM2G451366 // GRMZM2G084684 // GRMZM2G018771 // GRMZM2G455085 // GRMZM2G024851 // GRMZM2G124143 // GRMZM2G127101 // GRMZM2G077045 // GRMZM2G003514 // GRMZM2G149940 // GRMZM2G104179 // GRMZM2G020142 // GRMZM2G155767 // GRMZM2G127537 // GRMZM2G163251 // GRMZM2G019956 // GRMZM2G008663 // GRMZM2G119809 // GRMZM…
GO:0009141	P	nucleoside triphosphate metabolic process	37	3979	356	39203	0.47	1	// GRMZM2G177912 // GRMZM2G052088 // GRMZM5G855347 // GRMZM5G893252 // GRMZM2G010152 // GRMZM2G101020 // GRMZM2G352695 // GRMZM2G138220 // GRMZM2G078468 // GRMZM2G407825 // GRMZM5G840699 // GRMZM2G013478 // GRMZM5G878058 // GRMZM2G019404 // GRMZM2G108057 // GRMZM2G175576 // GRMZM2G172183 // GRMZM2G150450 // GRMZM2G398288 // GRMZM2G118919 // GRMZM2G095302 // GRMZM2G324462 // GRMZM2G177005 // GRMZM…
GO:0034404	P	nucleobase, nucleoside and nucleotide biosynthetic process	5	3979	44	39203	0.48	1	// GRMZM2G043776 // GRMZM2G352248 // GRMZM2G072091 // GRMZM2G135132 // GRMZM2G131907
GO:0030036	P	actin cytoskeleton organization	10	3979	93	39203	0.48	1	// GRMZM2G108780 // GRMZM2G563728 // GRMZM2G412021 // GRMZM2G132810 // GRMZM2G075921 // GRMZM2G142779 // GRMZM2G307567 // GRMZM2G090693 // GRMZM2G114619 // GRMZM5G872264
GO:0009820	P	alkaloid metabolic process	6	3979	54	39203	0.48	1	// GRMZM2G142836 // GRMZM2G153984 // GRMZM2G456086 // GRMZM5G848696 // GRMZM5G874903 // GRMZM5G887647
GO:0030029	P	actin filament-based process	10	3979	93	39203	0.48	1	// GRMZM2G108780 // GRMZM2G563728 // GRMZM2G412021 // GRMZM2G132810 // GRMZM2G075921 // GRMZM2G142779 // GRMZM2G307567 // GRMZM2G090693 // GRMZM2G114619 // GRMZM5G872264
GO:0034654	P	nucleobase, nucleoside, nucleotide and nucleic acid biosynthetic process	5	3979	44	39203	0.48	1	// GRMZM2G043776 // GRMZM2G352248 // GRMZM2G072091 // GRMZM2G135132 // GRMZM2G131907
GO:0009073	P	aromatic amino acid family biosynthetic process	7	3979	64	39203	0.48	1	// GRMZM2G051219 // GRMZM2G365160 // GRMZM2G324297 // GRMZM2G179454 // GRMZM2G036861 // GRMZM2G396212 // GRMZM2G028369
GO:0006769	P	nicotinamide metabolic process	6	3979	54	39203	0.48	1	// GRMZM2G142836 // GRMZM2G153984 // GRMZM2G456086 // GRMZM5G848696 // GRMZM5G874903 // GRMZM5G887647
GO:0046496	P	nicotinamide nucleotide metabolic process	6	3979	54	39203	0.48	1	// GRMZM2G142836 // GRMZM2G153984 // GRMZM2G456086 // GRMZM5G848696 // GRMZM5G874903 // GRMZM5G887647
GO:0033013	P	tetrapyrrole metabolic process	10	3979	94	39203	0.49	1	// GRMZM2G047095 // GRMZM2G178859 // GRMZM2G162672 // GRMZM2G162776 // GRMZM2G043453 // GRMZM2G000739 // GRMZM2G039396 // AC213521.3_FG005 // GRMZM2G009519 // GRMZM2G113325
GO:0010876	P	lipid localization	11	3979	104	39203	0.49	1	// GRMZM2G089400 // GRMZM2G083725 // GRMZM2G398288 // GRMZM2G407825 // GRMZM2G055209 // GRMZM5G840699 // GRMZM2G323844 // GRMZM2G324462 // GRMZM2G101958 // GRMZM5G898755 // GRMZM2G058872
GO:0006869	P	lipid transport	11	3979	104	39203	0.49	1	// GRMZM2G089400 // GRMZM2G083725 // GRMZM2G398288 // GRMZM2G407825 // GRMZM2G055209 // GRMZM5G840699 // GRMZM2G323844 // GRMZM2G324462 // GRMZM2G101958 // GRMZM5G898755 // GRMZM2G058872
GO:0006835	P	dicarboxylic acid transport	12	3979	114	39203	0.5	1	// GRMZM2G010433 // GRMZM2G308193 // GRMZM2G045596 // GRMZM2G350626 // GRMZM2G095126 // GRMZM2G332562 // GRMZM2G054870 // GRMZM2G160069 // GRMZM2G161168 // GRMZM2G135199 // GRMZM2G156356 // GRMZM2G119725
GO:0006575	P	cellular amino acid derivative metabolic process	15	3979	144	39203	0.5	1	// GRMZM2G051219 // GRMZM2G132169 // GRMZM5G882986 // GRMZM2G312438 // GRMZM2G144030 // GRMZM2G305526 // GRMZM5G806449 // GRMZM2G085381 // GRMZM2G061969 // GRMZM2G060011 // AC234201.1_FG003 // GRMZM2G155974 // GRMZM2G020096 // GRMZM2G064159 // GRMZM2G172322
GO:0046034	P	ATP metabolic process	33	3979	321	39203	0.5	1	// GRMZM2G177912 // GRMZM2G052088 // GRMZM5G855347 // GRMZM5G893252 // GRMZM2G010152 // GRMZM2G101020 // GRMZM2G352695 // GRMZM2G138220 // GRMZM2G078468 // GRMZM2G407825 // GRMZM5G840699 // GRMZM5G878058 // GRMZM2G019404 // GRMZM2G108057 // GRMZM2G175576 // GRMZM2G172183 // GRMZM2G150450 // GRMZM2G398288 // GRMZM2G118919 // GRMZM2G324462 // GRMZM2G177005 // GRMZM2G078839 // GRMZM2G411916 // GRMZM…
GO:0006730	P	one-carbon metabolic process	13	3979	124	39203	0.5	1	// GRMZM2G074208 // GRMZM2G098214 // GRMZM2G398809 // GRMZM2G158091 // GRMZM2G017349 // GRMZM2G096815 // GRMZM2G005990 // GRMZM2G108898 // GRMZM2G058158 // GRMZM2G025592 // GRMZM2G332258 // GRMZM5G807267 // GRMZM2G010801
GO:0030243	P	cellulose metabolic process	7	3979	65	39203	0.5	1	// GRMZM2G142898 // GRMZM2G028353 // GRMZM2G012044 // GRMZM2G087326 // GRMZM5G830681 // GRMZM2G113137 // GRMZM2G025231
GO:0030244	P	cellulose biosynthetic process	7	3979	65	39203	0.5	1	// GRMZM2G142898 // GRMZM2G028353 // GRMZM2G012044 // GRMZM2G087326 // GRMZM5G830681 // GRMZM2G113137 // GRMZM2G025231
GO:0006367	P	transcription initiation from RNA polymerase II promoter	6	3979	56	39203	0.51	1	// GRMZM2G022052 // GRMZM2G132633 // GRMZM2G147614 // GRMZM2G064390 // GRMZM2G060284 // GRMZM2G149238
GO:0006414	P	translational elongation	11	3979	106	39203	0.52	1	// GRMZM2G059580 // AC233866.1_FG006 // GRMZM2G076539 // GRMZM2G144030 // GRMZM2G119809 // GRMZM2G022662 // GRMZM2G077208 // GRMZM2G114954 // GRMZM2G122871 // GRMZM2G029559 // GRMZM2G439201
GO:0044036	P	cell wall macromolecule metabolic process	8	3979	78	39203	0.54	1	// GRMZM2G048559 // GRMZM2G168364 // GRMZM2G410991 // GRMZM2G317770 // GRMZM2G009070 // GRMZM2G181227 // GRMZM2G048194 // GRMZM2G168588
GO:0009060	P	aerobic respiration	6	3979	58	39203	0.54	1	// GRMZM2G473001 // GRMZM2G064799 // GRMZM5G830545 // GRMZM2G064023 // GRMZM2G006672 // GRMZM2G028521
GO:0006996	P	organelle organization	66	3979	657	39203	0.55	1	// GRMZM2G163572 // GRMZM2G116714 // GRMZM2G121186 // GRMZM2G111614 // GRMZM2G157598 // GRMZM2G401308 // GRMZM2G143791 // GRMZM2G157019 // GRMZM2G083813 // GRMZM5G872264 // GRMZM2G086841 // GRMZM2G025592 // GRMZM2G090693 // GRMZM2G133926 // AC191069.3_FG004 // GRMZM2G026962 // GRMZM2G108780 // GRMZM2G023970 // GRMZM2G563728 // AC213463.3_FG009 // GRMZM5G887054 // GRMZM2G096596 // GRMZM2G075921 //…
GO:0006955	P	immune response	36	3979	360	39203	0.56	1	// GRMZM2G409881 // GRMZM2G155337 // GRMZM2G029850 // GRMZM2G175728 // GRMZM2G154864 // GRMZM2G180930 // GRMZM2G134341 // AC234160.1_FG003 // GRMZM2G148180 // GRMZM2G419267 // GRMZM2G473463 // GRMZM2G065030 // GRMZM2G153103 // GRMZM2G145226 // GRMZM2G181376 // GRMZM2G000739 // GRMZM2G143723 // GRMZM2G163291 // GRMZM5G890976 // GRMZM2G017789 // GRMZM2G477139 // GRMZM2G154182 // GRMZM2G081541 // GR…
GO:0017038	P	protein import	5	3979	49	39203	0.56	1	// GRMZM2G100402 // GRMZM5G801241 // GRMZM2G088088 // GRMZM2G075003 // GRMZM2G319878
GO:0043603	P	cellular amide metabolic process	7	3979	70	39203	0.57	1	// GRMZM2G142836 // GRMZM2G153984 // GRMZM2G095400 // GRMZM2G456086 // GRMZM5G848696 // GRMZM5G874903 // GRMZM5G887647
GO:0015674	P	di-, tri-valent inorganic cation transport	9	3979	91	39203	0.58	1	// GRMZM2G352695 // GRMZM2G150450 // GRMZM2G148060 // GRMZM2G317270 // GRMZM2G144083 // GRMZM2G094928 // GRMZM2G118919 // GRMZM2G341934 // GRMZM2G010152
GO:0002376	P	immune system process	36	3979	363	39203	0.58	1	// GRMZM2G409881 // GRMZM2G155337 // GRMZM2G029850 // GRMZM2G175728 // GRMZM2G154864 // GRMZM2G180930 // GRMZM2G134341 // AC234160.1_FG003 // GRMZM2G148180 // GRMZM2G419267 // GRMZM2G473463 // GRMZM2G065030 // GRMZM2G153103 // GRMZM2G145226 // GRMZM2G181376 // GRMZM2G000739 // GRMZM2G143723 // GRMZM2G163291 // GRMZM5G890976 // GRMZM2G017789 // GRMZM2G477139 // GRMZM2G154182 // GRMZM2G081541 // GR…
GO:0042398	P	cellular amino acid derivative biosynthetic process	6	3979	61	39203	0.59	1	// GRMZM2G051219 // GRMZM5G882986 // GRMZM2G060011 // GRMZM2G155974 // GRMZM2G020096 // GRMZM2G064159
GO:0006221	P	pyrimidine nucleotide biosynthetic process	7	3979	71	39203	0.59	1	// GRMZM2G095302 // GRMZM2G005990 // GRMZM2G013478 // GRMZM2G134797 // GRMZM2G141551 // GRMZM2G043776 // GRMZM2G060464
GO:0006887	P	exocytosis	7	3979	72	39203	0.6	1	// GRMZM2G052670 // GRMZM2G114332 // GRMZM2G464382 // GRMZM5G823484 // GRMZM2G177227 // GRMZM2G077490 // GRMZM2G327394
GO:0009451	P	RNA modification	11	3979	113	39203	0.6	1	// GRMZM2G151200 // GRMZM2G098214 // GRMZM2G033544 // GRMZM2G057448 // GRMZM2G112352 // GRMZM2G352248 // GRMZM2G019597 // GRMZM2G436001 // GRMZM2G174149 // GRMZM2G315806 // GRMZM2G010801
GO:0006259	P	DNA metabolic process	82	3979	828	39203	0.6	1	// GRMZM2G139872 // GRMZM2G084762 // GRMZM2G388915 // GRMZM2G143535 // GRMZM2G114707 // GRMZM2G060924 // GRMZM2G032699 // GRMZM2G104608 // GRMZM2G700757 // GRMZM2G377589 // GRMZM2G450055 // GRMZM2G131756 // GRMZM2G173309 // GRMZM2G025592 // GRMZM2G319402 // GRMZM2G302160 // GRMZM5G809078 // GRMZM2G010152 // GRMZM2G073510 // GRMZM2G139329 // GRMZM2G173209 // GRMZM2G379445 // GRMZM2G021069 // GRMZM…
GO:0006752	P	group transfer coenzyme metabolic process	7	3979	72	39203	0.6	1	// GRMZM2G043819 // GRMZM2G095806 // GRMZM5G808624 // GRMZM2G130790 // GRMZM2G058095 // GRMZM5G824944 // GRMZM2G042607
GO:0046417	P	chorismate metabolic process	7	3979	72	39203	0.6	1	// GRMZM2G051219 // GRMZM2G365160 // GRMZM2G324297 // GRMZM2G179454 // GRMZM2G036861 // GRMZM2G396212 // GRMZM2G028369
GO:0016998	P	cell wall macromolecule catabolic process	7	3979	73	39203	0.61	1	// GRMZM2G048559 // GRMZM2G168364 // GRMZM2G410991 // GRMZM2G317770 // GRMZM2G181227 // GRMZM2G048194 // GRMZM2G168588
GO:0006220	P	pyrimidine nucleotide metabolic process	7	3979	73	39203	0.61	1	// GRMZM2G095302 // GRMZM2G005990 // GRMZM2G013478 // GRMZM2G134797 // GRMZM2G141551 // GRMZM2G043776 // GRMZM2G060464
GO:0042545	P	cell wall modification	9	3979	94	39203	0.62	1	// GRMZM2G178916 // GRMZM2G162333 // GRMZM2G167637 // GRMZM2G046618 // GRMZM2G019411 // GRMZM2G071339 // GRMZM2G120779 // GRMZM2G455564 // GRMZM2G422631
GO:0022414	P	reproductive process	8	3979	85	39203	0.63	1	// GRMZM2G000620 // GRMZM2G055331 // GRMZM2G124563 // GRMZM2G364375 // GRMZM2G108767 // GRMZM2G384755 // GRMZM2G419290 // GRMZM2G075247
GO:0000041	P	transition metal ion transport	6	3979	64	39203	0.63	1	// GRMZM5G812923 // GRMZM2G150450 // GRMZM2G148060 // GRMZM2G144083 // GRMZM2G341934 // GRMZM2G010152
GO:0000272	P	polysaccharide catabolic process	7	3979	75	39203	0.64	1	// GRMZM2G058310 // GRMZM2G168364 // GRMZM2G037694 // GRMZM2G175218 // GRMZM2G450125 // GRMZM2G077202 // GRMZM2G069486
GO:0046395	P	carboxylic acid catabolic process	5	3979	55	39203	0.66	1	// GRMZM2G117956 // GRMZM5G864319 // GRMZM2G074604 // GRMZM2G081582 // GRMZM2G053720
GO:0006541	P	glutamine metabolic process	5	3979	55	39203	0.66	1	// GRMZM2G050514 // GRMZM2G046601 // GRMZM2G136283 // GRMZM2G029573 // GRMZM2G147450
GO:0016054	P	organic acid catabolic process	5	3979	55	39203	0.66	1	// GRMZM2G117956 // GRMZM5G864319 // GRMZM2G074604 // GRMZM2G081582 // GRMZM2G053720
GO:0009072	P	aromatic amino acid family metabolic process	12	3979	130	39203	0.67	1	// GRMZM2G051219 // GRMZM2G365160 // GRMZM2G324297 // GRMZM2G179454 // GRMZM2G036861 // GRMZM2G396212 // GRMZM2G081582 // GRMZM2G028369 // GRMZM2G085381 // GRMZM2G019090 // GRMZM2G029566 // GRMZM2G074604
GO:0009856	P	pollination	5	3979	56	39203	0.67	1	// GRMZM2G419290 // GRMZM2G000620 // GRMZM2G364375 // GRMZM2G075247 // GRMZM2G384755
GO:0006352	P	transcription initiation	19	3979	203	39203	0.67	1	// GRMZM2G158526 // GRMZM2G377311 // GRMZM2G077436 // GRMZM2G002828 // GRMZM2G022052 // GRMZM2G096389 // GRMZM2G149238 // GRMZM2G333623 // GRMZM2G115670 // GRMZM2G144196 // GRMZM2G084195 // GRMZM2G149230 // GRMZM2G132633 // GRMZM2G147614 // GRMZM2G064390 // GRMZM2G060284 // GRMZM2G543629 // GRMZM2G075438 // GRMZM2G002276
GO:0048544	P	recognition of pollen	5	3979	56	39203	0.67	1	// GRMZM2G419290 // GRMZM2G000620 // GRMZM2G364375 // GRMZM2G075247 // GRMZM2G384755
GO:0009875	P	pollen-pistil interaction	5	3979	56	39203	0.67	1	// GRMZM2G419290 // GRMZM2G000620 // GRMZM2G364375 // GRMZM2G075247 // GRMZM2G384755
GO:0006950	P	response to stress	302	3979	3059	39203	0.69	1	// GRMZM2G012479 // GRMZM2G045278 // GRMZM2G084762 // GRMZM2G163291 // GRMZM2G409881 // GRMZM2G433333 // GRMZM2G109560 // GRMZM2G700757 // GRMZM2G032280 // GRMZM2G012966 // GRMZM2G048243 // GRMZM2G173309 // GRMZM2G084684 // GRMZM2G070961 // GRMZM2G159854 // GRMZM2G035445 // GRMZM2G405581 // GRMZM2G026800 // GRMZM2G121427 // GRMZM2G110063 // GRMZM2G003755 // GRMZM2G021439 // GRMZM2G119258 // GRMZM…
GO:0031497	P	chromatin assembly	30	3979	322	39203	0.7	1	// GRMZM2G121186 // GRMZM2G401308 // GRMZM2G143791 // GRMZM2G157019 // GRMZM2G083813 // GRMZM2G086841 // GRMZM2G133926 // AC191069.3_FG004 // GRMZM5G887054 // GRMZM2G122437 // AC213463.3_FG009 // GRMZM2G146225 // GRMZM2G013524 // GRMZM2G163291 // GRMZM2G171387 // GRMZM2G084521 // GRMZM2G158526 // GRMZM2G094736 // GRMZM2G111510 // GRMZM2G084195 // GRMZM2G136887 // GRMZM2G075637 // GRMZM2G146358 //…
GO:0006334	P	nucleosome assembly	30	3979	322	39203	0.7	1	// GRMZM2G121186 // GRMZM2G401308 // GRMZM2G143791 // GRMZM2G157019 // GRMZM2G083813 // GRMZM2G086841 // GRMZM2G133926 // AC191069.3_FG004 // GRMZM5G887054 // GRMZM2G122437 // AC213463.3_FG009 // GRMZM2G146225 // GRMZM2G013524 // GRMZM2G163291 // GRMZM2G171387 // GRMZM2G084521 // GRMZM2G158526 // GRMZM2G094736 // GRMZM2G111510 // GRMZM2G084195 // GRMZM2G136887 // GRMZM2G075637 // GRMZM2G146358 //…
GO:0065004	P	protein-DNA complex assembly	30	3979	322	39203	0.7	1	// GRMZM2G121186 // GRMZM2G401308 // GRMZM2G143791 // GRMZM2G157019 // GRMZM2G083813 // GRMZM2G086841 // GRMZM2G133926 // AC191069.3_FG004 // GRMZM5G887054 // GRMZM2G122437 // AC213463.3_FG009 // GRMZM2G146225 // GRMZM2G013524 // GRMZM2G163291 // GRMZM2G171387 // GRMZM2G084521 // GRMZM2G158526 // GRMZM2G094736 // GRMZM2G111510 // GRMZM2G084195 // GRMZM2G136887 // GRMZM2G075637 // GRMZM2G146358 //…
GO:0034728	P	nucleosome organization	30	3979	322	39203	0.7	1	// GRMZM2G121186 // GRMZM2G401308 // GRMZM2G143791 // GRMZM2G157019 // GRMZM2G083813 // GRMZM2G086841 // GRMZM2G133926 // AC191069.3_FG004 // GRMZM5G887054 // GRMZM2G122437 // AC213463.3_FG009 // GRMZM2G146225 // GRMZM2G013524 // GRMZM2G163291 // GRMZM2G171387 // GRMZM2G084521 // GRMZM2G158526 // GRMZM2G094736 // GRMZM2G111510 // GRMZM2G084195 // GRMZM2G136887 // GRMZM2G075637 // GRMZM2G146358 //…
GO:0006323	P	DNA packaging	30	3979	323	39203	0.71	1	// GRMZM2G121186 // GRMZM2G401308 // GRMZM2G143791 // GRMZM2G157019 // GRMZM2G083813 // GRMZM2G086841 // GRMZM2G133926 // AC191069.3_FG004 // GRMZM5G887054 // GRMZM2G122437 // AC213463.3_FG009 // GRMZM2G146225 // GRMZM2G013524 // GRMZM2G163291 // GRMZM2G171387 // GRMZM2G084521 // GRMZM2G158526 // GRMZM2G094736 // GRMZM2G111510 // GRMZM2G084195 // GRMZM2G136887 // GRMZM2G075637 // GRMZM2G146358 //…
GO:0016043	P	cellular component organization	124	3979	1290	39203	0.73	1	// GRMZM2G305582 // GRMZM2G147614 // GRMZM2G090693 // GRMZM2G136887 // GRMZM2G375593 // AC213463.3_FG009 // GRMZM2G116714 // GRMZM5G830681 // GRMZM2G313009 // GRMZM2G029573 // GRMZM2G563728 // GRMZM2G071790 // GRMZM2G010085 // GRMZM2G456452 // GRMZM2G040401 // GRMZM2G075003 // GRMZM2G084195 // GRMZM2G064390 // GRMZM2G049372 // GRMZM2G180988 // GRMZM2G412021 // GRMZM5G897473 // GRMZM2G129007 // GR…
GO:0042221	P	response to chemical stimulus	59	3979	626	39203	0.73	1	// GRMZM2G012479 // GRMZM2G321839 // GRMZM2G481440 // GRMZM2G133006 // GRMZM2G035405 // GRMZM2G089010 // GRMZM2G338259 // GRMZM2G135893 // GRMZM5G874163 // GRMZM2G154845 // GRMZM5G890665 // GRMZM2G010152 // GRMZM2G437460 // GRMZM5G843748 // GRMZM2G029219 // GRMZM2G174458 // GRMZM2G028980 // GRMZM5G801875 // GRMZM2G010765 // GRMZM2G702026 // GRMZM2G163154 // GRMZM2G148937 // GRMZM2G405581 // GRMZM…
GO:0044085	P	cellular component biogenesis	99	3979	1037	39203	0.74	1	// GRMZM2G005308 // GRMZM2G105755 // GRMZM2G147614 // GRMZM2G082613 // GRMZM2G305582 // GRMZM2G158091 // AC213463.3_FG009 // GRMZM2G313009 // GRMZM2G029573 // GRMZM2G071790 // GRMZM2G456452 // GRMZM2G084195 // GRMZM2G064390 // GRMZM5G897473 // GRMZM2G129007 // GRMZM2G157470 // GRMZM2G007914 // GRMZM2G010801 // GRMZM2G161285 // GRMZM2G125441 // GRMZM2G088870 // GRMZM2G472060 // GRMZM2G121724 // GR…
GO:0006091	P	generation of precursor metabolites and energy	66	3979	705	39203	0.75	1	// GRMZM2G115451 // GRMZM2G050514 // GRMZM2G451281 // GRMZM2G069195 // GRMZM2G078468 // GRMZM2G361693 // GRMZM2G160842 // GRMZM2G003883 // GRMZM2G145854 // GRMZM2G165483 // GRMZM2G170457 // GRMZM2G060054 // GRMZM5G893252 // GRMZM2G057823 // GRMZM2G415359 // GRMZM2G101020 // GRMZM2G169326 // GRMZM2G171713 // GRMZM2G064302 // GRMZM2G005955 // GRMZM2G177912 // GRMZM2G058745 // GRMZM2G021331 // GRMZM…
GO:0071555	P	cell wall organization	15	3979	172	39203	0.75	1	// GRMZM2G120779 // GRMZM2G026956 // GRMZM2G327266 // GRMZM2G019411 // GRMZM2G162333 // GRMZM2G455564 // GRMZM2G167637 // GRMZM2G046618 // GRMZM2G078279 // GRMZM2G178916 // GRMZM2G071339 // GRMZM2G087326 // GRMZM5G830681 // GRMZM2G148485 // GRMZM2G422631
GO:0046903	P	secretion	11	3979	130	39203	0.76	1	// GRMZM2G052670 // GRMZM2G114332 // GRMZM2G105425 // GRMZM2G091481 // GRMZM2G464382 // GRMZM5G823484 // GRMZM5G898735 // GRMZM2G177227 // GRMZM2G077490 // GRMZM2G163421 // GRMZM2G327394
GO:0032940	P	secretion by cell	11	3979	130	39203	0.76	1	// GRMZM2G052670 // GRMZM2G114332 // GRMZM2G105425 // GRMZM2G091481 // GRMZM2G464382 // GRMZM5G823484 // GRMZM5G898735 // GRMZM2G177227 // GRMZM2G077490 // GRMZM2G163421 // GRMZM2G327394
GO:0071554	P	cell wall organization or biogenesis	24	3979	270	39203	0.76	1	// GRMZM2G048559 // GRMZM2G046618 // GRMZM2G120779 // GRMZM2G168588 // GRMZM2G168364 // GRMZM2G410991 // GRMZM2G317770 // GRMZM2G078279 // GRMZM2G327266 // GRMZM2G087326 // GRMZM5G830681 // GRMZM2G162333 // GRMZM2G178916 // GRMZM2G167637 // GRMZM2G181227 // GRMZM2G048194 // GRMZM2G455564 // GRMZM2G422631 // GRMZM2G026956 // GRMZM2G009070 // GRMZM2G015983 // GRMZM2G019411 // GRMZM2G071339 // GRMZM…
GO:0016568	P	chromatin modification	5	3979	64	39203	0.77	1	// GRMZM2G163572 // GRMZM2G367886 // GRMZM2G042442 // GRMZM2G318803 // GRMZM2G010085
GO:0015992	P	proton transport	18	3979	209	39203	0.78	1	// GRMZM2G138220 // GRMZM2G078839 // GRMZM2G177912 // GRMZM2G078468 // GRMZM2G069095 // GRMZM2G021331 // GRMZM2G052088 // GRMZM2G008232 // GRMZM2G060054 // GRMZM2G014240 // GRMZM2G094928 // GRMZM2G104419 // GRMZM2G170927 // GRMZM2G058910 // GRMZM5G893252 // GRMZM2G101020 // GRMZM2G094497 // GRMZM2G177005
GO:0006818	P	hydrogen transport	18	3979	209	39203	0.78	1	// GRMZM2G138220 // GRMZM2G078839 // GRMZM2G177912 // GRMZM2G078468 // GRMZM2G069095 // GRMZM2G021331 // GRMZM2G052088 // GRMZM2G008232 // GRMZM2G060054 // GRMZM2G014240 // GRMZM2G094928 // GRMZM2G104419 // GRMZM2G170927 // GRMZM2G058910 // GRMZM5G893252 // GRMZM2G101020 // GRMZM2G094497 // GRMZM2G177005
GO:0044092	P	negative regulation of molecular function	5	3979	66	39203	0.79	1	// GRMZM2G014499 // GRMZM2G137550 // GRMZM2G073223 // GRMZM2G118037 // GRMZM2G132032
GO:0043086	P	negative regulation of catalytic activity	5	3979	66	39203	0.79	1	// GRMZM2G014499 // GRMZM2G137550 // GRMZM2G073223 // GRMZM2G118037 // GRMZM2G132032
GO:0042773	P	ATP synthesis coupled electron transport	6	3979	77	39203	0.79	1	// GRMZM2G451281 // GRMZM2G165483 // GRMZM2G170457 // GRMZM5G804358 // GRMZM2G379540 // GRMZM2G145854
GO:0006333	P	chromatin assembly or disassembly	33	3979	372	39203	0.8	1	// GRMZM2G121186 // GRMZM2G401308 // GRMZM2G143791 // GRMZM2G157019 // GRMZM2G083813 // GRMZM2G086841 // GRMZM2G025592 // GRMZM2G133926 // AC191069.3_FG004 // GRMZM5G887054 // GRMZM2G122437 // AC213463.3_FG009 // GRMZM2G146225 // GRMZM2G013524 // GRMZM2G163291 // GRMZM2G171387 // GRMZM2G117100 // GRMZM2G158526 // GRMZM2G057369 // GRMZM2G094736 // GRMZM2G111510 // GRMZM2G084521 // GRMZM2G084195 //…
GO:0012501	P	programmed cell death	14	3979	168	39203	0.8	1	// GRMZM2G063060 // GRMZM2G036765 // GRMZM2G461269 // GRMZM2G379770 // GRMZM2G003755 // GRMZM2G091696 // GRMZM2G017013 // GRMZM2G120305 // GRMZM2G469414 // GRMZM2G382273 // AC233949.1_FG004 // GRMZM2G072582 // GRMZM2G004412 // GRMZM2G014720
GO:0006915	P	apoptosis	14	3979	168	39203	0.8	1	// GRMZM2G063060 // GRMZM2G036765 // GRMZM2G461269 // GRMZM2G379770 // GRMZM2G003755 // GRMZM2G091696 // GRMZM2G017013 // GRMZM2G120305 // GRMZM2G469414 // GRMZM2G382273 // AC233949.1_FG004 // GRMZM2G072582 // GRMZM2G004412 // GRMZM2G014720
GO:0002526	P	acute inflammatory response	27	3979	312	39203	0.81	1	// GRMZM2G409881 // GRMZM2G155337 // GRMZM2G029850 // GRMZM2G175728 // GRMZM2G154864 // GRMZM2G163200 // GRMZM2G148180 // GRMZM2G419267 // GRMZM2G473463 // GRMZM2G153103 // GRMZM2G181376 // GRMZM2G143723 // GRMZM2G163291 // GRMZM5G890976 // GRMZM2G477139 // GRMZM2G154182 // GRMZM2G081541 // GRMZM2G017671 // GRMZM2G121960 // GRMZM2G055243 // GRMZM2G168898 // GRMZM2G171912 // AC194405.3_FG021 // GR…
GO:0002524	P	hypersensitivity	27	3979	312	39203	0.81	1	// GRMZM2G409881 // GRMZM2G155337 // GRMZM2G029850 // GRMZM2G175728 // GRMZM2G154864 // GRMZM2G163200 // GRMZM2G148180 // GRMZM2G419267 // GRMZM2G473463 // GRMZM2G153103 // GRMZM2G181376 // GRMZM2G143723 // GRMZM2G163291 // GRMZM5G890976 // GRMZM2G477139 // GRMZM2G154182 // GRMZM2G081541 // GRMZM2G017671 // GRMZM2G121960 // GRMZM2G055243 // GRMZM2G168898 // GRMZM2G171912 // AC194405.3_FG021 // GR…
GO:0016068	P	type I hypersensitivity	27	3979	312	39203	0.81	1	// GRMZM2G409881 // GRMZM2G155337 // GRMZM2G029850 // GRMZM2G175728 // GRMZM2G154864 // GRMZM2G163200 // GRMZM2G148180 // GRMZM2G419267 // GRMZM2G473463 // GRMZM2G153103 // GRMZM2G181376 // GRMZM2G143723 // GRMZM2G163291 // GRMZM5G890976 // GRMZM2G477139 // GRMZM2G154182 // GRMZM2G081541 // GRMZM2G017671 // GRMZM2G121960 // GRMZM2G055243 // GRMZM2G168898 // GRMZM2G171912 // AC194405.3_FG021 // GR…
GO:0016064	P	immunoglobulin mediated immune response	27	3979	312	39203	0.81	1	// GRMZM2G409881 // GRMZM2G155337 // GRMZM2G029850 // GRMZM2G175728 // GRMZM2G154864 // GRMZM2G163200 // GRMZM2G148180 // GRMZM2G419267 // GRMZM2G473463 // GRMZM2G153103 // GRMZM2G181376 // GRMZM2G143723 // GRMZM2G163291 // GRMZM5G890976 // GRMZM2G477139 // GRMZM2G154182 // GRMZM2G081541 // GRMZM2G017671 // GRMZM2G121960 // GRMZM2G055243 // GRMZM2G168898 // GRMZM2G171912 // AC194405.3_FG021 // GR…
GO:0002460	P	adaptive immune response based on somatic recombination of immune receptors built from immunoglobulin superfamily domains	27	3979	312	39203	0.81	1	// GRMZM2G409881 // GRMZM2G155337 // GRMZM2G029850 // GRMZM2G175728 // GRMZM2G154864 // GRMZM2G163200 // GRMZM2G148180 // GRMZM2G419267 // GRMZM2G473463 // GRMZM2G153103 // GRMZM2G181376 // GRMZM2G143723 // GRMZM2G163291 // GRMZM5G890976 // GRMZM2G477139 // GRMZM2G154182 // GRMZM2G081541 // GRMZM2G017671 // GRMZM2G121960 // GRMZM2G055243 // GRMZM2G168898 // GRMZM2G171912 // AC194405.3_FG021 // GR…
GO:0002438	P	acute inflammatory response to antigenic stimulus	27	3979	312	39203	0.81	1	// GRMZM2G409881 // GRMZM2G155337 // GRMZM2G029850 // GRMZM2G175728 // GRMZM2G154864 // GRMZM2G163200 // GRMZM2G148180 // GRMZM2G419267 // GRMZM2G473463 // GRMZM2G153103 // GRMZM2G181376 // GRMZM2G143723 // GRMZM2G163291 // GRMZM5G890976 // GRMZM2G477139 // GRMZM2G154182 // GRMZM2G081541 // GRMZM2G017671 // GRMZM2G121960 // GRMZM2G055243 // GRMZM2G168898 // GRMZM2G171912 // AC194405.3_FG021 // GR…
GO:0002437	P	inflammatory response to antigenic stimulus	27	3979	312	39203	0.81	1	// GRMZM2G409881 // GRMZM2G155337 // GRMZM2G029850 // GRMZM2G175728 // GRMZM2G154864 // GRMZM2G163200 // GRMZM2G148180 // GRMZM2G419267 // GRMZM2G473463 // GRMZM2G153103 // GRMZM2G181376 // GRMZM2G143723 // GRMZM2G163291 // GRMZM5G890976 // GRMZM2G477139 // GRMZM2G154182 // GRMZM2G081541 // GRMZM2G017671 // GRMZM2G121960 // GRMZM2G055243 // GRMZM2G168898 // GRMZM2G171912 // AC194405.3_FG021 // GR…
GO:0045333	P	cellular respiration	13	3979	159	39203	0.81	1	// GRMZM2G473001 // GRMZM2G451281 // GRMZM2G064023 // GRMZM2G145854 // GRMZM5G830545 // GRMZM2G165483 // GRMZM2G170457 // GRMZM5G804358 // GRMZM2G064799 // GRMZM2G379540 // GRMZM2G006672 // GRMZM2G018941 // GRMZM2G028521
GO:0006954	P	inflammatory response	27	3979	312	39203	0.81	1	// GRMZM2G409881 // GRMZM2G155337 // GRMZM2G029850 // GRMZM2G175728 // GRMZM2G154864 // GRMZM2G163200 // GRMZM2G148180 // GRMZM2G419267 // GRMZM2G473463 // GRMZM2G153103 // GRMZM2G181376 // GRMZM2G143723 // GRMZM2G163291 // GRMZM5G890976 // GRMZM2G477139 // GRMZM2G154182 // GRMZM2G081541 // GRMZM2G017671 // GRMZM2G121960 // GRMZM2G055243 // GRMZM2G168898 // GRMZM2G171912 // AC194405.3_FG021 // GR…
GO:0019724	P	B cell mediated immunity	27	3979	312	39203	0.81	1	// GRMZM2G409881 // GRMZM2G155337 // GRMZM2G029850 // GRMZM2G175728 // GRMZM2G154864 // GRMZM2G163200 // GRMZM2G148180 // GRMZM2G419267 // GRMZM2G473463 // GRMZM2G153103 // GRMZM2G181376 // GRMZM2G143723 // GRMZM2G163291 // GRMZM5G890976 // GRMZM2G477139 // GRMZM2G154182 // GRMZM2G081541 // GRMZM2G017671 // GRMZM2G121960 // GRMZM2G055243 // GRMZM2G168898 // GRMZM2G171912 // AC194405.3_FG021 // GR…
GO:0002449	P	lymphocyte mediated immunity	27	3979	312	39203	0.81	1	// GRMZM2G409881 // GRMZM2G155337 // GRMZM2G029850 // GRMZM2G175728 // GRMZM2G154864 // GRMZM2G163200 // GRMZM2G148180 // GRMZM2G419267 // GRMZM2G473463 // GRMZM2G153103 // GRMZM2G181376 // GRMZM2G143723 // GRMZM2G163291 // GRMZM5G890976 // GRMZM2G477139 // GRMZM2G154182 // GRMZM2G081541 // GRMZM2G017671 // GRMZM2G121960 // GRMZM2G055243 // GRMZM2G168898 // GRMZM2G171912 // AC194405.3_FG021 // GR…
GO:0002443	P	leukocyte mediated immunity	27	3979	312	39203	0.81	1	// GRMZM2G409881 // GRMZM2G155337 // GRMZM2G029850 // GRMZM2G175728 // GRMZM2G154864 // GRMZM2G163200 // GRMZM2G148180 // GRMZM2G419267 // GRMZM2G473463 // GRMZM2G153103 // GRMZM2G181376 // GRMZM2G143723 // GRMZM2G163291 // GRMZM5G890976 // GRMZM2G477139 // GRMZM2G154182 // GRMZM2G081541 // GRMZM2G017671 // GRMZM2G121960 // GRMZM2G055243 // GRMZM2G168898 // GRMZM2G171912 // AC194405.3_FG021 // GR…
GO:0002250	P	adaptive immune response	27	3979	312	39203	0.81	1	// GRMZM2G409881 // GRMZM2G155337 // GRMZM2G029850 // GRMZM2G175728 // GRMZM2G154864 // GRMZM2G163200 // GRMZM2G148180 // GRMZM2G419267 // GRMZM2G473463 // GRMZM2G153103 // GRMZM2G181376 // GRMZM2G143723 // GRMZM2G163291 // GRMZM5G890976 // GRMZM2G477139 // GRMZM2G154182 // GRMZM2G081541 // GRMZM2G017671 // GRMZM2G121960 // GRMZM2G055243 // GRMZM2G168898 // GRMZM2G171912 // AC194405.3_FG021 // GR…
GO:0002252	P	immune effector process	27	3979	312	39203	0.81	1	// GRMZM2G409881 // GRMZM2G155337 // GRMZM2G029850 // GRMZM2G175728 // GRMZM2G154864 // GRMZM2G163200 // GRMZM2G148180 // GRMZM2G419267 // GRMZM2G473463 // GRMZM2G153103 // GRMZM2G181376 // GRMZM2G143723 // GRMZM2G163291 // GRMZM5G890976 // GRMZM2G477139 // GRMZM2G154182 // GRMZM2G081541 // GRMZM2G017671 // GRMZM2G121960 // GRMZM2G055243 // GRMZM2G168898 // GRMZM2G171912 // AC194405.3_FG021 // GR…
GO:0015980	P	energy derivation by oxidation of organic compounds	17	3979	205	39203	0.82	1	// GRMZM2G115451 // GRMZM2G473001 // GRMZM2G451281 // GRMZM2G064023 // GRMZM2G068506 // GRMZM2G006672 // GRMZM2G145854 // GRMZM5G830545 // GRMZM2G165483 // GRMZM2G170457 // GRMZM5G804358 // GRMZM2G064799 // GRMZM2G022782 // GRMZM2G379540 // GRMZM2G106213 // GRMZM2G018941 // GRMZM2G028521
GO:0043648	P	dicarboxylic acid metabolic process	11	3979	140	39203	0.83	1	// GRMZM2G051219 // GRMZM2G365160 // GRMZM2G090241 // GRMZM2G324297 // GRMZM2G179454 // GRMZM2G036861 // GRMZM2G396212 // GRMZM2G028369 // AC182617.3_FG001 // GRMZM2G466833 // GRMZM2G415359
GO:0006325	P	chromatin organization	38	3979	436	39203	0.84	1	// GRMZM2G121186 // GRMZM2G042442 // GRMZM2G367886 // GRMZM2G143791 // GRMZM2G157019 // GRMZM2G083813 // GRMZM2G086841 // GRMZM2G025592 // GRMZM2G133926 // AC191069.3_FG004 // GRMZM5G887054 // GRMZM2G122437 // AC213463.3_FG009 // GRMZM2G146225 // GRMZM2G013524 // GRMZM2G163291 // GRMZM2G171387 // GRMZM2G117100 // GRMZM2G158526 // GRMZM2G401308 // GRMZM2G057369 // GRMZM2G094736 // GRMZM2G010085 //…
GO:0051259	P	protein oligomerization	13	3979	164	39203	0.84	1	// GRMZM2G125441 // GRMZM2G045596 // GRMZM5G896560 // GRMZM2G305582 // GRMZM5G897473 // GRMZM2G472060 // GRMZM2G389768 // GRMZM2G143791 // AC198229.4_FG002 // GRMZM2G456452 // GRMZM2G160027 // GRMZM2G313009 // GRMZM2G167356
GO:0051260	P	protein homooligomerization	13	3979	164	39203	0.84	1	// GRMZM2G125441 // GRMZM2G045596 // GRMZM5G896560 // GRMZM2G305582 // GRMZM5G897473 // GRMZM2G472060 // GRMZM2G389768 // GRMZM2G143791 // AC198229.4_FG002 // GRMZM2G456452 // GRMZM2G160027 // GRMZM2G313009 // GRMZM2G167356
GO:0006412	P	translation	176	3979	1871	39203	0.85	1	// GRMZM2G301553 // GRMZM2G058681 // GRMZM2G050460 // GRMZM2G148709 // GRMZM2G028110 // GRMZM2G084684 // GRMZM2G115901 // GRMZM2G104025 // GRMZM2G018771 // GRMZM2G078756 // GRMZM2G078757 // GRMZM2G047727 // GRMZM2G124143 // GRMZM5G872392 // GRMZM2G104179 // GRMZM2G063617 // AC233866.1_FG006 // GRMZM2G115598 // GRMZM2G156027 // GRMZM2G119809 // GRMZM2G017671 // GRMZM5G813584 // GRMZM2G140754 // GR…
GO:0015985	P	energy coupled proton transport, down electrochemical gradient	13	3979	168	39203	0.86	1	// GRMZM2G138220 // GRMZM2G078839 // GRMZM2G078468 // GRMZM2G177912 // GRMZM2G021331 // GRMZM2G052088 // GRMZM2G060054 // GRMZM2G008232 // GRMZM2G058910 // GRMZM5G893252 // GRMZM2G101020 // GRMZM2G094497 // GRMZM2G177005
GO:0015986	P	ATP synthesis coupled proton transport	13	3979	168	39203	0.86	1	// GRMZM2G138220 // GRMZM2G078839 // GRMZM2G078468 // GRMZM2G177912 // GRMZM2G021331 // GRMZM2G052088 // GRMZM2G060054 // GRMZM2G008232 // GRMZM2G058910 // GRMZM5G893252 // GRMZM2G101020 // GRMZM2G094497 // GRMZM2G177005
GO:0000003	P	reproduction	14	3979	181	39203	0.87	1	// GRMZM2G026956 // GRMZM2G055331 // GRMZM2G078279 // GRMZM2G327266 // GRMZM2G021621 // GRMZM2G124563 // GRMZM2G103672 // GRMZM2G364375 // GRMZM2G108767 // GRMZM2G384755 // GRMZM2G419290 // GRMZM2G148485 // GRMZM2G075247 // GRMZM2G000620
GO:0051276	P	chromosome organization	38	3979	446	39203	0.87	1	// GRMZM2G121186 // GRMZM2G042442 // GRMZM2G367886 // GRMZM2G143791 // GRMZM2G157019 // GRMZM2G083813 // GRMZM2G086841 // GRMZM2G025592 // GRMZM2G133926 // AC191069.3_FG004 // GRMZM5G887054 // GRMZM2G122437 // AC213463.3_FG009 // GRMZM2G146225 // GRMZM2G013524 // GRMZM2G163291 // GRMZM2G171387 // GRMZM2G117100 // GRMZM2G158526 // GRMZM2G401308 // GRMZM2G057369 // GRMZM2G094736 // GRMZM2G010085 //…
GO:0006952	P	defense response	53	3979	608	39203	0.87	1	// GRMZM2G409881 // GRMZM2G181376 // GRMZM2G029850 // GRMZM2G433333 // GRMZM2G175728 // GRMZM2G154864 // GRMZM2G114149 // GRMZM2G022192 // GRMZM2G117989 // GRMZM2G148180 // GRMZM2G419267 // GRMZM2G473463 // GRMZM2G157564 // GRMZM2G467147 // GRMZM2G153103 // GRMZM2G171045 // GRMZM2G019621 // GRMZM2G003755 // GRMZM2G472403 // GRMZM2G143723 // GRMZM2G457381 // GRMZM2G382273 // GRMZM2G029552 // GRMZM…
GO:0034220	P	ion transmembrane transport	13	3979	170	39203	0.87	1	// GRMZM2G138220 // GRMZM2G078839 // GRMZM2G078468 // GRMZM2G177912 // GRMZM2G021331 // GRMZM2G052088 // GRMZM2G060054 // GRMZM2G008232 // GRMZM2G058910 // GRMZM5G893252 // GRMZM2G101020 // GRMZM2G094497 // GRMZM2G177005
GO:0022904	P	respiratory electron transport chain	7	3979	101	39203	0.88	1	// GRMZM2G451281 // GRMZM2G165483 // GRMZM2G170457 // GRMZM5G804358 // GRMZM2G379540 // GRMZM2G145854 // GRMZM2G018941
GO:0009605	P	response to external stimulus	34	3979	405	39203	0.88	1	// GRMZM2G409881 // GRMZM2G155337 // GRMZM2G029850 // GRMZM2G175728 // GRMZM2G154864 // GRMZM2G163200 // GRMZM2G148180 // GRMZM2G419267 // GRMZM2G473463 // GRMZM2G012806 // GRMZM2G308203 // GRMZM2G153103 // GRMZM2G181376 // GRMZM2G143723 // GRMZM2G163291 // GRMZM2G092174 // GRMZM5G890976 // GRMZM2G477139 // GRMZM2G154182 // GRMZM2G065388 // GRMZM2G081541 // GRMZM2G017671 // GRMZM2G121960 // GRMZM…
GO:0006119	P	oxidative phosphorylation	19	3979	245	39203	0.9	1	// GRMZM2G451281 // GRMZM2G138220 // GRMZM2G078839 // GRMZM2G177912 // GRMZM2G078468 // GRMZM2G021331 // GRMZM2G052088 // GRMZM2G008232 // GRMZM2G060054 // GRMZM2G165483 // GRMZM2G170457 // GRMZM5G804358 // GRMZM2G058910 // GRMZM5G893252 // GRMZM2G379540 // GRMZM2G145854 // GRMZM2G101020 // GRMZM2G094497 // GRMZM2G177005
GO:0071103	P	DNA conformation change	35	3979	428	39203	0.91	1	// GRMZM2G121186 // GRMZM2G401308 // GRMZM2G143791 // GRMZM2G157019 // GRMZM2G083813 // GRMZM2G111014 // GRMZM2G086841 // GRMZM2G010152 // GRMZM2G133926 // AC191069.3_FG004 // GRMZM5G887054 // GRMZM2G122437 // AC213463.3_FG009 // GRMZM2G146225 // GRMZM2G070765 // GRMZM2G163291 // GRMZM2G171387 // GRMZM2G013524 // GRMZM2G135337 // GRMZM2G158526 // GRMZM2G094736 // GRMZM2G111510 // GRMZM2G084521 //…
GO:0009611	P	response to wounding	31	3979	384	39203	0.91	1	// GRMZM2G409881 // GRMZM2G155337 // GRMZM2G029850 // GRMZM2G175728 // GRMZM2G154864 // GRMZM2G163200 // GRMZM2G148180 // GRMZM2G419267 // GRMZM2G473463 // GRMZM2G012806 // GRMZM2G308203 // GRMZM2G153103 // GRMZM2G181376 // GRMZM2G143723 // GRMZM2G163291 // GRMZM5G890976 // GRMZM2G477139 // GRMZM2G154182 // GRMZM2G065388 // GRMZM2G081541 // GRMZM2G017671 // GRMZM2G121960 // GRMZM2G055243 // GRMZM…
GO:0006576	P	cellular biogenic amine metabolic process	5	3979	84	39203	0.92	1	// GRMZM2G051219 // GRMZM2G085381 // GRMZM2G312438 // GRMZM2G064159 // GRMZM2G061969
GO:0051704	P	multi-organism process	13	3979	186	39203	0.93	1	// GRMZM2G329300 // GRMZM2G000620 // GRMZM5G828581 // GRMZM2G072612 // GRMZM2G075101 // GRMZM2G117989 // GRMZM2G177259 // GRMZM2G364375 // GRMZM5G860214 // GRMZM2G384755 // GRMZM2G419290 // GRMZM2G550865 // GRMZM2G075247
GO:0008219	P	cell death	14	3979	201	39203	0.94	1	// GRMZM2G063060 // GRMZM2G036765 // GRMZM2G461269 // GRMZM2G379770 // GRMZM2G003755 // GRMZM2G091696 // GRMZM2G017013 // GRMZM2G120305 // GRMZM2G469414 // GRMZM2G382273 // AC233949.1_FG004 // GRMZM2G072582 // GRMZM2G004412 // GRMZM2G014720
GO:0019953	P	sexual reproduction	6	3979	101	39203	0.94	1	// GRMZM2G026956 // GRMZM2G021621 // GRMZM2G103672 // GRMZM2G078279 // GRMZM2G327266 // GRMZM2G148485
GO:0009405	P	pathogenesis	7	3979	115	39203	0.94	1	// GRMZM2G329300 // GRMZM5G828581 // GRMZM2G072612 // GRMZM2G075101 // GRMZM2G177259 // GRMZM5G860214 // GRMZM2G550865
GO:0034622	P	cellular macromolecular complex assembly	45	3979	553	39203	0.94	1	// GRMZM2G158526 // GRMZM2G121186 // GRMZM2G401308 // GRMZM2G143791 // GRMZM2G157019 // GRMZM2G083813 // GRMZM2G133802 // GRMZM2G086841 // GRMZM2G133926 // AC191069.3_FG004 // GRMZM5G812923 // GRMZM5G887054 // GRMZM2G122437 // AC213463.3_FG009 // GRMZM2G146225 // GRMZM2G013524 // GRMZM2G163291 // GRMZM2G171387 // GRMZM2G084521 // GRMZM2G100641 // AC234515.1_FG003 // GRMZM2G094736 // GRMZM2G111510…
GO:0034621	P	cellular macromolecular complex subunit organization	49	3979	600	39203	0.94	1	// GRMZM2G158526 // GRMZM2G121186 // GRMZM2G170532 // GRMZM2G401308 // GRMZM2G143791 // GRMZM2G157019 // GRMZM2G083813 // GRMZM2G133802 // GRMZM2G086841 // GRMZM2G133926 // AC191069.3_FG004 // GRMZM5G812923 // GRMZM2G028313 // GRMZM5G887054 // GRMZM2G122437 // AC213463.3_FG009 // GRMZM2G146225 // GRMZM2G013524 // GRMZM2G163291 // GRMZM2G171387 // GRMZM2G084521 // GRMZM2G100641 // AC234515.1_FG003…
GO:0016265	P	death	14	3979	201	39203	0.94	1	// GRMZM2G063060 // GRMZM2G036765 // GRMZM2G461269 // GRMZM2G379770 // GRMZM2G003755 // GRMZM2G091696 // GRMZM2G017013 // GRMZM2G120305 // GRMZM2G469414 // GRMZM2G382273 // AC233949.1_FG004 // GRMZM2G072582 // GRMZM2G004412 // GRMZM2G014720
GO:0065003	P	macromolecular complex assembly	74	3979	882	39203	0.95	1	// GRMZM2G158526 // GRMZM2G121186 // GRMZM2G045596 // GRMZM2G305582 // GRMZM2G401308 // GRMZM2G472060 // GRMZM2G077436 // GRMZM2G083813 // GRMZM2G133802 // GRMZM2G084195 // GRMZM2G051879 // GRMZM2G086841 // GRMZM2G157019 // GRMZM2G160027 // GRMZM2G133926 // GRMZM2G149238 // AC191069.3_FG004 // GRMZM2G002276 // GRMZM5G812923 // GRMZM2G136887 // GRMZM2G096389 // GRMZM5G896560 // GRMZM5G887054 // GR…
GO:0022607	P	cellular component assembly	76	3979	909	39203	0.96	1	// GRMZM2G158526 // GRMZM2G088870 // GRMZM2G045596 // GRMZM2G305582 // GRMZM2G401308 // GRMZM2G472060 // GRMZM2G121186 // GRMZM2G077436 // GRMZM2G133802 // GRMZM2G084195 // GRMZM2G051879 // GRMZM2G086841 // GRMZM2G157019 // GRMZM2G160027 // GRMZM2G133926 // GRMZM2G149238 // AC191069.3_FG004 // GRMZM2G002276 // GRMZM5G812923 // GRMZM2G136887 // GRMZM2G096389 // GRMZM5G896560 // GRMZM5G887054 // GR…
GO:0043933	P	macromolecular complex subunit organization	78	3979	929	39203	0.96	1	// GRMZM2G158526 // GRMZM2G121186 // GRMZM2G045596 // GRMZM2G305582 // GRMZM2G170532 // GRMZM2G401308 // GRMZM2G472060 // GRMZM2G077436 // GRMZM2G083813 // GRMZM2G133802 // GRMZM2G084195 // GRMZM2G051879 // GRMZM2G086841 // GRMZM2G157019 // GRMZM2G160027 // GRMZM2G133926 // GRMZM2G149238 // AC191069.3_FG004 // GRMZM2G002276 // GRMZM5G812923 // GRMZM2G028313 // GRMZM2G136887 // GRMZM2G096389 // GR…
GO:0006461	P	protein complex assembly	46	3979	593	39203	0.97	1	// GRMZM2G158526 // GRMZM2G077436 // GRMZM2G045596 // GRMZM2G305582 // GRMZM2G472060 // GRMZM2G133802 // GRMZM2G147614 // GRMZM2G121724 // GRMZM2G160027 // GRMZM2G149238 // GRMZM2G002276 // GRMZM5G812923 // GRMZM2G022052 // GRMZM5G896560 // GRMZM2G333623 // GRMZM2G389768 // GRMZM2G144196 // GRMZM2G115670 // GRMZM2G060284 // GRMZM2G100641 // AC234515.1_FG003 // GRMZM2G002828 // GRMZM2G167356 // GR…
GO:0070271	P	protein complex biogenesis	46	3979	593	39203	0.97	1	// GRMZM2G158526 // GRMZM2G077436 // GRMZM2G045596 // GRMZM2G305582 // GRMZM2G472060 // GRMZM2G133802 // GRMZM2G147614 // GRMZM2G121724 // GRMZM2G160027 // GRMZM2G149238 // GRMZM2G002276 // GRMZM5G812923 // GRMZM2G022052 // GRMZM5G896560 // GRMZM2G333623 // GRMZM2G389768 // GRMZM2G144196 // GRMZM2G115670 // GRMZM2G060284 // GRMZM2G100641 // AC234515.1_FG003 // GRMZM2G002828 // GRMZM2G167356 // GR…
GO:0043623	P	cellular protein complex assembly	14	3979	226	39203	0.98	1	// AC234515.1_FG003 // GRMZM5G812923 // GRMZM2G121724 // GRMZM2G071790 // GRMZM2G152466 // GRMZM2G133802 // GRMZM2G085970 // GRMZM2G177224 // GRMZM2G119773 // GRMZM2G007914 // GRMZM2G029583 // GRMZM2G125832 // GRMZM2G083243 // GRMZM2G100641
GO:0006265	P	DNA topological change	5	3979	105	39203	0.98	1	// GRMZM2G111014 // GRMZM2G010152 // GRMZM2G070765 // GRMZM2G135337 // GRMZM2G139872
GO:0022900	P	electron transport chain	8	3979	167	39203	0.99	1	// GRMZM2G451281 // GRMZM2G064799 // GRMZM2G165483 // GRMZM2G170457 // GRMZM5G804358 // GRMZM2G379540 // GRMZM2G145854 // GRMZM2G018941
GO:0051258	P	protein polymerization	9	3979	178	39203	0.99	1	// AC234515.1_FG003 // GRMZM2G071790 // GRMZM2G152466 // GRMZM2G133802 // GRMZM2G121724 // GRMZM2G177224 // GRMZM2G119773 // GRMZM2G085970 // GRMZM2G083243
GO:0006979	P	response to oxidative stress	9	3979	315	39203	1	1	// GRMZM2G012479 // GRMZM2G135893 // GRMZM2G081928 // GRMZM2G321839 // GRMZM2G156227 // GRMZM2G405581 // GRMZM2G341934 // GRMZM5G843748 // GRMZM2G089982
GO:0006310	P	DNA recombination	5	3979	152	39203	1	1	// GRMZM2G377589 // GRMZM2G069928 // GRMZM2G306348 // GRMZM2G114707 // GRMZM2G379445
GO:0000166	F	nucleotide binding	815	3979	6408	39203	4.5e-11	1.2e-07	// GRMZM5G833140 // GRMZM2G059151 // GRMZM5G874082 // GRMZM2G373738 // GRMZM2G164759 // GRMZM2G013890 // GRMZM2G048243 // GRMZM2G070961 // GRMZM2G019317 // GRMZM2G149903 // GRMZM2G121427 // GRMZM2G407825 // GRMZM2G058760 // GRMZM2G304745 // GRMZM2G021233 // GRMZM2G457381 // GRMZM2G116634 // GRMZM2G046848 // GRMZM2G155767 // GRMZM2G145827 // GRMZM2G477491 // GRMZM2G472311 // GRMZM2G028914 // GRMZM…
GO:0017076	F	purine nucleotide binding	769	3979	6079	39203	4.8e-10	3.6e-07	// GRMZM5G833140 // GRMZM5G874082 // GRMZM2G373738 // GRMZM2G164759 // GRMZM2G013890 // GRMZM2G048243 // GRMZM2G070961 // GRMZM2G019317 // GRMZM2G121427 // GRMZM2G407825 // GRMZM2G058760 // GRMZM2G304745 // GRMZM2G457381 // GRMZM2G116634 // GRMZM2G046848 // GRMZM2G155767 // GRMZM2G145827 // GRMZM2G477491 // GRMZM2G472311 // GRMZM2G028914 // GRMZM2G077662 // GRMZM2G467703 // GRMZM2G050309 // GRMZM…
GO:0032559	F	adenyl ribonucleotide binding	661	3979	5137	39203	9.9e-10	3.6e-07	// GRMZM5G833140 // GRMZM5G874082 // GRMZM2G013890 // GRMZM2G048243 // GRMZM2G070961 // GRMZM2G019317 // GRMZM2G121427 // GRMZM2G407825 // GRMZM2G304745 // GRMZM2G457381 // GRMZM2G116634 // GRMZM2G046848 // GRMZM2G155767 // GRMZM2G477491 // GRMZM2G472311 // GRMZM2G028914 // GRMZM2G339540 // GRMZM2G467703 // GRMZM2G050309 // GRMZM2G439819 // GRMZM2G135199 // GRMZM2G156388 // GRMZM2G303768 // GRMZM…
GO:0032555	F	purine ribonucleotide binding	735	3979	5800	39203	1e-09	3.6e-07	// GRMZM5G833140 // GRMZM5G874082 // GRMZM2G373738 // GRMZM2G164759 // GRMZM2G013890 // GRMZM2G048243 // GRMZM2G070961 // GRMZM2G019317 // GRMZM2G121427 // GRMZM2G407825 // GRMZM2G304745 // GRMZM2G457381 // GRMZM2G116634 // GRMZM2G046848 // GRMZM2G155767 // GRMZM2G145827 // GRMZM2G477491 // GRMZM2G472311 // GRMZM2G028914 // GRMZM2G077662 // GRMZM2G467703 // GRMZM2G050309 // GRMZM2G439819 // GRMZM…
GO:0032553	F	ribonucleotide binding	735	3979	5800	39203	1e-09	3.6e-07	// GRMZM5G833140 // GRMZM5G874082 // GRMZM2G373738 // GRMZM2G164759 // GRMZM2G013890 // GRMZM2G048243 // GRMZM2G070961 // GRMZM2G019317 // GRMZM2G121427 // GRMZM2G407825 // GRMZM2G304745 // GRMZM2G457381 // GRMZM2G116634 // GRMZM2G046848 // GRMZM2G155767 // GRMZM2G145827 // GRMZM2G477491 // GRMZM2G472311 // GRMZM2G028914 // GRMZM2G077662 // GRMZM2G467703 // GRMZM2G050309 // GRMZM2G439819 // GRMZM…
GO:0001883	F	purine nucleoside binding	690	3979	5398	39203	1.1e-09	3.6e-07	// GRMZM5G833140 // GRMZM5G874082 // GRMZM2G013890 // GRMZM2G048243 // GRMZM2G070961 // GRMZM2G019317 // GRMZM2G121427 // GRMZM2G407825 // GRMZM2G058760 // GRMZM2G304745 // GRMZM2G457381 // GRMZM2G116634 // GRMZM2G046848 // GRMZM2G155767 // GRMZM2G477491 // GRMZM2G472311 // GRMZM2G028914 // GRMZM2G339540 // GRMZM2G467703 // GRMZM2G050309 // GRMZM2G439819 // GRMZM2G135199 // GRMZM2G156388 // GRMZM…
GO:0001882	F	nucleoside binding	690	3979	5400	39203	1.1e-09	3.6e-07	// GRMZM5G833140 // GRMZM5G874082 // GRMZM2G013890 // GRMZM2G048243 // GRMZM2G070961 // GRMZM2G019317 // GRMZM2G121427 // GRMZM2G407825 // GRMZM2G058760 // GRMZM2G304745 // GRMZM2G457381 // GRMZM2G116634 // GRMZM2G046848 // GRMZM2G155767 // GRMZM2G477491 // GRMZM2G472311 // GRMZM2G028914 // GRMZM2G339540 // GRMZM2G467703 // GRMZM2G050309 // GRMZM2G439819 // GRMZM2G135199 // GRMZM2G156388 // GRMZM…
GO:0030554	F	adenyl nucleotide binding	690	3979	5398	39203	1.1e-09	3.6e-07	// GRMZM5G833140 // GRMZM5G874082 // GRMZM2G013890 // GRMZM2G048243 // GRMZM2G070961 // GRMZM2G019317 // GRMZM2G121427 // GRMZM2G407825 // GRMZM2G058760 // GRMZM2G304745 // GRMZM2G457381 // GRMZM2G116634 // GRMZM2G046848 // GRMZM2G155767 // GRMZM2G477491 // GRMZM2G472311 // GRMZM2G028914 // GRMZM2G339540 // GRMZM2G467703 // GRMZM2G050309 // GRMZM2G439819 // GRMZM2G135199 // GRMZM2G156388 // GRMZM…
GO:0016462	F	pyrophosphatase activity	285	3979	1907	39203	1.3e-09	3.7e-07	// GRMZM2G093391 // GRMZM2G083580 // GRMZM2G084762 // GRMZM2G034828 // GRMZM5G874082 // GRMZM2G373738 // GRMZM2G109560 // GRMZM5G855347 // GRMZM2G441722 // GRMZM2G013890 // GRMZM2G093186 // GRMZM5G878058 // GRMZM2G111462 // GRMZM5G839416 // GRMZM2G162800 // GRMZM2G119894 // GRMZM2G010152 // GRMZM2G070264 // GRMZM2G080746 // GRMZM2G178435 // GRMZM2G145027 // GRMZM2G138220 // GRMZM2G422090 // GRMZM…
GO:0005524	F	ATP binding	659	3979	5133	39203	1.5e-09	3.8e-07	// GRMZM5G833140 // GRMZM5G874082 // GRMZM2G013890 // GRMZM2G048243 // GRMZM2G070961 // GRMZM2G019317 // GRMZM2G121427 // GRMZM2G407825 // GRMZM2G304745 // GRMZM2G457381 // GRMZM2G116634 // GRMZM2G046848 // GRMZM2G155767 // GRMZM2G477491 // GRMZM2G472311 // GRMZM2G028914 // GRMZM2G339540 // GRMZM2G467703 // GRMZM2G050309 // GRMZM2G439819 // GRMZM2G135199 // GRMZM2G156388 // GRMZM2G303768 // GRMZM…
GO:0017111	F	nucleoside-triphosphatase activity	274	3979	1822	39203	1.6e-09	3.8e-07	// GRMZM2G093391 // GRMZM2G083580 // GRMZM2G084762 // GRMZM2G034828 // GRMZM5G874082 // GRMZM2G373738 // GRMZM2G109560 // GRMZM5G855347 // GRMZM5G866100 // GRMZM2G013890 // GRMZM2G093186 // GRMZM5G878058 // GRMZM2G111462 // GRMZM5G839416 // GRMZM2G162800 // GRMZM2G119894 // GRMZM2G010152 // GRMZM2G178435 // GRMZM2G145027 // GRMZM2G138220 // GRMZM2G422090 // GRMZM2G350626 // GRMZM2G440916 // GRMZM…
GO:0016818	F	hydrolase activity, acting on acid anhydrides, in phosphorus-containing anhydrides	290	3979	1958	39203	2.1e-09	4.4e-07	// GRMZM2G093391 // GRMZM2G083580 // GRMZM2G084762 // GRMZM2G034828 // GRMZM5G874082 // GRMZM2G373738 // GRMZM2G109560 // GRMZM5G855347 // GRMZM2G441722 // GRMZM2G013890 // GRMZM2G093186 // GRMZM5G878058 // GRMZM2G111462 // GRMZM5G839416 // GRMZM2G162800 // GRMZM2G119894 // GRMZM2G010152 // GRMZM2G070264 // GRMZM2G080746 // GRMZM2G178435 // GRMZM2G145027 // GRMZM2G138220 // GRMZM2G422090 // GRMZM…
GO:0016817	F	hydrolase activity, acting on acid anhydrides	292	3979	1980	39203	2.6e-09	5.2e-07	// GRMZM2G093391 // GRMZM2G083580 // GRMZM2G084762 // GRMZM2G034828 // GRMZM2G177912 // GRMZM5G874082 // GRMZM2G373738 // GRMZM2G109560 // GRMZM5G855347 // GRMZM2G441722 // GRMZM2G013890 // GRMZM2G093186 // GRMZM5G878058 // GRMZM2G111462 // GRMZM5G839416 // GRMZM2G162800 // GRMZM2G119894 // GRMZM2G010152 // GRMZM2G070264 // GRMZM2G094497 // GRMZM2G080746 // GRMZM2G178435 // GRMZM2G145027 // GRMZM…
GO:0003824	F	catalytic activity	1980	3979	17617	39203	3.4e-09	6.2e-07	// GRMZM2G006937 // GRMZM2G105755 // GRMZM2G373738 // GRMZM2G312438 // GRMZM2G013890 // GRMZM2G048243 // GRMZM2G077299 // GRMZM2G070961 // GRMZM2G552322 // GRMZM2G064936 // GRMZM2G152775 // GRMZM2G407825 // GRMZM2G304745 // GRMZM2G119482 // GRMZM2G457381 // GRMZM2G006429 // GRMZM2G006428 // GRMZM2G104918 // GRMZM2G145827 // GRMZM2G477491 // GRMZM2G023884 // GRMZM2G124718 // GRMZM2G094712 // GRMZM…
GO:0016787	F	hydrolase activity	739	3979	6078	39203	3.9e-07	6.7e-05	// GRMZM2G162537 // GRMZM2G177912 // GRMZM5G874082 // GRMZM2G373738 // GRMZM2G312438 // GRMZM2G013890 // GRMZM2G126292 // GRMZM2G103662 // GRMZM2G077299 // GRMZM2G018771 // GRMZM2G064936 // GRMZM2G152775 // GRMZM2G407825 // GRMZM2G457381 // GRMZM2G116634 // GRMZM2G069008 // GRMZM2G046537 // GRMZM2G104918 // GRMZM2G131026 // GRMZM2G145827 // GRMZM2G144705 // GRMZM5G882418 // GRMZM2G016930 // GRMZM…
GO:0016887	F	ATPase activity	126	3979	785	39203	2.9e-06	0.00046	// GRMZM2G083580 // GRMZM2G084762 // GRMZM5G874082 // GRMZM2G013890 // GRMZM5G813886 // GRMZM2G111462 // GRMZM2G119894 // GRMZM2G010152 // GRMZM2G138220 // GRMZM2G121427 // GRMZM2G407825 // GRMZM5G843537 // GRMZM2G019404 // GRMZM2G100043 // GRMZM2G116634 // GRMZM2G157564 // GRMZM2G319138 // GRMZM5G855311 // GRMZM2G086116 // GRMZM2G086730 // GRMZM2G081541 // AC234203.1_FG004 // GRMZM2G135199 // GR…
GO:0016773	F	phosphotransferase activity, alcohol group as acceptor	365	3979	2858	39203	1.6e-05	0.0024	// GRMZM5G833140 // GRMZM2G048243 // GRMZM2G070961 // GRMZM2G019317 // GRMZM2G304745 // GRMZM2G155767 // GRMZM2G477491 // GRMZM2G339540 // GRMZM2G467703 // GRMZM2G050309 // GRMZM2G439819 // GRMZM2G303768 // GRMZM2G075247 // GRMZM2G577191 // GRMZM2G044180 // GRMZM2G043799 // GRMZM2G140095 // GRMZM2G399087 // GRMZM2G110922 // GRMZM2G179279 // GRMZM2G071877 // GRMZM2G150932 // GRMZM2G098187 // GRMZM…
GO:0016740	F	transferase activity	680	3979	5727	39203	2e-05	0.0029	// GRMZM5G833140 // GRMZM2G105755 // GRMZM2G051896 // GRMZM2G471779 // GRMZM2G085577 // GRMZM2G048243 // GRMZM2G070961 // GRMZM2G019317 // GRMZM2G027043 // GRMZM2G137151 // GRMZM2G158091 // GRMZM2G304745 // GRMZM2G176699 // GRMZM2G019267 // GRMZM2G020142 // GRMZM2G442804 // GRMZM2G386051 // GRMZM2G155767 // GRMZM2G117230 // GRMZM2G477491 // GRMZM2G023884 // GRMZM2G124718 // GRMZM2G094712 // GRMZM…
GO:0005215	F	transporter activity	313	3979	2411	39203	2.2e-05	0.003	// AC233870.1_FG004 // GRMZM2G084767 // GRMZM2G040017 // GRMZM2G177912 // GRMZM2G064563 // GRMZM2G481440 // GRMZM2G116554 // GRMZM2G051894 // GRMZM2G169914 // GRMZM2G421565 // GRMZM2G158807 // GRMZM2G156794 // GRMZM2G070978 // GRMZM2G066923 // GRMZM2G167728 // GRMZM2G031837 // GRMZM2G086496 // GRMZM2G119894 // AC184794.2_FG003 // GRMZM2G148937 // GRMZM2G103771 // GRMZM2G031177 // GRMZM2G011479 //…
GO:0016772	F	transferase activity, transferring phosphorus-containing groups	451	3979	3661	39203	3.6e-05	0.0046	// GRMZM5G833140 // GRMZM2G051896 // GRMZM2G048243 // GRMZM2G070961 // GRMZM2G019317 // GRMZM2G027043 // GRMZM2G304745 // GRMZM2G019267 // GRMZM2G020142 // GRMZM2G155767 // GRMZM2G477491 // GRMZM2G339540 // GRMZM2G467703 // GRMZM2G050309 // GRMZM2G439819 // GRMZM2G303768 // GRMZM2G075247 // GRMZM2G025356 // GRMZM2G072115 // GRMZM2G577191 // GRMZM2G044180 // GRMZM2G043799 // GRMZM2G140095 // GRMZM…
GO:0016301	F	kinase activity	375	3979	3006	39203	7e-05	0.0086	// GRMZM5G833140 // GRMZM2G048243 // GRMZM2G070961 // GRMZM2G019317 // GRMZM2G304745 // GRMZM2G155767 // GRMZM2G477491 // GRMZM2G339540 // GRMZM2G467703 // GRMZM2G050309 // GRMZM2G439819 // GRMZM2G303768 // GRMZM2G075247 // GRMZM2G577191 // GRMZM2G044180 // GRMZM2G043799 // GRMZM2G140095 // GRMZM2G399087 // GRMZM2G110922 // GRMZM2G179279 // GRMZM2G071877 // GRMZM2G401934 // GRMZM2G150932 // GRMZM…
GO:0022804	F	active transmembrane transporter activity	121	3979	825	39203	0.00015	0.017	// GRMZM2G481440 // GRMZM2G116554 // GRMZM2G086389 // GRMZM2G421565 // GRMZM2G111462 // GRMZM2G119894 // GRMZM2G010152 // GRMZM2G031177 // GRMZM2G138220 // GRMZM2G350626 // GRMZM2G407825 // GRMZM2G010765 // GRMZM5G843537 // GRMZM2G019404 // GRMZM2G115105 // GRMZM2G050971 // GRMZM2G086730 // AC234203.1_FG004 // GRMZM2G135199 // GRMZM2G035595 // GRMZM2G401769 // GRMZM2G308193 // GRMZM2G094955 // GR…
GO:0042623	F	ATPase activity, coupled	89	3979	579	39203	0.00028	0.031	// GRMZM2G083580 // GRMZM2G084762 // GRMZM2G111462 // GRMZM2G119894 // GRMZM2G010152 // GRMZM2G126292 // GRMZM2G121427 // GRMZM2G407825 // GRMZM5G843537 // GRMZM2G019404 // GRMZM2G100043 // GRMZM2G319138 // GRMZM5G855311 // GRMZM2G086116 // GRMZM2G086730 // AC234203.1_FG004 // GRMZM2G401769 // GRMZM2G059365 // GRMZM2G026371 // GRMZM2G097605 // GRMZM2G129007 // GRMZM2G317270 // GRMZM2G094497 // GR…
GO:0016874	F	ligase activity	110	3979	762	39203	0.00048	0.051	// GRMZM2G301553 // GRMZM2G115828 // GRMZM2G148709 // GRMZM2G159542 // GRMZM2G032280 // GRMZM2G053466 // GRMZM2G078756 // GRMZM2G455085 // GRMZM2G440918 // GRMZM2G148130 // GRMZM5G824944 // GRMZM2G072054 // GRMZM2G376085 // GRMZM2G341089 // GRMZM2G452016 // GRMZM2G029573 // GRMZM2G018447 // GRMZM2G017671 // GRMZM2G140754 // GRMZM2G146374 // GRMZM2G438938 // GRMZM2G024260 // GRMZM2G046932 // GRMZM…
GO:0016791	F	phosphatase activity	58	3979	347	39203	0.00053	0.054	// GRMZM2G070323 // GRMZM2G440459 // GRMZM2G042627 // GRMZM2G475293 // GRMZM2G108364 // GRMZM2G151967 // GRMZM2G529768 // GRMZM2G449163 // GRMZM2G442404 // GRMZM2G006806 // GRMZM2G315848 // GRMZM2G009593 // GRMZM2G017237 // GRMZM5G868679 // GRMZM2G010017 // GRMZM2G014193 // GRMZM2G152757 // GRMZM2G059453 // GRMZM2G148937 // GRMZM2G018441 // GRMZM2G060027 // GRMZM2G029731 // GRMZM2G030463 // GRMZM…
GO:0033764	F	steroid dehydrogenase activity, acting on the CH-OH group of donors, NAD or NADP as acceptor	23	3979	100	39203	0.00081	0.076	// GRMZM2G057328 // GRMZM2G052336 // GRMZM2G016836 // GRMZM2G166767 // GRMZM2G007252 // GRMZM2G347717 // GRMZM2G145460 // GRMZM2G179981 // GRMZM5G860241 // AC234526.1_FG005 // GRMZM2G168893 // GRMZM2G026930 // GRMZM2G149224 // GRMZM2G044027 // GRMZM2G029547 // GRMZM2G468439 // GRMZM2G001991 // GRMZM2G050076 // GRMZM2G009681 // GRMZM2G370048 // GRMZM2G150541 // GRMZM2G040397 // GRMZM2G170336
GO:0003854	F	3-beta-hydroxy-delta5-steroid dehydrogenase activity	23	3979	100	39203	0.00081	0.076	// GRMZM2G057328 // GRMZM2G052336 // GRMZM2G016836 // GRMZM2G166767 // GRMZM2G007252 // GRMZM2G347717 // GRMZM2G145460 // GRMZM2G179981 // GRMZM5G860241 // AC234526.1_FG005 // GRMZM2G168893 // GRMZM2G026930 // GRMZM2G149224 // GRMZM2G044027 // GRMZM2G029547 // GRMZM2G468439 // GRMZM2G001991 // GRMZM2G050076 // GRMZM2G009681 // GRMZM2G370048 // GRMZM2G150541 // GRMZM2G040397 // GRMZM2G170336
GO:0016614	F	oxidoreductase activity, acting on CH-OH group of donors	69	3979	441	39203	0.00084	0.076	// GRMZM2G468439 // GRMZM2G057328 // GRMZM2G052336 // GRMZM2G166899 // GRMZM2G161868 // GRMZM2G160842 // GRMZM5G848696 // GRMZM2G135029 // GRMZM2G432128 // GRMZM2G016836 // GRMZM2G104546 // GRMZM2G001991 // GRMZM2G415359 // GRMZM2G035709 // GRMZM2G166767 // GRMZM2G150541 // GRMZM2G469969 // GRMZM2G007252 // GRMZM2G149224 // GRMZM2G347717 // GRMZM2G104613 // AC209819.3_FG012 // GRMZM2G066618 // GR…
GO:0016616	F	oxidoreductase activity, acting on the CH-OH group of donors, NAD or NADP as acceptor	63	3979	394	39203	0.00085	0.076	// GRMZM2G057328 // GRMZM2G052336 // GRMZM2G166899 // GRMZM2G161868 // GRMZM2G160842 // GRMZM5G848696 // GRMZM2G468439 // GRMZM2G432128 // GRMZM2G016836 // GRMZM2G104546 // GRMZM2G001991 // GRMZM2G415359 // GRMZM2G166767 // GRMZM2G150541 // GRMZM2G007252 // GRMZM2G149224 // GRMZM2G347717 // GRMZM2G104613 // GRMZM2G050076 // GRMZM5G804881 // GRMZM2G179981 // GRMZM2G128146 // GRMZM2G418294 // AC234…
GO:0048037	F	cofactor binding	140	3979	1034	39203	0.00098	0.084	// GRMZM2G148194 // GRMZM2G085577 // GRMZM2G016836 // GRMZM2G051004 // GRMZM2G418294 // GRMZM2G076239 // GRMZM2G337113 // GRMZM2G074158 // GRMZM2G066618 // GRMZM2G058760 // GRMZM2G071630 // GRMZM2G157772 // GRMZM2G036708 // GRMZM2G091456 // GRMZM2G090747 // GRMZM2G117230 // GRMZM2G074282 // GRMZM2G032878 // GRMZM2G064799 // GRMZM2G104613 // GRMZM2G094712 // GRMZM2G168858 // GRMZM5G826838 // GRMZM…
GO:0015291	F	secondary active transmembrane transporter activity	66	3979	421	39203	0.001	0.085	// GRMZM2G037343 // GRMZM2G045596 // GRMZM5G801875 // GRMZM2G481440 // GRMZM5G842886 // GRMZM2G165991 // GRMZM2G135199 // GRMZM2G421565 // GRMZM2G151903 // GRMZM2G037342 // GRMZM2G154845 // GRMZM2G160069 // GRMZM5G890665 // GRMZM2G127683 // GRMZM2G110201 // GRMZM2G174458 // GRMZM2G005350 // GRMZM2G166159 // GRMZM2G350626 // GRMZM2G010765 // GRMZM2G133006 // GRMZM2G163154 // GRMZM2G148937 // GRMZM…
GO:0042578	F	phosphoric ester hydrolase activity	69	3979	446	39203	0.0011	0.087	// GRMZM2G070323 // GRMZM2G014193 // GRMZM2G440459 // GRMZM2G042627 // GRMZM2G475293 // GRMZM2G108364 // GRMZM2G312438 // GRMZM2G151967 // GRMZM2G035134 // GRMZM2G529768 // GRMZM2G449163 // GRMZM2G442404 // GRMZM2G006806 // GRMZM2G315848 // GRMZM2G009593 // GRMZM2G109286 // GRMZM5G868679 // GRMZM2G010017 // GRMZM2G157760 // GRMZM2G045753 // GRMZM2G152757 // GRMZM2G059453 // GRMZM2G148937 // GRMZM…
GO:0016229	F	steroid dehydrogenase activity	23	3979	103	39203	0.0011	0.088	// GRMZM2G057328 // GRMZM2G052336 // GRMZM2G016836 // GRMZM2G166767 // GRMZM2G007252 // GRMZM2G347717 // GRMZM2G145460 // GRMZM2G179981 // GRMZM5G860241 // AC234526.1_FG005 // GRMZM2G168893 // GRMZM2G026930 // GRMZM2G149224 // GRMZM2G044027 // GRMZM2G029547 // GRMZM2G468439 // GRMZM2G001991 // GRMZM2G050076 // GRMZM2G009681 // GRMZM2G370048 // GRMZM2G150541 // GRMZM2G040397 // GRMZM2G170336
GO:0004672	F	protein kinase activity	296	3979	2423	39203	0.0013	0.095	// GRMZM5G833140 // GRMZM2G053261 // GRMZM5G864414 // GRMZM2G038893 // GRMZM2G458075 // GRMZM2G066867 // GRMZM2G309568 // GRMZM2G419290 // GRMZM2G048243 // GRMZM2G099754 // GRMZM2G070961 // GRMZM2G426156 // GRMZM2G011070 // GRMZM2G080001 // GRMZM2G019317 // GRMZM2G156013 // GRMZM2G145756 // GRMZM2G321153 // GRMZM2G151223 // GRMZM2G081915 // GRMZM2G304745 // GRMZM2G088409 // GRMZM2G054634 // GRMZM…
GO:0016879	F	ligase activity, forming carbon-nitrogen bonds	77	3979	514	39203	0.0013	0.095	// GRMZM2G115828 // GRMZM2G129431 // GRMZM2G097896 // GRMZM2G136283 // GRMZM2G440918 // GRMZM2G103825 // GRMZM2G159542 // GRMZM2G110983 // GRMZM2G022192 // GRMZM2G032280 // GRMZM2G104769 // GRMZM2G153127 // GRMZM2G046848 // GRMZM2G155974 // GRMZM2G101754 // GRMZM2G063931 // GRMZM2G101698 // AC233922.1_FG008 // GRMZM2G314412 // GRMZM2G053466 // GRMZM2G181378 // GRMZM2G438938 // AY542798.1_FG003 //…
GO:0000156	F	two-component response regulator activity	18	3979	75	39203	0.0019	0.14	// GRMZM5G833140 // GRMZM2G098474 // GRMZM2G148056 // GRMZM2G125943 // GRMZM2G367834 // GRMZM2G151223 // GRMZM2G089010 // GRMZM2G479110 // GRMZM2G126834 // GRMZM2G100318 // GRMZM2G075368 // GRMZM2G129954 // GRMZM2G016145 // GRMZM2G319187 // GRMZM2G320941 // GRMZM2G179024 // GRMZM2G095727 // GRMZM2G155767
GO:0050662	F	coenzyme binding	102	3979	734	39203	0.0022	0.15	// GRMZM2G148194 // GRMZM2G016836 // GRMZM2G051004 // GRMZM2G076239 // GRMZM2G337113 // GRMZM2G066618 // GRMZM2G058760 // GRMZM2G179981 // GRMZM2G157772 // GRMZM2G091456 // GRMZM2G090747 // GRMZM2G074282 // GRMZM2G064799 // GRMZM2G104613 // GRMZM2G091819 // GRMZM2G168858 // GRMZM2G044027 // GRMZM2G097854 // GRMZM2G166145 // GRMZM5G853854 // GRMZM2G138907 // GRMZM2G370048 // GRMZM2G151169 // GRMZM…
GO:0022857	F	transmembrane transporter activity	209	3979	1672	39203	0.0026	0.17	// AC233870.1_FG004 // GRMZM2G064563 // GRMZM2G040017 // GRMZM2G177912 // GRMZM2G153087 // GRMZM2G481440 // GRMZM2G116554 // GRMZM2G086389 // GRMZM2G421565 // GRMZM2G001803 // GRMZM2G111462 // GRMZM2G119894 // GRMZM2G010152 // GRMZM2G148937 // GRMZM2G031177 // GRMZM2G011479 // GRMZM2G047255 // GRMZM2G138220 // GRMZM2G067417 // GRMZM2G350626 // GRMZM2G146246 // GRMZM2G086258 // GRMZM2G407825 // GR…
GO:0004674	F	protein serine/threonine kinase activity	273	3979	2248	39203	0.0026	0.17	// GRMZM2G053261 // GRMZM5G864414 // GRMZM2G458075 // GRMZM2G066867 // GRMZM2G419290 // GRMZM2G048243 // GRMZM2G099754 // GRMZM2G070961 // GRMZM2G426156 // GRMZM2G011070 // GRMZM2G080001 // GRMZM2G019317 // GRMZM2G156013 // GRMZM2G145756 // GRMZM2G321153 // GRMZM2G081915 // GRMZM2G304745 // GRMZM2G088409 // GRMZM2G054634 // GRMZM2G459854 // GRMZM2G377115 // GRMZM2G047486 // GRMZM2G075438 // GRMZM…
GO:0016788	F	hydrolase activity, acting on ester bonds	173	3979	1355	39203	0.0027	0.17	// GRMZM2G162537 // GRMZM2G440459 // GRMZM2G042627 // GRMZM2G100822 // GRMZM2G312438 // GRMZM2G065804 // GRMZM2G529768 // GRMZM2G010017 // GRMZM2G064936 // GRMZM2G062577 // GRMZM2G145226 // GRMZM2G018441 // GRMZM2G071249 // AC207890.3_FG002 // GRMZM2G089565 // GRMZM2G070315 // GRMZM2G144705 // GRMZM2G030463 // GRMZM2G032977 // GRMZM2G094705 // GRMZM2G084984 // GRMZM2G400602 // GRMZM2G031859 // GR…
GO:0015297	F	antiporter activity	40	3979	235	39203	0.0027	0.17	// GRMZM2G037343 // GRMZM2G481440 // GRMZM2G165991 // GRMZM2G151903 // GRMZM2G154845 // GRMZM5G890665 // GRMZM2G127683 // GRMZM2G110201 // GRMZM2G174458 // GRMZM2G166159 // GRMZM5G801875 // GRMZM2G010765 // GRMZM2G133006 // GRMZM2G163154 // GRMZM2G148937 // GRMZM2G106056 // GRMZM2G029219 // GRMZM2G115105 // GRMZM2G165530 // GRMZM5G870170 // GRMZM2G043075 // GRMZM2G113139 // GRMZM2G031177 // GRMZM…
GO:0003924	F	GTPase activity	54	3979	351	39203	0.0039	0.24	// GRMZM2G458283 // GRMZM2G049055 // AC203173.3_FG004 // GRMZM2G149717 // GRMZM2G373738 // GRMZM2G037204 // GRMZM2G128688 // GRMZM5G811223 // GRMZM2G121724 // GRMZM2G314647 // GRMZM2G126019 // GRMZM2G122805 // GRMZM2G020661 // GRMZM2G075051 // GRMZM2G319109 // GRMZM2G028313 // GRMZM2G422090 // GRMZM2G157334 // GRMZM2G173878 // GRMZM2G316232 // GRMZM5G803949 // AC166636.1_FG008 // GRMZM2G111494 //…
GO:0001727	F	lipid kinase activity	10	3979	32	39203	0.0041	0.24	// GRMZM2G002499 // GRMZM2G157147 // GRMZM2G103721 // GRMZM2G092595 // GRMZM2G111208 // GRMZM2G132373 // GRMZM2G062045 // GRMZM2G177438 // GRMZM2G050309 // GRMZM2G374973
GO:0015238	F	drug transmembrane transporter activity	28	3979	154	39203	0.005	0.29	// GRMZM2G481440 // GRMZM2G151903 // GRMZM2G154845 // GRMZM5G890665 // GRMZM2G110201 // GRMZM2G174458 // GRMZM5G801875 // GRMZM2G010765 // GRMZM2G133006 // GRMZM2G163154 // GRMZM2G148937 // GRMZM2G029219 // GRMZM2G115105 // GRMZM2G165530 // GRMZM5G870170 // GRMZM2G043075 // GRMZM2G031177 // GRMZM2G000812 // GRMZM2G098679 // GRMZM2G149553 // GRMZM2G072850 // GRMZM2G035595 // GRMZM2G120563 // GRMZM…
GO:0019787	F	small conjugating protein ligase activity	50	3979	324	39203	0.005	0.29	// GRMZM2G115828 // GRMZM2G129431 // GRMZM2G110983 // GRMZM5G824629 // GRMZM2G351387 // GRMZM2G104769 // GRMZM2G153127 // GRMZM2G046848 // GRMZM2G101754 // GRMZM2G063931 // AC233922.1_FG008 // GRMZM2G314412 // GRMZM2G135629 // AY542798.1_FG003 // GRMZM2G007122 // GRMZM2G148130 // GRMZM5G866947 // GRMZM2G305822 // GRMZM2G376085 // GRMZM2G033521 // GRMZM2G341089 // GRMZM2G452016 // GRMZM2G156517 //…
GO:0016307	F	phosphatidylinositol phosphate kinase activity	9	3979	29	39203	0.0066	0.37	// GRMZM2G092595 // GRMZM2G157147 // GRMZM2G374973 // GRMZM2G111208 // GRMZM2G132373 // GRMZM2G062045 // GRMZM2G002499 // GRMZM2G050309 // GRMZM2G177438
GO:0005085	F	guanyl-nucleotide exchange factor activity	12	3979	47	39203	0.0068	0.37	// GRMZM2G020552 // GRMZM2G087678 // GRMZM2G058870 // GRMZM2G144504 // GRMZM2G131275 // GRMZM2G365185 // GRMZM2G105253 // GRMZM2G092749 // GRMZM2G158679 // GRMZM2G359664 // GRMZM2G065423 // GRMZM2G335287
GO:0016881	F	acid-amino acid ligase activity	57	3979	390	39203	0.0078	0.42	// GRMZM2G115828 // GRMZM2G129431 // GRMZM2G440918 // GRMZM2G110983 // GRMZM5G824629 // GRMZM2G351387 // GRMZM2G104769 // GRMZM2G153127 // GRMZM2G046848 // GRMZM2G155974 // GRMZM2G101754 // GRMZM2G063931 // AC233922.1_FG008 // GRMZM2G314412 // GRMZM2G181378 // GRMZM2G438938 // AY542798.1_FG003 // GRMZM2G007122 // GRMZM2G148130 // GRMZM5G866947 // GRMZM2G305822 // GRMZM2G376085 // GRMZM2G033521 //…
GO:0003723	F	RNA binding	138	3979	1088	39203	0.0082	0.43	// GRMZM2G042623 // GRMZM2G008410 // GRMZM2G082322 // GRMZM2G172258 // GRMZM2G364597 // GRMZM2G070259 // GRMZM2G174149 // GRMZM2G078756 // GRMZM2G064936 // GRMZM2G051896 // GRMZM2G085005 // GRMZM2G089163 // GRMZM2G153863 // GRMZM2G100794 // GRMZM2G133308 // GRMZM2G031859 // GRMZM5G834354 // GRMZM2G065804 // GRMZM2G180909 // GRMZM2G039889 // GRMZM2G144387 // GRMZM2G043997 // GRMZM2G163081 // GRMZM…
GO:0003774	F	motor activity	36	3979	224	39203	0.0091	0.47	// GRMZM2G088870 // GRMZM2G449909 // GRMZM2G089351 // GRMZM5G837018 // GRMZM2G093391 // GRMZM2G400223 // GRMZM2G139712 // GRMZM5G839416 // GRMZM2G058155 // GRMZM2G145027 // GRMZM5G845682 // GRMZM2G164950 // GRMZM2G017257 // GRMZM2G334142 // GRMZM2G026560 // GRMZM5G887077 // GRMZM5G861269 // GRMZM2G029573 // GRMZM5G833593 // GRMZM2G149410 // GRMZM2G124883 // GRMZM2G132686 // GRMZM2G423861 // GRMZM…
GO:0022892	F	substrate-specific transporter activity	198	3979	1632	39203	0.0096	0.49	// AC233870.1_FG004 // GRMZM2G084767 // GRMZM2G040017 // GRMZM2G064563 // GRMZM2G116554 // GRMZM2G086389 // GRMZM2G421565 // GRMZM2G001803 // GRMZM2G070978 // GRMZM2G010152 // GRMZM2G011479 // GRMZM2G047255 // GRMZM2G138220 // GRMZM2G067417 // GRMZM2G350626 // GRMZM2G146246 // GRMZM2G086258 // GRMZM2G407825 // GRMZM2G332562 // GRMZM2G153087 // GRMZM2G071630 // GRMZM2G019404 // GRMZM2G108477 // GR…
GO:0016775	F	phosphotransferase activity, nitrogenous group as acceptor	9	3979	32	39203	0.011	0.51	// GRMZM5G833140 // GRMZM2G125943 // AC194965.4_FG001 // GRMZM2G089010 // GRMZM2G075368 // GRMZM2G151223 // GRMZM2G092174 // GRMZM2G157727 // GRMZM2G155767
GO:0000287	F	magnesium ion binding	42	3979	275	39203	0.011	0.51	// GRMZM2G114126 // GRMZM2G093603 // GRMZM2G180930 // GRMZM2G003883 // AC211349.4_FG001 // GRMZM2G432128 // GRMZM2G023289 // GRMZM2G137930 // GRMZM2G038821 // GRMZM2G080746 // GRMZM2G064302 // GRMZM2G005955 // GRMZM2G422090 // GRMZM2G078756 // GRMZM2G407825 // GRMZM5G840699 // GRMZM2G056829 // GRMZM2G175171 // GRMZM2G065030 // GRMZM2G033526 // GRMZM2G004534 // GRMZM2G104918 // GRMZM2G149903 // GR…
GO:0000155	F	two-component sensor activity	9	3979	32	39203	0.011	0.51	// GRMZM5G833140 // GRMZM2G125943 // AC194965.4_FG001 // GRMZM2G089010 // GRMZM2G075368 // GRMZM2G151223 // GRMZM2G092174 // GRMZM2G157727 // GRMZM2G155767
GO:0004673	F	protein histidine kinase activity	9	3979	32	39203	0.011	0.51	// GRMZM5G833140 // GRMZM2G125943 // AC194965.4_FG001 // GRMZM2G089010 // GRMZM2G075368 // GRMZM2G151223 // GRMZM2G092174 // GRMZM2G157727 // GRMZM2G155767
GO:0005548	F	phospholipid transporter activity	5	3979	11	39203	0.012	0.53	// GRMZM2G324462 // GRMZM2G407825 // GRMZM2G055209 // GRMZM5G840699 // GRMZM2G398288
GO:0019001	F	guanyl nucleotide binding	102	3979	784	39203	0.012	0.53	// GRMZM2G373738 // GRMZM2G164759 // GRMZM2G128688 // GRMZM2G010338 // GRMZM2G007188 // GRMZM2G022625 // GRMZM2G422090 // GRMZM2G316232 // GRMZM2G038494 // GRMZM2G389118 // AC233866.1_FG006 // GRMZM2G145827 // GRMZM2G071790 // GRMZM2G128771 // GRMZM2G077662 // GRMZM2G403149 // GRMZM2G156388 // GRMZM2G152929 // GRMZM2G330430 // GRMZM2G149717 // GRMZM2G127739 // GRMZM2G091503 // GRMZM2G126019 // AC…
GO:0004012	F	phospholipid-translocating ATPase activity	5	3979	11	39203	0.012	0.53	// GRMZM2G324462 // GRMZM2G407825 // GRMZM2G055209 // GRMZM5G840699 // GRMZM2G398288
GO:0015247	F	aminophospholipid transporter activity	5	3979	11	39203	0.012	0.53	// GRMZM2G324462 // GRMZM2G407825 // GRMZM2G055209 // GRMZM5G840699 // GRMZM2G398288
GO:0051082	F	unfolded protein binding	47	3979	319	39203	0.013	0.55	// GRMZM2G141784 // GRMZM2G414140 // GRMZM2G138511 // GRMZM2G134668 // GRMZM2G128248 // GRMZM2G069651 // GRMZM2G129987 // GRMZM2G039089 // GRMZM2G028516 // GRMZM2G058276 // GRMZM5G813217 // GRMZM2G069603 // GRMZM2G364069 // GRMZM2G003635 // EF517601.1_FG012 // GRMZM2G023347 // GRMZM2G459811 // GRMZM2G028218 // GRMZM2G119316 // GRMZM2G083095 // GRMZM2G085909 // GRMZM2G118316 // GRMZM2G137495 // GR…
GO:0015075	F	ion transmembrane transporter activity	155	3979	1258	39203	0.013	0.55	// AC233870.1_FG004 // GRMZM2G064563 // GRMZM2G153087 // GRMZM2G086389 // GRMZM2G421565 // GRMZM2G001803 // GRMZM2G010152 // GRMZM2G011479 // GRMZM2G047255 // GRMZM2G138220 // GRMZM2G067417 // GRMZM2G350626 // GRMZM2G146246 // GRMZM2G407825 // GRMZM2G332562 // GRMZM2G071630 // GRMZM2G019404 // GRMZM2G108477 // AC233953.1_FG005 // GRMZM2G050971 // GRMZM5G886913 // GRMZM2G072892 // GRMZM2G113139 //…
GO:0060089	F	molecular transducer activity	168	3979	1377	39203	0.014	0.55	// GRMZM5G833140 // GRMZM2G369371 // GRMZM2G126834 // GRMZM2G090693 // GRMZM2G110897 // GRMZM2G008862 // GRMZM2G337113 // GRMZM2G047255 // GRMZM2G089406 // GRMZM2G367834 // GRMZM2G151223 // GRMZM2G031930 // GRMZM2G044359 // GRMZM2G057652 // GRMZM2G072892 // GRMZM2G155767 // GRMZM2G476685 // GRMZM2G330019 // GRMZM2G401308 // GRMZM2G086730 // GRMZM2G179696 // GRMZM2G130379 // GRMZM2G005146 // GRMZM…
GO:0004871	F	signal transducer activity	168	3979	1377	39203	0.014	0.55	// GRMZM5G833140 // GRMZM2G369371 // GRMZM2G126834 // GRMZM2G090693 // GRMZM2G110897 // GRMZM2G008862 // GRMZM2G337113 // GRMZM2G047255 // GRMZM2G089406 // GRMZM2G367834 // GRMZM2G151223 // GRMZM2G031930 // GRMZM2G044359 // GRMZM2G057652 // GRMZM2G072892 // GRMZM2G155767 // GRMZM2G476685 // GRMZM2G330019 // GRMZM2G401308 // GRMZM2G086730 // GRMZM2G179696 // GRMZM2G130379 // GRMZM2G005146 // GRMZM…
GO:0004428	F	inositol or phosphatidylinositol kinase activity	13	3979	59	39203	0.014	0.55	// GRMZM2G002499 // GRMZM2G157147 // GRMZM2G067299 // GRMZM2G103721 // GRMZM2G092595 // GRMZM2G056829 // GRMZM2G111208 // GRMZM2G149903 // GRMZM2G132373 // GRMZM2G062045 // GRMZM2G177438 // GRMZM2G050309 // GRMZM2G374973
GO:0005083	F	small GTPase regulator activity	31	3979	192	39203	0.014	0.55	// GRMZM2G117329 // GRMZM2G158679 // GRMZM2G105253 // GRMZM2G092749 // GRMZM2G359664 // GRMZM2G138349 // GRMZM2G038820 // GRMZM2G154716 // GRMZM2G150876 // GRMZM2G020552 // GRMZM2G155337 // GRMZM2G065423 // GRMZM2G087678 // GRMZM2G031370 // GRMZM2G022308 // GRMZM2G176612 // GRMZM2G131275 // GRMZM2G012814 // GRMZM2G119886 // GRMZM2G122935 // GRMZM2G117507 // GRMZM2G096622 // GRMZM2G058870 // GRMZM…
GO:0051539	F	4 iron, 4 sulfur cluster binding	13	3979	60	39203	0.015	0.58	// GRMZM2G072806 // GRMZM2G436001 // GRMZM2G370852 // AC195340.3_FG002 // GRMZM2G039982 // GRMZM2G113228 // GRMZM2G131756 // GRMZM5G858454 // GRMZM2G467338 // GRMZM2G020801 // GRMZM2G171707 // GRMZM2G009808 // GRMZM2G101698
GO:0008026	F	ATP-dependent helicase activity	31	3979	194	39203	0.016	0.58	// GRMZM2G083580 // GRMZM2G026371 // GRMZM2G116034 // GRMZM2G357923 // GRMZM2G303752 // GRMZM2G024882 // GRMZM2G413853 // GRMZM2G041732 // GRMZM2G059020 // GRMZM2G306348 // GRMZM2G121427 // GRMZM2G099253 // GRMZM2G072973 // GRMZM2G100043 // GRMZM2G086116 // GRMZM2G088218 // GRMZM5G855311 // GRMZM2G113267 // GRMZM2G090869 // GRMZM2G367714 // GRMZM2G047949 // GRMZM5G892645 // GRMZM2G059365 // GRMZM…
GO:0070035	F	purine NTP-dependent helicase activity	31	3979	194	39203	0.016	0.58	// GRMZM2G083580 // GRMZM2G026371 // GRMZM2G116034 // GRMZM2G357923 // GRMZM2G303752 // GRMZM2G024882 // GRMZM2G413853 // GRMZM2G041732 // GRMZM2G059020 // GRMZM2G306348 // GRMZM2G121427 // GRMZM2G099253 // GRMZM2G072973 // GRMZM2G100043 // GRMZM2G086116 // GRMZM2G088218 // GRMZM5G855311 // GRMZM2G113267 // GRMZM2G090869 // GRMZM2G367714 // GRMZM2G047949 // GRMZM5G892645 // GRMZM2G059365 // GRMZM…
GO:0005048	F	signal sequence binding	6	3979	17	39203	0.016	0.58	// GRMZM2G130278 // GRMZM2G138881 // GRMZM2G076539 // GRMZM2G031802 // GRMZM2G109885 // GRMZM2G101413
GO:0008092	F	cytoskeletal protein binding	28	3979	171	39203	0.016	0.59	// GRMZM2G449909 // GRMZM2G139712 // GRMZM2G055219 // GRMZM2G090693 // GRMZM2G026962 // GRMZM2G064875 // GRMZM2G108780 // GRMZM2G563728 // GRMZM2G077942 // GRMZM2G096596 // GRMZM2G075921 // GRMZM2G375593 // GRMZM2G142779 // GRMZM2G130678 // GRMZM5G824964 // GRMZM5G836827 // GRMZM2G132810 // GRMZM2G002825 // GRMZM2G045808 // GRMZM2G060702 // GRMZM2G145376 // GRMZM2G180988 // GRMZM2G412021 // GRMZM…
GO:0042626	F	ATPase activity, coupled to transmembrane movement of substances	44	3979	300	39203	0.017	0.6	// GRMZM2G375807 // GRMZM2G361256 // GRMZM2G078468 // GRMZM5G855347 // GRMZM2G111462 // GRMZM2G119894 // GRMZM2G010152 // GRMZM2G441722 // GRMZM2G352695 // GRMZM2G138220 // GRMZM2G407825 // GRMZM5G840699 // GRMZM2G082385 // GRMZM5G878058 // GRMZM5G843537 // GRMZM2G019404 // GRMZM2G108057 // GRMZM2G072850 // GRMZM2G084181 // GRMZM2G175576 // GRMZM2G172183 // GRMZM2G150450 // GRMZM2G398288 // GRMZM…
GO:0043492	F	ATPase activity, coupled to movement of substances	44	3979	300	39203	0.017	0.6	// GRMZM2G375807 // GRMZM2G361256 // GRMZM2G078468 // GRMZM5G855347 // GRMZM2G111462 // GRMZM2G119894 // GRMZM2G010152 // GRMZM2G441722 // GRMZM2G352695 // GRMZM2G138220 // GRMZM2G407825 // GRMZM5G840699 // GRMZM2G082385 // GRMZM5G878058 // GRMZM5G843537 // GRMZM2G019404 // GRMZM2G108057 // GRMZM2G072850 // GRMZM2G084181 // GRMZM2G175576 // GRMZM2G172183 // GRMZM2G150450 // GRMZM2G398288 // GRMZM…
GO:0005089	F	Rho guanyl-nucleotide exchange factor activity	9	3979	35	39203	0.017	0.6	// GRMZM2G020552 // GRMZM2G087678 // GRMZM2G144504 // GRMZM2G131275 // GRMZM2G065423 // GRMZM2G105253 // GRMZM2G092749 // GRMZM2G359664 // GRMZM2G158679
GO:0005088	F	Ras guanyl-nucleotide exchange factor activity	9	3979	35	39203	0.017	0.6	// GRMZM2G020552 // GRMZM2G087678 // GRMZM2G144504 // GRMZM2G131275 // GRMZM2G065423 // GRMZM2G105253 // GRMZM2G092749 // GRMZM2G359664 // GRMZM2G158679
GO:0003777	F	microtubule motor activity	27	3979	167	39203	0.02	0.68	// GRMZM2G093391 // GRMZM2G089351 // GRMZM5G837018 // GRMZM2G015395 // GRMZM5G839416 // GRMZM2G145027 // GRMZM5G845682 // GRMZM2G164950 // GRMZM2G334142 // GRMZM2G026560 // GRMZM5G887077 // GRMZM5G861269 // GRMZM2G149410 // GRMZM2G132686 // GRMZM2G423861 // GRMZM2G136219 // GRMZM2G117401 // GRMZM2G034828 // GRMZM2G083475 // GRMZM2G124883 // GRMZM2G137348 // GRMZM2G400223 // GRMZM2G006341 // GRMZM…
GO:0003743	F	translation initiation factor activity	17	3979	91	39203	0.02	0.68	// GRMZM2G115598 // GRMZM2G056462 // GRMZM2G046065 // GRMZM2G002828 // GRMZM5G835323 // GRMZM2G096389 // GRMZM2G092165 // GRMZM2G068352 // GRMZM2G073535 // GRMZM2G128189 // GRMZM2G083262 // GRMZM2G048703 // GRMZM2G165917 // GRMZM2G121123 // GRMZM2G174757 // GRMZM2G113414 // GRMZM2G084062
GO:0008134	F	transcription factor binding	17	3979	91	39203	0.02	0.68	// GRMZM5G809265 // GRMZM2G069886 // GRMZM2G473906 // GRMZM2G173878 // GRMZM2G330430 // GRMZM2G061912 // GRMZM2G037204 // GRMZM5G811797 // GRMZM2G156476 // GRMZM2G093186 // GRMZM2G111494 // GRMZM2G149847 // GRMZM2G156388 // GRMZM2G020661 // GRMZM2G020920 // GRMZM2G061900 // GRMZM2G075051
GO:0051536	F	iron-sulfur cluster binding	32	3979	207	39203	0.021	0.68	// GRMZM5G868273 // GRMZM2G072806 // GRMZM5G899851 // AC195340.3_FG002 // GRMZM2G084783 // GRMZM2G109121 // GRMZM2G131756 // GRMZM2G163996 // GRMZM2G370852 // GRMZM2G009808 // GRMZM2G101698 // GRMZM2G436001 // GRMZM2G019799 // AC217977.3_FG003 // GRMZM2G050971 // GRMZM2G020801 // GRMZM2G145854 // GRMZM2G141535 // GRMZM2G113017 // GRMZM2G095400 // GRMZM2G113228 // GRMZM5G858454 // GRMZM2G467338 //…
GO:0051540	F	metal cluster binding	32	3979	207	39203	0.021	0.68	// GRMZM5G868273 // GRMZM2G072806 // GRMZM5G899851 // AC195340.3_FG002 // GRMZM2G084783 // GRMZM2G109121 // GRMZM2G131756 // GRMZM2G163996 // GRMZM2G370852 // GRMZM2G009808 // GRMZM2G101698 // GRMZM2G436001 // GRMZM2G019799 // AC217977.3_FG003 // GRMZM2G050971 // GRMZM2G020801 // GRMZM2G145854 // GRMZM2G141535 // GRMZM2G113017 // GRMZM2G095400 // GRMZM2G113228 // GRMZM5G858454 // GRMZM2G467338 //…
GO:0016820	F	hydrolase activity, acting on acid anhydrides, catalyzing transmembrane movement of substances	46	3979	322	39203	0.021	0.68	// GRMZM2G375807 // GRMZM2G361256 // GRMZM2G078468 // GRMZM5G855347 // GRMZM2G111462 // GRMZM2G119894 // GRMZM2G010152 // GRMZM2G441722 // GRMZM2G352695 // GRMZM2G138220 // GRMZM2G177912 // GRMZM2G019404 // GRMZM2G407825 // GRMZM5G840699 // GRMZM2G082385 // GRMZM5G878058 // GRMZM5G843537 // GRMZM2G094928 // GRMZM2G108057 // GRMZM2G072850 // GRMZM2G084181 // GRMZM2G175576 // GRMZM2G172183 // GRMZM…
GO:0016597	F	amino acid binding	29	3979	185	39203	0.023	0.73	// GRMZM2G104546 // GRMZM2G109821 // GRMZM2G052935 // GRMZM2G175818 // GRMZM2G111697 // GRMZM2G080746 // GRMZM2G083847 // GRMZM2G352695 // GRMZM2G407044 // GRMZM2G034404 // GRMZM2G459854 // GRMZM2G385338 // GRMZM2G035552 // GRMZM2G164242 // GRMZM2G157210 // GRMZM2G004572 // GRMZM2G032878 // GRMZM2G703231 // GRMZM2G148495 // GRMZM2G081886 // GRMZM2G086730 // GRMZM2G169293 // GRMZM2G157102 // GRMZM…
GO:0016790	F	thiolester hydrolase activity	21	3979	124	39203	0.025	0.79	// GRMZM2G178120 // GRMZM2G072146 // GRMZM2G145816 // GRMZM2G136443 // GRMZM2G376074 // GRMZM2G327635 // GRMZM2G014709 // GRMZM2G145226 // GRMZM2G091151 // GRMZM2G094705 // GRMZM2G091069 // GRMZM2G017789 // GRMZM2G344476 // GRMZM2G014805 // GRMZM2G330690 // AC149810.2_FG003 // GRMZM2G089565 // GRMZM2G014917 // GRMZM2G031825 // GRMZM2G046558 // GRMZM2G116314
GO:0019842	F	vitamin binding	50	3979	360	39203	0.026	0.79	// GRMZM2G469747 // GRMZM2G082185 // GRMZM2G013634 // GRMZM2G085577 // GRMZM2G145061 // GRMZM2G175818 // GRMZM2G170595 // GRMZM2G038821 // GRMZM2G120563 // GRMZM2G080746 // GRMZM2G352695 // GRMZM2G113873 // GRMZM2G074158 // GRMZM2G147256 // GRMZM2G175171 // GRMZM2G036708 // GRMZM2G135283 // GRMZM2G385338 // GRMZM2G119583 // GRMZM2G146677 // GRMZM2G117230 // GRMZM5G843555 // GRMZM2G004572 // GRMZM…
GO:0032813	F	tumor necrosis factor receptor superfamily binding	8	3979	32	39203	0.027	0.83	// GRMZM2G154211 // GRMZM2G180930 // GRMZM2G000739 // GRMZM2G134341 // GRMZM2G065030 // AC234160.1_FG003 // GRMZM2G145226 // GRMZM2G017789
GO:0005164	F	tumor necrosis factor receptor binding	8	3979	32	39203	0.027	0.83	// GRMZM2G154211 // GRMZM2G180930 // GRMZM2G000739 // GRMZM2G134341 // GRMZM2G065030 // AC234160.1_FG003 // GRMZM2G145226 // GRMZM2G017789
GO:0004842	F	ubiquitin-protein ligase activity	23	3979	141	39203	0.028	0.84	// GRMZM2G129431 // GRMZM2G351387 // GRMZM2G104769 // GRMZM2G153127 // GRMZM2G046848 // GRMZM2G101754 // GRMZM2G030805 // GRMZM2G314412 // GRMZM2G135629 // AY542798.1_FG003 // GRMZM2G305822 // GRMZM2G376085 // GRMZM2G033521 // GRMZM2G452016 // GRMZM2G092652 // GRMZM2G152857 // GRMZM2G433433 // GRMZM2G438938 // GRMZM2G339151 // GRMZM2G062499 // GRMZM2G307567 // GRMZM2G057436 // GRMZM5G821267
GO:0031406	F	carboxylic acid binding	35	3979	238	39203	0.029	0.86	// GRMZM2G104546 // GRMZM2G013634 // GRMZM2G052935 // GRMZM2G175818 // GRMZM2G111697 // GRMZM2G080746 // GRMZM2G083847 // GRMZM2G352695 // GRMZM2G407044 // GRMZM2G034404 // GRMZM2G459854 // GRMZM2G385338 // GRMZM2G035552 // GRMZM2G164242 // GRMZM2G145061 // GRMZM2G157210 // GRMZM5G843555 // GRMZM2G004572 // GRMZM2G032878 // GRMZM2G703231 // GRMZM2G148495 // GRMZM2G109821 // GRMZM2G081886 // GRMZM…
GO:0005351	F	sugar:hydrogen symporter activity	10	3979	46	39203	0.031	0.87	// GRMZM2G113017 // GRMZM5G895188 // GRMZM2G007909 // GRMZM2G421565 // GRMZM5G842886 // GRMZM2G005350 // GRMZM2G050971 // GRMZM2G158452 // GRMZM2G025236 // GRMZM2G092759
GO:0015295	F	solute:hydrogen symporter activity	10	3979	46	39203	0.031	0.87	// GRMZM2G113017 // GRMZM5G895188 // GRMZM2G007909 // GRMZM2G421565 // GRMZM5G842886 // GRMZM2G005350 // GRMZM2G050971 // GRMZM2G158452 // GRMZM2G025236 // GRMZM2G092759
GO:0005402	F	cation:sugar symporter activity	10	3979	46	39203	0.031	0.87	// GRMZM2G113017 // GRMZM5G895188 // GRMZM2G007909 // GRMZM2G421565 // GRMZM5G842886 // GRMZM2G005350 // GRMZM2G050971 // GRMZM2G158452 // GRMZM2G025236 // GRMZM2G092759
GO:0003843	F	1,3-beta-glucan synthase activity	5	3979	15	39203	0.032	0.89	// GRMZM5G840560 // GRMZM2G430680 // GRMZM2G180951 // GRMZM2G059212 // GRMZM2G453794
GO:0046923	F	ER retention sequence binding	5	3979	15	39203	0.032	0.89	// GRMZM2G130278 // GRMZM2G138881 // GRMZM2G101413 // GRMZM2G031802 // GRMZM2G109885
GO:0004747	F	ribokinase activity	6	3979	21	39203	0.033	0.92	// GRMZM2G132607 // GRMZM2G072091 // GRMZM2G051677 // GRMZM2G086845 // GRMZM2G103843 // GRMZM2G135132
GO:0008378	F	galactosyltransferase activity	10	3979	47	39203	0.034	0.93	// GRMZM2G133613 // GRMZM2G131329 // GRMZM2G153760 // GRMZM2G176774 // GRMZM2G119265 // GRMZM2G160958 // GRMZM2G132866 // GRMZM2G130449 // GRMZM2G042607 // GRMZM2G054350
GO:0046527	F	glucosyltransferase activity	20	3979	121	39203	0.035	0.94	// GRMZM2G453794 // GRMZM2G060659 // GRMZM2G462613 // GRMZM2G126988 // GRMZM2G430680 // GRMZM2G180951 // GRMZM2G059212 // GRMZM2G105791 // GRMZM2G012044 // GRMZM2G108600 // GRMZM2G157729 // GRMZM2G028353 // GRMZM2G055331 // GRMZM2G142898 // GRMZM2G087326 // GRMZM5G830681 // GRMZM2G113137 // GRMZM2G025231 // GRMZM5G840560 // GRMZM2G141399
GO:0004721	F	phosphoprotein phosphatase activity	27	3979	177	39203	0.036	0.94	// GRMZM2G070323 // GRMZM2G042627 // GRMZM2G449163 // GRMZM2G442404 // GRMZM2G006806 // GRMZM2G009593 // GRMZM2G010017 // GRMZM2G059453 // GRMZM2G060027 // GRMZM2G070315 // GRMZM2G030463 // GRMZM2G173035 // GRMZM2G416491 // GRMZM2G001243 // GRMZM2G126435 // GRMZM2G166297 // GRMZM2G028700 // GRMZM2G057907 // GRMZM2G465287 // GRMZM2G040642 // GRMZM2G005350 // GRMZM2G156543 // GRMZM5G833774 // GRMZM…
GO:0015385	F	sodium:hydrogen antiporter activity	8	3979	34	39203	0.036	0.94	// GRMZM2G165991 // GRMZM2G027851 // GRMZM2G055089 // GRMZM2G106056 // GRMZM2G311165 // GRMZM2G037342 // GRMZM2G127683 // GRMZM2G113139
GO:0005451	F	monovalent cation:hydrogen antiporter activity	8	3979	34	39203	0.036	0.94	// GRMZM2G165991 // GRMZM2G027851 // GRMZM2G055089 // GRMZM2G106056 // GRMZM2G311165 // GRMZM2G037342 // GRMZM2G127683 // GRMZM2G113139
GO:0005126	F	cytokine receptor binding	9	3979	41	39203	0.037	0.96	// GRMZM2G154211 // GRMZM2G180930 // GRMZM2G000739 // GRMZM2G134341 // GRMZM2G017789 // AC234160.1_FG003 // GRMZM2G145226 // GRMZM2G065030 // GRMZM2G311665
GO:0003725	F	double-stranded RNA binding	9	3979	41	39203	0.037	0.96	// GRMZM2G413853 // GRMZM2G089163 // GRMZM2G444808 // GRMZM2G582965 // GRMZM2G042006 // GRMZM2G101105 // GRMZM2G027462 // GRMZM2G107457 // GRMZM2G039650
GO:0015299	F	solute:hydrogen antiporter activity	22	3979	138	39203	0.038	0.96	// GRMZM2G165991 // GRMZM2G110201 // GRMZM2G106056 // GRMZM2G113139 // GRMZM2G000812 // GRMZM2G094955 // GRMZM2G165530 // GRMZM2G127683 // GRMZM2G058948 // GRMZM2G029219 // GRMZM2G098679 // GRMZM2G027851 // GRMZM2G055089 // GRMZM2G047187 // GRMZM2G149553 // GRMZM2G072850 // GRMZM2G035595 // GRMZM2G311165 // GRMZM2G037342 // GRMZM2G037343 // GRMZM2G160430 // GRMZM2G429540
GO:0008308	F	voltage-gated anion channel activity	14	3979	77	39203	0.039	0.98	// GRMZM2G096365 // GRMZM2G064563 // GRMZM2G067638 // GRMZM2G146246 // GRMZM2G059937 // GRMZM2G057616 // GRMZM2G113911 // GRMZM2G168200 // GRMZM2G120876 // GRMZM2G155021 // GRMZM2G332258 // GRMZM2G430902 // GRMZM5G886913 // GRMZM2G038028
GO:0030695	F	GTPase regulator activity	31	3979	212	39203	0.04	1	// GRMZM2G117329 // GRMZM2G158679 // GRMZM2G105253 // GRMZM2G092749 // GRMZM2G359664 // GRMZM2G138349 // GRMZM2G038820 // GRMZM2G154716 // GRMZM2G150876 // GRMZM2G020552 // GRMZM2G155337 // GRMZM2G065423 // GRMZM2G087678 // GRMZM2G031370 // GRMZM2G022308 // GRMZM2G176612 // GRMZM2G131275 // GRMZM2G012814 // GRMZM2G119886 // GRMZM2G122935 // GRMZM2G117507 // GRMZM2G096622 // GRMZM2G058870 // GRMZM…
GO:0004386	F	helicase activity	45	3979	330	39203	0.041	1	// GRMZM2G413853 // GRMZM2G026371 // GRMZM2G116034 // GRMZM2G357923 // GRMZM2G393742 // GRMZM2G303752 // GRMZM2G024882 // GRMZM2G083580 // GRMZM2G041732 // GRMZM2G367714 // GRMZM2G059020 // GRMZM2G306348 // GRMZM2G121427 // GRMZM2G163849 // GRMZM2G099253 // GRMZM2G059365 // GRMZM2G021233 // GRMZM2G100043 // GRMZM2G086116 // GRMZM2G088218 // GRMZM2G178435 // GRMZM5G855311 // GRMZM2G113267 // GRMZM…
GO:0003779	F	actin binding	25	3979	164	39203	0.042	1	// GRMZM2G449909 // GRMZM2G139712 // GRMZM2G090693 // GRMZM2G026962 // GRMZM2G064875 // GRMZM2G108780 // GRMZM2G563728 // GRMZM2G077942 // GRMZM2G096596 // GRMZM2G075921 // GRMZM2G375593 // GRMZM2G142779 // GRMZM2G130678 // GRMZM5G836827 // GRMZM2G132810 // GRMZM2G002825 // GRMZM2G060702 // GRMZM2G145376 // GRMZM2G180988 // GRMZM2G412021 // GRMZM2G005350 // GRMZM2G149481 // GRMZM2G307567 // GRMZM…
GO:0004725	F	protein tyrosine phosphatase activity	9	3979	42	39203	0.042	1	// GRMZM2G030463 // GRMZM2G416491 // GRMZM2G173035 // GRMZM2G139892 // GRMZM2G005350 // GRMZM2G449163 // GRMZM2G031435 // GRMZM2G070315 // GRMZM2G051288
GO:0005253	F	anion channel activity	14	3979	78	39203	0.042	1	// GRMZM2G096365 // GRMZM2G064563 // GRMZM2G067638 // GRMZM2G146246 // GRMZM2G059937 // GRMZM2G057616 // GRMZM2G113911 // GRMZM2G168200 // GRMZM2G120876 // GRMZM2G155021 // GRMZM2G332258 // GRMZM2G430902 // GRMZM5G886913 // GRMZM2G038028
GO:0015300	F	solute:solute antiporter activity	24	3979	156	39203	0.042	1	// GRMZM2G165991 // GRMZM2G110201 // GRMZM2G166159 // GRMZM2G037343 // GRMZM2G106056 // GRMZM2G029219 // GRMZM2G000812 // GRMZM2G165530 // GRMZM2G127683 // GRMZM2G113139 // GRMZM2G058948 // GRMZM2G098679 // GRMZM2G027851 // GRMZM2G055089 // GRMZM2G047187 // GRMZM2G149553 // GRMZM2G072850 // GRMZM2G035595 // GRMZM2G355636 // GRMZM2G311165 // GRMZM2G037342 // GRMZM2G094955 // GRMZM2G160430 // GRMZM…
GO:0015298	F	solute:cation antiporter activity	22	3979	140	39203	0.042	1	// GRMZM2G165991 // GRMZM2G110201 // GRMZM2G106056 // GRMZM2G113139 // GRMZM2G000812 // GRMZM2G094955 // GRMZM2G165530 // GRMZM2G127683 // GRMZM2G058948 // GRMZM2G029219 // GRMZM2G098679 // GRMZM2G027851 // GRMZM2G055089 // GRMZM2G047187 // GRMZM2G149553 // GRMZM2G072850 // GRMZM2G035595 // GRMZM2G311165 // GRMZM2G037342 // GRMZM2G037343 // GRMZM2G160430 // GRMZM2G429540
GO:0022891	F	substrate-specific transmembrane transporter activity	172	3979	1472	39203	0.043	1	// AC233870.1_FG004 // GRMZM2G064563 // GRMZM2G040017 // GRMZM2G153087 // GRMZM2G116554 // GRMZM2G086389 // GRMZM2G421565 // GRMZM2G001803 // GRMZM2G010152 // GRMZM2G011479 // GRMZM2G047255 // GRMZM2G138220 // GRMZM2G067417 // GRMZM2G350626 // GRMZM2G146246 // GRMZM2G086258 // GRMZM2G407825 // GRMZM2G332562 // GRMZM2G071630 // GRMZM2G019404 // GRMZM2G108477 // AC233953.1_FG005 // GRMZM2G050971 //…
GO:0015491	F	cation:cation antiporter activity	8	3979	36	39203	0.046	1	// GRMZM2G165991 // GRMZM2G027851 // GRMZM2G055089 // GRMZM2G106056 // GRMZM2G311165 // GRMZM2G037342 // GRMZM2G127683 // GRMZM2G113139
GO:0016778	F	diphosphotransferase activity	5	3979	17	39203	0.046	1	// GRMZM2G055458 // GRMZM2G095806 // GRMZM2G180930 // GRMZM5G864815 // GRMZM2G065030
GO:0051119	F	sugar transmembrane transporter activity	11	3979	57	39203	0.046	1	// GRMZM2G113017 // GRMZM5G895188 // GRMZM2G007909 // GRMZM2G421565 // GRMZM5G842886 // GRMZM2G005350 // GRMZM2G050971 // GRMZM2G158452 // GRMZM2G025236 // GRMZM2G092759 // GRMZM2G034302
GO:0015144	F	carbohydrate transmembrane transporter activity	11	3979	57	39203	0.046	1	// GRMZM2G113017 // GRMZM5G895188 // GRMZM2G007909 // GRMZM2G421565 // GRMZM5G842886 // GRMZM2G005350 // GRMZM2G050971 // GRMZM2G158452 // GRMZM2G025236 // GRMZM2G092759 // GRMZM2G034302
GO:0005247	F	voltage-gated chloride channel activity	11	3979	57	39203	0.046	1	// GRMZM2G096365 // GRMZM2G064563 // GRMZM2G067638 // GRMZM2G146246 // GRMZM2G057616 // GRMZM2G113911 // GRMZM2G168200 // GRMZM2G332258 // GRMZM2G430902 // GRMZM5G886913 // GRMZM2G038028
GO:0019104	F	DNA N-glycosylase activity	5	3979	17	39203	0.046	1	// GRMZM2G139031 // GRMZM2G143535 // GRMZM2G164062 // GRMZM2G169333 // GRMZM2G175269
GO:0015399	F	primary active transmembrane transporter activity	52	3979	394	39203	0.047	1	// GRMZM2G375807 // GRMZM2G361256 // GRMZM2G078468 // GRMZM2G086389 // GRMZM5G855347 // GRMZM2G111462 // GRMZM2G170927 // GRMZM2G118919 // GRMZM2G119894 // GRMZM2G010152 // GRMZM2G441722 // GRMZM2G352695 // GRMZM2G138220 // GRMZM2G069095 // GRMZM2G407825 // GRMZM5G840699 // GRMZM2G082385 // GRMZM5G878058 // GRMZM5G843537 // GRMZM2G019404 // GRMZM2G051262 // GRMZM2G108057 // GRMZM2G072850 // GRMZM…
GO:0015405	F	P-P-bond-hydrolysis-driven transmembrane transporter activity	52	3979	394	39203	0.047	1	// GRMZM2G375807 // GRMZM2G361256 // GRMZM2G078468 // GRMZM2G086389 // GRMZM5G855347 // GRMZM2G111462 // GRMZM2G170927 // GRMZM2G118919 // GRMZM2G119894 // GRMZM2G010152 // GRMZM2G441722 // GRMZM2G352695 // GRMZM2G138220 // GRMZM2G069095 // GRMZM2G407825 // GRMZM5G840699 // GRMZM2G082385 // GRMZM5G878058 // GRMZM5G843537 // GRMZM2G019404 // GRMZM2G051262 // GRMZM2G108057 // GRMZM2G072850 // GRMZM…
GO:0032561	F	guanyl ribonucleotide binding	94	3979	768	39203	0.05	1	// GRMZM2G373738 // GRMZM2G164759 // GRMZM2G128688 // GRMZM2G010338 // GRMZM2G007188 // GRMZM2G022625 // GRMZM2G422090 // GRMZM2G316232 // GRMZM2G038494 // GRMZM2G389118 // AC233866.1_FG006 // GRMZM2G145827 // GRMZM2G071790 // GRMZM2G128771 // GRMZM2G077662 // GRMZM2G403149 // GRMZM2G156388 // GRMZM2G152929 // GRMZM2G330430 // GRMZM2G149717 // GRMZM2G091503 // GRMZM2G126019 // AC203173.3_FG004 //…
GO:0005254	F	chloride channel activity	11	3979	58	39203	0.05	1	// GRMZM2G096365 // GRMZM2G064563 // GRMZM2G067638 // GRMZM2G146246 // GRMZM2G057616 // GRMZM2G113911 // GRMZM2G168200 // GRMZM2G332258 // GRMZM2G430902 // GRMZM5G886913 // GRMZM2G038028
GO:0005525	F	GTP binding	94	3979	768	39203	0.05	1	// GRMZM2G373738 // GRMZM2G164759 // GRMZM2G128688 // GRMZM2G010338 // GRMZM2G007188 // GRMZM2G022625 // GRMZM2G422090 // GRMZM2G316232 // GRMZM2G038494 // GRMZM2G389118 // AC233866.1_FG006 // GRMZM2G145827 // GRMZM2G071790 // GRMZM2G128771 // GRMZM2G077662 // GRMZM2G403149 // GRMZM2G156388 // GRMZM2G152929 // GRMZM2G330430 // GRMZM2G149717 // GRMZM2G091503 // GRMZM2G126019 // AC203173.3_FG004 //…
GO:0005543	F	phospholipid binding	13	3979	73	39203	0.051	1	// GRMZM2G114513 // AC234171.1_FG003 // AC207265.3_FG002 // GRMZM2G468535 // GRMZM2G009136 // GRMZM2G473162 // GRMZM2G138516 // GRMZM2G170760 // GRMZM2G134502 // GRMZM2G132461 // GRMZM2G061950 // GRMZM2G343588 // GRMZM2G132442
GO:0008324	F	cation transmembrane transporter activity	119	3979	996	39203	0.051	1	// AC233870.1_FG004 // GRMZM2G153087 // GRMZM2G086389 // GRMZM2G421565 // GRMZM2G001803 // GRMZM2G010152 // GRMZM2G011479 // GRMZM2G047255 // GRMZM2G138220 // GRMZM2G067417 // GRMZM2G350626 // GRMZM2G332562 // GRMZM2G071630 // GRMZM2G108477 // AC233953.1_FG005 // GRMZM2G050971 // GRMZM2G005304 // GRMZM2G052088 // GRMZM2G048013 // GRMZM2G135199 // GRMZM2G035595 // GRMZM2G125387 // AC214350.3_FG007…
GO:0004221	F	ubiquitin thiolesterase activity	18	3979	112	39203	0.053	1	// GRMZM2G178120 // GRMZM2G072146 // GRMZM2G145816 // GRMZM2G136443 // GRMZM2G376074 // GRMZM2G327635 // GRMZM2G014709 // GRMZM2G145226 // GRMZM2G091151 // GRMZM2G094705 // GRMZM2G091069 // GRMZM2G014805 // GRMZM2G330690 // AC149810.2_FG003 // GRMZM2G089565 // GRMZM2G116314 // GRMZM2G017789 // GRMZM2G014917
GO:0004765	F	shikimate kinase activity	6	3979	24	39203	0.053	1	// GRMZM2G032699 // GRMZM2G015642 // GRMZM2G161566 // GRMZM2G093716 // GRMZM2G079944 // GRMZM2G070218
GO:0016854	F	racemase and epimerase activity	15	3979	89	39203	0.054	1	// GRMZM2G007252 // GRMZM2G044027 // GRMZM2G026807 // GRMZM2G370048 // GRMZM2G163141 // GRMZM2G052336 // AC182617.3_FG001 // GRMZM2G138907 // GRMZM5G897818 // GRMZM2G347717 // GRMZM2G060924 // GRMZM2G170336 // GRMZM2G040397 // GRMZM2G084727 // GRMZM2G145460
GO:0004312	F	fatty-acid synthase activity	5	3979	18	39203	0.055	1	// GRMZM2G158629 // GRMZM2G003190 // GRMZM2G175812 // GRMZM2G043602 // GRMZM2G022563
GO:0005515	F	protein binding	519	3979	4766	39203	0.056	1	// GRMZM2G031360 // GRMZM2G096596 // GRMZM2G373738 // GRMZM2G086389 // GRMZM2G013892 // GRMZM2G358877 // GRMZM2G019317 // GRMZM2G011473 // GRMZM2G304745 // GRMZM2G006428 // GRMZM2G099238 // GRMZM2G385338 // GRMZM2G173770 // GRMZM2G017789 // GRMZM2G074282 // GRMZM2G069603 // GRMZM2G563728 // GRMZM2G151567 // GRMZM2G423861 // GRMZM2G134214 // GRMZM2G339540 // GRMZM2G058105 // GRMZM2G025356 // GRMZM…
GO:0003993	F	acid phosphatase activity	8	3979	38	39203	0.057	1	// GRMZM5G868679 // GRMZM2G093101 // GRMZM2G014193 // GRMZM2G151967 // GRMZM2G022997 // GRMZM2G315848 // GRMZM2G386998 // GRMZM2G335126
GO:0008168	F	methyltransferase activity	60	3979	471	39203	0.058	1	// GRMZM2G149751 // GRMZM2G095806 // GRMZM2G105755 // GRMZM2G112149 // GRMZM2G019597 // GRMZM2G035213 // GRMZM2G117240 // GRMZM2G017349 // GRMZM5G860938 // GRMZM2G042442 // GRMZM2G058158 // GRMZM2G469839 // GRMZM2G128109 // GRMZM2G082613 // GRMZM2G352431 // GRMZM2G015126 // GRMZM2G127948 // GRMZM2G098214 // GRMZM2G090156 // GRMZM2G099729 // GRMZM2G040672 // GRMZM2G057448 // GRMZM2G168281 // GRMZM…
GO:0016903	F	oxidoreductase activity, acting on the aldehyde or oxo group of donors	12	3979	68	39203	0.062	1	// GRMZM2G155502 // GRMZM2G361693 // GRMZM2G071630 // GRMZM2G119482 // GRMZM2G151169 // AC213521.3_FG005 // GRMZM2G061777 // GRMZM2G337113 // GRMZM2G027627 // GRMZM2G028535 // GRMZM2G051004 // GRMZM2G176307
GO:0008138	F	protein tyrosine/serine/threonine phosphatase activity	7	3979	32	39203	0.063	1	// GRMZM2G030463 // GRMZM2G173035 // GRMZM2G005350 // GRMZM2G060027 // GRMZM2G031435 // GRMZM2G139892 // GRMZM2G051288
GO:0004222	F	metalloendopeptidase activity	20	3979	132	39203	0.067	1	// GRMZM5G827505 // GRMZM5G863784 // GRMZM2G007715 // GRMZM2G324172 // GRMZM2G009060 // GRMZM2G141776 // GRMZM2G101271 // GRMZM2G163193 // GRMZM2G133919 // GRMZM2G004040 // AC185130.2_FG004 // GRMZM2G109743 // GRMZM2G174137 // GRMZM2G054905 // AC155434.2_FG005 // GRMZM2G091563 // GRMZM2G081155 // GRMZM2G702159 // GRMZM5G813909 // GRMZM2G117854
GO:0016763	F	transferase activity, transferring pentosyl groups	10	3979	54	39203	0.067	1	// GRMZM2G051219 // GRMZM2G124718 // GRMZM2G038536 // GRMZM2G352248 // GRMZM2G391511 // GRMZM5G831712 // GRMZM5G866843 // GRMZM2G131907 // GRMZM2G015502 // GRMZM5G887647
GO:0005484	F	SNAP receptor activity	6	3979	26	39203	0.069	1	// GRMZM2G061446 // GRMZM2G057251 // GRMZM2G120115 // GRMZM2G083518 // GRMZM2G108087 // GRMZM2G008638
GO:0022803	F	passive transmembrane transporter activity	39	3979	293	39203	0.07	1	// AC233870.1_FG004 // GRMZM2G115424 // GRMZM2G310569 // GRMZM2G064563 // GRMZM2G136508 // GRMZM2G057616 // GRMZM2G025531 // GRMZM2G028258 // GRMZM2G430902 // GRMZM2G038028 // GRMZM2G011479 // GRMZM2G047255 // GRMZM2G180612 // GRMZM2G146246 // GRMZM2G120876 // GRMZM2G153087 // GRMZM2G020104 // GRMZM2G113911 // GRMZM2G094928 // GRMZM2G155021 // GRMZM2G160614 // GRMZM2G086116 // GRMZM2G130442 // GR…
GO:0015267	F	channel activity	39	3979	293	39203	0.07	1	// AC233870.1_FG004 // GRMZM2G115424 // GRMZM2G310569 // GRMZM2G064563 // GRMZM2G136508 // GRMZM2G057616 // GRMZM2G025531 // GRMZM2G028258 // GRMZM2G430902 // GRMZM2G038028 // GRMZM2G011479 // GRMZM2G047255 // GRMZM2G180612 // GRMZM2G146246 // GRMZM2G120876 // GRMZM2G153087 // GRMZM2G020104 // GRMZM2G113911 // GRMZM2G094928 // GRMZM2G155021 // GRMZM2G160614 // GRMZM2G086116 // GRMZM2G130442 // GR…
GO:0022838	F	substrate-specific channel activity	39	3979	293	39203	0.07	1	// AC233870.1_FG004 // GRMZM2G115424 // GRMZM2G310569 // GRMZM2G064563 // GRMZM2G136508 // GRMZM2G057616 // GRMZM2G025531 // GRMZM2G028258 // GRMZM2G430902 // GRMZM2G038028 // GRMZM2G011479 // GRMZM2G047255 // GRMZM2G180612 // GRMZM2G146246 // GRMZM2G120876 // GRMZM2G153087 // GRMZM2G020104 // GRMZM2G113911 // GRMZM2G094928 // GRMZM2G155021 // GRMZM2G160614 // GRMZM2G086116 // GRMZM2G130442 // GR…
GO:0005216	F	ion channel activity	39	3979	293	39203	0.07	1	// AC233870.1_FG004 // GRMZM2G115424 // GRMZM2G310569 // GRMZM2G064563 // GRMZM2G136508 // GRMZM2G057616 // GRMZM2G025531 // GRMZM2G028258 // GRMZM2G430902 // GRMZM2G038028 // GRMZM2G011479 // GRMZM2G047255 // GRMZM2G180612 // GRMZM2G146246 // GRMZM2G120876 // GRMZM2G153087 // GRMZM2G020104 // GRMZM2G113911 // GRMZM2G094928 // GRMZM2G155021 // GRMZM2G160614 // GRMZM2G086116 // GRMZM2G130442 // GR…
GO:0005319	F	lipid transporter activity	7	3979	33	39203	0.071	1	// GRMZM2G398288 // GRMZM2G407825 // GRMZM2G055209 // GRMZM2G323844 // GRMZM2G324462 // GRMZM5G840699 // GRMZM2G058872
GO:0060589	F	nucleoside-triphosphatase regulator activity	31	3979	225	39203	0.071	1	// GRMZM2G117329 // GRMZM2G158679 // GRMZM2G105253 // GRMZM2G092749 // GRMZM2G359664 // GRMZM2G138349 // GRMZM2G038820 // GRMZM2G154716 // GRMZM2G150876 // GRMZM2G020552 // GRMZM2G155337 // GRMZM2G065423 // GRMZM2G087678 // GRMZM2G031370 // GRMZM2G022308 // GRMZM2G176612 // GRMZM2G131275 // GRMZM2G012814 // GRMZM2G119886 // GRMZM2G122935 // GRMZM2G117507 // GRMZM2G096622 // GRMZM2G058870 // GRMZM…
GO:0043176	F	amine binding	42	3979	320	39203	0.072	1	// GRMZM2G068917 // GRMZM2G401308 // GRMZM2G109821 // GRMZM2G093405 // GRMZM2G170699 // GRMZM2G052935 // GRMZM2G175818 // GRMZM2G111697 // GRMZM2G008862 // GRMZM2G080746 // GRMZM2G083847 // GRMZM2G337113 // GRMZM2G047255 // GRMZM2G407044 // GRMZM2G034404 // GRMZM2G459854 // GRMZM2G113216 // GRMZM2G385338 // GRMZM2G035552 // GRMZM2G164242 // GRMZM2G476685 // GRMZM2G157210 // GRMZM2G004572 // GRMZM…
GO:0008238	F	exopeptidase activity	34	3979	252	39203	0.075	1	// GRMZM2G123940 // GRMZM2G131473 // GRMZM2G392791 // AC233895.1_FG001 // GRMZM2G070271 // GRMZM2G062179 // GRMZM2G118241 // GRMZM2G052507 // GRMZM2G155232 // AC194405.3_FG021 // GRMZM2G123815 // GRMZM2G035517 // GRMZM2G032910 // GRMZM2G130356 // GRMZM2G393673 // GRMZM2G169095 // GRMZM5G837364 // AC216264.3_FG001 // GRMZM2G347743 // GRMZM2G106683 // GRMZM2G073908 // GRMZM2G179528 // GRMZM2G057942…
GO:0008135	F	translation factor activity, nucleic acid binding	28	3979	201	39203	0.075	1	// GRMZM2G059580 // GRMZM2G092165 // GRMZM2G170532 // GRMZM2G128189 // GRMZM2G056462 // GRMZM2G084062 // GRMZM2G046065 // GRMZM2G022662 // AC233866.1_FG006 // GRMZM2G439201 // GRMZM2G165917 // GRMZM2G029559 // GRMZM2G028313 // GRMZM2G115598 // GRMZM2G002828 // GRMZM2G096389 // GRMZM2G068352 // GRMZM2G144030 // GRMZM2G122871 // GRMZM2G155512 // GRMZM2G083262 // GRMZM5G835323 // GRMZM2G108716 // GR…
GO:0016884	F	carbon-nitrogen ligase activity, with glutamine as amido-N-donor	9	3979	48	39203	0.076	1	// GRMZM2G159542 // GRMZM2G053466 // GRMZM2G111309 // GRMZM2G103825 // GRMZM2G022192 // GRMZM2G074589 // GRMZM2G136283 // GRMZM2G091560 // GRMZM2G078472
GO:0042277	F	peptide binding	19	3979	127	39203	0.079	1	// GRMZM2G130278 // GRMZM2G045005 // GRMZM2G107322 // GRMZM2G076539 // GRMZM2G098187 // GRMZM2G179147 // GRMZM2G138881 // GRMZM2G408376 // GRMZM2G444808 // GRMZM2G075117 // GRMZM2G072117 // GRMZM2G371944 // GRMZM2G120971 // GRMZM2G031802 // GRMZM2G109885 // GRMZM2G067964 // GRMZM2G101413 // GRMZM2G023444 // GRMZM2G308203
GO:0015294	F	solute:cation symporter activity	25	3979	177	39203	0.08	1	// GRMZM2G045596 // GRMZM2G421565 // GRMZM2G160069 // GRMZM5G890665 // GRMZM5G895188 // GRMZM2G332562 // GRMZM2G050971 // GRMZM2G156356 // GRMZM2G113017 // GRMZM2G007909 // GRMZM2G054870 // GRMZM2G135199 // GRMZM2G025236 // GRMZM2G092759 // GRMZM2G350626 // GRMZM2G010433 // GRMZM2G095126 // GRMZM2G308193 // AF546187.1_FG011 // GRMZM5G842886 // GRMZM2G005350 // GRMZM2G149619 // GRMZM2G161168 // GR…
GO:0070008	F	serine-type exopeptidase activity	18	3979	119	39203	0.08	1	// GRMZM2G123815 // GRMZM2G035517 // GRMZM2G062179 // GRMZM2G070271 // GRMZM2G073908 // GRMZM2G033630 // GRMZM2G106165 // GRMZM2G123940 // AC216264.3_FG001 // GRMZM2G118241 // GRMZM2G347743 // GRMZM2G052507 // GRMZM2G155232 // GRMZM2G072488 // GRMZM2G029641 // GRMZM2G120587 // GRMZM2G393673 // GRMZM2G179528
GO:0004185	F	serine-type carboxypeptidase activity	18	3979	119	39203	0.08	1	// GRMZM2G123815 // GRMZM2G035517 // GRMZM2G062179 // GRMZM2G070271 // GRMZM2G073908 // GRMZM2G033630 // GRMZM2G106165 // GRMZM2G123940 // AC216264.3_FG001 // GRMZM2G118241 // GRMZM2G347743 // GRMZM2G052507 // GRMZM2G155232 // GRMZM2G072488 // GRMZM2G029641 // GRMZM2G120587 // GRMZM2G393673 // GRMZM2G179528
GO:0015293	F	symporter activity	25	3979	177	39203	0.08	1	// GRMZM2G045596 // GRMZM2G421565 // GRMZM2G160069 // GRMZM5G890665 // GRMZM5G895188 // GRMZM2G332562 // GRMZM2G050971 // GRMZM2G156356 // GRMZM2G113017 // GRMZM2G007909 // GRMZM2G054870 // GRMZM2G135199 // GRMZM2G025236 // GRMZM2G092759 // GRMZM2G350626 // GRMZM2G010433 // GRMZM2G095126 // GRMZM2G308193 // AF546187.1_FG011 // GRMZM5G842886 // GRMZM2G005350 // GRMZM2G149619 // GRMZM2G161168 // GR…
GO:0005544	F	calcium-dependent phospholipid binding	5	3979	21	39203	0.085	1	// GRMZM2G061950 // GRMZM2G009136 // GRMZM2G132442 // GRMZM2G134502 // GRMZM2G132461
GO:0022832	F	voltage-gated channel activity	30	3979	221	39203	0.085	1	// AC233870.1_FG004 // GRMZM2G115424 // GRMZM2G310569 // GRMZM2G153087 // GRMZM2G136508 // GRMZM2G028258 // GRMZM2G430902 // GRMZM2G038028 // GRMZM2G011479 // GRMZM2G047255 // GRMZM2G146246 // GRMZM2G057616 // GRMZM2G113911 // GRMZM2G120876 // GRMZM2G155021 // GRMZM2G086116 // GRMZM2G130442 // GRMZM2G096365 // GRMZM2G094051 // GRMZM2G059937 // GRMZM2G056501 // GRMZM2G027851 // GRMZM5G886913 // GR…
GO:0005244	F	voltage-gated ion channel activity	30	3979	221	39203	0.085	1	// AC233870.1_FG004 // GRMZM2G115424 // GRMZM2G310569 // GRMZM2G153087 // GRMZM2G136508 // GRMZM2G028258 // GRMZM2G430902 // GRMZM2G038028 // GRMZM2G011479 // GRMZM2G047255 // GRMZM2G146246 // GRMZM2G057616 // GRMZM2G113911 // GRMZM2G120876 // GRMZM2G155021 // GRMZM2G086116 // GRMZM2G130442 // GRMZM2G096365 // GRMZM2G094051 // GRMZM2G059937 // GRMZM2G056501 // GRMZM2G027851 // GRMZM5G886913 // GR…
GO:0008483	F	transaminase activity	10	3979	57	39203	0.086	1	// GRMZM2G102156 // GRMZM5G860824 // GRMZM2G094712 // GRMZM2G108032 // GRMZM2G170595 // GRMZM2G153536 // GRMZM2G005849 // GRMZM2G119583 // GRMZM2G146677 // GRMZM2G080828
GO:0022836	F	gated channel activity	33	3979	247	39203	0.086	1	// AC233870.1_FG004 // GRMZM2G115424 // GRMZM2G310569 // GRMZM2G064563 // GRMZM2G136508 // GRMZM2G057616 // GRMZM2G028258 // GRMZM2G430902 // GRMZM2G038028 // GRMZM2G011479 // GRMZM2G047255 // GRMZM2G146246 // GRMZM2G153087 // GRMZM2G020104 // GRMZM2G113911 // GRMZM2G120876 // GRMZM2G155021 // GRMZM2G160614 // GRMZM2G086116 // GRMZM2G130442 // GRMZM2G096365 // GRMZM2G094051 // GRMZM2G059937 // GR…
GO:0016741	F	transferase activity, transferring one-carbon groups	61	3979	495	39203	0.088	1	// GRMZM2G149751 // GRMZM2G095806 // GRMZM2G105755 // GRMZM2G112149 // GRMZM2G019597 // GRMZM2G035213 // GRMZM2G117240 // GRMZM2G017349 // GRMZM5G860938 // GRMZM2G042442 // GRMZM2G058158 // GRMZM2G469839 // GRMZM2G128109 // GRMZM2G082613 // GRMZM2G352431 // GRMZM2G015126 // GRMZM2G127948 // GRMZM2G098214 // GRMZM2G090156 // GRMZM2G099729 // GRMZM2G040672 // GRMZM2G057448 // GRMZM2G168281 // GRMZM…
GO:0015171	F	amino acid transmembrane transporter activity	6	3979	28	39203	0.088	1	// GRMZM2G136508 // GRMZM2G116554 // AF546187.1_FG011 // GRMZM2G042313 // GRMZM5G890665 // GRMZM2G434910
GO:0005275	F	amine transmembrane transporter activity	6	3979	28	39203	0.088	1	// GRMZM2G136508 // GRMZM2G116554 // AF546187.1_FG011 // GRMZM2G042313 // GRMZM5G890665 // GRMZM2G434910
GO:0050661	F	NADP or NADPH binding	18	3979	121	39203	0.089	1	// GRMZM2G058095 // GRMZM5G804881 // GRMZM2G179521 // GRMZM2G106588 // GRMZM2G091819 // GRMZM2G058760 // GRMZM2G039396 // GRMZM2G135029 // GRMZM5G806449 // GRMZM2G031107 // AC213521.3_FG005 // GRMZM2G700188 // GRMZM2G172322 // GRMZM2G019515 // GRMZM2G104546 // GRMZM2G437977 // GRMZM2G005990 // GRMZM2G059083
GO:0016620	F	oxidoreductase activity, acting on the aldehyde or oxo group of donors, NAD or NADP as acceptor	9	3979	50	39203	0.09	1	// GRMZM2G337113 // GRMZM2G155502 // GRMZM2G071630 // GRMZM2G119482 // AC213521.3_FG005 // GRMZM2G061777 // GRMZM2G028535 // GRMZM2G051004 // GRMZM2G176307
GO:0016857	F	racemase and epimerase activity, acting on carbohydrates and derivatives	10	3979	58	39203	0.093	1	// GRMZM2G007252 // GRMZM2G044027 // GRMZM2G026807 // GRMZM2G370048 // GRMZM2G052336 // GRMZM2G138907 // GRMZM2G145460 // GRMZM2G347717 // GRMZM2G040397 // GRMZM2G170336
GO:0008194	F	UDP-glycosyltransferase activity	23	3979	164	39203	0.095	1	// GRMZM2G063133 // GRMZM2G430680 // GRMZM2G180951 // GRMZM2G018869 // GRMZM2G012044 // GRMZM2G103628 // GRMZM2G055331 // GRMZM2G060659 // GRMZM2G142898 // GRMZM2G028353 // GRMZM2G176699 // GRMZM2G104118 // GRMZM2G087326 // GRMZM5G830681 // GRMZM2G113137 // GRMZM2G059212 // GRMZM2G462613 // AC208327.4_FG006 // GRMZM2G025231 // GRMZM2G453794 // GRMZM2G038898 // GRMZM2G113655 // GRMZM5G840560
GO:0016872	F	intramolecular lyase activity	5	3979	22	39203	0.097	1	// GRMZM2G392513 // GRMZM2G155242 // GRMZM2G060011 // GRMZM5G882986 // GRMZM2G010768
GO:0004143	F	diacylglycerol kinase activity	6	3979	29	39203	0.098	1	// GRMZM2G062429 // GRMZM2G019562 // GRMZM2G106578 // GRMZM2G128214 // GRMZM2G089860 // GRMZM2G094452
GO:0008601	F	protein phosphatase type 2A regulator activity	9	3979	51	39203	0.098	1	// GRMZM2G125656 // GRMZM2G142334 // GRMZM2G161222 // GRMZM2G181104 // GRMZM2G058525 // GRMZM2G044442 // GRMZM5G853361 // GRMZM2G093720 // GRMZM2G425377
GO:0042895	F	antibiotic transporter activity	12	3979	75	39203	0.1	1	// GRMZM2G165530 // GRMZM2G098679 // GRMZM2G149553 // GRMZM2G035595 // GRMZM2G110201 // GRMZM2G000812 // GRMZM2G072850 // GRMZM2G047187 // GRMZM2G094955 // GRMZM2G160430 // GRMZM2G029219 // GRMZM2G429540
GO:0015307	F	drug:hydrogen antiporter activity	12	3979	75	39203	0.1	1	// GRMZM2G165530 // GRMZM2G098679 // GRMZM2G149553 // GRMZM2G035595 // GRMZM2G110201 // GRMZM2G000812 // GRMZM2G072850 // GRMZM2G047187 // GRMZM2G094955 // GRMZM2G160430 // GRMZM2G029219 // GRMZM2G429540
GO:0070279	F	vitamin B6 binding	30	3979	226	39203	0.1	1	// GRMZM2G082185 // GRMZM2G085577 // GRMZM2G128744 // GRMZM2G170595 // GRMZM2G113873 // GRMZM2G074158 // GRMZM2G147256 // GRMZM2G036708 // GRMZM2G135283 // GRMZM2G119583 // GRMZM2G146677 // GRMZM2G117230 // GRMZM2G039238 // GRMZM2G094712 // GRMZM2G075153 // GRMZM5G826838 // GRMZM2G469747 // GRMZM2G443985 // GRMZM2G400604 // GRMZM2G120563 // GRMZM2G088064 // GRMZM2G450498 // GRMZM2G102156 // GRMZM…
GO:0008493	F	tetracycline transporter activity	12	3979	75	39203	0.1	1	// GRMZM2G165530 // GRMZM2G098679 // GRMZM2G149553 // GRMZM2G035595 // GRMZM2G110201 // GRMZM2G000812 // GRMZM2G072850 // GRMZM2G047187 // GRMZM2G094955 // GRMZM2G160430 // GRMZM2G029219 // GRMZM2G429540
GO:0030170	F	pyridoxal phosphate binding	30	3979	226	39203	0.1	1	// GRMZM2G082185 // GRMZM2G085577 // GRMZM2G128744 // GRMZM2G170595 // GRMZM2G113873 // GRMZM2G074158 // GRMZM2G147256 // GRMZM2G036708 // GRMZM2G135283 // GRMZM2G119583 // GRMZM2G146677 // GRMZM2G117230 // GRMZM2G039238 // GRMZM2G094712 // GRMZM2G075153 // GRMZM5G826838 // GRMZM2G469747 // GRMZM2G443985 // GRMZM2G400604 // GRMZM2G120563 // GRMZM2G088064 // GRMZM2G450498 // GRMZM2G102156 // GRMZM…
GO:0015520	F	tetracycline:hydrogen antiporter activity	12	3979	75	39203	0.1	1	// GRMZM2G165530 // GRMZM2G098679 // GRMZM2G149553 // GRMZM2G035595 // GRMZM2G110201 // GRMZM2G000812 // GRMZM2G072850 // GRMZM2G047187 // GRMZM2G094955 // GRMZM2G160430 // GRMZM2G029219 // GRMZM2G429540
GO:0008831	F	dTDP-4-dehydrorhamnose reductase activity	8	3979	44	39203	0.1	1	// GRMZM2G044027 // GRMZM2G347717 // GRMZM2G370048 // GRMZM2G052336 // GRMZM2G145460 // GRMZM2G040397 // GRMZM2G166767 // GRMZM2G170336
GO:0046912	F	transferase activity, transferring acyl groups, acyl groups converted into alkyl on transfer	8	3979	44	39203	0.1	1	// GRMZM2G045534 // GRMZM2G002416 // GRMZM2G055507 // GRMZM2G097043 // GRMZM2G072054 // GRMZM2G064023 // GRMZM2G087207 // GRMZM2G130062
GO:0019888	F	protein phosphatase regulator activity	9	3979	52	39203	0.11	1	// GRMZM2G125656 // GRMZM2G142334 // GRMZM2G161222 // GRMZM2G181104 // GRMZM2G058525 // GRMZM2G044442 // GRMZM5G853361 // GRMZM2G093720 // GRMZM2G425377
GO:0035251	F	UDP-glucosyltransferase activity	15	3979	100	39203	0.11	1	// GRMZM2G453794 // GRMZM2G462613 // GRMZM2G142898 // GRMZM2G430680 // GRMZM2G180951 // GRMZM2G028353 // GRMZM2G012044 // GRMZM2G059212 // GRMZM2G055331 // GRMZM2G060659 // GRMZM2G087326 // GRMZM5G830681 // GRMZM2G113137 // GRMZM2G025231 // GRMZM5G840560
GO:0008509	F	anion transmembrane transporter activity	31	3979	237	39203	0.11	1	// GRMZM2G064563 // GRMZM2G045596 // GRMZM2G168200 // GRMZM2G160069 // GRMZM2G430902 // GRMZM2G038028 // GRMZM2G166159 // GRMZM2G350626 // GRMZM2G146246 // GRMZM2G332562 // GRMZM2G057616 // GRMZM2G113911 // GRMZM2G120876 // GRMZM2G155021 // GRMZM5G886913 // GRMZM2G156356 // GRMZM2G028521 // GRMZM2G096365 // GRMZM2G332258 // GRMZM2G059937 // GRMZM2G054870 // GRMZM2G395114 // GRMZM2G135199 // GRMZM…
GO:0015662	F	ATPase activity, coupled to transmembrane movement of ions, phosphorylative mechanism	21	3979	150	39203	0.11	1	// GRMZM2G352695 // GRMZM2G150450 // GRMZM2G067853 // GRMZM2G411916 // GRMZM2G407825 // GRMZM2G055209 // GRMZM2G398288 // GRMZM5G855347 // GRMZM5G878058 // GRMZM2G144083 // GRMZM2G324462 // GRMZM2G019404 // GRMZM2G118919 // GRMZM2G317270 // GRMZM2G108057 // GRMZM2G021331 // GRMZM2G010152 // GRMZM2G035520 // GRMZM5G840699 // GRMZM2G175576 // GRMZM2G172183
GO:0019208	F	phosphatase regulator activity	9	3979	52	39203	0.11	1	// GRMZM2G125656 // GRMZM2G142334 // GRMZM2G161222 // GRMZM2G181104 // GRMZM2G058525 // GRMZM2G044442 // GRMZM5G853361 // GRMZM2G093720 // GRMZM2G425377
GO:0016769	F	transferase activity, transferring nitrogenous groups	16	3979	110	39203	0.12	1	// GRMZM2G102156 // GRMZM2G098039 // GRMZM5G860824 // GRMZM2G094712 // GRMZM2G147256 // GRMZM2G080828 // GRMZM2G120563 // GRMZM2G400604 // GRMZM2G108032 // GRMZM2G170595 // GRMZM2G153536 // GRMZM2G005849 // GRMZM2G119583 // GRMZM2G146677 // GRMZM2G088064 // GRMZM2G117230
GO:0003899	F	DNA-directed RNA polymerase activity	24	3979	179	39203	0.12	1	// GRMZM2G084762 // GRMZM5G895064 // GRMZM2G129457 // GRMZM5G819999 // GRMZM2G033634 // GRMZM5G809078 // GRMZM2G086904 // GRMZM2G025294 // GRMZM2G453424 // GRMZM2G020142 // GRMZM2G054225 // GRMZM2G099183 // GRMZM2G476009 // GRMZM2G388892 // GRMZM2G151706 // GRMZM2G130351 // GRMZM2G025356 // GRMZM2G028132 // GRMZM2G113928 // GRMZM2G072115 // GRMZM2G146331 // GRMZM2G044306 // GRMZM5G803992 // GRMZM…
GO:0031177	F	phosphopantetheine binding	12	3979	77	39203	0.12	1	// GRMZM2G352695 // GRMZM2G032878 // GRMZM5G813886 // GRMZM2G148495 // GRMZM2G004572 // GRMZM2G169293 // GRMZM2G086730 // GRMZM2G002921 // GRMZM2G175818 // GRMZM2G385338 // GRMZM2G157102 // GRMZM2G080746
GO:0003684	F	damaged DNA binding	9	3979	54	39203	0.12	1	// GRMZM2G139031 // GRMZM2G095931 // GRMZM2G073510 // GRMZM2G319988 // GRMZM2G021439 // GRMZM2G084762 // GRMZM2G092991 // GRMZM2G169333 // GRMZM2G348956
GO:0016705	F	oxidoreductase activity, acting on paired donors, with incorporation or reduction of molecular oxygen	24	3979	180	39203	0.13	1	// GRMZM2G091819 // GRMZM2G078373 // GRMZM2G013634 // GRMZM2G135029 // GRMZM2G152436 // GRMZM2G139680 // GRMZM2G145061 // GRMZM2G012966 // GRMZM2G410515 // GRMZM2G700188 // GRMZM2G050553 // GRMZM2G091456 // GRMZM5G843555 // GRMZM2G454952 // GRMZM2G106588 // AC215690.3_FG002 // GRMZM2G134270 // GRMZM2G105787 // GRMZM2G127139 // GRMZM2G459063 // GRMZM2G039396 // GRMZM5G864335 // GRMZM2G019515 // GR…
GO:0004177	F	aminopeptidase activity	13	3979	87	39203	0.13	1	// GRMZM2G057942 // AC233895.1_FG001 // GRMZM2G032910 // GRMZM2G130356 // GRMZM2G106165 // GRMZM5G837364 // GRMZM2G002879 // GRMZM2G131473 // GRMZM2G113062 // GRMZM2G392791 // AC194405.3_FG021 // GRMZM2G043893 // GRMZM5G831584
GO:0008094	F	DNA-dependent ATPase activity	6	3979	32	39203	0.13	1	// GRMZM2G126292 // GRMZM2G084762 // GRMZM2G121427 // GRMZM2G700757 // GRMZM2G457381 // GRMZM2G097605
GO:0016645	F	oxidoreductase activity, acting on the CH-NH group of donors	7	3979	40	39203	0.14	1	// GRMZM2G347056 // GRMZM2G032222 // GRMZM2G005990 // GRMZM2G348452 // GRMZM5G817173 // GRMZM2G117956 // GRMZM2G053720
GO:0051287	F	NAD or NADH binding	19	3979	139	39203	0.14	1	// GRMZM2G074282 // GRMZM2G063258 // GRMZM5G831712 // GRMZM2G104613 // GRMZM2G043602 // GRMZM2G337113 // GRMZM5G829778 // GRMZM2G166899 // GRMZM2G071630 // GRMZM2G176307 // GRMZM5G803490 // GRMZM2G432128 // GRMZM2G173195 // GRMZM2G033515 // GRMZM2G051004 // GRMZM2G098423 // GRMZM2G006672 // GRMZM2G081886 // GRMZM2G090747
GO:0016853	F	isomerase activity	66	3979	567	39203	0.16	1	// GRMZM2G081682 // GRMZM2G134889 // GRMZM2G163141 // GRMZM2G015967 // GRMZM2G329306 // GRMZM2G065494 // GRMZM2G456086 // GRMZM2G392513 // GRMZM2G111014 // GRMZM2G023289 // GRMZM5G897818 // GRMZM2G137786 // GRMZM2G315806 // GRMZM2G091481 // GRMZM2G010152 // GRMZM2G169326 // GRMZM2G151200 // GRMZM2G007252 // GRMZM2G174149 // GRMZM2G026807 // GRMZM2G056629 // GRMZM2G010768 // GRMZM2G156748 // GRMZM…
GO:0004437	F	inositol or phosphatidylinositol phosphatase activity	10	3979	66	39203	0.16	1	// GRMZM2G036007 // GRMZM2G108364 // GRMZM2G152757 // GRMZM2G529768 // GRMZM2G306062 // GRMZM2G029731 // GRMZM2G158972 // GRMZM2G051276 // GRMZM2G152390 // GRMZM2G017237
GO:0008236	F	serine-type peptidase activity	60	3979	511	39203	0.16	1	// GRMZM2G118037 // GRMZM2G162699 // GRMZM2G100889 // GRMZM2G348873 // GRMZM2G120302 // GRMZM2G092379 // GRMZM2G035517 // GRMZM2G123940 // GRMZM2G133802 // GRMZM2G116514 // GRMZM2G124876 // GRMZM2G029141 // GRMZM2G357683 // GRMZM5G870629 // GRMZM2G179528 // GRMZM2G070271 // GRMZM2G457381 // GRMZM2G109560 // GRMZM2G062179 // GRMZM2G056373 // GRMZM2G118241 // GRMZM5G833660 // GRMZM2G142938 // GRMZM…
GO:0017171	F	serine hydrolase activity	60	3979	511	39203	0.16	1	// GRMZM2G118037 // GRMZM2G162699 // GRMZM2G100889 // GRMZM2G348873 // GRMZM2G120302 // GRMZM2G092379 // GRMZM2G035517 // GRMZM2G123940 // GRMZM2G133802 // GRMZM2G116514 // GRMZM2G124876 // GRMZM2G029141 // GRMZM2G357683 // GRMZM5G870629 // GRMZM2G179528 // GRMZM2G070271 // GRMZM2G457381 // GRMZM2G109560 // GRMZM2G062179 // GRMZM2G056373 // GRMZM2G118241 // GRMZM5G833660 // GRMZM2G142938 // GRMZM…
GO:0004659	F	prenyltransferase activity	5	3979	27	39203	0.17	1	// GRMZM2G162776 // GRMZM2G178859 // GRMZM2G126161 // GRMZM2G162672 // GRMZM2G100858
GO:0010181	F	FMN binding	8	3979	51	39203	0.17	1	// GRMZM2G076239 // GRMZM2G087192 // GRMZM2G148281 // GRMZM5G853854 // GRMZM2G168858 // GRMZM2G082087 // GRMZM2G375064 // GRMZM2G148194
GO:0034062	F	RNA polymerase activity	24	3979	188	39203	0.17	1	// GRMZM2G084762 // GRMZM5G895064 // GRMZM2G129457 // GRMZM5G819999 // GRMZM2G033634 // GRMZM5G809078 // GRMZM2G086904 // GRMZM2G025294 // GRMZM2G453424 // GRMZM2G020142 // GRMZM2G054225 // GRMZM2G099183 // GRMZM2G476009 // GRMZM2G388892 // GRMZM2G151706 // GRMZM2G130351 // GRMZM2G025356 // GRMZM2G028132 // GRMZM2G113928 // GRMZM2G072115 // GRMZM2G146331 // GRMZM2G044306 // GRMZM5G803992 // GRMZM…
GO:0031418	F	L-ascorbic acid binding	5	3979	27	39203	0.17	1	// GRMZM2G145061 // GRMZM2G459063 // GRMZM2G013634 // GRMZM2G348578 // GRMZM5G843555
GO:0004176	F	ATP-dependent peptidase activity	11	3979	75	39203	0.17	1	// GRMZM5G870629 // GRMZM2G149994 // GRMZM2G003984 // GRMZM2G109560 // GRMZM2G011068 // GRMZM2G119345 // GRMZM2G457381 // GRMZM2G124876 // GRMZM2G319138 // GRMZM2G391815 // GRMZM2G357683
GO:0031072	F	heat shock protein binding	35	3979	289	39203	0.18	1	// AC225193.3_FG004 // GRMZM2G141784 // GRMZM2G414140 // GRMZM2G138511 // GRMZM2G128248 // GRMZM2G129987 // GRMZM2G086841 // GRMZM2G039089 // GRMZM5G855808 // GRMZM2G382106 // GRMZM2G057091 // GRMZM2G364069 // GRMZM2G003635 // GRMZM2G459811 // GRMZM2G028218 // GRMZM2G119316 // GRMZM2G050825 // GRMZM2G010389 // GRMZM2G341404 // GRMZM2G118316 // GRMZM2G137495 // GRMZM2G060451 // GRMZM2G069603 // GR…
GO:0016875	F	ligase activity, forming carbon-oxygen bonds	27	3979	216	39203	0.18	1	// GRMZM2G301553 // GRMZM2G148709 // GRMZM2G038667 // GRMZM2G066345 // GRMZM2G104546 // GRMZM2G112154 // GRMZM2G107089 // GRMZM2G113873 // GRMZM2G078756 // GRMZM2G455085 // GRMZM2G115065 // GRMZM2G002687 // GRMZM2G041797 // GRMZM5G830545 // GRMZM2G099628 // GRMZM2G100349 // GRMZM2G017671 // GRMZM2G172101 // AC211349.4_FG001 // GRMZM2G140754 // GRMZM2G437977 // GRMZM2G046932 // GRMZM2G386714 // GR…
GO:0016876	F	ligase activity, forming aminoacyl-tRNA and related compounds	27	3979	216	39203	0.18	1	// GRMZM2G301553 // GRMZM2G148709 // GRMZM2G038667 // GRMZM2G066345 // GRMZM2G104546 // GRMZM2G112154 // GRMZM2G107089 // GRMZM2G113873 // GRMZM2G078756 // GRMZM2G455085 // GRMZM2G115065 // GRMZM2G002687 // GRMZM2G041797 // GRMZM5G830545 // GRMZM2G099628 // GRMZM2G100349 // GRMZM2G017671 // GRMZM2G172101 // AC211349.4_FG001 // GRMZM2G140754 // GRMZM2G437977 // GRMZM2G046932 // GRMZM2G386714 // GR…
GO:0005342	F	organic acid transmembrane transporter activity	21	3979	164	39203	0.19	1	// GRMZM2G010433 // GRMZM2G308193 // GRMZM2G045596 // GRMZM2G350626 // GRMZM2G095126 // GRMZM2G116554 // GRMZM2G332562 // GRMZM2G054870 // AF546187.1_FG011 // GRMZM2G136508 // GRMZM2G086258 // GRMZM2G042313 // GRMZM2G149619 // GRMZM2G160069 // GRMZM5G890665 // GRMZM2G135199 // GRMZM2G434910 // GRMZM2G028521 // GRMZM2G156356 // GRMZM2G119725 // GRMZM2G161168
GO:0004650	F	polygalacturonase activity	10	3979	69	39203	0.19	1	// GRMZM2G139828 // GRMZM2G435380 // GRMZM2G037431 // GRMZM2G119494 // GRMZM2G179696 // GRMZM2G079263 // GRMZM2G174598 // GRMZM2G026855 // GRMZM2G467435 // GRMZM5G882418
GO:0046943	F	carboxylic acid transmembrane transporter activity	21	3979	164	39203	0.19	1	// GRMZM2G010433 // GRMZM2G308193 // GRMZM2G045596 // GRMZM2G350626 // GRMZM2G095126 // GRMZM2G116554 // GRMZM2G332562 // GRMZM2G054870 // AF546187.1_FG011 // GRMZM2G136508 // GRMZM2G086258 // GRMZM2G042313 // GRMZM2G149619 // GRMZM2G160069 // GRMZM5G890665 // GRMZM2G135199 // GRMZM2G434910 // GRMZM2G028521 // GRMZM2G156356 // GRMZM2G119725 // GRMZM2G161168
GO:0016776	F	phosphotransferase activity, phosphate group as acceptor	10	3979	70	39203	0.2	1	// GRMZM2G141551 // GRMZM2G030628 // GRMZM2G134797 // GRMZM2G079944 // GRMZM2G013478 // GRMZM2G401934 // GRMZM2G004880 // GRMZM2G095302 // GRMZM2G173209 // GRMZM2G060464
GO:0016774	F	phosphotransferase activity, carboxyl group as acceptor	11	3979	78	39203	0.2	1	// GRMZM2G050514 // AC203754.4_FG008 // GRMZM2G366919 // GRMZM2G382914 // GRMZM2G052935 // GRMZM2G365423 // GRMZM2G024686 // GRMZM2G104546 // GRMZM2G028535 // GRMZM2G339523 // AC234201.1_FG003
GO:0004634	F	phosphopyruvate hydratase activity	5	3979	29	39203	0.2	1	// GRMZM2G034848 // GRMZM2G097421 // GRMZM2G005955 // GRMZM2G097043 // GRMZM2G064302
GO:0016757	F	transferase activity, transferring glycosyl groups	84	3979	747	39203	0.2	1	// GRMZM2G133613 // GRMZM2G413044 // GRMZM2G048762 // GRMZM2G063133 // GRMZM2G168791 // GRMZM2G126988 // GRMZM2G430680 // GRMZM2G180951 // GRMZM2G018869 // GRMZM2G105791 // GRMZM2G085577 // GRMZM2G012044 // GRMZM2G024444 // GRMZM2G132866 // GRMZM2G055331 // GRMZM2G700386 // GRMZM2G174855 // GRMZM2G119265 // AC208327.4_FG006 // GRMZM2G391511 // GRMZM2G051262 // GRMZM2G160958 // GRMZM2G133633 // GR…
GO:0046873	F	metal ion transmembrane transporter activity	39	3979	328	39203	0.2	1	// AC233870.1_FG004 // GRMZM2G310569 // GRMZM2G148060 // GRMZM2G153087 // GRMZM2G136508 // GRMZM2G086389 // GRMZM2G001803 // GRMZM2G028258 // GRMZM2G010152 // GRMZM2G420436 // GRMZM2G011479 // GRMZM2G047255 // GRMZM2G180612 // GRMZM2G020766 // GRMZM2G094928 // GRMZM2G108477 // AC233953.1_FG005 // GRMZM2G021725 // GRMZM2G086116 // GRMZM2G130442 // GRMZM2G175576 // GRMZM2G084486 // GRMZM2G115424 //…
GO:0003697	F	single-stranded DNA binding	8	3979	53	39203	0.2	1	// GRMZM2G139198 // GRMZM2G084762 // GRMZM2G388915 // AC211192.3_FG003 // GRMZM2G128432 // GRMZM2G700757 // GRMZM2G066234 // GRMZM2G038588
GO:0008757	F	S-adenosylmethionine-dependent methyltransferase activity	15	3979	113	39203	0.2	1	// GRMZM2G405178 // GRMZM2G098214 // GRMZM2G033544 // GRMZM5G855860 // GRMZM2G057448 // GRMZM5G834354 // GRMZM2G082613 // GRMZM2G019597 // GRMZM2G117240 // GRMZM2G042442 // GRMZM2G100315 // GRMZM2G109885 // GRMZM2G352431 // GRMZM2G423027 // GRMZM2G318803
GO:0008173	F	RNA methyltransferase activity	8	3979	53	39203	0.2	1	// GRMZM2G098214 // GRMZM2G033544 // GRMZM2G043174 // GRMZM5G855860 // GRMZM2G057448 // GRMZM2G019597 // GRMZM2G109885 // GRMZM2G082613
GO:0050660	F	FAD binding	32	3979	265	39203	0.2	1	// AC225193.3_FG004 // GRMZM5G899851 // GRMZM2G091819 // GRMZM2G348452 // GRMZM2G135029 // GRMZM2G053916 // GRMZM2G469969 // GRMZM2G066618 // GRMZM2G058760 // GRMZM2G019799 // GRMZM2G700188 // GRMZM2G375064 // GRMZM2G091456 // GRMZM2G059083 // GRMZM2G141535 // GRMZM2G064799 // GRMZM2G106588 // GRMZM2G145972 // GRMZM2G080044 // GRMZM2G134270 // GRMZM2G105787 // GRMZM2G448185 // GRMZM5G864319 // GR…
GO:0004812	F	aminoacyl-tRNA ligase activity	26	3979	212	39203	0.21	1	// GRMZM2G301553 // GRMZM2G148709 // GRMZM2G038667 // GRMZM2G066345 // GRMZM2G104546 // GRMZM2G112154 // GRMZM2G107089 // GRMZM2G113873 // GRMZM2G078756 // GRMZM2G455085 // GRMZM2G115065 // GRMZM2G002687 // GRMZM2G041797 // GRMZM5G830545 // GRMZM2G099628 // GRMZM2G100349 // GRMZM2G017671 // GRMZM2G172101 // AC211349.4_FG001 // GRMZM2G437977 // GRMZM2G046932 // GRMZM2G386714 // GRMZM2G011169 // GR…
GO:0004180	F	carboxypeptidase activity	21	3979	167	39203	0.21	1	// GRMZM2G393673 // GRMZM2G123815 // GRMZM2G035517 // GRMZM2G062179 // GRMZM2G421495 // GRMZM2G070271 // GRMZM2G073908 // GRMZM2G006069 // GRMZM2G106683 // GRMZM2G106165 // GRMZM2G123940 // AC216264.3_FG001 // GRMZM2G118241 // GRMZM2G347743 // GRMZM2G052507 // GRMZM2G155232 // GRMZM2G072488 // GRMZM2G029641 // GRMZM2G120587 // GRMZM2G033630 // GRMZM2G179528
GO:0008237	F	metallopeptidase activity	29	3979	240	39203	0.21	1	// GRMZM5G827505 // GRMZM2G101271 // GRMZM2G054905 // GRMZM2G131473 // GRMZM5G863784 // AC233895.1_FG001 // GRMZM2G006069 // AC185130.2_FG004 // GRMZM2G169095 // GRMZM2G007715 // GRMZM2G081155 // AC155434.2_FG005 // GRMZM5G837364 // GRMZM2G163193 // GRMZM2G004040 // GRMZM2G106683 // GRMZM5G813909 // GRMZM2G133919 // GRMZM2G109743 // GRMZM2G421495 // GRMZM2G324172 // GRMZM2G141776 // GRMZM2G002879…
GO:0043566	F	structure-specific DNA binding	12	3979	89	39203	0.22	1	// GRMZM2G139198 // GRMZM2G084762 // GRMZM2G388915 // AC211192.3_FG003 // GRMZM2G128432 // AC190788.2_FG005 // GRMZM2G700757 // GRMZM2G093623 // GRMZM2G066234 // GRMZM2G110212 // GRMZM2G348956 // GRMZM2G038588
GO:0016855	F	racemase and epimerase activity, acting on amino acids and derivatives	5	3979	31	39203	0.23	1	// AC182617.3_FG001 // GRMZM2G163141 // GRMZM5G897818 // GRMZM2G060924 // GRMZM2G084727
GO:0016161	F	beta-amylase activity	5	3979	31	39203	0.23	1	// GRMZM2G450125 // GRMZM2G077202 // GRMZM2G069486 // GRMZM2G058310 // GRMZM2G175218
GO:0016755	F	transferase activity, transferring amino-acyl groups	5	3979	31	39203	0.23	1	// GRMZM2G065073 // GRMZM2G438178 // GRMZM2G160556 // GRMZM2G097043 // GRMZM2G091419
GO:0051213	F	dioxygenase activity	10	3979	73	39203	0.23	1	// GRMZM2G165998 // GRMZM2G038677 // GRMZM2G108898 // GRMZM2G040095 // GRMZM2G043417 // GRMZM2G102760 // GRMZM2G109056 // GRMZM2G104843 // GRMZM2G113355 // GRMZM2G417455
GO:0016702	F	oxidoreductase activity, acting on single donors with incorporation of molecular oxygen, incorporation of two atoms of oxygen	9	3979	64	39203	0.23	1	// GRMZM2G038677 // GRMZM2G108898 // GRMZM2G040095 // GRMZM2G043417 // GRMZM2G102760 // GRMZM2G109056 // GRMZM2G104843 // GRMZM2G113355 // GRMZM2G417455
GO:0004427	F	inorganic diphosphatase activity	11	3979	82	39203	0.24	1	// GRMZM2G114126 // GRMZM2G069095 // GRMZM2G046587 // GRMZM2G082390 // GRMZM2G014240 // GRMZM2G104419 // GRMZM2G170927 // GRMZM2G061928 // GRMZM2G104918 // GRMZM2G137930 // GRMZM2G080746
GO:0008565	F	protein transporter activity	22	3979	181	39203	0.24	1	// GRMZM2G084767 // GRMZM2G022258 // GRMZM2G086389 // GRMZM2G473463 // GRMZM2G051262 // GRMZM2G030144 // GRMZM5G898735 // GRMZM2G070765 // GRMZM5G881950 // GRMZM2G038375 // GRMZM2G073498 // GRMZM2G095695 // GRMZM2G070978 // GRMZM2G103771 // GRMZM2G376731 // GRMZM2G451443 // GRMZM2G023008 // GRMZM2G029077 // GRMZM2G054210 // GRMZM2G088088 // GRMZM2G052435 // GRMZM2G311883
GO:0042625	F	ATPase activity, coupled to transmembrane movement of ions	26	3979	217	39203	0.24	1	// GRMZM2G078468 // GRMZM5G855347 // GRMZM2G010152 // GRMZM2G352695 // GRMZM2G138220 // GRMZM2G407825 // GRMZM5G840699 // GRMZM5G878058 // GRMZM2G019404 // GRMZM2G108057 // GRMZM2G175576 // GRMZM2G172183 // GRMZM2G150450 // GRMZM2G398288 // GRMZM2G118919 // GRMZM2G324462 // GRMZM2G078839 // GRMZM2G411916 // GRMZM2G317270 // GRMZM2G055209 // GRMZM2G144083 // GRMZM2G067853 // GRMZM2G008232 // GRMZM…
GO:0005249	F	voltage-gated potassium channel activity	16	3979	127	39203	0.24	1	// AC233870.1_FG004 // GRMZM2G115424 // GRMZM2G047255 // GRMZM2G310569 // GRMZM2G071401 // GRMZM2G011479 // GRMZM2G094051 // GRMZM2G171073 // GRMZM2G153087 // GRMZM2G056501 // GRMZM2G027851 // GRMZM2G028258 // GRMZM2G136508 // GRMZM2G141081 // GRMZM2G086116 // GRMZM2G130442
GO:0015923	F	mannosidase activity	6	3979	40	39203	0.25	1	// GRMZM5G821411 // GRMZM2G334409 // GRMZM2G336678 // GRMZM2G337242 // GRMZM2G172369 // GRMZM2G128914
GO:0005267	F	potassium channel activity	17	3979	137	39203	0.25	1	// AC233870.1_FG004 // GRMZM2G115424 // GRMZM2G047255 // GRMZM2G180612 // GRMZM2G310569 // GRMZM2G071401 // GRMZM2G011479 // GRMZM2G094051 // GRMZM2G171073 // GRMZM2G153087 // GRMZM2G056501 // GRMZM2G027851 // GRMZM2G028258 // GRMZM2G136508 // GRMZM2G141081 // GRMZM2G086116 // GRMZM2G130442
GO:0008289	F	lipid binding	24	3979	202	39203	0.26	1	// GRMZM2G114513 // GRMZM2G097898 // GRMZM2G138516 // GRMZM2G061950 // GRMZM2G323844 // GRMZM2G343588 // GRMZM2G089400 // GRMZM2G132461 // GRMZM2G132442 // GRMZM5G898755 // GRMZM2G083725 // AC207265.3_FG002 // GRMZM2G170760 // GRMZM2G352607 // GRMZM2G175782 // GRMZM2G053803 // GRMZM2G058872 // GRMZM2G468535 // GRMZM2G009136 // GRMZM2G473162 // GRMZM2G044306 // AC234171.1_FG003 // GRMZM2G134502 //…
GO:0004713	F	protein tyrosine kinase activity	8	3979	59	39203	0.27	1	// GRMZM2G051984 // GRMZM2G057618 // GRMZM2G409893 // GRMZM2G071877 // GRMZM2G153945 // GRMZM2G123886 // GRMZM2G346132 // GRMZM2G032409
GO:0004527	F	exonuclease activity	15	3979	121	39203	0.27	1	// GRMZM2G116133 // GRMZM2G310674 // GRMZM2G162537 // GRMZM2G076537 // GRMZM2G142984 // GRMZM2G134903 // GRMZM2G097898 // GRMZM2G081924 // GRMZM2G082097 // GRMZM2G021439 // GRMZM2G106056 // GRMZM2G309109 // GRMZM2G121262 // GRMZM2G377761 // GRMZM2G092991
GO:0005099	F	Ras GTPase activator activity	8	3979	59	39203	0.27	1	// GRMZM2G031370 // GRMZM2G150876 // GRMZM2G155337 // GRMZM2G022308 // GRMZM2G096622 // GRMZM2G047223 // GRMZM2G010941 // GRMZM2G122935
GO:0005097	F	Rab GTPase activator activity	8	3979	59	39203	0.27	1	// GRMZM2G031370 // GRMZM2G150876 // GRMZM2G155337 // GRMZM2G022308 // GRMZM2G096622 // GRMZM2G047223 // GRMZM2G010941 // GRMZM2G122935
GO:0005261	F	cation channel activity	20	3979	168	39203	0.28	1	// AC233870.1_FG004 // GRMZM2G115424 // GRMZM2G047255 // GRMZM2G180612 // GRMZM2G067853 // GRMZM2G310569 // GRMZM2G071401 // GRMZM2G011479 // GRMZM2G094051 // GRMZM2G171073 // GRMZM2G153087 // GRMZM2G056501 // GRMZM2G027851 // GRMZM2G144083 // GRMZM2G028258 // GRMZM2G094928 // GRMZM2G141081 // GRMZM2G136508 // GRMZM2G086116 // GRMZM2G130442
GO:0016780	F	phosphotransferase activity, for other substituted phosphate groups	5	3979	34	39203	0.29	1	// GRMZM2G110646 // GRMZM2G109967 // GRMZM2G171605 // GRMZM2G362718 // GRMZM2G124313
GO:0003913	F	DNA photolyase activity	5	3979	34	39203	0.29	1	// GRMZM2G024739 // GRMZM2G052821 // GRMZM2G104262 // GRMZM2G104608 // GRMZM2G158662
GO:0016701	F	oxidoreductase activity, acting on single donors with incorporation of molecular oxygen	10	3979	78	39203	0.29	1	// GRMZM2G038677 // GRMZM2G126900 // GRMZM2G108898 // GRMZM2G040095 // GRMZM2G043417 // GRMZM2G102760 // GRMZM2G109056 // GRMZM2G104843 // GRMZM2G113355 // GRMZM2G417455
GO:0070003	F	threonine-type peptidase activity	10	3979	79	39203	0.3	1	// AC149828.2_FG002 // GRMZM2G152775 // GRMZM2G374881 // GRMZM2G074386 // GRMZM2G045371 // GRMZM2G092975 // GRMZM2G117544 // GRMZM2G023080 // GRMZM2G102596 // GRMZM2G073571
GO:0004298	F	threonine-type endopeptidase activity	10	3979	79	39203	0.3	1	// AC149828.2_FG002 // GRMZM2G152775 // GRMZM2G374881 // GRMZM2G074386 // GRMZM2G045371 // GRMZM2G092975 // GRMZM2G117544 // GRMZM2G023080 // GRMZM2G102596 // GRMZM2G073571
GO:0019202	F	amino acid kinase activity	8	3979	61	39203	0.3	1	// GRMZM2G067624 // AC203754.4_FG008 // GRMZM2G052935 // GRMZM2G365423 // GRMZM2G024686 // GRMZM2G104546 // GRMZM2G028535 // GRMZM2G339523
GO:0070566	F	adenylyltransferase activity	6	3979	44	39203	0.31	1	// GRMZM2G049329 // GRMZM2G068506 // GRMZM2G051896 // GRMZM5G835810 // GRMZM2G068024 // GRMZM2G106213
GO:0005343	F	organic acid:sodium symporter activity	15	3979	127	39203	0.33	1	// GRMZM2G010433 // GRMZM2G308193 // GRMZM2G045596 // GRMZM2G350626 // GRMZM2G095126 // GRMZM2G332562 // GRMZM2G054870 // AF546187.1_FG011 // GRMZM2G149619 // GRMZM2G160069 // GRMZM5G890665 // GRMZM2G135199 // GRMZM2G156356 // GRMZM2G119725 // GRMZM2G161168
GO:0004806	F	triglyceride lipase activity	9	3979	72	39203	0.33	1	// GRMZM2G070429 // GRMZM2G023049 // GRMZM2G324172 // GRMZM2G059693 // GRMZM2G416817 // GRMZM2G039792 // GRMZM2G165179 // GRMZM2G154687 // GRMZM2G014071
GO:0019205	F	nucleobase, nucleoside, nucleotide kinase activity	13	3979	109	39203	0.33	1	// GRMZM2G141551 // GRMZM5G845021 // GRMZM2G448282 // GRMZM2G072091 // GRMZM2G134797 // GRMZM2G079944 // GRMZM2G013478 // GRMZM2G095302 // GRMZM2G162800 // GRMZM2G030628 // GRMZM2G173209 // GRMZM2G135132 // GRMZM2G060464
GO:0016251	F	general RNA polymerase II transcription factor activity	5	3979	36	39203	0.33	1	// GRMZM2G147614 // GRMZM2G034260 // GRMZM2G017537 // GRMZM2G071626 // GRMZM2G066981
GO:0019200	F	carbohydrate kinase activity	15	3979	127	39203	0.33	1	// GRMZM2G080375 // GRMZM2G132607 // GRMZM2G072091 // GRMZM2G051677 // GRMZM2G004932 // GRMZM2G058745 // GRMZM2G050933 // GRMZM2G086845 // GRMZM2G443985 // GRMZM2G081053 // GRMZM2G059151 // GRMZM5G856653 // GRMZM2G103843 // GRMZM2G135132 // GRMZM2G171713
GO:0004969	F	histamine receptor activity	13	3979	110	39203	0.34	1	// GRMZM5G878732 // GRMZM2G047255 // GRMZM2G102838 // GRMZM2G071401 // GRMZM2G089406 // GRMZM2G138125 // GRMZM2G031930 // GRMZM2G075921 // GRMZM5G897673 // GRMZM2G090693 // GRMZM2G057973 // GRMZM2G159498 // GRMZM5G806649
GO:0008528	F	peptide receptor activity, G-protein coupled	13	3979	110	39203	0.34	1	// GRMZM2G444808 // GRMZM2G045005 // GRMZM2G107322 // GRMZM2G098187 // GRMZM2G120971 // GRMZM2G072117 // GRMZM2G075117 // GRMZM2G408376 // GRMZM2G179147 // GRMZM2G067964 // GRMZM2G371944 // GRMZM2G023444 // GRMZM2G308203
GO:0001653	F	peptide receptor activity	13	3979	110	39203	0.34	1	// GRMZM2G444808 // GRMZM2G045005 // GRMZM2G107322 // GRMZM2G098187 // GRMZM2G120971 // GRMZM2G072117 // GRMZM2G075117 // GRMZM2G408376 // GRMZM2G179147 // GRMZM2G067964 // GRMZM2G371944 // GRMZM2G023444 // GRMZM2G308203
GO:0004022	F	alcohol dehydrogenase (NAD) activity	7	3979	55	39203	0.35	1	// GRMZM2G109743 // GRMZM2G043602 // GRMZM2G025243 // GRMZM2G128146 // GRMZM2G152258 // GRMZM2G135277 // GRMZM2G358051
GO:0050824	F	water binding	184	3979	1758	39203	0.35	1	// GRMZM2G012479 // GRMZM2G111216 // GRMZM2G032280 // GRMZM2G048243 // GRMZM2G084684 // GRMZM2G106798 // GRMZM2G168898 // GRMZM2G035445 // GRMZM2G026800 // GRMZM2G155232 // GRMZM2G400938 // GRMZM2G088727 // GRMZM2G033915 // GRMZM2G104179 // GRMZM2G119485 // GRMZM2G176063 // GRMZM2G442804 // GRMZM2G021549 // GRMZM2G174784 // GRMZM2G130868 // GRMZM2G105901 // GRMZM2G056407 // GRMZM2G178916 // GRMZM…
GO:0050825	F	ice binding	184	3979	1758	39203	0.35	1	// GRMZM2G012479 // GRMZM2G111216 // GRMZM2G032280 // GRMZM2G048243 // GRMZM2G084684 // GRMZM2G106798 // GRMZM2G168898 // GRMZM2G035445 // GRMZM2G026800 // GRMZM2G155232 // GRMZM2G400938 // GRMZM2G088727 // GRMZM2G033915 // GRMZM2G104179 // GRMZM2G119485 // GRMZM2G176063 // GRMZM2G442804 // GRMZM2G021549 // GRMZM2G174784 // GRMZM2G130868 // GRMZM2G105901 // GRMZM2G056407 // GRMZM2G178916 // GRMZM…
GO:0004722	F	protein serine/threonine phosphatase activity	13	3979	111	39203	0.36	1	// GRMZM2G126435 // GRMZM2G166297 // GRMZM2G010017 // GRMZM2G042627 // GRMZM2G057907 // GRMZM2G465287 // GRMZM2G059453 // GRMZM2G040642 // GRMZM2G156543 // GRMZM2G442404 // GRMZM5G833774 // GRMZM2G006416 // GRMZM2G001243
GO:0008375	F	acetylglucosaminyltransferase activity	5	3979	38	39203	0.36	1	// AC208327.4_FG006 // GRMZM2G104118 // GRMZM2G063133 // GRMZM2G018869 // GRMZM2G038898
GO:0008235	F	metalloexopeptidase activity	9	3979	75	39203	0.37	1	// AC233895.1_FG001 // GRMZM2G421495 // GRMZM2G006069 // GRMZM2G169095 // GRMZM5G837364 // GRMZM2G002879 // GRMZM2G131473 // GRMZM2G106683 // GRMZM2G113062
GO:0015370	F	solute:sodium symporter activity	15	3979	131	39203	0.37	1	// GRMZM2G010433 // GRMZM2G308193 // GRMZM2G045596 // GRMZM2G350626 // GRMZM2G095126 // GRMZM2G332562 // GRMZM2G054870 // AF546187.1_FG011 // GRMZM2G149619 // GRMZM2G160069 // GRMZM5G890665 // GRMZM2G135199 // GRMZM2G156356 // GRMZM2G119725 // GRMZM2G161168
GO:0005509	F	calcium ion binding	57	3979	534	39203	0.38	1	// GRMZM2G104254 // GRMZM2G312438 // GRMZM2G036099 // GRMZM2G146378 // GRMZM2G116243 // GRMZM2G134502 // GRMZM2G303631 // GRMZM2G134668 // GRMZM2G115660 // GRMZM2G152891 // GRMZM2G347541 // GRMZM2G067546 // GRMZM2G067511 // GRMZM2G080871 // GRMZM2G029107 // GRMZM2G180160 // GRMZM2G097827 // GRMZM2G145088 // GRMZM2G047486 // GRMZM2G048846 // GRMZM2G132461 // GRMZM2G145972 // GRMZM2G154489 // GRMZM…
GO:0016799	F	hydrolase activity, hydrolyzing N-glycosyl compounds	5	3979	39	39203	0.38	1	// GRMZM2G139031 // GRMZM2G143535 // GRMZM2G164062 // GRMZM2G169333 // GRMZM2G175269
GO:0005096	F	GTPase activator activity	16	3979	142	39203	0.38	1	// GRMZM2G031370 // GRMZM2G150876 // GRMZM2G117329 // GRMZM2G155337 // GRMZM2G022308 // GRMZM2G176612 // GRMZM2G126946 // GRMZM2G138349 // GRMZM2G047223 // GRMZM2G010941 // GRMZM2G054821 // GRMZM2G119886 // GRMZM2G122935 // GRMZM2G038820 // GRMZM2G096622 // GRMZM2G154716
GO:0016298	F	lipase activity	17	3979	152	39203	0.39	1	// GRMZM2G090230 // GRMZM2G070429 // GRMZM2G023049 // GRMZM2G010435 // GRMZM2G059693 // GRMZM2G416817 // GRMZM2G163709 // GRMZM2G312438 // GRMZM2G324172 // GRMZM2G105362 // GRMZM2G157760 // GRMZM2G032376 // GRMZM2G061969 // GRMZM2G039792 // GRMZM2G165179 // GRMZM2G154687 // GRMZM2G014071
GO:0016759	F	cellulose synthase activity	7	3979	58	39203	0.39	1	// GRMZM2G142898 // GRMZM2G028353 // GRMZM2G012044 // GRMZM2G108600 // GRMZM2G157729 // GRMZM2G113137 // GRMZM2G025231
GO:0016835	F	carbon-oxygen lyase activity	20	3979	181	39203	0.39	1	// GRMZM2G034848 // GRMZM2G139031 // GRMZM2G005955 // GRMZM2G370852 // GRMZM2G036708 // GRMZM2G094165 // GRMZM2G082185 // GRMZM5G804881 // GRMZM2G097043 // GRMZM2G085381 // GRMZM2G064302 // GRMZM2G414528 // GRMZM2G443985 // GRMZM5G807267 // GRMZM2G097421 // GRMZM2G036861 // AC213621.5_FG002 // GRMZM2G169333 // GRMZM2G121878 // GRMZM2G074821
GO:0004518	F	nuclease activity	34	3979	314	39203	0.39	1	// GRMZM2G413853 // GRMZM2G388915 // GRMZM2G097898 // GRMZM2G065804 // GRMZM2G131756 // GRMZM2G162537 // GRMZM2G405815 // GRMZM2G101105 // GRMZM2G377761 // GRMZM2G073510 // GRMZM2G139329 // GRMZM2G076537 // GRMZM2G092991 // GRMZM2G064936 // GRMZM2G021439 // GRMZM2G106056 // GRMZM2G168744 // GRMZM2G028665 // GRMZM2G335126 // GRMZM2G144705 // GRMZM2G116133 // GRMZM2G032977 // GRMZM2G121262 // GRMZM…
GO:0015079	F	potassium ion transmembrane transporter activity	7	3979	58	39203	0.39	1	// GRMZM2G086389 // GRMZM2G020766 // GRMZM2G005040 // GRMZM2G084486 // GRMZM2G021725 // GRMZM2G125387 // AC233953.1_FG005
GO:0004888	F	transmembrane receptor activity	69	3979	653	39203	0.39	1	// GRMZM2G031930 // GRMZM2G114140 // GRMZM2G076602 // GRMZM2G369371 // GRMZM2G401308 // GRMZM2G093405 // GRMZM2G170699 // GRMZM2G075921 // GRMZM2G444808 // GRMZM2G090693 // GRMZM2G068917 // GRMZM2G008862 // GRMZM2G055276 // GRMZM2G308203 // GRMZM2G337113 // GRMZM2G047255 // GRMZM2G374169 // GRMZM2G098187 // GRMZM2G089406 // GRMZM2G019621 // GRMZM2G057973 // GRMZM2G181376 // GRMZM2G020104 // GRMZM…
GO:0008060	F	ARF GTPase activator activity	8	3979	68	39203	0.4	1	// GRMZM2G176612 // GRMZM2G117329 // GRMZM2G126946 // GRMZM2G138349 // GRMZM2G119886 // GRMZM2G054821 // GRMZM2G038820 // GRMZM2G154716
GO:0016160	F	amylase activity	5	3979	40	39203	0.4	1	// GRMZM2G450125 // GRMZM2G077202 // GRMZM2G069486 // GRMZM2G058310 // GRMZM2G175218
GO:0016628	F	oxidoreductase activity, acting on the CH-CH group of donors, NAD or NADP as acceptor	15	3979	134	39203	0.4	1	// GRMZM2G109743 // GRMZM2G324297 // GRMZM2G043602 // GRMZM2G025243 // GRMZM2G128146 // GRMZM2G071987 // GRMZM2G009940 // GRMZM2G152258 // GRMZM2G141607 // GRMZM2G090241 // GRMZM2G464885 // GRMZM2G026930 // GRMZM2G135277 // GRMZM2G351023 // GRMZM2G090733
GO:0016491	F	oxidoreductase activity	336	3979	3266	39203	0.41	1	// GRMZM2G012479 // GRMZM2G361693 // GRMZM2G132903 // GRMZM2G043776 // GRMZM2G179521 // GRMZM2G132169 // GRMZM2G061830 // GRMZM2G124455 // GRMZM2G045319 // GRMZM5G899851 // GRMZM2G122280 // GRMZM2G009940 // GRMZM2G016836 // GRMZM5G836353 // GRMZM2G079759 // GRMZM2G339367 // GRMZM2G051004 // GRMZM2G141607 // GRMZM2G405581 // GRMZM2G415359 // GRMZM2G090087 // GRMZM2G552322 // GRMZM2G158629 // GRMZM…
GO:0016798	F	hydrolase activity, acting on glycosyl bonds	86	3979	821	39203	0.41	1	// GRMZM2G115451 // GRMZM2G143535 // GRMZM2G154678 // GRMZM2G077299 // GRMZM2G467435 // GRMZM2G181259 // GRMZM2G433528 // GRMZM2G172369 // GRMZM2G147687 // GRMZM2G053554 // GRMZM5G882418 // GRMZM2G179696 // GRMZM2G435380 // GRMZM2G137535 // GRMZM2G019783 // GRMZM2G000093 // GRMZM2G111143 // GRMZM2G055699 // GRMZM2G164676 // GRMZM2G148167 // GRMZM2G095725 // GRMZM2G174598 // GRMZM2G446047 // GRMZM…
GO:0022843	F	voltage-gated cation channel activity	16	3979	145	39203	0.41	1	// AC233870.1_FG004 // GRMZM2G115424 // GRMZM2G047255 // GRMZM2G310569 // GRMZM2G071401 // GRMZM2G011479 // GRMZM2G094051 // GRMZM2G171073 // GRMZM2G153087 // GRMZM2G056501 // GRMZM2G027851 // GRMZM2G028258 // GRMZM2G136508 // GRMZM2G141081 // GRMZM2G086116 // GRMZM2G130442
GO:0008081	F	phosphoric diester hydrolase activity	11	3979	97	39203	0.41	1	// GRMZM2G141731 // GRMZM2G021482 // GRMZM2G312438 // GRMZM2G045753 // GRMZM2G103382 // GRMZM2G157760 // GRMZM2G061969 // GRMZM2G078650 // GRMZM2G163709 // GRMZM2G064962 // GRMZM2G109286
GO:0005488	F	binding	2471	3979	24279	39203	0.42	1	// GRMZM2G410357 // GRMZM2G373738 // GRMZM2G312438 // GRMZM2G013890 // GRMZM5G874163 // GRMZM2G013892 // GRMZM2G103270 // GRMZM2G070961 // GRMZM2G181453 // GRMZM2G064936 // GRMZM2G407825 // GRMZM2G024851 // GRMZM2G304745 // GRMZM2G457381 // GRMZM2G033915 // GRMZM2G006428 // GRMZM2G104179 // GRMZM2G119485 // GRMZM2G104918 // GRMZM2G173770 // GRMZM2G145827 // GRMZM2G037923 // GRMZM2G127537 // GRMZM…
GO:0015077	F	monovalent inorganic cation transmembrane transporter activity	35	3979	329	39203	0.42	1	// GRMZM2G451281 // GRMZM2G078468 // GRMZM2G165991 // GRMZM2G086389 // GRMZM2G052088 // GRMZM2G165483 // GRMZM2G170457 // GRMZM2G060054 // GRMZM5G893252 // GRMZM2G101020 // GRMZM2G138220 // GRMZM2G067417 // GRMZM2G021331 // GRMZM2G064753 // GRMZM2G020766 // GRMZM2G106056 // AC233953.1_FG005 // GRMZM2G021725 // AC214350.3_FG007 // GRMZM2G127683 // GRMZM2G084486 // GRMZM2G048013 // GRMZM2G027851 //…
GO:0008170	F	N-methyltransferase activity	8	3979	69	39203	0.42	1	// GRMZM2G042442 // GRMZM2G033544 // GRMZM5G855860 // GRMZM2G057448 // GRMZM2G096815 // GRMZM2G109885 // GRMZM2G352431 // GRMZM2G318803
GO:0016709	F	oxidoreductase activity, acting on paired donors, with incorporation or reduction of molecular oxygen, NADH or NADPH as one donor, and incorporation of one atom of oxygen	9	3979	79	39203	0.42	1	// GRMZM2G127139 // GRMZM2G091819 // GRMZM2G106588 // GRMZM2G134270 // GRMZM2G039396 // GRMZM2G135029 // GRMZM2G152436 // GRMZM2G700188 // GRMZM2G019515
GO:0030246	F	carbohydrate binding	29	3979	271	39203	0.42	1	// GRMZM2G131329 // GRMZM2G336678 // GRMZM2G056629 // GRMZM2G453565 // GRMZM2G160958 // GRMZM2G167497 // GRMZM2G172369 // GRMZM2G132036 // GRMZM2G334409 // GRMZM2G041356 // GRMZM2G315401 // GRMZM2G400602 // GRMZM2G337242 // GRMZM2G005849 // GRMZM2G384755 // GRMZM2G419290 // GRMZM2G450771 // GRMZM2G039588 // GRMZM2G417455 // GRMZM2G075247 // GRMZM2G075958 // GRMZM2G000620 // GRMZM2G174675 // GRMZM…
GO:0016860	F	intramolecular oxidoreductase activity	9	3979	79	39203	0.42	1	// GRMZM2G133082 // GRMZM2G439389 // GRMZM2G081682 // GRMZM2G017257 // GRMZM2G456086 // GRMZM5G874903 // GRMZM2G169326 // GRMZM2G146206 // GRMZM2G076075
GO:0016810	F	hydrolase activity, acting on carbon-nitrogen (but not peptide) bonds	16	3979	148	39203	0.44	1	// GRMZM2G018771 // GRMZM5G895188 // GRMZM2G169365 // GRMZM2G156803 // GRMZM2G168281 // GRMZM2G367886 // GRMZM2G180982 // GRMZM2G020002 // GRMZM2G306374 // GRMZM2G319465 // GRMZM2G124091 // GRMZM2G163572 // GRMZM2G039463 // GRMZM2G064159 // GRMZM5G831308 // GRMZM2G336908
GO:0043565	F	sequence-specific DNA binding	102	3979	985	39203	0.44	1	// GRMZM2G003514 // GRMZM2G138340 // GRMZM2G004334 // GRMZM2G370332 // GRMZM2G132868 // GRMZM2G176612 // GRMZM2G398506 // GRMZM2G024851 // GRMZM2G171365 // GRMZM2G131961 // GRMZM2G001139 // GRMZM2G127537 // GRMZM2G059851 // GRMZM2G366130 // GRMZM2G359952 // GRMZM2G126808 // GRMZM2G161435 // GRMZM2G080731 // GRMZM2G063216 // GRMZM2G151295 // GRMZM2G030877 // GRMZM2G008166 // GRMZM2G478417 // GRMZM…
GO:0016847	F	1-aminocyclopropane-1-carboxylate synthase activity	5	3979	42	39203	0.44	1	// GRMZM2G170595 // GRMZM2G120563 // GRMZM2G088064 // GRMZM2G400604 // GRMZM2G117230
GO:0016779	F	nucleotidyltransferase activity	49	3979	468	39203	0.44	1	// GRMZM2G084762 // GRMZM2G068506 // GRMZM2G115245 // GRMZM2G051896 // GRMZM5G835810 // GRMZM2G161493 // GRMZM5G895064 // GRMZM2G129457 // GRMZM2G018022 // GRMZM5G819999 // GRMZM2G033634 // GRMZM5G809078 // GRMZM2G086904 // GRMZM2G143588 // GRMZM2G044306 // GRMZM2G155729 // GRMZM2G302160 // GRMZM2G079658 // GRMZM2G025294 // GRMZM2G068024 // GRMZM2G453424 // GRMZM2G020142 // GRMZM2G054225 // GRMZM…
GO:0008667	F	2,3-dihydro-2,3-dihydroxybenzoate dehydrogenase activity	13	3979	119	39203	0.44	1	// GRMZM2G109743 // GRMZM2G141607 // GRMZM2G043602 // GRMZM2G025243 // GRMZM2G128146 // GRMZM2G071987 // GRMZM2G009940 // GRMZM2G152258 // GRMZM2G464885 // GRMZM2G026930 // GRMZM2G135277 // GRMZM2G351023 // GRMZM2G090733
GO:0016811	F	hydrolase activity, acting on carbon-nitrogen (but not peptide) bonds, in linear amides	7	3979	62	39203	0.45	1	// GRMZM2G018771 // GRMZM5G895188 // GRMZM2G168281 // GRMZM2G367886 // GRMZM2G180982 // GRMZM2G163572 // GRMZM2G039463
GO:0016765	F	transferase activity, transferring alkyl or aryl (other than methyl) groups	16	3979	149	39203	0.45	1	// GRMZM2G178859 // GRMZM2G095806 // GRMZM2G365160 // GRMZM2G162672 // GRMZM2G054803 // GRMZM2G162776 // GRMZM2G174675 // GRMZM2G126161 // GRMZM2G056388 // GRMZM2G064255 // GRMZM2G319109 // GRMZM2G401934 // GRMZM2G100858 // GRMZM2G007957 // GRMZM2G396212 // GRMZM2G097258
GO:0016861	F	intramolecular oxidoreductase activity, interconverting aldoses and ketoses	8	3979	72	39203	0.46	1	// GRMZM2G081682 // GRMZM2G439389 // GRMZM2G017257 // GRMZM2G456086 // GRMZM5G874903 // GRMZM2G169326 // GRMZM2G146206 // GRMZM2G076075
GO:0016846	F	carbon-sulfur lyase activity	8	3979	72	39203	0.46	1	// GRMZM2G125310 // GRMZM2G400604 // GRMZM2G141810 // GRMZM2G066345 // GRMZM2G170595 // GRMZM2G120563 // GRMZM2G088064 // GRMZM2G117230
GO:0003702	F	RNA polymerase II transcription factor activity	11	3979	101	39203	0.46	1	// GRMZM2G022052 // GRMZM2G034260 // GRMZM2G017537 // GRMZM2G066981 // GRMZM2G108716 // GRMZM2G071626 // GRMZM2G132633 // GRMZM2G147614 // GRMZM2G064390 // GRMZM2G060284 // GRMZM2G149238
GO:0004930	F	G-protein coupled receptor activity	63	3979	608	39203	0.46	1	// GRMZM2G031930 // GRMZM2G114140 // GRMZM2G076602 // GRMZM2G369371 // GRMZM2G401308 // GRMZM2G093405 // GRMZM2G170699 // GRMZM2G444808 // GRMZM2G090693 // GRMZM2G068917 // GRMZM2G008862 // GRMZM2G055276 // GRMZM2G308203 // GRMZM2G337113 // GRMZM2G047255 // GRMZM2G374169 // GRMZM2G098187 // GRMZM2G089406 // GRMZM2G019621 // GRMZM2G057973 // GRMZM2G181376 // GRMZM2G075921 // GRMZM2G057652 // GRMZM…
GO:0016627	F	oxidoreductase activity, acting on the CH-CH group of donors	21	3979	200	39203	0.47	1	// GRMZM2G109743 // GRMZM2G064799 // GRMZM2G324297 // GRMZM2G043602 // GRMZM2G020548 // GRMZM5G864319 // GRMZM2G071987 // GRMZM2G025243 // GRMZM2G128146 // GRMZM2G039396 // GRMZM2G009940 // GRMZM2G152258 // GRMZM2G141607 // GRMZM2G351023 // GRMZM2G464885 // GRMZM2G026930 // GRMZM2G135277 // GRMZM2G090241 // GRMZM2G120740 // GRMZM2G043776 // GRMZM2G090733
GO:0003746	F	translation elongation factor activity	8	3979	73	39203	0.47	1	// GRMZM2G059580 // GRMZM2G144030 // GRMZM2G022662 // GRMZM2G108716 // GRMZM2G439201 // AC233866.1_FG006 // GRMZM2G122871 // GRMZM2G029559
GO:0008047	F	enzyme activator activity	16	3979	151	39203	0.47	1	// GRMZM2G031370 // GRMZM2G150876 // GRMZM2G117329 // GRMZM2G155337 // GRMZM2G022308 // GRMZM2G176612 // GRMZM2G126946 // GRMZM2G138349 // GRMZM2G047223 // GRMZM2G010941 // GRMZM2G054821 // GRMZM2G119886 // GRMZM2G122935 // GRMZM2G038820 // GRMZM2G096622 // GRMZM2G154716
GO:0016758	F	transferase activity, transferring hexosyl groups	56	3979	542	39203	0.47	1	// GRMZM2G413044 // GRMZM2G048762 // GRMZM2G063133 // GRMZM2G126988 // GRMZM2G430680 // GRMZM2G180951 // GRMZM2G018869 // GRMZM2G105791 // GRMZM2G085577 // GRMZM2G012044 // GRMZM2G132866 // GRMZM2G055331 // GRMZM2G060659 // GRMZM2G174855 // GRMZM2G119265 // GRMZM2G178892 // GRMZM2G074158 // GRMZM2G142898 // GRMZM2G141399 // GRMZM2G108600 // GRMZM2G028353 // GRMZM2G160958 // GRMZM2G176699 // GRMZM…
GO:0004553	F	hydrolase activity, hydrolyzing O-glycosyl compounds	79	3979	767	39203	0.47	1	// GRMZM2G115451 // GRMZM2G164676 // GRMZM2G114140 // GRMZM2G088753 // GRMZM5G858249 // GRMZM2G037694 // AC217401.3_FG002 // AC234160.1_FG003 // GRMZM2G174598 // GRMZM2G446047 // GRMZM2G077299 // GRMZM2G172369 // GRMZM2G174855 // GRMZM2G181227 // GRMZM2G057129 // GRMZM2G000566 // GRMZM2G441722 // GRMZM2G139828 // GRMZM2G137535 // GRMZM2G467435 // GRMZM2G147221 // GRMZM2G070271 // GRMZM2G168364 //…
GO:0035240	F	dopamine binding	13	3979	123	39203	0.49	1	// GRMZM2G337113 // GRMZM2G047255 // GRMZM2G113216 // GRMZM2G068917 // GRMZM2G401308 // GRMZM2G093405 // GRMZM2G170699 // GRMZM2G029587 // GRMZM2G120933 // GRMZM2G008862 // GRMZM2G029547 // GRMZM2G476685 // GRMZM2G046297
GO:0004952	F	dopamine receptor activity	13	3979	123	39203	0.49	1	// GRMZM2G337113 // GRMZM2G047255 // GRMZM2G113216 // GRMZM2G068917 // GRMZM2G401308 // GRMZM2G093405 // GRMZM2G170699 // GRMZM2G029587 // GRMZM2G120933 // GRMZM2G008862 // GRMZM2G029547 // GRMZM2G476685 // GRMZM2G046297
GO:0043178	F	alcohol binding	13	3979	123	39203	0.49	1	// GRMZM2G337113 // GRMZM2G047255 // GRMZM2G113216 // GRMZM2G068917 // GRMZM2G401308 // GRMZM2G093405 // GRMZM2G170699 // GRMZM2G029587 // GRMZM2G120933 // GRMZM2G008862 // GRMZM2G029547 // GRMZM2G476685 // GRMZM2G046297
GO:0015078	F	hydrogen ion transmembrane transporter activity	28	3979	271	39203	0.49	1	// GRMZM2G451281 // GRMZM2G078468 // GRMZM2G165991 // GRMZM2G052088 // GRMZM2G165483 // GRMZM2G170457 // GRMZM2G060054 // GRMZM5G893252 // GRMZM2G101020 // GRMZM2G138220 // GRMZM2G067417 // GRMZM2G021331 // GRMZM2G064753 // GRMZM2G106056 // GRMZM2G113139 // AC214350.3_FG007 // GRMZM2G127683 // GRMZM2G048013 // GRMZM2G027851 // GRMZM2G055089 // GRMZM2G037342 // GRMZM2G177005 // GRMZM2G078839 // GR…
GO:0004197	F	cysteine-type endopeptidase activity	17	3979	164	39203	0.5	1	// GRMZM2G100286 // GRMZM2G120816 // GRMZM2G463291 // GRMZM2G010435 // GRMZM2G120079 // GRMZM2G069856 // AC209242.3_FG003 // GRMZM2G135362 // GRMZM2G037343 // GRMZM2G070571 // GRMZM5G864693 // GRMZM2G158629 // GRMZM2G047546 // GRMZM2G083394 // GRMZM2G098298 // GRMZM2G108849 // GRMZM2G099765
GO:0017153	F	sodium:dicarboxylate symporter activity	12	3979	114	39203	0.5	1	// GRMZM2G010433 // GRMZM2G308193 // GRMZM2G045596 // GRMZM2G350626 // GRMZM2G095126 // GRMZM2G332562 // GRMZM2G054870 // GRMZM2G160069 // GRMZM2G161168 // GRMZM2G135199 // GRMZM2G156356 // GRMZM2G119725
GO:0005310	F	dicarboxylic acid transmembrane transporter activity	12	3979	114	39203	0.5	1	// GRMZM2G010433 // GRMZM2G308193 // GRMZM2G045596 // GRMZM2G350626 // GRMZM2G095126 // GRMZM2G332562 // GRMZM2G054870 // GRMZM2G160069 // GRMZM2G161168 // GRMZM2G135199 // GRMZM2G156356 // GRMZM2G119725
GO:0015296	F	anion:cation symporter activity	12	3979	114	39203	0.5	1	// GRMZM2G010433 // GRMZM2G308193 // GRMZM2G045596 // GRMZM2G350626 // GRMZM2G095126 // GRMZM2G332562 // GRMZM2G054870 // GRMZM2G160069 // GRMZM2G161168 // GRMZM2G135199 // GRMZM2G156356 // GRMZM2G119725
GO:0004620	F	phospholipase activity	7	3979	66	39203	0.51	1	// GRMZM2G090230 // GRMZM2G010435 // GRMZM2G163709 // GRMZM2G312438 // GRMZM2G105362 // GRMZM2G157760 // GRMZM2G061969
GO:0005102	F	receptor binding	19	3979	184	39203	0.51	1	// GRMZM2G134341 // GRMZM2G154211 // GRMZM2G180716 // GRMZM5G806649 // GRMZM2G145226 // GRMZM2G456452 // GRMZM2G000739 // GRMZM2G092120 // GRMZM2G180930 // GRMZM2G454124 // GRMZM2G311665 // AC234160.1_FG003 // GRMZM2G142779 // GRMZM2G175867 // GRMZM2G472693 // GRMZM2G015097 // GRMZM2G065030 // GRMZM2G062738 // GRMZM2G017789
GO:0019904	F	protein domain specific binding	6	3979	56	39203	0.51	1	// GRMZM2G106424 // GRMZM2G107756 // GRMZM2G153823 // GRMZM2G006207 // AC217050.4_FG006 // GRMZM2G140545
GO:0004872	F	receptor activity	110	3979	1082	39203	0.51	1	// GRMZM2G369371 // GRMZM2G075921 // GRMZM2G090693 // GRMZM2G110897 // GRMZM2G008862 // GRMZM2G337113 // GRMZM2G047255 // GRMZM2G089406 // GRMZM2G031930 // GRMZM2G057652 // GRMZM2G072892 // GRMZM5G885867 // GRMZM2G476685 // GRMZM2G330019 // GRMZM2G065388 // GRMZM2G179696 // GRMZM2G130379 // GRMZM2G005146 // GRMZM2G097851 // GRMZM2G138125 // GRMZM2G071401 // GRMZM2G152768 // GRMZM2G072117 // GRMZM…
GO:0004707	F	MAP kinase activity	7	3979	67	39203	0.53	1	// GRMZM2G306028 // GRMZM2G062914 // GRMZM2G123886 // GRMZM2G134162 // GRMZM2G052206 // GRMZM2G030305 // GRMZM2G115755
GO:0004702	F	receptor signaling protein serine/threonine kinase activity	7	3979	67	39203	0.53	1	// GRMZM2G306028 // GRMZM2G062914 // GRMZM2G123886 // GRMZM2G134162 // GRMZM2G052206 // GRMZM2G030305 // GRMZM2G115755
GO:0016840	F	carbon-nitrogen lyase activity	6	3979	57	39203	0.53	1	// GRMZM2G177928 // GRMZM2G359070 // GRMZM2G074604 // GRMZM2G081582 // GRMZM2G569855 // GRMZM2G101142
GO:0016679	F	oxidoreductase activity, acting on diphenols and related substances as donors	6	3979	57	39203	0.53	1	// GRMZM2G451281 // GRMZM2G132169 // GRMZM2G305526 // GRMZM2G165483 // GRMZM2G170457 // AC214350.3_FG007
GO:0005057	F	receptor signaling protein activity	7	3979	67	39203	0.53	1	// GRMZM2G306028 // GRMZM2G062914 // GRMZM2G123886 // GRMZM2G134162 // GRMZM2G052206 // GRMZM2G030305 // GRMZM2G115755
GO:0016986	F	transcription initiation factor activity	8	3979	79	39203	0.56	1	// GRMZM2G158526 // GRMZM2G002276 // GRMZM2G077436 // GRMZM2G333623 // GRMZM2G144196 // GRMZM2G149230 // GRMZM2G084195 // GRMZM2G543629
GO:0008188	F	neuropeptide receptor activity	5	3979	49	39203	0.56	1	// GRMZM2G075117 // GRMZM2G072117 // GRMZM2G098187 // GRMZM2G107322 // GRMZM2G408376
GO:0042923	F	neuropeptide binding	5	3979	49	39203	0.56	1	// GRMZM2G075117 // GRMZM2G072117 // GRMZM2G098187 // GRMZM2G107322 // GRMZM2G408376
GO:0022890	F	inorganic cation transmembrane transporter activity	43	3979	431	39203	0.57	1	// GRMZM2G451281 // GRMZM2G078468 // GRMZM2G165991 // GRMZM2G086389 // GRMZM2G052088 // GRMZM2G165483 // GRMZM2G170457 // GRMZM2G060054 // GRMZM5G893252 // GRMZM2G010152 // GRMZM2G101020 // GRMZM2G352695 // GRMZM2G138220 // GRMZM2G067417 // GRMZM2G148060 // GRMZM2G021331 // GRMZM2G064753 // GRMZM2G020766 // GRMZM2G106056 // AC233953.1_FG005 // GRMZM2G021725 // AC214350.3_FG007 // GRMZM2G127683 //…
GO:0016836	F	hydro-lyase activity	14	3979	141	39203	0.57	1	// GRMZM2G034848 // GRMZM2G121878 // GRMZM2G005955 // GRMZM2G370852 // GRMZM2G074821 // GRMZM2G094165 // GRMZM5G804881 // GRMZM2G097043 // GRMZM2G064302 // GRMZM2G414528 // GRMZM2G085381 // GRMZM5G807267 // AC213621.5_FG002 // GRMZM2G097421
GO:0004519	F	endonuclease activity	15	3979	151	39203	0.57	1	// GRMZM2G413853 // GRMZM2G388915 // GRMZM2G064936 // GRMZM2G124301 // GRMZM2G113228 // GRMZM2G168744 // GRMZM2G073510 // GRMZM2G131756 // GRMZM2G106056 // GRMZM2G309109 // GRMZM2G101105 // GRMZM2G065804 // GRMZM2G335126 // GRMZM2G144705 // GRMZM2G032977
GO:0015082	F	di-, tri-valent inorganic cation transmembrane transporter activity	8	3979	81	39203	0.58	1	// GRMZM2G352695 // GRMZM2G150450 // GRMZM2G148060 // GRMZM2G317270 // GRMZM2G144083 // GRMZM2G118919 // GRMZM2G010152 // GRMZM2G175576
GO:0004521	F	endoribonuclease activity	6	3979	60	39203	0.58	1	// GRMZM2G413853 // GRMZM2G064936 // GRMZM2G124301 // GRMZM2G065804 // GRMZM2G101105 // GRMZM2G335126
GO:0008227	F	G-protein coupled amine receptor activity	31	3979	314	39203	0.59	1	// GRMZM2G181376 // GRMZM2G068917 // GRMZM2G401308 // GRMZM2G093405 // GRMZM2G170699 // GRMZM2G090693 // GRMZM2G008862 // GRMZM2G057973 // GRMZM2G337113 // GRMZM2G047255 // GRMZM2G374169 // GRMZM2G089406 // GRMZM2G019621 // GRMZM2G031930 // GRMZM2G075921 // GRMZM2G113216 // GRMZM2G476685 // GRMZM2G102838 // GRMZM5G878732 // GRMZM2G417835 // GRMZM2G029587 // GRMZM2G120933 // GRMZM2G082640 // GRMZM…
GO:0016866	F	intramolecular transferase activity	14	3979	144	39203	0.6	1	// GRMZM2G151200 // GRMZM2G174149 // GRMZM2G179454 // GRMZM2G156748 // GRMZM2G065494 // GRMZM2G137786 // GRMZM2G028369 // GRMZM2G050077 // GRMZM2G112352 // GRMZM2G023289 // GRMZM2G006937 // GRMZM2G003385 // GRMZM2G315806 // GRMZM2G166597
GO:0004499	F	flavin-containing monooxygenase activity	7	3979	73	39203	0.61	1	// GRMZM2G091819 // GRMZM2G106588 // GRMZM2G039396 // GRMZM2G135029 // GRMZM2G152436 // GRMZM2G700188 // GRMZM2G019515
GO:0005199	F	structural constituent of cell wall	19	3979	197	39203	0.62	1	// GRMZM2G145666 // GRMZM2G102838 // GRMZM2G064111 // GRMZM2G358830 // GRMZM2G142779 // GRMZM2G307906 // GRMZM2G075680 // GRMZM2G072117 // GRMZM5G872442 // GRMZM2G020986 // GRMZM5G864335 // GRMZM2G105253 // GRMZM2G162329 // GRMZM2G135359 // GRMZM2G704277 // GRMZM2G178916 // GRMZM2G179696 // GRMZM2G401308 // GRMZM2G355636
GO:0008276	F	protein methyltransferase activity	5	3979	53	39203	0.63	1	// GRMZM2G423027 // GRMZM2G042442 // GRMZM2G318803 // GRMZM2G100315 // GRMZM2G352431
GO:0003887	F	DNA-directed DNA polymerase activity	6	3979	64	39203	0.63	1	// GRMZM2G115245 // GRMZM2G143588 // GRMZM2G302160 // GRMZM2G337143 // GRMZM2G319988 // GRMZM2G124876
GO:0016760	F	cellulose synthase (UDP-forming) activity	5	3979	54	39203	0.64	1	// GRMZM2G012044 // GRMZM2G142898 // GRMZM2G113137 // GRMZM2G025231 // GRMZM2G028353
GO:0004252	F	serine-type endopeptidase activity	28	3979	293	39203	0.65	1	// GRMZM2G118037 // GRMZM2G162699 // GRMZM2G100889 // GRMZM2G348873 // GRMZM2G124876 // GRMZM2G116514 // GRMZM5G870629 // GRMZM2G457381 // GRMZM2G109560 // GRMZM2G056373 // GRMZM2G046537 // GRMZM2G319138 // GRMZM2G480451 // GRMZM2G132032 // GRMZM2G379540 // GRMZM2G137550 // GRMZM2G015238 // GRMZM2G001755 // GRMZM2G149994 // GRMZM2G003984 // AC212112.4_FG002 // GRMZM2G014499 // GRMZM2G073223 // GR…
GO:0004175	F	endopeptidase activity	91	3979	932	39203	0.66	1	// GRMZM2G054905 // GRMZM2G103662 // GRMZM2G116514 // GRMZM5G863784 // GRMZM2G092975 // GRMZM2G152775 // GRMZM2G457381 // AC185130.2_FG004 // GRMZM2G046537 // GRMZM2G319138 // GRMZM2G379540 // GRMZM2G120816 // GRMZM2G420910 // GRMZM2G374881 // GRMZM2G117544 // GRMZM2G007715 // GRMZM2G324172 // GRMZM2G103266 // GRMZM2G102596 // GRMZM2G073571 // GRMZM2G118037 // AC209242.3_FG003 // GRMZM2G108849 //…
GO:0004935	F	adrenoceptor activity	7	3979	77	39203	0.67	1	// GRMZM2G417835 // GRMZM2G374169 // GRMZM2G341269 // GRMZM2G181376 // GRMZM2G082640 // GRMZM2G019621 // GRMZM2G008862
GO:0030528	F	transcription regulator activity	220	3979	2233	39203	0.68	1	// GRMZM5G833140 // GRMZM2G333623 // GRMZM2G003514 // GRMZM2G102161 // GRMZM2G133568 // GRMZM2G037630 // GRMZM2G138340 // GRMZM2G147614 // GRMZM2G460472 // GRMZM2G370332 // GRMZM2G139535 // GRMZM2G132868 // GRMZM2G526668 // GRMZM2G083504 // GRMZM2G144196 // GRMZM2G176612 // GRMZM2G447551 // GRMZM2G151407 // GRMZM2G367834 // GRMZM2G118485 // GRMZM2G024851 // GRMZM2G127101 // GRMZM2G171365 // GRMZM…
GO:0019829	F	cation-transporting ATPase activity	9	3979	101	39203	0.69	1	// GRMZM2G352695 // GRMZM2G138220 // GRMZM2G078839 // GRMZM2G078468 // GRMZM2G317270 // GRMZM2G118919 // GRMZM2G008232 // GRMZM2G021331 // GRMZM2G094497
GO:0001619	F	lysosphingolipid and lysophosphatidic acid receptor activity	5	3979	57	39203	0.69	1	// GRMZM2G369371 // GRMZM2G130379 // GRMZM2G099317 // GRMZM2G152768 // GRMZM2G169671
GO:0030145	F	manganese ion binding	8	3979	90	39203	0.69	1	// GRMZM2G070323 // GRMZM2G028700 // GRMZM2G050077 // GRMZM2G343974 // GRMZM2G309109 // GRMZM2G003385 // GRMZM2G009593 // GRMZM2G106056
GO:0046915	F	transition metal ion transmembrane transporter activity	5	3979	57	39203	0.69	1	// GRMZM2G175576 // GRMZM2G150450 // GRMZM2G010152 // GRMZM2G148060 // GRMZM2G144083
GO:0042802	F	identical protein binding	7	3979	79	39203	0.69	1	// GRMZM2G014499 // GRMZM2G073223 // GRMZM2G118037 // GRMZM2G137550 // GRMZM2G092174 // GRMZM2G157727 // GRMZM2G132032
GO:0045125	F	bioactive lipid receptor activity	5	3979	57	39203	0.69	1	// GRMZM2G369371 // GRMZM2G130379 // GRMZM2G099317 // GRMZM2G152768 // GRMZM2G169671
GO:0005179	F	hormone activity	10	3979	111	39203	0.69	1	// GRMZM2G180716 // GRMZM5G806649 // GRMZM2G456452 // GRMZM2G175867 // GRMZM2G454124 // GRMZM2G142779 // GRMZM2G092120 // GRMZM2G472693 // GRMZM2G015097 // GRMZM2G062738
GO:0004091	F	carboxylesterase activity	26	3979	280	39203	0.7	1	// GRMZM2G046618 // GRMZM5G896731 // GRMZM2G059693 // GRMZM2G050596 // GRMZM2G046558 // GRMZM2G178916 // GRMZM2G162333 // GRMZM2G090230 // GRMZM2G416817 // GRMZM2G324172 // GRMZM2G105362 // GRMZM2G167637 // GRMZM2G165179 // GRMZM2G455564 // GRMZM2G422631 // GRMZM2G014071 // GRMZM2G070429 // GRMZM2G023049 // GRMZM2G010435 // GRMZM2G072065 // GRMZM2G120779 // GRMZM2G039792 // GRMZM2G019411 // GRMZM…
GO:0004936	F	alpha-adrenergic receptor activity	5	3979	58	39203	0.7	1	// GRMZM2G341269 // GRMZM2G008862 // GRMZM2G181376 // GRMZM2G082640 // GRMZM2G417835
GO:0030234	F	enzyme regulator activity	52	3979	552	39203	0.72	1	// GRMZM2G125656 // GRMZM2G117329 // GRMZM2G155384 // GRMZM2G359664 // GRMZM2G158679 // GRMZM2G058525 // GRMZM2G105253 // GRMZM2G092749 // GRMZM2G046618 // GRMZM2G012806 // GRMZM2G024264 // GRMZM2G339367 // GRMZM2G138349 // GRMZM2G010941 // GRMZM2G038820 // GRMZM2G154716 // GRMZM2G150876 // GRMZM2G142334 // GRMZM2G020552 // GRMZM2G044442 // GRMZM2G155337 // GRMZM2G065423 // GRMZM2G087678 // GRMZM…
GO:0008233	F	peptidase activity	148	3979	1529	39203	0.73	1	// GRMZM2G054905 // GRMZM2G103662 // GRMZM2G116514 // GRMZM5G863784 // GRMZM2G092975 // GRMZM2G152775 // GRMZM2G062179 // GRMZM5G864693 // GRMZM2G457381 // AC185130.2_FG004 // GRMZM2G046537 // GRMZM2G120302 // GRMZM2G319138 // GRMZM2G379540 // GRMZM2G035517 // GRMZM2G120816 // GRMZM2G420910 // GRMZM2G374881 // AC216264.3_FG001 // GRMZM2G109743 // GRMZM2G117544 // GRMZM2G124047 // GRMZM2G452896 //…
GO:0030594	F	neurotransmitter receptor activity	5	3979	61	39203	0.74	1	// GRMZM2G075117 // GRMZM2G072117 // GRMZM2G098187 // GRMZM2G107322 // GRMZM2G408376
GO:0042165	F	neurotransmitter binding	5	3979	61	39203	0.74	1	// GRMZM2G075117 // GRMZM2G072117 // GRMZM2G098187 // GRMZM2G107322 // GRMZM2G408376
GO:0004540	F	ribonuclease activity	10	3979	117	39203	0.74	1	// GRMZM2G116133 // GRMZM2G413853 // GRMZM2G064936 // GRMZM2G124301 // GRMZM2G065804 // GRMZM2G031859 // GRMZM2G405815 // GRMZM2G101105 // GRMZM2G377761 // GRMZM2G335126
GO:0003872	F	6-phosphofructokinase activity	8	3979	96	39203	0.75	1	// GRMZM2G004932 // GRMZM2G050933 // GRMZM2G080375 // GRMZM2G443985 // GRMZM2G081053 // GRMZM2G059151 // GRMZM2G135132 // GRMZM2G171713
GO:0005529	F	sugar binding	13	3979	150	39203	0.75	1	// GRMZM2G000620 // GRMZM2G131329 // GRMZM2G176774 // GRMZM2G075247 // GRMZM2G160958 // GRMZM2G419290 // GRMZM2G400602 // GRMZM2G364375 // GRMZM2G005849 // GRMZM2G384755 // GRMZM2G042607 // GRMZM2G417455 // GRMZM2G054350
GO:0004879	F	ligand-dependent nuclear receptor activity	38	3979	414	39203	0.75	1	// GRMZM2G181376 // GRMZM2G456086 // GRMZM2G113216 // GRMZM2G097898 // GRMZM5G848696 // GRMZM2G153127 // GRMZM2G110897 // GRMZM2G078090 // GRMZM2G169365 // GRMZM2G111238 // GRMZM2G021607 // GRMZM5G872442 // GRMZM2G046264 // GRMZM5G885867 // GRMZM2G085378 // GRMZM2G330019 // GRMZM2G034647 // GRMZM2G022365 // GRMZM5G839422 // GRMZM5G845021 // GRMZM2G179696 // GRMZM2G120933 // GRMZM2G114619 // GRMZM…
GO:0008171	F	O-methyltransferase activity	5	3979	64	39203	0.77	1	// GRMZM2G423027 // GRMZM2G127948 // AC196475.3_FG004 // GRMZM2G100315 // GRMZM2G099363
GO:0046961	F	proton-transporting ATPase activity, rotational mechanism	6	3979	76	39203	0.78	1	// GRMZM2G138220 // GRMZM2G078839 // GRMZM2G078468 // GRMZM2G021331 // GRMZM2G008232 // GRMZM2G094497
GO:0016667	F	oxidoreductase activity, acting on sulfur group of donors	11	3979	132	39203	0.78	1	// GRMZM5G806449 // GRMZM2G113216 // AC234201.1_FG003 // GRMZM2G045192 // GRMZM2G084863 // AC189750.4_FG004 // GRMZM2G148387 // GRMZM2G052666 // GRMZM2G004847 // GRMZM2G172322 // GRMZM2G007683
GO:0005198	F	structural molecule activity	194	3979	2019	39203	0.78	1	// GRMZM2G058681 // GRMZM2G050460 // GRMZM2G028110 // GRMZM2G084684 // GRMZM5G850640 // GRMZM2G115901 // GRMZM2G105253 // GRMZM2G383122 // GRMZM2G078757 // GRMZM2G047727 // GRMZM2G124143 // GRMZM5G872392 // GRMZM2G125271 // GRMZM2G104179 // GRMZM2G063617 // GRMZM2G050971 // GRMZM2G087671 // GRMZM2G004057 // GRMZM2G153863 // GRMZM2G120814 // GRMZM2G064807 // GRMZM2G071790 // GRMZM2G156027 // GRMZM…
GO:0016859	F	cis-trans isomerase activity	6	3979	77	39203	0.79	1	// GRMZM2G015967 // GRMZM2G087570 // GRMZM2G329306 // GRMZM2G117968 // GRMZM2G146190 // GRMZM2G084521
GO:0070011	F	peptidase activity, acting on L-amino acid peptides	142	3979	1493	39203	0.79	1	// GRMZM2G054905 // GRMZM2G103662 // GRMZM2G116514 // GRMZM5G863784 // GRMZM2G092975 // GRMZM2G152775 // GRMZM2G062179 // GRMZM5G864693 // GRMZM2G457381 // AC185130.2_FG004 // GRMZM2G046537 // GRMZM2G120302 // GRMZM2G319138 // GRMZM2G379540 // GRMZM2G035517 // GRMZM2G120816 // GRMZM2G420910 // GRMZM2G374881 // AC216264.3_FG001 // GRMZM2G109743 // GRMZM2G117544 // GRMZM2G124047 // GRMZM2G452896 //…
GO:0008443	F	phosphofructokinase activity	8	3979	100	39203	0.79	1	// GRMZM2G004932 // GRMZM2G050933 // GRMZM2G080375 // GRMZM2G443985 // GRMZM2G081053 // GRMZM2G059151 // GRMZM2G135132 // GRMZM2G171713
GO:0003755	F	peptidyl-prolyl cis-trans isomerase activity	6	3979	77	39203	0.79	1	// GRMZM2G015967 // GRMZM2G087570 // GRMZM2G329306 // GRMZM2G117968 // GRMZM2G146190 // GRMZM2G084521
GO:0008415	F	acyltransferase activity	15	3979	187	39203	0.84	1	// GRMZM2G037104 // GRMZM2G161969 // GRMZM2G043602 // GRMZM2G134426 // GRMZM2G003190 // GRMZM2G022563 // GRMZM2G165681 // GRMZM2G015132 // GRMZM2G158629 // GRMZM2G116243 // GRMZM2G422750 // GRMZM2G159890 // GRMZM2G061885 // GRMZM2G175812 // GRMZM2G069886
GO:0004497	F	monooxygenase activity	49	3979	553	39203	0.84	1	// GRMZM2G091819 // GRMZM2G162737 // GRMZM2G065635 // GRMZM5G872368 // GRMZM2G039396 // GRMZM2G152436 // GRMZM5G836353 // GRMZM2G093195 // GRMZM2G018612 // GRMZM2G022947 // GRMZM2G168016 // GRMZM2G020761 // GRMZM2G138750 // GRMZM2G100158 // GRMZM2G126055 // GRMZM2G032896 // GRMZM2G124972 // GRMZM2G021310 // GRMZM2G700188 // GRMZM2G143235 // GRMZM2G091456 // GRMZM5G830329 // GRMZM2G013357 // GRMZM…
GO:0016651	F	oxidoreductase activity, acting on NADH or NADPH	11	3979	142	39203	0.84	1	// GRMZM2G072806 // AC195340.3_FG002 // GRMZM2G041028 // GRMZM5G806449 // GRMZM2G172322 // GRMZM5G804358 // GRMZM2G022547 // GRMZM2G379540 // GRMZM2G145854 // GRMZM2G018941 // GRMZM2G448185
GO:0046933	F	hydrogen ion transporting ATP synthase activity, rotational mechanism	5	3979	72	39203	0.85	1	// GRMZM2G021331 // GRMZM2G008232 // GRMZM2G138220 // GRMZM2G094497 // GRMZM2G078468
GO:0003700	F	transcription factor activity	129	3979	1390	39203	0.85	1	// GRMZM2G003514 // GRMZM2G133568 // GRMZM2G037630 // GRMZM2G138340 // GRMZM2G004334 // GRMZM2G370332 // GRMZM2G139535 // GRMZM2G132868 // GRMZM2G176612 // GRMZM2G118485 // GRMZM2G351304 // GRMZM2G127101 // GRMZM2G171365 // GRMZM2G131961 // GRMZM2G174784 // GRMZM2G001139 // GRMZM2G127537 // GRMZM2G059851 // GRMZM2G426140 // GRMZM2G359952 // GRMZM2G126808 // GRMZM2G161435 // GRMZM2G080731 // GRMZM…
GO:0003918	F	DNA topoisomerase (ATP-hydrolyzing) activity	5	3979	73	39203	0.86	1	// GRMZM2G111014 // GRMZM2G010152 // GRMZM2G070765 // GRMZM2G135337 // GRMZM2G139872
GO:0016829	F	lyase activity	58	3979	655	39203	0.86	1	// GRMZM2G121878 // GRMZM5G804881 // GRMZM2G069195 // GRMZM2G082185 // GRMZM2G097043 // GRMZM2G104608 // GRMZM2G066345 // GRMZM2G170595 // GRMZM2G057823 // GRMZM2G038821 // GRMZM2G101142 // GRMZM2G066024 // GRMZM2G113873 // GRMZM2G005955 // GRMZM2G089365 // GRMZM2G125310 // GRMZM2G094165 // GRMZM2G036861 // GRMZM2G147256 // GRMZM2G081582 // GRMZM2G064302 // GRMZM2G036708 // GRMZM2G047095 // GRMZM…
GO:0016746	F	transferase activity, transferring acyl groups	37	3979	437	39203	0.88	1	// GRMZM2G045534 // GRMZM5G815369 // GRMZM2G097043 // GRMZM2G161969 // GRMZM2G037104 // GRMZM2G116243 // GRMZM2G107851 // GRMZM2G035584 // AC233887.1_FG005 // GRMZM2G175812 // GRMZM2G110201 // GRMZM2G130062 // GRMZM2G305809 // GRMZM2G124335 // GRMZM2G134426 // GRMZM2G160556 // GRMZM2G055507 // GRMZM2G158629 // GRMZM2G165681 // GRMZM2G072054 // GRMZM2G065073 // GRMZM2G159890 // GRMZM2G087207 // AC…
GO:0015036	F	disulfide oxidoreductase activity	6	3979	97	39203	0.92	1	// GRMZM5G806449 // GRMZM2G045192 // GRMZM2G084863 // GRMZM2G148387 // GRMZM2G004847 // GRMZM2G172322
GO:0030599	F	pectinesterase activity	9	3979	151	39203	0.96	1	// GRMZM2G178916 // GRMZM2G162333 // GRMZM2G167637 // GRMZM2G046618 // GRMZM2G019411 // GRMZM2G071339 // GRMZM2G120779 // GRMZM2G455564 // GRMZM2G422631
GO:0003916	F	DNA topoisomerase activity	5	3979	96	39203	0.96	1	// GRMZM2G111014 // GRMZM2G010152 // GRMZM2G070765 // GRMZM2G135337 // GRMZM2G139872
GO:0005506	F	iron ion binding	100	3979	1187	39203	0.97	1	// GRMZM2G162737 // GRMZM2G097043 // GRMZM2G070323 // GRMZM2G122280 // GRMZM2G325575 // GRMZM2G168898 // GRMZM2G018771 // GRMZM2G022947 // GRMZM2G018612 // GRMZM2G019799 // GRMZM2G126055 // GRMZM2G124972 // GRMZM2G021310 // GRMZM2G090051 // GRMZM2G167085 // GRMZM2G143235 // GRMZM5G830329 // GRMZM5G843555 // GRMZM2G168858 // AC197699.3_FG003 // GRMZM2G050553 // GRMZM2G103773 // GRMZM2G074169 // GR…
GO:0016830	F	carbon-carbon lyase activity	17	3979	256	39203	0.97	1	// GRMZM2G473001 // GRMZM2G038821 // GRMZM2G069195 // GRMZM2G104262 // GRMZM2G158662 // GRMZM2G156803 // GRMZM2G104608 // GRMZM5G826838 // GRMZM2G089365 // GRMZM2G133121 // GRMZM2G043501 // GRMZM2G024739 // GRMZM2G057823 // GRMZM2G052821 // GRMZM2G066024 // GRMZM2G336908 // GRMZM2G133885
GO:0005507	F	copper ion binding	12	3979	194	39203	0.97	1	// GRMZM2G123407 // GRMZM2G097851 // GRMZM2G150450 // GRMZM5G812923 // GRMZM2G132169 // GRMZM2G059981 // GRMZM2G305526 // GRMZM2G402584 // GRMZM2G107562 // GRMZM2G010152 // GRMZM2G172642 // GRMZM2G049693
GO:0016747	F	transferase activity, transferring acyl groups other than amino-acyl groups	24	3979	357	39203	0.98	1	// GRMZM2G161969 // GRMZM2G037104 // GRMZM2G116243 // GRMZM2G107851 // GRMZM2G035584 // AC233887.1_FG005 // GRMZM2G175812 // GRMZM2G110201 // GRMZM2G158629 // GRMZM2G124335 // GRMZM2G134426 // GRMZM2G069886 // GRMZM2G165681 // GRMZM2G159890 // AC215260.3_FG003 // GRMZM2G043602 // GRMZM2G319634 // GRMZM2G305809 // GRMZM2G422750 // GRMZM2G061885 // GRMZM2G154216 // GRMZM2G015132 // GRMZM2G003190 //…
GO:0070001	F	aspartic-type peptidase activity	16	3979	259	39203	0.99	1	// GRMZM2G058026 // GRMZM2G420910 // GRMZM2G098583 // GRMZM2G175782 // GRMZM2G103258 // GRMZM2G128268 // GRMZM2G153977 // GRMZM2G123029 // GRMZM2G133394 // GRMZM2G025531 // GRMZM2G103662 // GRMZM2G112337 // AC190609.3_FG004 // GRMZM2G049839 // GRMZM2G125544 // GRMZM2G065757
GO:0004190	F	aspartic-type endopeptidase activity	16	3979	259	39203	0.99	1	// GRMZM2G058026 // GRMZM2G420910 // GRMZM2G098583 // GRMZM2G175782 // GRMZM2G103258 // GRMZM2G128268 // GRMZM2G153977 // GRMZM2G123029 // GRMZM2G133394 // GRMZM2G025531 // GRMZM2G103662 // GRMZM2G112337 // AC190609.3_FG004 // GRMZM2G049839 // GRMZM2G125544 // GRMZM2G065757
GO:0003735	F	structural constituent of ribosome	112	3979	1378	39203	0.99	1	// GRMZM2G058681 // GRMZM2G050460 // GRMZM2G028110 // GRMZM2G084684 // GRMZM2G115901 // GRMZM2G078757 // GRMZM2G047727 // GRMZM2G124143 // GRMZM5G872392 // GRMZM2G104179 // GRMZM2G063617 // GRMZM2G119471 // GRMZM2G119809 // GRMZM5G813584 // GRMZM2G038833 // GRMZM2G154487 // GRMZM2G107336 // GRMZM2G000620 // GRMZM2G064807 // GRMZM2G163081 // GRMZM2G093716 // GRMZM2G079832 // GRMZM2G176662 // GRMZM…
GO:0045735	F	nutrient reservoir activity	7	3979	146	39203	0.99	1	// GRMZM2G078441 // AC191050.3_FG003 // GRMZM2G044306 // GRMZM2G343974 // GRMZM2G704277 // GRMZM2G172258 // GRMZM2G058528
GO:0034061	F	DNA polymerase activity	6	3979	138	39203	0.99	1	// GRMZM2G115245 // GRMZM2G143588 // GRMZM2G302160 // GRMZM2G337143 // GRMZM2G319988 // GRMZM2G124876
GO:0009055	F	electron carrier activity	70	3979	914	39203	0.99	1	// GRMZM2G072806 // GRMZM2G160685 // GRMZM5G899851 // GRMZM2G061830 // GRMZM2G162737 // GRMZM2G097851 // GRMZM2G065635 // GRMZM5G872368 // GRMZM5G856338 // GRMZM2G423956 // GRMZM2G141535 // GRMZM2G006178 // GRMZM2G109121 // GRMZM2G079759 // GRMZM2G093195 // GRMZM2G032896 // GRMZM2G053916 // GRMZM2G018612 // GRMZM2G022947 // GRMZM2G451679 // GRMZM2G103773 // GRMZM2G020761 // GRMZM2G041028 // GRMZM…
GO:0004866	F	endopeptidase inhibitor activity	7	3979	143	39203	0.99	1	// GRMZM5G857936 // GRMZM2G024466 // GRMZM2G066996 // GRMZM2G012806 // GRMZM2G339367 // GRMZM2G024264 // GRMZM2G438551
GO:0030414	F	peptidase inhibitor activity	7	3979	143	39203	0.99	1	// GRMZM5G857936 // GRMZM2G024466 // GRMZM2G066996 // GRMZM2G012806 // GRMZM2G339367 // GRMZM2G024264 // GRMZM2G438551
GO:0016684	F	oxidoreductase activity, acting on peroxide as acceptor	11	3979	329	39203	1	1	// GRMZM2G012479 // GRMZM2G135893 // GRMZM2G081928 // GRMZM2G321839 // GRMZM2G156227 // GRMZM2G405581 // GRMZM2G341934 // GRMZM2G022547 // GRMZM2G089982 // GRMZM5G843748 // GRMZM2G448185
GO:0008270	F	zinc ion binding	341	3979	3989	39203	1	1	// GRMZM2G058681 // GRMZM2G048411 // GRMZM2G305582 // GRMZM2G153087 // GRMZM2G369371 // GRMZM2G106683 // GRMZM2G175761 // GRMZM2G301098 // GRMZM2G008259 // GRMZM2G455243 // GRMZM2G124091 // GRMZM2G013892 // GRMZM2G173309 // GRMZM2G028353 // GRMZM2G138349 // GRMZM2G081829 // GRMZM2G164359 // AC195980.2_FG004 // GRMZM2G126946 // GRMZM2G010011 // GRMZM2G336583 // GRMZM2G176612 // GRMZM2G112149 // GR…
GO:0046983	F	protein dimerization activity	30	3979	745	39203	1	1	// GRMZM2G478417 // GRMZM2G425920 // GRMZM2G095078 // GRMZM2G062391 // GRMZM2G175280 // GRMZM2G132868 // GRMZM2G438293 // GRMZM2G153144 // GRMZM2G092174 // GRMZM2G131961 // GRMZM2G180847 // GRMZM2G151706 // GRMZM2G093020 // GRMZM2G000171 // GRMZM2G079365 // GRMZM2G025356 // GRMZM2G431033 // GRMZM2G098904 // GRMZM2G030280 // GRMZM2G149040 // GRMZM2G171912 // GRMZM2G151295 // GRMZM2G094352 // GRMZM…
GO:0020037	F	heme binding	56	3979	876	39203	1	1	// GRMZM2G013639 // GRMZM2G162737 // GRMZM2G321839 // GRMZM2G065635 // GRMZM5G872368 // GRMZM2G097043 // GRMZM5G830545 // GRMZM2G079381 // GRMZM2G093195 // GRMZM2G032896 // GRMZM5G843748 // GRMZM2G152438 // GRMZM2G018612 // GRMZM2G022947 // GRMZM2G168016 // GRMZM2G020761 // GRMZM2G138750 // GRMZM2G100158 // GRMZM2G126055 // GRMZM2G067601 // GRMZM2G405581 // GRMZM2G124972 // GRMZM2G021310 // GRMZM…
GO:0004857	F	enzyme inhibitor activity	9	3979	236	39203	1	1	// GRMZM5G857936 // GRMZM2G024466 // GRMZM2G066996 // GRMZM2G046618 // GRMZM2G012806 // GRMZM2G339367 // GRMZM2G024264 // GRMZM2G116885 // GRMZM2G438551
GO:0003677	F	DNA binding	432	3979	5003	39203	1	1	// GRMZM2G003514 // GRMZM2G036019 // GRMZM2G138340 // GRMZM2G004334 // GRMZM2G142088 // GRMZM2G370332 // GRMZM2G121427 // GRMZM2G024851 // GRMZM2G127101 // GRMZM2G077045 // GRMZM2G457381 // GRMZM2G149940 // GRMZM2G020142 // GRMZM2G385338 // GRMZM5G885867 // GRMZM2G127537 // GRMZM2G163251 // GRMZM2G119802 // GRMZM2G019956 // GRMZM2G073861 // GRMZM2G025356 // GRMZM2G439819 // GRMZM2G084195 // GRMZM…
GO:0046872	F	metal ion binding	606	3979	6652	39203	1	1	// GRMZM2G312438 // GRMZM2G432738 // GRMZM2G013892 // GRMZM2G122437 // GRMZM2G138349 // GRMZM2G018771 // GRMZM2G106140 // GRMZM2G022947 // GRMZM2G407825 // GRMZM2G011473 // GRMZM2G006428 // GRMZM2G090051 // GRMZM2G340224 // GRMZM2G167085 // GRMZM2G385338 // GRMZM2G104918 // GRMZM2G173770 // GRMZM2G346113 // GRMZM2G058305 // GRMZM2G082512 // GRMZM2G406715 // GRMZM2G134214 // GRMZM2G079343 // GRMZM…
GO:0046906	F	tetrapyrrole binding	56	3979	880	39203	1	1	// GRMZM2G013639 // GRMZM2G162737 // GRMZM2G321839 // GRMZM2G065635 // GRMZM5G872368 // GRMZM2G097043 // GRMZM5G830545 // GRMZM2G079381 // GRMZM2G093195 // GRMZM2G032896 // GRMZM5G843748 // GRMZM2G152438 // GRMZM2G018612 // GRMZM2G022947 // GRMZM2G168016 // GRMZM2G020761 // GRMZM2G138750 // GRMZM2G100158 // GRMZM2G126055 // GRMZM2G067601 // GRMZM2G405581 // GRMZM2G124972 // GRMZM2G021310 // GRMZM…
GO:0003676	F	nucleic acid binding	755	3979	8298	39203	1	1	// GRMZM2G162537 // GRMZM2G008410 // GRMZM2G036019 // GRMZM2G051890 // GRMZM2G138340 // GRMZM2G004334 // GRMZM2G142088 // GRMZM2G370332 // GRMZM2G335126 // GRMZM2G064936 // GRMZM2G121427 // GRMZM2G024851 // GRMZM2G127101 // GRMZM2G077045 // GRMZM2G457381 // GRMZM2G149940 // GRMZM2G006428 // GRMZM2G063462 // GRMZM2G020142 // GRMZM2G385338 // GRMZM2G173770 // GRMZM2G346113 // GRMZM2G144705 // GRMZM…
GO:0016831	F	carboxy-lyase activity	6	3979	165	39203	1	1	// GRMZM2G473001 // GRMZM5G826838 // GRMZM2G133121 // GRMZM2G038821 // GRMZM2G043501 // GRMZM2G133885
GO:0004601	F	peroxidase activity	11	3979	329	39203	1	1	// GRMZM2G012479 // GRMZM2G135893 // GRMZM2G081928 // GRMZM2G321839 // GRMZM2G156227 // GRMZM2G405581 // GRMZM2G341934 // GRMZM2G022547 // GRMZM2G089982 // GRMZM5G843748 // GRMZM2G448185
GO:0008234	F	cysteine-type peptidase activity	19	3979	332	39203	1	1	// GRMZM2G439389 // GRMZM2G120816 // GRMZM2G463291 // GRMZM2G010435 // GRMZM2G120079 // GRMZM2G069856 // AC209242.3_FG003 // GRMZM2G135362 // GRMZM2G037343 // GRMZM2G070571 // GRMZM5G864693 // GRMZM2G158629 // GRMZM2G047546 // GRMZM2G083394 // GRMZM2G100286 // GRMZM2G098298 // GRMZM2G108849 // GRMZM2G072939 // GRMZM2G099765
GO:0043167	F	ion binding	607	3979	6665	39203	1	1	// GRMZM2G312438 // GRMZM2G432738 // GRMZM2G013892 // GRMZM2G122437 // GRMZM2G138349 // GRMZM2G018771 // GRMZM2G106140 // GRMZM2G022947 // GRMZM2G407825 // GRMZM2G011473 // GRMZM2G006428 // GRMZM2G090051 // GRMZM2G340224 // GRMZM2G167085 // GRMZM2G385338 // GRMZM2G104918 // GRMZM2G173770 // GRMZM2G346113 // GRMZM2G058305 // GRMZM2G082512 // GRMZM2G406715 // GRMZM2G134214 // GRMZM2G079343 // GRMZM…
GO:0016209	F	antioxidant activity	20	3979	374	39203	1	1	// GRMZM2G012479 // GRMZM2G135893 // GRMZM2G081928 // GRMZM2G321839 // GRMZM2G156227 // GRMZM2G124455 // GRMZM2G042080 // GRMZM5G864335 // GRMZM2G405581 // GRMZM5G806449 // GRMZM2G059991 // GRMZM5G812923 // GRMZM2G341934 // GRMZM2G139680 // GRMZM2G022547 // GRMZM2G089982 // GRMZM5G843748 // GRMZM2G173628 // GRMZM2G172322 // GRMZM2G448185
GO:0043169	F	cation binding	607	3979	6664	39203	1	1	// GRMZM2G312438 // GRMZM2G432738 // GRMZM2G013892 // GRMZM2G122437 // GRMZM2G138349 // GRMZM2G018771 // GRMZM2G106140 // GRMZM2G022947 // GRMZM2G407825 // GRMZM2G011473 // GRMZM2G006428 // GRMZM2G090051 // GRMZM2G340224 // GRMZM2G167085 // GRMZM2G385338 // GRMZM2G104918 // GRMZM2G173770 // GRMZM2G346113 // GRMZM2G058305 // GRMZM2G082512 // GRMZM2G406715 // GRMZM2G134214 // GRMZM2G079343 // GRMZM…
GO:0046914	F	transition metal ion binding	462	3979	5507	39203	1	1	// GRMZM2G406715 // GRMZM2G432738 // GRMZM2G013892 // GRMZM2G138349 // GRMZM2G018771 // GRMZM2G106140 // GRMZM2G022947 // GRMZM2G011473 // GRMZM2G006428 // GRMZM2G090051 // GRMZM2G167085 // GRMZM2G385338 // GRMZM2G173770 // GRMZM2G346113 // GRMZM2G082512 // GRMZM2G134214 // GRMZM2G079343 // GRMZM2G414528 // GRMZM2G058105 // GRMZM2G309109 // GRMZM2G141216 // GRMZM2G127361 // GRMZM2G081928 // GRMZM…
GO:0044464	C	cell part	1598	3979	13914	39203	3.5e-09	1.3e-06	// GRMZM2G373738 // GRMZM2G312438 // GRMZM2G136306 // GRMZM2G004334 // GRMZM2G034668 // GRMZM2G152775 // GRMZM2G407825 // GRMZM2G457381 // GRMZM2G108477 // GRMZM2G006428 // GRMZM2G104179 // GRMZM2G115105 // GRMZM5G886913 // GRMZM2G093720 // GRMZM2G127537 // GRMZM2G119802 // GRMZM2G131907 // GRMZM2G008663 // GRMZM2G166297 // GRMZM2G119809 // GRMZM2G122935 // GRMZM5G874163 // GRMZM2G161435 // GRMZM…
GO:0005623	C	cell	1598	3979	13914	39203	3.5e-09	1.3e-06	// GRMZM2G373738 // GRMZM2G312438 // GRMZM2G136306 // GRMZM2G004334 // GRMZM2G034668 // GRMZM2G152775 // GRMZM2G407825 // GRMZM2G457381 // GRMZM2G108477 // GRMZM2G006428 // GRMZM2G104179 // GRMZM2G115105 // GRMZM5G886913 // GRMZM2G093720 // GRMZM2G127537 // GRMZM2G119802 // GRMZM2G131907 // GRMZM2G008663 // GRMZM2G166297 // GRMZM2G119809 // GRMZM2G122935 // GRMZM5G874163 // GRMZM2G161435 // GRMZM…
GO:0016020	C	membrane	658	3979	5307	39203	1.8e-07	4.6e-05	// GRMZM5G833140 // GRMZM2G031360 // GRMZM2G027857 // GRMZM2G177912 // GRMZM2G064563 // GRMZM2G051894 // GRMZM2G086389 // GRMZM2G312438 // GRMZM2G158807 // GRMZM2G451366 // GRMZM2G034668 // GRMZM2G028353 // GRMZM2G011479 // GRMZM2G027043 // GRMZM2G094928 // GRMZM2G086258 // GRMZM2G407825 // GRMZM2G058760 // GRMZM2G108477 // GRMZM2G115105 // GRMZM5G886913 // GRMZM2G155767 // GRMZM2G476685 // GRMZM…
GO:0005783	C	endoplasmic reticulum	46	3979	230	39203	6.1e-05	0.012	// GRMZM2G163683 // GRMZM2G048762 // GRMZM2G164318 // GRMZM2G089010 // GRMZM2G131321 // GRMZM2G134889 // GRMZM2G360681 // GRMZM2G077463 // GRMZM2G167728 // GRMZM2G134668 // GRMZM2G116204 // GRMZM2G163421 // GRMZM2G091481 // GRMZM2G051262 // GRMZM2G083526 // GRMZM2G038964 // GRMZM2G000937 // GRMZM5G815369 // GRMZM2G090051 // GRMZM2G167085 // GRMZM2G032409 // GRMZM2G038384 // GRMZM5G891295 // GRMZM…
GO:0005622	C	intracellular	1056	3979	9403	39203	0.00021	0.027	// GRMZM2G031360 // GRMZM2G162537 // GRMZM2G051896 // GRMZM2G373738 // GRMZM2G164759 // GRMZM2G136306 // GRMZM5G874163 // GRMZM2G084684 // GRMZM2G145175 // GRMZM2G106140 // GRMZM2G149903 // GRMZM2G152775 // GRMZM2G058760 // GRMZM2G124143 // GRMZM2G127101 // GRMZM2G457381 // GRMZM2G006428 // GRMZM2G090051 // GRMZM2G104179 // GRMZM2G167085 // GRMZM2G385338 // GRMZM2G046848 // GRMZM2G452016 // GRMZM…
GO:0016021	C	integral to membrane	274	3979	2156	39203	0.00024	0.027	// AC233870.1_FG004 // GRMZM5G815369 // GRMZM2G065388 // GRMZM2G153087 // GRMZM2G369371 // GRMZM2G040017 // GRMZM2G421565 // GRMZM5G855347 // GRMZM2G075921 // GRMZM5G839411 // GRMZM2G130379 // GRMZM2G451366 // GRMZM2G034668 // GRMZM2G111462 // GRMZM2G090693 // GRMZM2G361256 // GRMZM2G010152 // GRMZM2G008862 // GRMZM2G333183 // GRMZM2G116514 // GRMZM2G016184 // GRMZM2G047255 // GRMZM2G350626 // GR…
GO:0031224	C	intrinsic to membrane	277	3979	2183	39203	0.00025	0.027	// AC233870.1_FG004 // GRMZM5G815369 // GRMZM2G065388 // GRMZM2G153087 // GRMZM2G369371 // GRMZM2G040017 // GRMZM2G421565 // GRMZM5G855347 // GRMZM2G075921 // GRMZM5G839411 // GRMZM2G130379 // GRMZM2G451366 // GRMZM2G034668 // GRMZM2G111462 // GRMZM2G090693 // GRMZM2G361256 // GRMZM2G010152 // GRMZM2G008862 // GRMZM2G333183 // GRMZM2G116514 // GRMZM2G016184 // GRMZM2G047255 // GRMZM2G350626 // GR…
GO:0044425	C	membrane part	328	3979	2684	39203	0.0007	0.066	// AC233870.1_FG004 // GRMZM2G141081 // GRMZM2G031360 // GRMZM5G815369 // GRMZM2G177912 // GRMZM2G153087 // GRMZM2G369371 // GRMZM2G040017 // GRMZM2G421565 // GRMZM2G104147 // GRMZM2G075921 // GRMZM5G839411 // GRMZM2G130379 // GRMZM2G451366 // GRMZM2G034668 // GRMZM2G055219 // GRMZM2G111462 // GRMZM2G088088 // GRMZM2G090693 // GRMZM2G361256 // GRMZM2G010152 // GRMZM2G008862 // GRMZM2G333183 // GR…
GO:0043231	C	intracellular membrane-bounded organelle	479	3979	4093	39203	0.0012	0.097	// GRMZM2G051896 // GRMZM5G874163 // GRMZM2G370332 // GRMZM2G158091 // GRMZM2G127101 // GRMZM2G410515 // GRMZM2G090051 // GRMZM2G167085 // GRMZM2G385338 // GRMZM2G116885 // GRMZM5G885867 // GRMZM2G476685 // GRMZM2G127537 // GRMZM2G059851 // GRMZM2G119802 // GRMZM2G017586 // GRMZM2G309109 // GRMZM2G084195 // GRMZM2G075320 // GRMZM2G004334 // GRMZM2G161435 // GRMZM2G017349 // GRMZM2G130442 // GRMZM…
GO:0043227	C	membrane-bounded organelle	482	3979	4127	39203	0.0013	0.097	// GRMZM2G051896 // GRMZM5G874163 // GRMZM2G370332 // GRMZM2G058760 // GRMZM2G127101 // GRMZM2G410515 // GRMZM2G090051 // GRMZM2G167085 // GRMZM2G385338 // GRMZM2G116885 // GRMZM5G885867 // GRMZM2G476685 // GRMZM2G127537 // GRMZM2G059851 // GRMZM2G119802 // GRMZM2G017586 // GRMZM2G309109 // GRMZM2G084195 // GRMZM2G075320 // GRMZM2G004334 // GRMZM2G161435 // GRMZM2G017349 // GRMZM2G130442 // GRMZM…
GO:0005737	C	cytoplasm	418	3979	3593	39203	0.0034	0.23	// GRMZM2G031360 // GRMZM2G136306 // GRMZM2G084684 // GRMZM2G455085 // GRMZM2G124143 // GRMZM2G410515 // GRMZM2G090051 // GRMZM2G104179 // GRMZM2G167085 // GRMZM2G104918 // GRMZM2G023884 // GRMZM2G071790 // GRMZM2G119809 // GRMZM2G140754 // GRMZM2G038833 // GRMZM2G107336 // GRMZM2G178602 // GRMZM2G070562 // GRMZM2G079832 // GRMZM2G024354 // GRMZM2G075680 // GRMZM2G157598 // GRMZM2G058276 // GRMZM…
GO:0044432	C	endoplasmic reticulum part	17	3979	76	39203	0.0047	0.27	// GRMZM2G091481 // GRMZM2G023884 // GRMZM2G133633 // GRMZM2G048762 // GRMZM2G178602 // GRMZM2G000937 // GRMZM5G891295 // GRMZM2G089010 // GRMZM2G131321 // GRMZM5G815369 // GRMZM2G075368 // GRMZM2G077463 // GRMZM2G167728 // GRMZM2G116204 // GRMZM2G163421 // GRMZM2G060296 // GRMZM2G051262
GO:0071212	C	subsynaptic reticulum	17	3979	76	39203	0.0047	0.27	// GRMZM2G091481 // GRMZM2G023884 // GRMZM2G133633 // GRMZM2G048762 // GRMZM2G178602 // GRMZM2G000937 // GRMZM5G891295 // GRMZM2G089010 // GRMZM2G131321 // GRMZM5G815369 // GRMZM2G075368 // GRMZM2G077463 // GRMZM2G167728 // GRMZM2G116204 // GRMZM2G163421 // GRMZM2G060296 // GRMZM2G051262
GO:0012505	C	endomembrane system	33	3979	194	39203	0.006	0.32	// GRMZM2G048762 // GRMZM2G344924 // GRMZM2G075680 // GRMZM2G089010 // GRMZM2G421565 // GRMZM2G136563 // GRMZM2G167728 // GRMZM5G815369 // GRMZM2G051262 // GRMZM2G025236 // GRMZM2G133633 // GRMZM2G000937 // GRMZM2G063775 // GRMZM5G891295 // GRMZM2G023884 // GRMZM2G095810 // GRMZM2G131321 // GRMZM2G007909 // GRMZM2G075368 // GRMZM2G094699 // GRMZM2G119791 // GRMZM2G052148 // GRMZM2G059015 // GRMZM…
GO:0044424	C	intracellular part	871	3979	7930	39203	0.0073	0.36	// GRMZM2G031360 // GRMZM2G051896 // GRMZM2G164759 // GRMZM2G136306 // GRMZM5G874163 // GRMZM2G084684 // GRMZM2G152775 // GRMZM2G058760 // GRMZM2G124143 // GRMZM2G127101 // GRMZM2G457381 // GRMZM2G090051 // GRMZM2G104179 // GRMZM2G167085 // GRMZM2G385338 // GRMZM2G046848 // GRMZM2G452016 // GRMZM2G093720 // GRMZM5G885867 // GRMZM2G476685 // GRMZM2G127537 // GRMZM2G059851 // GRMZM2G119802 // GRMZM…
GO:0031090	C	organelle membrane	65	3979	456	39203	0.0077	0.36	// GRMZM2G111614 // GRMZM2G048762 // GRMZM2G138423 // GRMZM2G075680 // GRMZM2G169914 // GRMZM2G421565 // GRMZM2G144081 // GRMZM2G111017 // GRMZM2G025200 // GRMZM5G842886 // GRMZM2G167728 // GRMZM2G061428 // GRMZM5G815369 // GRMZM2G035298 // GRMZM2G149211 // GRMZM2G007909 // GRMZM5G812923 // GRMZM2G025236 // GRMZM2G023970 // AC234159.1_FG002 // GRMZM5G840435 // GRMZM2G120876 // GRMZM2G000937 // GR…
GO:0044459	C	plasma membrane part	23	3979	130	39203	0.013	0.56	// AC233870.1_FG004 // GRMZM2G104147 // GRMZM2G153087 // GRMZM2G430680 // GRMZM2G180951 // GRMZM2G011479 // GRMZM2G161376 // GRMZM2G086116 // GRMZM5G830681 // GRMZM2G115424 // GRMZM2G018971 // GRMZM2G094051 // GRMZM2G027851 // GRMZM2G059212 // GRMZM2G087326 // GRMZM2G034302 // GRMZM2G453794 // GRMZM2G110398 // GRMZM2G071401 // GRMZM2G174099 // GRMZM2G141081 // GRMZM5G840560 // GRMZM2G057576
GO:0005789	C	endoplasmic reticulum membrane	14	3979	66	39203	0.014	0.56	// GRMZM2G023884 // GRMZM2G133633 // GRMZM2G178602 // GRMZM2G000937 // GRMZM2G077463 // GRMZM2G089010 // GRMZM2G131321 // GRMZM5G815369 // GRMZM2G075368 // GRMZM2G167728 // GRMZM2G048762 // GRMZM5G891295 // GRMZM2G060296 // GRMZM2G051262
GO:0042175	C	nuclear envelope-endoplasmic reticulum network	14	3979	66	39203	0.014	0.56	// GRMZM2G023884 // GRMZM2G133633 // GRMZM2G178602 // GRMZM2G000937 // GRMZM2G077463 // GRMZM2G089010 // GRMZM2G131321 // GRMZM5G815369 // GRMZM2G075368 // GRMZM2G167728 // GRMZM2G048762 // GRMZM5G891295 // GRMZM2G060296 // GRMZM2G051262
GO:0005886	C	plasma membrane	24	3979	149	39203	0.028	1	// AC233870.1_FG004 // GRMZM2G104147 // GRMZM2G153087 // GRMZM2G430680 // GRMZM2G180951 // GRMZM2G011479 // GRMZM2G161376 // GRMZM5G898735 // GRMZM2G086116 // GRMZM5G830681 // GRMZM2G115424 // GRMZM2G018971 // GRMZM2G094051 // GRMZM2G027851 // GRMZM2G059212 // GRMZM2G087326 // GRMZM2G034302 // GRMZM2G453794 // GRMZM2G110398 // GRMZM2G071401 // GRMZM2G174099 // GRMZM2G141081 // GRMZM2G057576 // GR…
GO:0000148	C	1,3-beta-glucan synthase complex	5	3979	15	39203	0.032	1	// GRMZM5G840560 // GRMZM2G430680 // GRMZM2G180951 // GRMZM2G059212 // GRMZM2G453794
GO:0031975	C	envelope	49	3979	359	39203	0.034	1	// GRMZM2G344924 // GRMZM2G169914 // GRMZM2G146378 // GRMZM2G111017 // GRMZM2G025200 // GRMZM2G088088 // GRMZM2G061428 // GRMZM5G801241 // GRMZM2G149211 // GRMZM5G812923 // AC234159.1_FG002 // GRMZM5G840435 // GRMZM2G064753 // GRMZM2G020104 // GRMZM2G120876 // GRMZM2G057408 // GRMZM2G155021 // GRMZM2G095695 // GRMZM2G094444 // GRMZM2G105571 // GRMZM2G038375 // GRMZM2G120814 // GRMZM2G165746 // GR…
GO:0044429	C	mitochondrial part	43	3979	309	39203	0.035	1	// GRMZM2G169914 // GRMZM2G111017 // GRMZM2G025200 // GRMZM2G061428 // GRMZM5G801241 // GRMZM2G149211 // GRMZM5G812923 // AC234159.1_FG002 // GRMZM5G840435 // GRMZM2G064753 // GRMZM2G072029 // GRMZM2G120876 // GRMZM2G155021 // GRMZM2G095695 // GRMZM2G094444 // GRMZM2G105571 // GRMZM2G038375 // GRMZM2G063060 // GRMZM2G036765 // GRMZM2G165746 // GRMZM2G059937 // GRMZM2G048013 // GRMZM2G075003 // GR…
GO:0031967	C	organelle envelope	43	3979	310	39203	0.037	1	// GRMZM2G344924 // GRMZM2G169914 // GRMZM2G146378 // GRMZM2G111017 // GRMZM2G025200 // GRMZM2G061428 // GRMZM5G801241 // GRMZM2G149211 // GRMZM5G812923 // AC234159.1_FG002 // GRMZM5G840435 // GRMZM2G064753 // GRMZM2G120876 // GRMZM2G155021 // GRMZM2G095695 // GRMZM2G094444 // GRMZM2G105571 // GRMZM2G038375 // GRMZM2G165746 // GRMZM2G059937 // GRMZM2G048013 // GRMZM2G075003 // GRMZM2G138423 // GR…
GO:0015629	C	actin cytoskeleton	35	3979	246	39203	0.042	1	// GRMZM2G449909 // GRMZM2G074377 // GRMZM2G169384 // GRMZM2G105253 // GRMZM2G139712 // GRMZM2G058155 // GRMZM5G850640 // GRMZM2G383122 // GRMZM2G108780 // GRMZM2G064111 // GRMZM2G099005 // GRMZM2G142779 // GRMZM2G472693 // GRMZM2G346138 // GRMZM2G036282 // GRMZM2G102838 // GRMZM2G335638 // GRMZM2G563728 // GRMZM2G113202 // GRMZM2G020986 // GRMZM2G012030 // GRMZM5G806649 // GRMZM2G023003 // GRMZM…
GO:0000151	C	ubiquitin ligase complex	25	3979	168	39203	0.052	1	// GRMZM2G166089 // GRMZM2G027750 // GRMZM2G104769 // GRMZM2G153127 // GRMZM2G046848 // GRMZM2G101754 // GRMZM2G030805 // GRMZM2G704093 // GRMZM2G314412 // GRMZM2G135629 // AY542798.1_FG003 // GRMZM2G054247 // GRMZM2G305822 // GRMZM2G376085 // GRMZM2G033521 // GRMZM2G452016 // GRMZM2G092652 // GRMZM2G152857 // GRMZM2G433433 // GRMZM2G351387 // GRMZM2G339151 // GRMZM2G062499 // GRMZM2G307567 // GR…
GO:0009331	C	glycerol-3-phosphate dehydrogenase complex	7	3979	31	39203	0.056	1	// GRMZM2G063258 // GRMZM2G012966 // GRMZM2G135029 // GRMZM5G831313 // GRMZM2G035709 // GRMZM2G090747 // GRMZM2G173195
GO:0005794	C	Golgi apparatus	21	3979	138	39203	0.059	1	// GRMZM2G075408 // GRMZM2G145175 // GRMZM2G095810 // GRMZM2G036034 // GRMZM2G075680 // GRMZM2G007909 // GRMZM2G098496 // GRMZM2G421565 // GRMZM2G011219 // GRMZM2G178618 // GRMZM2G054210 // GRMZM2G030144 // GRMZM2G106140 // GRMZM5G842886 // GRMZM2G094699 // GRMZM2G063775 // GRMZM2G057576 // GRMZM2G087326 // GRMZM5G830681 // GRMZM2G119791 // GRMZM2G025236
GO:0005643	C	nuclear pore	6	3979	25	39203	0.061	1	// GRMZM2G052148 // GRMZM2G059015 // GRMZM2G344924 // GRMZM2G348675 // GRMZM5G823017 // GRMZM2G088088
GO:0046930	C	pore complex	6	3979	25	39203	0.061	1	// GRMZM2G052148 // GRMZM2G059015 // GRMZM2G344924 // GRMZM2G348675 // GRMZM5G823017 // GRMZM2G088088
GO:0044444	C	cytoplasmic part	298	3979	2678	39203	0.064	1	// GRMZM2G058681 // GRMZM2G031360 // GRMZM5G815369 // GRMZM2G059151 // GRMZM2G169914 // GRMZM2G421565 // GRMZM2G157210 // GRMZM2G146378 // GRMZM2G084684 // GRMZM2G167728 // GRMZM2G050460 // GRMZM2G115901 // GRMZM5G801241 // GRMZM2G104025 // GRMZM2G064302 // GRMZM2G067417 // GRMZM2G078757 // GRMZM2G047727 // GRMZM2G124143 // GRMZM2G148744 // GRMZM2G120876 // GRMZM2G168674 // GRMZM2G125271 // GRMZM…
GO:0043234	C	protein complex	206	3979	1824	39203	0.075	1	// AC233870.1_FG004 // GRMZM2G125656 // GRMZM2G059151 // GRMZM2G042627 // GRMZM2G153087 // GRMZM2G097043 // GRMZM2G031360 // GRMZM2G037630 // GRMZM2G164759 // GRMZM2G351387 // GRMZM2G071790 // GRMZM2G011479 // GRMZM2G145027 // GRMZM2G138220 // GRMZM2G177912 // GRMZM2G010017 // GRMZM2G092975 // GRMZM2G152775 // GRMZM2G104769 // GRMZM2G457381 // GRMZM2G081053 // GRMZM2G376085 // GRMZM2G452016 // GR…
GO:0005635	C	nuclear envelope	6	3979	27	39203	0.078	1	// GRMZM2G052148 // GRMZM2G059015 // GRMZM2G344924 // GRMZM2G348675 // GRMZM5G823017 // GRMZM2G088088
GO:0019867	C	outer membrane	10	3979	56	39203	0.079	1	// GRMZM2G329300 // AC197705.4_FG007 // GRMZM2G059937 // GRMZM2G120876 // GRMZM2G155021 // GRMZM2G130064 // GRMZM2G100402 // GRMZM2G117984 // GRMZM2G001918 // GRMZM5G860214
GO:0005740	C	mitochondrial envelope	37	3979	280	39203	0.081	1	// GRMZM2G169914 // GRMZM2G111017 // GRMZM2G025200 // GRMZM2G061428 // GRMZM5G801241 // GRMZM2G149211 // GRMZM5G812923 // AC234159.1_FG002 // GRMZM5G840435 // GRMZM2G064753 // GRMZM2G120876 // GRMZM2G155021 // GRMZM2G095695 // GRMZM2G094444 // GRMZM2G105571 // GRMZM2G038375 // GRMZM2G165746 // GRMZM2G059937 // GRMZM2G048013 // GRMZM2G075003 // GRMZM2G138423 // GRMZM2G070978 // GRMZM2G035298 // GR…
GO:0008076	C	voltage-gated potassium channel complex	9	3979	49	39203	0.083	1	// AC233870.1_FG004 // GRMZM2G115424 // GRMZM2G071401 // GRMZM2G011479 // GRMZM2G094051 // GRMZM2G153087 // GRMZM2G027851 // GRMZM2G141081 // GRMZM2G086116
GO:0034705	C	potassium channel complex	9	3979	49	39203	0.083	1	// AC233870.1_FG004 // GRMZM2G115424 // GRMZM2G071401 // GRMZM2G011479 // GRMZM2G094051 // GRMZM2G153087 // GRMZM2G027851 // GRMZM2G141081 // GRMZM2G086116
GO:0034702	C	ion channel complex	9	3979	49	39203	0.083	1	// AC233870.1_FG004 // GRMZM2G115424 // GRMZM2G071401 // GRMZM2G011479 // GRMZM2G094051 // GRMZM2G153087 // GRMZM2G027851 // GRMZM2G141081 // GRMZM2G086116
GO:0043229	C	intracellular organelle	666	3979	6224	39203	0.083	1	// GRMZM2G051896 // GRMZM2G164759 // GRMZM2G004334 // GRMZM2G084684 // GRMZM2G058760 // GRMZM2G124143 // GRMZM2G127101 // GRMZM2G457381 // GRMZM2G090051 // GRMZM2G104179 // GRMZM2G167085 // GRMZM2G385338 // GRMZM2G116885 // GRMZM5G885867 // GRMZM2G476685 // GRMZM2G127537 // GRMZM2G059851 // GRMZM2G119802 // GRMZM2G563728 // GRMZM2G071790 // GRMZM2G119809 // GRMZM2G017586 // GRMZM2G309109 // GRMZM…
GO:0043226	C	organelle	666	3979	6224	39203	0.083	1	// GRMZM2G051896 // GRMZM2G164759 // GRMZM2G004334 // GRMZM2G084684 // GRMZM2G058760 // GRMZM2G124143 // GRMZM2G127101 // GRMZM2G457381 // GRMZM2G090051 // GRMZM2G104179 // GRMZM2G167085 // GRMZM2G385338 // GRMZM2G116885 // GRMZM5G885867 // GRMZM2G476685 // GRMZM2G127537 // GRMZM2G059851 // GRMZM2G119802 // GRMZM2G563728 // GRMZM2G071790 // GRMZM2G119809 // GRMZM2G017586 // GRMZM2G309109 // GRMZM…
GO:0034703	C	cation channel complex	9	3979	49	39203	0.083	1	// AC233870.1_FG004 // GRMZM2G115424 // GRMZM2G071401 // GRMZM2G011479 // GRMZM2G094051 // GRMZM2G153087 // GRMZM2G027851 // GRMZM2G141081 // GRMZM2G086116
GO:0030054	C	cell junction	7	3979	35	39203	0.087	1	// GRMZM2G104147 // GRMZM2G018971 // GRMZM2G110398 // GRMZM2G174099 // GRMZM2G087326 // GRMZM5G830681 // GRMZM2G161376
GO:0031974	C	membrane-enclosed lumen	29	3979	214	39203	0.09	1	// GRMZM2G037630 // GRMZM2G066981 // GRMZM2G149230 // GRMZM2G116204 // GRMZM2G148506 // GRMZM2G091481 // GRMZM2G002276 // GRMZM2G034260 // GRMZM2G333623 // GRMZM2G017537 // AC233949.1_FG004 // GRMZM2G060284 // GRMZM2G163421 // GRMZM2G043119 // GRMZM2G319878 // GRMZM2G063060 // GRMZM2G036765 // GRMZM2G025294 // GRMZM2G075003 // GRMZM2G041701 // GRMZM2G147614 // GRMZM5G801241 // GRMZM2G361842 // GR…
GO:0005739	C	mitochondrion	45	3979	354	39203	0.092	1	// GRMZM2G169914 // GRMZM2G111017 // GRMZM2G025200 // GRMZM2G061428 // GRMZM5G801241 // GRMZM2G149211 // GRMZM5G812923 // GRMZM2G067417 // AC234159.1_FG002 // GRMZM5G840435 // GRMZM2G064753 // GRMZM2G072029 // GRMZM2G120876 // GRMZM2G155021 // GRMZM2G095695 // GRMZM2G094444 // GRMZM2G105571 // GRMZM2G038375 // GRMZM2G063060 // GRMZM2G036765 // GRMZM2G165746 // GRMZM2G059937 // GRMZM2G048013 // GR…
GO:0070013	C	intracellular organelle lumen	26	3979	189	39203	0.093	1	// GRMZM2G037630 // GRMZM2G066981 // GRMZM2G149230 // GRMZM2G116204 // GRMZM2G148506 // GRMZM2G091481 // GRMZM2G002276 // GRMZM2G034260 // GRMZM2G333623 // GRMZM2G017537 // AC233949.1_FG004 // GRMZM2G060284 // GRMZM2G163421 // GRMZM2G043119 // GRMZM2G063060 // GRMZM2G036765 // GRMZM2G025294 // GRMZM2G041701 // GRMZM2G147614 // GRMZM2G361842 // GRMZM2G412021 // GRMZM2G085932 // GRMZM2G044306 // GR…
GO:0043233	C	organelle lumen	26	3979	189	39203	0.093	1	// GRMZM2G037630 // GRMZM2G066981 // GRMZM2G149230 // GRMZM2G116204 // GRMZM2G148506 // GRMZM2G091481 // GRMZM2G002276 // GRMZM2G034260 // GRMZM2G333623 // GRMZM2G017537 // AC233949.1_FG004 // GRMZM2G060284 // GRMZM2G163421 // GRMZM2G043119 // GRMZM2G063060 // GRMZM2G036765 // GRMZM2G025294 // GRMZM2G041701 // GRMZM2G147614 // GRMZM2G361842 // GRMZM2G412021 // GRMZM2G085932 // GRMZM2G044306 // GR…
GO:0031966	C	mitochondrial membrane	32	3979	241	39203	0.094	1	// GRMZM2G169914 // GRMZM2G111017 // GRMZM2G025200 // GRMZM2G061428 // GRMZM2G035298 // GRMZM2G149211 // GRMZM5G812923 // AC234159.1_FG002 // GRMZM5G840435 // GRMZM2G118515 // GRMZM2G120876 // GRMZM2G155021 // GRMZM2G095695 // GRMZM2G105571 // GRMZM2G038375 // GRMZM2G165746 // GRMZM2G059937 // GRMZM2G048013 // GRMZM2G138423 // GRMZM2G070978 // GRMZM2G094444 // GRMZM2G042027 // GRMZM2G103771 // GR…
GO:0044428	C	nuclear part	31	3979	233	39203	0.097	1	// GRMZM2G344924 // GRMZM2G093119 // GRMZM2G037630 // GRMZM2G066981 // GRMZM2G361842 // GRMZM2G149230 // GRMZM2G148506 // GRMZM2G002276 // GRMZM2G034260 // GRMZM2G333623 // GRMZM2G017537 // GRMZM2G054247 // GRMZM2G099355 // GRMZM2G060284 // GRMZM2G025294 // GRMZM2G433801 // GRMZM2G010085 // GRMZM2G041701 // GRMZM2G147614 // GRMZM2G059037 // GRMZM2G046916 // GRMZM2G052148 // GRMZM2G059015 // GRMZM…
GO:0070160	C	occluding junction	5	3979	22	39203	0.097	1	// GRMZM2G174099 // GRMZM2G104147 // GRMZM2G018971 // GRMZM2G110398 // GRMZM2G161376
GO:0005923	C	tight junction	5	3979	22	39203	0.097	1	// GRMZM2G174099 // GRMZM2G104147 // GRMZM2G018971 // GRMZM2G110398 // GRMZM2G161376
GO:0030136	C	clathrin-coated vesicle	5	3979	22	39203	0.097	1	// GRMZM2G416484 // GRMZM2G049347 // GRMZM2G057576 // GRMZM2G179351 // GRMZM2G071163
GO:0016327	C	apicolateral plasma membrane	5	3979	22	39203	0.097	1	// GRMZM2G174099 // GRMZM2G104147 // GRMZM2G018971 // GRMZM2G110398 // GRMZM2G161376
GO:0043296	C	apical junction complex	5	3979	22	39203	0.097	1	// GRMZM2G174099 // GRMZM2G104147 // GRMZM2G018971 // GRMZM2G110398 // GRMZM2G161376
GO:0031980	C	mitochondrial lumen	6	3979	29	39203	0.098	1	// GRMZM2G063060 // GRMZM2G036765 // GRMZM2G412021 // GRMZM2G085932 // AC233949.1_FG004 // GRMZM2G043119
GO:0000159	C	protein phosphatase type 2A complex	9	3979	51	39203	0.098	1	// GRMZM2G125656 // GRMZM2G142334 // GRMZM2G161222 // GRMZM2G181104 // GRMZM2G058525 // GRMZM2G044442 // GRMZM5G853361 // GRMZM2G093720 // GRMZM2G425377
GO:0005759	C	mitochondrial matrix	6	3979	29	39203	0.098	1	// GRMZM2G063060 // GRMZM2G036765 // GRMZM2G412021 // GRMZM2G085932 // AC233949.1_FG004 // GRMZM2G043119
GO:0031988	C	membrane-bounded vesicle	13	3979	83	39203	0.1	1	// GRMZM2G095810 // GRMZM2G036034 // GRMZM2G075680 // GRMZM2G106140 // GRMZM2G178618 // GRMZM2G049347 // GRMZM2G046558 // GRMZM2G179351 // GRMZM2G094699 // GRMZM2G063775 // GRMZM2G416484 // GRMZM2G057576 // GRMZM2G071163
GO:0016023	C	cytoplasmic membrane-bounded vesicle	13	3979	83	39203	0.1	1	// GRMZM2G095810 // GRMZM2G036034 // GRMZM2G075680 // GRMZM2G106140 // GRMZM2G178618 // GRMZM2G049347 // GRMZM2G046558 // GRMZM2G179351 // GRMZM2G094699 // GRMZM2G063775 // GRMZM2G416484 // GRMZM2G057576 // GRMZM2G071163
GO:0005743	C	mitochondrial inner membrane	28	3979	210	39203	0.11	1	// GRMZM2G169914 // GRMZM2G111017 // GRMZM2G025200 // GRMZM2G061428 // GRMZM2G035298 // GRMZM2G149211 // GRMZM5G812923 // AC234159.1_FG002 // GRMZM5G840435 // GRMZM2G118515 // GRMZM2G095695 // GRMZM2G038375 // GRMZM2G165746 // GRMZM2G105571 // GRMZM2G048013 // GRMZM2G138423 // GRMZM2G070978 // GRMZM2G094444 // GRMZM2G042027 // GRMZM2G103771 // GRMZM2G041831 // GRMZM2G144081 // GRMZM2G059018 // GR…
GO:0005773	C	vacuole	7	3979	38	39203	0.12	1	// GRMZM2G057942 // GRMZM2G065757 // GRMZM2G153977 // GRMZM2G123029 // GRMZM2G094928 // GRMZM2G111533 // GRMZM5G803318
GO:0005911	C	cell-cell junction	5	3979	24	39203	0.12	1	// GRMZM2G174099 // GRMZM2G104147 // GRMZM2G018971 // GRMZM2G110398 // GRMZM2G161376
GO:0019866	C	organelle inner membrane	28	3979	212	39203	0.12	1	// GRMZM2G169914 // GRMZM2G111017 // GRMZM2G025200 // GRMZM2G061428 // GRMZM2G035298 // GRMZM2G149211 // GRMZM5G812923 // AC234159.1_FG002 // GRMZM5G840435 // GRMZM2G118515 // GRMZM2G095695 // GRMZM2G038375 // GRMZM2G165746 // GRMZM2G105571 // GRMZM2G048013 // GRMZM2G138423 // GRMZM2G070978 // GRMZM2G094444 // GRMZM2G042027 // GRMZM2G103771 // GRMZM2G041831 // GRMZM2G144081 // GRMZM2G059018 // GR…
GO:0009507	C	chloroplast	6	3979	31	39203	0.12	1	// GRMZM2G127139 // GRMZM2G090241 // GRMZM2G408706 // GRMZM2G031028 // GRMZM2G015285 // GRMZM2G004880
GO:0005764	C	lysosome	5	3979	25	39203	0.14	1	// GRMZM2G065757 // GRMZM2G153977 // GRMZM2G123029 // GRMZM2G111533 // GRMZM5G803318
GO:0000323	C	lytic vacuole	5	3979	25	39203	0.14	1	// GRMZM2G065757 // GRMZM2G153977 // GRMZM2G123029 // GRMZM2G111533 // GRMZM5G803318
GO:0005777	C	peroxisome	6	3979	33	39203	0.15	1	// GRMZM2G111614 // GRMZM2G023970 // GRMZM2G363460 // GRMZM5G864319 // GRMZM2G116714 // GRMZM2G102502
GO:0042579	C	microbody	6	3979	33	39203	0.15	1	// GRMZM2G111614 // GRMZM2G023970 // GRMZM2G363460 // GRMZM5G864319 // GRMZM2G116714 // GRMZM2G102502
GO:0008287	C	protein serine/threonine phosphatase complex	21	3979	160	39203	0.16	1	// GRMZM5G833774 // GRMZM2G166297 // GRMZM2G142334 // GRMZM2G010017 // GRMZM2G042627 // GRMZM2G161222 // GRMZM2G057907 // GRMZM2G044442 // GRMZM2G465287 // GRMZM2G059453 // GRMZM2G181104 // GRMZM2G040642 // GRMZM2G058525 // GRMZM2G156543 // GRMZM2G125656 // GRMZM2G442404 // GRMZM5G853361 // GRMZM2G006416 // GRMZM2G001243 // GRMZM2G093720 // GRMZM2G425377
GO:0016459	C	myosin complex	5	3979	27	39203	0.17	1	// GRMZM2G058155 // GRMZM2G113202 // GRMZM2G139712 // GRMZM2G449909 // GRMZM2G034362
GO:0031226	C	intrinsic to plasma membrane	10	3979	68	39203	0.18	1	// AC233870.1_FG004 // GRMZM2G115424 // GRMZM2G034302 // GRMZM2G071401 // GRMZM2G011479 // GRMZM2G094051 // GRMZM2G153087 // GRMZM2G027851 // GRMZM2G141081 // GRMZM2G086116
GO:0005634	C	nucleus	343	3979	3212	39203	0.18	1	// GRMZM2G051896 // GRMZM5G874163 // GRMZM2G370332 // GRMZM2G158091 // GRMZM2G127101 // GRMZM2G003514 // GRMZM2G385338 // GRMZM2G116885 // GRMZM5G885867 // GRMZM2G476685 // GRMZM2G127537 // GRMZM2G059851 // GRMZM2G119802 // GRMZM2G017586 // GRMZM2G309109 // GRMZM2G084195 // GRMZM2G075320 // GRMZM2G004334 // GRMZM2G161435 // GRMZM2G017349 // GRMZM2G130442 // GRMZM2G007914 // GRMZM2G114619 // GRMZM…
GO:0005887	C	integral to plasma membrane	10	3979	68	39203	0.18	1	// AC233870.1_FG004 // GRMZM2G115424 // GRMZM2G034302 // GRMZM2G071401 // GRMZM2G011479 // GRMZM2G094051 // GRMZM2G153087 // GRMZM2G027851 // GRMZM2G141081 // GRMZM2G086116
GO:0000015	C	phosphopyruvate hydratase complex	5	3979	29	39203	0.2	1	// GRMZM2G034848 // GRMZM2G097421 // GRMZM2G005955 // GRMZM2G097043 // GRMZM2G064302
GO:0019861	C	flagellum	7	3979	46	39203	0.21	1	// GRMZM2G120814 // GRMZM2G088870 // GRMZM5G833593 // GRMZM2G057408 // GRMZM2G121275 // GRMZM2G029573 // GRMZM2G107491
GO:0016591	C	DNA-directed RNA polymerase II, holoenzyme	7	3979	46	39203	0.21	1	// GRMZM2G002276 // GRMZM2G333623 // GRMZM2G044306 // GRMZM2G149230 // GRMZM2G147614 // GRMZM2G132633 // GRMZM2G060284
GO:0044431	C	Golgi apparatus part	15	3979	115	39203	0.22	1	// GRMZM2G075408 // GRMZM2G095810 // GRMZM2G036034 // GRMZM2G075680 // GRMZM2G007909 // GRMZM2G106140 // GRMZM2G421565 // GRMZM2G011219 // GRMZM2G178618 // GRMZM2G057576 // GRMZM5G842886 // GRMZM2G094699 // GRMZM2G063775 // GRMZM2G119791 // GRMZM2G025236
GO:0030135	C	coated vesicle	10	3979	74	39203	0.24	1	// GRMZM2G095810 // GRMZM2G106140 // GRMZM2G075680 // GRMZM2G049347 // GRMZM2G179351 // GRMZM2G094699 // GRMZM2G063775 // GRMZM2G416484 // GRMZM2G057576 // GRMZM2G071163
GO:0044422	C	organelle part	189	3979	1764	39203	0.25	1	// GRMZM5G815369 // GRMZM2G138423 // GRMZM2G169914 // GRMZM2G421565 // GRMZM2G037630 // GRMZM2G164759 // GRMZM2G147614 // GRMZM2G361842 // GRMZM2G004908 // GRMZM2G167728 // GRMZM5G801241 // GRMZM2G145027 // GRMZM2G126292 // GRMZM2G034260 // GRMZM2G058760 // GRMZM2G059037 // GRMZM2G457381 // GRMZM2G116714 // GRMZM2G104299 // GRMZM2G023884 // GRMZM2G025294 // GRMZM2G097043 // GRMZM2G063775 // GRMZM…
GO:0044446	C	intracellular organelle part	189	3979	1764	39203	0.25	1	// GRMZM5G815369 // GRMZM2G138423 // GRMZM2G169914 // GRMZM2G421565 // GRMZM2G037630 // GRMZM2G164759 // GRMZM2G147614 // GRMZM2G361842 // GRMZM2G004908 // GRMZM2G167728 // GRMZM5G801241 // GRMZM2G145027 // GRMZM2G126292 // GRMZM2G034260 // GRMZM2G058760 // GRMZM2G059037 // GRMZM2G457381 // GRMZM2G116714 // GRMZM2G104299 // GRMZM2G023884 // GRMZM2G025294 // GRMZM2G097043 // GRMZM2G063775 // GRMZM…
GO:0005654	C	nucleoplasm	17	3979	138	39203	0.26	1	// GRMZM2G002276 // GRMZM2G361842 // GRMZM2G148506 // GRMZM2G044306 // GRMZM2G025294 // GRMZM2G034260 // GRMZM2G333623 // GRMZM2G017537 // GRMZM2G037630 // GRMZM2G066981 // GRMZM2G378665 // GRMZM2G149230 // GRMZM2G071626 // GRMZM2G041701 // GRMZM2G147614 // GRMZM2G132633 // GRMZM2G060284
GO:0005667	C	transcription factor complex	11	3979	84	39203	0.26	1	// GRMZM2G002276 // GRMZM2G361842 // GRMZM2G148506 // GRMZM2G333623 // GRMZM2G037630 // GRMZM2G378665 // GRMZM2G149230 // GRMZM2G041701 // GRMZM2G147614 // GRMZM2G132633 // GRMZM2G060284
GO:0044451	C	nucleoplasm part	17	3979	138	39203	0.26	1	// GRMZM2G002276 // GRMZM2G361842 // GRMZM2G148506 // GRMZM2G044306 // GRMZM2G025294 // GRMZM2G034260 // GRMZM2G333623 // GRMZM2G017537 // GRMZM2G037630 // GRMZM2G066981 // GRMZM2G378665 // GRMZM2G149230 // GRMZM2G071626 // GRMZM2G041701 // GRMZM2G147614 // GRMZM2G132633 // GRMZM2G060284
GO:0031300	C	intrinsic to organelle membrane	7	3979	50	39203	0.27	1	// GRMZM2G133633 // GRMZM2G178602 // GRMZM2G000937 // GRMZM2G097043 // GRMZM2G011219 // GRMZM2G119791 // GRMZM2G051262
GO:0031982	C	vesicle	13	3979	104	39203	0.28	1	// GRMZM2G095810 // GRMZM2G036034 // GRMZM2G075680 // GRMZM2G106140 // GRMZM2G178618 // GRMZM2G049347 // GRMZM2G046558 // GRMZM2G179351 // GRMZM2G094699 // GRMZM2G063775 // GRMZM2G416484 // GRMZM2G057576 // GRMZM2G071163
GO:0031410	C	cytoplasmic vesicle	13	3979	104	39203	0.28	1	// GRMZM2G095810 // GRMZM2G036034 // GRMZM2G075680 // GRMZM2G106140 // GRMZM2G178618 // GRMZM2G049347 // GRMZM2G046558 // GRMZM2G179351 // GRMZM2G094699 // GRMZM2G063775 // GRMZM2G416484 // GRMZM2G057576 // GRMZM2G071163
GO:0033176	C	proton-transporting V-type ATPase complex	9	3979	69	39203	0.29	1	// GRMZM2G177912 // GRMZM2G052088 // GRMZM2G060054 // GRMZM2G094928 // GRMZM2G008232 // GRMZM5G893252 // GRMZM2G101020 // GRMZM2G094497 // GRMZM2G177005
GO:0044445	C	cytosolic part	19	3979	160	39203	0.29	1	// GRMZM2G034848 // GRMZM2G097421 // GRMZM2G064302 // GRMZM2G005955 // GRMZM2G004932 // GRMZM2G023347 // GRMZM2G103721 // GRMZM2G014676 // GRMZM2G097043 // GRMZM2G080375 // GRMZM2G443985 // GRMZM2G102580 // GRMZM2G081053 // GRMZM2G059151 // GRMZM2G050933 // GRMZM2G168898 // GRMZM2G119740 // GRMZM2G135132 // GRMZM2G171713
GO:0005829	C	cytosol	19	3979	160	39203	0.29	1	// GRMZM2G034848 // GRMZM2G097421 // GRMZM2G064302 // GRMZM2G005955 // GRMZM2G004932 // GRMZM2G023347 // GRMZM2G103721 // GRMZM2G014676 // GRMZM2G097043 // GRMZM2G080375 // GRMZM2G443985 // GRMZM2G102580 // GRMZM2G081053 // GRMZM2G059151 // GRMZM2G050933 // GRMZM2G168898 // GRMZM2G119740 // GRMZM2G135132 // GRMZM2G171713
GO:0000139	C	Golgi membrane	8	3979	61	39203	0.3	1	// GRMZM2G119791 // GRMZM2G007909 // GRMZM2G421565 // GRMZM2G011219 // GRMZM5G842886 // GRMZM2G094699 // GRMZM2G025236 // GRMZM2G057576
GO:0009288	C	bacterial-type flagellum	6	3979	44	39203	0.31	1	// GRMZM2G120814 // GRMZM2G088870 // GRMZM5G833593 // GRMZM2G057408 // GRMZM2G029573 // GRMZM2G107491
GO:0005856	C	cytoskeleton	56	3979	513	39203	0.32	1	// GRMZM2G449909 // GRMZM2G157598 // GRMZM2G143791 // GRMZM2G074377 // GRMZM2G169384 // GRMZM2G164759 // GRMZM2G133802 // GRMZM2G105253 // GRMZM2G423861 // GRMZM2G102838 // GRMZM2G058155 // GRMZM5G850640 // GRMZM2G465728 // GRMZM5G806649 // GRMZM2G145027 // GRMZM2G108780 // GRMZM2G064111 // GRMZM2G043501 // GRMZM2G099005 // GRMZM2G004908 // GRMZM2G142779 // GRMZM2G119773 // GRMZM5G861269 // GRMZM…
GO:0030118	C	clathrin coat	7	3979	54	39203	0.33	1	// GRMZM2G031360 // GRMZM2G082167 // GRMZM2G029077 // GRMZM2G054210 // GRMZM2G030144 // GRMZM2G436835 // GRMZM2G057576
GO:0030119	C	AP-type membrane coat adaptor complex	6	3979	47	39203	0.36	1	// GRMZM2G031360 // GRMZM2G082167 // GRMZM2G029077 // GRMZM2G054210 // GRMZM2G030144 // GRMZM2G436835
GO:0030131	C	clathrin adaptor complex	6	3979	47	39203	0.36	1	// GRMZM2G031360 // GRMZM2G082167 // GRMZM2G029077 // GRMZM2G054210 // GRMZM2G030144 // GRMZM2G436835
GO:0031981	C	nuclear lumen	17	3979	150	39203	0.37	1	// GRMZM2G002276 // GRMZM2G361842 // GRMZM2G148506 // GRMZM2G044306 // GRMZM2G025294 // GRMZM2G034260 // GRMZM2G333623 // GRMZM2G017537 // GRMZM2G037630 // GRMZM2G066981 // GRMZM2G378665 // GRMZM2G149230 // GRMZM2G071626 // GRMZM2G041701 // GRMZM2G147614 // GRMZM2G132633 // GRMZM2G060284
GO:0000502	C	proteasome complex	11	3979	95	39203	0.39	1	// AC149828.2_FG002 // GRMZM2G152775 // GRMZM2G155384 // GRMZM2G374881 // GRMZM2G074386 // GRMZM2G045371 // GRMZM2G092975 // GRMZM2G117544 // GRMZM2G023080 // GRMZM2G102596 // GRMZM2G073571
GO:0005839	C	proteasome core complex	10	3979	87	39203	0.4	1	// AC149828.2_FG002 // GRMZM2G152775 // GRMZM2G374881 // GRMZM2G074386 // GRMZM2G045371 // GRMZM2G092975 // GRMZM2G117544 // GRMZM2G023080 // GRMZM2G102596 // GRMZM2G073571
GO:0030313	C	cell envelope	6	3979	49	39203	0.4	1	// GRMZM2G120814 // GRMZM2G074103 // GRMZM2G020104 // GRMZM2G125495 // GRMZM2G057408 // GRMZM2G045192
GO:0030658	C	transport vesicle membrane	5	3979	40	39203	0.4	1	// GRMZM2G075680 // GRMZM2G106140 // GRMZM2G057576 // GRMZM2G095810 // GRMZM2G063775
GO:0033179	C	proton-transporting V-type ATPase, V0 domain	5	3979	40	39203	0.4	1	// GRMZM5G893252 // GRMZM2G052088 // GRMZM2G101020 // GRMZM2G060054 // GRMZM2G177005
GO:0030133	C	transport vesicle	5	3979	40	39203	0.4	1	// GRMZM2G075680 // GRMZM2G106140 // GRMZM2G057576 // GRMZM2G095810 // GRMZM2G063775
GO:0015934	C	large ribosomal subunit	8	3979	72	39203	0.46	1	// GRMZM2G107336 // GRMZM2G057950 // GRMZM2G094051 // GRMZM2G344279 // GRMZM2G702426 // GRMZM2G072315 // GRMZM2G178807 // GRMZM2G148744
GO:0033279	C	ribosomal subunit	18	3979	171	39203	0.48	1	// GRMZM2G107336 // GRMZM2G063060 // GRMZM2G159237 // GRMZM2G036765 // GRMZM2G140609 // GRMZM2G094051 // AC233949.1_FG004 // GRMZM2G057950 // GRMZM2G074300 // GRMZM2G092296 // GRMZM2G344279 // GRMZM2G702426 // GRMZM2G072315 // GRMZM2G148744 // GRMZM2G163561 // GRMZM2G170336 // GRMZM2G178807 // GRMZM2G099352
GO:0030288	C	outer membrane-bounded periplasmic space	5	3979	45	39203	0.49	1	// GRMZM2G120814 // GRMZM2G057408 // GRMZM2G045192 // GRMZM2G125495 // GRMZM2G020104
GO:0048475	C	coated membrane	16	3979	154	39203	0.5	1	// GRMZM2G031360 // GRMZM2G124886 // GRMZM2G082167 // GRMZM2G095810 // GRMZM2G036034 // GRMZM2G075680 // GRMZM2G106140 // GRMZM2G029077 // GRMZM2G178618 // GRMZM2G054210 // GRMZM2G030144 // GRMZM2G436835 // GRMZM2G094699 // GRMZM2G063775 // GRMZM2G000645 // GRMZM2G057576
GO:0030117	C	membrane coat	16	3979	154	39203	0.5	1	// GRMZM2G031360 // GRMZM2G124886 // GRMZM2G082167 // GRMZM2G095810 // GRMZM2G036034 // GRMZM2G075680 // GRMZM2G106140 // GRMZM2G029077 // GRMZM2G178618 // GRMZM2G054210 // GRMZM2G030144 // GRMZM2G436835 // GRMZM2G094699 // GRMZM2G063775 // GRMZM2G000645 // GRMZM2G057576
GO:0042995	C	cell projection	8	3979	76	39203	0.52	1	// GRMZM2G120814 // GRMZM2G088870 // GRMZM5G833593 // GRMZM5G828581 // GRMZM2G057408 // GRMZM2G121275 // GRMZM2G029573 // GRMZM2G107491
GO:0044462	C	external encapsulating structure part	5	3979	47	39203	0.53	1	// GRMZM2G120814 // GRMZM2G057408 // GRMZM2G045192 // GRMZM2G125495 // GRMZM2G020104
GO:0042597	C	periplasmic space	5	3979	47	39203	0.53	1	// GRMZM2G120814 // GRMZM2G057408 // GRMZM2G045192 // GRMZM2G125495 // GRMZM2G020104
GO:0030312	C	external encapsulating structure	22	3979	219	39203	0.55	1	// GRMZM2G046618 // GRMZM2G174855 // GRMZM2G070271 // GRMZM2G413044 // GRMZM2G020104 // GRMZM2G057408 // GRMZM2G178916 // GRMZM2G045192 // GRMZM5G830681 // GRMZM2G120779 // GRMZM2G120814 // GRMZM2G167637 // GRMZM2G087326 // GRMZM2G455564 // GRMZM2G422631 // GRMZM2G074103 // GRMZM2G162333 // GRMZM2G112198 // GRMZM2G125495 // GRMZM2G162329 // GRMZM2G019411 // GRMZM2G071339
GO:0012506	C	vesicle membrane	6	3979	59	39203	0.56	1	// GRMZM2G095810 // GRMZM2G106140 // GRMZM2G075680 // GRMZM2G094699 // GRMZM2G063775 // GRMZM2G057576
GO:0030120	C	vesicle coat	6	3979	59	39203	0.56	1	// GRMZM2G095810 // GRMZM2G106140 // GRMZM2G075680 // GRMZM2G094699 // GRMZM2G063775 // GRMZM2G057576
GO:0009536	C	plastid	7	3979	69	39203	0.56	1	// GRMZM2G127139 // GRMZM2G090241 // GRMZM2G408706 // GRMZM2G031028 // GRMZM2G015285 // GRMZM2G410515 // GRMZM2G004880
GO:0030662	C	coated vesicle membrane	6	3979	59	39203	0.56	1	// GRMZM2G095810 // GRMZM2G106140 // GRMZM2G075680 // GRMZM2G094699 // GRMZM2G063775 // GRMZM2G057576
GO:0030659	C	cytoplasmic vesicle membrane	6	3979	59	39203	0.56	1	// GRMZM2G095810 // GRMZM2G106140 // GRMZM2G075680 // GRMZM2G094699 // GRMZM2G063775 // GRMZM2G057576
GO:0015935	C	small ribosomal subunit	10	3979	100	39203	0.57	1	// GRMZM2G063060 // GRMZM2G159237 // GRMZM2G036765 // GRMZM2G140609 // GRMZM2G092296 // GRMZM2G074300 // AC233949.1_FG004 // GRMZM2G163561 // GRMZM2G099352 // GRMZM2G170336
GO:0005618	C	cell wall	17	3979	172	39203	0.58	1	// GRMZM2G074103 // GRMZM2G413044 // GRMZM2G070271 // GRMZM2G178916 // GRMZM2G162329 // GRMZM2G162333 // GRMZM2G455564 // GRMZM2G112198 // GRMZM2G167637 // GRMZM2G046618 // GRMZM2G087326 // GRMZM2G071339 // GRMZM2G174855 // GRMZM5G830681 // GRMZM2G019411 // GRMZM2G422631 // GRMZM2G120779
GO:0044430	C	cytoskeletal part	22	3979	229	39203	0.63	1	// GRMZM2G449909 // GRMZM2G157598 // GRMZM2G143791 // GRMZM2G164759 // GRMZM2G133802 // GRMZM2G139712 // GRMZM2G058155 // GRMZM2G145027 // GRMZM5G896560 // GRMZM2G004908 // GRMZM5G861269 // GRMZM2G151268 // AC234515.1_FG003 // GRMZM2G071790 // GRMZM2G113202 // GRMZM2G152466 // GRMZM2G029583 // GRMZM2G034362 // GRMZM2G083243 // GRMZM2G085970 // GRMZM2G119773 // GRMZM2G007914
GO:0032991	C	macromolecular complex	356	3979	3586	39203	0.67	1	// GRMZM2G031360 // GRMZM2G177912 // GRMZM2G052088 // GRMZM2G164759 // GRMZM2G084684 // GRMZM2G011479 // GRMZM2G152775 // GRMZM2G124143 // GRMZM2G457381 // GRMZM2G104179 // GRMZM2G452016 // GRMZM2G093720 // GRMZM2G071790 // GRMZM2G119809 // GRMZM2G117544 // GRMZM2G084195 // GRMZM2G038833 // GRMZM2G107336 // GRMZM2G178602 // GRMZM2G070562 // GRMZM2G307567 // GRMZM2G079832 // GRMZM2G007914 // GRMZM…
GO:0015630	C	microtubule cytoskeleton	17	3979	191	39203	0.73	1	// AC234515.1_FG003 // GRMZM2G145027 // GRMZM2G152466 // GRMZM5G896560 // GRMZM2G157598 // GRMZM2G071790 // GRMZM2G143791 // GRMZM2G004908 // GRMZM2G164759 // GRMZM2G133802 // GRMZM2G029583 // GRMZM5G861269 // GRMZM2G119773 // GRMZM2G007914 // GRMZM2G085970 // GRMZM2G083243 // GRMZM2G151268
GO:0005945	C	6-phosphofructokinase complex	8	3979	96	39203	0.75	1	// GRMZM2G004932 // GRMZM2G050933 // GRMZM2G080375 // GRMZM2G443985 // GRMZM2G081053 // GRMZM2G059151 // GRMZM2G135132 // GRMZM2G171713
GO:0033178	C	proton-transporting two-sector ATPase complex, catalytic domain	7	3979	87	39203	0.77	1	// GRMZM2G138220 // GRMZM2G078839 // GRMZM2G078468 // GRMZM2G177912 // GRMZM2G021331 // GRMZM2G008232 // GRMZM2G094497
GO:0044433	C	cytoplasmic vesicle part	6	3979	80	39203	0.82	1	// GRMZM2G095810 // GRMZM2G106140 // GRMZM2G075680 // GRMZM2G094699 // GRMZM2G063775 // GRMZM2G057576
GO:0033177	C	proton-transporting two-sector ATPase complex, proton-transporting domain	6	3979	82	39203	0.83	1	// GRMZM2G052088 // GRMZM2G060054 // GRMZM2G058910 // GRMZM5G893252 // GRMZM2G101020 // GRMZM2G177005
GO:0000786	C	nucleosome	27	3979	320	39203	0.85	1	// GRMZM2G401308 // GRMZM2G143791 // GRMZM2G083813 // GRMZM2G086841 // GRMZM2G133926 // AC191069.3_FG004 // GRMZM5G887054 // GRMZM2G122437 // AC213463.3_FG009 // GRMZM2G146225 // GRMZM2G013524 // GRMZM2G163291 // GRMZM2G171387 // GRMZM2G084521 // GRMZM2G158526 // GRMZM2G094736 // GRMZM2G111510 // GRMZM2G084195 // GRMZM2G136887 // GRMZM2G146358 // GRMZM2G070444 // GRMZM2G051879 // GRMZM2G129007 //…
GO:0032993	C	protein-DNA complex	27	3979	320	39203	0.85	1	// GRMZM2G401308 // GRMZM2G143791 // GRMZM2G083813 // GRMZM2G086841 // GRMZM2G133926 // AC191069.3_FG004 // GRMZM5G887054 // GRMZM2G122437 // AC213463.3_FG009 // GRMZM2G146225 // GRMZM2G013524 // GRMZM2G163291 // GRMZM2G171387 // GRMZM2G084521 // GRMZM2G158526 // GRMZM2G094736 // GRMZM2G111510 // GRMZM2G084195 // GRMZM2G136887 // GRMZM2G146358 // GRMZM2G070444 // GRMZM2G051879 // GRMZM2G129007 //…
GO:0005874	C	microtubule	13	3979	167	39203	0.86	1	// AC234515.1_FG003 // GRMZM5G896560 // GRMZM2G071790 // GRMZM2G143791 // GRMZM2G004908 // GRMZM2G164759 // GRMZM2G133802 // GRMZM2G029583 // GRMZM2G152466 // GRMZM2G119773 // GRMZM2G007914 // GRMZM2G085970 // GRMZM2G083243
GO:0016469	C	proton-transporting two-sector ATPase complex	14	3979	185	39203	0.89	1	// GRMZM2G138220 // GRMZM2G078839 // GRMZM2G177912 // GRMZM2G078468 // GRMZM2G021331 // GRMZM2G052088 // GRMZM2G060054 // GRMZM2G094928 // GRMZM2G008232 // GRMZM2G058910 // GRMZM5G893252 // GRMZM2G101020 // GRMZM2G094497 // GRMZM2G177005
GO:0030529	C	ribonucleoprotein complex	129	3979	1484	39203	0.96	1	// GRMZM2G058681 // GRMZM2G050460 // GRMZM2G028110 // GRMZM2G084684 // GRMZM2G115901 // GRMZM2G104025 // GRMZM2G078757 // GRMZM2G047727 // GRMZM2G124143 // GRMZM5G872392 // GRMZM2G104179 // GRMZM2G063617 // GRMZM2G163561 // GRMZM2G005308 // GRMZM2G156027 // GRMZM2G119809 // GRMZM5G813584 // GRMZM2G093716 // GRMZM2G038833 // GRMZM2G154487 // GRMZM2G107336 // GRMZM2G000620 // GRMZM2G064807 // GRMZM…
GO:0048046	C	apoplast	7	3979	126	39203	0.97	1	// GRMZM2G070271 // GRMZM2G132169 // GRMZM2G413044 // GRMZM2G305526 // GRMZM2G112198 // GRMZM2G343974 // GRMZM2G174855
GO:0044427	C	chromosomal part	40	3979	542	39203	0.98	1	// GRMZM2G401308 // GRMZM2G143791 // GRMZM2G083813 // GRMZM2G086841 // GRMZM2G025592 // GRMZM2G133926 // AC191069.3_FG004 // GRMZM2G126292 // AC213463.3_FG009 // GRMZM5G887054 // GRMZM2G122437 // GRMZM2G457381 // GRMZM2G146225 // GRMZM2G013524 // GRMZM2G163291 // GRMZM2G171387 // GRMZM2G117100 // GRMZM2G158526 // GRMZM2G073199 // GRMZM2G094736 // GRMZM2G022365 // GRMZM2G086876 // GRMZM2G111510 //…
GO:0005840	C	ribosome	116	3979	1390	39203	0.98	1	// GRMZM2G058681 // GRMZM2G050460 // GRMZM2G028110 // GRMZM2G084684 // GRMZM2G115901 // GRMZM2G078757 // GRMZM2G047727 // GRMZM2G124143 // GRMZM5G872392 // GRMZM2G104179 // GRMZM2G063617 // GRMZM2G156027 // GRMZM2G119809 // GRMZM5G813584 // GRMZM2G038833 // GRMZM2G154487 // GRMZM2G107336 // GRMZM2G000620 // GRMZM2G064807 // GRMZM2G163081 // GRMZM2G093716 // GRMZM2G079832 // GRMZM2G176662 // GRMZM…
GO:0000785	C	chromatin	37	3979	526	39203	0.99	1	// GRMZM2G401308 // GRMZM2G143791 // GRMZM2G139349 // GRMZM2G086841 // GRMZM2G025592 // GRMZM2G133926 // AC191069.3_FG004 // GRMZM5G887054 // GRMZM2G122437 // AC213463.3_FG009 // GRMZM2G146225 // GRMZM2G013524 // GRMZM2G163291 // GRMZM2G171387 // GRMZM2G117100 // GRMZM2G158526 // GRMZM2G073199 // GRMZM2G094736 // GRMZM2G022365 // GRMZM2G086876 // GRMZM2G111510 // GRMZM2G083813 // GRMZM2G084521 //…
GO:0005694	C	chromosome	48	3979	661	39203	0.99	1	// GRMZM2G401308 // GRMZM2G093119 // GRMZM2G083813 // GRMZM2G111014 // GRMZM2G086841 // GRMZM2G025592 // GRMZM2G010152 // GRMZM2G133926 // AC191069.3_FG004 // GRMZM2G126292 // AC213463.3_FG009 // GRMZM5G887054 // GRMZM2G084521 // GRMZM2G122437 // GRMZM2G457381 // GRMZM2G146225 // GRMZM2G013524 // GRMZM2G163291 // GRMZM2G171387 // GRMZM2G070765 // GRMZM2G135337 // GRMZM2G158526 // GRMZM2G073199 //…
GO:0043232	C	intracellular non-membrane-bounded organelle	222	3979	2597	39203	1	1	// GRMZM2G073199 // GRMZM2G058681 // GRMZM2G050460 // GRMZM2G028110 // GRMZM2G164759 // GRMZM2G084684 // GRMZM5G850640 // GRMZM2G010152 // GRMZM2G145027 // GRMZM2G126292 // GRMZM2G078757 // GRMZM2G047727 // GRMZM2G124143 // GRMZM2G084521 // GRMZM2G457381 // GRMZM2G125271 // GRMZM2G070765 // GRMZM2G104179 // GRMZM2G063617 // GRMZM2G004057 // GRMZM2G029573 // GRMZM2G120814 // GRMZM5G880306 // GRMZM…
GO:0005576	C	extracellular region	36	3979	583	39203	1	1	// GRMZM2G167505 // GRMZM2G132169 // GRMZM2G167728 // GRMZM2G174855 // GRMZM5G806649 // GRMZM2G180716 // GRMZM2G070271 // GRMZM2G453565 // GRMZM2G148485 // GRMZM2G413044 // GRMZM2G142779 // GRMZM2G078279 // GRMZM2G021621 // GRMZM2G087671 // GRMZM5G857936 // GRMZM2G087267 // GRMZM2G327266 // GRMZM2G454124 // GRMZM2G103672 // GRMZM2G472693 // GRMZM2G343974 // GRMZM2G460544 // GRMZM2G341934 // GRMZM…
GO:0043228	C	non-membrane-bounded organelle	222	3979	2597	39203	1	1	// GRMZM2G073199 // GRMZM2G058681 // GRMZM2G050460 // GRMZM2G028110 // GRMZM2G164759 // GRMZM2G084684 // GRMZM5G850640 // GRMZM2G010152 // GRMZM2G145027 // GRMZM2G126292 // GRMZM2G078757 // GRMZM2G047727 // GRMZM2G124143 // GRMZM2G084521 // GRMZM2G457381 // GRMZM2G125271 // GRMZM2G070765 // GRMZM2G104179 // GRMZM2G063617 // GRMZM2G004057 // GRMZM2G029573 // GRMZM2G120814 // GRMZM5G880306 // GRMZM…
