# Supplementary material for: Transcriptome Dynamics during Maize Endosperm Development
Source: PLoS One. 2016 Oct 3;11(10):e0163814. doi: 10.1371/journal.pone.0163814 (PMC5047526; doi:10.1371/journal.pone.0163814)
Supplement: S6 Table — (XLS) [file pone.0163814.s015.xls]

## Sheet: Multiple AS events
Table S6. Multiple alternative splicing (AS) events in genes
Gene ID	Chromosome	Strand	Splice Type	Stage
AC149475.2_FG005	9	+	AltFirstExon		10 DAP	15 DAP
	9	+	IntronRetention				20 DAP
	9	+	skippedExon	5 DAP	10 DAP	15 DAP
AC155376.2_FG005	8	-	IntronRetention	5 DAP		15 DAP	20 DAP
	8	-	skippedExon	5 DAP		15 DAP	20 DAP
AC155377.1_FG001	3	-	IntronRetention				20 DAP
	3	-	skippedExon			15 DAP
AC155377.1_FG002	3	-	Alt5' site	5 DAP	10 DAP	15 DAP	20 DAP
	3	-	skippedExon	5 DAP	10 DAP	15 DAP	20 DAP
AC155496.2_FG009	5	-	IntronRetention				20 DAP
	5	-	skippedExon	5 DAP
AC177897.2_FG002	1	+	Alt3' site	5 DAP	10 DAP		20 DAP
	1	+	AltFirstExon			15 DAP
AC177908.3_FG002	1	-	AltFirstExon	5 DAP
	1	-	AltLastExon				20 DAP
	1	-	skippedExon			15 DAP
AC182482.3_FG003	3	+	Alt3' site	5 DAP	10 DAP	15 DAP	20 DAP
	3	+	AltFirstExon			15 DAP
	3	+	AltLastExon		10 DAP
	3	+	skippedExon			15 DAP
AC184130.4_FG012	4	-	AltLastExon	5 DAP	10 DAP	15 DAP	20 DAP
	4	-	skippedExon	5 DAP	10 DAP	15 DAP	20 DAP
AC185226.4_FG001	4	-	Alt5' site	5 DAP	10 DAP	15 DAP	20 DAP
	4	-	AltFirstExon	5 DAP		15 DAP	20 DAP
	4	-	IntronRetention		10 DAP	15 DAP
	4	-	skippedExon	5 DAP	10 DAP	15 DAP	20 DAP
AC185415.3_FG005	2	-	Alt5' site	5 DAP	10 DAP		20 DAP
	2	-	AltFirstExon	5 DAP	10 DAP		20 DAP
	2	-	skippedExon	5 DAP	10 DAP		20 DAP
AC187157.4_FG005	8	-	Alt5' site		10 DAP	15 DAP
	8	-	IntronRetention				20 DAP
AC189879.3_FG003	9	+	Alt3' site	5 DAP	10 DAP	15 DAP	20 DAP
	9	+	IntronRetention	5 DAP	10 DAP
AC190526.3_FG004	5	-	Alt5' site			15 DAP
	5	-	IntronRetention			15 DAP
	5	-	skippedExon			15 DAP
AC190609.3_FG002	4	-	Alt5' site			15 DAP
	4	-	AltFirstExon		10 DAP	15 DAP	20 DAP
AC190628.4_FG007	4	-	Alt5' site	5 DAP	10 DAP	15 DAP	20 DAP
	4	-	AltFirstExon	5 DAP	10 DAP		20 DAP
	4	-	IntronRetention	5 DAP	10 DAP
	4	-	skippedExon	5 DAP	10 DAP	15 DAP	20 DAP
AC190909.3_FG004	5	-	AltFirstExon	5 DAP	10 DAP	15 DAP	20 DAP
	5	-	IntronRetention	5 DAP
	5	-	skippedExon	5 DAP	10 DAP	15 DAP	20 DAP
AC190999.2_FG004	2	-	Alt5' site	5 DAP
	2	-	AltFirstExon			15 DAP
	2	-	IntronRetention	5 DAP
	2	-	skippedExon	5 DAP	10 DAP	15 DAP	20 DAP
AC191251.3_FG005	5	+	Alt3' site		10 DAP	15 DAP	20 DAP
	5	+	skippedExon		10 DAP	15 DAP	20 DAP
AC191283.3_FG004	2	+	AltFirstExon	5 DAP		15 DAP
	2	+	AltLastExon	5 DAP	10 DAP	15 DAP	20 DAP
AC191534.3_FG003	7	+	IntronRetention			15 DAP	20 DAP
	7	+	skippedExon		10 DAP		20 DAP
AC192367.2_FG002	4	-	AltFirstExon	5 DAP	10 DAP	15 DAP	20 DAP
	4	-	IntronRetention	5 DAP			20 DAP
AC192451.3_FG001	5	-	Alt5' site		10 DAP
	5	-	AltFirstExon	5 DAP	10 DAP	15 DAP
	5	-	skippedExon	5 DAP
AC193632.2_FG002	4	-	AltFirstExon			15 DAP
	4	-	IntronRetention			15 DAP
	4	-	skippedExon	5 DAP
AC194439.3_FG002	8	-	Alt5' site	5 DAP	10 DAP
	8	-	AltFirstExon	5 DAP
	8	-	AltLastExon		10 DAP
	8	-	IntronRetention	5 DAP
	8	-	skippedExon	5 DAP	10 DAP
AC194970.5_FG004	2	+	Alt3' site	5 DAP	10 DAP	15 DAP	20 DAP
	2	+	AltFirstExon		10 DAP
	2	+	skippedExon	5 DAP	10 DAP	15 DAP	20 DAP
AC194970.5_FG005	2	-	AltFirstExon	5 DAP		15 DAP	20 DAP
	2	-	skippedExon		10 DAP
AC195154.3_FG004	3	+	Alt3' site	5 DAP
	3	+	AltFirstExon	5 DAP	10 DAP	15 DAP	20 DAP
	3	+	AltLastExon	5 DAP	10 DAP	15 DAP	20 DAP
	3	+	IntronRetention	5 DAP	10 DAP	15 DAP	20 DAP
	3	+	skippedExon	5 DAP	10 DAP	15 DAP	20 DAP
AC195340.3_FG004	5	-	Alt5' site				20 DAP
	5	-	IntronRetention	5 DAP	10 DAP	15 DAP	20 DAP
AC195587.4_FG004	6	+	Alt3' site	5 DAP	10 DAP	15 DAP	20 DAP
	6	+	AltLastExon	5 DAP	10 DAP	15 DAP	20 DAP
	6	+	skippedExon	5 DAP	10 DAP	15 DAP	20 DAP
AC195874.2_FG002	2	-	Alt5' site	5 DAP	10 DAP
	2	-	AltFirstExon	5 DAP	10 DAP	15 DAP	20 DAP
	2	-	AltLastExon	5 DAP
	2	-	skippedExon		10 DAP		20 DAP
AC196426.3_FG007	8	-	Alt5' site	5 DAP	10 DAP	15 DAP	20 DAP
	8	-	IntronRetention			15 DAP
	8	-	skippedExon	5 DAP	10 DAP	15 DAP	20 DAP
AC196439.3_FG002	10	+	Alt3' site	5 DAP
	10	+	AltFirstExon	5 DAP
	10	+	IntronRetention	5 DAP
	10	+	skippedExon	5 DAP
AC196465.3_FG006	8	+	AltFirstExon	5 DAP	10 DAP	15 DAP	20 DAP
	8	+	AltLastExon	5 DAP	10 DAP	15 DAP	20 DAP
	8	+	skippedExon			15 DAP	20 DAP
AC196475.3_FG005	4	+	Alt3' site		10 DAP
	4	+	IntronRetention		10 DAP
AC197122.3_FG003	5	+	Alt3' site	5 DAP	10 DAP	15 DAP	20 DAP
	5	+	AltFirstExon				20 DAP
	5	+	AltLastExon	5 DAP	10 DAP	15 DAP	20 DAP
	5	+	IntronRetention				20 DAP
	5	+	skippedExon	5 DAP	10 DAP	15 DAP	20 DAP
AC197377.3_FG004	4	+	IntronRetention			15 DAP
	4	+	skippedExon	5 DAP
AC197575.3_FG008	2	+	Alt3' site	5 DAP			20 DAP
	2	+	AltFirstExon	5 DAP			20 DAP
AC197578.4_FG001	3	-	Alt5' site	5 DAP	10 DAP	15 DAP	20 DAP
	3	-	AltFirstExon			15 DAP
AC197672.3_FG002	10	+	Alt3' site			15 DAP	20 DAP
	10	+	AltFirstExon		10 DAP		20 DAP
	10	+	IntronRetention	5 DAP	10 DAP		20 DAP
AC197705.4_FG011	8	+	Alt3' site	5 DAP		15 DAP
	8	+	skippedExon	5 DAP	10 DAP	15 DAP	20 DAP
AC197717.3_FG002	9	+	Alt3' site				20 DAP
	9	+	AltFirstExon				20 DAP
	9	+	skippedExon				20 DAP
AC197758.3_FG004	4	+	Alt3' site		10 DAP	15 DAP
	4	+	AltFirstExon		10 DAP	15 DAP
AC198353.5_FG004	2	+	Alt3' site	5 DAP	10 DAP	15 DAP	20 DAP
	2	+	AltFirstExon	5 DAP	10 DAP	15 DAP	20 DAP
	2	+	AltLastExon		10 DAP
	2	+	skippedExon	5 DAP	10 DAP	15 DAP	20 DAP
AC198361.3_FG004	1	-	Alt5' site		10 DAP
	1	-	AltLastExon		10 DAP
	1	-	IntronRetention			15 DAP
AC198518.3_FG003	3	+	AltFirstExon	5 DAP	10 DAP		20 DAP
	3	+	AltLastExon	5 DAP	10 DAP
AC198725.4_FG007	3	-	Alt5' site		10 DAP	15 DAP	20 DAP
	3	-	AltFirstExon	5 DAP	10 DAP	15 DAP	20 DAP
	3	-	IntronRetention				20 DAP
	3	-	skippedExon	5 DAP	10 DAP	15 DAP	20 DAP
AC199363.4_FG003	8	+	AltFirstExon	5 DAP	10 DAP	15 DAP	20 DAP
	8	+	skippedExon	5 DAP	10 DAP	15 DAP	20 DAP
AC199782.5_FG001	2	-	Alt5' site	5 DAP
	2	-	skippedExon	5 DAP	10 DAP	15 DAP
AC199782.5_FG002	2	+	Alt3' site	5 DAP
	2	+	IntronRetention			15 DAP
AC202073.4_FG001	2	-	Alt5' site				20 DAP
	2	-	IntronRetention	5 DAP		15 DAP
AC202567.4_FG004	5	+	AltFirstExon			15 DAP
	5	+	IntronRetention	5 DAP	10 DAP	15 DAP
AC202707.3_FG002	4	+	AltFirstExon	5 DAP	10 DAP	15 DAP	20 DAP
	4	+	IntronRetention	5 DAP	10 DAP	15 DAP	20 DAP
AC203048.3_FG001	5	-	AltLastExon	5 DAP	10 DAP	15 DAP	20 DAP
	5	-	IntronRetention		10 DAP	15 DAP
AC203753.4_FG006	7	+	AltLastExon			15 DAP
	7	+	IntronRetention			15 DAP
	7	+	skippedExon			15 DAP
AC203761.3_FG002	9	+	AltFirstExon		10 DAP
	9	+	AltLastExon		10 DAP
	9	+	skippedExon	5 DAP	10 DAP	15 DAP	20 DAP
AC203841.3_FG009	10	-	AltFirstExon	5 DAP		15 DAP
	10	-	skippedExon	5 DAP	10 DAP	15 DAP	20 DAP
AC203865.3_FG001	3	-	AltFirstExon	5 DAP
	3	-	skippedExon	5 DAP	10 DAP
AC203989.4_FG001	1	-	AltLastExon	5 DAP
	1	-	IntronRetention			15 DAP
AC204472.3_FG002	9	+	AltFirstExon		10 DAP	15 DAP	20 DAP
	9	+	IntronRetention	5 DAP
AC204530.4_FG002	1	+	AltFirstExon			15 DAP
	1	+	AltLastExon		10 DAP
	1	+	IntronRetention	5 DAP
	1	+	skippedExon		10 DAP
AC205008.4_FG002	7	+	Alt3' site			15 DAP
	7	+	IntronRetention				20 DAP
AC205035.3_FG004	6	-	Alt5' site	5 DAP	10 DAP	15 DAP	20 DAP
	6	-	IntronRetention			15 DAP
	6	-	skippedExon	5 DAP	10 DAP	15 DAP	20 DAP
AC205500.3_FG002	1	-	Alt5' site			15 DAP
	1	-	AltLastExon	5 DAP	10 DAP	15 DAP	20 DAP
	1	-	IntronRetention			15 DAP
	1	-	skippedExon	5 DAP	10 DAP	15 DAP	20 DAP
AC205574.3_FG006	3	+	Alt3' site		10 DAP		20 DAP
	3	+	AltFirstExon	5 DAP	10 DAP		20 DAP
AC205677.3_FG001	6	+	AltFirstExon			15 DAP
	6	+	IntronRetention	5 DAP	10 DAP
	6	+	skippedExon	5 DAP	10 DAP	15 DAP	20 DAP
AC205703.4_FG002	5	+	Alt3' site				20 DAP
	5	+	IntronRetention	5 DAP	10 DAP
	5	+	skippedExon			15 DAP
AC205703.4_FG005	5	+	Alt3' site	5 DAP
	5	+	IntronRetention		10 DAP	15 DAP	20 DAP
	5	+	skippedExon	5 DAP	10 DAP	15 DAP	20 DAP
AC205725.3_FG010	1	+	Alt3' site				20 DAP
	1	+	IntronRetention	5 DAP	10 DAP	15 DAP	20 DAP
	1	+	skippedExon	5 DAP	10 DAP	15 DAP	20 DAP
AC205730.3_FG002	1	+	Alt3' site			15 DAP
	1	+	skippedExon	5 DAP	10 DAP	15 DAP	20 DAP
AC206999.1_FG002	1	-	Alt5' site	5 DAP	10 DAP
	1	-	AltLastExon		10 DAP
	1	-	skippedExon	5 DAP	10 DAP
AC207342.3_FG007	8	-	Alt5' site			15 DAP
	8	-	AltLastExon	5 DAP
AC207347.3_FG005	1	+	Alt3' site	5 DAP	10 DAP	15 DAP	20 DAP
	1	+	AltFirstExon			15 DAP	20 DAP
AC207628.4_FG009	3	-	Alt5' site	5 DAP	10 DAP	15 DAP	20 DAP
	3	-	AltFirstExon	5 DAP			20 DAP
	3	-	skippedExon	5 DAP	10 DAP	15 DAP	20 DAP
AC207628.4_FG011	3	+	Alt3' site	5 DAP	10 DAP
	3	+	skippedExon	5 DAP	10 DAP	15 DAP	20 DAP
AC207652.3_FG001	3	-	Alt5' site				20 DAP
	3	-	IntronRetention	5 DAP	10 DAP	15 DAP
AC207728.2_FG003	6	-	Alt5' site	5 DAP	10 DAP	15 DAP	20 DAP
	6	-	AltFirstExon		10 DAP	15 DAP
	6	-	skippedExon	5 DAP	10 DAP	15 DAP	20 DAP
AC207756.3_FG001	4	+	AltLastExon	5 DAP	10 DAP	15 DAP	20 DAP
	4	+	skippedExon	5 DAP	10 DAP	15 DAP	20 DAP
AC208113.3_FG009	1	+	AltFirstExon		10 DAP	15 DAP	20 DAP
	1	+	IntronRetention				20 DAP
AC208327.4_FG003	8	+	IntronRetention				20 DAP
	8	+	skippedExon		10 DAP
AC208337.2_FG003	7	-	Alt5' site	5 DAP			20 DAP
	7	-	IntronRetention	5 DAP	10 DAP	15 DAP	20 DAP
AC208341.4_FG006	8	-	AltLastExon		10 DAP	15 DAP
	8	-	skippedExon		10 DAP	15 DAP	20 DAP
AC208436.3_FG007	1	+	Alt3' site		10 DAP	15 DAP	20 DAP
	1	+	AltFirstExon	5 DAP
	1	+	AltLastExon		10 DAP	15 DAP	20 DAP
	1	+	IntronRetention	5 DAP
	1	+	skippedExon		10 DAP	15 DAP	20 DAP
AC208892.3_FG005	2	+	IntronRetention			15 DAP	20 DAP
	2	+	skippedExon				20 DAP
AC209206.3_FG011	10	+	Alt3' site	5 DAP	10 DAP	15 DAP	20 DAP
	10	+	IntronRetention	5 DAP	10 DAP	15 DAP	20 DAP
AC209208.3_FG005	5	-	AltLastExon	5 DAP
	5	-	skippedExon	5 DAP	10 DAP	15 DAP	20 DAP
AC209624.2_FG001	2	+	Alt3' site	5 DAP		15 DAP	20 DAP
	2	+	AltFirstExon			15 DAP
	2	+	AltLastExon	5 DAP	10 DAP	15 DAP
	2	+	skippedExon			15 DAP
AC209626.2_FG013	1	+	AltFirstExon			15 DAP
	1	+	IntronRetention				20 DAP
AC209858.4_FG002	1	+	Alt3' site		10 DAP	15 DAP
	1	+	IntronRetention	5 DAP
	1	+	skippedExon			15 DAP
AC209877.3_FG002	9	-	AltLastExon	5 DAP	10 DAP	15 DAP	20 DAP
	9	-	skippedExon	5 DAP	10 DAP	15 DAP	20 DAP
AC209898.2_FG004	5	+	AltLastExon	5 DAP	10 DAP	15 DAP	20 DAP
	5	+	skippedExon	5 DAP	10 DAP	15 DAP	20 DAP
AC210013.4_FG003	5	+	Alt3' site		10 DAP		20 DAP
	5	+	AltFirstExon		10 DAP
AC210013.4_FG008	5	+	Alt3' site	5 DAP	10 DAP	15 DAP	20 DAP
	5	+	AltFirstExon		10 DAP
	5	+	IntronRetention		10 DAP
	5	+	skippedExon	5 DAP	10 DAP	15 DAP	20 DAP
AC210013.4_FG013	5	+	Alt3' site	5 DAP	10 DAP
	5	+	AltLastExon			15 DAP	20 DAP
	5	+	IntronRetention	5 DAP		15 DAP
AC210314.3_FG006	9	-	Alt5' site		10 DAP
	9	-	AltFirstExon	5 DAP		15 DAP	20 DAP
AC210529.3_FG004	3	+	Alt3' site	5 DAP
	3	+	IntronRetention		10 DAP
AC210595.3_FG004	9	+	Alt3' site				20 DAP
	9	+	AltFirstExon	5 DAP	10 DAP	15 DAP	20 DAP
	9	+	IntronRetention	5 DAP
AC210848.3_FG004	5	+	Alt3' site	5 DAP	10 DAP
	5	+	IntronRetention	5 DAP	10 DAP
	5	+	skippedExon		10 DAP	15 DAP
AC211164.5_FG003	2	+	AltLastExon	5 DAP
	2	+	skippedExon				20 DAP
AC211175.3_FG005	3	-	IntronRetention	5 DAP	10 DAP	15 DAP	20 DAP
	3	-	skippedExon	5 DAP	10 DAP	15 DAP	20 DAP
AC211390.3_FG001	1	+	AltFirstExon	5 DAP	10 DAP	15 DAP	20 DAP
	1	+	IntronRetention	5 DAP	10 DAP	15 DAP	20 DAP
	1	+	skippedExon	5 DAP	10 DAP	15 DAP	20 DAP
AC211403.4_FG005	3	+	Alt3' site	5 DAP
	3	+	AltFirstExon	5 DAP
	3	+	skippedExon	5 DAP
AC212227.3_FG006	4	+	Alt3' site				20 DAP
	4	+	AltFirstExon	5 DAP
	4	+	skippedExon	5 DAP	10 DAP		20 DAP
AC212859.3_FG007	2	+	Alt3' site	5 DAP	10 DAP		20 DAP
	2	+	IntronRetention	5 DAP	10 DAP	15 DAP	20 DAP
	2	+	skippedExon	5 DAP	10 DAP	15 DAP	20 DAP
AC212898.2_FG006	3	-	AltFirstExon		10 DAP	15 DAP	20 DAP
	3	-	skippedExon		10 DAP	15 DAP	20 DAP
AC213612.3_FG002	9	+	Alt3' site				20 DAP
	9	+	AltFirstExon				20 DAP
	9	+	AltLastExon				20 DAP
	9	+	IntronRetention				20 DAP
	9	+	skippedExon	5 DAP	10 DAP		20 DAP
AC214119.3_FG009	7	+	Alt3' site	5 DAP		15 DAP
	7	+	AltFirstExon	5 DAP		15 DAP
	7	+	IntronRetention			15 DAP
AC214168.3_FG001	2	+	Alt3' site		10 DAP
	2	+	AltFirstExon		10 DAP
	2	+	skippedExon	5 DAP	10 DAP		20 DAP
AC214266.3_FG002	10	+	Alt3' site	5 DAP	10 DAP	15 DAP	20 DAP
	10	+	IntronRetention	5 DAP		15 DAP
AC214640.3_FG003	7	-	AltFirstExon		10 DAP	15 DAP
	7	-	skippedExon	5 DAP		15 DAP
AC216010.3_FG001	3	+	Alt3' site			15 DAP
	3	+	IntronRetention	5 DAP	10 DAP	15 DAP	20 DAP
	3	+	skippedExon	5 DAP	10 DAP	15 DAP	20 DAP
AC216067.3_FG002	4	-	AltFirstExon		10 DAP	15 DAP
	4	-	skippedExon	5 DAP
AC217050.4_FG001	1	+	IntronRetention	5 DAP	10 DAP	15 DAP	20 DAP
	1	+	skippedExon	5 DAP	10 DAP	15 DAP	20 DAP
AC217050.4_FG004	1	-	AltFirstExon				20 DAP
	1	-	IntronRetention	5 DAP		15 DAP	20 DAP
	1	-	skippedExon	5 DAP	10 DAP	15 DAP	20 DAP
AC217358.3_FG010	1	+	Alt3' site	5 DAP
	1	+	IntronRetention		10 DAP
	1	+	skippedExon	5 DAP
AC217499.3_FG001	3	+	AltFirstExon	5 DAP	10 DAP
	3	+	skippedExon	5 DAP
AC217556.3_FG003	5	-	Alt5' site	5 DAP	10 DAP	15 DAP	20 DAP
	5	-	AltLastExon	5 DAP	10 DAP	15 DAP	20 DAP
	5	-	skippedExon	5 DAP	10 DAP	15 DAP	20 DAP
AC217665.3_FG005	4	+	AltFirstExon		10 DAP
	4	+	IntronRetention		10 DAP
	4	+	skippedExon	5 DAP	10 DAP	15 DAP	20 DAP
AC217811.3_FG003	4	+	Alt3' site	5 DAP	10 DAP	15 DAP	20 DAP
	4	+	AltFirstExon	5 DAP	10 DAP	15 DAP	20 DAP
AC218093.3_FG005	2	+	Alt3' site	5 DAP	10 DAP
	2	+	AltFirstExon		10 DAP
	2	+	IntronRetention		10 DAP
	2	+	skippedExon	5 DAP	10 DAP
AC218457.2_FG013	8	+	AltFirstExon	5 DAP	10 DAP	15 DAP	20 DAP
	8	+	IntronRetention		10 DAP	15 DAP
AC218972.3_FG001	8	+	Alt3' site	5 DAP	10 DAP	15 DAP	20 DAP
	8	+	skippedExon	5 DAP	10 DAP	15 DAP	20 DAP
AC218998.2_FG007	4	+	Alt3' site		10 DAP	15 DAP
	4	+	AltFirstExon	5 DAP
	4	+	IntronRetention	5 DAP
	4	+	skippedExon	5 DAP	10 DAP	15 DAP	20 DAP
AC225193.3_FG003	9	+	Alt3' site	5 DAP			20 DAP
	9	+	IntronRetention		10 DAP
AC226373.2_FG010	6	-	IntronRetention	5 DAP	10 DAP
	6	-	skippedExon	5 DAP
AC230011.2_FG002	3	-	AltLastExon			15 DAP
	3	-	IntronRetention		10 DAP
AC231180.2_FG006	8	+	Alt3' site	5 DAP	10 DAP	15 DAP	20 DAP
	8	+	IntronRetention	5 DAP	10 DAP	15 DAP
AC231745.1_FG004	9	+	Alt3' site		10 DAP
	9	+	skippedExon	5 DAP	10 DAP	15 DAP	20 DAP
AC232238.2_FG004	8	+	Alt3' site				20 DAP
	8	+	IntronRetention		10 DAP	15 DAP
AC233751.1_FG002	4	-	IntronRetention			15 DAP	20 DAP
	4	-	skippedExon		10 DAP
AC233850.1_FG005	5	-	Alt5' site	5 DAP	10 DAP	15 DAP	20 DAP
	5	-	skippedExon	5 DAP	10 DAP	15 DAP	20 DAP
AC233870.1_FG003	6	-	IntronRetention		10 DAP
	6	-	skippedExon	5 DAP
AC233878.1_FG004	1	-	AltFirstExon	5 DAP	10 DAP	15 DAP	20 DAP
	1	-	skippedExon	5 DAP	10 DAP	15 DAP	20 DAP
AC233882.1_FG003	3	-	Alt5' site	5 DAP
	3	-	AltLastExon	5 DAP
	3	-	IntronRetention		10 DAP	15 DAP	20 DAP
	3	-	skippedExon	5 DAP		15 DAP
AC233893.1_FG002	9	+	Alt3' site	5 DAP
	9	+	IntronRetention		10 DAP		20 DAP
	9	+	skippedExon	5 DAP
AC233898.1_FG004	10	+	AltFirstExon			15 DAP
	10	+	IntronRetention		10 DAP		20 DAP
AC233901.1_FG005	9	+	AltLastExon	5 DAP	10 DAP	15 DAP	20 DAP
	9	+	IntronRetention	5 DAP
AC233901.1_FG010	9	-	AltFirstExon				20 DAP
	9	-	IntronRetention	5 DAP
AC233910.1_FG005	2	+	Alt3' site	5 DAP	10 DAP	15 DAP	20 DAP
	2	+	AltLastExon	5 DAP		15 DAP	20 DAP
	2	+	skippedExon	5 DAP	10 DAP	15 DAP	20 DAP
AC233936.1_FG003	6	-	Alt5' site		10 DAP	15 DAP	20 DAP
	6	-	IntronRetention				20 DAP
	6	-	skippedExon		10 DAP	15 DAP	20 DAP
AC233953.1_FG004	8	+	IntronRetention	5 DAP
	8	+	skippedExon			15 DAP
AC233955.1_FG009	9	-	AltLastExon	5 DAP	10 DAP
	9	-	IntronRetention		10 DAP		20 DAP
	9	-	skippedExon		10 DAP		20 DAP
AC233979.1_FG009	10	+	IntronRetention	5 DAP
	10	+	skippedExon		10 DAP	15 DAP
AC233979.1_FG010	10	+	Alt3' site		10 DAP
	10	+	skippedExon	5 DAP		15 DAP	20 DAP
AC234152.1_FG002	8	+	AltFirstExon	5 DAP	10 DAP	15 DAP	20 DAP
	8	+	skippedExon	5 DAP	10 DAP	15 DAP	20 DAP
AC234152.1_FG005	8	+	Alt3' site	5 DAP
	8	+	AltFirstExon	5 DAP		15 DAP
	8	+	skippedExon	5 DAP
AC234154.1_FG007	7	-	Alt5' site	5 DAP	10 DAP	15 DAP	20 DAP
	7	-	AltFirstExon	5 DAP	10 DAP	15 DAP	20 DAP
	7	-	skippedExon	5 DAP	10 DAP	15 DAP	20 DAP
AC234154.1_FG008	7	+	Alt3' site	5 DAP	10 DAP		20 DAP
	7	+	IntronRetention	5 DAP
	7	+	skippedExon	5 DAP	10 DAP	15 DAP	20 DAP
AC234158.1_FG005	9	-	Alt5' site				20 DAP
	9	-	IntronRetention		10 DAP	15 DAP	20 DAP
	9	-	skippedExon	5 DAP	10 DAP	15 DAP	20 DAP
AC234183.1_FG002	6	-	IntronRetention	5 DAP
	6	-	skippedExon				20 DAP
AC234185.1_FG004	8	-	AltFirstExon			15 DAP
	8	-	IntronRetention	5 DAP
	8	-	skippedExon		10 DAP	15 DAP
AC234199.1_FG003	3	-	AltFirstExon	5 DAP	10 DAP	15 DAP	20 DAP
	3	-	IntronRetention			15 DAP
	3	-	skippedExon	5 DAP	10 DAP	15 DAP	20 DAP
AC234515.1_FG002	5	+	AltFirstExon		10 DAP		20 DAP
	5	+	AltLastExon		10 DAP
	5	+	IntronRetention				20 DAP
	5	+	skippedExon		10 DAP	15 DAP	20 DAP
AC234520.1_FG005	1	+	Alt3' site	5 DAP	10 DAP	15 DAP	20 DAP
	1	+	skippedExon	5 DAP	10 DAP	15 DAP	20 DAP
AC234528.1_FG005	1	-	IntronRetention	5 DAP
	1	-	skippedExon		10 DAP
AC235534.1_FG007	10	+	Alt3' site				20 DAP
	10	+	IntronRetention			15 DAP
AC235535.1_FG001	8	+	Alt3' site	5 DAP	10 DAP		20 DAP
	8	+	IntronRetention			15 DAP	20 DAP
	8	+	skippedExon	5 DAP	10 DAP	15 DAP	20 DAP
AC235540.1_FG001	2	+	Alt3' site		10 DAP	15 DAP	20 DAP
	2	+	AltLastExon	5 DAP	10 DAP	15 DAP
	2	+	IntronRetention	5 DAP	10 DAP	15 DAP	20 DAP
	2	+	skippedExon	5 DAP	10 DAP	15 DAP	20 DAP
AC235544.1_FG004	9	+	Alt3' site			15 DAP
	9	+	IntronRetention	5 DAP	10 DAP	15 DAP	20 DAP
	9	+	skippedExon	5 DAP		15 DAP
AF466202.2_FG008	10	+	Alt3' site	5 DAP	10 DAP	15 DAP	20 DAP
	10	+	AltFirstExon	5 DAP	10 DAP	15 DAP	20 DAP
	10	+	IntronRetention	5 DAP	10 DAP	15 DAP	20 DAP
	10	+	skippedExon	5 DAP	10 DAP	15 DAP	20 DAP
GRMZM2G000014	4	+	Alt3' site	5 DAP	10 DAP	15 DAP	20 DAP
	4	+	IntronRetention	5 DAP		15 DAP	20 DAP
	4	+	skippedExon		10 DAP		20 DAP
GRMZM2G000052	2	+	AltFirstExon		10 DAP		20 DAP
	2	+	IntronRetention	5 DAP	10 DAP		20 DAP
	2	+	skippedExon	5 DAP		15 DAP
GRMZM2G000231	9	-	Alt5' site	5 DAP	10 DAP	15 DAP	20 DAP
	9	-	AltLastExon	5 DAP		15 DAP
	9	-	IntronRetention				20 DAP
	9	-	skippedExon	5 DAP	10 DAP	15 DAP	20 DAP
GRMZM2G000245	10	-	AltFirstExon	5 DAP		15 DAP
	10	-	skippedExon	5 DAP
GRMZM2G000264	7	+	AltFirstExon			15 DAP
	7	+	IntronRetention	5 DAP	10 DAP
	7	+	skippedExon	5 DAP
GRMZM2G000361	7	+	Alt3' site	5 DAP
	7	+	AltFirstExon	5 DAP		15 DAP
	7	+	IntronRetention				20 DAP
GRMZM2G000371	9	-	Alt5' site	5 DAP	10 DAP	15 DAP	20 DAP
	9	-	AltFirstExon			15 DAP
	9	-	IntronRetention	5 DAP	10 DAP		20 DAP
GRMZM2G000393	9	-	Alt5' site	5 DAP	10 DAP	15 DAP
	9	-	AltLastExon	5 DAP	10 DAP
	9	-	IntronRetention				20 DAP
GRMZM2G000404	7	-	Alt5' site	5 DAP	10 DAP	15 DAP	20 DAP
	7	-	IntronRetention		10 DAP
	7	-	skippedExon	5 DAP	10 DAP	15 DAP	20 DAP
GRMZM2G000540	1	-	Alt5' site	5 DAP	10 DAP	15 DAP	20 DAP
	1	-	IntronRetention	5 DAP		15 DAP
	1	-	skippedExon	5 DAP	10 DAP	15 DAP	20 DAP
GRMZM2G000576	4	+	Alt3' site	5 DAP			20 DAP
	4	+	AltLastExon	5 DAP	10 DAP	15 DAP	20 DAP
	4	+	IntronRetention	5 DAP			20 DAP
	4	+	skippedExon		10 DAP
GRMZM2G000581	8	+	AltLastExon	5 DAP	10 DAP
	8	+	skippedExon	5 DAP	10 DAP
GRMZM2G000614	3	-	AltFirstExon		10 DAP
	3	-	IntronRetention			15 DAP
	3	-	skippedExon	5 DAP	10 DAP		20 DAP
GRMZM2G000632	1	+	AltFirstExon	5 DAP
	1	+	IntronRetention	5 DAP
GRMZM2G000686	1	-	Alt5' site	5 DAP	10 DAP	15 DAP
	1	-	skippedExon	5 DAP	10 DAP	15 DAP	20 DAP
GRMZM2G000718	7	+	AltFirstExon			15 DAP
	7	+	skippedExon				20 DAP
GRMZM2G000749	1	+	Alt3' site				20 DAP
	1	+	IntronRetention		10 DAP
GRMZM2G000753	5	+	Alt3' site		10 DAP
	5	+	skippedExon	5 DAP	10 DAP	15 DAP	20 DAP
GRMZM2G000829	6	-	AltLastExon			15 DAP	20 DAP
	6	-	IntronRetention	5 DAP		15 DAP
GRMZM2G000874	7	-	AltLastExon		10 DAP
	7	-	skippedExon	5 DAP
GRMZM2G001079	1	+	AltFirstExon	5 DAP	10 DAP		20 DAP
	1	+	IntronRetention				20 DAP
	1	+	skippedExon		10 DAP
GRMZM2G001084	2	+	Alt3' site	5 DAP	10 DAP	15 DAP	20 DAP
	2	+	AltFirstExon	5 DAP	10 DAP	15 DAP	20 DAP
	2	+	AltLastExon		10 DAP
GRMZM2G001097	5	+	Alt3' site	5 DAP		15 DAP
	5	+	AltFirstExon		10 DAP
GRMZM2G001180	2	-	Alt5' site			15 DAP
	2	-	AltFirstExon	5 DAP
	2	-	IntronRetention	5 DAP
GRMZM2G001289	2	+	Alt3' site		10 DAP		20 DAP
	2	+	AltFirstExon	5 DAP
GRMZM2G001296	3	-	Alt5' site				20 DAP
	3	-	AltFirstExon				20 DAP
	3	-	AltLastExon				20 DAP
	3	-	skippedExon				20 DAP
GRMZM2G001297	2	+	Alt3' site	5 DAP	10 DAP	15 DAP	20 DAP
	2	+	IntronRetention				20 DAP
GRMZM2G001334	2	-	Alt5' site	5 DAP	10 DAP	15 DAP	20 DAP
	2	-	IntronRetention	5 DAP	10 DAP	15 DAP
GRMZM2G001444	2	-	AltFirstExon				20 DAP
	2	-	skippedExon	5 DAP	10 DAP	15 DAP	20 DAP
GRMZM2G001631	5	-	Alt5' site		10 DAP
	5	-	skippedExon	5 DAP	10 DAP	15 DAP	20 DAP
GRMZM2G001777	2	-	Alt5' site	5 DAP	10 DAP	15 DAP	20 DAP
	2	-	IntronRetention	5 DAP		15 DAP	20 DAP
GRMZM2G001820	2	+	AltLastExon	5 DAP	10 DAP	15 DAP	20 DAP
	2	+	skippedExon			15 DAP	20 DAP
GRMZM2G001895	1	+	Alt3' site				20 DAP
	1	+	IntronRetention	5 DAP	10 DAP
GRMZM2G001898	7	+	IntronRetention				20 DAP
	7	+	skippedExon	5 DAP
GRMZM2G001973	2	+	Alt3' site		10 DAP
	2	+	skippedExon	5 DAP	10 DAP
GRMZM2G002043	2	+	Alt3' site		10 DAP
	2	+	AltFirstExon		10 DAP
	2	+	AltLastExon			15 DAP
	2	+	skippedExon		10 DAP	15 DAP
GRMZM2G002075	2	+	IntronRetention			15 DAP
	2	+	skippedExon			15 DAP	20 DAP
GRMZM2G002100	6	-	IntronRetention	5 DAP			20 DAP
	6	-	skippedExon		10 DAP	15 DAP
GRMZM2G002115	6	+	Alt3' site	5 DAP	10 DAP
	6	+	IntronRetention	5 DAP	10 DAP	15 DAP	20 DAP
	6	+	skippedExon	5 DAP	10 DAP		20 DAP
GRMZM2G002138	1	-	Alt5' site		10 DAP
	1	-	IntronRetention	5 DAP
GRMZM2G002227	9	+	IntronRetention	5 DAP	10 DAP	15 DAP	20 DAP
	9	+	skippedExon	5 DAP	10 DAP	15 DAP	20 DAP
GRMZM2G002297	8	+	Alt3' site	5 DAP	10 DAP
	8	+	AltFirstExon	5 DAP	10 DAP	15 DAP
GRMZM2G002492	1	+	AltFirstExon		10 DAP
	1	+	skippedExon	5 DAP
GRMZM2G002531	4	+	Alt3' site			15 DAP
	4	+	skippedExon	5 DAP		15 DAP
GRMZM2G002578	3	+	Alt3' site	5 DAP	10 DAP	15 DAP	20 DAP
	3	+	AltLastExon		10 DAP		20 DAP
GRMZM2G002616	3	+	Alt3' site	5 DAP		15 DAP	20 DAP
	3	+	AltLastExon		10 DAP
GRMZM2G002642	2	+	Alt3' site	5 DAP
	2	+	AltFirstExon	5 DAP
	2	+	IntronRetention				20 DAP
GRMZM2G002656	6	-	AltLastExon				20 DAP
	6	-	IntronRetention		10 DAP
	6	-	skippedExon	5 DAP	10 DAP	15 DAP	20 DAP
GRMZM2G002765	5	-	AltFirstExon				20 DAP
	5	-	IntronRetention	5 DAP	10 DAP	15 DAP	20 DAP
GRMZM2G002859	5	+	Alt3' site		10 DAP
	5	+	IntronRetention	5 DAP	10 DAP	15 DAP	20 DAP
GRMZM2G002903	2	+	Alt3' site		10 DAP
	2	+	AltFirstExon		10 DAP
	2	+	AltLastExon			15 DAP
	2	+	skippedExon	5 DAP
GRMZM2G002910	7	+	Alt3' site	5 DAP
	7	+	AltFirstExon	5 DAP	10 DAP
	7	+	AltLastExon		10 DAP
GRMZM2G002918	10	-	Alt5' site		10 DAP
	10	-	AltFirstExon		10 DAP
	10	-	AltLastExon			15 DAP
	10	-	IntronRetention			15 DAP
GRMZM2G002948	2	+	Alt3' site		10 DAP
	2	+	IntronRetention	5 DAP		15 DAP	20 DAP
	2	+	skippedExon		10 DAP
GRMZM2G002959	6	-	Alt5' site		10 DAP	15 DAP
	6	-	AltFirstExon	5 DAP		15 DAP
	6	-	skippedExon	5 DAP
GRMZM2G002978	2	-	AltFirstExon	5 DAP
	2	-	skippedExon		10 DAP	15 DAP	20 DAP
GRMZM2G003057	10	-	Alt5' site	5 DAP	10 DAP	15 DAP	20 DAP
	10	-	IntronRetention	5 DAP	10 DAP	15 DAP	20 DAP
	10	-	skippedExon	5 DAP		15 DAP	20 DAP
GRMZM2G003096	3	+	Alt3' site	5 DAP		15 DAP	20 DAP
	3	+	IntronRetention		10 DAP		20 DAP
GRMZM2G003157	4	+	Alt3' site		10 DAP
	4	+	skippedExon			15 DAP
GRMZM2G003186	3	+	AltFirstExon			15 DAP
	3	+	AltLastExon	5 DAP	10 DAP	15 DAP	20 DAP
	3	+	skippedExon	5 DAP	10 DAP	15 DAP	20 DAP
GRMZM2G003342	7	+	Alt3' site		10 DAP
	7	+	IntronRetention	5 DAP		15 DAP
GRMZM2G003377	4	-	Alt5' site	5 DAP	10 DAP		20 DAP
	4	-	AltLastExon				20 DAP
	4	-	IntronRetention	5 DAP	10 DAP
	4	-	skippedExon		10 DAP	15 DAP	20 DAP
GRMZM2G003389	9	-	AltFirstExon				20 DAP
	9	-	IntronRetention		10 DAP
GRMZM2G003509	1	-	Alt5' site			15 DAP
	1	-	AltFirstExon	5 DAP
	1	-	AltLastExon			15 DAP
	1	-	IntronRetention		10 DAP		20 DAP
	1	-	skippedExon		10 DAP
GRMZM2G003563	2	+	Alt3' site	5 DAP		15 DAP
	2	+	IntronRetention	5 DAP	10 DAP	15 DAP
GRMZM2G003692	2	+	Alt3' site	5 DAP	10 DAP		20 DAP
	2	+	IntronRetention	5 DAP		15 DAP	20 DAP
	2	+	skippedExon			15 DAP
GRMZM2G003724	1	+	Alt3' site	5 DAP	10 DAP	15 DAP	20 DAP
	1	+	IntronRetention			15 DAP	20 DAP
	1	+	skippedExon	5 DAP	10 DAP	15 DAP	20 DAP
GRMZM2G003732	10	-	Alt5' site		10 DAP
	10	-	skippedExon			15 DAP
GRMZM2G003734	8	-	AltFirstExon	5 DAP			20 DAP
	8	-	IntronRetention				20 DAP
	8	-	skippedExon			15 DAP	20 DAP
GRMZM2G003750	10	-	IntronRetention				20 DAP
	10	-	skippedExon				20 DAP
GRMZM2G003762	10	-	IntronRetention				20 DAP
	10	-	skippedExon		10 DAP	15 DAP
GRMZM2G003765	10	+	Alt3' site	5 DAP	10 DAP	15 DAP	20 DAP
	10	+	AltFirstExon				20 DAP
	10	+	skippedExon	5 DAP	10 DAP	15 DAP	20 DAP
GRMZM2G003814	4	-	Alt5' site	5 DAP	10 DAP
	4	-	skippedExon			15 DAP
GRMZM2G003853	8	-	AltFirstExon			15 DAP
	8	-	AltLastExon			15 DAP
	8	-	IntronRetention			15 DAP
	8	-	skippedExon	5 DAP
GRMZM2G003861	8	+	Alt3' site	5 DAP
	8	+	IntronRetention			15 DAP
GRMZM2G003897	10	+	Alt3' site	5 DAP	10 DAP	15 DAP
	10	+	AltLastExon				20 DAP
GRMZM2G003963	8	-	AltFirstExon	5 DAP		15 DAP	20 DAP
	8	-	skippedExon			15 DAP
GRMZM2G004079	1	-	AltFirstExon			15 DAP
	1	-	skippedExon	5 DAP	10 DAP	15 DAP	20 DAP
GRMZM2G004092	5	-	Alt5' site	5 DAP	10 DAP	15 DAP	20 DAP
	5	-	IntronRetention	5 DAP
GRMZM2G004138	2	-	AltLastExon				20 DAP
	2	-	skippedExon		10 DAP	15 DAP	20 DAP
GRMZM2G004140	5	-	Alt5' site				20 DAP
	5	-	AltLastExon	5 DAP
	5	-	skippedExon	5 DAP	10 DAP	15 DAP	20 DAP
GRMZM2G004161	3	-	IntronRetention				20 DAP
	3	-	skippedExon			15 DAP
GRMZM2G004172	9	+	Alt3' site	5 DAP
	9	+	IntronRetention				20 DAP
GRMZM2G004188	2	+	AltFirstExon	5 DAP
	2	+	skippedExon		10 DAP
GRMZM2G004349	6	+	AltFirstExon	5 DAP
	6	+	skippedExon	5 DAP	10 DAP	15 DAP
GRMZM2G004414	10	-	AltLastExon	5 DAP
	10	-	IntronRetention	5 DAP
GRMZM2G004459	1	-	Alt5' site		10 DAP	15 DAP	20 DAP
	1	-	IntronRetention	5 DAP
	1	-	skippedExon		10 DAP	15 DAP	20 DAP
GRMZM2G004466	9	+	IntronRetention				20 DAP
	9	+	skippedExon			15 DAP
GRMZM2G004528	9	+	IntronRetention	5 DAP		15 DAP
	9	+	skippedExon		10 DAP
GRMZM2G004590	2	-	Alt5' site			15 DAP
	2	-	skippedExon	5 DAP		15 DAP	20 DAP
GRMZM2G004592	6	-	IntronRetention			15 DAP
	6	-	skippedExon	5 DAP
GRMZM2G004641	1	-	AltFirstExon				20 DAP
	1	-	IntronRetention				20 DAP
GRMZM2G004709	10	-	Alt5' site		10 DAP
	10	-	skippedExon		10 DAP
GRMZM2G004736	1	+	Alt3' site	5 DAP	10 DAP	15 DAP	20 DAP
	1	+	skippedExon	5 DAP
GRMZM2G004741	4	-	Alt5' site	5 DAP	10 DAP	15 DAP	20 DAP
	4	-	IntronRetention			15 DAP
	4	-	skippedExon		10 DAP
GRMZM2G004768	5	-	Alt5' site	5 DAP
	5	-	skippedExon		10 DAP		20 DAP
GRMZM2G004784	2	+	AltFirstExon				20 DAP
	2	+	skippedExon				20 DAP
GRMZM2G004888	6	-	Alt5' site		10 DAP	15 DAP
	6	-	AltLastExon		10 DAP
	6	-	skippedExon			15 DAP	20 DAP
GRMZM2G004949	3	-	IntronRetention	5 DAP
	3	-	skippedExon		10 DAP	15 DAP	20 DAP
GRMZM2G004959	6	-	Alt5' site				20 DAP
	6	-	IntronRetention		10 DAP
	6	-	skippedExon	5 DAP	10 DAP		20 DAP
GRMZM2G004990	7	+	Alt3' site			15 DAP	20 DAP
	7	+	IntronRetention				20 DAP
GRMZM2G004996	1	+	Alt3' site	5 DAP
	1	+	AltLastExon	5 DAP	10 DAP	15 DAP	20 DAP
	1	+	IntronRetention	5 DAP			20 DAP
GRMZM2G004997	4	+	Alt3' site		10 DAP
	4	+	IntronRetention	5 DAP	10 DAP	15 DAP
GRMZM2G005036	6	-	AltFirstExon				20 DAP
	6	-	IntronRetention	5 DAP	10 DAP	15 DAP	20 DAP
GRMZM2G005126	10	-	AltFirstExon		10 DAP	15 DAP
	10	-	IntronRetention			15 DAP
	10	-	skippedExon	5 DAP	10 DAP	15 DAP	20 DAP
GRMZM2G005170	8	+	Alt3' site	5 DAP			20 DAP
	8	+	IntronRetention				20 DAP
	8	+	skippedExon				20 DAP
GRMZM2G005199	5	+	AltFirstExon			15 DAP	20 DAP
	5	+	AltLastExon				20 DAP
	5	+	skippedExon	5 DAP	10 DAP	15 DAP	20 DAP
GRMZM2G005251	4	-	Alt5' site		10 DAP	15 DAP
	4	-	AltFirstExon		10 DAP
	4	-	skippedExon	5 DAP	10 DAP	15 DAP
GRMZM2G005281	1	+	AltFirstExon				20 DAP
	1	+	skippedExon		10 DAP	15 DAP
GRMZM2G005310	2	+	Alt3' site			15 DAP
	2	+	AltFirstExon	5 DAP	10 DAP	15 DAP	20 DAP
	2	+	skippedExon	5 DAP		15 DAP	20 DAP
GRMZM2G005339	9	-	AltFirstExon				20 DAP
	9	-	skippedExon			15 DAP
GRMZM2G005365	5	+	IntronRetention		10 DAP	15 DAP	20 DAP
	5	+	skippedExon	5 DAP	10 DAP		20 DAP
GRMZM2G005592	5	+	IntronRetention				20 DAP
	5	+	skippedExon				20 DAP
GRMZM2G005622	6	+	Alt3' site		10 DAP
	6	+	skippedExon	5 DAP	10 DAP
GRMZM2G005680	5	+	Alt3' site	5 DAP
	5	+	skippedExon		10 DAP
GRMZM2G005732	7	+	Alt3' site	5 DAP	10 DAP	15 DAP
	7	+	AltFirstExon	5 DAP	10 DAP	15 DAP
	7	+	IntronRetention	5 DAP	10 DAP	15 DAP	20 DAP
	7	+	skippedExon	5 DAP	10 DAP	15 DAP	20 DAP
GRMZM2G005737	4	+	Alt3' site	5 DAP	10 DAP	15 DAP
	4	+	skippedExon		10 DAP
GRMZM2G005844	1	+	Alt3' site		10 DAP		20 DAP
	1	+	IntronRetention		10 DAP
GRMZM2G005848	10	-	IntronRetention	5 DAP
	10	-	skippedExon		10 DAP
GRMZM2G005859	10	-	AltLastExon		10 DAP
	10	-	IntronRetention	5 DAP		15 DAP
	10	-	skippedExon			15 DAP
GRMZM2G005869	9	+	AltFirstExon		10 DAP
	9	+	IntronRetention	5 DAP
	9	+	skippedExon	5 DAP
GRMZM2G005998	5	-	Alt5' site	5 DAP
	5	-	AltFirstExon	5 DAP
GRMZM2G006107	5	+	Alt3' site			15 DAP
	5	+	skippedExon			15 DAP
GRMZM2G006130	3	-	Alt5' site	5 DAP			20 DAP
	3	-	AltLastExon		10 DAP	15 DAP	20 DAP
	3	-	skippedExon	5 DAP	10 DAP	15 DAP	20 DAP
GRMZM2G006144	5	-	Alt5' site	5 DAP
	5	-	skippedExon			15 DAP	20 DAP
GRMZM2G006219	4	-	Alt5' site	5 DAP	10 DAP	15 DAP
	4	-	IntronRetention				20 DAP
GRMZM2G006246	5	-	Alt5' site		10 DAP		20 DAP
	5	-	IntronRetention	5 DAP	10 DAP	15 DAP	20 DAP
GRMZM2G006329	5	+	IntronRetention	5 DAP	10 DAP		20 DAP
	5	+	skippedExon	5 DAP
GRMZM2G006377	6	+	IntronRetention	5 DAP
	6	+	skippedExon				20 DAP
GRMZM2G006399	7	+	Alt3' site			15 DAP
	7	+	AltFirstExon			15 DAP
	7	+	IntronRetention		10 DAP
GRMZM2G006452	3	+	AltFirstExon		10 DAP
	3	+	IntronRetention	5 DAP	10 DAP	15 DAP	20 DAP
GRMZM2G006453	3	+	Alt3' site	5 DAP	10 DAP	15 DAP	20 DAP
	3	+	AltFirstExon	5 DAP	10 DAP	15 DAP	20 DAP
GRMZM2G006480	4	+	Alt3' site		10 DAP	15 DAP
	4	+	IntronRetention	5 DAP	10 DAP
GRMZM2G006493	10	-	Alt5' site				20 DAP
	10	-	IntronRetention		10 DAP	15 DAP
	10	-	skippedExon		10 DAP	15 DAP	20 DAP
GRMZM2G006585	8	-	Alt5' site	5 DAP
	8	-	IntronRetention		10 DAP
GRMZM2G006661	8	+	IntronRetention			15 DAP
	8	+	skippedExon	5 DAP	10 DAP	15 DAP	20 DAP
GRMZM2G006673	1	+	Alt3' site	5 DAP
	1	+	AltFirstExon	5 DAP
	1	+	skippedExon	5 DAP
GRMZM2G006678	2	-	AltFirstExon	5 DAP		15 DAP
	2	-	skippedExon		10 DAP
GRMZM2G006707	5	-	Alt5' site	5 DAP	10 DAP		20 DAP
	5	-	IntronRetention				20 DAP
GRMZM2G006781	1	-	IntronRetention		10 DAP		20 DAP
	1	-	skippedExon		10 DAP	15 DAP	20 DAP
GRMZM2G006791	5	-	Alt5' site		10 DAP
	5	-	IntronRetention			15 DAP	20 DAP
GRMZM2G006942	7	-	IntronRetention		10 DAP	15 DAP	20 DAP
	7	-	skippedExon			15 DAP
GRMZM2G006943	7	+	AltFirstExon	5 DAP	10 DAP	15 DAP	20 DAP
	7	+	IntronRetention			15 DAP
	7	+	skippedExon	5 DAP	10 DAP	15 DAP	20 DAP
GRMZM2G006965	7	+	Alt3' site		10 DAP	15 DAP	20 DAP
	7	+	IntronRetention		10 DAP	15 DAP
	7	+	skippedExon			15 DAP
GRMZM2G007038	6	+	Alt3' site	5 DAP			20 DAP
	6	+	AltFirstExon	5 DAP		15 DAP	20 DAP
	6	+	IntronRetention	5 DAP			20 DAP
	6	+	skippedExon	5 DAP		15 DAP	20 DAP
GRMZM2G007055	1	+	AltFirstExon	5 DAP
	1	+	IntronRetention			15 DAP
GRMZM2G007080	1	-	AltFirstExon	5 DAP
	1	-	AltLastExon		10 DAP
GRMZM2G007103	9	-	AltFirstExon	5 DAP
	9	-	skippedExon				20 DAP
GRMZM2G007185	5	-	AltFirstExon	5 DAP		15 DAP
	5	-	IntronRetention	5 DAP
GRMZM2G007190	7	+	Alt3' site			15 DAP
	7	+	skippedExon			15 DAP
GRMZM2G007229	10	-	AltLastExon	5 DAP			20 DAP
	10	-	IntronRetention	5 DAP	10 DAP		20 DAP
GRMZM2G007258	8	-	Alt5' site	5 DAP	10 DAP	15 DAP	20 DAP
	8	-	IntronRetention			15 DAP
GRMZM2G007260	5	-	AltFirstExon			15 DAP
	5	-	skippedExon	5 DAP	10 DAP	15 DAP
GRMZM2G007276	8	+	AltLastExon		10 DAP
	8	+	skippedExon				20 DAP
GRMZM2G007300	3	+	IntronRetention		10 DAP
	3	+	skippedExon		10 DAP
GRMZM2G007339	3	-	Alt5' site		10 DAP
	3	-	IntronRetention	5 DAP	10 DAP		20 DAP
GRMZM2G007475	9	-	AltFirstExon			15 DAP
	9	-	IntronRetention	5 DAP		15 DAP
GRMZM2G007486	1	+	Alt3' site		10 DAP	15 DAP
	1	+	IntronRetention	5 DAP
GRMZM2G007590	9	+	Alt3' site	5 DAP	10 DAP		20 DAP
	9	+	AltFirstExon			15 DAP
GRMZM2G007647	5	+	Alt3' site				20 DAP
	5	+	skippedExon			15 DAP
GRMZM2G007659	3	-	AltLastExon			15 DAP
	3	-	IntronRetention			15 DAP
	3	-	skippedExon			15 DAP
GRMZM2G007675	1	+	Alt3' site	5 DAP	10 DAP
	1	+	AltFirstExon			15 DAP	20 DAP
	1	+	IntronRetention	5 DAP	10 DAP
	1	+	skippedExon	5 DAP	10 DAP		20 DAP
GRMZM2G007681	1	+	Alt3' site		10 DAP
	1	+	IntronRetention				20 DAP
	1	+	skippedExon	5 DAP	10 DAP		20 DAP
GRMZM2G007721	10	+	Alt3' site		10 DAP
	10	+	AltFirstExon	5 DAP
	10	+	IntronRetention	5 DAP
GRMZM2G007757	5	+	Alt3' site	5 DAP	10 DAP	15 DAP	20 DAP
	5	+	AltFirstExon	5 DAP	10 DAP		20 DAP
GRMZM2G007848	8	+	AltFirstExon				20 DAP
	8	+	IntronRetention		10 DAP	15 DAP
GRMZM2G007854	4	-	AltFirstExon				20 DAP
	4	-	skippedExon	5 DAP
GRMZM2G007867	5	+	Alt3' site	5 DAP
	5	+	IntronRetention	5 DAP	10 DAP		20 DAP
GRMZM2G007907	5	+	AltLastExon				20 DAP
	5	+	IntronRetention	5 DAP		15 DAP
	5	+	skippedExon		10 DAP
GRMZM2G007915	8	+	AltFirstExon				20 DAP
	8	+	IntronRetention			15 DAP
	8	+	skippedExon	5 DAP
GRMZM2G007981	4	-	Alt5' site	5 DAP	10 DAP	15 DAP	20 DAP
	4	-	AltLastExon		10 DAP
GRMZM2G008061	7	-	IntronRetention			15 DAP
	7	-	skippedExon	5 DAP	10 DAP	15 DAP	20 DAP
GRMZM2G008093	6	-	Alt5' site	5 DAP		15 DAP
	6	-	skippedExon	5 DAP			20 DAP
GRMZM2G008242	5	+	AltFirstExon			15 DAP
	5	+	IntronRetention			15 DAP
GRMZM2G008263	7	-	Alt5' site	5 DAP	10 DAP	15 DAP	20 DAP
	7	-	AltFirstExon				20 DAP
	7	-	skippedExon			15 DAP	20 DAP
GRMZM2G008273	4	-	Alt5' site		10 DAP
	4	-	AltFirstExon			15 DAP
	4	-	AltLastExon		10 DAP		20 DAP
	4	-	skippedExon			15 DAP
GRMZM2G008369	4	-	IntronRetention	5 DAP			20 DAP
	4	-	skippedExon	5 DAP			20 DAP
GRMZM2G008497	4	+	Alt3' site	5 DAP			20 DAP
	4	+	IntronRetention	5 DAP
	4	+	skippedExon	5 DAP			20 DAP
GRMZM2G008513	3	+	Alt3' site	5 DAP	10 DAP	15 DAP	20 DAP
	3	+	AltLastExon				20 DAP
	3	+	skippedExon	5 DAP	10 DAP	15 DAP	20 DAP
GRMZM2G008556	6	-	Alt5' site	5 DAP
	6	-	AltLastExon			15 DAP
GRMZM2G008611	10	-	Alt5' site		10 DAP
	10	-	AltFirstExon	5 DAP	10 DAP	15 DAP	20 DAP
	10	-	AltLastExon	5 DAP	10 DAP	15 DAP	20 DAP
	10	-	skippedExon	5 DAP	10 DAP	15 DAP	20 DAP
GRMZM2G008642	6	-	IntronRetention	5 DAP
	6	-	skippedExon	5 DAP		15 DAP
GRMZM2G008710	1	-	AltFirstExon				20 DAP
	1	-	IntronRetention				20 DAP
	1	-	skippedExon		10 DAP	15 DAP
GRMZM2G008765	2	-	Alt5' site				20 DAP
	2	-	IntronRetention			15 DAP	20 DAP
	2	-	skippedExon				20 DAP
GRMZM2G008859	4	-	AltLastExon	5 DAP
	4	-	skippedExon		10 DAP
GRMZM2G009021	7	+	Alt3' site	5 DAP	10 DAP	15 DAP	20 DAP
	7	+	IntronRetention		10 DAP		20 DAP
GRMZM2G009091	7	+	Alt3' site	5 DAP	10 DAP	15 DAP
	7	+	AltFirstExon	5 DAP	10 DAP
	7	+	IntronRetention			15 DAP
	7	+	skippedExon	5 DAP	10 DAP	15 DAP	20 DAP
GRMZM2G009144	7	+	Alt3' site	5 DAP	10 DAP
	7	+	IntronRetention	5 DAP	10 DAP	15 DAP
GRMZM2G009353	10	+	AltLastExon		10 DAP
	10	+	IntronRetention	5 DAP		15 DAP	20 DAP
GRMZM2G009368	1	+	Alt3' site		10 DAP	15 DAP	20 DAP
	1	+	IntronRetention	5 DAP	10 DAP	15 DAP	20 DAP
GRMZM2G009412	7	+	Alt3' site	5 DAP
	7	+	AltLastExon		10 DAP	15 DAP
GRMZM2G009442	1	+	AltLastExon		10 DAP
	1	+	skippedExon		10 DAP
GRMZM2G009571	2	+	Alt3' site			15 DAP
	2	+	AltLastExon			15 DAP
	2	+	IntronRetention	5 DAP
	2	+	skippedExon				20 DAP
GRMZM2G009591	1	+	Alt3' site				20 DAP
	1	+	IntronRetention				20 DAP
GRMZM2G009626	2	-	Alt5' site		10 DAP
	2	-	IntronRetention	5 DAP		15 DAP
GRMZM2G009627	6	+	AltLastExon			15 DAP
	6	+	skippedExon	5 DAP
GRMZM2G009683	6	+	Alt3' site		10 DAP
	6	+	IntronRetention			15 DAP	20 DAP
GRMZM2G009715	3	-	Alt5' site		10 DAP
	3	-	IntronRetention		10 DAP	15 DAP
	3	-	skippedExon		10 DAP
GRMZM2G009785	5	+	Alt3' site	5 DAP			20 DAP
	5	+	AltLastExon	5 DAP	10 DAP	15 DAP
GRMZM2G009843	1	+	AltFirstExon			15 DAP	20 DAP
	1	+	AltLastExon				20 DAP
	1	+	IntronRetention				20 DAP
GRMZM2G009849	3	+	Alt3' site			15 DAP	20 DAP
	3	+	IntronRetention	5 DAP	10 DAP	15 DAP	20 DAP
	3	+	skippedExon			15 DAP
GRMZM2G009948	2	+	AltLastExon		10 DAP	15 DAP
	2	+	skippedExon	5 DAP	10 DAP
GRMZM2G009958	1	-	Alt5' site		10 DAP		20 DAP
	1	-	skippedExon		10 DAP		20 DAP
GRMZM2G010044	4	+	Alt3' site	5 DAP
	4	+	IntronRetention	5 DAP
GRMZM2G010056	4	-	Alt5' site	5 DAP	10 DAP
	4	-	skippedExon		10 DAP
GRMZM2G010065	8	-	Alt5' site		10 DAP
	8	-	AltFirstExon	5 DAP	10 DAP
	8	-	IntronRetention		10 DAP		20 DAP
GRMZM2G010093	10	-	Alt5' site		10 DAP	15 DAP
	10	-	AltFirstExon	5 DAP	10 DAP	15 DAP
	10	-	skippedExon			15 DAP
GRMZM2G010136	2	-	Alt5' site			15 DAP
	2	-	skippedExon	5 DAP
GRMZM2G010202	8	+	Alt3' site	5 DAP
	8	+	IntronRetention		10 DAP	15 DAP	20 DAP
	8	+	skippedExon	5 DAP
GRMZM2G010302	6	+	Alt3' site	5 DAP		15 DAP	20 DAP
	6	+	AltFirstExon	5 DAP			20 DAP
	6	+	IntronRetention	5 DAP	10 DAP
	6	+	skippedExon		10 DAP		20 DAP
GRMZM2G010323	10	+	Alt3' site	5 DAP	10 DAP	15 DAP	20 DAP
	10	+	AltFirstExon		10 DAP
GRMZM2G010328	1	+	Alt3' site		10 DAP
	1	+	skippedExon	5 DAP		15 DAP
GRMZM2G010342	7	-	Alt5' site	5 DAP	10 DAP	15 DAP	20 DAP
	7	-	AltFirstExon			15 DAP
	7	-	IntronRetention		10 DAP
	7	-	skippedExon	5 DAP	10 DAP	15 DAP	20 DAP
GRMZM2G010349	6	-	Alt5' site		10 DAP	15 DAP	20 DAP
	6	-	IntronRetention	5 DAP
GRMZM2G010357	6	+	Alt3' site			15 DAP	20 DAP
	6	+	IntronRetention			15 DAP
GRMZM2G010362	1	-	Alt5' site				20 DAP
	1	-	AltFirstExon		10 DAP	15 DAP
	1	-	skippedExon	5 DAP	10 DAP	15 DAP	20 DAP
GRMZM2G010363	2	+	AltLastExon				20 DAP
	2	+	skippedExon			15 DAP
GRMZM2G010406	10	+	Alt3' site	5 DAP	10 DAP
	10	+	AltLastExon	5 DAP
GRMZM2G010422	8	+	Alt3' site				20 DAP
	8	+	skippedExon	5 DAP	10 DAP		20 DAP
GRMZM2G010460	3	+	Alt3' site	5 DAP	10 DAP
	3	+	AltFirstExon		10 DAP		20 DAP
	3	+	IntronRetention		10 DAP	15 DAP	20 DAP
	3	+	skippedExon	5 DAP	10 DAP
GRMZM2G010505	2	+	Alt3' site		10 DAP	15 DAP
	2	+	IntronRetention	5 DAP		15 DAP	20 DAP
	2	+	skippedExon	5 DAP
GRMZM2G010555	2	+	IntronRetention	5 DAP		15 DAP
	2	+	skippedExon	5 DAP		15 DAP	20 DAP
GRMZM2G010637	9	-	Alt5' site			15 DAP
	9	-	IntronRetention	5 DAP	10 DAP		20 DAP
GRMZM2G010649	9	+	Alt3' site		10 DAP
	9	+	IntronRetention		10 DAP
GRMZM2G010657	1	+	IntronRetention	5 DAP
	1	+	skippedExon	5 DAP		15 DAP	20 DAP
GRMZM2G010693	3	+	Alt3' site	5 DAP	10 DAP	15 DAP	20 DAP
	3	+	AltLastExon			15 DAP
	3	+	skippedExon	5 DAP
GRMZM2G010775	3	+	Alt3' site		10 DAP	15 DAP	20 DAP
	3	+	skippedExon			15 DAP	20 DAP
GRMZM2G010823	1	+	AltLastExon	5 DAP	10 DAP	15 DAP	20 DAP
	1	+	skippedExon	5 DAP	10 DAP	15 DAP
GRMZM2G010871	1	-	IntronRetention		10 DAP	15 DAP
	1	-	skippedExon		10 DAP	15 DAP	20 DAP
GRMZM2G010892	2	+	AltFirstExon		10 DAP
	2	+	IntronRetention	5 DAP		15 DAP	20 DAP
GRMZM2G011030	7	-	Alt5' site				20 DAP
	7	-	IntronRetention				20 DAP
GRMZM2G011136	10	+	Alt3' site		10 DAP	15 DAP
	10	+	IntronRetention		10 DAP
GRMZM2G011160	5	-	Alt5' site		10 DAP
	5	-	AltLastExon		10 DAP	15 DAP
	5	-	IntronRetention			15 DAP	20 DAP
	5	-	skippedExon		10 DAP	15 DAP
GRMZM2G011173	4	+	AltLastExon				20 DAP
	4	+	IntronRetention		10 DAP
GRMZM2G011319	6	+	Alt3' site	5 DAP	10 DAP	15 DAP
	6	+	IntronRetention		10 DAP
	6	+	skippedExon	5 DAP	10 DAP
GRMZM2G011469	4	-	Alt5' site		10 DAP
	4	-	AltFirstExon	5 DAP			20 DAP
	4	-	IntronRetention		10 DAP	15 DAP	20 DAP
	4	-	skippedExon	5 DAP	10 DAP	15 DAP	20 DAP
GRMZM2G011483	1	-	IntronRetention			15 DAP
	1	-	skippedExon		10 DAP
GRMZM2G011520	9	-	AltFirstExon	5 DAP
	9	-	AltLastExon		10 DAP	15 DAP
	9	-	skippedExon				20 DAP
GRMZM2G011523	3	-	Alt5' site		10 DAP
	3	-	AltFirstExon	5 DAP		15 DAP	20 DAP
	3	-	AltLastExon				20 DAP
	3	-	skippedExon		10 DAP
GRMZM2G011526	7	+	Alt3' site	5 DAP	10 DAP
	7	+	AltFirstExon				20 DAP
	7	+	skippedExon		10 DAP		20 DAP
GRMZM2G011559	1	+	Alt3' site		10 DAP		20 DAP
	1	+	skippedExon			15 DAP
GRMZM2G011575	2	+	Alt3' site				20 DAP
	2	+	AltLastExon	5 DAP		15 DAP
	2	+	skippedExon			15 DAP
GRMZM2G011588	1	+	Alt3' site		10 DAP
	1	+	AltFirstExon		10 DAP
GRMZM2G011631	5	+	Alt3' site	5 DAP
	5	+	AltFirstExon	5 DAP	10 DAP	15 DAP	20 DAP
	5	+	IntronRetention				20 DAP
	5	+	skippedExon	5 DAP	10 DAP	15 DAP	20 DAP
GRMZM2G011743	10	+	Alt3' site	5 DAP		15 DAP
	10	+	AltFirstExon		10 DAP
	10	+	IntronRetention		10 DAP
GRMZM2G011746	10	+	Alt3' site	5 DAP	10 DAP	15 DAP	20 DAP
	10	+	skippedExon	5 DAP
GRMZM2G011777	5	+	Alt3' site				20 DAP
	5	+	IntronRetention		10 DAP
GRMZM2G011800	7	-	AltFirstExon		10 DAP
	7	-	AltLastExon	5 DAP	10 DAP	15 DAP	20 DAP
	7	-	skippedExon	5 DAP
GRMZM2G011806	4	-	AltFirstExon			15 DAP
	4	-	IntronRetention	5 DAP
GRMZM2G011858	7	-	AltFirstExon		10 DAP	15 DAP	20 DAP
	7	-	skippedExon	5 DAP	10 DAP		20 DAP
GRMZM2G011893	6	+	IntronRetention				20 DAP
	6	+	skippedExon	5 DAP
GRMZM2G012046	5	+	Alt3' site		10 DAP
	5	+	IntronRetention	5 DAP	10 DAP	15 DAP	20 DAP
GRMZM2G012052	6	+	Alt3' site		10 DAP
	6	+	AltLastExon	5 DAP			20 DAP
	6	+	skippedExon		10 DAP
GRMZM2G012088	2	-	Alt5' site			15 DAP
	2	-	IntronRetention			15 DAP
	2	-	skippedExon	5 DAP	10 DAP	15 DAP	20 DAP
GRMZM2G012178	5	-	Alt5' site	5 DAP
	5	-	skippedExon	5 DAP		15 DAP
GRMZM2G012209	5	+	Alt3' site	5 DAP
	5	+	AltFirstExon	5 DAP		15 DAP	20 DAP
	5	+	AltLastExon				20 DAP
	5	+	skippedExon	5 DAP			20 DAP
GRMZM2G012216	1	-	AltLastExon	5 DAP	10 DAP
	1	-	IntronRetention	5 DAP	10 DAP	15 DAP
	1	-	skippedExon	5 DAP
GRMZM2G012319	1	+	Alt3' site				20 DAP
	1	+	IntronRetention			15 DAP
	1	+	skippedExon	5 DAP		15 DAP
GRMZM2G012326	2	+	AltFirstExon			15 DAP	20 DAP
	2	+	skippedExon	5 DAP	10 DAP	15 DAP	20 DAP
GRMZM2G012399	5	-	AltFirstExon		10 DAP	15 DAP	20 DAP
	5	-	skippedExon		10 DAP
GRMZM2G012434	1	+	Alt3' site		10 DAP
	1	+	IntronRetention		10 DAP
GRMZM2G012501	1	-	AltFirstExon	5 DAP
	1	-	IntronRetention	5 DAP	10 DAP	15 DAP
	1	-	skippedExon			15 DAP
GRMZM2G012628	2	-	Alt5' site	5 DAP
	2	-	AltFirstExon		10 DAP
	2	-	skippedExon	5 DAP	10 DAP		20 DAP
GRMZM2G012690	5	+	Alt3' site		10 DAP
	5	+	skippedExon	5 DAP		15 DAP	20 DAP
GRMZM2G012841	5	+	Alt3' site	5 DAP		15 DAP
	5	+	AltFirstExon	5 DAP
	5	+	skippedExon			15 DAP
GRMZM2G012861	3	+	Alt3' site	5 DAP
	3	+	AltFirstExon	5 DAP	10 DAP	15 DAP	20 DAP
GRMZM2G012863	9	+	IntronRetention	5 DAP			20 DAP
	9	+	skippedExon	5 DAP
GRMZM2G012942	2	-	Alt5' site	5 DAP
	2	-	skippedExon	5 DAP
GRMZM2G012958	5	-	AltFirstExon	5 DAP
	5	-	IntronRetention	5 DAP
GRMZM2G012977	6	-	AltLastExon	5 DAP	10 DAP	15 DAP	20 DAP
	6	-	IntronRetention				20 DAP
	6	-	skippedExon	5 DAP	10 DAP	15 DAP	20 DAP
GRMZM2G013010	3	-	Alt5' site	5 DAP	10 DAP	15 DAP
	3	-	skippedExon			15 DAP
GRMZM2G013042	5	+	AltLastExon	5 DAP
	5	+	IntronRetention		10 DAP	15 DAP
GRMZM2G013236	7	-	AltFirstExon	5 DAP		15 DAP	20 DAP
	7	-	IntronRetention				20 DAP
GRMZM2G013283	2	+	Alt3' site	5 DAP	10 DAP		20 DAP
	2	+	AltLastExon	5 DAP	10 DAP	15 DAP	20 DAP
GRMZM2G013324	5	+	Alt3' site	5 DAP	10 DAP	15 DAP	20 DAP
	5	+	IntronRetention		10 DAP	15 DAP
GRMZM2G013349	9	+	Alt3' site	5 DAP		15 DAP	20 DAP
	9	+	AltFirstExon	5 DAP	10 DAP	15 DAP	20 DAP
GRMZM2G013450	8	-	AltFirstExon			15 DAP
	8	-	IntronRetention	5 DAP
GRMZM2G013600	1	-	Alt5' site	5 DAP
	1	-	IntronRetention		10 DAP
GRMZM2G013607	9	+	Alt3' site		10 DAP		20 DAP
	9	+	IntronRetention			15 DAP
	9	+	skippedExon		10 DAP
GRMZM2G013650	1	-	AltLastExon			15 DAP
	1	-	IntronRetention		10 DAP	15 DAP
GRMZM2G013657	6	+	Alt3' site			15 DAP	20 DAP
	6	+	skippedExon			15 DAP	20 DAP
GRMZM2G013761	4	+	Alt3' site	5 DAP
	4	+	AltFirstExon	5 DAP
GRMZM2G013790	3	+	AltFirstExon			15 DAP	20 DAP
	3	+	IntronRetention				20 DAP
GRMZM2G013811	7	+	Alt3' site		10 DAP
	7	+	IntronRetention	5 DAP		15 DAP	20 DAP
GRMZM2G013821	5	+	Alt3' site	5 DAP		15 DAP	20 DAP
	5	+	IntronRetention		10 DAP
GRMZM2G013908	9	-	Alt5' site		10 DAP
	9	-	IntronRetention			15 DAP	20 DAP
GRMZM2G013936	2	-	Alt5' site		10 DAP
	2	-	IntronRetention	5 DAP
	2	-	skippedExon	5 DAP	10 DAP	15 DAP	20 DAP
GRMZM2G013981	5	-	Alt5' site	5 DAP
	5	-	IntronRetention	5 DAP		15 DAP	20 DAP
GRMZM2G014069	4	-	Alt5' site		10 DAP
	4	-	AltFirstExon		10 DAP
GRMZM2G014091	8	-	AltFirstExon			15 DAP
	8	-	AltLastExon		10 DAP
GRMZM2G014170	5	-	Alt5' site	5 DAP		15 DAP
	5	-	skippedExon		10 DAP
GRMZM2G014180	5	+	AltFirstExon				20 DAP
	5	+	IntronRetention	5 DAP	10 DAP	15 DAP	20 DAP
GRMZM2G014276	2	+	Alt3' site	5 DAP	10 DAP	15 DAP	20 DAP
	2	+	AltFirstExon		10 DAP
GRMZM2G014376	10	-	IntronRetention	5 DAP		15 DAP	20 DAP
	10	-	skippedExon	5 DAP	10 DAP	15 DAP	20 DAP
GRMZM2G014397	10	+	Alt3' site			15 DAP
	10	+	AltFirstExon			15 DAP
	10	+	IntronRetention		10 DAP	15 DAP
GRMZM2G014729	7	-	IntronRetention	5 DAP
	7	-	skippedExon		10 DAP	15 DAP	20 DAP
GRMZM2G014750	5	-	AltFirstExon				20 DAP
	5	-	skippedExon				20 DAP
GRMZM2G014788	8	+	IntronRetention		10 DAP		20 DAP
	8	+	skippedExon	5 DAP			20 DAP
GRMZM2G014793	5	+	Alt3' site	5 DAP
	5	+	IntronRetention		10 DAP
GRMZM2G014813	5	-	Alt5' site		10 DAP	15 DAP	20 DAP
	5	-	IntronRetention				20 DAP
	5	-	skippedExon		10 DAP	15 DAP
GRMZM2G014832	4	+	AltLastExon			15 DAP	20 DAP
	4	+	skippedExon	5 DAP
GRMZM2G014902	4	+	AltFirstExon	5 DAP
	4	+	IntronRetention	5 DAP		15 DAP	20 DAP
	4	+	skippedExon	5 DAP		15 DAP
GRMZM2G014981	6	+	Alt3' site			15 DAP
	6	+	skippedExon			15 DAP
GRMZM2G015011	7	+	Alt3' site			15 DAP
	7	+	AltFirstExon			15 DAP
GRMZM2G015033	5	+	Alt3' site			15 DAP
	5	+	AltLastExon		10 DAP
GRMZM2G015067	1	+	Alt3' site	5 DAP	10 DAP	15 DAP	20 DAP
	1	+	IntronRetention			15 DAP
GRMZM2G015159	5	-	Alt5' site	5 DAP	10 DAP	15 DAP
	5	-	skippedExon	5 DAP	10 DAP	15 DAP
GRMZM2G015287	8	+	Alt3' site		10 DAP
	8	+	AltFirstExon				20 DAP
	8	+	skippedExon	5 DAP		15 DAP	20 DAP
GRMZM2G015289	3	-	Alt5' site				20 DAP
	3	-	IntronRetention		10 DAP	15 DAP	20 DAP
GRMZM2G015291	10	+	Alt3' site	5 DAP			20 DAP
	10	+	AltLastExon		10 DAP
	10	+	IntronRetention		10 DAP		20 DAP
	10	+	skippedExon	5 DAP			20 DAP
GRMZM2G015324	9	-	IntronRetention			15 DAP	20 DAP
	9	-	skippedExon	5 DAP	10 DAP
GRMZM2G015364	3	+	Alt3' site			15 DAP
	3	+	IntronRetention			15 DAP	20 DAP
GRMZM2G015432	6	-	Alt5' site	5 DAP	10 DAP
	6	-	AltFirstExon		10 DAP
	6	-	IntronRetention	5 DAP
	6	-	skippedExon		10 DAP
GRMZM2G015534	7	+	Alt3' site	5 DAP	10 DAP	15 DAP	20 DAP
	7	+	IntronRetention	5 DAP	10 DAP	15 DAP	20 DAP
GRMZM2G015571	1	-	Alt5' site	5 DAP	10 DAP	15 DAP
	1	-	AltLastExon	5 DAP	10 DAP	15 DAP	20 DAP
	1	-	skippedExon	5 DAP		15 DAP	20 DAP
GRMZM2G015592	3	-	AltFirstExon		10 DAP
	3	-	IntronRetention	5 DAP	10 DAP		20 DAP
	3	-	skippedExon	5 DAP	10 DAP	15 DAP	20 DAP
GRMZM2G015596	3	+	Alt3' site	5 DAP	10 DAP		20 DAP
	3	+	skippedExon	5 DAP
GRMZM2G015610	2	+	Alt3' site				20 DAP
	2	+	AltLastExon		10 DAP
	2	+	skippedExon		10 DAP		20 DAP
GRMZM2G015730	9	-	Alt5' site				20 DAP
	9	-	IntronRetention				20 DAP
	9	-	skippedExon	5 DAP	10 DAP
GRMZM2G015735	8	+	IntronRetention	5 DAP
	8	+	skippedExon	5 DAP		15 DAP	20 DAP
GRMZM2G015804	1	-	AltFirstExon			15 DAP
	1	-	AltLastExon	5 DAP
	1	-	skippedExon	5 DAP	10 DAP	15 DAP	20 DAP
GRMZM2G015854	4	-	IntronRetention				20 DAP
	4	-	skippedExon			15 DAP	20 DAP
GRMZM2G015861	5	+	Alt3' site	5 DAP
	5	+	AltFirstExon		10 DAP	15 DAP
	5	+	skippedExon	5 DAP	10 DAP	15 DAP	20 DAP
GRMZM2G015875	4	-	Alt5' site	5 DAP
	4	-	AltFirstExon			15 DAP	20 DAP
GRMZM2G015880	1	-	Alt5' site				20 DAP
	1	-	skippedExon	5 DAP	10 DAP
GRMZM2G015881	3	-	IntronRetention		10 DAP	15 DAP	20 DAP
	3	-	skippedExon				20 DAP
GRMZM2G015925	1	+	Alt3' site		10 DAP
	1	+	IntronRetention		10 DAP	15 DAP
	1	+	skippedExon			15 DAP
GRMZM2G015955	6	-	Alt5' site		10 DAP	15 DAP	20 DAP
	6	-	IntronRetention	5 DAP		15 DAP
GRMZM2G016097	10	+	AltFirstExon	5 DAP
	10	+	skippedExon		10 DAP	15 DAP
GRMZM2G016210	1	+	Alt3' site	5 DAP	10 DAP
	1	+	IntronRetention		10 DAP		20 DAP
GRMZM2G016323	9	-	Alt5' site			15 DAP
	9	-	AltFirstExon			15 DAP
GRMZM2G016382	3	-	AltFirstExon	5 DAP	10 DAP
	3	-	IntronRetention	5 DAP	10 DAP	15 DAP	20 DAP
GRMZM2G016447	4	+	IntronRetention			15 DAP	20 DAP
	4	+	skippedExon				20 DAP
GRMZM2G016487	10	-	AltFirstExon			15 DAP
	10	-	AltLastExon	5 DAP	10 DAP	15 DAP	20 DAP
	10	-	skippedExon	5 DAP	10 DAP	15 DAP	20 DAP
GRMZM2G016503	6	+	AltLastExon		10 DAP	15 DAP
	6	+	IntronRetention	5 DAP
	6	+	skippedExon		10 DAP	15 DAP
GRMZM2G016511	1	-	Alt5' site				20 DAP
	1	-	AltFirstExon			15 DAP
	1	-	skippedExon	5 DAP	10 DAP
GRMZM2G016602	1	-	Alt5' site		10 DAP
	1	-	AltFirstExon			15 DAP
	1	-	IntronRetention			15 DAP	20 DAP
	1	-	skippedExon	5 DAP	10 DAP	15 DAP	20 DAP
GRMZM2G016655	8	-	AltLastExon	5 DAP	10 DAP	15 DAP	20 DAP
	8	-	IntronRetention	5 DAP		15 DAP
GRMZM2G016671	1	-	AltFirstExon	5 DAP
	1	-	IntronRetention	5 DAP			20 DAP
GRMZM2G016705	2	+	AltLastExon				20 DAP
	2	+	skippedExon			15 DAP
GRMZM2G016734	1	-	AltLastExon			15 DAP	20 DAP
	1	-	IntronRetention	5 DAP	10 DAP
GRMZM2G016749	2	+	Alt3' site			15 DAP
	2	+	IntronRetention			15 DAP
GRMZM2G016774	1	-	Alt5' site		10 DAP	15 DAP	20 DAP
	1	-	AltFirstExon		10 DAP	15 DAP
	1	-	IntronRetention		10 DAP
	1	-	skippedExon	5 DAP	10 DAP	15 DAP	20 DAP
GRMZM2G016805	4	-	AltFirstExon		10 DAP
	4	-	IntronRetention	5 DAP
GRMZM2G016827	8	-	Alt5' site	5 DAP
	8	-	AltFirstExon		10 DAP	15 DAP
	8	-	AltLastExon	5 DAP
GRMZM2G016875	1	+	Alt3' site			15 DAP	20 DAP
	1	+	IntronRetention		10 DAP	15 DAP	20 DAP
GRMZM2G016894	2	+	Alt3' site	5 DAP	10 DAP	15 DAP	20 DAP
	2	+	skippedExon	5 DAP	10 DAP	15 DAP	20 DAP
GRMZM2G016926	10	-	AltFirstExon	5 DAP
	10	-	skippedExon				20 DAP
GRMZM2G016928	2	+	Alt3' site	5 DAP		15 DAP	20 DAP
	2	+	AltFirstExon	5 DAP	10 DAP	15 DAP	20 DAP
GRMZM2G016936	4	+	Alt3' site			15 DAP
	4	+	skippedExon			15 DAP
GRMZM2G017086	3	-	Alt5' site		10 DAP
	3	-	IntronRetention				20 DAP
GRMZM2G017110	1	-	IntronRetention	5 DAP		15 DAP
	1	-	skippedExon	5 DAP	10 DAP
GRMZM2G017186	1	+	Alt3' site				20 DAP
	1	+	AltFirstExon	5 DAP		15 DAP	20 DAP
	1	+	IntronRetention			15 DAP	20 DAP
GRMZM2G017254	1	+	Alt3' site	5 DAP			20 DAP
	1	+	IntronRetention	5 DAP		15 DAP	20 DAP
GRMZM2G017305	8	+	Alt3' site	5 DAP			20 DAP
	8	+	IntronRetention		10 DAP	15 DAP
GRMZM2G017329	8	+	AltFirstExon	5 DAP
	8	+	AltLastExon		10 DAP
GRMZM2G017351	2	+	Alt3' site	5 DAP		15 DAP
	2	+	AltFirstExon	5 DAP
	2	+	skippedExon	5 DAP			20 DAP
GRMZM2G017365	4	-	Alt5' site		10 DAP
	4	-	IntronRetention	5 DAP	10 DAP	15 DAP	20 DAP
GRMZM2G017386	8	+	AltFirstExon	5 DAP	10 DAP	15 DAP	20 DAP
	8	+	skippedExon	5 DAP
GRMZM2G017405	1	-	Alt5' site	5 DAP	10 DAP		20 DAP
	1	-	AltFirstExon	5 DAP	10 DAP
GRMZM2G017414	10	+	Alt3' site	5 DAP	10 DAP		20 DAP
	10	+	AltFirstExon		10 DAP
	10	+	IntronRetention	5 DAP	10 DAP		20 DAP
GRMZM2G017421	6	+	Alt3' site	5 DAP
	6	+	IntronRetention		10 DAP
GRMZM2G017522	8	-	AltFirstExon		10 DAP	15 DAP
	8	-	IntronRetention	5 DAP
GRMZM2G017525	3	+	Alt3' site		10 DAP
	3	+	IntronRetention		10 DAP	15 DAP
GRMZM2G017578	4	+	AltFirstExon		10 DAP		20 DAP
	4	+	IntronRetention	5 DAP
GRMZM2G017634	7	+	Alt3' site			15 DAP
	7	+	IntronRetention	5 DAP	10 DAP	15 DAP	20 DAP
GRMZM2G017647	10	-	AltFirstExon			15 DAP
	10	-	IntronRetention		10 DAP
GRMZM2G017709	1	-	Alt5' site	5 DAP	10 DAP	15 DAP
	1	-	AltFirstExon	5 DAP
	1	-	AltLastExon	5 DAP	10 DAP	15 DAP
GRMZM2G017730	5	+	AltFirstExon			15 DAP	20 DAP
	5	+	AltLastExon			15 DAP
	5	+	skippedExon				20 DAP
GRMZM2G017815	10	+	Alt3' site	5 DAP
	10	+	IntronRetention	5 DAP	10 DAP
GRMZM2G017835	3	+	Alt3' site		10 DAP
	3	+	AltFirstExon			15 DAP
GRMZM2G017894	7	+	Alt3' site		10 DAP
	7	+	IntronRetention	5 DAP	10 DAP
	7	+	skippedExon		10 DAP	15 DAP
GRMZM2G017933	5	+	Alt3' site		10 DAP		20 DAP
	5	+	IntronRetention		10 DAP	15 DAP	20 DAP
GRMZM2G018018	10	-	AltLastExon				20 DAP
	10	-	IntronRetention	5 DAP
GRMZM2G018048	8	-	Alt5' site	5 DAP	10 DAP		20 DAP
	8	-	AltFirstExon	5 DAP	10 DAP		20 DAP
	8	-	AltLastExon		10 DAP		20 DAP
	8	-	IntronRetention				20 DAP
	8	-	skippedExon	5 DAP	10 DAP		20 DAP
GRMZM2G018059	2	+	Alt3' site	5 DAP			20 DAP
	2	+	AltFirstExon				20 DAP
GRMZM2G018062	1	-	Alt5' site			15 DAP
	1	-	skippedExon			15 DAP
GRMZM2G018068	1	+	Alt3' site	5 DAP	10 DAP	15 DAP
	1	+	AltLastExon	5 DAP	10 DAP	15 DAP	20 DAP
	1	+	skippedExon	5 DAP	10 DAP	15 DAP
GRMZM2G018142	8	-	AltLastExon	5 DAP
	8	-	IntronRetention	5 DAP
	8	-	skippedExon	5 DAP
GRMZM2G018177	8	-	Alt5' site			15 DAP
	8	-	AltFirstExon	5 DAP
	8	-	IntronRetention		10 DAP		20 DAP
	8	-	skippedExon			15 DAP
GRMZM2G018241	2	+	Alt3' site	5 DAP		15 DAP
	2	+	AltLastExon		10 DAP
	2	+	skippedExon	5 DAP	10 DAP
GRMZM2G018251	4	-	Alt5' site		10 DAP
	4	-	IntronRetention	5 DAP
GRMZM2G018314	10	+	IntronRetention		10 DAP	15 DAP	20 DAP
	10	+	skippedExon		10 DAP	15 DAP
GRMZM2G018356	2	+	Alt3' site	5 DAP	10 DAP	15 DAP	20 DAP
	2	+	IntronRetention			15 DAP	20 DAP
	2	+	skippedExon		10 DAP	15 DAP
GRMZM2G018416	4	+	AltFirstExon		10 DAP		20 DAP
	4	+	skippedExon				20 DAP
GRMZM2G018417	1	+	Alt3' site			15 DAP	20 DAP
	1	+	AltFirstExon	5 DAP	10 DAP	15 DAP	20 DAP
	1	+	AltLastExon	5 DAP	10 DAP	15 DAP	20 DAP
	1	+	skippedExon	5 DAP	10 DAP	15 DAP	20 DAP
GRMZM2G018593	3	-	Alt5' site			15 DAP	20 DAP
	3	-	IntronRetention				20 DAP
	3	-	skippedExon			15 DAP	20 DAP
GRMZM2G018595	2	+	Alt3' site	5 DAP
	2	+	IntronRetention		10 DAP
GRMZM2G018678	1	-	IntronRetention		10 DAP
	1	-	skippedExon			15 DAP	20 DAP
GRMZM2G018770	4	+	Alt3' site	5 DAP
	4	+	AltFirstExon	5 DAP
GRMZM2G018786	6	-	Alt5' site		10 DAP	15 DAP
	6	-	IntronRetention	5 DAP
GRMZM2G018926	7	-	IntronRetention	5 DAP	10 DAP	15 DAP	20 DAP
	7	-	skippedExon	5 DAP	10 DAP	15 DAP	20 DAP
GRMZM2G018943	5	+	Alt3' site		10 DAP
	5	+	skippedExon		10 DAP
GRMZM2G018951	3	-	IntronRetention	5 DAP
	3	-	skippedExon	5 DAP	10 DAP	15 DAP	20 DAP
GRMZM2G019050	1	-	AltFirstExon	5 DAP		15 DAP	20 DAP
	1	-	IntronRetention	5 DAP		15 DAP	20 DAP
GRMZM2G019106	4	+	Alt3' site			15 DAP	20 DAP
	4	+	AltLastExon	5 DAP
	4	+	IntronRetention	5 DAP
GRMZM2G019121	5	-	AltFirstExon			15 DAP
	5	-	IntronRetention	5 DAP	10 DAP
GRMZM2G019177	4	+	AltLastExon				20 DAP
	4	+	IntronRetention			15 DAP	20 DAP
	4	+	skippedExon				20 DAP
GRMZM2G019236	4	-	Alt5' site	5 DAP	10 DAP	15 DAP
	4	-	IntronRetention		10 DAP
GRMZM2G019251	2	+	AltLastExon		10 DAP
	2	+	skippedExon				20 DAP
GRMZM2G019291	9	+	Alt3' site	5 DAP	10 DAP
	9	+	AltLastExon				20 DAP
	9	+	skippedExon	5 DAP	10 DAP	15 DAP	20 DAP
GRMZM2G019358	4	+	Alt3' site	5 DAP	10 DAP	15 DAP	20 DAP
	4	+	skippedExon			15 DAP	20 DAP
GRMZM2G019361	1	+	Alt3' site			15 DAP	20 DAP
	1	+	AltFirstExon			15 DAP	20 DAP
GRMZM2G019437	3	-	IntronRetention	5 DAP
	3	-	skippedExon	5 DAP	10 DAP
GRMZM2G019450	4	+	IntronRetention			15 DAP	20 DAP
	4	+	skippedExon				20 DAP
GRMZM2G019673	1	+	Alt3' site	5 DAP	10 DAP	15 DAP	20 DAP
	1	+	IntronRetention	5 DAP
	1	+	skippedExon	5 DAP
GRMZM2G019810	3	+	IntronRetention	5 DAP
	3	+	skippedExon	5 DAP		15 DAP	20 DAP
GRMZM2G019819	2	+	IntronRetention	5 DAP
	2	+	skippedExon	5 DAP	10 DAP
GRMZM2G019901	2	+	Alt3' site	5 DAP		15 DAP	20 DAP
	2	+	AltFirstExon		10 DAP	15 DAP	20 DAP
	2	+	skippedExon			15 DAP	20 DAP
GRMZM2G019919	2	+	AltLastExon			15 DAP
	2	+	IntronRetention		10 DAP		20 DAP
GRMZM2G019926	1	+	Alt3' site	5 DAP	10 DAP
	1	+	IntronRetention	5 DAP	10 DAP
GRMZM2G019986	10	-	Alt5' site	5 DAP
	10	-	IntronRetention			15 DAP
GRMZM2G019999	7	+	Alt3' site	5 DAP	10 DAP	15 DAP	20 DAP
	7	+	AltFirstExon			15 DAP
	7	+	skippedExon	5 DAP	10 DAP	15 DAP	20 DAP
GRMZM2G020034	3	+	AltFirstExon				20 DAP
	3	+	AltLastExon	5 DAP
	3	+	IntronRetention	5 DAP			20 DAP
GRMZM2G020040	5	+	IntronRetention			15 DAP	20 DAP
	5	+	skippedExon			15 DAP
GRMZM2G020302	4	+	Alt3' site	5 DAP		15 DAP	20 DAP
	4	+	AltLastExon		10 DAP
GRMZM2G020366	5	-	AltFirstExon	5 DAP		15 DAP
	5	-	skippedExon		10 DAP		20 DAP
GRMZM2G020484	8	+	Alt3' site	5 DAP	10 DAP
	8	+	AltFirstExon				20 DAP
GRMZM2G020508	4	-	AltLastExon		10 DAP
	4	-	IntronRetention		10 DAP
GRMZM2G020594	8	-	AltLastExon	5 DAP	10 DAP	15 DAP
	8	-	skippedExon	5 DAP	10 DAP
GRMZM2G020704	2	+	Alt3' site			15 DAP
	2	+	AltFirstExon			15 DAP	20 DAP
	2	+	IntronRetention			15 DAP	20 DAP
	2	+	skippedExon			15 DAP	20 DAP
GRMZM2G020814	6	+	Alt3' site	5 DAP	10 DAP	15 DAP	20 DAP
	6	+	AltFirstExon	5 DAP
	6	+	skippedExon			15 DAP
GRMZM2G020843	2	+	Alt3' site	5 DAP	10 DAP		20 DAP
	2	+	AltFirstExon	5 DAP
GRMZM2G020856	6	+	Alt3' site		10 DAP
	6	+	IntronRetention		10 DAP	15 DAP	20 DAP
GRMZM2G020865	3	-	Alt5' site	5 DAP	10 DAP	15 DAP	20 DAP
	3	-	AltFirstExon	5 DAP	10 DAP	15 DAP	20 DAP
	3	-	AltLastExon	5 DAP	10 DAP	15 DAP	20 DAP
	3	-	skippedExon	5 DAP	10 DAP	15 DAP	20 DAP
GRMZM2G020912	6	+	AltFirstExon				20 DAP
	6	+	IntronRetention	5 DAP		15 DAP	20 DAP
GRMZM2G020996	4	-	AltFirstExon				20 DAP
	4	-	skippedExon	5 DAP
GRMZM2G021055	1	+	Alt3' site		10 DAP
	1	+	IntronRetention			15 DAP
GRMZM2G021110	5	-	Alt5' site	5 DAP
	5	-	skippedExon			15 DAP
GRMZM2G021219	2	-	Alt5' site			15 DAP
	2	-	IntronRetention				20 DAP
GRMZM2G021223	2	+	Alt3' site			15 DAP
	2	+	skippedExon	5 DAP	10 DAP	15 DAP	20 DAP
GRMZM2G021299	2	+	Alt3' site				20 DAP
	2	+	IntronRetention	5 DAP	10 DAP		20 DAP
GRMZM2G021378	3	+	Alt3' site			15 DAP
	3	+	AltFirstExon			15 DAP
	3	+	IntronRetention	5 DAP	10 DAP
	3	+	skippedExon			15 DAP	20 DAP
GRMZM2G021464	2	-	IntronRetention	5 DAP			20 DAP
	2	-	skippedExon		10 DAP
GRMZM2G021471	3	-	AltFirstExon	5 DAP
	3	-	IntronRetention	5 DAP	10 DAP		20 DAP
GRMZM2G021483	9	+	IntronRetention	5 DAP	10 DAP	15 DAP	20 DAP
	9	+	skippedExon	5 DAP	10 DAP	15 DAP	20 DAP
GRMZM2G021514	5	+	Alt3' site	5 DAP	10 DAP	15 DAP	20 DAP
	5	+	AltLastExon	5 DAP	10 DAP	15 DAP	20 DAP
GRMZM2G021517	3	-	AltFirstExon		10 DAP
	3	-	AltLastExon				20 DAP
	3	-	skippedExon		10 DAP	15 DAP
GRMZM2G021589	3	+	Alt3' site			15 DAP
	3	+	AltFirstExon			15 DAP	20 DAP
	3	+	skippedExon		10 DAP	15 DAP	20 DAP
GRMZM2G021598	2	+	Alt3' site	5 DAP	10 DAP	15 DAP	20 DAP
	2	+	AltLastExon	5 DAP	10 DAP	15 DAP
	2	+	skippedExon	5 DAP
GRMZM2G021610	2	-	AltFirstExon		10 DAP
	2	-	AltLastExon		10 DAP
GRMZM2G021661	6	+	Alt3' site	5 DAP
	6	+	AltLastExon	5 DAP
	6	+	IntronRetention	5 DAP	10 DAP		20 DAP
GRMZM2G021784	6	-	IntronRetention		10 DAP	15 DAP
	6	-	skippedExon				20 DAP
GRMZM2G021802	10	-	AltLastExon		10 DAP
	10	-	IntronRetention				20 DAP
GRMZM2G021834	2	-	Alt5' site			15 DAP
	2	-	skippedExon		10 DAP	15 DAP
GRMZM2G021846	6	+	Alt3' site		10 DAP
	6	+	skippedExon		10 DAP
GRMZM2G021849	2	+	AltFirstExon	5 DAP
	2	+	skippedExon		10 DAP
GRMZM2G021912	4	+	AltFirstExon			15 DAP
	4	+	IntronRetention			15 DAP
GRMZM2G021921	2	-	IntronRetention				20 DAP
	2	-	skippedExon				20 DAP
GRMZM2G022054	5	+	AltFirstExon			15 DAP
	5	+	AltLastExon			15 DAP
	5	+	IntronRetention				20 DAP
	5	+	skippedExon			15 DAP
GRMZM2G022061	1	+	Alt3' site		10 DAP		20 DAP
	1	+	IntronRetention	5 DAP	10 DAP	15 DAP	20 DAP
GRMZM2G022120	7	-	Alt5' site				20 DAP
	7	-	AltFirstExon		10 DAP	15 DAP	20 DAP
	7	-	skippedExon		10 DAP	15 DAP	20 DAP
GRMZM2G022130	5	-	Alt5' site	5 DAP	10 DAP	15 DAP	20 DAP
	5	-	IntronRetention	5 DAP	10 DAP	15 DAP	20 DAP
GRMZM2G022159	3	-	Alt5' site	5 DAP
	3	-	skippedExon	5 DAP
GRMZM2G022252	6	+	Alt3' site	5 DAP		15 DAP
	6	+	AltFirstExon	5 DAP	10 DAP	15 DAP	20 DAP
	6	+	IntronRetention		10 DAP	15 DAP	20 DAP
	6	+	skippedExon	5 DAP	10 DAP	15 DAP
GRMZM2G022283	10	+	AltLastExon			15 DAP
	10	+	skippedExon			15 DAP
GRMZM2G022298	3	-	AltFirstExon			15 DAP
	3	-	IntronRetention	5 DAP			20 DAP
GRMZM2G022310	7	-	AltFirstExon		10 DAP	15 DAP
	7	-	IntronRetention	5 DAP	10 DAP		20 DAP
	7	-	skippedExon			15 DAP
GRMZM2G022318	10	+	Alt3' site				20 DAP
	10	+	AltFirstExon				20 DAP
	10	+	IntronRetention			15 DAP
GRMZM2G022506	10	-	Alt5' site	5 DAP		15 DAP
	10	-	IntronRetention			15 DAP
	10	-	skippedExon	5 DAP	10 DAP
GRMZM2G022632	8	+	AltFirstExon				20 DAP
	8	+	skippedExon	5 DAP		15 DAP
GRMZM2G022642	3	+	Alt3' site	5 DAP	10 DAP		20 DAP
	3	+	IntronRetention	5 DAP	10 DAP		20 DAP
GRMZM2G022763	2	-	AltFirstExon		10 DAP		20 DAP
	2	-	AltLastExon		10 DAP
	2	-	skippedExon			15 DAP	20 DAP
GRMZM2G022768	8	-	Alt5' site	5 DAP	10 DAP	15 DAP
	8	-	IntronRetention				20 DAP
	8	-	skippedExon	5 DAP	10 DAP	15 DAP
GRMZM2G022876	2	-	AltLastExon	5 DAP	10 DAP
	2	-	skippedExon				20 DAP
GRMZM2G022915	3	+	Alt3' site	5 DAP	10 DAP	15 DAP	20 DAP
	3	+	AltFirstExon			15 DAP
	3	+	skippedExon	5 DAP	10 DAP	15 DAP	20 DAP
GRMZM2G022972	8	+	Alt3' site			15 DAP	20 DAP
	8	+	IntronRetention			15 DAP	20 DAP
GRMZM2G023023	10	+	Alt3' site			15 DAP
	10	+	AltLastExon	5 DAP
	10	+	IntronRetention			15 DAP	20 DAP
GRMZM2G023105	6	+	Alt3' site	5 DAP	10 DAP
	6	+	IntronRetention				20 DAP
	6	+	skippedExon			15 DAP
GRMZM2G023190	6	-	AltFirstExon		10 DAP	15 DAP	20 DAP
	6	-	IntronRetention		10 DAP
	6	-	skippedExon	5 DAP		15 DAP	20 DAP
GRMZM2G023214	3	+	Alt3' site	5 DAP
	3	+	AltFirstExon	5 DAP
	3	+	skippedExon	5 DAP
GRMZM2G023328	2	-	AltFirstExon	5 DAP	10 DAP	15 DAP	20 DAP
	2	-	IntronRetention	5 DAP		15 DAP
	2	-	skippedExon			15 DAP	20 DAP
GRMZM2G023422	10	+	Alt3' site	5 DAP
	10	+	AltFirstExon	5 DAP		15 DAP	20 DAP
	10	+	skippedExon	5 DAP	10 DAP	15 DAP	20 DAP
GRMZM2G023438	7	+	Alt3' site		10 DAP	15 DAP	20 DAP
	7	+	IntronRetention			15 DAP
GRMZM2G023528	4	-	Alt5' site		10 DAP	15 DAP	20 DAP
	4	-	AltFirstExon		10 DAP
	4	-	AltLastExon	5 DAP
	4	-	IntronRetention				20 DAP
	4	-	skippedExon	5 DAP		15 DAP	20 DAP
GRMZM2G023575	1	+	Alt3' site	5 DAP	10 DAP	15 DAP	20 DAP
	1	+	AltFirstExon		10 DAP
	1	+	AltLastExon	5 DAP
GRMZM2G023585	2	+	Alt3' site				20 DAP
	2	+	AltFirstExon	5 DAP			20 DAP
	2	+	IntronRetention		10 DAP		20 DAP
GRMZM2G023625	7	+	Alt3' site	5 DAP	10 DAP	15 DAP	20 DAP
	7	+	AltFirstExon		10 DAP
GRMZM2G023638	5	+	Alt3' site		10 DAP	15 DAP
	5	+	AltLastExon		10 DAP
	5	+	IntronRetention	5 DAP	10 DAP		20 DAP
GRMZM2G023755	8	+	Alt3' site	5 DAP	10 DAP		20 DAP
	8	+	AltLastExon		10 DAP
	8	+	skippedExon		10 DAP	15 DAP
GRMZM2G023769	6	+	Alt3' site	5 DAP	10 DAP	15 DAP	20 DAP
	6	+	IntronRetention			15 DAP
GRMZM2G023798	5	-	AltFirstExon		10 DAP
	5	-	IntronRetention			15 DAP
GRMZM2G023906	1	+	Alt3' site	5 DAP	10 DAP	15 DAP	20 DAP
	1	+	AltLastExon	5 DAP
	1	+	IntronRetention	5 DAP
	1	+	skippedExon	5 DAP	10 DAP	15 DAP	20 DAP
GRMZM2G024054	5	+	Alt3' site			15 DAP
	5	+	IntronRetention			15 DAP	20 DAP
GRMZM2G024119	2	-	Alt5' site		10 DAP	15 DAP	20 DAP
	2	-	AltLastExon				20 DAP
	2	-	IntronRetention		10 DAP		20 DAP
	2	-	skippedExon			15 DAP	20 DAP
GRMZM2G024231	1	+	Alt3' site				20 DAP
	1	+	AltFirstExon	5 DAP
	1	+	IntronRetention	5 DAP	10 DAP	15 DAP
	1	+	skippedExon	5 DAP
GRMZM2G024310	4	-	Alt5' site		10 DAP
	4	-	skippedExon			15 DAP
GRMZM2G024395	5	+	AltLastExon		10 DAP		20 DAP
	5	+	IntronRetention		10 DAP
GRMZM2G024437	6	-	Alt5' site	5 DAP
	6	-	AltFirstExon		10 DAP
	6	-	skippedExon	5 DAP
GRMZM2G024482	4	+	Alt3' site	5 DAP
	4	+	skippedExon	5 DAP
GRMZM2G024499	10	-	AltFirstExon	5 DAP	10 DAP	15 DAP	20 DAP
	10	-	skippedExon	5 DAP		15 DAP	20 DAP
GRMZM2G024576	6	+	Alt3' site			15 DAP	20 DAP
	6	+	IntronRetention	5 DAP	10 DAP
GRMZM2G024607	8	-	Alt5' site		10 DAP
	8	-	IntronRetention				20 DAP
GRMZM2G024647	4	-	Alt5' site	5 DAP
	4	-	AltLastExon	5 DAP
	4	-	IntronRetention			15 DAP
	4	-	skippedExon	5 DAP
GRMZM2G024680	1	+	Alt3' site				20 DAP
	1	+	IntronRetention	5 DAP
GRMZM2G024690	5	+	IntronRetention	5 DAP	10 DAP	15 DAP
	5	+	skippedExon		10 DAP
GRMZM2G024705	1	-	Alt5' site	5 DAP
	1	-	skippedExon	5 DAP			20 DAP
GRMZM2G024799	8	-	AltFirstExon			15 DAP
	8	-	IntronRetention	5 DAP
GRMZM2G024823	1	+	Alt3' site			15 DAP
	1	+	AltFirstExon	5 DAP	10 DAP	15 DAP	20 DAP
GRMZM2G024933	2	+	AltFirstExon		10 DAP
	2	+	skippedExon				20 DAP
GRMZM2G024992	3	-	AltFirstExon				20 DAP
	3	-	skippedExon				20 DAP
GRMZM2G024993	9	-	AltFirstExon			15 DAP
	9	-	IntronRetention	5 DAP	10 DAP	15 DAP	20 DAP
GRMZM2G025037	4	-	AltFirstExon				20 DAP
	4	-	skippedExon	5 DAP	10 DAP	15 DAP	20 DAP
GRMZM2G025054	10	-	Alt5' site			15 DAP
	10	-	IntronRetention	5 DAP	10 DAP		20 DAP
GRMZM2G025095	2	-	AltFirstExon	5 DAP	10 DAP	15 DAP	20 DAP
	2	-	skippedExon		10 DAP	15 DAP
GRMZM2G025126	3	+	Alt3' site	5 DAP		15 DAP	20 DAP
	3	+	skippedExon	5 DAP	10 DAP	15 DAP	20 DAP
GRMZM2G025154	4	+	Alt3' site	5 DAP		15 DAP	20 DAP
	4	+	IntronRetention			15 DAP
	4	+	skippedExon	5 DAP			20 DAP
GRMZM2G025214	6	+	Alt3' site	5 DAP	10 DAP	15 DAP	20 DAP
	6	+	AltFirstExon			15 DAP
	6	+	IntronRetention	5 DAP			20 DAP
	6	+	skippedExon			15 DAP	20 DAP
GRMZM2G025281	7	+	Alt3' site	5 DAP
	7	+	IntronRetention	5 DAP	10 DAP
GRMZM2G025340	7	+	Alt3' site	5 DAP
	7	+	IntronRetention		10 DAP	15 DAP	20 DAP
GRMZM2G025370	9	+	AltFirstExon				20 DAP
	9	+	skippedExon				20 DAP
GRMZM2G025451	3	+	Alt3' site	5 DAP
	3	+	AltFirstExon	5 DAP		15 DAP
	3	+	skippedExon	5 DAP
GRMZM2G025488	1	+	Alt3' site	5 DAP	10 DAP	15 DAP	20 DAP
	1	+	AltFirstExon			15 DAP
	1	+	IntronRetention	5 DAP	10 DAP		20 DAP
GRMZM2G025528	3	+	Alt3' site	5 DAP			20 DAP
	3	+	AltFirstExon				20 DAP
	3	+	IntronRetention			15 DAP
GRMZM2G025598	5	-	AltLastExon		10 DAP
	5	-	skippedExon	5 DAP	10 DAP		20 DAP
GRMZM2G025671	4	-	IntronRetention		10 DAP	15 DAP
	4	-	skippedExon			15 DAP
GRMZM2G025854	3	+	Alt3' site			15 DAP	20 DAP
	3	+	IntronRetention	5 DAP	10 DAP	15 DAP
GRMZM2G025860	3	+	AltLastExon		10 DAP
	3	+	IntronRetention	5 DAP	10 DAP	15 DAP	20 DAP
	3	+	skippedExon		10 DAP
GRMZM2G025867	4	-	Alt5' site			15 DAP
	4	-	AltFirstExon			15 DAP
	4	-	skippedExon	5 DAP		15 DAP
GRMZM2G025906	1	+	Alt3' site				20 DAP
	1	+	AltFirstExon				20 DAP
	1	+	AltLastExon		10 DAP
	1	+	IntronRetention	5 DAP		15 DAP
	1	+	skippedExon			15 DAP
GRMZM2G025939	10	-	AltFirstExon	5 DAP
	10	-	skippedExon				20 DAP
GRMZM2G026013	6	+	Alt3' site	5 DAP	10 DAP	15 DAP	20 DAP
	6	+	AltLastExon	5 DAP
	6	+	IntronRetention		10 DAP	15 DAP	20 DAP
GRMZM2G026050	2	-	AltLastExon	5 DAP
	2	-	IntronRetention	5 DAP	10 DAP	15 DAP	20 DAP
GRMZM2G026174	6	+	AltLastExon			15 DAP
	6	+	IntronRetention			15 DAP
GRMZM2G026180	5	+	Alt3' site			15 DAP
	5	+	AltLastExon		10 DAP
	5	+	IntronRetention				20 DAP
	5	+	skippedExon	5 DAP	10 DAP	15 DAP
GRMZM2G026218	7	-	IntronRetention	5 DAP	10 DAP	15 DAP	20 DAP
	7	-	skippedExon	5 DAP	10 DAP	15 DAP	20 DAP
GRMZM2G026223	1	-	Alt5' site			15 DAP	20 DAP
	1	-	IntronRetention		10 DAP	15 DAP	20 DAP
GRMZM2G026231	10	-	Alt5' site		10 DAP
	10	-	AltFirstExon	5 DAP
GRMZM2G026311	2	-	AltLastExon	5 DAP
	2	-	IntronRetention		10 DAP		20 DAP
GRMZM2G026322	1	+	Alt3' site		10 DAP
	1	+	AltLastExon		10 DAP
	1	+	skippedExon		10 DAP
GRMZM2G026442	4	-	AltLastExon	5 DAP
	4	-	IntronRetention		10 DAP	15 DAP
GRMZM2G026490	5	-	Alt5' site				20 DAP
	5	-	AltLastExon	5 DAP
	5	-	skippedExon		10 DAP
GRMZM2G026649	3	+	Alt3' site				20 DAP
	3	+	skippedExon			15 DAP	20 DAP
GRMZM2G026654	1	+	Alt3' site	5 DAP			20 DAP
	1	+	IntronRetention	5 DAP	10 DAP	15 DAP
GRMZM2G026869	7	+	Alt3' site	5 DAP	10 DAP	15 DAP
	7	+	IntronRetention	5 DAP	10 DAP	15 DAP	20 DAP
GRMZM2G026918	2	-	Alt5' site	5 DAP		15 DAP
	2	-	AltFirstExon	5 DAP
	2	-	AltLastExon				20 DAP
	2	-	IntronRetention			15 DAP	20 DAP
	2	-	skippedExon		10 DAP	15 DAP	20 DAP
GRMZM2G027021	4	+	AltFirstExon				20 DAP
	4	+	skippedExon	5 DAP			20 DAP
GRMZM2G027023	3	-	Alt5' site	5 DAP	10 DAP	15 DAP	20 DAP
	3	-	IntronRetention	5 DAP
	3	-	skippedExon		10 DAP	15 DAP
GRMZM2G027105	5	-	Alt5' site				20 DAP
	5	-	IntronRetention	5 DAP	10 DAP	15 DAP	20 DAP
GRMZM2G027173	10	-	IntronRetention			15 DAP
	10	-	skippedExon	5 DAP		15 DAP
GRMZM2G027209	4	-	Alt5' site		10 DAP
	4	-	AltFirstExon	5 DAP
	4	-	IntronRetention	5 DAP
	4	-	skippedExon	5 DAP	10 DAP
GRMZM2G027307	2	+	Alt3' site				20 DAP
	2	+	skippedExon		10 DAP
GRMZM2G027311	3	+	Alt3' site				20 DAP
	3	+	skippedExon		10 DAP		20 DAP
GRMZM2G027331	1	-	Alt5' site	5 DAP	10 DAP
	1	-	skippedExon		10 DAP
GRMZM2G027333	8	+	AltFirstExon			15 DAP
	8	+	IntronRetention	5 DAP	10 DAP
GRMZM2G027392	9	-	Alt5' site			15 DAP	20 DAP
	9	-	IntronRetention	5 DAP	10 DAP
GRMZM2G027451	1	+	IntronRetention	5 DAP			20 DAP
	1	+	skippedExon			15 DAP
GRMZM2G027546	8	-	Alt5' site			15 DAP
	8	-	AltLastExon		10 DAP
	8	-	skippedExon			15 DAP
GRMZM2G027603	7	+	Alt3' site			15 DAP	20 DAP
	7	+	IntronRetention		10 DAP	15 DAP
GRMZM2G027638	2	+	Alt3' site	5 DAP
	2	+	skippedExon	5 DAP
GRMZM2G027665	9	+	AltLastExon				20 DAP
	9	+	IntronRetention				20 DAP
GRMZM2G027728	8	+	Alt3' site		10 DAP
	8	+	skippedExon	5 DAP
GRMZM2G027737	8	+	Alt3' site		10 DAP
	8	+	skippedExon			15 DAP
GRMZM2G027860	9	+	Alt3' site		10 DAP	15 DAP
	9	+	IntronRetention	5 DAP			20 DAP
	9	+	skippedExon	5 DAP	10 DAP	15 DAP	20 DAP
GRMZM2G027875	5	+	Alt3' site	5 DAP	10 DAP	15 DAP	20 DAP
	5	+	IntronRetention	5 DAP	10 DAP
	5	+	skippedExon	5 DAP	10 DAP	15 DAP	20 DAP
GRMZM2G027955	6	+	Alt3' site	5 DAP	10 DAP	15 DAP	20 DAP
	6	+	AltFirstExon			15 DAP
	6	+	IntronRetention				20 DAP
GRMZM2G027976	3	-	AltFirstExon			15 DAP
	3	-	IntronRetention	5 DAP
GRMZM2G028004	2	-	Alt5' site	5 DAP	10 DAP	15 DAP	20 DAP
	2	-	AltFirstExon	5 DAP	10 DAP
	2	-	AltLastExon				20 DAP
	2	-	skippedExon	5 DAP
GRMZM2G028005	4	+	IntronRetention		10 DAP
	4	+	skippedExon	5 DAP	10 DAP		20 DAP
GRMZM2G028039	9	-	AltFirstExon				20 DAP
	9	-	skippedExon			15 DAP	20 DAP
GRMZM2G028096	5	-	IntronRetention	5 DAP	10 DAP
	5	-	skippedExon	5 DAP	10 DAP	15 DAP	20 DAP
GRMZM2G028108	5	+	Alt3' site	5 DAP	10 DAP	15 DAP	20 DAP
	5	+	AltFirstExon				20 DAP
GRMZM2G028183	2	+	Alt3' site	5 DAP	10 DAP	15 DAP	20 DAP
	2	+	AltFirstExon			15 DAP
	2	+	IntronRetention		10 DAP	15 DAP
GRMZM2G028190	8	+	Alt3' site	5 DAP	10 DAP
	8	+	AltFirstExon	5 DAP
	8	+	skippedExon		10 DAP	15 DAP	20 DAP
GRMZM2G028307	10	+	Alt3' site	5 DAP	10 DAP		20 DAP
	10	+	skippedExon				20 DAP
GRMZM2G028379	1	+	Alt3' site	5 DAP		15 DAP	20 DAP
	1	+	AltFirstExon				20 DAP
	1	+	AltLastExon	5 DAP		15 DAP	20 DAP
	1	+	skippedExon	5 DAP		15 DAP	20 DAP
GRMZM2G028452	8	+	Alt3' site	5 DAP	10 DAP	15 DAP	20 DAP
	8	+	AltFirstExon				20 DAP
GRMZM2G028501	5	+	Alt3' site		10 DAP	15 DAP
	5	+	IntronRetention	5 DAP			20 DAP
GRMZM2G028594	9	-	Alt5' site	5 DAP	10 DAP	15 DAP	20 DAP
	9	-	skippedExon	5 DAP	10 DAP	15 DAP	20 DAP
GRMZM2G028685	8	+	AltLastExon			15 DAP
	8	+	IntronRetention	5 DAP	10 DAP	15 DAP	20 DAP
GRMZM2G028726	1	-	AltFirstExon			15 DAP
	1	-	IntronRetention		10 DAP	15 DAP
	1	-	skippedExon	5 DAP		15 DAP	20 DAP
GRMZM2G028733	8	+	AltFirstExon	5 DAP	10 DAP	15 DAP	20 DAP
	8	+	IntronRetention	5 DAP		15 DAP	20 DAP
	8	+	skippedExon	5 DAP	10 DAP	15 DAP	20 DAP
GRMZM2G028766	4	+	Alt3' site		10 DAP
	4	+	AltLastExon				20 DAP
	4	+	skippedExon	5 DAP	10 DAP	15 DAP
GRMZM2G028834	2	+	AltLastExon	5 DAP	10 DAP
	2	+	IntronRetention		10 DAP
GRMZM2G028885	8	-	Alt5' site			15 DAP	20 DAP
	8	-	AltFirstExon				20 DAP
	8	-	IntronRetention			15 DAP	20 DAP
GRMZM2G028887	7	-	Alt5' site			15 DAP
	7	-	skippedExon	5 DAP		15 DAP
GRMZM2G028905	2	-	IntronRetention	5 DAP		15 DAP
	2	-	skippedExon		10 DAP		20 DAP
GRMZM2G028921	9	+	AltLastExon			15 DAP
	9	+	IntronRetention		10 DAP	15 DAP
	9	+	skippedExon		10 DAP
GRMZM2G028928	9	+	AltFirstExon			15 DAP	20 DAP
	9	+	IntronRetention		10 DAP		20 DAP
GRMZM2G028929	10	-	Alt5' site	5 DAP	10 DAP	15 DAP	20 DAP
	10	-	IntronRetention	5 DAP	10 DAP		20 DAP
GRMZM2G028986	8	-	Alt5' site		10 DAP
	8	-	AltFirstExon			15 DAP
GRMZM2G029055	1	+	Alt3' site				20 DAP
	1	+	IntronRetention				20 DAP
GRMZM2G029101	5	+	AltLastExon			15 DAP
	5	+	skippedExon			15 DAP
GRMZM2G029135	3	+	IntronRetention		10 DAP
	3	+	skippedExon	5 DAP		15 DAP	20 DAP
GRMZM2G029186	5	-	Alt5' site		10 DAP
	5	-	IntronRetention		10 DAP
GRMZM2G029194	2	+	Alt3' site	5 DAP		15 DAP	20 DAP
	2	+	IntronRetention	5 DAP	10 DAP		20 DAP
GRMZM2G029223	7	-	Alt5' site				20 DAP
	7	-	AltFirstExon	5 DAP
	7	-	skippedExon	5 DAP	10 DAP		20 DAP
GRMZM2G029307	10	-	Alt5' site	5 DAP	10 DAP	15 DAP	20 DAP
	10	-	AltLastExon			15 DAP
GRMZM2G029356	2	-	AltFirstExon	5 DAP	10 DAP
	2	-	skippedExon	5 DAP	10 DAP
GRMZM2G029506	6	+	Alt3' site	5 DAP	10 DAP	15 DAP	20 DAP
	6	+	AltFirstExon		10 DAP
	6	+	skippedExon	5 DAP	10 DAP	15 DAP	20 DAP
GRMZM2G029519	1	-	AltLastExon		10 DAP
	1	-	IntronRetention	5 DAP			20 DAP
	1	-	skippedExon		10 DAP
GRMZM2G029536	1	+	Alt3' site	5 DAP
	1	+	IntronRetention	5 DAP
GRMZM2G029692	7	-	Alt5' site			15 DAP
	7	-	IntronRetention	5 DAP	10 DAP	15 DAP	20 DAP
GRMZM2G029845	8	-	Alt5' site		10 DAP
	8	-	skippedExon				20 DAP
GRMZM2G029859	4	-	Alt5' site		10 DAP	15 DAP	20 DAP
	4	-	AltLastExon		10 DAP	15 DAP	20 DAP
	4	-	IntronRetention	5 DAP		15 DAP
GRMZM2G029922	5	-	Alt5' site			15 DAP
	5	-	IntronRetention		10 DAP		20 DAP
GRMZM2G030013	5	+	AltLastExon			15 DAP
	5	+	skippedExon			15 DAP
GRMZM2G030097	9	+	Alt3' site	5 DAP		15 DAP
	9	+	IntronRetention		10 DAP		20 DAP
	9	+	skippedExon	5 DAP
GRMZM2G030122	8	+	AltFirstExon		10 DAP
	8	+	IntronRetention	5 DAP			20 DAP
	8	+	skippedExon		10 DAP	15 DAP	20 DAP
GRMZM2G030128	4	-	Alt5' site	5 DAP			20 DAP
	4	-	AltLastExon	5 DAP
	4	-	IntronRetention			15 DAP
GRMZM2G030138	7	+	Alt3' site	5 DAP
	7	+	AltFirstExon	5 DAP
GRMZM2G030139	9	-	AltLastExon				20 DAP
	9	-	skippedExon	5 DAP	10 DAP	15 DAP	20 DAP
GRMZM2G030165	8	+	Alt3' site	5 DAP		15 DAP
	8	+	AltFirstExon	5 DAP	10 DAP
	8	+	AltLastExon		10 DAP		20 DAP
GRMZM2G030167	8	+	Alt3' site	5 DAP			20 DAP
	8	+	skippedExon		10 DAP	15 DAP
GRMZM2G030275	2	+	Alt3' site	5 DAP	10 DAP		20 DAP
	2	+	AltFirstExon	5 DAP	10 DAP	15 DAP	20 DAP
	2	+	skippedExon	5 DAP		15 DAP	20 DAP
GRMZM2G030528	7	-	Alt5' site				20 DAP
	7	-	IntronRetention	5 DAP	10 DAP		20 DAP
	7	-	skippedExon				20 DAP
GRMZM2G030542	4	+	Alt3' site	5 DAP
	4	+	skippedExon			15 DAP	20 DAP
GRMZM2G030596	3	+	Alt3' site		10 DAP
	3	+	IntronRetention			15 DAP	20 DAP
GRMZM2G030744	5	-	Alt5' site		10 DAP	15 DAP
	5	-	AltLastExon				20 DAP
GRMZM2G030762	8	+	Alt3' site	5 DAP			20 DAP
	8	+	AltFirstExon	5 DAP			20 DAP
	8	+	IntronRetention	5 DAP	10 DAP	15 DAP	20 DAP
	8	+	skippedExon	5 DAP			20 DAP
GRMZM2G030784	3	+	AltFirstExon	5 DAP			20 DAP
	3	+	IntronRetention	5 DAP
GRMZM2G030873	5	-	Alt5' site	5 DAP
	5	-	AltLastExon	5 DAP	10 DAP	15 DAP	20 DAP
	5	-	skippedExon				20 DAP
GRMZM2G031043	3	-	Alt5' site	5 DAP	10 DAP	15 DAP	20 DAP
	3	-	AltLastExon	5 DAP
	3	-	IntronRetention	5 DAP
	3	-	skippedExon	5 DAP	10 DAP		20 DAP
GRMZM2G031053	6	-	Alt5' site	5 DAP	10 DAP	15 DAP	20 DAP
	6	-	AltFirstExon	5 DAP	10 DAP		20 DAP
	6	-	skippedExon		10 DAP
GRMZM2G031143	2	+	Alt3' site	5 DAP	10 DAP	15 DAP
	2	+	IntronRetention	5 DAP		15 DAP	20 DAP
GRMZM2G031204	8	+	AltLastExon			15 DAP
	8	+	skippedExon	5 DAP		15 DAP	20 DAP
GRMZM2G031298	7	-	Alt5' site				20 DAP
	7	-	AltFirstExon		10 DAP
	7	-	AltLastExon			15 DAP
	7	-	skippedExon	5 DAP		15 DAP
GRMZM2G031326	10	-	AltLastExon		10 DAP
	10	-	IntronRetention	5 DAP
GRMZM2G031461	7	+	Alt3' site				20 DAP
	7	+	AltFirstExon				20 DAP
	7	+	IntronRetention				20 DAP
GRMZM2G031479	9	-	Alt5' site	5 DAP
	9	-	skippedExon			15 DAP
GRMZM2G031545	7	-	Alt5' site	5 DAP	10 DAP	15 DAP	20 DAP
	7	-	AltLastExon			15 DAP
GRMZM2G031568	3	+	AltLastExon		10 DAP
	3	+	IntronRetention				20 DAP
GRMZM2G031613	7	+	IntronRetention	5 DAP
	7	+	skippedExon			15 DAP
GRMZM2G031660	10	-	Alt5' site	5 DAP
	10	-	AltLastExon	5 DAP
GRMZM2G031677	1	+	Alt3' site	5 DAP	10 DAP	15 DAP
	1	+	AltLastExon				20 DAP
	1	+	IntronRetention		10 DAP	15 DAP	20 DAP
GRMZM2G031824	7	+	Alt3' site			15 DAP
	7	+	AltFirstExon		10 DAP		20 DAP
	7	+	skippedExon		10 DAP
GRMZM2G031846	4	-	AltFirstExon			15 DAP	20 DAP
	4	-	IntronRetention			15 DAP
	4	-	skippedExon		10 DAP
GRMZM2G031893	1	+	Alt3' site			15 DAP	20 DAP
	1	+	IntronRetention		10 DAP		20 DAP
	1	+	skippedExon			15 DAP	20 DAP
GRMZM2G031917	8	+	Alt3' site			15 DAP
	8	+	IntronRetention			15 DAP
	8	+	skippedExon			15 DAP
GRMZM2G031925	10	-	AltFirstExon				20 DAP
	10	-	skippedExon			15 DAP
GRMZM2G031938	1	-	Alt5' site				20 DAP
	1	-	AltLastExon				20 DAP
	1	-	skippedExon				20 DAP
GRMZM2G031952	5	-	AltLastExon			15 DAP
	5	-	IntronRetention	5 DAP		15 DAP	20 DAP
	5	-	skippedExon			15 DAP
GRMZM2G031963	10	+	Alt3' site		10 DAP	15 DAP
	10	+	IntronRetention			15 DAP
GRMZM2G032003	7	-	Alt5' site	5 DAP	10 DAP
	7	-	AltFirstExon	5 DAP
GRMZM2G032049	8	+	Alt3' site			15 DAP
	8	+	AltFirstExon				20 DAP
	8	+	IntronRetention	5 DAP	10 DAP
	8	+	skippedExon		10 DAP
GRMZM2G032071	7	+	AltLastExon			15 DAP
	7	+	skippedExon	5 DAP			20 DAP
GRMZM2G032104	1	-	AltFirstExon	5 DAP		15 DAP	20 DAP
	1	-	IntronRetention			15 DAP
GRMZM2G032145	7	+	Alt3' site	5 DAP
	7	+	AltFirstExon	5 DAP
	7	+	IntronRetention	5 DAP
GRMZM2G032163	4	-	Alt5' site		10 DAP		20 DAP
	4	-	IntronRetention		10 DAP	15 DAP
	4	-	skippedExon		10 DAP		20 DAP
GRMZM2G032244	3	+	Alt3' site	5 DAP	10 DAP	15 DAP
	3	+	AltLastExon		10 DAP
	3	+	skippedExon	5 DAP	10 DAP	15 DAP
GRMZM2G032258	3	-	Alt5' site				20 DAP
	3	-	AltLastExon			15 DAP	20 DAP
GRMZM2G032260	2	-	AltFirstExon	5 DAP	10 DAP
	2	-	IntronRetention	5 DAP	10 DAP	15 DAP	20 DAP
	2	-	skippedExon	5 DAP	10 DAP
GRMZM2G032282	10	+	AltFirstExon	5 DAP	10 DAP	15 DAP	20 DAP
	10	+	IntronRetention		10 DAP
GRMZM2G032423	1	+	AltLastExon		10 DAP
	1	+	skippedExon			15 DAP
[truncated: 10,750 more rows]
