# Supplementary material for: Transcriptome Dynamics during Maize Endosperm Development
Source: PLoS One. 2016 Oct 3;11(10):e0163814. doi: 10.1371/journal.pone.0163814 (PMC5047526; doi:10.1371/journal.pone.0163814)
Supplement: S7 Table — (XLS) [file pone.0163814.s016.xls]

## Sheet: Multiple AS GO Analysis
Table S7. GO annotation of genes with multiple alternative splicing (AS) events
GO_acc	term_type	Term	queryitem	querytotal	bgitem	bgtotal	pvalue	FDR	entries
GO:0009987	P	cellular process	1844	3492	18476	39203	7e-11	2.5e-07	// GRMZM2G105750 // GRMZM2G097573 // GRMZM2G003692 // GRMZM2G481529 // GRMZM2G122843 // GRMZM5G874167 // GRMZM2G120942 // GRMZM2G108277 // GRMZM2G109201 // GRMZM2G178546 // GRMZM2G161545 // GRMZM2G043983 // GRMZM2G101689 // GRMZM2G043980 // GRMZM2G121546 // GRMZM2G340359 // GRMZM2G378653 // GRMZM2G121948 // GRMZM2G056539 // GRMZM2G147191 // GRMZM2G062683 // GRMZM2G156068 // GRMZM2G153541 // GRMZM…
GO:0044281	P	small molecule metabolic process	324	3492	2730	39203	5.5e-07	0.0007	// GRMZM2G304915 // GRMZM2G101463 // GRMZM2G023528 // GRMZM2G102183 // GRMZM2G003692 // GRMZM2G017110 // GRMZM2G009091 // GRMZM2G167156 // AC234185.1_FG004 // GRMZM2G085078 // GRMZM2G078200 // GRMZM2G161337 // GRMZM2G013042 // GRMZM2G481529 // GRMZM2G126199 // GRMZM2G038848 // GRMZM2G038922 // GRMZM2G106974 // GRMZM2G178576 // GRMZM2G169320 // GRMZM2G038791 // AC194439.3_FG002 // GRMZM5G879240 //…
GO:0044237	P	cellular metabolic process	1437	3492	14490	39203	5.9e-07	0.0007	// GRMZM2G105750 // GRMZM2G097573 // GRMZM2G003692 // GRMZM2G481529 // GRMZM2G122843 // GRMZM5G874167 // GRMZM2G120942 // GRMZM2G178546 // GRMZM2G161545 // GRMZM2G101689 // GRMZM2G043980 // GRMZM2G121546 // GRMZM2G378653 // GRMZM2G056539 // GRMZM2G147191 // GRMZM2G062683 // GRMZM2G156068 // GRMZM2G153541 // GRMZM2G025214 // GRMZM2G034069 // GRMZM2G133173 // GRMZM2G007915 // GRMZM2G133314 // GRMZM…
GO:0006396	P	RNA processing	77	3492	460	39203	1.1e-06	0.00082	// GRMZM2G083620 // GRMZM2G092568 // GRMZM5G813627 // GRMZM2G009091 // GRMZM2G115805 // GRMZM2G156692 // GRMZM2G026869 // GRMZM2G119933 // GRMZM2G126691 // GRMZM2G014750 // GRMZM2G017578 // GRMZM2G481548 // GRMZM2G061783 // GRMZM2G171410 // GRMZM2G041328 // GRMZM2G402242 // GRMZM2G171518 // GRMZM2G140339 // GRMZM2G138494 // GRMZM2G139643 // GRMZM2G128579 // GRMZM5G835213 // GRMZM2G147623 // GRMZM…
GO:0006281	P	DNA repair	57	3492	303	39203	1.2e-06	0.00082	// GRMZM2G058954 // GRMZM2G029519 // GRMZM2G398668 // GRMZM2G097573 // GRMZM2G133986 // GRMZM2G433727 // GRMZM2G131324 // GRMZM2G091006 // GRMZM2G172152 // GRMZM2G004188 // GRMZM2G102625 // GRMZM2G040627 // GRMZM2G170291 // GRMZM2G147854 // GRMZM2G309035 // GRMZM2G425986 // GRMZM2G427067 // GRMZM2G459172 // GRMZM2G306935 // GRMZM2G103458 // GRMZM2G123587 // GRMZM2G055464 // GRMZM2G007103 // GRMZM…
GO:0006974	P	response to DNA damage stimulus	57	3492	305	39203	1.4e-06	0.00082	// GRMZM2G058954 // GRMZM2G029519 // GRMZM2G398668 // GRMZM2G097573 // GRMZM2G133986 // GRMZM2G433727 // GRMZM2G131324 // GRMZM2G091006 // GRMZM2G172152 // GRMZM2G004188 // GRMZM2G102625 // GRMZM2G040627 // GRMZM2G170291 // GRMZM2G147854 // GRMZM2G309035 // GRMZM2G425986 // GRMZM2G427067 // GRMZM2G459172 // GRMZM2G306935 // GRMZM2G103458 // GRMZM2G123587 // GRMZM2G055464 // GRMZM2G007103 // GRMZM…
GO:0033554	P	cellular response to stress	58	3492	314	39203	1.6e-06	0.00082	// GRMZM2G058954 // GRMZM2G029519 // GRMZM2G398668 // GRMZM2G097573 // GRMZM2G133986 // GRMZM2G433727 // GRMZM2G136522 // GRMZM2G131324 // GRMZM2G091006 // GRMZM2G172152 // GRMZM2G004188 // GRMZM2G102625 // GRMZM2G040627 // GRMZM2G170291 // GRMZM2G147854 // GRMZM2G309035 // GRMZM2G425986 // GRMZM2G427067 // GRMZM2G459172 // GRMZM2G306935 // GRMZM2G103458 // GRMZM2G123587 // GRMZM2G055464 // GRMZM…
GO:0043412	P	macromolecule modification	370	3492	3252	39203	3.3e-06	0.0015	// GRMZM2G007854 // GRMZM2G105750 // GRMZM2G162531 // GRMZM2G115198 // GRMZM2G161544 // GRMZM2G161545 // GRMZM2G179662 // GRMZM2G057910 // GRMZM2G176922 // GRMZM2G135073 // GRMZM2G154087 // GRMZM2G062683 // GRMZM2G092550 // GRMZM2G169020 // GRMZM2G025214 // GRMZM2G129482 // GRMZM2G133173 // GRMZM2G366935 // GRMZM2G116086 // GRMZM2G007915 // GRMZM2G107689 // GRMZM2G300125 // GRMZM2G431006 // GRMZM…
GO:0051716	P	cellular response to stimulus	58	3492	324	39203	3.7e-06	0.0015	// GRMZM2G058954 // GRMZM2G029519 // GRMZM2G398668 // GRMZM2G097573 // GRMZM2G133986 // GRMZM2G433727 // GRMZM2G136522 // GRMZM2G131324 // GRMZM2G091006 // GRMZM2G172152 // GRMZM2G004188 // GRMZM2G102625 // GRMZM2G040627 // GRMZM2G170291 // GRMZM2G147854 // GRMZM2G309035 // GRMZM2G425986 // GRMZM2G427067 // GRMZM2G459172 // GRMZM2G306935 // GRMZM2G103458 // GRMZM2G123587 // GRMZM2G055464 // GRMZM…
GO:0044238	P	primary metabolic process	1551	3492	15885	39203	4.2e-06	0.0015	// GRMZM2G105750 // GRMZM2G097573 // GRMZM2G481529 // GRMZM2G122843 // GRMZM5G874167 // GRMZM2G120942 // GRMZM2G161544 // GRMZM2G161545 // GRMZM2G101689 // GRMZM2G121546 // GRMZM2G025854 // GRMZM2G378653 // GRMZM2G056539 // GRMZM2G062683 // GRMZM2G156069 // GRMZM2G156068 // GRMZM2G034598 // GRMZM2G153541 // GRMZM2G025214 // GRMZM2G034069 // GRMZM2G133173 // GRMZM2G357734 // GRMZM2G471065 // GRMZM…
GO:0034641	P	cellular nitrogen compound metabolic process	151	3492	1150	39203	8.3e-06	0.0027	// GRMZM2G023528 // GRMZM2G017110 // GRMZM2G009091 // GRMZM2G534116 // GRMZM2G085078 // GRMZM2G161337 // GRMZM2G032282 // GRMZM2G038848 // GRMZM2G424873 // GRMZM2G332280 // GRMZM2G364901 // GRMZM2G101004 // GRMZM2G034079 // GRMZM2G378717 // GRMZM2G093359 // GRMZM2G059121 // GRMZM2G348666 // GRMZM2G145451 // GRMZM2G013283 // GRMZM2G032049 // GRMZM2G077215 // GRMZM2G121546 // GRMZM2G068862 // GRMZM…
GO:0016568	P	chromatin modification	20	3492	64	39203	1.1e-05	0.0031	// GRMZM2G443814 // GRMZM2G350447 // GRMZM2G408096 // GRMZM2G125432 // GRMZM2G105869 // GRMZM2G312672 // GRMZM2G056539 // GRMZM2G393471 // AC235535.1_FG001 // GRMZM2G172427 // GRMZM2G357972 // GRMZM2G119703 // GRMZM2G078379 // GRMZM2G172883 // GRMZM2G300955 // GRMZM2G136067 // GRMZM2G054380 // GRMZM2G336909 // GRMZM2G436226 // GRMZM2G046824
GO:0006399	P	tRNA metabolic process	53	3492	298	39203	1.1e-05	0.0031	// GRMZM2G050561 // GRMZM2G177970 // GRMZM2G092568 // GRMZM2G553314 // GRMZM2G009091 // GRMZM2G115805 // GRMZM2G082180 // GRMZM2G143450 // GRMZM2G119933 // GRMZM2G468693 // GRMZM2G701193 // GRMZM2G106974 // GRMZM2G017578 // GRMZM2G481548 // GRMZM2G061783 // GRMZM2G136712 // GRMZM2G402242 // GRMZM2G138494 // GRMZM2G152958 // GRMZM2G378717 // GRMZM2G117870 // GRMZM2G700926 // GRMZM2G154664 // GRMZM…
GO:0034660	P	ncRNA metabolic process	58	3492	357	39203	4.5e-05	0.012	// GRMZM2G050561 // GRMZM2G177970 // GRMZM2G092568 // GRMZM2G553314 // GRMZM2G009091 // GRMZM2G115805 // GRMZM2G082180 // GRMZM2G143450 // GRMZM2G119933 // GRMZM2G468693 // GRMZM2G701193 // GRMZM2G106974 // GRMZM2G017578 // GRMZM2G481548 // GRMZM2G041328 // GRMZM2G128579 // GRMZM2G136712 // GRMZM2G402242 // GRMZM2G014276 // GRMZM2G138494 // GRMZM2G152958 // GRMZM2G378717 // GRMZM2G117870 // GRMZM…
GO:0044106	P	cellular amine metabolic process	119	3492	898	39203	5.1e-05	0.012	// GRMZM2G017110 // GRMZM2G167156 // GRMZM2G085078 // GRMZM2G161337 // GRMZM2G038848 // GRMZM2G424873 // GRMZM2G332280 // GRMZM2G355906 // GRMZM2G378717 // GRMZM2G093359 // GRMZM2G348666 // GRMZM2G145451 // GRMZM2G013283 // GRMZM2G032049 // GRMZM2G077215 // GRMZM2G121546 // GRMZM2G068862 // GRMZM2G002978 // GRMZM2G325938 // GRMZM2G330302 // GRMZM2G122198 // GRMZM2G159082 // GRMZM2G117707 // GRMZM…
GO:0006464	P	protein modification process	344	3492	3113	39203	6.3e-05	0.014	// GRMZM2G007854 // GRMZM2G105750 // GRMZM2G162531 // GRMZM2G161544 // GRMZM2G161545 // GRMZM2G179662 // GRMZM2G057910 // GRMZM2G176922 // GRMZM2G135073 // GRMZM2G062683 // GRMZM2G092550 // GRMZM2G169020 // GRMZM2G025214 // GRMZM2G129482 // GRMZM2G133173 // GRMZM2G366935 // GRMZM2G116086 // GRMZM2G007915 // GRMZM2G107689 // GRMZM2G300125 // GRMZM2G431006 // GRMZM2G019819 // GRMZM2G305007 // GRMZM…
GO:0043436	P	oxoacid metabolic process	148	3492	1186	39203	9.4e-05	0.018	// GRMZM2G304915 // GRMZM2G102183 // GRMZM2G017110 // GRMZM2G167156 // GRMZM2G085078 // GRMZM2G161337 // GRMZM2G038848 // GRMZM2G038922 // GRMZM2G424873 // GRMZM2G355906 // GRMZM2G378717 // GRMZM2G093359 // GRMZM2G348666 // GRMZM2G145451 // GRMZM2G013283 // GRMZM2G032049 // GRMZM2G077215 // GRMZM2G121546 // GRMZM2G054221 // GRMZM2G068862 // GRMZM2G325938 // GRMZM2G330302 // GRMZM2G122198 // GRMZM…
GO:0019752	P	carboxylic acid metabolic process	148	3492	1186	39203	9.4e-05	0.018	// GRMZM2G304915 // GRMZM2G102183 // GRMZM2G017110 // GRMZM2G167156 // GRMZM2G085078 // GRMZM2G161337 // GRMZM2G038848 // GRMZM2G038922 // GRMZM2G424873 // GRMZM2G355906 // GRMZM2G378717 // GRMZM2G093359 // GRMZM2G348666 // GRMZM2G145451 // GRMZM2G013283 // GRMZM2G032049 // GRMZM2G077215 // GRMZM2G121546 // GRMZM2G054221 // GRMZM2G068862 // GRMZM2G325938 // GRMZM2G330302 // GRMZM2G122198 // GRMZM…
GO:0006520	P	cellular amino acid metabolic process	112	3492	849	39203	9.8e-05	0.018	// GRMZM2G017110 // GRMZM2G167156 // GRMZM2G085078 // GRMZM2G161337 // GRMZM2G038848 // GRMZM2G424873 // GRMZM2G355906 // GRMZM2G378717 // GRMZM2G093359 // GRMZM2G348666 // GRMZM2G145451 // GRMZM2G013283 // GRMZM2G032049 // GRMZM2G077215 // GRMZM2G121546 // GRMZM2G068862 // GRMZM2G325938 // GRMZM2G330302 // GRMZM2G122198 // GRMZM2G159082 // GRMZM2G117707 // GRMZM2G048012 // GRMZM5G859195 // GRMZM…
GO:0042180	P	cellular ketone metabolic process	149	3492	1198	39203	0.0001	0.018	// GRMZM2G304915 // GRMZM2G102183 // GRMZM2G017110 // GRMZM2G167156 // GRMZM2G085078 // GRMZM2G161337 // GRMZM2G038848 // GRMZM2G038922 // GRMZM2G424873 // GRMZM2G355906 // GRMZM2G378717 // GRMZM2G093359 // GRMZM2G348666 // GRMZM2G145451 // GRMZM2G013283 // GRMZM2G032049 // GRMZM2G077215 // GRMZM2G121546 // GRMZM2G054221 // GRMZM2G068862 // GRMZM2G325938 // GRMZM2G330302 // GRMZM2G122198 // GRMZM…
GO:0006082	P	organic acid metabolic process	148	3492	1188	39203	0.0001	0.018	// GRMZM2G304915 // GRMZM2G102183 // GRMZM2G017110 // GRMZM2G167156 // GRMZM2G085078 // GRMZM2G161337 // GRMZM2G038848 // GRMZM2G038922 // GRMZM2G424873 // GRMZM2G355906 // GRMZM2G378717 // GRMZM2G093359 // GRMZM2G348666 // GRMZM2G145451 // GRMZM2G013283 // GRMZM2G032049 // GRMZM2G077215 // GRMZM2G121546 // GRMZM2G054221 // GRMZM2G068862 // GRMZM2G325938 // GRMZM2G330302 // GRMZM2G122198 // GRMZM…
GO:0051234	P	establishment of localization	412	3492	3841	39203	0.00012	0.019	// GRMZM2G177914 // GRMZM2G074099 // GRMZM2G063262 // GRMZM2G043983 // AC205677.3_FG001 // GRMZM2G142315 // GRMZM2G128877 // GRMZM2G089676 // GRMZM2G121948 // GRMZM2G104325 // GRMZM2G065839 // AC198725.4_FG007 // GRMZM2G047431 // GRMZM2G015159 // GRMZM2G156145 // GRMZM2G056799 // GRMZM2G135291 // GRMZM2G307561 // GRMZM2G004996 // GRMZM2G157596 // GRMZM2G326677 // GRMZM2G137984 // GRMZM2G079127 //…
GO:0006810	P	transport	412	3492	3841	39203	0.00012	0.019	// GRMZM2G177914 // GRMZM2G074099 // GRMZM2G063262 // GRMZM2G043983 // AC205677.3_FG001 // GRMZM2G142315 // GRMZM2G128877 // GRMZM2G089676 // GRMZM2G121948 // GRMZM2G104325 // GRMZM2G065839 // AC198725.4_FG007 // GRMZM2G047431 // GRMZM2G015159 // GRMZM2G156145 // GRMZM2G056799 // GRMZM2G135291 // GRMZM2G307561 // GRMZM2G004996 // GRMZM2G157596 // GRMZM2G326677 // GRMZM2G137984 // GRMZM2G079127 //…
GO:0051179	P	localization	416	3492	3887	39203	0.00013	0.02	// GRMZM2G177914 // GRMZM2G074099 // GRMZM2G063262 // GRMZM2G043983 // AC205677.3_FG001 // GRMZM2G142315 // GRMZM2G128877 // GRMZM2G089676 // GRMZM2G121948 // GRMZM2G104325 // GRMZM2G065839 // AC198725.4_FG007 // GRMZM2G047431 // GRMZM2G015159 // GRMZM2G156145 // GRMZM2G056799 // GRMZM2G135291 // GRMZM2G307561 // GRMZM2G004996 // GRMZM2G157596 // GRMZM2G326677 // GRMZM2G137984 // GRMZM2G079127 //…
GO:0016569	P	covalent chromatin modification	12	3492	34	39203	0.00025	0.034	// GRMZM2G443814 // GRMZM2G350447 // GRMZM2G408096 // GRMZM2G312672 // GRMZM2G056539 // GRMZM2G393471 // GRMZM2G078379 // GRMZM2G119703 // GRMZM2G172883 // GRMZM2G136067 // GRMZM2G436226 // GRMZM2G046824
GO:0016570	P	histone modification	12	3492	34	39203	0.00025	0.034	// GRMZM2G443814 // GRMZM2G350447 // GRMZM2G408096 // GRMZM2G312672 // GRMZM2G056539 // GRMZM2G393471 // GRMZM2G078379 // GRMZM2G119703 // GRMZM2G172883 // GRMZM2G136067 // GRMZM2G436226 // GRMZM2G046824
GO:0008033	P	tRNA processing	21	3492	91	39203	0.00027	0.034	// GRMZM2G138494 // GRMZM2G336065 // GRMZM2G061105 // GRMZM2G468693 // GRMZM2G041527 // GRMZM2G152958 // GRMZM2G092568 // GRMZM2G009091 // GRMZM5G858310 // GRMZM2G082180 // GRMZM2G119933 // GRMZM2G115805 // GRMZM2G154087 // GRMZM2G017578 // GRMZM2G481548 // GRMZM2G061783 // GRMZM2G003724 // GRMZM2G054378 // GRMZM2G402242 // GRMZM2G145595 // AC212227.3_FG006
GO:0006259	P	DNA metabolic process	107	3492	828	39203	0.00027	0.034	// GRMZM2G097573 // GRMZM2G102181 // GRMZM2G433727 // GRMZM2G534116 // GRMZM2G115198 // GRMZM2G172152 // GRMZM2G102625 // GRMZM2G103458 // GRMZM2G007103 // GRMZM2G336879 // GRMZM2G154267 // GRMZM2G100732 // GRMZM2G113640 // GRMZM2G117238 // GRMZM2G301405 // GRMZM2G091006 // GRMZM2G157589 // GRMZM2G042639 // GRMZM2G134694 // GRMZM2G112968 // GRMZM2G015011 // GRMZM2G172787 // GRMZM2G081639 // GRMZM…
GO:0046907	P	intracellular transport	89	3492	661	39203	0.00027	0.034	// GRMZM2G177914 // GRMZM2G112782 // GRMZM2G005339 // GRMZM2G147726 // GRMZM2G028929 // GRMZM2G094388 // GRMZM2G312026 // GRMZM2G031677 // GRMZM2G151050 // GRMZM2G121948 // GRMZM2G162544 // GRMZM2G178072 // GRMZM2G361220 // AC198725.4_FG007 // GRMZM2G012501 // GRMZM2G417217 // GRMZM2G015159 // GRMZM2G439339 // GRMZM2G050394 // GRMZM2G157596 // GRMZM2G111713 // GRMZM2G137984 // GRMZM2G124911 // GR…
GO:0009308	P	amine metabolic process	123	3492	994	39203	0.00047	0.056	// GRMZM2G017110 // GRMZM2G167156 // GRMZM2G085078 // GRMZM2G161337 // GRMZM2G038848 // GRMZM2G424873 // GRMZM2G332280 // GRMZM2G355906 // GRMZM2G378717 // GRMZM2G093359 // GRMZM2G348666 // GRMZM2G145451 // GRMZM2G013283 // GRMZM2G032049 // GRMZM2G077215 // GRMZM2G121546 // GRMZM2G068862 // GRMZM2G002978 // GRMZM2G119749 // GRMZM2G325938 // GRMZM2G330302 // GRMZM2G122198 // GRMZM2G159082 // GRMZM…
GO:0044267	P	cellular protein metabolic process	596	3492	5860	39203	0.00052	0.06	// GRMZM2G007854 // GRMZM2G105750 // GRMZM2G162531 // GRMZM2G129804 // GRMZM2G122843 // GRMZM2G416120 // GRMZM2G151193 // GRMZM2G018770 // GRMZM2G161544 // GRMZM2G161545 // GRMZM2G179662 // GRMZM2G109651 // GRMZM2G057910 // GRMZM5G852185 // GRMZM2G088880 // GRMZM2G100462 // GRMZM5G820996 // GRMZM2G135073 // GRMZM2G062683 // GRMZM2G092550 // GRMZM2G169020 // GRMZM2G153541 // GRMZM2G166713 // GRMZM…
GO:0046483	P	heterocycle metabolic process	101	3492	797	39203	0.00072	0.081	// GRMZM2G304915 // GRMZM2G023528 // GRMZM2G534116 // AC234185.1_FG004 // GRMZM2G161337 // GRMZM2G032282 // GRMZM2G038922 // GRMZM2G424873 // GRMZM2G169320 // GRMZM2G332280 // GRMZM2G364901 // GRMZM2G069758 // GRMZM2G101004 // GRMZM2G059121 // GRMZM2G410990 // GRMZM2G093490 // GRMZM2G321725 // GRMZM2G030167 // GRMZM2G068862 // GRMZM2G128877 // GRMZM2G122198 // GRMZM2G037335 // GRMZM2G162426 // GR…
GO:0044262	P	cellular carbohydrate metabolic process	117	3492	959	39203	0.001	0.11	// GRMZM2G023528 // GRMZM2G102183 // GRMZM2G097277 // GRMZM5G838414 // GRMZM2G481529 // GRMZM2G113432 // GRMZM5G824600 // GRMZM2G007185 // GRMZM5G824405 // GRMZM2G169320 // GRMZM2G073912 // GRMZM2G154165 // GRMZM2G135588 // GRMZM2G167957 // GRMZM2G178546 // GRMZM5G870932 // GRMZM2G008263 // GRMZM2G080231 // GRMZM2G000393 // GRMZM2G318780 // GRMZM2G334628 // GRMZM2G063688 // GRMZM2G078200 // GRMZM…
GO:0006519	P	cellular amino acid and derivative metabolic process	119	3492	985	39203	0.0012	0.13	// GRMZM2G017110 // GRMZM2G167156 // GRMZM2G085078 // GRMZM2G161337 // GRMZM2G038848 // GRMZM2G424873 // GRMZM2G355906 // GRMZM2G378717 // GRMZM2G093359 // GRMZM2G348666 // GRMZM2G145451 // GRMZM2G013283 // GRMZM2G032049 // GRMZM2G077215 // GRMZM2G121546 // GRMZM2G068862 // GRMZM2G325938 // GRMZM2G330302 // GRMZM2G122198 // GRMZM2G159082 // GRMZM2G117707 // GRMZM2G043887 // GRMZM2G048012 // GRMZM…
GO:0006807	P	nitrogen compound metabolic process	690	3492	6937	39203	0.0014	0.14	// GRMZM2G097573 // GRMZM2G112535 // GRMZM2G336879 // GRMZM2G308570 // GRMZM2G167156 // AC234185.1_FG004 // GRMZM5G874167 // GRMZM2G120942 // GRMZM2G000264 // GRMZM2G103740 // GRMZM2G080509 // GRMZM2G063262 // GRMZM2G436226 // GRMZM2G109651 // GRMZM2G052926 // GRMZM2G121546 // GRMZM2G378653 // GRMZM2G128877 // GRMZM2G325938 // GRMZM2G097059 // GRMZM2G037335 // GRMZM2G104325 // GRMZM2G115198 // GR…
GO:0009451	P	RNA modification	22	3492	113	39203	0.0014	0.14	// GRMZM2G009091 // GRMZM2G082180 // GRMZM2G043948 // GRMZM2G110140 // GRMZM2G481548 // GRMZM2G041328 // GRMZM2G100497 // GRMZM2G101383 // GRMZM2G174669 // GRMZM2G050765 // GRMZM2G154087 // AC216010.3_FG001 // GRMZM2G173137 // GRMZM2G075431 // GRMZM2G003724 // GRMZM2G174716 // GRMZM2G158261 // GRMZM2G459702 // GRMZM2G347808 // GRMZM2G095782 // GRMZM2G054378 // GRMZM2G147335
GO:0043687	P	post-translational protein modification	311	3492	2929	39203	0.0015	0.14	// GRMZM2G007854 // GRMZM2G045330 // GRMZM2G412937 // GRMZM2G063961 // GRMZM2G448633 // GRMZM2G074381 // GRMZM2G059671 // GRMZM2G334791 // GRMZM2G160922 // GRMZM2G105750 // GRMZM2G583971 // GRMZM2G034877 // GRMZM2G332280 // GRMZM2G041125 // GRMZM2G127374 // GRMZM2G404647 // GRMZM2G046824 // GRMZM2G072107 // GRMZM2G161544 // GRMZM2G161545 // GRMZM2G179662 // GRMZM2G150952 // GRMZM2G398559 // GRMZM…
GO:0019538	P	protein metabolic process	710	3492	7175	39203	0.0018	0.17	// GRMZM2G007854 // GRMZM2G105750 // GRMZM2G162531 // GRMZM5G851698 // GRMZM2G122843 // GRMZM2G416120 // GRMZM2G462537 // GRMZM5G849959 // GRMZM2G151193 // GRMZM2G018770 // GRMZM2G161544 // GRMZM2G161545 // GRMZM2G179662 // GRMZM2G109651 // GRMZM2G057910 // GRMZM5G852185 // GRMZM2G088880 // GRMZM2G100462 // GRMZM2G044697 // GRMZM5G820996 // GRMZM2G135073 // GRMZM2G109976 // GRMZM2G062683 // GRMZM…
GO:0044260	P	cellular macromolecule metabolic process	1088	3492	11296	39203	0.0019	0.18	// GRMZM2G007854 // GRMZM2G105750 // GRMZM2G097573 // GRMZM2G112535 // GRMZM2G129804 // GRMZM2G308570 // GRMZM2G115198 // GRMZM2G078926 // GRMZM2G481529 // GRMZM2G122843 // GRMZM5G874167 // GRMZM2G416120 // GRMZM2G120942 // GRMZM2G128579 // GRMZM2G103740 // GRMZM2G080509 // GRMZM2G018770 // GRMZM2G119256 // GRMZM2G063262 // GRMZM2G031963 // GRMZM2G161544 // GRMZM2G161545 // GRMZM2G179662 // GRMZM…
GO:0051641	P	cellular localization	100	3492	817	39203	0.002	0.18	// GRMZM2G177914 // GRMZM2G112782 // GRMZM2G005339 // GRMZM2G147726 // GRMZM2G028929 // GRMZM2G094388 // GRMZM2G312026 // GRMZM2G012942 // GRMZM2G031677 // GRMZM2G151050 // GRMZM2G121948 // GRMZM2G162544 // GRMZM2G178072 // GRMZM2G361220 // AC198725.4_FG007 // GRMZM2G012501 // GRMZM2G417217 // GRMZM2G015159 // GRMZM2G439339 // GRMZM2G050394 // GRMZM2G157596 // GRMZM2G111713 // GRMZM2G137984 // GR…
GO:0051649	P	establishment of localization in cell	97	3492	791	39203	0.0022	0.19	// GRMZM2G177914 // GRMZM2G112782 // GRMZM2G005339 // GRMZM2G147726 // GRMZM2G028929 // GRMZM2G094388 // GRMZM2G312026 // GRMZM2G012942 // GRMZM2G031677 // GRMZM2G151050 // GRMZM2G121948 // GRMZM2G162544 // GRMZM2G178072 // GRMZM2G361220 // AC198725.4_FG007 // GRMZM2G012501 // GRMZM2G417217 // GRMZM2G015159 // GRMZM2G439339 // GRMZM2G050394 // GRMZM2G157596 // GRMZM2G111713 // GRMZM2G137984 // GR…
GO:0008152	P	metabolic process	1890	3492	20231	39203	0.0023	0.19	// GRMZM2G105750 // GRMZM2G097573 // GRMZM2G003692 // GRMZM2G481529 // GRMZM2G122843 // GRMZM5G874167 // GRMZM2G014376 // GRMZM2G120942 // GRMZM2G161544 // GRMZM2G161545 // GRMZM2G436226 // GRMZM2G169201 // GRMZM2G043980 // GRMZM2G016323 // GRMZM2G393146 // GRMZM2G121546 // GRMZM2G025854 // GRMZM2G378653 // GRMZM2G147191 // GRMZM2G062683 // GRMZM2G156069 // GRMZM2G156068 // GRMZM2G034598 // GRMZM…
GO:0008104	P	protein localization	107	3492	890	39203	0.0024	0.19	// GRMZM2G177914 // GRMZM2G103357 // GRMZM2G147726 // GRMZM2G100505 // GRMZM2G312026 // GRMZM2G364060 // GRMZM2G031677 // GRMZM2G151050 // GRMZM2G162544 // GRMZM2G443953 // GRMZM2G178072 // GRMZM2G361220 // AC198725.4_FG007 // GRMZM2G012501 // GRMZM2G047431 // GRMZM2G015159 // GRMZM2G097768 // GRMZM2G129169 // GRMZM2G012958 // GRMZM2G439339 // AC195874.2_FG002 // GRMZM2G004996 // GRMZM2G123843 //…
GO:0033036	P	macromolecule localization	118	3492	997	39203	0.0024	0.19	// GRMZM2G177914 // GRMZM2G103357 // GRMZM2G147726 // GRMZM2G100505 // GRMZM2G312026 // GRMZM2G364060 // GRMZM2G031677 // GRMZM2G151050 // GRMZM2G162544 // GRMZM2G443953 // GRMZM2G178072 // GRMZM2G361220 // AC198725.4_FG007 // GRMZM2G012501 // GRMZM2G047431 // GRMZM2G417217 // GRMZM2G015159 // GRMZM2G097768 // GRMZM2G129169 // GRMZM2G012958 // GRMZM2G439339 // AC195874.2_FG002 // GRMZM2G125556 //…
GO:0034470	P	ncRNA processing	26	3492	150	39203	0.0024	0.19	// GRMZM2G092568 // GRMZM2G009091 // GRMZM2G017578 // GRMZM2G082180 // GRMZM2G119933 // GRMZM2G115805 // GRMZM2G481548 // GRMZM2G061783 // GRMZM2G128579 // GRMZM2G041328 // GRMZM2G014276 // GRMZM2G138494 // GRMZM2G152958 // AC233870.1_FG003 // GRMZM2G402242 // GRMZM5G858310 // GRMZM2G174669 // GRMZM2G145595 // GRMZM2G468693 // GRMZM2G154087 // GRMZM2G003724 // GRMZM2G336065 // GRMZM2G061105 // GR…
GO:0045184	P	establishment of protein localization	104	3492	864	39203	0.0027	0.2	// GRMZM2G177914 // GRMZM2G103357 // GRMZM2G147726 // GRMZM2G100505 // GRMZM2G312026 // GRMZM2G364060 // GRMZM2G031677 // GRMZM2G151050 // GRMZM2G162544 // GRMZM2G178072 // GRMZM2G361220 // AC198725.4_FG007 // GRMZM2G012501 // GRMZM2G047431 // GRMZM2G015159 // GRMZM2G097768 // GRMZM2G129169 // GRMZM2G012958 // GRMZM2G439339 // AC195874.2_FG002 // GRMZM2G004996 // GRMZM2G123843 // GRMZM2G157596 //…
GO:0015031	P	protein transport	104	3492	864	39203	0.0027	0.2	// GRMZM2G177914 // GRMZM2G103357 // GRMZM2G147726 // GRMZM2G100505 // GRMZM2G312026 // GRMZM2G364060 // GRMZM2G031677 // GRMZM2G151050 // GRMZM2G162544 // GRMZM2G178072 // GRMZM2G361220 // AC198725.4_FG007 // GRMZM2G012501 // GRMZM2G047431 // GRMZM2G015159 // GRMZM2G097768 // GRMZM2G129169 // GRMZM2G012958 // GRMZM2G439339 // AC195874.2_FG002 // GRMZM2G004996 // GRMZM2G123843 // GRMZM2G157596 //…
GO:0006265	P	DNA topological change	20	3492	105	39203	0.0028	0.2	// GRMZM2G129913 // GRMZM2G097640 // GRMZM2G061105 // GRMZM2G092723 // GRMZM2G102181 // GRMZM2G015011 // AC203761.3_FG002 // GRMZM2G470438 // GRMZM2G172787 // GRMZM5G864266 // GRMZM2G154839 // GRMZM2G095865 // GRMZM2G092451 // GRMZM2G048434 // GRMZM2G303655 // GRMZM2G149520 // GRMZM2G301405 // GRMZM2G017254 // GRMZM2G164835 // GRMZM2G443881
GO:0043413	P	macromolecule glycosylation	17	3492	83	39203	0.003	0.2	// GRMZM2G080231 // GRMZM2G000393 // GRMZM2G426275 // GRMZM2G005680 // GRMZM2G133173 // GRMZM2G166855 // GRMZM2G116971 // GRMZM2G154165 // GRMZM2G063688 // GRMZM5G838414 // GRMZM2G007185 // GRMZM2G051367 // GRMZM2G144873 // GRMZM2G462325 // GRMZM2G060611 // GRMZM2G022768 // GRMZM2G431006
GO:0006486	P	protein amino acid glycosylation	17	3492	83	39203	0.003	0.2	// GRMZM2G080231 // GRMZM2G000393 // GRMZM2G426275 // GRMZM2G005680 // GRMZM2G133173 // GRMZM2G166855 // GRMZM2G116971 // GRMZM2G154165 // GRMZM2G063688 // GRMZM5G838414 // GRMZM2G007185 // GRMZM2G051367 // GRMZM2G144873 // GRMZM2G462325 // GRMZM2G060611 // GRMZM2G022768 // GRMZM2G431006
GO:0070085	P	glycosylation	17	3492	83	39203	0.003	0.2	// GRMZM2G080231 // GRMZM2G000393 // GRMZM2G426275 // GRMZM2G005680 // GRMZM2G133173 // GRMZM2G166855 // GRMZM2G116971 // GRMZM2G154165 // GRMZM2G063688 // GRMZM5G838414 // GRMZM2G007185 // GRMZM2G051367 // GRMZM2G144873 // GRMZM2G462325 // GRMZM2G060611 // GRMZM2G022768 // GRMZM2G431006
GO:0009100	P	glycoprotein metabolic process	17	3492	83	39203	0.003	0.2	// GRMZM2G080231 // GRMZM2G000393 // GRMZM2G426275 // GRMZM2G005680 // GRMZM2G133173 // GRMZM2G166855 // GRMZM2G116971 // GRMZM2G154165 // GRMZM2G063688 // GRMZM5G838414 // GRMZM2G007185 // GRMZM2G051367 // GRMZM2G144873 // GRMZM2G462325 // GRMZM2G060611 // GRMZM2G022768 // GRMZM2G431006
GO:0009101	P	glycoprotein biosynthetic process	17	3492	83	39203	0.003	0.2	// GRMZM2G080231 // GRMZM2G000393 // GRMZM2G426275 // GRMZM2G005680 // GRMZM2G133173 // GRMZM2G166855 // GRMZM2G116971 // GRMZM2G154165 // GRMZM2G063688 // GRMZM5G838414 // GRMZM2G007185 // GRMZM2G051367 // GRMZM2G144873 // GRMZM2G462325 // GRMZM2G060611 // GRMZM2G022768 // GRMZM2G431006
GO:0007010	P	cytoskeleton organization	24	3492	137	39203	0.003	0.2	// GRMZM2G056419 // GRMZM2G057247 // GRMZM2G414002 // GRMZM5G836567 // GRMZM2G444762 // GRMZM2G008093 // GRMZM2G178996 // GRMZM2G010136 // GRMZM2G030128 // GRMZM2G398731 // GRMZM2G047310 // GRMZM2G359566 // GRMZM2G174246 // GRMZM5G877388 // GRMZM2G414496 // GRMZM2G108976 // GRMZM2G417410 // GRMZM2G111201 // GRMZM2G097426 // GRMZM2G150166 // GRMZM2G071518 // GRMZM2G318956 // GRMZM2G178801 // GRMZM…
GO:0016192	P	vesicle-mediated transport	54	3492	397	39203	0.0032	0.21	// GRMZM2G177914 // GRMZM2G031677 // GRMZM2G137984 // GRMZM2G112782 // GRMZM2G005339 // GRMZM2G051866 // GRMZM2G052880 // GRMZM2G072690 // GRMZM2G017421 // GRMZM2G074278 // GRMZM2G003734 // GRMZM2G040247 // GRMZM2G019236 // GRMZM2G145024 // GRMZM2G028929 // GRMZM2G141587 // GRMZM2G012942 // GRMZM2G143725 // AC205677.3_FG001 // GRMZM2G158277 // GRMZM2G162145 // GRMZM2G120596 // GRMZM2G115775 // GR…
GO:0006418	P	tRNA aminoacylation for protein translation	32	3492	204	39203	0.0033	0.21	// GRMZM2G050561 // GRMZM2G177970 // GRMZM2G553314 // GRMZM2G700926 // GRMZM2G143450 // GRMZM2G136712 // GRMZM2G701193 // GRMZM2G106974 // GRMZM2G378717 // GRMZM2G117870 // GRMZM2G154664 // GRMZM2G348666 // GRMZM2G032049 // GRMZM2G019121 // GRMZM2G158627 // GRMZM2G071871 // GRMZM2G178014 // GRMZM2G048012 // GRMZM2G331105 // GRMZM5G871297 // GRMZM2G566786 // GRMZM5G889321 // GRMZM2G166713 // GRMZM…
GO:0009108	P	coenzyme biosynthetic process	20	3492	107	39203	0.0034	0.22	// GRMZM2G034079 // GRMZM2G379252 // GRMZM2G067176 // GRMZM2G169481 // GRMZM2G304915 // GRMZM2G043147 // GRMZM2G416386 // GRMZM2G393334 // GRMZM2G049588 // GRMZM5G862488 // GRMZM2G135816 // GRMZM2G150485 // GRMZM2G324669 // GRMZM2G046583 // GRMZM5G869779 // GRMZM2G038922 // GRMZM2G104504 // GRMZM2G117222 // GRMZM2G139689 // GRMZM5G807835
GO:0044271	P	cellular nitrogen compound biosynthetic process	70	3492	549	39203	0.0038	0.23	// GRMZM2G022252 // GRMZM2G170101 // GRMZM2G375504 // AC234528.1_FG005 // GRMZM2G093789 // GRMZM2G002978 // GRMZM2G009091 // GRMZM2G534116 // GRMZM2G085078 // GRMZM2G300862 // GRMZM2G145451 // GRMZM2G161337 // GRMZM2G324669 // GRMZM2G032282 // GRMZM2G377609 // GRMZM2G038848 // GRMZM2G424873 // GRMZM2G007647 // GRMZM2G364901 // GRMZM2G165383 // GRMZM2G051129 // GRMZM2G116087 // GRMZM2G059121 // GR…
GO:0000278	P	mitotic cell cycle	8	3492	25	39203	0.0043	0.26	// GRMZM2G108277 // GRMZM2G173660 // GRMZM2G326328 // GRMZM2G134694 // GRMZM2G320723 // GRMZM2G035996 // GRMZM2G170591 // GRMZM2G174971
GO:0022402	P	cell cycle process	11	3492	44	39203	0.0044	0.26	// GRMZM2G108277 // GRMZM2G074082 // GRMZM2G173660 // GRMZM2G101613 // GRMZM2G326328 // GRMZM2G037926 // GRMZM2G134694 // GRMZM2G320723 // GRMZM2G035996 // GRMZM2G170591 // GRMZM2G174971
GO:0043038	P	amino acid activation	32	3492	209	39203	0.0046	0.26	// GRMZM2G050561 // GRMZM2G177970 // GRMZM2G553314 // GRMZM2G700926 // GRMZM2G143450 // GRMZM2G136712 // GRMZM2G701193 // GRMZM2G106974 // GRMZM2G378717 // GRMZM2G117870 // GRMZM2G154664 // GRMZM2G348666 // GRMZM2G032049 // GRMZM2G019121 // GRMZM2G158627 // GRMZM2G071871 // GRMZM2G178014 // GRMZM2G048012 // GRMZM2G331105 // GRMZM5G871297 // GRMZM2G566786 // GRMZM5G889321 // GRMZM2G166713 // GRMZM…
GO:0043039	P	tRNA aminoacylation	32	3492	209	39203	0.0046	0.26	// GRMZM2G050561 // GRMZM2G177970 // GRMZM2G553314 // GRMZM2G700926 // GRMZM2G143450 // GRMZM2G136712 // GRMZM2G701193 // GRMZM2G106974 // GRMZM2G378717 // GRMZM2G117870 // GRMZM2G154664 // GRMZM2G348666 // GRMZM2G032049 // GRMZM2G019121 // GRMZM2G158627 // GRMZM2G071871 // GRMZM2G178014 // GRMZM2G048012 // GRMZM2G331105 // GRMZM5G871297 // GRMZM2G566786 // GRMZM5G889321 // GRMZM2G166713 // GRMZM…
GO:0008299	P	isoprenoid biosynthetic process	16	3492	80	39203	0.0048	0.27	// GRMZM2G056975 // GRMZM2G108285 // GRMZM2G172032 // GRMZM2G112728 // AC199782.5_FG002 // GRMZM5G859195 // GRMZM2G106263 // GRMZM2G396451 // GRMZM2G036290 // GRMZM2G108457 // GRMZM2G136465 // GRMZM2G106531 // GRMZM5G856881 // GRMZM2G137409 // GRMZM2G168681 // GRMZM2G163809
GO:0006720	P	isoprenoid metabolic process	16	3492	80	39203	0.0048	0.27	// GRMZM2G056975 // GRMZM2G108285 // GRMZM2G172032 // GRMZM2G112728 // AC199782.5_FG002 // GRMZM5G859195 // GRMZM2G106263 // GRMZM2G396451 // GRMZM2G036290 // GRMZM2G108457 // GRMZM2G136465 // GRMZM2G106531 // GRMZM5G856881 // GRMZM2G137409 // GRMZM2G168681 // GRMZM2G163809
GO:0009064	P	glutamine family amino acid metabolic process	21	3492	121	39203	0.0058	0.32	// GRMZM2G010406 // GRMZM2G153058 // GRMZM2G075974 // GRMZM2G375504 // GRMZM2G170013 // GRMZM2G017110 // GRMZM2G085078 // GRMZM2G013283 // GRMZM2G330302 // GRMZM2G170338 // GRMZM2G077054 // GRMZM2G174589 // GRMZM2G068665 // GRMZM2G416386 // GRMZM2G424873 // GRMZM2G124059 // GRMZM2G038848 // GRMZM2G044237 // GRMZM2G171383 // GRMZM2G095955 // GRMZM2G355906
GO:0006470	P	protein amino acid dephosphorylation	25	3492	154	39203	0.006	0.32	// GRMZM2G412937 // GRMZM2G300125 // GRMZM2G053722 // GRMZM2G127374 // GRMZM2G134628 // GRMZM2G161544 // GRMZM2G019819 // GRMZM2G060798 // GRMZM2G073788 // GRMZM2G052546 // GRMZM5G829894 // GRMZM2G104076 // GRMZM2G151254 // GRMZM2G168087 // GRMZM2G159811 // GRMZM2G045404 // GRMZM2G102255 // GRMZM2G360455 // GRMZM2G122228 // GRMZM2G174170 // GRMZM2G010775 // GRMZM2G014813 // GRMZM2G150608 // GRMZM…
GO:0006996	P	organelle organization	80	3492	657	39203	0.006	0.32	// GRMZM2G383623 // GRMZM2G056419 // GRMZM2G155281 // GRMZM2G057247 // GRMZM2G414002 // GRMZM5G836567 // GRMZM2G444762 // GRMZM2G033493 // GRMZM2G393471 // GRMZM2G078379 // GRMZM2G136067 // GRMZM2G141258 // GRMZM2G108976 // GRMZM2G054380 // GRMZM2G008093 // GRMZM2G170591 // GRMZM2G046824 // GRMZM2G108277 // GRMZM2G443814 // GRMZM2G174246 // GRMZM2G350447 // GRMZM5G857930 // GRMZM2G054651 // GRMZM…
GO:0055086	P	nucleobase, nucleoside and nucleotide metabolic process	76	3492	619	39203	0.0061	0.32	// GRMZM2G150367 // GRMZM2G353147 // GRMZM2G170101 // GRMZM2G049588 // GRMZM2G404056 // GRMZM2G153058 // GRMZM2G009091 // GRMZM2G416667 // AC234185.1_FG004 // GRMZM2G128995 // GRMZM2G393337 // GRMZM2G027860 // GRMZM2G157018 // GRMZM5G862488 // GRMZM2G136465 // GRMZM2G104504 // GRMZM2G038791 // GRMZM5G879240 // GRMZM2G404702 // GRMZM2G106931 // GRMZM5G893864 // GRMZM2G134396 // GRMZM2G019999 // GR…
GO:0007018	P	microtubule-based movement	38	3492	267	39203	0.0063	0.33	// GRMZM2G360541 // GRMZM2G332809 // GRMZM2G024576 // GRMZM2G105770 // GRMZM2G301194 // GRMZM2G318010 // GRMZM2G057380 // GRMZM2G167156 // GRMZM2G447455 // GRMZM2G338928 // GRMZM2G114861 // GRMZM5G800915 // GRMZM2G018068 // GRMZM2G471904 // GRMZM2G051782 // GRMZM2G082384 // GRMZM2G132371 // GRMZM2G385925 // GRMZM2G018951 // GRMZM2G129569 // GRMZM2G037472 // GRMZM2G177867 // GRMZM5G878823 // GRMZM…
GO:0016070	P	RNA metabolic process	321	3492	3121	39203	0.0064	0.33	// GRMZM2G405699 // GRMZM2G360541 // GRMZM2G052890 // GRMZM2G087095 // GRMZM2G481843 // GRMZM2G140339 // GRMZM2G385925 // GRMZM2G009091 // GRMZM2G018786 // GRMZM5G884349 // AC233979.1_FG009 // GRMZM2G117851 // GRMZM2G091586 // GRMZM2G126691 // GRMZM2G032104 // GRMZM2G034876 // GRMZM2G481548 // GRMZM2G120942 // GRMZM2G061783 // GRMZM2G171410 // GRMZM2G004641 // GRMZM2G329033 // GRMZM5G862017 // GR…
GO:0044283	P	small molecule biosynthetic process	85	3492	708	39203	0.0065	0.33	// GRMZM2G022252 // GRMZM2G170101 // GRMZM2G375504 // GRMZM2G099097 // AC234528.1_FG005 // GRMZM2G093789 // GRMZM2G091715 // GRMZM2G002978 // GRMZM2G009091 // GRMZM2G167156 // GRMZM2G085078 // GRMZM2G300862 // GRMZM2G145451 // GRMZM2G161337 // GRMZM5G836378 // GRMZM2G136712 // GRMZM2G038848 // GRMZM2G013283 // GRMZM2G068862 // GRMZM2G424873 // GRMZM2G176301 // GRMZM2G165383 // GRMZM2G069758 // GR…
GO:0044248	P	cellular catabolic process	95	3492	806	39203	0.0066	0.33	// GRMZM2G023528 // GRMZM2G078200 // GRMZM2G481529 // GRMZM5G824600 // GRMZM2G332280 // GRMZM2G416964 // GRMZM2G135588 // GRMZM2G033375 // GRMZM2G093490 // GRMZM2G016323 // GRMZM2G129817 // GRMZM2G334628 // GRMZM2G092112 // GRMZM2G016511 // GRMZM2G138230 // GRMZM2G029307 // GRMZM2G112968 // GRMZM5G817037 // AC155496.2_FG009 // GRMZM2G106222 // GRMZM2G385619 // GRMZM2G404056 // GRMZM2G139360 // GR…
GO:0043170	P	macromolecule metabolic process	1203	3492	12696	39203	0.0068	0.33	// GRMZM2G007854 // GRMZM2G105750 // GRMZM2G097573 // GRMZM2G112535 // GRMZM5G851698 // GRMZM2G308570 // GRMZM2G115198 // GRMZM2G078926 // GRMZM2G481529 // GRMZM2G122843 // GRMZM5G874167 // GRMZM2G416120 // GRMZM2G462537 // GRMZM2G120942 // GRMZM2G128579 // GRMZM2G103740 // GRMZM2G080509 // GRMZM2G018770 // GRMZM2G119256 // GRMZM2G063262 // GRMZM2G031963 // GRMZM2G161544 // GRMZM2G161545 // GRMZM…
GO:0022403	P	cell cycle phase	9	3492	34	39203	0.0071	0.34	// GRMZM2G108277 // GRMZM2G074082 // GRMZM2G173660 // GRMZM2G326328 // GRMZM2G134694 // GRMZM2G320723 // GRMZM2G035996 // GRMZM2G170591 // GRMZM2G174971
GO:0006811	P	ion transport	124	3492	1096	39203	0.0072	0.34	// GRMZM2G173387 // GRMZM2G155281 // AC182482.3_FG003 // GRMZM2G074099 // GRMZM2G093313 // GRMZM2G009715 // GRMZM5G879240 // AC234152.1_FG002 // GRMZM2G043983 // GRMZM2G421857 // GRMZM2G321725 // GRMZM2G030167 // GRMZM2G054632 // GRMZM2G128877 // GRMZM2G156255 // GRMZM2G110862 // GRMZM2G104325 // GRMZM2G065839 // GRMZM2G125424 // GRMZM2G156068 // GRMZM2G090149 // GRMZM2G110258 // GRMZM2G148807 //…
GO:0016311	P	dephosphorylation	26	3492	165	39203	0.0072	0.34	// GRMZM2G412937 // GRMZM2G134389 // GRMZM2G300125 // GRMZM2G053722 // GRMZM2G127374 // GRMZM2G134628 // GRMZM2G161544 // GRMZM2G019819 // GRMZM2G060798 // GRMZM2G073788 // GRMZM2G052546 // GRMZM5G829894 // GRMZM2G104076 // GRMZM2G151254 // GRMZM2G168087 // GRMZM2G159811 // GRMZM2G045404 // GRMZM2G102255 // GRMZM2G360455 // GRMZM2G122228 // GRMZM2G174170 // GRMZM2G010775 // GRMZM2G014813 // GRMZM…
GO:0051188	P	cofactor biosynthetic process	44	3492	324	39203	0.0074	0.34	// GRMZM2G304915 // GRMZM2G023528 // GRMZM2G003692 // GRMZM2G131249 // GRMZM2G534116 // GRMZM2G393334 // GRMZM2G324669 // GRMZM2G032282 // GRMZM2G377609 // GRMZM2G038922 // GRMZM2G065194 // GRMZM2G104504 // GRMZM2G147701 // GRMZM2G364901 // GRMZM5G807835 // GRMZM2G034079 // GRMZM2G135816 // GRMZM2G065171 // GRMZM2G139689 // GRMZM2G003563 // GRMZM2G163658 // GRMZM2G115442 // GRMZM2G374313 // GRMZM…
GO:0007049	P	cell cycle	12	3492	55	39203	0.0076	0.35	// GRMZM2G108277 // GRMZM2G038485 // GRMZM2G074082 // GRMZM2G173660 // GRMZM2G101613 // GRMZM2G326328 // GRMZM2G037926 // GRMZM2G134694 // GRMZM2G320723 // GRMZM2G035996 // GRMZM2G170591 // GRMZM2G174971
GO:0046486	P	glycerolipid metabolic process	17	3492	93	39203	0.008	0.36	// GRMZM2G076392 // GRMZM2G039385 // GRMZM2G171986 // GRMZM2G108912 // GRMZM2G054559 // GRMZM2G135256 // GRMZM2G116010 // GRMZM2G022310 // GRMZM2G179792 // GRMZM2G059179 // GRMZM2G152194 // GRMZM2G098079 // GRMZM2G070898 // GRMZM2G110834 // GRMZM2G095757 // GRMZM2G153722 // GRMZM2G343218
GO:0006650	P	glycerophospholipid metabolic process	17	3492	93	39203	0.008	0.36	// GRMZM2G076392 // GRMZM2G039385 // GRMZM2G171986 // GRMZM2G108912 // GRMZM2G054559 // GRMZM2G135256 // GRMZM2G116010 // GRMZM2G022310 // GRMZM2G179792 // GRMZM2G059179 // GRMZM2G152194 // GRMZM2G098079 // GRMZM2G070898 // GRMZM2G110834 // GRMZM2G095757 // GRMZM2G153722 // GRMZM2G343218
GO:0034613	P	cellular protein localization	69	3492	562	39203	0.0086	0.37	// GRMZM2G177914 // GRMZM2G408305 // GRMZM2G031677 // GRMZM2G157596 // GRMZM2G312026 // GRMZM2G135256 // GRMZM2G023105 // GRMZM2G137236 // GRMZM2G168096 // GRMZM2G051866 // GRMZM2G169694 // GRMZM2G426200 // GRMZM2G147726 // GRMZM2G017421 // GRMZM2G100505 // GRMZM2G074278 // GRMZM2G127230 // GRMZM2G040247 // GRMZM2G457415 // GRMZM2G019236 // GRMZM2G010362 // GRMZM2G141587 // GRMZM2G011559 // GRMZM…
GO:0070727	P	cellular macromolecule localization	69	3492	562	39203	0.0086	0.37	// GRMZM2G177914 // GRMZM2G408305 // GRMZM2G031677 // GRMZM2G157596 // GRMZM2G312026 // GRMZM2G135256 // GRMZM2G023105 // GRMZM2G137236 // GRMZM2G168096 // GRMZM2G051866 // GRMZM2G169694 // GRMZM2G426200 // GRMZM2G147726 // GRMZM2G017421 // GRMZM2G100505 // GRMZM2G074278 // GRMZM2G127230 // GRMZM2G040247 // GRMZM2G457415 // GRMZM2G019236 // GRMZM2G010362 // GRMZM2G141587 // GRMZM2G011559 // GRMZM…
GO:0006796	P	phosphate metabolic process	307	3492	2994	39203	0.0087	0.37	// GRMZM2G007854 // GRMZM2G045330 // GRMZM2G412937 // GRMZM2G118641 // GRMZM2G448633 // GRMZM2G074381 // GRMZM2G059671 // GRMZM2G334791 // GRMZM2G160922 // GRMZM2G011806 // GRMZM2G105750 // GRMZM2G583971 // GRMZM2G034877 // GRMZM2G332280 // GRMZM2G041125 // GRMZM5G879240 // GRMZM2G127374 // GRMZM2G404647 // GRMZM2G345725 // GRMZM2G072107 // GRMZM2G158252 // GRMZM2G161544 // GRMZM2G179662 // GRMZM…
GO:0006793	P	phosphorus metabolic process	307	3492	2995	39203	0.0088	0.38	// GRMZM2G007854 // GRMZM2G045330 // GRMZM2G412937 // GRMZM2G118641 // GRMZM2G448633 // GRMZM2G074381 // GRMZM2G059671 // GRMZM2G334791 // GRMZM2G160922 // GRMZM2G011806 // GRMZM2G105750 // GRMZM2G583971 // GRMZM2G034877 // GRMZM2G332280 // GRMZM2G041125 // GRMZM5G879240 // GRMZM2G127374 // GRMZM2G404647 // GRMZM2G345725 // GRMZM2G072107 // GRMZM2G158252 // GRMZM2G161544 // GRMZM2G179662 // GRMZM…
GO:0009056	P	catabolic process	114	3492	1005	39203	0.009	0.38	// GRMZM2G110408 // GRMZM2G023528 // GRMZM2G078200 // GRMZM2G481529 // GRMZM5G824600 // GRMZM2G332280 // GRMZM2G101004 // GRMZM2G135588 // GRMZM2G033375 // GRMZM2G093490 // GRMZM2G104833 // GRMZM2G129817 // GRMZM2G334628 // GRMZM2G038401 // GRMZM2G156069 // GRMZM2G092112 // GRMZM2G451483 // GRMZM2G016511 // GRMZM2G138230 // GRMZM2G029307 // GRMZM2G156145 // GRMZM2G112968 // GRMZM5G876898 // AC155…
GO:0006066	P	alcohol metabolic process	86	3492	729	39203	0.0092	0.38	// GRMZM2G023528 // GRMZM2G003692 // GRMZM2G097277 // GRMZM2G078200 // GRMZM2G013042 // GRMZM2G481529 // GRMZM2G126199 // GRMZM5G824600 // GRMZM5G824405 // GRMZM2G169320 // GRMZM2G073912 // GRMZM2G167957 // GRMZM2G065171 // GRMZM5G870932 // GRMZM2G115442 // GRMZM2G129817 // GRMZM2G334628 // GRMZM2G003563 // GRMZM2G153274 // GRMZM2G006130 // GRMZM2G108912 // GRMZM5G829946 // GRMZM2G004528 // GRMZM…
GO:0008610	P	lipid biosynthetic process	58	3492	461	39203	0.0098	0.4	// GRMZM5G836378 // GRMZM2G107076 // GRMZM2G171986 // GRMZM2G099097 // GRMZM2G087850 // GRMZM2G091715 // GRMZM5G836683 // GRMZM2G108285 // GRMZM2G106263 // GRMZM2G172032 // GRMZM2G179685 // GRMZM2G142873 // GRMZM2G152194 // GRMZM2G017405 // GRMZM2G036290 // GRMZM2G007757 // GRMZM2G136465 // GRMZM2G137409 // GRMZM2G168681 // GRMZM2G163809 // GRMZM2G119256 // GRMZM2G176301 // GRMZM2G012863 // GRMZM…
GO:0006139	P	nucleobase, nucleoside, nucleotide and nucleic acid metabolic process	585	3492	5979	39203	0.01	0.42	// GRMZM2G097573 // GRMZM2G041275 // GRMZM2G336879 // GRMZM2G308570 // AC234185.1_FG004 // GRMZM5G874167 // GRMZM2G120942 // GRMZM2G128579 // GRMZM2G103740 // GRMZM2G080509 // GRMZM2G063262 // GRMZM2G436226 // GRMZM2G109651 // GRMZM2G136769 // GRMZM2G154267 // GRMZM2G378653 // GRMZM2G128877 // GRMZM2G097059 // GRMZM2G037335 // GRMZM2G104325 // GRMZM2G115198 // GRMZM2G154087 // GRMZM2G042639 // GR…
GO:0001522	P	pseudouridine synthesis	13	3492	65	39203	0.01	0.42	// GRMZM2G100497 // GRMZM2G174716 // GRMZM2G050765 // GRMZM2G158261 // GRMZM2G459702 // AC216010.3_FG001 // GRMZM2G043948 // GRMZM2G110140 // GRMZM2G173137 // GRMZM2G075431 // GRMZM2G095782 // GRMZM2G101383 // GRMZM2G147335
GO:0044255	P	cellular lipid metabolic process	59	3492	474	39203	0.011	0.42	// GRMZM2G076392 // GRMZM2G171986 // GRMZM2G099097 // GRMZM2G135256 // GRMZM2G091715 // GRMZM2G022310 // GRMZM2G106263 // GRMZM2G172032 // GRMZM2G142873 // GRMZM2G152194 // GRMZM2G017405 // GRMZM2G036290 // GRMZM2G007757 // GRMZM2G136465 // GRMZM2G137409 // GRMZM2G168681 // GRMZM2G163809 // GRMZM2G119256 // GRMZM2G176301 // GRMZM2G054559 // GRMZM2G112728 // GRMZM2G098079 // GRMZM2G152135 // GRMZM…
GO:0000280	P	nuclear division	7	3492	24	39203	0.011	0.42	// GRMZM2G108277 // GRMZM2G173660 // GRMZM2G326328 // GRMZM2G320723 // GRMZM2G035996 // GRMZM2G170591 // GRMZM2G174971
GO:0000087	P	M phase of mitotic cell cycle	7	3492	24	39203	0.011	0.42	// GRMZM2G108277 // GRMZM2G173660 // GRMZM2G326328 // GRMZM2G320723 // GRMZM2G035996 // GRMZM2G170591 // GRMZM2G174971
GO:0008652	P	cellular amino acid biosynthetic process	43	3492	324	39203	0.011	0.42	// GRMZM2G022252 // AC234528.1_FG005 // GRMZM2G133359 // GRMZM2G002978 // GRMZM2G167156 // GRMZM2G085078 // GRMZM2G145451 // GRMZM2G161337 // GRMZM2G014069 // GRMZM2G136712 // GRMZM2G038848 // GRMZM2G424873 // GRMZM2G165383 // GRMZM2G051129 // GRMZM2G054465 // GRMZM2G013283 // GRMZM2G044237 // GRMZM2G077215 // GRMZM2G121546 // GRMZM2G068862 // GRMZM2G139880 // GRMZM2G325938 // GRMZM5G823318 // GR…
GO:0007067	P	mitosis	7	3492	24	39203	0.011	0.42	// GRMZM2G108277 // GRMZM2G173660 // GRMZM2G326328 // GRMZM2G320723 // GRMZM2G035996 // GRMZM2G170591 // GRMZM2G174971
GO:0048285	P	organelle fission	7	3492	24	39203	0.011	0.42	// GRMZM2G108277 // GRMZM2G173660 // GRMZM2G326328 // GRMZM2G320723 // GRMZM2G035996 // GRMZM2G170591 // GRMZM2G174971
GO:0009057	P	macromolecule catabolic process	90	3492	776	39203	0.012	0.43	// GRMZM2G110408 // GRMZM2G023528 // GRMZM2G078200 // GRMZM2G481529 // GRMZM5G824600 // GRMZM2G416964 // GRMZM2G033375 // GRMZM2G129817 // GRMZM2G334628 // GRMZM2G038401 // GRMZM2G156069 // GRMZM2G451483 // GRMZM2G016511 // GRMZM2G138230 // GRMZM2G029307 // GRMZM2G156145 // GRMZM2G112968 // AC155496.2_FG009 // GRMZM2G106222 // GRMZM2G385619 // GRMZM2G099454 // GRMZM2G139360 // GRMZM2G074549 // GR…
GO:0006886	P	intracellular protein transport	67	3492	554	39203	0.013	0.46	// GRMZM2G177914 // GRMZM2G408305 // GRMZM2G031677 // GRMZM2G157596 // GRMZM2G312026 // GRMZM2G135256 // GRMZM2G023105 // GRMZM2G137236 // GRMZM2G168096 // GRMZM2G051866 // GRMZM2G169694 // GRMZM2G147726 // GRMZM2G017421 // GRMZM2G100505 // GRMZM2G074278 // GRMZM2G127230 // GRMZM2G040247 // GRMZM2G457415 // GRMZM2G019236 // GRMZM2G010362 // GRMZM2G141587 // GRMZM2G011559 // GRMZM2G416142 // GRMZM…
GO:0006897	P	endocytosis	7	3492	25	39203	0.013	0.48	// GRMZM2G145024 // GRMZM2G027173 // GRMZM2G056799 // GRMZM2G158277 // GRMZM2G031952 // GRMZM2G155096 // GRMZM2G174797
GO:0010324	P	membrane invagination	7	3492	25	39203	0.013	0.48	// GRMZM2G145024 // GRMZM2G027173 // GRMZM2G056799 // GRMZM2G158277 // GRMZM2G031952 // GRMZM2G155096 // GRMZM2G174797
GO:0006289	P	nucleotide-excision repair	10	3492	46	39203	0.015	0.52	// GRMZM2G457415 // GRMZM2G433727 // GRMZM2G096920 // GRMZM2G474236 // GRMZM2G035417 // GRMZM2G061620 // GRMZM2G105772 // GRMZM2G001084 // GRMZM2G143462 // GRMZM2G055807
GO:0030036	P	actin cytoskeleton organization	16	3492	93	39203	0.016	0.56	// GRMZM2G056419 // GRMZM2G417410 // GRMZM2G111201 // GRMZM2G057247 // GRMZM2G097426 // GRMZM2G010136 // GRMZM2G174246 // GRMZM2G444762 // GRMZM2G030128 // GRMZM2G398731 // GRMZM2G414002 // GRMZM2G414496 // GRMZM2G108976 // GRMZM5G877388 // GRMZM2G178801 // GRMZM2G178996
GO:0030029	P	actin filament-based process	16	3492	93	39203	0.016	0.56	// GRMZM2G056419 // GRMZM2G417410 // GRMZM2G111201 // GRMZM2G057247 // GRMZM2G097426 // GRMZM2G010136 // GRMZM2G174246 // GRMZM2G444762 // GRMZM2G030128 // GRMZM2G398731 // GRMZM2G414002 // GRMZM2G414496 // GRMZM2G108976 // GRMZM5G877388 // GRMZM2G178801 // GRMZM2G178996
GO:0018130	P	heterocycle biosynthetic process	28	3492	196	39203	0.016	0.56	// GRMZM2G022252 // GRMZM2G170101 // GRMZM2G534116 // GRMZM2G375504 // GRMZM2G161337 // GRMZM2G324669 // GRMZM2G032282 // GRMZM2G377609 // GRMZM2G038922 // GRMZM2G424873 // GRMZM2G364901 // GRMZM2G054465 // GRMZM2G068862 // GRMZM2G163658 // GRMZM2G170013 // GRMZM2G135816 // GRMZM2G174589 // GRMZM2G068665 // GRMZM2G540538 // AC209626.2_FG013 // GRMZM2G067176 // GRMZM5G861678 // GRMZM2G159013 // GR…
GO:0000279	P	M phase	8	3492	33	39203	0.017	0.56	// GRMZM2G108277 // GRMZM2G074082 // GRMZM2G173660 // GRMZM2G326328 // GRMZM2G320723 // GRMZM2G035996 // GRMZM2G170591 // GRMZM2G174971
GO:0043094	P	cellular metabolic compound salvage	8	3492	33	39203	0.017	0.56	// GRMZM2G170101 // GRMZM2G574782 // GRMZM2G046583 // GRMZM2G059121 // GRMZM5G862488 // GRMZM2G179810 // GRMZM2G089767 // GRMZM2G540538
GO:0007017	P	microtubule-based process	43	3492	334	39203	0.017	0.58	// GRMZM2G360541 // GRMZM2G332809 // GRMZM2G024576 // GRMZM2G105770 // GRMZM2G301194 // GRMZM2G318010 // GRMZM2G057380 // GRMZM2G167156 // GRMZM2G447455 // GRMZM2G338928 // GRMZM2G114861 // GRMZM5G800915 // GRMZM2G018068 // GRMZM2G024054 // GRMZM2G471904 // GRMZM2G051782 // GRMZM2G082384 // GRMZM2G008093 // GRMZM2G132371 // GRMZM2G385925 // GRMZM2G018951 // GRMZM2G129569 // GRMZM2G037472 // GRMZM…
GO:0009396	P	folic acid and derivative biosynthetic process	7	3492	27	39203	0.018	0.62	// GRMZM2G304915 // GRMZM2G169481 // GRMZM2G393334 // GRMZM2G150485 // GRMZM5G869779 // GRMZM2G416386 // GRMZM5G807835
GO:0006753	P	nucleoside phosphate metabolic process	67	3492	567	39203	0.019	0.62	// GRMZM2G353147 // GRMZM2G157018 // GRMZM2G049588 // GRMZM2G404056 // GRMZM2G153058 // GRMZM2G416667 // AC234185.1_FG004 // GRMZM2G128995 // GRMZM2G393337 // GRMZM2G027860 // GRMZM5G862488 // GRMZM2G136465 // GRMZM2G104504 // GRMZM2G038791 // GRMZM5G879240 // GRMZM2G404702 // GRMZM2G106931 // GRMZM5G893864 // GRMZM2G134396 // GRMZM2G019999 // GRMZM2G410990 // GRMZM2G093855 // GRMZM2G000264 // GR…
GO:0009117	P	nucleotide metabolic process	67	3492	567	39203	0.019	0.62	// GRMZM2G353147 // GRMZM2G157018 // GRMZM2G049588 // GRMZM2G404056 // GRMZM2G153058 // GRMZM2G416667 // AC234185.1_FG004 // GRMZM2G128995 // GRMZM2G393337 // GRMZM2G027860 // GRMZM5G862488 // GRMZM2G136465 // GRMZM2G104504 // GRMZM2G038791 // GRMZM5G879240 // GRMZM2G404702 // GRMZM2G106931 // GRMZM5G893864 // GRMZM2G134396 // GRMZM2G019999 // GRMZM2G410990 // GRMZM2G093855 // GRMZM2G000264 // GR…
GO:0016043	P	cellular component organization	139	3492	1290	39203	0.019	0.62	// GRMZM2G056419 // GRMZM2G155281 // GRMZM2G173660 // GRMZM2G308570 // AC233979.1_FG009 // GRMZM2G011777 // GRMZM2G091586 // GRMZM2G424205 // GRMZM2G120942 // GRMZM2G329033 // GRMZM2G046824 // GRMZM2G108277 // GRMZM2G145024 // GRMZM2G364068 // GRMZM2G097775 // GRMZM2G109651 // GRMZM2G165901 // GRMZM2G008093 // GRMZM2G137498 // GRMZM2G047310 // GRMZM2G035996 // GRMZM2G359566 // GRMZM2G316191 // GR…
GO:0051186	P	cofactor metabolic process	56	3492	461	39203	0.019	0.63	// GRMZM2G304915 // GRMZM2G023528 // GRMZM2G003692 // GRMZM2G131249 // GRMZM2G534116 // GRMZM2G393334 // GRMZM2G393337 // GRMZM2G013042 // GRMZM2G032282 // GRMZM2G377609 // GRMZM2G038922 // GRMZM2G136465 // GRMZM2G065194 // GRMZM2G104504 // GRMZM2G079538 // GRMZM2G364901 // GRMZM5G807835 // GRMZM2G034079 // GRMZM2G135588 // GRMZM2G147701 // GRMZM2G374313 // GRMZM2G135816 // GRMZM2G010823 // GRMZM…
GO:0009309	P	amine biosynthetic process	44	3492	348	39203	0.021	0.65	// GRMZM2G022252 // GRMZM2G375504 // AC234528.1_FG005 // GRMZM2G133359 // GRMZM2G002978 // GRMZM2G167156 // GRMZM2G085078 // GRMZM2G145451 // GRMZM2G161337 // GRMZM2G014069 // GRMZM2G136712 // GRMZM2G038848 // GRMZM2G424873 // GRMZM2G165383 // GRMZM2G051129 // GRMZM2G054465 // GRMZM2G013283 // GRMZM2G044237 // GRMZM2G077215 // GRMZM2G121546 // GRMZM2G068862 // GRMZM2G139880 // GRMZM2G325938 // GR…
GO:0046394	P	carboxylic acid biosynthetic process	59	3492	492	39203	0.021	0.65	// GRMZM2G022252 // GRMZM2G375504 // GRMZM2G099097 // AC234528.1_FG005 // GRMZM2G133359 // GRMZM2G091715 // GRMZM2G002978 // GRMZM2G167156 // GRMZM2G085078 // GRMZM2G145451 // GRMZM2G161337 // GRMZM5G836378 // GRMZM2G136712 // GRMZM2G038848 // GRMZM2G013283 // GRMZM2G424873 // GRMZM2G176301 // GRMZM2G165383 // GRMZM2G051129 // GRMZM2G012863 // GRMZM2G054465 // GRMZM2G152135 // GRMZM2G044237 // GR…
GO:0016053	P	organic acid biosynthetic process	59	3492	492	39203	0.021	0.65	// GRMZM2G022252 // GRMZM2G375504 // GRMZM2G099097 // AC234528.1_FG005 // GRMZM2G133359 // GRMZM2G091715 // GRMZM2G002978 // GRMZM2G167156 // GRMZM2G085078 // GRMZM2G145451 // GRMZM2G161337 // GRMZM5G836378 // GRMZM2G136712 // GRMZM2G038848 // GRMZM2G013283 // GRMZM2G424873 // GRMZM2G176301 // GRMZM2G165383 // GRMZM2G051129 // GRMZM2G012863 // GRMZM2G054465 // GRMZM2G152135 // GRMZM2G044237 // GR…
GO:0043632	P	modification-dependent macromolecule catabolic process	34	3492	256	39203	0.022	0.66	// GRMZM2G106222 // GRMZM2G385619 // GRMZM2G080549 // GRMZM2G105772 // GRMZM2G101446 // GRMZM2G168886 // GRMZM2G126447 // AC202707.3_FG002 // GRMZM2G147667 // GRMZM2G416964 // GRMZM2G447056 // GRMZM2G033375 // GRMZM2G075104 // GRMZM2G016323 // GRMZM2G061620 // GRMZM2G017086 // GRMZM2G143462 // GRMZM2G445100 // GRMZM2G142825 // GRMZM2G049568 // GRMZM2G130398 // GRMZM2G107696 // GRMZM2G035417 // GR…
GO:0006511	P	ubiquitin-dependent protein catabolic process	34	3492	256	39203	0.022	0.66	// GRMZM2G106222 // GRMZM2G385619 // GRMZM2G080549 // GRMZM2G105772 // GRMZM2G101446 // GRMZM2G168886 // GRMZM2G126447 // AC202707.3_FG002 // GRMZM2G147667 // GRMZM2G416964 // GRMZM2G447056 // GRMZM2G033375 // GRMZM2G075104 // GRMZM2G016323 // GRMZM2G061620 // GRMZM2G017086 // GRMZM2G143462 // GRMZM2G445100 // GRMZM2G142825 // GRMZM2G049568 // GRMZM2G130398 // GRMZM2G107696 // GRMZM2G035417 // GR…
GO:0061024	P	membrane organization	11	3492	57	39203	0.022	0.66	// GRMZM2G145024 // GRMZM2G027173 // GRMZM2G064804 // GRMZM2G158153 // GRMZM2G056799 // GRMZM2G033493 // GRMZM2G158277 // GRMZM2G031952 // GRMZM2G426200 // GRMZM2G155096 // GRMZM2G174797
GO:0016044	P	cellular membrane organization	11	3492	57	39203	0.022	0.66	// GRMZM2G145024 // GRMZM2G027173 // GRMZM2G064804 // GRMZM2G158153 // GRMZM2G056799 // GRMZM2G033493 // GRMZM2G158277 // GRMZM2G031952 // GRMZM2G426200 // GRMZM2G155096 // GRMZM2G174797
GO:0019941	P	modification-dependent protein catabolic process	34	3492	256	39203	0.022	0.66	// GRMZM2G106222 // GRMZM2G385619 // GRMZM2G080549 // GRMZM2G105772 // GRMZM2G101446 // GRMZM2G168886 // GRMZM2G126447 // AC202707.3_FG002 // GRMZM2G147667 // GRMZM2G416964 // GRMZM2G447056 // GRMZM2G033375 // GRMZM2G075104 // GRMZM2G016323 // GRMZM2G061620 // GRMZM2G017086 // GRMZM2G143462 // GRMZM2G445100 // GRMZM2G142825 // GRMZM2G049568 // GRMZM2G130398 // GRMZM2G107696 // GRMZM2G035417 // GR…
GO:0005975	P	carbohydrate metabolic process	190	3492	1828	39203	0.023	0.67	// GRMZM2G023528 // GRMZM2G102183 // GRMZM2G015804 // GRMZM2G097277 // GRMZM5G838414 // GRMZM2G481529 // GRMZM2G109383 // GRMZM2G073584 // GRMZM2G140150 // GRMZM2G007185 // GRMZM5G824405 // GRMZM2G169320 // GRMZM2G073912 // GRMZM2G154165 // GRMZM2G325008 // GRMZM2G135588 // GRMZM2G158252 // GRMZM2G178546 // GRMZM2G346455 // GRMZM2G013811 // GRMZM2G073054 // AC234152.1_FG005 // GRMZM2G064366 // GR…
GO:0006400	P	tRNA modification	6	3492	22	39203	0.023	0.69	// GRMZM2G009091 // GRMZM2G082180 // GRMZM2G481548 // GRMZM2G003724 // GRMZM2G054378 // GRMZM2G154087
GO:0044265	P	cellular macromolecule catabolic process	75	3492	653	39203	0.023	0.69	// GRMZM2G106222 // GRMZM2G385619 // GRMZM2G068913 // GRMZM2G080549 // GRMZM2G042502 // GRMZM2G129817 // GRMZM2G139360 // GRMZM2G446253 // AC197578.4_FG001 // GRMZM2G101446 // GRMZM2G074549 // GRMZM2G481529 // GRMZM2G023528 // GRMZM2G168886 // GRMZM2G140150 // GRMZM2G126447 // AC202707.3_FG002 // GRMZM2G009591 // GRMZM2G131539 // GRMZM2G147667 // GRMZM2G142825 // GRMZM2G112968 // GRMZM2G003724 //…
GO:0006812	P	cation transport	102	3492	924	39203	0.024	0.69	// GRMZM2G173387 // GRMZM2G155281 // AC182482.3_FG003 // GRMZM2G074099 // GRMZM2G093313 // GRMZM2G009715 // GRMZM5G879240 // GRMZM2G421857 // GRMZM2G321725 // GRMZM2G030167 // GRMZM2G054632 // GRMZM2G128877 // GRMZM2G156255 // GRMZM2G110862 // GRMZM2G104325 // GRMZM2G065839 // GRMZM2G125424 // GRMZM2G156068 // GRMZM2G110258 // GRMZM2G700665 // AC233878.1_FG004 // GRMZM2G022318 // GRMZM2G089291 //…
GO:0008202	P	steroid metabolic process	21	3492	142	39203	0.025	0.74	// GRMZM2G033555 // GRMZM2G034069 // GRMZM2G122810 // GRMZM5G875564 // GRMZM2G038598 // GRMZM2G325606 // GRMZM5G836683 // GRMZM2G409265 // GRMZM2G061099 // GRMZM2G107076 // GRMZM2G179685 // GRMZM2G180922 // GRMZM2G154532 // AC210013.4_FG003 // GRMZM2G174644 // GRMZM2G003853 // GRMZM2G147332 // GRMZM2G157172 // GRMZM2G156608 // GRMZM2G000632 // GRMZM5G830983
GO:0045935	P	positive regulation of nucleobase, nucleoside, nucleotide and nucleic acid metabolic process	6	3492	23	39203	0.028	0.78	// GRMZM2G109651 // GRMZM2G086805 // GRMZM2G014180 // GRMZM2G156937 // GRMZM2G142072 // GRMZM2G375222
GO:0046677	P	response to antibiotic	14	3492	84	39203	0.028	0.78	// GRMZM2G133421 // GRMZM2G093490 // GRMZM2G136794 // GRMZM2G018018 // GRMZM2G132568 // GRMZM5G877788 // GRMZM2G171031 // GRMZM2G066801 // GRMZM2G091632 // GRMZM2G332280 // GRMZM2G115658 // GRMZM2G136769 // GRMZM2G077546 // GRMZM2G080767
GO:0016485	P	protein processing	7	3492	30	39203	0.028	0.78	// GRMZM2G067080 // GRMZM2G021784 // GRMZM2G307088 // GRMZM2G122843 // GRMZM2G324703 // GRMZM2G168337 // GRMZM2G091558
GO:0051604	P	protein maturation	7	3492	30	39203	0.028	0.78	// GRMZM2G067080 // GRMZM2G021784 // GRMZM2G307088 // GRMZM2G122843 // GRMZM2G324703 // GRMZM2G168337 // GRMZM2G091558
GO:0051173	P	positive regulation of nitrogen compound metabolic process	6	3492	23	39203	0.028	0.78	// GRMZM2G109651 // GRMZM2G086805 // GRMZM2G014180 // GRMZM2G156937 // GRMZM2G142072 // GRMZM2G375222
GO:0016071	P	mRNA metabolic process	13	3492	76	39203	0.029	0.78	// GRMZM2G061105 // GRMZM2G121354 // GRMZM2G076730 // GRMZM5G895175 // GRMZM2G076597 // GRMZM5G813627 // GRMZM2G171410 // GRMZM2G132857 // GRMZM5G832248 // GRMZM2G071589 // GRMZM2G138230 // GRMZM2G052926 // GRMZM2G022763
GO:0042278	P	purine nucleoside metabolic process	11	3492	60	39203	0.029	0.78	// GRMZM2G390691 // GRMZM2G353147 // GRMZM2G136465 // GRMZM2G009091 // GRMZM2G393337 // GRMZM2G128016 // GRMZM2G089767 // GRMZM2G540538 // GRMZM2G104504 // GRMZM2G417072 // GRMZM2G106931
GO:0046128	P	purine ribonucleoside metabolic process	11	3492	60	39203	0.029	0.78	// GRMZM2G390691 // GRMZM2G353147 // GRMZM2G136465 // GRMZM2G009091 // GRMZM2G393337 // GRMZM2G128016 // GRMZM2G089767 // GRMZM2G540538 // GRMZM2G104504 // GRMZM2G417072 // GRMZM2G106931
GO:0006909	P	phagocytosis	5	3492	17	39203	0.03	0.78	// GRMZM2G174797 // GRMZM2G145024 // GRMZM2G027173 // GRMZM2G031952 // GRMZM2G056799
GO:0019363	P	pyridine nucleotide biosynthetic process	5	3492	17	39203	0.03	0.78	// GRMZM2G034079 // GRMZM2G046583 // GRMZM2G049588 // GRMZM5G862488 // GRMZM2G139689
GO:0006422	P	aspartyl-tRNA aminoacylation	5	3492	17	39203	0.03	0.78	// GRMZM2G378717 // GRMZM2G062268 // GRMZM2G155899 // GRMZM2G071871 // GRMZM2G019121
GO:0016575	P	histone deacetylation	5	3492	17	39203	0.03	0.78	// GRMZM2G136067 // GRMZM2G119703 // GRMZM2G056539 // GRMZM2G172883 // GRMZM2G046824
GO:0016310	P	phosphorylation	275	3492	2743	39203	0.03	0.78	// GRMZM2G007854 // GRMZM2G045330 // GRMZM2G105750 // GRMZM2G041275 // GRMZM2G448633 // GRMZM2G059671 // GRMZM2G334791 // GRMZM2G160922 // GRMZM2G011806 // GRMZM2G133566 // GRMZM2G583971 // GRMZM2G034877 // GRMZM2G332280 // GRMZM2G041125 // GRMZM5G879240 // GRMZM2G390345 // GRMZM2G404647 // GRMZM2G345725 // GRMZM2G072107 // GRMZM2G158252 // GRMZM2G179097 // GRMZM2G179662 // GRMZM2G150952 // GRMZM…
GO:0006476	P	protein amino acid deacetylation	6	3492	24	39203	0.032	0.82	// GRMZM2G058573 // GRMZM2G056539 // GRMZM2G172883 // GRMZM2G119703 // GRMZM2G136067 // GRMZM2G046824
GO:0009116	P	nucleoside metabolic process	20	3492	137	39203	0.032	0.82	// GRMZM2G136465 // GRMZM2G390691 // GRMZM2G353147 // GRMZM2G179810 // GRMZM2G109472 // GRMZM2G059121 // GRMZM2G180863 // GRMZM2G009091 // GRMZM5G896883 // GRMZM2G393337 // GRMZM2G128016 // GRMZM2G170101 // GRMZM2G104504 // GRMZM2G089767 // GRMZM2G178576 // GRMZM2G540538 // GRMZM2G038791 // GRMZM2G417072 // GRMZM2G051949 // GRMZM2G106931
GO:0006732	P	coenzyme metabolic process	31	3492	237	39203	0.032	0.82	// GRMZM2G304915 // GRMZM2G393334 // GRMZM2G393337 // GRMZM2G324669 // GRMZM2G038922 // GRMZM2G136465 // GRMZM2G104504 // GRMZM2G079538 // GRMZM2G139689 // GRMZM2G034079 // GRMZM2G135588 // GRMZM2G135816 // GRMZM2G128016 // GRMZM5G807835 // GRMZM2G002656 // GRMZM2G049588 // GRMZM2G134256 // GRMZM2G046583 // GRMZM5G869779 // GRMZM2G416386 // GRMZM2G379252 // GRMZM2G067176 // GRMZM2G390691 // GRMZM…
GO:0006487	P	protein amino acid N-linked glycosylation	5	3492	18	39203	0.035	0.89	// GRMZM2G133173 // GRMZM2G166855 // GRMZM2G462325 // GRMZM2G426275 // GRMZM2G051367
GO:0030163	P	protein catabolic process	43	3492	353	39203	0.035	0.89	// GRMZM2G106222 // GRMZM2G385619 // GRMZM2G080549 // GRMZM2G105772 // GRMZM2G038126 // GRMZM2G101446 // GRMZM2G074549 // GRMZM2G168886 // GRMZM2G126447 // AC202707.3_FG002 // GRMZM2G147667 // GRMZM2G416964 // GRMZM2G447056 // GRMZM2G033375 // GRMZM2G075104 // GRMZM2G016323 // GRMZM2G061620 // GRMZM2G017086 // GRMZM2G171604 // GRMZM2G056569 // GRMZM2G110185 // GRMZM2G119761 // GRMZM5G817037 // GR…
GO:0006352	P	transcription initiation	27	3492	203	39203	0.037	0.92	// GRMZM2G360541 // GRMZM2G015596 // GRMZM2G385050 // GRMZM2G308570 // GRMZM2G312672 // AC233979.1_FG009 // GRMZM2G393471 // GRMZM2G078379 // GRMZM2G091586 // GRMZM2G120942 // GRMZM2G143392 // GRMZM2G329033 // GRMZM5G830932 // GRMZM2G443814 // GRMZM2G350447 // GRMZM2G408096 // GRMZM2G109651 // GRMZM2G093908 // GRMZM2G101635 // GRMZM2G122139 // GRMZM2G049091 // GRMZM2G436226 // GRMZM2G013908 // GR…
GO:0006629	P	lipid metabolic process	114	3492	1068	39203	0.037	0.92	// GRMZM2G426556 // GRMZM2G137409 // GRMZM2G343218 // GRMZM2G039385 // GRMZM2G105855 // GRMZM2G451672 // GRMZM5G856881 // GRMZM2G116010 // GRMZM2G064594 // GRMZM2G153274 // GRMZM2G087150 // GRMZM2G034069 // GRMZM2G108912 // GRMZM2G047533 // GRMZM2G325606 // GRMZM2G061099 // GRMZM5G829946 // GRMZM2G409265 // GRMZM2G480480 // GRMZM2G004528 // GRMZM2G157172 // GRMZM2G018416 // GRMZM2G150187 // GRMZM…
GO:0019637	P	organophosphate metabolic process	25	3492	185	39203	0.038	0.92	// GRMZM2G076392 // GRMZM2G171986 // GRMZM2G135256 // GRMZM2G446108 // GRMZM2G173472 // GRMZM2G022310 // GRMZM2G152194 // GRMZM2G017405 // GRMZM2G343218 // GRMZM2G039385 // GRMZM2G054559 // GRMZM2G466281 // GRMZM2G152958 // GRMZM2G116010 // GRMZM2G179792 // GRMZM2G059179 // GRMZM2G004528 // GRMZM2G095757 // GRMZM2G153722 // GRMZM2G087850 // GRMZM2G145595 // GRMZM2G108912 // GRMZM2G098079 // GRMZM…
GO:0030384	P	phosphoinositide metabolic process	11	3492	63	39203	0.038	0.92	// GRMZM2G076392 // GRMZM2G171986 // GRMZM2G135256 // GRMZM2G116010 // GRMZM2G022310 // GRMZM2G059179 // GRMZM2G152194 // GRMZM2G098079 // GRMZM2G070898 // GRMZM2G153722 // GRMZM2G343218
GO:0006752	P	group transfer coenzyme metabolic process	12	3492	72	39203	0.04	0.98	// GRMZM2G304915 // GRMZM2G390691 // GRMZM2G169481 // GRMZM2G393334 // GRMZM2G393337 // GRMZM2G150485 // GRMZM2G128016 // GRMZM5G869779 // GRMZM2G416386 // GRMZM2G136465 // GRMZM2G104504 // GRMZM5G807835
GO:0009405	P	pathogenesis	17	3492	115	39203	0.041	1	// GRMZM2G146111 // GRMZM2G160927 // GRMZM2G039263 // AC225193.3_FG003 // AC226373.2_FG010 // GRMZM2G063253 // GRMZM2G158668 // GRMZM2G005737 // GRMZM2G081848 // GRMZM2G177300 // GRMZM2G033746 // GRMZM2G068714 // GRMZM2G315769 // GRMZM2G428242 // GRMZM2G028928 // GRMZM2G078379 // GRMZM2G048434
GO:0009165	P	nucleotide biosynthetic process	53	3492	456	39203	0.042	1	// GRMZM2G157018 // GRMZM2G156068 // GRMZM2G416667 // AC234185.1_FG004 // GRMZM2G128995 // GRMZM2G027860 // GRMZM5G862488 // GRMZM2G134396 // GRMZM2G038791 // GRMZM5G879240 // GRMZM2G404702 // GRMZM2G139689 // GRMZM5G893864 // GRMZM2G042933 // GRMZM2G326677 // GRMZM2G410990 // GRMZM2G093855 // GRMZM2G000264 // GRMZM2G104325 // GRMZM2G321725 // GRMZM2G030167 // GRMZM2G132547 // GRMZM2G139880 // GR…
GO:0006760	P	folic acid and derivative metabolic process	7	3492	33	39203	0.042	1	// GRMZM2G304915 // GRMZM2G169481 // GRMZM2G393334 // GRMZM2G150485 // GRMZM5G869779 // GRMZM2G416386 // GRMZM5G807835
GO:0045017	P	glycerolipid biosynthetic process	8	3492	41	39203	0.044	1	// GRMZM2G039385 // GRMZM2G171986 // GRMZM2G022310 // GRMZM2G152194 // GRMZM2G098079 // GRMZM2G070898 // GRMZM2G110834 // GRMZM2G095757
GO:0046474	P	glycerophospholipid biosynthetic process	8	3492	41	39203	0.044	1	// GRMZM2G039385 // GRMZM2G171986 // GRMZM2G022310 // GRMZM2G152194 // GRMZM2G098079 // GRMZM2G070898 // GRMZM2G110834 // GRMZM2G095757
GO:0009084	P	glutamine family amino acid biosynthetic process	11	3492	65	39203	0.045	1	// GRMZM2G010406 // GRMZM2G170013 // GRMZM2G124059 // GRMZM2G085078 // GRMZM2G013283 // GRMZM2G044237 // GRMZM2G077054 // GRMZM2G038848 // GRMZM2G424873 // GRMZM2G068665 // GRMZM2G375504
GO:0006725	P	cellular aromatic compound metabolic process	48	3492	410	39203	0.046	1	// GRMZM2G304915 // GRMZM2G170101 // GRMZM2G003692 // GRMZM2G093359 // GRMZM2G046191 // GRMZM2G393334 // GRMZM2G154093 // GRMZM2G145451 // GRMZM2G161337 // GRMZM2G013042 // GRMZM2G126199 // GRMZM2G128577 // GRMZM2G051129 // GRMZM2G065194 // GRMZM2G147701 // GRMZM5G842071 // GRMZM5G807835 // GRMZM2G146644 // GRMZM2G059121 // GRMZM2G101900 // GRMZM2G054465 // GRMZM2G121546 // GRMZM2G065171 // GRMZM…
GO:0006644	P	phospholipid metabolic process	21	3492	153	39203	0.047	1	// GRMZM2G466281 // GRMZM2G039385 // GRMZM2G171986 // GRMZM2G108912 // GRMZM2G054559 // GRMZM2G076392 // GRMZM2G135256 // GRMZM2G116010 // GRMZM2G022310 // GRMZM2G017405 // GRMZM2G179792 // GRMZM2G087850 // GRMZM2G059179 // GRMZM2G152194 // GRMZM2G098079 // GRMZM2G070898 // GRMZM2G004528 // GRMZM2G095757 // GRMZM2G153722 // GRMZM2G110834 // GRMZM2G343218
GO:0032259	P	methylation	15	3492	100	39203	0.048	1	// GRMZM2G010056 // GRMZM2G321753 // GRMZM2G068443 // GRMZM2G157589 // GRMZM2G037624 // GRMZM2G043980 // GRMZM2G115198 // GRMZM2G083745 // GRMZM2G347808 // GRMZM2G113640 // GRMZM2G703466 // GRMZM2G005844 // GRMZM2G003509 // GRMZM2G128579 // GRMZM2G005310
GO:0006468	P	protein amino acid phosphorylation	238	3492	2387	39203	0.048	1	// GRMZM2G007854 // GRMZM2G045330 // GRMZM2G105750 // GRMZM2G063961 // GRMZM2G448633 // GRMZM2G059671 // GRMZM2G334791 // GRMZM2G160922 // GRMZM2G133566 // GRMZM2G583971 // GRMZM2G034877 // GRMZM2G332280 // GRMZM2G041125 // GRMZM2G390345 // GRMZM2G404647 // GRMZM2G162531 // GRMZM2G072107 // GRMZM2G179097 // GRMZM2G179662 // GRMZM2G150952 // GRMZM2G398559 // GRMZM2G057910 // AC233953.1_FG004 // GR…
GO:0007264	P	small GTPase mediated signal transduction	51	3492	441	39203	0.048	1	// GRMZM2G109472 // GRMZM2G157596 // GRMZM2G154883 // GRMZM2G031043 // GRMZM2G083546 // GRMZM2G007038 // GRMZM2G082180 // GRMZM2G129354 // GRMZM2G169694 // GRMZM2G147726 // GRMZM2G100505 // GRMZM2G028928 // GRMZM2G059225 // GRMZM2G003157 // GRMZM2G071582 // GRMZM2G416142 // GRMZM2G171060 // GRMZM5G848602 // GRMZM2G176677 // GRMZM2G151015 // GRMZM2G015159 // GRMZM2G027021 // GRMZM2G007675 // GRMZM…
GO:0006298	P	mismatch repair	6	3492	27	39203	0.049	1	// GRMZM2G341271 // GRMZM2G133952 // GRMZM2G148807 // GRMZM2G056075 // GRMZM2G173186 // GRMZM2G060349
GO:0046700	P	heterocycle catabolic process	6	3492	27	39203	0.049	1	// GRMZM2G404056 // GRMZM2G093490 // GRMZM2G091632 // GRMZM2G332280 // GRMZM5G802566 // GRMZM2G101004
GO:0055085	P	transmembrane transport	146	3492	1420	39203	0.053	1	// GRMZM5G811095 // AC182482.3_FG003 // GRMZM5G825515 // AC207347.3_FG005 // GRMZM2G020302 // GRMZM2G009715 // GRMZM5G879240 // GRMZM2G146240 // GRMZM2G031938 // GRMZM2G043983 // GRMZM2G173967 // GRMZM2G113409 // GRMZM2G414813 // GRMZM2G321725 // GRMZM2G030167 // GRMZM2G054632 // GRMZM2G128877 // GRMZM2G156255 // GRMZM2G065839 // GRMZM2G125424 // GRMZM2G081848 // GRMZM2G156068 // GRMZM2G153704 //…
GO:0051336	P	regulation of hydrolase activity	21	3492	156	39203	0.055	1	// GRMZM2G129354 // GRMZM2G341732 // GRMZM2G109472 // GRMZM2G071582 // GRMZM2G154883 // GRMZM2G501086 // GRMZM2G031043 // GRMZM2G083546 // GRMZM2G435373 // GRMZM2G142806 // GRMZM2G096470 // GRMZM5G868868 // GRMZM2G068392 // GRMZM2G446108 // GRMZM2G007675 // GRMZM2G047431 // GRMZM5G872204 // GRMZM2G144273 // GRMZM2G059225 // GRMZM2G094951 // GRMZM2G095868
GO:0043087	P	regulation of GTPase activity	21	3492	156	39203	0.055	1	// GRMZM2G129354 // GRMZM2G341732 // GRMZM2G109472 // GRMZM2G071582 // GRMZM2G154883 // GRMZM2G501086 // GRMZM2G031043 // GRMZM2G083546 // GRMZM2G435373 // GRMZM2G142806 // GRMZM2G096470 // GRMZM5G868868 // GRMZM2G068392 // GRMZM2G446108 // GRMZM2G007675 // GRMZM2G047431 // GRMZM5G872204 // GRMZM2G144273 // GRMZM2G059225 // GRMZM2G094951 // GRMZM2G095868
GO:0005996	P	monosaccharide metabolic process	56	3492	497	39203	0.058	1	// GRMZM2G068913 // GRMZM2G023528 // GRMZM2G042502 // GRMZM2G129817 // GRMZM2G139360 // GRMZM2G446253 // AC197578.4_FG001 // GRMZM5G879882 // GRMZM2G481529 // GRMZM2G140150 // GRMZM2G006130 // GRMZM2G169320 // GRMZM2G009591 // GRMZM2G142863 // GRMZM2G131539 // GRMZM2G000632 // GRMZM2G124593 // GRMZM2G177077 // GRMZM2G038598 // GRMZM2G031613 // GRMZM5G824600 // AC194439.3_FG002 // GRMZM2G021846 //…
GO:0034404	P	nucleobase, nucleoside and nucleotide biosynthetic process	8	3492	44	39203	0.059	1	// GRMZM2G170101 // GRMZM2G059121 // GRMZM2G101900 // GRMZM2G179810 // GRMZM2G109472 // GRMZM2G089767 // GRMZM2G540538 // GRMZM2G009091
GO:0034654	P	nucleobase, nucleoside, nucleotide and nucleic acid biosynthetic process	8	3492	44	39203	0.059	1	// GRMZM2G170101 // GRMZM2G059121 // GRMZM2G101900 // GRMZM2G179810 // GRMZM2G109472 // GRMZM2G089767 // GRMZM2G540538 // GRMZM2G009091
GO:0006096	P	glycolysis	32	3492	262	39203	0.06	1	// GRMZM2G068913 // GRMZM2G023528 // GRMZM2G042502 // GRMZM2G129817 // GRMZM2G139360 // GRMZM2G446253 // AC197578.4_FG001 // GRMZM5G879882 // GRMZM2G481529 // GRMZM2G140150 // GRMZM2G009591 // GRMZM2G131539 // GRMZM2G124593 // GRMZM2G031613 // GRMZM5G824600 // AC194439.3_FG002 // GRMZM2G019050 // GRMZM5G816636 // GRMZM2G142863 // GRMZM2G450163 // GRMZM2G431708 // GRMZM2G078200 // GRMZM2G540538 //…
GO:0051169	P	nuclear transport	17	3492	122	39203	0.062	1	// GRMZM2G375002 // GRMZM2G176677 // GRMZM2G415327 // GRMZM2G131254 // GRMZM5G836471 // GRMZM2G015159 // GRMZM2G416142 // GRMZM2G439339 // GRMZM2G106960 // GRMZM2G169694 // GRMZM2G354604 // GRMZM2G417217 // GRMZM2G100505 // GRMZM2G362088 // GRMZM2G086971 // GRMZM2G097746 // AC210013.4_FG008
GO:0006366	P	transcription from RNA polymerase II promoter	15	3492	104	39203	0.062	1	// GRMZM2G177263 // GRMZM5G866699 // GRMZM2G045668 // GRMZM2G122139 // GRMZM2G049091 // GRMZM2G014180 // GRMZM2G041697 // GRMZM2G114459 // GRMZM2G093908 // GRMZM5G828278 // GRMZM2G156937 // GRMZM2G142072 // GRMZM2G375222 // GRMZM2G329033 // GRMZM2G161418
GO:0033043	P	regulation of organelle organization	6	3492	29	39203	0.062	1	// GRMZM2G056419 // GRMZM2G414496 // GRMZM2G108976 // GRMZM2G178801 // GRMZM2G170591 // GRMZM2G174971
GO:0006913	P	nucleocytoplasmic transport	17	3492	122	39203	0.062	1	// GRMZM2G375002 // GRMZM2G176677 // GRMZM2G415327 // GRMZM2G131254 // GRMZM5G836471 // GRMZM2G015159 // GRMZM2G416142 // GRMZM2G439339 // GRMZM2G106960 // GRMZM2G169694 // GRMZM2G354604 // GRMZM2G417217 // GRMZM2G100505 // GRMZM2G362088 // GRMZM2G086971 // GRMZM2G097746 // AC210013.4_FG008
GO:0006397	P	mRNA processing	11	3492	70	39203	0.065	1	// GRMZM2G061105 // GRMZM2G121354 // GRMZM5G895175 // GRMZM2G076597 // GRMZM5G813627 // GRMZM2G171410 // GRMZM2G132857 // GRMZM5G832248 // GRMZM2G071589 // GRMZM2G052926 // GRMZM2G022763
GO:0008654	P	phospholipid biosynthetic process	12	3492	79	39203	0.067	1	// GRMZM2G466281 // GRMZM2G039385 // GRMZM2G171986 // GRMZM2G022310 // GRMZM2G017405 // GRMZM2G087850 // GRMZM2G152194 // GRMZM2G098079 // GRMZM2G070898 // GRMZM2G004528 // GRMZM2G095757 // GRMZM2G110834
GO:0044257	P	cellular protein catabolic process	36	3492	305	39203	0.069	1	// GRMZM2G106222 // GRMZM2G385619 // GRMZM2G080549 // GRMZM2G105772 // GRMZM2G101446 // GRMZM2G074549 // GRMZM2G168886 // GRMZM2G126447 // AC202707.3_FG002 // GRMZM2G147667 // GRMZM2G416964 // GRMZM2G447056 // GRMZM2G033375 // GRMZM2G075104 // GRMZM2G016323 // GRMZM2G061620 // GRMZM2G017086 // GRMZM5G817037 // GRMZM2G143462 // GRMZM2G445100 // GRMZM2G142825 // GRMZM2G049568 // GRMZM2G130398 // GR…
GO:0051603	P	proteolysis involved in cellular protein catabolic process	36	3492	305	39203	0.069	1	// GRMZM2G106222 // GRMZM2G385619 // GRMZM2G080549 // GRMZM2G105772 // GRMZM2G101446 // GRMZM2G074549 // GRMZM2G168886 // GRMZM2G126447 // AC202707.3_FG002 // GRMZM2G147667 // GRMZM2G416964 // GRMZM2G447056 // GRMZM2G033375 // GRMZM2G075104 // GRMZM2G016323 // GRMZM2G061620 // GRMZM2G017086 // GRMZM5G817037 // GRMZM2G143462 // GRMZM2G445100 // GRMZM2G142825 // GRMZM2G049568 // GRMZM2G130398 // GR…
GO:0009893	P	positive regulation of metabolic process	6	3492	30	39203	0.07	1	// GRMZM2G109651 // GRMZM2G086805 // GRMZM2G014180 // GRMZM2G156937 // GRMZM2G142072 // GRMZM2G375222
GO:0010604	P	positive regulation of macromolecule metabolic process	6	3492	30	39203	0.07	1	// GRMZM2G109651 // GRMZM2G086805 // GRMZM2G014180 // GRMZM2G156937 // GRMZM2G142072 // GRMZM2G375222
GO:0031325	P	positive regulation of cellular metabolic process	6	3492	30	39203	0.07	1	// GRMZM2G109651 // GRMZM2G086805 // GRMZM2G014180 // GRMZM2G156937 // GRMZM2G142072 // GRMZM2G375222
GO:0009081	P	branched chain family amino acid metabolic process	8	3492	46	39203	0.071	1	// GRMZM2G001898 // AC234528.1_FG005 // GRMZM2G014069 // GRMZM2G007647 // GRMZM2G077215 // GRMZM2G014813 // GRMZM2G071208 // GRMZM2G055899
GO:0023052	P	signaling	168	3492	1673	39203	0.072	1	// GRMZM2G345725 // GRMZM2G031043 // GRMZM2G147726 // GRMZM2G048324 // GRMZM2G158252 // GRMZM2G164185 // GRMZM2G132796 // GRMZM2G117238 // AC197717.3_FG002 // GRMZM2G071739 // GRMZM2G131254 // GRMZM2G149788 // GRMZM2G178072 // GRMZM2G367206 // GRMZM2G036534 // GRMZM2G022642 // GRMZM2G314171 // GRMZM2G125424 // GRMZM5G897976 // GRMZM2G157306 // GRMZM2G093065 // GRMZM2G080775 // GRMZM2G108694 // GR…
GO:0007242	P	intracellular signaling cascade	51	3492	455	39203	0.072	1	// GRMZM2G109472 // GRMZM2G157596 // GRMZM2G154883 // GRMZM2G031043 // GRMZM2G083546 // GRMZM2G007038 // GRMZM2G082180 // GRMZM2G129354 // GRMZM2G169694 // GRMZM2G147726 // GRMZM2G100505 // GRMZM2G028928 // GRMZM2G059225 // GRMZM2G003157 // GRMZM2G071582 // GRMZM2G416142 // GRMZM2G171060 // GRMZM5G848602 // GRMZM2G176677 // GRMZM2G151015 // GRMZM2G015159 // GRMZM2G027021 // GRMZM2G007675 // GRMZM…
GO:0065009	P	regulation of molecular function	31	3492	258	39203	0.074	1	// GRMZM2G345725 // GRMZM2G154883 // GRMZM2G031043 // GRMZM2G083546 // GRMZM2G435373 // GRMZM2G129354 // GRMZM2G501086 // GRMZM5G868868 // GRMZM2G345622 // GRMZM2G059225 // GRMZM2G057159 // GRMZM2G144273 // GRMZM2G031613 // GRMZM2G446108 // GRMZM2G007675 // GRMZM2G382537 // GRMZM2G109472 // GRMZM2G377780 // GRMZM5G872204 // GRMZM2G142806 // GRMZM2G096470 // GRMZM2G047431 // GRMZM2G071582 // GRMZM…
GO:0006541	P	glutamine metabolic process	9	3492	55	39203	0.076	1	// GRMZM2G075974 // GRMZM2G153058 // GRMZM2G171383 // GRMZM2G013283 // GRMZM2G170338 // GRMZM2G095955 // GRMZM2G174589 // GRMZM2G416386 // GRMZM2G330302
GO:0009311	P	oligosaccharide metabolic process	12	3492	81	39203	0.077	1	// GRMZM2G049076 // GRMZM2G178546 // GRMZM2G112830 // GRMZM2G140107 // GRMZM2G318780 // GRMZM2G080354 // GRMZM2G162690 // GRMZM2G126468 // GRMZM2G068943 // GRMZM2G014729 // GRMZM2G416836 // GRMZM2G152908
GO:0043241	P	protein complex disassembly	8	3492	47	39203	0.078	1	// GRMZM2G364068 // GRMZM2G070723 // GRMZM2G133314 // GRMZM2G084252 // GRMZM2G137498 // GRMZM2G168335 // GRMZM2G304638 // GRMZM2G081077
GO:0033865	P	nucleoside bisphosphate metabolic process	8	3492	47	39203	0.078	1	// GRMZM2G390691 // GRMZM2G353147 // GRMZM2G393337 // GRMZM2G128016 // GRMZM2G136465 // GRMZM2G104504 // GRMZM2G417072 // GRMZM2G106931
GO:0034623	P	cellular macromolecular complex disassembly	8	3492	47	39203	0.078	1	// GRMZM2G364068 // GRMZM2G070723 // GRMZM2G133314 // GRMZM2G084252 // GRMZM2G137498 // GRMZM2G168335 // GRMZM2G304638 // GRMZM2G081077
GO:0022411	P	cellular component disassembly	8	3492	47	39203	0.078	1	// GRMZM2G364068 // GRMZM2G070723 // GRMZM2G133314 // GRMZM2G084252 // GRMZM2G137498 // GRMZM2G168335 // GRMZM2G304638 // GRMZM2G081077
GO:0032984	P	macromolecular complex disassembly	8	3492	47	39203	0.078	1	// GRMZM2G364068 // GRMZM2G070723 // GRMZM2G133314 // GRMZM2G084252 // GRMZM2G137498 // GRMZM2G168335 // GRMZM2G304638 // GRMZM2G081077
GO:0043624	P	cellular protein complex disassembly	8	3492	47	39203	0.078	1	// GRMZM2G364068 // GRMZM2G070723 // GRMZM2G133314 // GRMZM2G084252 // GRMZM2G137498 // GRMZM2G168335 // GRMZM2G304638 // GRMZM2G081077
GO:0006754	P	ATP biosynthetic process	36	3492	311	39203	0.084	1	// GRMZM2G157018 // GRMZM2G326677 // GRMZM2G128995 // GRMZM2G027860 // GRMZM5G879240 // GRMZM2G404702 // GRMZM5G893864 // GRMZM2G042933 // GRMZM2G037335 // GRMZM2G410990 // GRMZM2G093855 // GRMZM2G000264 // GRMZM2G104325 // GRMZM2G321725 // GRMZM2G030167 // GRMZM2G156068 // GRMZM2G128877 // GRMZM2G127396 // GRMZM2G150367 // GRMZM2G019999 // GRMZM2G163233 // GRMZM2G162426 // GRMZM2G144372 // GRMZM…
GO:0015672	P	monovalent inorganic cation transport	58	3492	532	39203	0.084	1	// GRMZM2G150367 // GRMZM2G173387 // GRMZM2G157018 // GRMZM2G414002 // GRMZM2G089291 // GRMZM2G128995 // GRMZM2G074099 // GRMZM2G166738 // GRMZM2G093313 // GRMZM2G009715 // GRMZM2G009353 // GRMZM5G879240 // GRMZM2G000632 // GRMZM2G432774 // GRMZM2G042933 // GRMZM2G123652 // GRMZM2G093855 // GRMZM2G443728 // GRMZM2G148118 // GRMZM5G806309 // GRMZM2G321725 // GRMZM2G088601 // GRMZM2G701207 // GRMZM…
GO:0009123	P	nucleoside monophosphate metabolic process	10	3492	65	39203	0.084	1	// GRMZM2G404056 // GRMZM2G147430 // GRMZM2G180863 // GRMZM2G416667 // GRMZM2G109472 // GRMZM2G134396 // GRMZM2G139880 // GRMZM2G038791 // GRMZM2G368902 // GRMZM5G802566
GO:0006814	P	sodium ion transport	9	3492	57	39203	0.088	1	// GRMZM2G067747 // GRMZM2G133421 // GRMZM2G135949 // GRMZM2G089291 // GRMZM2G074099 // GRMZM2G700665 // GRMZM5G806309 // GRMZM2G092475 // GRMZM2G163476
GO:0016051	P	carbohydrate biosynthetic process	34	3492	293	39203	0.089	1	// GRMZM2G113432 // GRMZM2G080354 // GRMZM2G017405 // GRMZM2G111529 // GRMZM2G014729 // GRMZM2G082580 // GRMZM2G110145 // GRMZM2G074546 // GRMZM2G119256 // GRMZM2G178546 // GRMZM2G084802 // GRMZM2G038598 // GRMZM2G140614 // GRMZM2G068943 // GRMZM2G142437 // GRMZM2G018241 // GRMZM2G112830 // GRMZM2G326643 // GRMZM2G165535 // GRMZM2G008263 // GRMZM2G133421 // GRMZM2G024993 // GRMZM2G032852 // GRMZM…
GO:0023046	P	signaling process	82	3492	783	39203	0.091	1	// GRMZM2G109472 // GRMZM2G157596 // GRMZM2G147726 // GRMZM2G154883 // GRMZM2G069631 // GRMZM2G083546 // GRMZM2G090264 // GRMZM2G007038 // GRMZM2G082180 // GRMZM2G129354 // GRMZM2G126795 // GRMZM2G169694 // GRMZM2G012958 // GRMZM2G179411 // GRMZM2G137569 // GRMZM2G100505 // GRMZM2G028928 // GRMZM2G104920 // GRMZM2G059225 // GRMZM2G042084 // GRMZM2G033962 // GRMZM2G004459 // GRMZM2G158252 // GRMZM…
GO:0023060	P	signal transmission	82	3492	783	39203	0.091	1	// GRMZM2G109472 // GRMZM2G157596 // GRMZM2G147726 // GRMZM2G154883 // GRMZM2G069631 // GRMZM2G083546 // GRMZM2G090264 // GRMZM2G007038 // GRMZM2G082180 // GRMZM2G129354 // GRMZM2G126795 // GRMZM2G169694 // GRMZM2G012958 // GRMZM2G179411 // GRMZM2G137569 // GRMZM2G100505 // GRMZM2G028928 // GRMZM2G104920 // GRMZM2G059225 // GRMZM2G042084 // GRMZM2G033962 // GRMZM2G004459 // GRMZM2G158252 // GRMZM…
GO:0042891	P	antibiotic transport	11	3492	75	39203	0.092	1	// GRMZM2G080767 // GRMZM2G136794 // GRMZM2G018018 // GRMZM2G132568 // GRMZM5G877788 // GRMZM2G171031 // GRMZM2G066801 // GRMZM2G115658 // GRMZM2G136769 // GRMZM2G077546 // GRMZM2G133421
GO:0007165	P	signal transduction	75	3492	711	39203	0.092	1	// GRMZM2G109472 // GRMZM2G157596 // GRMZM2G147726 // GRMZM2G154883 // GRMZM2G069631 // GRMZM2G083546 // GRMZM2G007038 // GRMZM2G082180 // GRMZM2G129354 // GRMZM2G126795 // GRMZM2G169694 // GRMZM2G012958 // GRMZM2G179411 // GRMZM2G137569 // GRMZM2G100505 // GRMZM2G028928 // GRMZM2G104920 // GRMZM2G059225 // GRMZM2G042084 // GRMZM2G004459 // GRMZM2G003157 // GRMZM2G071582 // GRMZM2G060061 // GRMZM…
GO:0015850	P	organic alcohol transport	11	3492	75	39203	0.092	1	// GRMZM2G080767 // GRMZM2G136794 // GRMZM2G018018 // GRMZM2G132568 // GRMZM5G877788 // GRMZM2G171031 // GRMZM2G066801 // GRMZM2G115658 // GRMZM2G136769 // GRMZM2G077546 // GRMZM2G133421
GO:0015904	P	tetracycline transport	11	3492	75	39203	0.092	1	// GRMZM2G080767 // GRMZM2G136794 // GRMZM2G018018 // GRMZM2G132568 // GRMZM5G877788 // GRMZM2G171031 // GRMZM2G066801 // GRMZM2G115658 // GRMZM2G136769 // GRMZM2G077546 // GRMZM2G133421
GO:0050790	P	regulation of catalytic activity	30	3492	255	39203	0.093	1	// GRMZM2G345725 // GRMZM2G154883 // GRMZM2G031043 // GRMZM2G083546 // GRMZM2G435373 // GRMZM2G129354 // GRMZM2G501086 // GRMZM2G345622 // GRMZM2G059225 // GRMZM2G057159 // GRMZM2G144273 // GRMZM2G031613 // GRMZM2G446108 // GRMZM2G007675 // GRMZM2G382537 // GRMZM2G109472 // GRMZM2G377780 // GRMZM5G872204 // GRMZM2G142806 // GRMZM2G096470 // GRMZM2G047431 // GRMZM2G071582 // GRMZM2G341732 // GRMZM…
GO:0043414	P	macromolecule methylation	7	3492	41	39203	0.094	1	// GRMZM2G157589 // GRMZM2G037624 // GRMZM2G115198 // GRMZM2G347808 // GRMZM2G113640 // GRMZM2G003509 // GRMZM2G005310
GO:0006566	P	threonine metabolic process	5	3492	25	39203	0.094	1	// GRMZM2G109201 // GRMZM5G859195 // GRMZM2G068665 // GRMZM2G178460 // GRMZM2G340762
GO:0048522	P	positive regulation of cellular process	6	3492	33	39203	0.095	1	// GRMZM2G109651 // GRMZM2G086805 // GRMZM2G014180 // GRMZM2G156937 // GRMZM2G142072 // GRMZM2G375222
GO:0048518	P	positive regulation of biological process	6	3492	33	39203	0.095	1	// GRMZM2G109651 // GRMZM2G086805 // GRMZM2G014180 // GRMZM2G156937 // GRMZM2G142072 // GRMZM2G375222
GO:0006505	P	GPI anchor metabolic process	6	3492	33	39203	0.095	1	// GRMZM2G171986 // GRMZM2G135256 // GRMZM2G022310 // GRMZM2G152194 // GRMZM2G098079 // GRMZM2G070898
GO:0019318	P	hexose metabolic process	50	3492	457	39203	0.098	1	// GRMZM2G068913 // GRMZM2G023528 // GRMZM2G042502 // GRMZM2G129817 // GRMZM2G139360 // GRMZM2G446253 // AC197578.4_FG001 // GRMZM5G879882 // GRMZM2G481529 // GRMZM2G140150 // GRMZM5G824405 // GRMZM2G009591 // GRMZM2G131539 // GRMZM2G000632 // GRMZM2G124593 // GRMZM2G177077 // GRMZM2G038598 // GRMZM2G031613 // GRMZM5G824600 // AC194439.3_FG002 // GRMZM5G870932 // GRMZM2G165535 // GRMZM2G019050 //…
GO:0019320	P	hexose catabolic process	36	3492	318	39203	0.1	1	// GRMZM2G068913 // GRMZM2G023528 // GRMZM2G042502 // GRMZM2G129817 // GRMZM2G139360 // GRMZM2G446253 // AC197578.4_FG001 // GRMZM5G879882 // GRMZM2G481529 // GRMZM2G140150 // GRMZM2G009591 // GRMZM2G131539 // GRMZM2G124593 // GRMZM2G031613 // GRMZM5G824600 // AC194439.3_FG002 // GRMZM2G019050 // GRMZM5G816636 // GRMZM2G014813 // GRMZM2G002656 // GRMZM2G334628 // GRMZM2G142863 // GRMZM2G134256 //…
GO:0046365	P	monosaccharide catabolic process	36	3492	318	39203	0.1	1	// GRMZM2G068913 // GRMZM2G023528 // GRMZM2G042502 // GRMZM2G129817 // GRMZM2G139360 // GRMZM2G446253 // AC197578.4_FG001 // GRMZM5G879882 // GRMZM2G481529 // GRMZM2G140150 // GRMZM2G009591 // GRMZM2G131539 // GRMZM2G124593 // GRMZM2G031613 // GRMZM5G824600 // AC194439.3_FG002 // GRMZM2G019050 // GRMZM5G816636 // GRMZM2G014813 // GRMZM2G002656 // GRMZM2G334628 // GRMZM2G142863 // GRMZM2G134256 //…
GO:0007154	P	cell communication	27	3492	229	39203	0.1	1	// GRMZM2G131070 // GRMZM2G154883 // GRMZM2G031043 // GRMZM5G872204 // GRMZM2G129354 // GRMZM2G059225 // GRMZM2G071582 // GRMZM2G322723 // GRMZM2G141760 // GRMZM2G007675 // GRMZM2G083546 // GRMZM2G109472 // GRMZM2G169412 // GRMZM2G454511 // GRMZM2G099080 // GRMZM2G465999 // GRMZM2G045366 // GRMZM2G142806 // GRMZM2G096470 // GRMZM2G065593 // GRMZM2G093065 // GRMZM2G026442 // GRMZM2G341732 // GRMZM…
GO:0006007	P	glucose catabolic process	36	3492	318	39203	0.1	1	// GRMZM2G068913 // GRMZM2G023528 // GRMZM2G042502 // GRMZM2G129817 // GRMZM2G139360 // GRMZM2G446253 // AC197578.4_FG001 // GRMZM5G879882 // GRMZM2G481529 // GRMZM2G140150 // GRMZM2G009591 // GRMZM2G131539 // GRMZM2G124593 // GRMZM2G031613 // GRMZM5G824600 // AC194439.3_FG002 // GRMZM2G019050 // GRMZM5G816636 // GRMZM2G014813 // GRMZM2G002656 // GRMZM2G334628 // GRMZM2G142863 // GRMZM2G134256 //…
GO:0006835	P	dicarboxylic acid transport	15	3492	114	39203	0.11	1	// GRMZM2G025939 // GRMZM2G096909 // GRMZM2G036448 // GRMZM2G097768 // GRMZM2G399858 // GRMZM2G177659 // GRMZM2G154165 // GRMZM2G343139 // GRMZM2G099160 // GRMZM2G173067 // GRMZM2G315769 // GRMZM2G080450 // GRMZM5G846339 // GRMZM5G871262 // GRMZM2G011136
GO:0019400	P	alditol metabolic process	9	3492	60	39203	0.11	1	// GRMZM2G145595 // GRMZM2G152958 // GRMZM2G446108 // GRMZM2G173472 // GRMZM5G829946 // GRMZM2G013324 // GRMZM2G153274 // GRMZM2G073912 // GRMZM2G018416
GO:0046034	P	ATP metabolic process	36	3492	321	39203	0.11	1	// GRMZM2G157018 // GRMZM2G326677 // GRMZM2G128995 // GRMZM2G027860 // GRMZM5G879240 // GRMZM2G404702 // GRMZM5G893864 // GRMZM2G042933 // GRMZM2G037335 // GRMZM2G410990 // GRMZM2G093855 // GRMZM2G000264 // GRMZM2G104325 // GRMZM2G321725 // GRMZM2G030167 // GRMZM2G156068 // GRMZM2G128877 // GRMZM2G127396 // GRMZM2G150367 // GRMZM2G019999 // GRMZM2G163233 // GRMZM2G162426 // GRMZM2G144372 // GRMZM…
GO:0000271	P	polysaccharide biosynthetic process	24	3492	201	39203	0.11	1	// GRMZM2G113432 // GRMZM2G017405 // GRMZM2G111529 // GRMZM2G082580 // GRMZM2G110145 // GRMZM2G074546 // GRMZM2G119256 // GRMZM2G044744 // GRMZM2G084802 // GRMZM2G038598 // GRMZM2G142437 // GRMZM2G018241 // GRMZM2G326643 // GRMZM2G008263 // GRMZM2G133421 // GRMZM2G024993 // GRMZM2G032852 // GRMZM2G180922 // GRMZM2G027955 // GRMZM2G121612 // GRMZM2G348551 // GRMZM2G039454 // GRMZM2G465764 // GRMZM…
GO:0006730	P	one-carbon metabolic process	16	3492	124	39203	0.11	1	// GRMZM2G010056 // GRMZM2G321753 // GRMZM2G068443 // GRMZM2G157589 // GRMZM2G037624 // GRMZM2G043980 // GRMZM2G115198 // GRMZM2G083745 // GRMZM2G139880 // GRMZM2G347808 // GRMZM2G113640 // GRMZM2G703466 // GRMZM2G005844 // GRMZM2G003509 // GRMZM2G128579 // GRMZM2G005310
GO:0009250	P	glucan biosynthetic process	18	3492	143	39203	0.11	1	// GRMZM2G008263 // GRMZM2G113432 // GRMZM2G044744 // GRMZM2G084802 // GRMZM2G024993 // GRMZM2G027955 // GRMZM2G074546 // GRMZM2G348551 // GRMZM2G032852 // GRMZM2G111529 // GRMZM2G018241 // GRMZM2G465764 // GRMZM2G082580 // GRMZM2G039454 // GRMZM2G326643 // GRMZM2G110145 // GRMZM2G121612 // GRMZM2G088361
GO:0006071	P	glycerol metabolic process	9	3492	60	39203	0.11	1	// GRMZM2G145595 // GRMZM2G152958 // GRMZM2G446108 // GRMZM2G173472 // GRMZM5G829946 // GRMZM2G013324 // GRMZM2G153274 // GRMZM2G073912 // GRMZM2G018416
GO:0006767	P	water-soluble vitamin metabolic process	12	3492	87	39203	0.11	1	// GRMZM2G034079 // GRMZM2G093789 // GRMZM2G023528 // GRMZM2G090068 // GRMZM2G174589 // GRMZM2G086365 // GRMZM2G049588 // GRMZM5G862488 // GRMZM2G046583 // GRMZM2G139689 // GRMZM2G069758 // GRMZM2G061988
GO:0006260	P	DNA replication	24	3492	202	39203	0.11	1	// GRMZM2G336879 // GRMZM2G534116 // GRMZM2G023422 // GRMZM2G427067 // GRMZM2G103740 // GRMZM2G044317 // GRMZM2G154267 // GRMZM2G011631 // GRMZM2G100732 // GRMZM2G117238 // GRMZM2G163658 // GRMZM2G057031 // GRMZM2G098714 // GRMZM2G136665 // GRMZM2G149802 // GRMZM2G059010 // GRMZM2G081639 // GRMZM2G075978 // GRMZM5G833563 // GRMZM2G480171 // GRMZM2G070305 // GRMZM2G060349 // GRMZM2G125193 // GRMZM…
GO:0030001	P	metal ion transport	65	3492	616	39203	0.11	1	// GRMZM2G173387 // GRMZM2G022318 // GRMZM2G092581 // GRMZM2G155281 // GRMZM2G414002 // GRMZM2G089291 // GRMZM2G074099 // GRMZM2G352132 // GRMZM2G064382 // GRMZM2G029186 // GRMZM2G094742 // GRMZM2G093313 // GRMZM2G009715 // GRMZM2G009353 // GRMZM2G404702 // GRMZM2G012216 // GRMZM2G432774 // GRMZM2G081957 // GRMZM2G102786 // GRMZM2G123652 // GRMZM2G564586 // GRMZM2G148118 // GRMZM5G806309 // GRMZM…
GO:0042364	P	water-soluble vitamin biosynthetic process	12	3492	87	39203	0.11	1	// GRMZM2G034079 // GRMZM2G093789 // GRMZM2G023528 // GRMZM2G090068 // GRMZM2G174589 // GRMZM2G086365 // GRMZM2G049588 // GRMZM5G862488 // GRMZM2G046583 // GRMZM2G139689 // GRMZM2G069758 // GRMZM2G061988
GO:0019751	P	polyol metabolic process	12	3492	87	39203	0.11	1	// GRMZM2G145595 // GRMZM2G152958 // GRMZM2G167957 // GRMZM2G179473 // GRMZM2G446108 // GRMZM2G173472 // GRMZM5G829946 // GRMZM2G013324 // GRMZM2G153274 // GRMZM2G004528 // GRMZM2G073912 // GRMZM2G018416
GO:0009260	P	ribonucleotide biosynthetic process	43	3492	395	39203	0.12	1	// GRMZM2G157018 // GRMZM2G156068 // GRMZM2G416667 // GRMZM2G128995 // GRMZM2G027860 // GRMZM2G178576 // GRMZM2G038791 // GRMZM5G879240 // GRMZM2G404702 // GRMZM5G893864 // GRMZM2G042933 // GRMZM2G326677 // GRMZM2G410990 // GRMZM2G093855 // GRMZM2G000264 // GRMZM2G104325 // GRMZM2G321725 // GRMZM2G030167 // GRMZM2G128877 // GRMZM2G109472 // GRMZM2G127396 // GRMZM2G150367 // GRMZM2G019999 // GRMZM…
GO:0042440	P	pigment metabolic process	8	3492	53	39203	0.12	1	// GRMZM2G170101 // GRMZM2G159013 // GRMZM2G534116 // GRMZM2G179810 // GRMZM2G108457 // GRMZM2G106531 // GRMZM2G163658 // GRMZM2G101004
GO:0043603	P	cellular amide metabolic process	10	3492	70	39203	0.12	1	// GRMZM2G034079 // GRMZM2G002656 // GRMZM2G093490 // GRMZM2G461569 // GRMZM2G049588 // GRMZM2G134256 // GRMZM2G014813 // GRMZM2G091632 // GRMZM2G332280 // GRMZM2G139689
GO:0032535	P	regulation of cellular component size	5	3492	27	39203	0.12	1	// GRMZM2G103179 // GRMZM2G178801 // GRMZM2G414496 // GRMZM2G056419 // GRMZM2G108976
GO:0090066	P	regulation of anatomical structure size	5	3492	27	39203	0.12	1	// GRMZM2G103179 // GRMZM2G178801 // GRMZM2G414496 // GRMZM2G056419 // GRMZM2G108976
GO:0009110	P	vitamin biosynthetic process	12	3492	88	39203	0.12	1	// GRMZM2G034079 // GRMZM2G093789 // GRMZM2G023528 // GRMZM2G090068 // GRMZM2G174589 // GRMZM2G086365 // GRMZM2G049588 // GRMZM5G862488 // GRMZM2G046583 // GRMZM2G139689 // GRMZM2G069758 // GRMZM2G061988
GO:0005984	P	disaccharide metabolic process	11	3492	79	39203	0.12	1	// GRMZM2G049076 // GRMZM2G178546 // GRMZM2G112830 // GRMZM2G140107 // GRMZM2G318780 // GRMZM2G080354 // GRMZM2G162690 // GRMZM2G068943 // GRMZM2G014729 // GRMZM2G416836 // GRMZM2G152908
GO:0016137	P	glycoside metabolic process	11	3492	79	39203	0.12	1	// GRMZM2G049076 // GRMZM2G178546 // GRMZM2G112830 // GRMZM2G140107 // GRMZM2G318780 // GRMZM2G080354 // GRMZM2G162690 // GRMZM2G068943 // GRMZM2G014729 // GRMZM2G416836 // GRMZM2G152908
GO:0006766	P	vitamin metabolic process	12	3492	88	39203	0.12	1	// GRMZM2G034079 // GRMZM2G093789 // GRMZM2G023528 // GRMZM2G090068 // GRMZM2G174589 // GRMZM2G086365 // GRMZM2G049588 // GRMZM5G862488 // GRMZM2G046583 // GRMZM2G139689 // GRMZM2G069758 // GRMZM2G061988
GO:0006163	P	purine nucleotide metabolic process	44	3492	404	39203	0.12	1	// GRMZM2G157018 // GRMZM2G404056 // GRMZM2G416667 // GRMZM2G128995 // GRMZM2G027860 // GRMZM2G178576 // GRMZM5G879240 // GRMZM2G404702 // GRMZM5G893864 // GRMZM2G042933 // GRMZM2G326677 // GRMZM2G410990 // GRMZM2G093855 // GRMZM2G000264 // GRMZM2G104325 // GRMZM2G321725 // GRMZM2G030167 // GRMZM2G156068 // GRMZM2G128877 // GRMZM2G127396 // GRMZM2G084463 // GRMZM2G150367 // GRMZM2G019999 // GRMZM…
GO:0006284	P	base-excision repair	6	3492	36	39203	0.13	1	// GRMZM2G123587 // GRMZM2G097573 // GRMZM2G422464 // GRMZM2G040627 // GRMZM2G309035 // GRMZM2G425986
GO:0034637	P	cellular carbohydrate biosynthetic process	32	3492	285	39203	0.13	1	// GRMZM2G113432 // GRMZM2G080354 // GRMZM2G017405 // GRMZM2G111529 // GRMZM2G014729 // GRMZM2G082580 // GRMZM2G110145 // GRMZM2G074546 // GRMZM2G119256 // GRMZM2G044744 // GRMZM2G084802 // GRMZM2G038598 // GRMZM2G140614 // GRMZM2G068943 // GRMZM2G018241 // GRMZM2G112830 // GRMZM2G326643 // GRMZM2G165535 // GRMZM2G008263 // GRMZM2G024993 // GRMZM2G032852 // GRMZM2G180922 // GRMZM2G416836 // GRMZM…
GO:0051704	P	multi-organism process	22	3492	186	39203	0.13	1	// GRMZM2G039263 // AC225193.3_FG003 // GRMZM2G160927 // GRMZM2G078379 // GRMZM2G068714 // GRMZM2G428242 // GRMZM2G028928 // GRMZM2G048434 // GRMZM2G010056 // GRMZM2G322723 // GRMZM2G315769 // GRMZM2G454511 // AC226373.2_FG010 // GRMZM2G465999 // GRMZM2G158668 // GRMZM2G005737 // GRMZM2G081848 // GRMZM2G166771 // GRMZM2G146111 // GRMZM2G063253 // GRMZM2G177300 // GRMZM2G033746
GO:0006518	P	peptide metabolic process	19	3492	157	39203	0.13	1	// GRMZM2G067080 // GRMZM2G379252 // GRMZM2G126199 // GRMZM2G099696 // GRMZM2G003692 // GRMZM2G374313 // GRMZM2G115442 // GRMZM2G147191 // GRMZM2G332976 // GRMZM2G108338 // GRMZM2G307088 // GRMZM2G013042 // GRMZM2G122843 // GRMZM2G065171 // GRMZM2G128577 // GRMZM2G065194 // GRMZM2G147701 // GRMZM2G003563 // GRMZM2G091558
GO:0006357	P	regulation of transcription from RNA polymerase II promoter	6	3492	36	39203	0.13	1	// GRMZM2G041697 // GRMZM2G114459 // GRMZM5G828278 // GRMZM2G156937 // GRMZM2G142072 // GRMZM2G375222
GO:0046417	P	chorismate metabolic process	10	3492	72	39203	0.13	1	// GRMZM2G116087 // GRMZM2G117707 // GRMZM2G054465 // GRMZM2G145451 // GRMZM2G161337 // GRMZM2G121546 // GRMZM2G054221 // GRMZM2G051129 // GRMZM2G325938 // GRMZM2G141273
GO:0008272	P	sulfate transport	5	3492	28	39203	0.13	1	// GRMZM2G068212 // GRMZM2G080178 // GRMZM2G042171 // GRMZM2G444801 // GRMZM2G159632
GO:0048193	P	Golgi vesicle transport	10	3492	72	39203	0.13	1	// GRMZM2G019236 // GRMZM2G141735 // GRMZM2G097568 // GRMZM2G143725 // GRMZM2G112782 // GRMZM2G005339 // GRMZM2G061922 // GRMZM2G106218 // GRMZM2G045987 // GRMZM2G028929
GO:0051128	P	regulation of cellular component organization	6	3492	37	39203	0.14	1	// GRMZM2G056419 // GRMZM2G414496 // GRMZM2G108976 // GRMZM2G178801 // GRMZM2G170591 // GRMZM2G174971
GO:0046488	P	phosphatidylinositol metabolic process	5	3492	29	39203	0.14	1	// GRMZM2G116010 // GRMZM2G059179 // GRMZM2G153722 // GRMZM2G076392 // GRMZM2G343218
GO:0046148	P	pigment biosynthetic process	7	3492	46	39203	0.14	1	// GRMZM2G170101 // GRMZM2G159013 // GRMZM2G534116 // GRMZM2G179810 // GRMZM2G108457 // GRMZM2G106531 // GRMZM2G163658
GO:0015985	P	energy coupled proton transport, down electrochemical gradient	20	3492	168	39203	0.14	1	// GRMZM2G150367 // GRMZM2G321725 // GRMZM2G042933 // GRMZM2G157018 // GRMZM2G701207 // GRMZM2G047476 // GRMZM2G019999 // GRMZM2G163233 // GRMZM2G093855 // GRMZM2G144372 // GRMZM2G128995 // AC216067.3_FG002 // GRMZM2G156068 // GRMZM2G104418 // GRMZM2G030167 // GRMZM2G421857 // GRMZM2G041275 // GRMZM2G128877 // GRMZM5G879240 // GRMZM2G158766
GO:0015986	P	ATP synthesis coupled proton transport	20	3492	168	39203	0.14	1	// GRMZM2G150367 // GRMZM2G321725 // GRMZM2G042933 // GRMZM2G157018 // GRMZM2G701207 // GRMZM2G047476 // GRMZM2G019999 // GRMZM2G163233 // GRMZM2G093855 // GRMZM2G144372 // GRMZM2G128995 // AC216067.3_FG002 // GRMZM2G156068 // GRMZM2G104418 // GRMZM2G030167 // GRMZM2G421857 // GRMZM2G041275 // GRMZM2G128877 // GRMZM5G879240 // GRMZM2G158766
GO:0009119	P	ribonucleoside metabolic process	13	3492	101	39203	0.14	1	// GRMZM2G390691 // GRMZM2G353147 // GRMZM2G136465 // GRMZM2G009091 // GRMZM2G393337 // GRMZM2G128016 // GRMZM2G109472 // GRMZM2G089767 // GRMZM2G178576 // GRMZM2G540538 // GRMZM2G104504 // GRMZM2G417072 // GRMZM2G106931
GO:0009073	P	aromatic amino acid family biosynthetic process	9	3492	64	39203	0.14	1	// GRMZM2G116087 // GRMZM2G117707 // GRMZM2G054465 // GRMZM2G145451 // GRMZM2G161337 // GRMZM2G121546 // GRMZM2G141273 // GRMZM2G051129 // GRMZM2G325938
GO:0046489	P	phosphoinositide biosynthetic process	5	3492	30	39203	0.15	1	// GRMZM2G152194 // GRMZM2G098079 // GRMZM2G022310 // GRMZM2G171986 // GRMZM2G070898
GO:0006576	P	cellular biogenic amine metabolic process	11	3492	84	39203	0.15	1	// GRMZM2G090722 // GRMZM2G145870 // GRMZM2G108912 // GRMZM2G054559 // GRMZM2G046191 // GRMZM2G054465 // GRMZM2G179792 // GRMZM2G073950 // GRMZM2G161337 // GRMZM2G169516 // GRMZM2G122198
GO:0042434	P	indole derivative metabolic process	6	3492	38	39203	0.15	1	// GRMZM2G145870 // GRMZM2G046191 // GRMZM2G054465 // GRMZM2G161337 // GRMZM2G169516 // GRMZM2G122198
GO:0042430	P	indole and derivative metabolic process	6	3492	38	39203	0.15	1	// GRMZM2G145870 // GRMZM2G046191 // GRMZM2G054465 // GRMZM2G161337 // GRMZM2G169516 // GRMZM2G122198
GO:0006568	P	tryptophan metabolic process	6	3492	38	39203	0.15	1	// GRMZM2G145870 // GRMZM2G046191 // GRMZM2G054465 // GRMZM2G161337 // GRMZM2G169516 // GRMZM2G122198
GO:0006367	P	transcription initiation from RNA polymerase II promoter	8	3492	56	39203	0.15	1	// GRMZM2G122139 // GRMZM2G049091 // GRMZM2G329033 // GRMZM2G093908 // GRMZM2G014180 // GRMZM2G045668 // GRMZM2G177263 // GRMZM2G161418
GO:0006586	P	indolalkylamine metabolic process	6	3492	38	39203	0.15	1	// GRMZM2G145870 // GRMZM2G046191 // GRMZM2G054465 // GRMZM2G161337 // GRMZM2G169516 // GRMZM2G122198
GO:0009259	P	ribonucleotide metabolic process	43	3492	405	39203	0.15	1	// GRMZM2G157018 // GRMZM2G156068 // GRMZM2G416667 // GRMZM2G128995 // GRMZM2G027860 // GRMZM2G178576 // GRMZM2G038791 // GRMZM5G879240 // GRMZM2G404702 // GRMZM5G893864 // GRMZM2G042933 // GRMZM2G326677 // GRMZM2G410990 // GRMZM2G093855 // GRMZM2G000264 // GRMZM2G104325 // GRMZM2G321725 // GRMZM2G030167 // GRMZM2G128877 // GRMZM2G109472 // GRMZM2G127396 // GRMZM2G150367 // GRMZM2G019999 // GRMZM…
GO:0006497	P	protein amino acid lipidation	6	3492	38	39203	0.15	1	// GRMZM2G171986 // GRMZM2G022310 // GRMZM2G152194 // GRMZM2G098079 // GRMZM2G070898 // GRMZM2G023638
GO:0042157	P	lipoprotein metabolic process	6	3492	38	39203	0.15	1	// GRMZM2G171986 // GRMZM2G022310 // GRMZM2G152194 // GRMZM2G098079 // GRMZM2G070898 // GRMZM2G023638
GO:0042158	P	lipoprotein biosynthetic process	6	3492	38	39203	0.15	1	// GRMZM2G171986 // GRMZM2G022310 // GRMZM2G152194 // GRMZM2G098079 // GRMZM2G070898 // GRMZM2G023638
GO:0044275	P	cellular carbohydrate catabolic process	36	3492	332	39203	0.15	1	// GRMZM2G068913 // GRMZM2G023528 // GRMZM2G042502 // GRMZM2G129817 // GRMZM2G139360 // GRMZM2G446253 // AC197578.4_FG001 // GRMZM5G879882 // GRMZM2G481529 // GRMZM2G140150 // GRMZM2G009591 // GRMZM2G131539 // GRMZM2G124593 // GRMZM2G031613 // GRMZM5G824600 // AC194439.3_FG002 // GRMZM2G019050 // GRMZM5G816636 // GRMZM2G014813 // GRMZM2G002656 // GRMZM2G334628 // GRMZM2G142863 // GRMZM2G134256 //…
GO:0006506	P	GPI anchor biosynthetic process	5	3492	30	39203	0.15	1	// GRMZM2G152194 // GRMZM2G098079 // GRMZM2G022310 // GRMZM2G171986 // GRMZM2G070898
GO:0034220	P	ion transmembrane transport	20	3492	170	39203	0.15	1	// GRMZM2G150367 // GRMZM2G321725 // GRMZM2G042933 // GRMZM2G157018 // GRMZM2G701207 // GRMZM2G047476 // GRMZM2G019999 // GRMZM2G163233 // GRMZM2G093855 // GRMZM2G144372 // GRMZM2G128995 // AC216067.3_FG002 // GRMZM2G156068 // GRMZM2G104418 // GRMZM2G030167 // GRMZM2G421857 // GRMZM2G041275 // GRMZM2G128877 // GRMZM5G879240 // GRMZM2G158766
GO:0046164	P	alcohol catabolic process	36	3492	332	39203	0.15	1	// GRMZM2G068913 // GRMZM2G023528 // GRMZM2G042502 // GRMZM2G129817 // GRMZM2G139360 // GRMZM2G446253 // AC197578.4_FG001 // GRMZM5G879882 // GRMZM2G481529 // GRMZM2G140150 // GRMZM2G009591 // GRMZM2G131539 // GRMZM2G124593 // GRMZM2G031613 // GRMZM5G824600 // AC194439.3_FG002 // GRMZM2G019050 // GRMZM5G816636 // GRMZM2G014813 // GRMZM2G002656 // GRMZM2G334628 // GRMZM2G142863 // GRMZM2G134256 //…
GO:0033013	P	tetrapyrrole metabolic process	12	3492	94	39203	0.16	1	// AC209626.2_FG013 // GRMZM2G023528 // GRMZM5G861678 // GRMZM2G159013 // GRMZM2G534116 // GRMZM2G377609 // GRMZM2G397247 // GRMZM2G032282 // GRMZM2G174589 // GRMZM2G364901 // GRMZM2G163658 // GRMZM2G101004
GO:0032446	P	protein modification by small protein conjugation	17	3492	142	39203	0.16	1	// GRMZM2G000540 // GRMZM2G099648 // GRMZM2G025037 // GRMZM2G065612 // GRMZM2G075104 // GRMZM2G018059 // GRMZM2G349344 // GRMZM2G104920 // GRMZM2G092550 // GRMZM2G160304 // GRMZM2G007486 // GRMZM2G007915 // GRMZM2G471733 // GRMZM2G126795 // GRMZM2G085691 // GRMZM2G115000 // GRMZM2G025214
GO:0009142	P	nucleoside triphosphate biosynthetic process	37	3492	344	39203	0.16	1	// GRMZM2G157018 // GRMZM2G156068 // GRMZM2G128995 // GRMZM2G027860 // GRMZM5G879240 // GRMZM2G404702 // GRMZM5G893864 // GRMZM2G042933 // GRMZM2G326677 // GRMZM2G410990 // GRMZM2G093855 // GRMZM2G000264 // GRMZM2G104325 // GRMZM2G321725 // GRMZM2G030167 // GRMZM2G128877 // GRMZM2G127396 // GRMZM2G150367 // GRMZM2G019999 // GRMZM2G163233 // GRMZM2G162426 // GRMZM2G144372 // GRMZM2G132712 // AC216…
GO:0009145	P	purine nucleoside triphosphate biosynthetic process	37	3492	344	39203	0.16	1	// GRMZM2G157018 // GRMZM2G156068 // GRMZM2G128995 // GRMZM2G027860 // GRMZM5G879240 // GRMZM2G404702 // GRMZM5G893864 // GRMZM2G042933 // GRMZM2G326677 // GRMZM2G410990 // GRMZM2G093855 // GRMZM2G000264 // GRMZM2G104325 // GRMZM2G321725 // GRMZM2G030167 // GRMZM2G128877 // GRMZM2G127396 // GRMZM2G150367 // GRMZM2G019999 // GRMZM2G163233 // GRMZM2G162426 // GRMZM2G144372 // GRMZM2G132712 // AC216…
GO:0070647	P	protein modification by small protein conjugation or removal	17	3492	142	39203	0.16	1	// GRMZM2G000540 // GRMZM2G099648 // GRMZM2G025037 // GRMZM2G065612 // GRMZM2G075104 // GRMZM2G018059 // GRMZM2G349344 // GRMZM2G104920 // GRMZM2G092550 // GRMZM2G160304 // GRMZM2G007486 // GRMZM2G007915 // GRMZM2G471733 // GRMZM2G126795 // GRMZM2G085691 // GRMZM2G115000 // GRMZM2G025214
GO:0006006	P	glucose metabolic process	44	3492	418	39203	0.16	1	// GRMZM2G068913 // GRMZM2G023528 // GRMZM2G042502 // GRMZM2G129817 // GRMZM2G139360 // GRMZM2G446253 // AC197578.4_FG001 // GRMZM5G879882 // GRMZM2G481529 // GRMZM2G140150 // GRMZM2G009591 // GRMZM2G131539 // GRMZM2G124593 // GRMZM2G177077 // GRMZM2G031613 // GRMZM5G824600 // AC194439.3_FG002 // GRMZM5G870932 // GRMZM2G019050 // GRMZM5G816636 // GRMZM2G014813 // GRMZM2G002656 // GRMZM2G119261 //…
GO:0009206	P	purine ribonucleoside triphosphate biosynthetic process	37	3492	344	39203	0.16	1	// GRMZM2G157018 // GRMZM2G156068 // GRMZM2G128995 // GRMZM2G027860 // GRMZM5G879240 // GRMZM2G404702 // GRMZM5G893864 // GRMZM2G042933 // GRMZM2G326677 // GRMZM2G410990 // GRMZM2G093855 // GRMZM2G000264 // GRMZM2G104325 // GRMZM2G321725 // GRMZM2G030167 // GRMZM2G128877 // GRMZM2G127396 // GRMZM2G150367 // GRMZM2G019999 // GRMZM2G163233 // GRMZM2G162426 // GRMZM2G144372 // GRMZM2G132712 // AC216…
GO:0009201	P	ribonucleoside triphosphate biosynthetic process	37	3492	344	39203	0.16	1	// GRMZM2G157018 // GRMZM2G156068 // GRMZM2G128995 // GRMZM2G027860 // GRMZM5G879240 // GRMZM2G404702 // GRMZM5G893864 // GRMZM2G042933 // GRMZM2G326677 // GRMZM2G410990 // GRMZM2G093855 // GRMZM2G000264 // GRMZM2G104325 // GRMZM2G321725 // GRMZM2G030167 // GRMZM2G128877 // GRMZM2G127396 // GRMZM2G150367 // GRMZM2G019999 // GRMZM2G163233 // GRMZM2G162426 // GRMZM2G144372 // GRMZM2G132712 // AC216…
GO:0023051	P	regulation of signaling process	17	3492	144	39203	0.17	1	// GRMZM2G129354 // GRMZM2G341732 // GRMZM2G159034 // GRMZM2G071582 // GRMZM2G154883 // GRMZM2G031043 // GRMZM2G083546 // GRMZM2G045366 // GRMZM2G142806 // GRMZM2G096470 // GRMZM2G068392 // GRMZM2G007675 // GRMZM5G872204 // GRMZM2G109472 // GRMZM2G059225 // GRMZM2G094951 // GRMZM2G095868
GO:0033692	P	cellular polysaccharide biosynthetic process	22	3492	195	39203	0.17	1	// GRMZM2G113432 // GRMZM2G017405 // GRMZM2G111529 // GRMZM2G082580 // GRMZM2G110145 // GRMZM2G074546 // GRMZM2G119256 // GRMZM2G044744 // GRMZM2G084802 // GRMZM2G038598 // GRMZM2G018241 // GRMZM2G326643 // GRMZM2G008263 // GRMZM2G024993 // GRMZM2G032852 // GRMZM2G180922 // GRMZM2G027955 // GRMZM2G121612 // GRMZM2G348551 // GRMZM2G039454 // GRMZM2G465764 // GRMZM2G088361
GO:0048731	P	system development	6	3492	40	39203	0.17	1	// GRMZM2G159032 // GRMZM5G829840 // GRMZM2G181251 // GRMZM2G002948 // GRMZM2G041697 // GRMZM2G472991
GO:0009966	P	regulation of signal transduction	17	3492	144	39203	0.17	1	// GRMZM2G129354 // GRMZM2G341732 // GRMZM2G159034 // GRMZM2G071582 // GRMZM2G154883 // GRMZM2G031043 // GRMZM2G083546 // GRMZM2G045366 // GRMZM2G142806 // GRMZM2G096470 // GRMZM2G068392 // GRMZM2G007675 // GRMZM5G872204 // GRMZM2G109472 // GRMZM2G059225 // GRMZM2G094951 // GRMZM2G095868
GO:0009058	P	biosynthetic process	737	3492	7998	39203	0.17	1	// GRMZM2G129804 // GRMZM2G109472 // GRMZM2G106613 // GRMZM2G003692 // GRMZM2G336879 // GRMZM2G308570 // GRMZM2G167156 // AC234185.1_FG004 // GRMZM2G013042 // GRMZM2G010202 // GRMZM5G874167 // GRMZM2G120942 // GRMZM2G000264 // GRMZM2G103740 // GRMZM2G080509 // GRMZM2G018770 // GRMZM2G119256 // GRMZM2G063262 // GRMZM2G060079 // GRMZM2G178546 // GRMZM2G046011 // GRMZM2G099862 // GRMZM2G109651 // GR…
GO:0006164	P	purine nucleotide biosynthetic process	41	3492	388	39203	0.17	1	// GRMZM2G157018 // GRMZM2G156068 // GRMZM2G416667 // GRMZM2G128995 // GRMZM2G027860 // GRMZM2G178576 // GRMZM5G879240 // GRMZM2G404702 // GRMZM5G893864 // GRMZM2G042933 // GRMZM2G326677 // GRMZM2G410990 // GRMZM2G093855 // GRMZM2G000264 // GRMZM2G104325 // GRMZM2G321725 // GRMZM2G030167 // GRMZM2G128877 // GRMZM2G127396 // GRMZM2G150367 // GRMZM2G019999 // GRMZM2G163233 // GRMZM2G162426 // GRMZM…
GO:0010646	P	regulation of cell communication	17	3492	144	39203	0.17	1	// GRMZM2G129354 // GRMZM2G341732 // GRMZM2G159034 // GRMZM2G071582 // GRMZM2G154883 // GRMZM2G031043 // GRMZM2G083546 // GRMZM2G045366 // GRMZM2G142806 // GRMZM2G096470 // GRMZM2G068392 // GRMZM2G007675 // GRMZM5G872204 // GRMZM2G109472 // GRMZM2G059225 // GRMZM2G094951 // GRMZM2G095868
GO:0032313	P	regulation of Rab GTPase activity	8	3492	59	39203	0.18	1	// GRMZM2G154883 // GRMZM2G031043 // GRMZM2G142806 // GRMZM2G096470 // GRMZM2G068392 // GRMZM2G007675 // GRMZM2G094951 // GRMZM2G095868
GO:0032483	P	regulation of Rab protein signal transduction	8	3492	59	39203	0.18	1	// GRMZM2G154883 // GRMZM2G031043 // GRMZM2G142806 // GRMZM2G096470 // GRMZM2G068392 // GRMZM2G007675 // GRMZM2G094951 // GRMZM2G095868
GO:0044093	P	positive regulation of molecular function	5	3492	32	39203	0.18	1	// GRMZM2G501086 // GRMZM2G043414 // GRMZM2G088549 // GRMZM2G345725 // GRMZM2G382537
GO:0006778	P	porphyrin metabolic process	9	3492	68	39203	0.18	1	// GRMZM2G023528 // GRMZM2G159013 // GRMZM2G534116 // GRMZM2G377609 // GRMZM2G032282 // GRMZM2G174589 // GRMZM2G364901 // GRMZM2G163658 // GRMZM2G101004
GO:0006813	P	potassium ion transport	29	3492	267	39203	0.18	1	// GRMZM2G173387 // GRMZM2G414002 // GRMZM2G166738 // GRMZM2G093313 // GRMZM2G009715 // GRMZM2G000632 // GRMZM2G432774 // GRMZM2G123652 // GRMZM2G148118 // GRMZM2G088601 // GRMZM2G156255 // GRMZM2G084881 // GRMZM5G830983 // GRMZM2G443728 // GRMZM2G089121 // GRMZM5G828229 // GRMZM2G149108 // GRMZM2G125424 // GRMZM2G136072 // GRMZM2G180625 // GRMZM2G139931 // GRMZM2G121063 // GRMZM2G352132 // GRMZM…
GO:0032482	P	Rab protein signal transduction	8	3492	59	39203	0.18	1	// GRMZM2G154883 // GRMZM2G031043 // GRMZM2G142806 // GRMZM2G096470 // GRMZM2G068392 // GRMZM2G007675 // GRMZM2G094951 // GRMZM2G095868
GO:0006261	P	DNA-dependent DNA replication	5	3492	32	39203	0.18	1	// GRMZM2G044317 // GRMZM2G154267 // GRMZM2G060349 // GRMZM2G163658 // GRMZM2G075978
GO:0033014	P	tetrapyrrole biosynthetic process	11	3492	87	39203	0.18	1	// AC209626.2_FG013 // GRMZM2G023528 // GRMZM5G861678 // GRMZM2G159013 // GRMZM2G534116 // GRMZM2G377609 // GRMZM2G397247 // GRMZM2G032282 // GRMZM2G174589 // GRMZM2G364901 // GRMZM2G163658
GO:0009152	P	purine ribonucleotide biosynthetic process	40	3492	381	39203	0.18	1	// GRMZM2G157018 // GRMZM2G156068 // GRMZM2G416667 // GRMZM2G128995 // GRMZM2G027860 // GRMZM2G178576 // GRMZM5G879240 // GRMZM2G404702 // GRMZM5G893864 // GRMZM2G042933 // GRMZM2G326677 // GRMZM2G410990 // GRMZM2G093855 // GRMZM2G000264 // GRMZM2G104325 // GRMZM2G321725 // GRMZM2G030167 // GRMZM2G128877 // GRMZM2G127396 // GRMZM2G150367 // GRMZM2G019999 // GRMZM2G163233 // GRMZM2G162426 // GRMZM…
GO:0043085	P	positive regulation of catalytic activity	5	3492	32	39203	0.18	1	// GRMZM2G501086 // GRMZM2G043414 // GRMZM2G088549 // GRMZM2G345725 // GRMZM2G382537
GO:0005991	P	trehalose metabolic process	7	3492	50	39203	0.18	1	// GRMZM2G178546 // GRMZM2G112830 // GRMZM2G080354 // GRMZM2G162690 // GRMZM2G068943 // GRMZM2G014729 // GRMZM2G416836
GO:0044282	P	small molecule catabolic process	42	3492	405	39203	0.19	1	// GRMZM2G068913 // GRMZM2G023528 // GRMZM2G042502 // GRMZM2G129817 // GRMZM2G139360 // GRMZM2G446253 // GRMZM2G154093 // AC197578.4_FG001 // GRMZM5G879882 // GRMZM2G481529 // GRMZM2G140150 // GRMZM2G009591 // GRMZM5G842071 // GRMZM2G131539 // GRMZM2G124593 // GRMZM2G031613 // GRMZM2G051208 // GRMZM5G824600 // AC194439.3_FG002 // GRMZM5G876898 // GRMZM2G019050 // GRMZM5G816636 // GRMZM2G014813 //…
GO:0032318	P	regulation of Ras GTPase activity	15	3492	127	39203	0.19	1	// GRMZM2G129354 // GRMZM2G341732 // GRMZM2G071582 // GRMZM2G154883 // GRMZM2G031043 // GRMZM2G083546 // GRMZM2G142806 // GRMZM2G096470 // GRMZM2G068392 // GRMZM2G007675 // GRMZM5G872204 // GRMZM2G109472 // GRMZM2G059225 // GRMZM2G094951 // GRMZM2G095868
GO:0051276	P	chromosome organization	46	3492	446	39203	0.19	1	// GRMZM2G383623 // GRMZM2G155281 // GRMZM2G125432 // GRMZM2G312672 // GRMZM2G056539 // GRMZM2G393471 // GRMZM2G078379 // GRMZM2G141258 // GRMZM2G136067 // GRMZM2G054380 // GRMZM2G046824 // GRMZM2G443814 // GRMZM2G350447 // GRMZM2G116135 // GRMZM2G054651 // GRMZM2G010342 // GRMZM2G140051 // GRMZM2G359331 // GRMZM2G472428 // GRMZM2G326328 // GRMZM2G172427 // GRMZM2G450937 // GRMZM2G119703 // GRMZM…
GO:0019362	P	pyridine nucleotide metabolic process	8	3492	60	39203	0.19	1	// GRMZM2G034079 // GRMZM2G002656 // GRMZM2G049588 // GRMZM5G862488 // GRMZM2G134256 // GRMZM2G046583 // GRMZM2G014813 // GRMZM2G139689
GO:0070838	P	divalent metal ion transport	7	3492	51	39203	0.19	1	// GRMZM2G096944 // GRMZM2G162426 // GRMZM2G132712 // GRMZM2G004414 // GRMZM2G029186 // AC233878.1_FG004 // GRMZM2G012216
GO:0009066	P	aspartate family amino acid metabolic process	11	3492	89	39203	0.19	1	// GRMZM2G090722 // GRMZM5G859195 // GRMZM2G178460 // GRMZM2G119248 // GRMZM2G167156 // GRMZM2G340762 // GRMZM2G109201 // GRMZM2G093175 // GRMZM2G136712 // GRMZM2G068665 // GRMZM2G574782
GO:0006816	P	calcium ion transport	7	3492	51	39203	0.19	1	// GRMZM2G096944 // GRMZM2G162426 // GRMZM2G132712 // GRMZM2G004414 // GRMZM2G029186 // AC233878.1_FG004 // GRMZM2G012216
GO:0009199	P	ribonucleoside triphosphate metabolic process	37	3492	354	39203	0.2	1	// GRMZM2G157018 // GRMZM2G156068 // GRMZM2G128995 // GRMZM2G027860 // GRMZM5G879240 // GRMZM2G404702 // GRMZM5G893864 // GRMZM2G042933 // GRMZM2G326677 // GRMZM2G410990 // GRMZM2G093855 // GRMZM2G000264 // GRMZM2G104325 // GRMZM2G321725 // GRMZM2G030167 // GRMZM2G128877 // GRMZM2G127396 // GRMZM2G150367 // GRMZM2G019999 // GRMZM2G163233 // GRMZM2G162426 // GRMZM2G144372 // GRMZM2G132712 // AC216…
GO:0042325	P	regulation of phosphorylation	5	3492	33	39203	0.2	1	// GRMZM2G043414 // GRMZM2G088549 // GRMZM2G053722 // GRMZM2G345725 // GRMZM2G382537
GO:0009124	P	nucleoside monophosphate biosynthetic process	8	3492	61	39203	0.2	1	// GRMZM2G147430 // GRMZM2G180863 // GRMZM2G416667 // GRMZM2G109472 // GRMZM2G038791 // GRMZM2G139880 // GRMZM2G134396 // GRMZM2G368902
GO:0006457	P	protein folding	56	3492	555	39203	0.2	1	// GRMZM2G135691 // GRMZM2G039263 // GRMZM2G521844 // GRMZM2G010065 // GRMZM2G006107 // GRMZM2G479746 // GRMZM2G076544 // GRMZM2G129218 // GRMZM2G038801 // GRMZM2G101791 // GRMZM2G104542 // GRMZM2G085885 // GRMZM2G416120 // GRMZM2G119566 // GRMZM2G086964 // GRMZM2G156033 // GRMZM2G153068 // GRMZM2G158237 // GRMZM2G127609 // GRMZM2G141940 // GRMZM2G321767 // GRMZM2G075485 // GRMZM2G050186 // GRMZM…
GO:0048856	P	anatomical structure development	6	3492	42	39203	0.2	1	// GRMZM2G159032 // GRMZM5G829840 // GRMZM2G181251 // GRMZM2G002948 // GRMZM2G041697 // GRMZM2G472991
GO:0019184	P	nonribosomal peptide biosynthetic process	14	3492	119	39203	0.2	1	// GRMZM2G115442 // GRMZM2G099696 // GRMZM2G126199 // GRMZM2G003692 // GRMZM2G374313 // GRMZM2G147191 // GRMZM2G332976 // GRMZM2G108338 // GRMZM2G013042 // GRMZM2G065171 // GRMZM2G128577 // GRMZM2G065194 // GRMZM2G147701 // GRMZM2G003563
GO:0016567	P	protein ubiquitination	16	3492	139	39203	0.2	1	// GRMZM2G000540 // GRMZM2G099648 // GRMZM2G025037 // GRMZM2G065612 // GRMZM2G075104 // GRMZM2G018059 // GRMZM2G349344 // GRMZM2G104920 // GRMZM2G092550 // GRMZM2G160304 // GRMZM2G007486 // GRMZM2G471733 // GRMZM2G126795 // GRMZM2G085691 // GRMZM2G115000 // GRMZM2G025214
GO:0006733	P	oxidoreduction coenzyme metabolic process	9	3492	70	39203	0.2	1	// GRMZM2G034079 // GRMZM2G002656 // GRMZM2G049588 // GRMZM5G862488 // GRMZM2G134256 // GRMZM2G046583 // GRMZM2G014813 // GRMZM2G117222 // GRMZM2G139689
GO:0019220	P	regulation of phosphate metabolic process	5	3492	33	39203	0.2	1	// GRMZM2G043414 // GRMZM2G088549 // GRMZM2G053722 // GRMZM2G345725 // GRMZM2G382537
GO:0006779	P	porphyrin biosynthetic process	8	3492	61	39203	0.2	1	// GRMZM2G023528 // GRMZM2G159013 // GRMZM2G534116 // GRMZM2G377609 // GRMZM2G032282 // GRMZM2G174589 // GRMZM2G364901 // GRMZM2G163658
GO:0009144	P	purine nucleoside triphosphate metabolic process	37	3492	354	39203	0.2	1	// GRMZM2G157018 // GRMZM2G156068 // GRMZM2G128995 // GRMZM2G027860 // GRMZM5G879240 // GRMZM2G404702 // GRMZM5G893864 // GRMZM2G042933 // GRMZM2G326677 // GRMZM2G410990 // GRMZM2G093855 // GRMZM2G000264 // GRMZM2G104325 // GRMZM2G321725 // GRMZM2G030167 // GRMZM2G128877 // GRMZM2G127396 // GRMZM2G150367 // GRMZM2G019999 // GRMZM2G163233 // GRMZM2G162426 // GRMZM2G144372 // GRMZM2G132712 // AC216…
GO:0051174	P	regulation of phosphorus metabolic process	5	3492	33	39203	0.2	1	// GRMZM2G043414 // GRMZM2G088549 // GRMZM2G053722 // GRMZM2G345725 // GRMZM2G382537
GO:0009205	P	purine ribonucleoside triphosphate metabolic process	37	3492	354	39203	0.2	1	// GRMZM2G157018 // GRMZM2G156068 // GRMZM2G128995 // GRMZM2G027860 // GRMZM5G879240 // GRMZM2G404702 // GRMZM5G893864 // GRMZM2G042933 // GRMZM2G326677 // GRMZM2G410990 // GRMZM2G093855 // GRMZM2G000264 // GRMZM2G104325 // GRMZM2G321725 // GRMZM2G030167 // GRMZM2G128877 // GRMZM2G127396 // GRMZM2G150367 // GRMZM2G019999 // GRMZM2G163233 // GRMZM2G162426 // GRMZM2G144372 // GRMZM2G132712 // AC216…
GO:0009712	P	catechol metabolic process	14	3492	119	39203	0.2	1	// GRMZM2G115442 // GRMZM2G099696 // GRMZM2G126199 // GRMZM2G003692 // GRMZM2G374313 // GRMZM2G147191 // GRMZM2G332976 // GRMZM2G108338 // GRMZM2G013042 // GRMZM2G065171 // GRMZM2G128577 // GRMZM2G065194 // GRMZM2G147701 // GRMZM2G003563
GO:0034311	P	diol metabolic process	14	3492	119	39203	0.2	1	// GRMZM2G115442 // GRMZM2G099696 // GRMZM2G126199 // GRMZM2G003692 // GRMZM2G374313 // GRMZM2G147191 // GRMZM2G332976 // GRMZM2G108338 // GRMZM2G013042 // GRMZM2G065171 // GRMZM2G128577 // GRMZM2G065194 // GRMZM2G147701 // GRMZM2G003563
GO:0019540	P	siderophore biosynthetic process from catechol	14	3492	119	39203	0.2	1	// GRMZM2G115442 // GRMZM2G099696 // GRMZM2G126199 // GRMZM2G003692 // GRMZM2G374313 // GRMZM2G147191 // GRMZM2G332976 // GRMZM2G108338 // GRMZM2G013042 // GRMZM2G065171 // GRMZM2G128577 // GRMZM2G065194 // GRMZM2G147701 // GRMZM2G003563
GO:0018958	P	phenol metabolic process	14	3492	119	39203	0.2	1	// GRMZM2G115442 // GRMZM2G099696 // GRMZM2G126199 // GRMZM2G003692 // GRMZM2G374313 // GRMZM2G147191 // GRMZM2G332976 // GRMZM2G108338 // GRMZM2G013042 // GRMZM2G065171 // GRMZM2G128577 // GRMZM2G065194 // GRMZM2G147701 // GRMZM2G003563
GO:0009238	P	enterobactin metabolic process	14	3492	119	39203	0.2	1	// GRMZM2G115442 // GRMZM2G099696 // GRMZM2G126199 // GRMZM2G003692 // GRMZM2G374313 // GRMZM2G147191 // GRMZM2G332976 // GRMZM2G108338 // GRMZM2G013042 // GRMZM2G065171 // GRMZM2G128577 // GRMZM2G065194 // GRMZM2G147701 // GRMZM2G003563
GO:0009239	P	enterobactin biosynthetic process	14	3492	119	39203	0.2	1	// GRMZM2G115442 // GRMZM2G099696 // GRMZM2G126199 // GRMZM2G003692 // GRMZM2G374313 // GRMZM2G147191 // GRMZM2G332976 // GRMZM2G108338 // GRMZM2G013042 // GRMZM2G065171 // GRMZM2G128577 // GRMZM2G065194 // GRMZM2G147701 // GRMZM2G003563
GO:0009237	P	siderophore metabolic process	14	3492	119	39203	0.2	1	// GRMZM2G115442 // GRMZM2G099696 // GRMZM2G126199 // GRMZM2G003692 // GRMZM2G374313 // GRMZM2G147191 // GRMZM2G332976 // GRMZM2G108338 // GRMZM2G013042 // GRMZM2G065171 // GRMZM2G128577 // GRMZM2G065194 // GRMZM2G147701 // GRMZM2G003563
GO:0019290	P	siderophore biosynthetic process	14	3492	119	39203	0.2	1	// GRMZM2G115442 // GRMZM2G099696 // GRMZM2G126199 // GRMZM2G003692 // GRMZM2G374313 // GRMZM2G147191 // GRMZM2G332976 // GRMZM2G108338 // GRMZM2G013042 // GRMZM2G065171 // GRMZM2G128577 // GRMZM2G065194 // GRMZM2G147701 // GRMZM2G003563
GO:0006694	P	steroid biosynthetic process	13	3492	111	39203	0.21	1	// GRMZM2G033555 // GRMZM2G034069 // GRMZM2G122810 // GRMZM2G038598 // GRMZM2G325606 // GRMZM5G836683 // GRMZM2G107076 // GRMZM2G179685 // GRMZM2G180922 // GRMZM2G154532 // AC210013.4_FG003 // GRMZM2G000632 // GRMZM5G830983
GO:0015674	P	di-, tri-valent inorganic cation transport	11	3492	91	39203	0.21	1	// GRMZM2G096944 // GRMZM2G102786 // GRMZM2G162426 // GRMZM2G132712 // AC233878.1_FG004 // GRMZM2G029186 // GRMZM2G094742 // GRMZM2G113332 // GRMZM2G110862 // GRMZM2G004414 // GRMZM2G012216
GO:0009072	P	aromatic amino acid family metabolic process	15	3492	130	39203	0.21	1	// GRMZM2G154093 // GRMZM2G116087 // GRMZM2G145870 // GRMZM2G093359 // GRMZM2G117707 // GRMZM2G046191 // GRMZM2G054465 // GRMZM2G145451 // GRMZM2G161337 // GRMZM2G121546 // GRMZM2G141273 // GRMZM2G051129 // GRMZM2G325938 // GRMZM2G169516 // GRMZM2G122198
GO:0070972	P	protein localization in endoplasmic reticulum	5	3492	34	39203	0.21	1	// GRMZM2G113093 // GRMZM2G127230 // GRMZM2G073123 // GRMZM2G073630 // GRMZM2G168096
GO:0009112	P	nucleobase metabolic process	5	3492	34	39203	0.21	1	// GRMZM2G179810 // GRMZM2G101900 // GRMZM2G170101 // GRMZM2G109472 // GRMZM2G059121
GO:0006888	P	ER to Golgi vesicle-mediated transport	7	3492	52	39203	0.21	1	// GRMZM2G019236 // GRMZM2G141735 // GRMZM2G097568 // GRMZM2G143725 // GRMZM2G005339 // GRMZM2G061922 // GRMZM2G045987
GO:0009141	P	nucleoside triphosphate metabolic process	37	3492	356	39203	0.21	1	// GRMZM2G157018 // GRMZM2G156068 // GRMZM2G128995 // GRMZM2G027860 // GRMZM5G879240 // GRMZM2G404702 // GRMZM5G893864 // GRMZM2G042933 // GRMZM2G326677 // GRMZM2G410990 // GRMZM2G093855 // GRMZM2G000264 // GRMZM2G104325 // GRMZM2G321725 // GRMZM2G030167 // GRMZM2G128877 // GRMZM2G127396 // GRMZM2G150367 // GRMZM2G019999 // GRMZM2G163233 // GRMZM2G162426 // GRMZM2G144372 // GRMZM2G132712 // AC216…
GO:0006613	P	cotranslational protein targeting to membrane	5	3492	34	39203	0.21	1	// GRMZM2G113093 // GRMZM2G127230 // GRMZM2G073123 // GRMZM2G073630 // GRMZM2G168096
GO:0006614	P	SRP-dependent cotranslational protein targeting to membrane	5	3492	34	39203	0.21	1	// GRMZM2G113093 // GRMZM2G127230 // GRMZM2G073123 // GRMZM2G073630 // GRMZM2G168096
GO:0045047	P	protein targeting to ER	5	3492	34	39203	0.21	1	// GRMZM2G113093 // GRMZM2G127230 // GRMZM2G073123 // GRMZM2G073630 // GRMZM2G168096
GO:0019321	P	pentose metabolic process	7	3492	53	39203	0.22	1	// GRMZM2G169320 // GRMZM2G083068 // GRMZM2G097277 // GRMZM2G393002 // GRMZM2G059073 // GRMZM2G540538 // GRMZM2G006130
GO:0009150	P	purine ribonucleotide metabolic process	40	3492	391	39203	0.22	1	// GRMZM2G157018 // GRMZM2G156068 // GRMZM2G416667 // GRMZM2G128995 // GRMZM2G027860 // GRMZM2G178576 // GRMZM5G879240 // GRMZM2G404702 // GRMZM5G893864 // GRMZM2G042933 // GRMZM2G326677 // GRMZM2G410990 // GRMZM2G093855 // GRMZM2G000264 // GRMZM2G104325 // GRMZM2G321725 // GRMZM2G030167 // GRMZM2G128877 // GRMZM2G127396 // GRMZM2G150367 // GRMZM2G019999 // GRMZM2G163233 // GRMZM2G162426 // GRMZM…
GO:0001501	P	skeletal system development	5	3492	35	39203	0.23	1	// GRMZM2G002948 // GRMZM2G041697 // GRMZM2G472991 // GRMZM2G159032 // GRMZM5G829840
GO:0001503	P	ossification	5	3492	35	39203	0.23	1	// GRMZM2G002948 // GRMZM2G041697 // GRMZM2G472991 // GRMZM2G159032 // GRMZM5G829840
GO:0060348	P	bone development	5	3492	35	39203	0.23	1	// GRMZM2G002948 // GRMZM2G041697 // GRMZM2G472991 // GRMZM2G159032 // GRMZM5G829840
GO:0042493	P	response to drug	17	3492	154	39203	0.23	1	// GRMZM2G021055 // GRMZM2G031938 // GRMZM2G080450 // GRMZM2G133421 // GRMZM2G136794 // GRMZM2G079127 // GRMZM2G018018 // GRMZM2G132568 // GRMZM5G877788 // GRMZM2G169539 // GRMZM2G066801 // GRMZM5G805874 // GRMZM2G171031 // GRMZM2G115658 // GRMZM2G136769 // GRMZM2G077546 // GRMZM2G080767
GO:0015936	P	coenzyme A metabolic process	5	3492	35	39203	0.23	1	// GRMZM2G104504 // GRMZM2G128016 // GRMZM2G390691 // GRMZM2G136465 // GRMZM2G393337
GO:0015893	P	drug transport	17	3492	154	39203	0.23	1	// GRMZM2G021055 // GRMZM2G031938 // GRMZM2G080450 // GRMZM2G133421 // GRMZM2G136794 // GRMZM2G079127 // GRMZM2G018018 // GRMZM2G132568 // GRMZM5G877788 // GRMZM2G169539 // GRMZM2G066801 // GRMZM5G805874 // GRMZM2G171031 // GRMZM2G115658 // GRMZM2G136769 // GRMZM2G077546 // GRMZM2G080767
GO:0046578	P	regulation of Ras protein signal transduction	15	3492	134	39203	0.24	1	// GRMZM2G129354 // GRMZM2G341732 // GRMZM2G071582 // GRMZM2G154883 // GRMZM2G031043 // GRMZM2G083546 // GRMZM2G142806 // GRMZM2G096470 // GRMZM2G068392 // GRMZM2G007675 // GRMZM5G872204 // GRMZM2G109472 // GRMZM2G059225 // GRMZM2G094951 // GRMZM2G095868
GO:0019748	P	secondary metabolic process	11	3492	94	39203	0.24	1	// GRMZM2G034079 // GRMZM2G106531 // GRMZM2G002656 // GRMZM5G859195 // GRMZM2G049588 // GRMZM2G134256 // GRMZM2G108457 // GRMZM2G014813 // GRMZM2G137409 // GRMZM5G842071 // GRMZM2G139689
GO:0051056	P	regulation of small GTPase mediated signal transduction	15	3492	134	39203	0.24	1	// GRMZM2G129354 // GRMZM2G341732 // GRMZM2G071582 // GRMZM2G154883 // GRMZM2G031043 // GRMZM2G083546 // GRMZM2G142806 // GRMZM2G096470 // GRMZM2G068392 // GRMZM2G007675 // GRMZM5G872204 // GRMZM2G109472 // GRMZM2G059225 // GRMZM2G094951 // GRMZM2G095868
GO:0007265	P	Ras protein signal transduction	15	3492	134	39203	0.24	1	// GRMZM2G129354 // GRMZM2G341732 // GRMZM2G071582 // GRMZM2G154883 // GRMZM2G031043 // GRMZM2G083546 // GRMZM2G142806 // GRMZM2G096470 // GRMZM2G068392 // GRMZM2G007675 // GRMZM5G872204 // GRMZM2G109472 // GRMZM2G059225 // GRMZM2G094951 // GRMZM2G095868
GO:0048878	P	chemical homeostasis	7	3492	55	39203	0.24	1	// GRMZM2G067747 // GRMZM2G089291 // GRMZM2G700665 // GRMZM5G806309 // GRMZM2G083755 // GRMZM2G062342 // AC199782.5_FG001
GO:0019438	P	aromatic compound biosynthetic process	12	3492	104	39203	0.24	1	// GRMZM2G116087 // GRMZM2G067176 // GRMZM2G117707 // GRMZM2G135816 // GRMZM2G054465 // GRMZM2G145451 // GRMZM2G161337 // GRMZM2G324669 // GRMZM2G121546 // GRMZM2G141273 // GRMZM2G051129 // GRMZM2G325938
GO:0050801	P	ion homeostasis	7	3492	55	39203	0.24	1	// GRMZM2G067747 // GRMZM2G089291 // GRMZM2G700665 // GRMZM5G806309 // GRMZM2G083755 // GRMZM2G062342 // AC199782.5_FG001
GO:0055080	P	cation homeostasis	7	3492	55	39203	0.24	1	// GRMZM2G067747 // GRMZM2G089291 // GRMZM2G700665 // GRMZM5G806309 // GRMZM2G083755 // GRMZM2G062342 // AC199782.5_FG001
GO:0005992	P	trehalose biosynthetic process	6	3492	46	39203	0.25	1	// GRMZM2G178546 // GRMZM2G112830 // GRMZM2G416836 // GRMZM2G068943 // GRMZM2G014729 // GRMZM2G080354
GO:0043043	P	peptide biosynthetic process	15	3492	136	39203	0.25	1	// GRMZM2G115442 // GRMZM2G379252 // GRMZM2G126199 // GRMZM2G099696 // GRMZM2G003692 // GRMZM2G374313 // GRMZM2G147191 // GRMZM2G332976 // GRMZM2G108338 // GRMZM2G013042 // GRMZM2G065171 // GRMZM2G128577 // GRMZM2G065194 // GRMZM2G147701 // GRMZM2G003563
GO:0015849	P	organic acid transport	19	3492	179	39203	0.27	1	// GRMZM2G025939 // GRMZM2G096909 // GRMZM2G036448 // GRMZM2G097768 // GRMZM2G173067 // GRMZM2G399858 // GRMZM2G082181 // GRMZM2G177659 // GRMZM2G154165 // GRMZM2G343139 // GRMZM2G099160 // GRMZM2G022642 // GRMZM2G315769 // GRMZM2G080450 // GRMZM5G846339 // GRMZM5G871262 // GRMZM2G136794 // GRMZM2G086766 // GRMZM2G011136
GO:0046942	P	carboxylic acid transport	19	3492	179	39203	0.27	1	// GRMZM2G025939 // GRMZM2G096909 // GRMZM2G036448 // GRMZM2G097768 // GRMZM2G173067 // GRMZM2G399858 // GRMZM2G082181 // GRMZM2G177659 // GRMZM2G154165 // GRMZM2G343139 // GRMZM2G099160 // GRMZM2G022642 // GRMZM2G315769 // GRMZM2G080450 // GRMZM5G846339 // GRMZM5G871262 // GRMZM2G136794 // GRMZM2G086766 // GRMZM2G011136
GO:0006820	P	anion transport	17	3492	159	39203	0.27	1	// GRMZM2G068212 // GRMZM2G174696 // GRMZM2G159632 // GRMZM2G043983 // GRMZM2G170382 // GRMZM2G128969 // GRMZM2G051753 // GRMZM2G043030 // GRMZM2G113409 // GRMZM2G012209 // GRMZM2G042171 // GRMZM2G088132 // GRMZM2G080178 // GRMZM2G018417 // GRMZM2G080079 // GRMZM2G397836 // GRMZM2G444801
GO:0032787	P	monocarboxylic acid metabolic process	26	3492	252	39203	0.27	1	// GRMZM2G304915 // GRMZM2G102183 // GRMZM2G099097 // GRMZM2G091715 // GRMZM2G393334 // GRMZM5G836378 // GRMZM2G007757 // GRMZM2G176301 // GRMZM5G807835 // GRMZM2G012863 // GRMZM2G140614 // GRMZM2G152135 // GRMZM2G085827 // GRMZM2G155580 // GRMZM2G117357 // GRMZM5G870932 // GRMZM2G024482 // GRMZM5G869779 // GRMZM2G416386 // GRMZM2G127067 // AC197672.3_FG002 // GRMZM2G169481 // GRMZM2G099696 // GR…
GO:0015698	P	inorganic anion transport	12	3492	108	39203	0.28	1	// GRMZM2G159632 // GRMZM2G170382 // GRMZM2G128969 // GRMZM2G043030 // GRMZM2G113409 // GRMZM2G012209 // GRMZM2G042171 // GRMZM2G080178 // GRMZM2G068212 // GRMZM2G080079 // GRMZM2G397836 // GRMZM2G444801
GO:0022610	P	biological adhesion	30	3492	297	39203	0.28	1	// GRMZM2G155281 // GRMZM2G057247 // GRMZM2G414002 // GRMZM2G002978 // GRMZM2G327406 // GRMZM2G156692 // GRMZM2G704150 // GRMZM2G075628 // GRMZM2G167584 // GRMZM2G472991 // GRMZM2G432774 // GRMZM2G002948 // GRMZM2G455978 // GRMZM5G861064 // GRMZM2G115578 // GRMZM2G035417 // GRMZM2G447406 // GRMZM2G041697 // GRMZM2G153704 // GRMZM2G363038 // GRMZM2G447745 // GRMZM2G159032 // GRMZM5G829840 // GRMZM…
GO:0007155	P	cell adhesion	30	3492	296	39203	0.28	1	// GRMZM2G155281 // GRMZM2G057247 // GRMZM2G414002 // GRMZM2G002978 // GRMZM2G327406 // GRMZM2G156692 // GRMZM2G704150 // GRMZM2G075628 // GRMZM2G167584 // GRMZM2G472991 // GRMZM2G432774 // GRMZM2G002948 // GRMZM2G455978 // GRMZM5G861064 // GRMZM2G115578 // GRMZM2G035417 // GRMZM2G447406 // GRMZM2G041697 // GRMZM2G153704 // GRMZM2G363038 // GRMZM2G447745 // GRMZM2G159032 // GRMZM5G829840 // GRMZM…
GO:0043648	P	dicarboxylic acid metabolic process	15	3492	140	39203	0.29	1	// GRMZM2G090722 // GRMZM2G118770 // GRMZM2G159724 // GRMZM2G117707 // GRMZM2G116087 // GRMZM2G054221 // GRMZM2G054465 // GRMZM2G145451 // GRMZM2G161337 // GRMZM2G121546 // GRMZM2G010823 // GRMZM2G141273 // GRMZM2G051129 // GRMZM2G325938 // GRMZM2G122479
GO:0016042	P	lipid catabolic process	5	3492	39	39203	0.29	1	// GRMZM2G085939 // GRMZM2G104833 // GRMZM2G374827 // GRMZM2G085402 // GRMZM2G174315
GO:0009069	P	serine family amino acid metabolic process	8	3492	69	39203	0.29	1	// GRMZM2G104310 // GRMZM2G133359 // GRMZM2G051208 // GRMZM2G104269 // GRMZM2G060470 // GRMZM2G139880 // GRMZM5G876898 // GRMZM2G165383
GO:0051246	P	regulation of protein metabolic process	23	3492	225	39203	0.3	1	// GRMZM2G122003 // GRMZM2G010460 // GRMZM2G053764 // GRMZM2G012052 // GRMZM2G053722 // GRMZM2G134176 // GRMZM2G007276 // GRMZM2G161545 // GRMZM5G862131 // GRMZM2G015287 // GRMZM2G116840 // GRMZM2G466265 // GRMZM2G119761 // GRMZM2G121303 // GRMZM2G178079 // GRMZM2G085600 // GRMZM2G074479 // GRMZM2G136889 // GRMZM2G007300 // GRMZM2G156145 // GRMZM2G007260 // GRMZM2G090172 // GRMZM2G027546
GO:0040029	P	regulation of gene expression, epigenetic	5	3492	40	39203	0.31	1	// GRMZM2G157589 // GRMZM2G058573 // GRMZM2G115198 // GRMZM2G005310 // GRMZM2G113640
GO:0006839	P	mitochondrial transport	8	3492	71	39203	0.32	1	// GRMZM2G050394 // GRMZM2G165629 // GRMZM2G178460 // GRMZM2G136016 // GRMZM2G124911 // GRMZM2G024823 // GRMZM2G128016 // GRMZM5G852877
GO:0009161	P	ribonucleoside monophosphate metabolic process	6	3492	51	39203	0.32	1	// GRMZM2G038791 // GRMZM2G180863 // GRMZM2G109472 // GRMZM2G416667 // GRMZM2G134396 // GRMZM2G368902
GO:0009156	P	ribonucleoside monophosphate biosynthetic process	6	3492	51	39203	0.32	1	// GRMZM2G038791 // GRMZM2G180863 // GRMZM2G109472 // GRMZM2G416667 // GRMZM2G134396 // GRMZM2G368902
GO:0015837	P	amine transport	6	3492	52	39203	0.34	1	// GRMZM2G036448 // GRMZM2G082181 // GRMZM2G177659 // GRMZM2G022642 // GRMZM2G136794 // GRMZM2G086766
GO:0016138	P	glycoside biosynthetic process	6	3492	52	39203	0.34	1	// GRMZM2G178546 // GRMZM2G112830 // GRMZM2G416836 // GRMZM2G068943 // GRMZM2G014729 // GRMZM2G080354
GO:0046351	P	disaccharide biosynthetic process	6	3492	52	39203	0.34	1	// GRMZM2G178546 // GRMZM2G112830 // GRMZM2G416836 // GRMZM2G068943 // GRMZM2G014729 // GRMZM2G080354
GO:0006865	P	amino acid transport	6	3492	52	39203	0.34	1	// GRMZM2G036448 // GRMZM2G082181 // GRMZM2G177659 // GRMZM2G022642 // GRMZM2G136794 // GRMZM2G086766
GO:0009312	P	oligosaccharide biosynthetic process	6	3492	53	39203	0.35	1	// GRMZM2G178546 // GRMZM2G112830 // GRMZM2G416836 // GRMZM2G068943 // GRMZM2G014729 // GRMZM2G080354
GO:0044042	P	glucan metabolic process	19	3492	191	39203	0.36	1	// GRMZM2G008263 // GRMZM2G113432 // GRMZM2G044744 // GRMZM2G084802 // GRMZM2G024993 // GRMZM2G027955 // GRMZM2G074546 // GRMZM2G348551 // GRMZM2G032852 // GRMZM2G060837 // GRMZM2G111529 // GRMZM2G018241 // GRMZM2G465764 // GRMZM2G082580 // GRMZM2G039454 // GRMZM2G326643 // GRMZM2G110145 // GRMZM2G121612 // GRMZM2G088361
GO:0006073	P	cellular glucan metabolic process	19	3492	191	39203	0.36	1	// GRMZM2G008263 // GRMZM2G113432 // GRMZM2G044744 // GRMZM2G084802 // GRMZM2G024993 // GRMZM2G027955 // GRMZM2G074546 // GRMZM2G348551 // GRMZM2G032852 // GRMZM2G060837 // GRMZM2G111529 // GRMZM2G018241 // GRMZM2G465764 // GRMZM2G082580 // GRMZM2G039454 // GRMZM2G326643 // GRMZM2G110145 // GRMZM2G121612 // GRMZM2G088361
GO:0000041	P	transition metal ion transport	7	3492	64	39203	0.36	1	// GRMZM2G102786 // GRMZM2G064382 // GRMZM2G110862 // GRMZM2G094742 // GRMZM2G113332 // GRMZM2G015955 // GRMZM2G404702
GO:0006415	P	translational termination	5	3492	44	39203	0.37	1	// GRMZM2G084252 // GRMZM2G137498 // GRMZM2G070723 // GRMZM2G304638 // GRMZM2G081077
GO:0046496	P	nicotinamide nucleotide metabolic process	6	3492	54	39203	0.37	1	// GRMZM2G034079 // GRMZM2G002656 // GRMZM2G049588 // GRMZM2G134256 // GRMZM2G014813 // GRMZM2G139689
GO:0023033	P	signaling pathway	79	3492	849	39203	0.37	1	// GRMZM2G022054 // GRMZM2G102639 // GRMZM2G109472 // GRMZM2G345725 // GRMZM2G057247 // GRMZM2G116282 // GRMZM2G409224 // GRMZM2G053019 // GRMZM2G147854 // GRMZM2G010775 // GRMZM2G426591 // GRMZM5G845601 // GRMZM2G092182 // GRMZM2G147726 // GRMZM2G048324 // GRMZM2G074906 // GRMZM2G028726 // GRMZM2G353213 // GRMZM2G139643 // GRMZM5G836674 // GRMZM2G036448 // GRMZM2G367206 // GRMZM2G043414 // GRMZM…
GO:0009820	P	alkaloid metabolic process	6	3492	54	39203	0.37	1	// GRMZM2G034079 // GRMZM2G002656 // GRMZM2G049588 // GRMZM2G134256 // GRMZM2G014813 // GRMZM2G139689
GO:0006769	P	nicotinamide metabolic process	6	3492	54	39203	0.37	1	// GRMZM2G034079 // GRMZM2G002656 // GRMZM2G049588 // GRMZM2G134256 // GRMZM2G014813 // GRMZM2G139689
GO:0006325	P	chromatin organization	41	3492	436	39203	0.39	1	// GRMZM2G155281 // GRMZM2G125432 // GRMZM2G312672 // GRMZM2G056539 // GRMZM2G393471 // GRMZM2G078379 // GRMZM2G141258 // GRMZM2G136067 // GRMZM2G054380 // GRMZM2G046824 // GRMZM2G443814 // GRMZM2G350447 // GRMZM2G054651 // GRMZM2G010342 // GRMZM2G140051 // GRMZM2G359331 // GRMZM2G472428 // GRMZM2G172427 // GRMZM2G450937 // GRMZM2G119703 // GRMZM2G357972 // GRMZM2G131943 // GRMZM2G336909 // GRMZM…
GO:0008643	P	carbohydrate transport	6	3492	56	39203	0.4	1	// GRMZM2G109405 // AC214266.3_FG002 // GRMZM2G367857 // GRMZM2G307561 // GRMZM2G403915 // GRMZM2G087901
GO:0007166	P	cell surface receptor linked signaling pathway	71	3492	767	39203	0.4	1	// GRMZM2G102639 // GRMZM2G109472 // GRMZM2G345725 // GRMZM2G057247 // GRMZM2G116282 // GRMZM2G053019 // GRMZM2G147854 // GRMZM2G010775 // GRMZM2G426591 // GRMZM5G845601 // GRMZM2G092182 // GRMZM2G147726 // GRMZM2G028726 // GRMZM2G074906 // GRMZM2G353213 // GRMZM2G139643 // GRMZM5G836674 // GRMZM2G036448 // GRMZM2G043414 // GRMZM2G162079 // GRMZM2G124317 // GRMZM2G116584 // GRMZM2G118243 // GRMZM…
GO:0007186	P	G-protein coupled receptor protein signaling pathway	70	3492	758	39203	0.4	1	// GRMZM2G102639 // GRMZM2G109472 // GRMZM2G345725 // GRMZM2G057247 // GRMZM2G116282 // GRMZM2G053019 // GRMZM2G147854 // GRMZM2G010775 // GRMZM2G426591 // GRMZM5G845601 // GRMZM2G092182 // GRMZM2G147726 // GRMZM2G028726 // GRMZM2G074906 // GRMZM2G353213 // GRMZM2G139643 // GRMZM5G836674 // GRMZM2G036448 // GRMZM2G043414 // GRMZM2G162079 // GRMZM2G124317 // GRMZM2G116584 // GRMZM2G118243 // GRMZM…
GO:0044249	P	cellular biosynthetic process	685	3492	7619	39203	0.4	1	// GRMZM2G129804 // GRMZM2G109472 // GRMZM2G106613 // GRMZM2G003692 // GRMZM2G336879 // GRMZM2G308570 // GRMZM2G167156 // AC234185.1_FG004 // GRMZM2G013042 // GRMZM5G874167 // GRMZM2G120942 // GRMZM2G103740 // GRMZM2G080509 // GRMZM2G018770 // GRMZM2G119256 // GRMZM2G063262 // GRMZM2G178546 // GRMZM2G099862 // GRMZM2G109651 // GRMZM5G852185 // GRMZM2G121546 // GRMZM2G088880 // GRMZM2G100462 // GR…
GO:0015992	P	proton transport	20	3492	209	39203	0.41	1	// GRMZM2G150367 // GRMZM2G321725 // GRMZM2G042933 // GRMZM2G157018 // GRMZM2G701207 // GRMZM2G047476 // GRMZM2G019999 // GRMZM2G163233 // GRMZM2G093855 // GRMZM2G144372 // GRMZM2G128995 // AC216067.3_FG002 // GRMZM2G156068 // GRMZM2G104418 // GRMZM2G030167 // GRMZM2G421857 // GRMZM2G041275 // GRMZM2G128877 // GRMZM5G879240 // GRMZM2G158766
GO:0016072	P	rRNA metabolic process	8	3492	78	39203	0.41	1	// GRMZM2G336065 // GRMZM2G061105 // AC212227.3_FG006 // AC233870.1_FG003 // GRMZM2G174669 // GRMZM2G128579 // GRMZM2G041328 // GRMZM2G014276
GO:0006364	P	rRNA processing	8	3492	78	39203	0.41	1	// GRMZM2G336065 // GRMZM2G061105 // AC212227.3_FG006 // AC233870.1_FG003 // GRMZM2G174669 // GRMZM2G128579 // GRMZM2G041328 // GRMZM2G014276
GO:0006818	P	hydrogen transport	20	3492	209	39203	0.41	1	// GRMZM2G150367 // GRMZM2G321725 // GRMZM2G042933 // GRMZM2G157018 // GRMZM2G701207 // GRMZM2G047476 // GRMZM2G019999 // GRMZM2G163233 // GRMZM2G093855 // GRMZM2G144372 // GRMZM2G128995 // AC216067.3_FG002 // GRMZM2G156068 // GRMZM2G104418 // GRMZM2G030167 // GRMZM2G421857 // GRMZM2G041275 // GRMZM2G128877 // GRMZM5G879240 // GRMZM2G158766
GO:0006643	P	membrane lipid metabolic process	5	3492	46	39203	0.41	1	// GRMZM2G142873 // GRMZM2G104833 // GRMZM2G374827 // GRMZM2G077233 // GRMZM2G017405
GO:0006575	P	cellular amino acid derivative metabolic process	14	3492	144	39203	0.42	1	// GRMZM2G090722 // GRMZM2G145870 // GRMZM2G311919 // GRMZM2G108912 // GRMZM2G054559 // GRMZM2G379252 // GRMZM2G046191 // GRMZM2G054465 // GRMZM2G179792 // GRMZM2G073950 // GRMZM2G161337 // GRMZM5G842071 // GRMZM2G169516 // GRMZM2G122198
GO:0032312	P	regulation of ARF GTPase activity	7	3492	68	39203	0.42	1	// GRMZM2G341732 // GRMZM2G071582 // GRMZM5G872204 // GRMZM2G129354 // GRMZM2G109472 // GRMZM2G083546 // GRMZM2G059225
GO:0016052	P	carbohydrate catabolic process	38	3492	408	39203	0.42	1	// GRMZM2G068913 // GRMZM2G023528 // GRMZM2G042502 // GRMZM2G129817 // GRMZM2G139360 // GRMZM2G446253 // AC197578.4_FG001 // GRMZM5G879882 // GRMZM2G481529 // GRMZM2G140150 // GRMZM2G009591 // GRMZM2G131539 // GRMZM2G124593 // GRMZM2G099454 // GRMZM2G031613 // GRMZM5G824600 // AC194439.3_FG002 // GRMZM2G019050 // GRMZM5G816636 // GRMZM2G014813 // GRMZM2G002656 // GRMZM2G334628 // GRMZM2G142863 //…
GO:0044264	P	cellular polysaccharide metabolic process	23	3492	243	39203	0.42	1	// GRMZM2G113432 // GRMZM2G017405 // GRMZM2G111529 // GRMZM2G082580 // GRMZM2G110145 // GRMZM2G074546 // GRMZM2G119256 // GRMZM2G044744 // GRMZM2G084802 // GRMZM2G038598 // GRMZM2G018241 // GRMZM2G326643 // GRMZM2G008263 // GRMZM2G024993 // GRMZM2G032852 // GRMZM2G180922 // GRMZM2G060837 // GRMZM2G027955 // GRMZM2G121612 // GRMZM2G348551 // GRMZM2G039454 // GRMZM2G465764 // GRMZM2G088361
GO:0019725	P	cellular homeostasis	24	3492	255	39203	0.43	1	// GRMZM2G085249 // GRMZM2G136522 // GRMZM2G083755 // GRMZM2G048324 // GRMZM2G147210 // GRMZM2G152958 // GRMZM2G067063 // GRMZM2G085000 // GRMZM5G897342 // GRMZM2G159535 // GRMZM5G843368 // GRMZM2G067373 // GRMZM2G170382 // GRMZM2G150295 // GRMZM2G110742 // GRMZM2G145595 // AC199782.5_FG001 // GRMZM2G441144 // GRMZM2G176443 // GRMZM2G014832 // GRMZM2G012209 // GRMZM2G033829 // GRMZM2G062342 // GR…
GO:0042026	P	protein refolding	7	3492	70	39203	0.44	1	// GRMZM2G043383 // GRMZM2G039263 // GRMZM2G074790 // GRMZM2G109425 // GRMZM2G321767 // GRMZM2G069765 // GRMZM2G416120
GO:0006633	P	fatty acid biosynthetic process	15	3492	159	39203	0.46	1	// GRMZM2G007757 // GRMZM2G127067 // GRMZM2G155580 // GRMZM2G012863 // GRMZM2G099696 // GRMZM2G091715 // AC197672.3_FG002 // GRMZM2G152105 // GRMZM2G152135 // GRMZM5G836378 // GRMZM2G377341 // GRMZM2G024482 // GRMZM2G085827 // GRMZM2G176301 // GRMZM2G099097
GO:0006821	P	chloride transport	7	3492	71	39203	0.46	1	// GRMZM2G170382 // GRMZM2G128969 // GRMZM2G043030 // GRMZM2G113409 // GRMZM2G012209 // GRMZM2G080079 // GRMZM2G397836
GO:0042398	P	cellular amino acid derivative biosynthetic process	6	3492	61	39203	0.47	1	// GRMZM2G090722 // GRMZM2G311919 // GRMZM2G379252 // GRMZM2G054465 // GRMZM2G073950 // GRMZM2G161337
GO:0006508	P	proteolysis	145	3492	1613	39203	0.47	1	// GRMZM2G110408 // GRMZM2G151944 // GRMZM2G030762 // GRMZM2G044697 // AC155377.1_FG002 // GRMZM2G122843 // GRMZM2G005036 // GRMZM2G462537 // GRMZM2G416964 // GRMZM2G057159 // GRMZM2G039930 // GRMZM2G033375 // GRMZM2G101438 // GRMZM2G377780 // AC203989.4_FG001 // GRMZM2G175474 // GRMZM2G038401 // GRMZM2G156069 // GRMZM2G451483 // GRMZM2G062638 // GRMZM2G016511 // GRMZM2G029307 // GRMZM2G143139 //…
GO:0007275	P	multicellular organismal development	10	3492	107	39203	0.49	1	// GRMZM2G027307 // GRMZM2G159032 // GRMZM5G829840 // GRMZM2G016805 // GRMZM2G181251 // GRMZM2G002948 // GRMZM2G041697 // GRMZM2G179002 // GRMZM2G472991 // GRMZM2G034833
GO:0009310	P	amine catabolic process	5	3492	51	39203	0.49	1	// GRMZM2G100260 // GRMZM2G051208 // GRMZM5G876898 // GRMZM2G154093 // GRMZM2G433002
GO:0009063	P	cellular amino acid catabolic process	5	3492	51	39203	0.49	1	// GRMZM2G100260 // GRMZM2G051208 // GRMZM5G876898 // GRMZM2G154093 // GRMZM2G433002
GO:0032012	P	regulation of ARF protein signal transduction	7	3492	75	39203	0.51	1	// GRMZM2G341732 // GRMZM2G071582 // GRMZM5G872204 // GRMZM2G129354 // GRMZM2G109472 // GRMZM2G083546 // GRMZM2G059225
GO:0006091	P	generation of precursor metabolites and energy	63	3492	705	39203	0.51	1	// GRMZM2G068913 // GRMZM5G816636 // GRMZM2G023528 // GRMZM2G042502 // GRMZM2G129817 // GRMZM2G139360 // GRMZM2G446253 // GRMZM2G128995 // AC197578.4_FG001 // GRMZM5G879882 // GRMZM2G481529 // GRMZM2G157018 // GRMZM2G140150 // GRMZM2G009591 // GRMZM5G879240 // GRMZM2G131539 // GRMZM2G135588 // GRMZM2G042933 // GRMZM2G124593 // GRMZM2G093855 // GRMZM5G824600 // AC194439.3_FG002 // GRMZM2G321725 //…
GO:0032011	P	ARF protein signal transduction	7	3492	75	39203	0.51	1	// GRMZM2G341732 // GRMZM2G071582 // GRMZM5G872204 // GRMZM2G129354 // GRMZM2G109472 // GRMZM2G083546 // GRMZM2G059225
GO:0042254	P	ribosome biogenesis	10	3492	110	39203	0.52	1	// GRMZM2G336065 // GRMZM2G061105 // AC233870.1_FG003 // AC212227.3_FG006 // GRMZM5G870752 // GRMZM2G174669 // GRMZM2G128579 // GRMZM5G868062 // GRMZM2G041328 // GRMZM2G014276
GO:0022613	P	ribonucleoprotein complex biogenesis	10	3492	110	39203	0.52	1	// GRMZM2G336065 // GRMZM2G061105 // AC233870.1_FG003 // AC212227.3_FG006 // GRMZM5G870752 // GRMZM2G174669 // GRMZM2G128579 // GRMZM5G868062 // GRMZM2G041328 // GRMZM2G014276
GO:0051187	P	cofactor catabolic process	5	3492	54	39203	0.53	1	// GRMZM2G101004 // GRMZM5G807639 // GRMZM2G010823 // GRMZM2G079538 // GRMZM2G135588
GO:0030243	P	cellulose metabolic process	6	3492	65	39203	0.53	1	// GRMZM2G113432 // GRMZM2G039454 // GRMZM2G018241 // GRMZM2G082580 // GRMZM2G110145 // GRMZM2G074546
GO:0030244	P	cellulose biosynthetic process	6	3492	65	39203	0.53	1	// GRMZM2G113432 // GRMZM2G039454 // GRMZM2G018241 // GRMZM2G082580 // GRMZM2G110145 // GRMZM2G074546
GO:0032502	P	developmental process	10	3492	111	39203	0.53	1	// GRMZM2G027307 // GRMZM2G159032 // GRMZM5G829840 // GRMZM2G016805 // GRMZM2G181251 // GRMZM2G002948 // GRMZM2G041697 // GRMZM2G179002 // GRMZM2G472991 // GRMZM2G034833
GO:0009067	P	aspartate family amino acid biosynthetic process	6	3492	66	39203	0.54	1	// GRMZM2G090722 // GRMZM2G119248 // GRMZM2G167156 // GRMZM2G093175 // GRMZM2G136712 // GRMZM2G574782
GO:0046395	P	carboxylic acid catabolic process	5	3492	55	39203	0.55	1	// GRMZM2G100260 // GRMZM2G051208 // GRMZM5G876898 // GRMZM2G154093 // GRMZM2G433002
GO:0016054	P	organic acid catabolic process	5	3492	55	39203	0.55	1	// GRMZM2G100260 // GRMZM2G051208 // GRMZM5G876898 // GRMZM2G154093 // GRMZM2G433002
GO:0006612	P	protein targeting to membrane	5	3492	55	39203	0.55	1	// GRMZM2G113093 // GRMZM2G127230 // GRMZM2G073123 // GRMZM2G073630 // GRMZM2G168096
GO:0023034	P	intracellular signaling pathway	8	3492	91	39203	0.57	1	// GRMZM2G022054 // GRMZM2G067373 // GRMZM2G409224 // GRMZM2G475583 // GRMZM5G897976 // GRMZM2G357660 // GRMZM2G048324 // GRMZM2G368206
GO:0015833	P	peptide transport	10	3492	114	39203	0.57	1	// GRMZM2G101576 // GRMZM2G156145 // GRMZM2G167138 // GRMZM2G137421 // GRMZM2G378604 // GRMZM2G012434 // GRMZM2G104542 // GRMZM2G061303 // GRMZM2G020484 // GRMZM5G867390
GO:0010876	P	lipid localization	9	3492	104	39203	0.58	1	// GRMZM2G132531 // GRMZM2G133421 // GRMZM2G326677 // GRMZM2G136367 // GRMZM2G135236 // GRMZM2G027860 // GRMZM2G100650 // GRMZM2G125556 // GRMZM2G004466
GO:0006869	P	lipid transport	9	3492	104	39203	0.58	1	// GRMZM2G132531 // GRMZM2G133421 // GRMZM2G326677 // GRMZM2G136367 // GRMZM2G135236 // GRMZM2G027860 // GRMZM2G100650 // GRMZM2G125556 // GRMZM2G004466
GO:0000096	P	sulfur amino acid metabolic process	5	3492	58	39203	0.59	1	// GRMZM2G167156 // GRMZM2G060470 // GRMZM2G104269 // GRMZM2G574782 // GRMZM2G133359
GO:0006857	P	oligopeptide transport	9	3492	105	39203	0.59	1	// GRMZM2G101576 // GRMZM2G167138 // GRMZM2G020484 // GRMZM2G378604 // GRMZM2G012434 // GRMZM2G104542 // GRMZM2G061303 // GRMZM2G137421 // GRMZM5G867390
GO:0006414	P	translational elongation	9	3492	106	39203	0.6	1	// GRMZM2G129804 // GRMZM2G031545 // GRMZM2G110509 // GRMZM2G095534 // GRMZM2G075630 // GRMZM2G136889 // GRMZM2G153541 // GRMZM2G151193 // GRMZM2G056393
GO:0006631	P	fatty acid metabolic process	16	3492	187	39203	0.6	1	// GRMZM2G007757 // GRMZM2G099696 // GRMZM2G127067 // GRMZM2G155580 // GRMZM2G012863 // GRMZM2G117357 // GRMZM2G091715 // AC197672.3_FG002 // GRMZM2G152105 // GRMZM2G152135 // GRMZM5G836378 // GRMZM2G377341 // GRMZM2G024482 // GRMZM2G085827 // GRMZM2G176301 // GRMZM2G099097
GO:0006119	P	oxidative phosphorylation	21	3492	245	39203	0.6	1	// GRMZM2G150367 // GRMZM2G321725 // GRMZM2G042933 // GRMZM2G157018 // GRMZM2G701207 // GRMZM2G047476 // GRMZM2G019999 // GRMZM2G163233 // GRMZM2G093855 // GRMZM2G144372 // GRMZM2G128995 // GRMZM2G318346 // GRMZM2G156068 // GRMZM2G104418 // GRMZM2G030167 // GRMZM2G421857 // GRMZM2G041275 // GRMZM2G128877 // AC216067.3_FG002 // GRMZM5G879240 // GRMZM2G158766
GO:0005976	P	polysaccharide metabolic process	28	3492	328	39203	0.61	1	// GRMZM2G113432 // GRMZM2G099454 // GRMZM2G017405 // GRMZM2G111529 // GRMZM2G082580 // GRMZM2G110145 // GRMZM2G074546 // GRMZM2G119256 // GRMZM2G044744 // GRMZM2G084802 // GRMZM2G038598 // GRMZM2G064366 // GRMZM2G142437 // GRMZM2G018241 // GRMZM2G326643 // GRMZM2G008263 // GRMZM2G133421 // GRMZM2G024993 // GRMZM2G032852 // GRMZM2G180922 // GRMZM2G060837 // GRMZM2G027955 // GRMZM2G121612 // GRMZM…
GO:0006221	P	pyrimidine nucleotide biosynthetic process	6	3492	71	39203	0.61	1	// GRMZM2G153058 // AC234185.1_FG004 // GRMZM2G109472 // GRMZM2G132547 // GRMZM2G139880 // GRMZM2G178576
GO:0006887	P	exocytosis	6	3492	72	39203	0.62	1	// GRMZM2G022159 // GRMZM2G390691 // GRMZM5G830776 // GRMZM2G012942 // GRMZM2G052880 // GRMZM2G003734
GO:0045454	P	cell redox homeostasis	19	3492	225	39203	0.62	1	// GRMZM2G147210 // GRMZM2G152958 // GRMZM5G843368 // GRMZM2G145595 // GRMZM2G441144 // GRMZM2G085249 // GRMZM2G136522 // GRMZM2G067373 // GRMZM2G176443 // GRMZM2G067063 // GRMZM2G085000 // GRMZM2G014832 // GRMZM5G897342 // GRMZM2G172357 // GRMZM2G150295 // GRMZM2G048324 // GRMZM2G110742 // GRMZM2G033829 // GRMZM2G159535
GO:0033365	P	protein localization in organelle	6	3492	73	39203	0.63	1	// GRMZM2G073630 // GRMZM2G168096 // GRMZM2G439339 // GRMZM2G073123 // GRMZM2G113093 // GRMZM2G127230
GO:0006220	P	pyrimidine nucleotide metabolic process	6	3492	73	39203	0.63	1	// GRMZM2G153058 // AC234185.1_FG004 // GRMZM2G109472 // GRMZM2G132547 // GRMZM2G139880 // GRMZM2G178576
GO:0006412	P	translation	162	3492	1871	39203	0.65	1	// GRMZM5G851698 // GRMZM2G108348 // GRMZM2G129804 // GRMZM2G318010 // GRMZM2G159250 // GRMZM2G477694 // GRMZM2G091586 // GRMZM2G015432 // GRMZM2G028929 // GRMZM2G056393 // GRMZM2G018770 // GRMZM2G378717 // GRMZM2G007103 // GRMZM2G109651 // GRMZM2G348666 // GRMZM2G009412 // GRMZM2G032049 // GRMZM5G852185 // GRMZM2G088880 // GRMZM2G070553 // GRMZM5G820996 // GRMZM2G084757 // GRMZM2G074085 // GRMZM…
GO:0070271	P	protein complex biogenesis	50	3492	593	39203	0.67	1	// GRMZM2G360541 // GRMZM2G015596 // GRMZM2G332809 // GRMZM2G022318 // GRMZM2G092581 // GRMZM2G162531 // GRMZM2G385050 // GRMZM2G308570 // GRMZM2G312672 // GRMZM2G056419 // GRMZM2G393471 // GRMZM2G078379 // GRMZM2G011777 // GRMZM2G091586 // GRMZM2G424205 // GRMZM2G120942 // GRMZM2G143392 // GRMZM2G329033 // GRMZM5G830932 // GRMZM2G139643 // GRMZM2G096909 // GRMZM2G340353 // GRMZM2G408096 // GRMZM…
GO:0006461	P	protein complex assembly	50	3492	593	39203	0.67	1	// GRMZM2G360541 // GRMZM2G015596 // GRMZM2G332809 // GRMZM2G022318 // GRMZM2G092581 // GRMZM2G162531 // GRMZM2G385050 // GRMZM2G308570 // GRMZM2G312672 // GRMZM2G056419 // GRMZM2G393471 // GRMZM2G078379 // GRMZM2G011777 // GRMZM2G091586 // GRMZM2G424205 // GRMZM2G120942 // GRMZM2G143392 // GRMZM2G329033 // GRMZM5G830932 // GRMZM2G139643 // GRMZM2G096909 // GRMZM2G340353 // GRMZM2G408096 // GRMZM…
GO:0006605	P	protein targeting	7	3492	89	39203	0.68	1	// GRMZM2G073630 // GRMZM2G178072 // GRMZM2G168096 // GRMZM2G439339 // GRMZM2G073123 // GRMZM2G113093 // GRMZM2G127230
GO:0044092	P	negative regulation of molecular function	5	3492	66	39203	0.7	1	// GRMZM2G052365 // GRMZM2G031613 // GRMZM2G057159 // GRMZM2G377780 // GRMZM2G345622
GO:0006855	P	multidrug transport	6	3492	79	39203	0.7	1	// GRMZM2G021055 // GRMZM2G031938 // GRMZM2G080450 // GRMZM2G079127 // GRMZM2G169539 // GRMZM5G805874
GO:0043086	P	negative regulation of catalytic activity	5	3492	66	39203	0.7	1	// GRMZM2G052365 // GRMZM2G031613 // GRMZM2G057159 // GRMZM2G377780 // GRMZM2G345622
GO:0000160	P	two-component signal transduction system (phosphorelay)	7	3492	92	39203	0.71	1	// GRMZM2G158252 // GRMZM2G033962 // GRMZM2G090264 // GRMZM2G005732 // GRMZM2G126266 // GRMZM2G451604 // GRMZM2G108694
GO:0071103	P	DNA conformation change	35	3492	428	39203	0.71	1	// GRMZM2G155281 // GRMZM2G102181 // GRMZM2G048434 // GRMZM2G092723 // GRMZM2G303655 // GRMZM2G054651 // GRMZM2G140051 // GRMZM2G359331 // GRMZM2G326328 // GRMZM2G450937 // GRMZM2G301405 // AC203761.3_FG002 // GRMZM2G131943 // GRMZM2G129913 // GRMZM2G116135 // GRMZM2G149289 // GRMZM2G092451 // GRMZM2G059179 // GRMZM2G087817 // GRMZM2G154839 // GRMZM2G110622 // GRMZM2G097640 // GRMZM2G061105 // GR…
GO:0006413	P	translational initiation	6	3492	85	39203	0.76	1	// GRMZM2G536584 // GRMZM2G002616 // GRMZM2G109651 // GRMZM2G091586 // GRMZM2G007038 // GRMZM2G012216
GO:0010033	P	response to organic substance	5	3492	72	39203	0.76	1	// GRMZM2G475263 // GRMZM2G078274 // GRMZM2G317900 // GRMZM2G352159 // GRMZM2G169820
GO:0009725	P	response to hormone stimulus	5	3492	72	39203	0.76	1	// GRMZM2G475263 // GRMZM2G078274 // GRMZM2G317900 // GRMZM2G352159 // GRMZM2G169820
GO:0009719	P	response to endogenous stimulus	5	3492	72	39203	0.76	1	// GRMZM2G475263 // GRMZM2G078274 // GRMZM2G317900 // GRMZM2G352159 // GRMZM2G169820
GO:0008219	P	cell death	15	3492	201	39203	0.78	1	// GRMZM2G089259 // GRMZM2G163860 // GRMZM2G002656 // AC195587.4_FG004 // AC230011.2_FG002 // GRMZM2G051974 // GRMZM2G110739 // GRMZM2G094664 // GRMZM2G444543 // GRMZM5G898898 // GRMZM2G403151 // GRMZM2G077068 // GRMZM2G308064 // GRMZM2G180244 // GRMZM2G397557
GO:0006790	P	sulfur metabolic process	10	3492	138	39203	0.78	1	// GRMZM2G379252 // GRMZM2G327406 // GRMZM2G133359 // GRMZM2G167156 // GRMZM2G104269 // GRMZM2G061234 // GRMZM2G060470 // GRMZM2G038922 // GRMZM2G574782 // GRMZM5G895554
GO:0016265	P	death	15	3492	201	39203	0.78	1	// GRMZM2G089259 // GRMZM2G163860 // GRMZM2G002656 // AC195587.4_FG004 // AC230011.2_FG002 // GRMZM2G051974 // GRMZM2G110739 // GRMZM2G094664 // GRMZM2G444543 // GRMZM5G898898 // GRMZM2G403151 // GRMZM2G077068 // GRMZM2G308064 // GRMZM2G180244 // GRMZM2G397557
GO:0006952	P	defense response	48	3492	608	39203	0.81	1	// GRMZM2G117612 // GRMZM2G114190 // GRMZM2G109805 // GRMZM2G067456 // GRMZM2G094664 // GRMZM2G093050 // GRMZM2G006943 // GRMZM2G169320 // GRMZM2G403151 // GRMZM2G172014 // GRMZM2G104425 // GRMZM2G180244 // GRMZM2G464976 // GRMZM2G037411 // GRMZM2G163860 // GRMZM2G148913 // GRMZM2G387383 // AC195587.4_FG004 // GRMZM5G848602 // GRMZM2G450937 // GRMZM2G113056 // GRMZM2G027021 // GRMZM2G363801 // GR…
GO:0012501	P	programmed cell death	12	3492	168	39203	0.81	1	// GRMZM2G163860 // GRMZM2G002656 // AC195587.4_FG004 // AC230011.2_FG002 // GRMZM2G094664 // GRMZM2G444543 // GRMZM5G898898 // GRMZM2G403151 // GRMZM2G077068 // GRMZM2G308064 // GRMZM2G180244 // GRMZM2G397557
GO:0006915	P	apoptosis	12	3492	168	39203	0.81	1	// GRMZM2G163860 // GRMZM2G002656 // AC195587.4_FG004 // AC230011.2_FG002 // GRMZM2G094664 // GRMZM2G444543 // GRMZM5G898898 // GRMZM2G403151 // GRMZM2G077068 // GRMZM2G308064 // GRMZM2G180244 // GRMZM2G397557
GO:0044272	P	sulfur compound biosynthetic process	6	3492	96	39203	0.85	1	// GRMZM2G379252 // GRMZM2G133359 // GRMZM2G167156 // GRMZM2G104269 // GRMZM2G038922 // GRMZM2G574782
GO:0051258	P	protein polymerization	12	3492	178	39203	0.86	1	// GRMZM2G360541 // GRMZM2G056419 // GRMZM2G153292 // GRMZM2G340353 // GRMZM2G051782 // GRMZM2G138920 // GRMZM2G332809 // AC234520.1_FG005 // GRMZM2G414496 // GRMZM2G108976 // GRMZM2G178801 // GRMZM2G162531
GO:0022414	P	reproductive process	5	3492	85	39203	0.87	1	// GRMZM2G158153 // GRMZM2G465999 // GRMZM2G166771 // GRMZM2G322723 // GRMZM2G454511
GO:0032774	P	RNA biosynthetic process	195	3492	2364	39203	0.87	1	// GRMZM2G405699 // GRMZM2G360541 // GRMZM2G052890 // GRMZM2G087095 // GRMZM2G481843 // GRMZM2G308570 // GRMZM2G080509 // GRMZM5G884349 // AC233979.1_FG009 // GRMZM2G091586 // GRMZM2G034876 // GRMZM2G120942 // GRMZM2G004641 // GRMZM2G329033 // GRMZM5G830932 // GRMZM2G101635 // GRMZM2G063262 // GRMZM2G015534 // GRMZM2G139024 // GRMZM2G176677 // GRMZM5G834335 // GRMZM2G109651 // GRMZM2G396231 // AC…
GO:0006351	P	transcription, DNA-dependent	194	3492	2362	39203	0.88	1	// GRMZM2G405699 // GRMZM2G360541 // GRMZM2G052890 // GRMZM2G087095 // GRMZM2G481843 // GRMZM2G308570 // GRMZM2G080509 // GRMZM5G884349 // AC233979.1_FG009 // GRMZM2G091586 // GRMZM2G034876 // GRMZM2G120942 // GRMZM2G004641 // GRMZM2G329033 // GRMZM5G830932 // GRMZM2G101635 // GRMZM2G063262 // GRMZM2G015534 // GRMZM2G139024 // GRMZM2G176677 // GRMZM5G834335 // GRMZM2G109651 // GRMZM2G396231 // AC…
GO:0046903	P	secretion	8	3492	130	39203	0.89	1	// GRMZM2G022159 // GRMZM2G390691 // GRMZM5G830776 // GRMZM2G012942 // GRMZM2G151529 // GRMZM2G003734 // GRMZM2G080816 // GRMZM2G052880
GO:0043933	P	macromolecular complex subunit organization	72	3492	929	39203	0.89	1	// GRMZM2G360541 // GRMZM2G015596 // GRMZM2G332809 // GRMZM2G022318 // GRMZM2G092581 // GRMZM2G155281 // GRMZM2G133314 // GRMZM2G340353 // GRMZM2G308570 // GRMZM2G312672 // AC233979.1_FG009 // GRMZM2G393471 // GRMZM2G078379 // GRMZM2G011777 // GRMZM2G091586 // GRMZM2G424205 // GRMZM2G108976 // GRMZM2G120942 // GRMZM2G143392 // GRMZM2G056419 // GRMZM2G329033 // GRMZM5G830932 // GRMZM2G139643 // GR…
GO:0032940	P	secretion by cell	8	3492	130	39203	0.89	1	// GRMZM2G022159 // GRMZM2G390691 // GRMZM5G830776 // GRMZM2G012942 // GRMZM2G151529 // GRMZM2G003734 // GRMZM2G080816 // GRMZM2G052880
GO:0010467	P	gene expression	512	3492	6042	39203	0.89	1	// GRMZM2G129804 // GRMZM2G308570 // GRMZM2G115198 // GRMZM2G122843 // GRMZM5G874167 // GRMZM2G120942 // GRMZM2G128579 // GRMZM5G862017 // GRMZM2G080509 // GRMZM2G018770 // GRMZM2G063262 // GRMZM2G101689 // GRMZM2G109651 // GRMZM5G852185 // GRMZM2G088880 // GRMZM2G100462 // GRMZM2G378653 // GRMZM5G820996 // GRMZM2G097059 // GRMZM2G154087 // GRMZM2G092550 // GRMZM2G324703 // GRMZM2G153541 // GRMZM…
GO:0043623	P	cellular protein complex assembly	14	3492	226	39203	0.93	1	// GRMZM2G360541 // GRMZM2G332809 // GRMZM2G092616 // GRMZM2G096909 // GRMZM2G340353 // GRMZM2G051782 // GRMZM2G138920 // GRMZM2G056419 // AC234520.1_FG005 // GRMZM2G414496 // GRMZM2G108976 // GRMZM2G153292 // GRMZM2G178801 // GRMZM2G162531
GO:0002376	P	immune system process	24	3492	363	39203	0.94	1	// GRMZM2G117612 // GRMZM2G109805 // GRMZM2G093050 // GRMZM2G006943 // GRMZM2G169320 // GRMZM2G044100 // GRMZM2G464976 // GRMZM2G071147 // GRMZM2G097775 // GRMZM2G114190 // GRMZM2G148913 // GRMZM2G109472 // GRMZM2G037411 // GRMZM2G089676 // GRMZM2G019050 // GRMZM2G105473 // GRMZM2G027976 // GRMZM5G877941 // GRMZM2G075431 // GRMZM2G003509 // GRMZM2G063827 // GRMZM2G033746 // GRMZM2G096169 // GRMZM…
GO:0051259	P	protein oligomerization	9	3492	164	39203	0.95	1	// GRMZM2G139643 // GRMZM2G022318 // GRMZM2G092581 // GRMZM2G165901 // GRMZM2G424205 // GRMZM2G120175 // GRMZM2G097775 // GRMZM2G060564 // GRMZM2G375222
GO:0051260	P	protein homooligomerization	9	3492	164	39203	0.95	1	// GRMZM2G139643 // GRMZM2G022318 // GRMZM2G092581 // GRMZM2G165901 // GRMZM2G424205 // GRMZM2G120175 // GRMZM2G097775 // GRMZM2G060564 // GRMZM2G375222
GO:0044085	P	cellular component biogenesis	77	3492	1037	39203	0.95	1	// GRMZM2G360541 // GRMZM2G015596 // GRMZM2G332809 // GRMZM2G022318 // GRMZM2G092581 // GRMZM2G155281 // GRMZM2G385050 // AC233870.1_FG003 // GRMZM2G308570 // GRMZM2G312672 // AC233979.1_FG009 // GRMZM2G393471 // GRMZM2G078379 // GRMZM2G011777 // GRMZM2G091586 // GRMZM2G424205 // GRMZM2G108976 // GRMZM2G120942 // GRMZM2G128579 // GRMZM2G329033 // GRMZM5G830932 // GRMZM2G139643 // GRMZM2G056419 //…
GO:0016068	P	type I hypersensitivity	19	3492	312	39203	0.96	1	// GRMZM2G105473 // GRMZM2G027976 // GRMZM2G117612 // GRMZM2G071147 // GRMZM2G114190 // GRMZM2G109805 // GRMZM2G063827 // GRMZM5G877941 // GRMZM2G148913 // GRMZM2G033746 // GRMZM2G019050 // GRMZM2G006943 // GRMZM2G169320 // GRMZM2G093050 // GRMZM5G820727 // GRMZM2G037411 // GRMZM2G089676 // GRMZM2G096169 // GRMZM2G464976
GO:0016064	P	immunoglobulin mediated immune response	19	3492	312	39203	0.96	1	// GRMZM2G105473 // GRMZM2G027976 // GRMZM2G117612 // GRMZM2G071147 // GRMZM2G114190 // GRMZM2G109805 // GRMZM2G063827 // GRMZM5G877941 // GRMZM2G148913 // GRMZM2G033746 // GRMZM2G019050 // GRMZM2G006943 // GRMZM2G169320 // GRMZM2G093050 // GRMZM5G820727 // GRMZM2G037411 // GRMZM2G089676 // GRMZM2G096169 // GRMZM2G464976
GO:0002460	P	adaptive immune response based on somatic recombination of immune receptors built from immunoglobulin superfamily domains	19	3492	312	39203	0.96	1	// GRMZM2G105473 // GRMZM2G027976 // GRMZM2G117612 // GRMZM2G071147 // GRMZM2G114190 // GRMZM2G109805 // GRMZM2G063827 // GRMZM5G877941 // GRMZM2G148913 // GRMZM2G033746 // GRMZM2G019050 // GRMZM2G006943 // GRMZM2G169320 // GRMZM2G093050 // GRMZM5G820727 // GRMZM2G037411 // GRMZM2G089676 // GRMZM2G096169 // GRMZM2G464976
GO:0022607	P	cellular component assembly	66	3492	909	39203	0.96	1	// GRMZM2G360541 // GRMZM2G015596 // GRMZM2G332809 // GRMZM2G022318 // GRMZM2G092581 // GRMZM2G155281 // GRMZM2G385050 // GRMZM2G308570 // GRMZM2G312672 // AC233979.1_FG009 // GRMZM2G393471 // GRMZM2G078379 // GRMZM2G011777 // GRMZM2G091586 // GRMZM2G424205 // GRMZM2G108976 // GRMZM2G120942 // GRMZM2G143392 // GRMZM2G329033 // GRMZM5G830932 // GRMZM2G139643 // GRMZM2G056419 // GRMZM2G096909 // GR…
GO:0002438	P	acute inflammatory response to antigenic stimulus	19	3492	312	39203	0.96	1	// GRMZM2G105473 // GRMZM2G027976 // GRMZM2G117612 // GRMZM2G071147 // GRMZM2G114190 // GRMZM2G109805 // GRMZM2G063827 // GRMZM5G877941 // GRMZM2G148913 // GRMZM2G033746 // GRMZM2G019050 // GRMZM2G006943 // GRMZM2G169320 // GRMZM2G093050 // GRMZM5G820727 // GRMZM2G037411 // GRMZM2G089676 // GRMZM2G096169 // GRMZM2G464976
GO:0002437	P	inflammatory response to antigenic stimulus	19	3492	312	39203	0.96	1	// GRMZM2G105473 // GRMZM2G027976 // GRMZM2G117612 // GRMZM2G071147 // GRMZM2G114190 // GRMZM2G109805 // GRMZM2G063827 // GRMZM5G877941 // GRMZM2G148913 // GRMZM2G033746 // GRMZM2G019050 // GRMZM2G006943 // GRMZM2G169320 // GRMZM2G093050 // GRMZM5G820727 // GRMZM2G037411 // GRMZM2G089676 // GRMZM2G096169 // GRMZM2G464976
GO:0006954	P	inflammatory response	19	3492	312	39203	0.96	1	// GRMZM2G105473 // GRMZM2G027976 // GRMZM2G117612 // GRMZM2G071147 // GRMZM2G114190 // GRMZM2G109805 // GRMZM2G063827 // GRMZM5G877941 // GRMZM2G148913 // GRMZM2G033746 // GRMZM2G019050 // GRMZM2G006943 // GRMZM2G169320 // GRMZM2G093050 // GRMZM5G820727 // GRMZM2G037411 // GRMZM2G089676 // GRMZM2G096169 // GRMZM2G464976
GO:0002526	P	acute inflammatory response	19	3492	312	39203	0.96	1	// GRMZM2G105473 // GRMZM2G027976 // GRMZM2G117612 // GRMZM2G071147 // GRMZM2G114190 // GRMZM2G109805 // GRMZM2G063827 // GRMZM5G877941 // GRMZM2G148913 // GRMZM2G033746 // GRMZM2G019050 // GRMZM2G006943 // GRMZM2G169320 // GRMZM2G093050 // GRMZM5G820727 // GRMZM2G037411 // GRMZM2G089676 // GRMZM2G096169 // GRMZM2G464976
GO:0002524	P	hypersensitivity	19	3492	312	39203	0.96	1	// GRMZM2G105473 // GRMZM2G027976 // GRMZM2G117612 // GRMZM2G071147 // GRMZM2G114190 // GRMZM2G109805 // GRMZM2G063827 // GRMZM5G877941 // GRMZM2G148913 // GRMZM2G033746 // GRMZM2G019050 // GRMZM2G006943 // GRMZM2G169320 // GRMZM2G093050 // GRMZM5G820727 // GRMZM2G037411 // GRMZM2G089676 // GRMZM2G096169 // GRMZM2G464976
GO:0019724	P	B cell mediated immunity	19	3492	312	39203	0.96	1	// GRMZM2G105473 // GRMZM2G027976 // GRMZM2G117612 // GRMZM2G071147 // GRMZM2G114190 // GRMZM2G109805 // GRMZM2G063827 // GRMZM5G877941 // GRMZM2G148913 // GRMZM2G033746 // GRMZM2G019050 // GRMZM2G006943 // GRMZM2G169320 // GRMZM2G093050 // GRMZM5G820727 // GRMZM2G037411 // GRMZM2G089676 // GRMZM2G096169 // GRMZM2G464976
GO:0065003	P	macromolecular complex assembly	64	3492	882	39203	0.96	1	// GRMZM2G360541 // GRMZM2G015596 // GRMZM2G332809 // GRMZM2G022318 // GRMZM2G092581 // GRMZM2G155281 // GRMZM2G385050 // GRMZM2G308570 // GRMZM2G312672 // AC233979.1_FG009 // GRMZM2G393471 // GRMZM2G078379 // GRMZM2G011777 // GRMZM2G091586 // GRMZM2G424205 // GRMZM2G108976 // GRMZM2G120942 // GRMZM2G143392 // GRMZM2G329033 // GRMZM5G830932 // GRMZM2G139643 // GRMZM2G056419 // GRMZM2G096909 // GR…
GO:0042221	P	response to chemical stimulus	43	3492	626	39203	0.96	1	// GRMZM2G137839 // GRMZM2G136522 // GRMZM2G079127 // AC197758.3_FG004 // GRMZM5G884600 // GRMZM2G094742 // GRMZM2G332280 // GRMZM2G120517 // GRMZM2G111679 // GRMZM2G145958 // GRMZM2G021055 // GRMZM2G031938 // GRMZM2G080767 // GRMZM2G102786 // GRMZM2G093490 // GRMZM2G116584 // GRMZM2G132568 // GRMZM5G877788 // GRMZM2G169539 // GRMZM2G352159 // GRMZM2G113332 // GRMZM2G014397 // GRMZM2G072853 // GR…
GO:0002250	P	adaptive immune response	19	3492	312	39203	0.96	1	// GRMZM2G105473 // GRMZM2G027976 // GRMZM2G117612 // GRMZM2G071147 // GRMZM2G114190 // GRMZM2G109805 // GRMZM2G063827 // GRMZM5G877941 // GRMZM2G148913 // GRMZM2G033746 // GRMZM2G019050 // GRMZM2G006943 // GRMZM2G169320 // GRMZM2G093050 // GRMZM5G820727 // GRMZM2G037411 // GRMZM2G089676 // GRMZM2G096169 // GRMZM2G464976
GO:0002449	P	lymphocyte mediated immunity	19	3492	312	39203	0.96	1	// GRMZM2G105473 // GRMZM2G027976 // GRMZM2G117612 // GRMZM2G071147 // GRMZM2G114190 // GRMZM2G109805 // GRMZM2G063827 // GRMZM5G877941 // GRMZM2G148913 // GRMZM2G033746 // GRMZM2G019050 // GRMZM2G006943 // GRMZM2G169320 // GRMZM2G093050 // GRMZM5G820727 // GRMZM2G037411 // GRMZM2G089676 // GRMZM2G096169 // GRMZM2G464976
GO:0002443	P	leukocyte mediated immunity	19	3492	312	39203	0.96	1	// GRMZM2G105473 // GRMZM2G027976 // GRMZM2G117612 // GRMZM2G071147 // GRMZM2G114190 // GRMZM2G109805 // GRMZM2G063827 // GRMZM5G877941 // GRMZM2G148913 // GRMZM2G033746 // GRMZM2G019050 // GRMZM2G006943 // GRMZM2G169320 // GRMZM2G093050 // GRMZM5G820727 // GRMZM2G037411 // GRMZM2G089676 // GRMZM2G096169 // GRMZM2G464976
GO:0002252	P	immune effector process	19	3492	312	39203	0.96	1	// GRMZM2G105473 // GRMZM2G027976 // GRMZM2G117612 // GRMZM2G071147 // GRMZM2G114190 // GRMZM2G109805 // GRMZM2G063827 // GRMZM5G877941 // GRMZM2G148913 // GRMZM2G033746 // GRMZM2G019050 // GRMZM2G006943 // GRMZM2G169320 // GRMZM2G093050 // GRMZM5G820727 // GRMZM2G037411 // GRMZM2G089676 // GRMZM2G096169 // GRMZM2G464976
GO:0006355	P	regulation of transcription, DNA-dependent	170	3492	2208	39203	0.97	1	// GRMZM2G405699 // GRMZM2G360541 // GRMZM2G052890 // GRMZM2G087095 // GRMZM2G481843 // GRMZM2G308570 // GRMZM2G018786 // GRMZM5G884349 // AC233979.1_FG009 // GRMZM2G091586 // GRMZM2G034876 // GRMZM2G004641 // GRMZM5G830932 // GRMZM2G101635 // GRMZM2G063262 // GRMZM2G015534 // GRMZM2G139024 // GRMZM2G176677 // GRMZM2G109651 // GRMZM2G396231 // AC232238.2_FG004 // GRMZM5G866734 // GRMZM2G060000 //…
GO:0006955	P	immune response	22	3492	360	39203	0.97	1	// GRMZM2G117612 // GRMZM2G109805 // GRMZM2G093050 // GRMZM2G006943 // GRMZM2G169320 // GRMZM2G464976 // GRMZM2G071147 // GRMZM2G097775 // GRMZM2G114190 // GRMZM2G148913 // GRMZM2G109472 // GRMZM2G037411 // GRMZM2G089676 // GRMZM2G019050 // GRMZM2G105473 // GRMZM2G027976 // GRMZM5G877941 // GRMZM2G044100 // GRMZM2G063827 // GRMZM2G033746 // GRMZM2G096169 // GRMZM5G820727
GO:0009059	P	macromolecule biosynthetic process	498	3492	6064	39203	0.97	1	// GRMZM2G129804 // GRMZM2G336879 // GRMZM2G308570 // GRMZM5G874167 // GRMZM2G120942 // GRMZM2G103740 // GRMZM2G080509 // GRMZM2G018770 // GRMZM2G119256 // GRMZM2G063262 // GRMZM2G099862 // GRMZM2G109651 // GRMZM5G852185 // GRMZM2G154267 // GRMZM2G088880 // GRMZM2G100462 // GRMZM2G378653 // GRMZM5G820996 // GRMZM2G097059 // GRMZM2G092550 // GRMZM2G153541 // GRMZM2G166713 // GRMZM2G001777 // GRMZM…
GO:0051252	P	regulation of RNA metabolic process	170	3492	2211	39203	0.98	1	// GRMZM2G405699 // GRMZM2G360541 // GRMZM2G052890 // GRMZM2G087095 // GRMZM2G481843 // GRMZM2G308570 // GRMZM2G018786 // GRMZM5G884349 // AC233979.1_FG009 // GRMZM2G091586 // GRMZM2G034876 // GRMZM2G004641 // GRMZM5G830932 // GRMZM2G101635 // GRMZM2G063262 // GRMZM2G015534 // GRMZM2G139024 // GRMZM2G176677 // GRMZM2G109651 // GRMZM2G396231 // AC232238.2_FG004 // GRMZM5G866734 // GRMZM2G060000 //…
GO:0015979	P	photosynthesis	7	3492	149	39203	0.98	1	// GRMZM2G089259 // GRMZM2G112728 // GRMZM2G534116 // GRMZM2G163809 // GRMZM2G022642 // GRMZM2G471904 // GRMZM2G163658
GO:0034645	P	cellular macromolecule biosynthetic process	496	3492	6057	39203	0.98	1	// GRMZM2G129804 // GRMZM2G336879 // GRMZM2G308570 // GRMZM5G874167 // GRMZM2G120942 // GRMZM2G103740 // GRMZM2G080509 // GRMZM2G018770 // GRMZM2G119256 // GRMZM2G063262 // GRMZM2G099862 // GRMZM2G109651 // GRMZM5G852185 // GRMZM2G154267 // GRMZM2G088880 // GRMZM2G100462 // GRMZM2G378653 // GRMZM5G820996 // GRMZM2G097059 // GRMZM2G092550 // GRMZM2G153541 // GRMZM2G166713 // GRMZM2G001777 // GRMZM…
GO:0050789	P	regulation of biological process	353	3492	4504	39203	0.99	1	// GRMZM2G031043 // GRMZM2G308570 // GRMZM2G115198 // GRMZM2G048324 // GRMZM2G080509 // GRMZM2G063262 // GRMZM2G161545 // GRMZM2G099862 // GRMZM2G109651 // GRMZM2G378653 // GRMZM2G097059 // GRMZM2G004161 // GRMZM2G092550 // GRMZM2G015159 // GRMZM2G156145 // GRMZM2G001777 // GRMZM5G898768 // GRMZM2G158024 // GRMZM2G094951 // GRMZM2G157596 // GRMZM2G154883 // GRMZM2G317900 // GRMZM2G416701 // GRMZM…
GO:0006333	P	chromatin assembly or disassembly	21	3492	372	39203	0.99	1	// GRMZM2G359331 // GRMZM2G155281 // GRMZM2G116135 // GRMZM2G010342 // GRMZM2G149289 // GRMZM2G140051 // GRMZM2G484880 // GRMZM2G472428 // GRMZM2G375984 // GRMZM2G059179 // GRMZM2G450937 // GRMZM2G141258 // GRMZM2G060540 // GRMZM2G087817 // GRMZM2G054651 // GRMZM2G044126 // GRMZM2G085111 // GRMZM2G005310 // GRMZM2G316191 // GRMZM2G131943 // GRMZM2G110622
GO:0055114	P	oxidation reduction	209	3492	2743	39203	0.99	1	// GRMZM2G137839 // GRMZM2G126199 // GRMZM2G003692 // GRMZM2G110369 // GRMZM2G169943 // GRMZM2G396856 // GRMZM2G085078 // GRMZM2G097040 // AC197758.3_FG004 // GRMZM2G013042 // GRMZM2G032282 // GRMZM5G824600 // GRMZM2G014376 // GRMZM2G006144 // GRMZM2G137409 // GRMZM2G364901 // GRMZM2G028004 // GRMZM2G101004 // GRMZM2G138152 // GRMZM2G175797 // GRMZM2G169201 // GRMZM2G022642 // GRMZM2G107557 // GR…
GO:0034621	P	cellular macromolecular complex subunit organization	36	3492	600	39203	0.99	1	// GRMZM2G360541 // GRMZM2G332809 // GRMZM2G155281 // GRMZM2G133314 // GRMZM2G056419 // GRMZM2G108976 // GRMZM2G162531 // GRMZM2G364068 // GRMZM2G096909 // GRMZM2G340353 // GRMZM2G054651 // GRMZM2G137498 // GRMZM2G051782 // GRMZM2G140051 // GRMZM2G359331 // GRMZM2G070723 // AC234520.1_FG005 // GRMZM2G450937 // GRMZM2G131943 // GRMZM2G092616 // GRMZM2G116135 // GRMZM2G149289 // GRMZM2G375984 // GR…
GO:0000003	P	reproduction	7	3492	181	39203	1	1	// GRMZM2G465999 // GRMZM5G859316 // GRMZM2G158153 // GRMZM2G322723 // GRMZM2G104013 // GRMZM2G166771 // GRMZM2G454511
GO:0009266	P	response to temperature stimulus	101	3492	1765	39203	1	1	// GRMZM2G009715 // GRMZM2G127374 // GRMZM2G098084 // GRMZM2G119256 // GRMZM2G114190 // GRMZM5G875864 // GRMZM2G056145 // GRMZM2G178072 // GRMZM2G122139 // GRMZM2G451314 // GRMZM2G451483 // GRMZM2G157306 // GRMZM2G044143 // GRMZM2G022632 // GRMZM2G045820 // GRMZM2G027333 // GRMZM2G420119 // GRMZM2G027331 // GRMZM2G020034 // GRMZM2G125850 // GRMZM2G104920 // GRMZM2G108996 // GRMZM2G139858 // GRMZM…
GO:0050794	P	regulation of cellular process	327	3492	4274	39203	1	1	// GRMZM2G405699 // GRMZM2G360541 // GRMZM2G056419 // GRMZM2G052890 // GRMZM2G087095 // GRMZM2G345725 // GRMZM2G481843 // GRMZM2G031043 // GRMZM2G385925 // GRMZM2G308570 // GRMZM2G018786 // GRMZM5G884349 // AC233979.1_FG009 // GRMZM2G117851 // GRMZM2G091586 // GRMZM2G179411 // GRMZM2G034876 // GRMZM2G100505 // GRMZM2G048324 // GRMZM5G830932 // GRMZM2G004641 // GRMZM2G350312 // GRMZM2G080509 // GR…
GO:0010556	P	regulation of macromolecule biosynthetic process	230	3492	3393	39203	1	1	// GRMZM2G405699 // GRMZM2G360541 // GRMZM2G052890 // GRMZM2G087095 // GRMZM2G308570 // GRMZM2G018786 // GRMZM5G884349 // AC233979.1_FG009 // GRMZM2G091586 // GRMZM2G034876 // GRMZM2G004641 // GRMZM2G350312 // GRMZM5G830932 // GRMZM2G033962 // GRMZM2G101635 // GRMZM2G158252 // GRMZM2G015534 // GRMZM2G139024 // GRMZM2G176677 // GRMZM2G406553 // GRMZM2G099862 // GRMZM2G404922 // GRMZM2G109651 // GR…
GO:0031497	P	chromatin assembly	14	3492	322	39203	1	1	// GRMZM2G375984 // GRMZM2G155281 // GRMZM2G116135 // GRMZM2G054651 // GRMZM2G140051 // GRMZM2G359331 // GRMZM2G149289 // GRMZM2G059179 // GRMZM2G450937 // GRMZM2G060540 // GRMZM2G087817 // GRMZM2G085111 // GRMZM2G131943 // GRMZM2G110622
GO:0001659	P	temperature homeostasis	100	3492	1758	39203	1	1	// GRMZM2G009715 // GRMZM2G127374 // GRMZM2G098084 // GRMZM2G119256 // GRMZM2G114190 // GRMZM5G875864 // GRMZM2G056145 // GRMZM2G178072 // GRMZM2G122139 // GRMZM2G451314 // GRMZM2G451483 // GRMZM2G157306 // GRMZM2G064804 // GRMZM2G022632 // GRMZM2G045820 // GRMZM2G027333 // GRMZM2G420119 // GRMZM2G027331 // GRMZM2G020034 // GRMZM2G125850 // GRMZM2G104920 // GRMZM2G108996 // GRMZM2G139858 // GRMZM…
GO:0006979	P	response to oxidative stress	12	3492	315	39203	1	1	// GRMZM2G137839 // GRMZM2G460406 // GRMZM2G136522 // GRMZM2G136534 // AC197758.3_FG004 // GRMZM5G884600 // GRMZM2G014397 // GRMZM2G072853 // GRMZM2G120517 // GRMZM2G006791 // GRMZM2G129775 // GRMZM2G140667
GO:0006334	P	nucleosome assembly	14	3492	322	39203	1	1	// GRMZM2G375984 // GRMZM2G155281 // GRMZM2G116135 // GRMZM2G054651 // GRMZM2G140051 // GRMZM2G359331 // GRMZM2G149289 // GRMZM2G059179 // GRMZM2G450937 // GRMZM2G060540 // GRMZM2G087817 // GRMZM2G085111 // GRMZM2G131943 // GRMZM2G110622
GO:0045449	P	regulation of transcription	229	3492	3352	39203	1	1	// GRMZM2G405699 // GRMZM2G360541 // GRMZM2G052890 // GRMZM2G087095 // GRMZM2G308570 // GRMZM2G018786 // GRMZM5G884349 // AC233979.1_FG009 // GRMZM2G091586 // GRMZM2G034876 // GRMZM2G004641 // GRMZM2G350312 // GRMZM5G830932 // GRMZM2G033962 // GRMZM2G101635 // GRMZM2G158252 // GRMZM2G015534 // GRMZM2G139024 // GRMZM2G176677 // GRMZM2G406553 // GRMZM2G099862 // GRMZM2G404922 // GRMZM2G109651 // GR…
GO:0042592	P	homeostatic process	129	3492	2047	39203	1	1	// GRMZM2G009715 // GRMZM2G048324 // GRMZM2G127374 // GRMZM2G098084 // GRMZM2G119256 // GRMZM2G114190 // GRMZM5G875864 // GRMZM2G067063 // GRMZM2G085000 // GRMZM2G178072 // GRMZM2G122139 // GRMZM2G451314 // GRMZM2G451483 // GRMZM2G157306 // GRMZM2G044143 // GRMZM2G022632 // GRMZM2G441144 // GRMZM2G045820 // GRMZM2G027333 // GRMZM2G420119 // GRMZM2G027331 // GRMZM2G020034 // GRMZM2G125850 // GRMZM…
GO:0019219	P	regulation of nucleobase, nucleoside, nucleotide and nucleic acid metabolic process	229	3492	3370	39203	1	1	// GRMZM2G405699 // GRMZM2G360541 // GRMZM2G052890 // GRMZM2G087095 // GRMZM2G308570 // GRMZM2G018786 // GRMZM5G884349 // AC233979.1_FG009 // GRMZM2G091586 // GRMZM2G034876 // GRMZM2G004641 // GRMZM2G350312 // GRMZM5G830932 // GRMZM2G033962 // GRMZM2G101635 // GRMZM2G158252 // GRMZM2G015534 // GRMZM2G139024 // GRMZM2G176677 // GRMZM2G406553 // GRMZM2G099862 // GRMZM2G404922 // GRMZM2G109651 // GR…
GO:0031326	P	regulation of cellular biosynthetic process	230	3492	3393	39203	1	1	// GRMZM2G405699 // GRMZM2G360541 // GRMZM2G052890 // GRMZM2G087095 // GRMZM2G308570 // GRMZM2G018786 // GRMZM5G884349 // AC233979.1_FG009 // GRMZM2G091586 // GRMZM2G034876 // GRMZM2G004641 // GRMZM2G350312 // GRMZM5G830932 // GRMZM2G033962 // GRMZM2G101635 // GRMZM2G158252 // GRMZM2G015534 // GRMZM2G139024 // GRMZM2G176677 // GRMZM2G406553 // GRMZM2G099862 // GRMZM2G404922 // GRMZM2G109651 // GR…
GO:0009605	P	response to external stimulus	20	3492	405	39203	1	1	// GRMZM2G105473 // GRMZM2G019050 // GRMZM2G027976 // GRMZM2G117612 // GRMZM2G071147 // GRMZM2G114190 // GRMZM2G116584 // GRMZM2G063827 // GRMZM5G877941 // GRMZM2G148913 // GRMZM2G033746 // GRMZM2G109805 // GRMZM2G006943 // GRMZM2G169320 // GRMZM2G093050 // GRMZM5G820727 // GRMZM2G037411 // GRMZM2G089676 // GRMZM2G096169 // GRMZM2G464976
GO:0050826	P	response to freezing	100	3492	1758	39203	1	1	// GRMZM2G009715 // GRMZM2G127374 // GRMZM2G098084 // GRMZM2G119256 // GRMZM2G114190 // GRMZM5G875864 // GRMZM2G056145 // GRMZM2G178072 // GRMZM2G122139 // GRMZM2G451314 // GRMZM2G451483 // GRMZM2G157306 // GRMZM2G064804 // GRMZM2G022632 // GRMZM2G045820 // GRMZM2G027333 // GRMZM2G420119 // GRMZM2G027331 // GRMZM2G020034 // GRMZM2G125850 // GRMZM2G104920 // GRMZM2G108996 // GRMZM2G139858 // GRMZM…
GO:0009889	P	regulation of biosynthetic process	230	3492	3393	39203	1	1	// GRMZM2G405699 // GRMZM2G360541 // GRMZM2G052890 // GRMZM2G087095 // GRMZM2G308570 // GRMZM2G018786 // GRMZM5G884349 // AC233979.1_FG009 // GRMZM2G091586 // GRMZM2G034876 // GRMZM2G004641 // GRMZM2G350312 // GRMZM5G830932 // GRMZM2G033962 // GRMZM2G101635 // GRMZM2G158252 // GRMZM2G015534 // GRMZM2G139024 // GRMZM2G176677 // GRMZM2G406553 // GRMZM2G099862 // GRMZM2G404922 // GRMZM2G109651 // GR…
GO:0015980	P	energy derivation by oxidation of organic compounds	8	3492	205	39203	1	1	// GRMZM2G135588 // GRMZM5G807639 // GRMZM2G318346 // GRMZM2G032852 // GRMZM2G010823 // GRMZM2G027955 // GRMZM2G079538 // GRMZM2G088361
GO:0050896	P	response to stimulus	254	3492	3421	39203	1	1	// GRMZM2G137839 // GRMZM2G109472 // GRMZM2G097573 // GRMZM2G433727 // GRMZM2G172152 // GRMZM2G102625 // AC197758.3_FG004 // GRMZM2G094664 // GRMZM2G169320 // GRMZM2G332280 // GRMZM2G172014 // GRMZM2G111679 // GRMZM2G127374 // GRMZM2G103458 // GRMZM2G119256 // GRMZM2G031938 // GRMZM2G097775 // GRMZM2G044143 // GRMZM2G007103 // GRMZM2G116282 // GRMZM5G875864 // GRMZM2G148913 // GRMZM2G056145 // AC…
GO:0009409	P	response to cold	100	3492	1758	39203	1	1	// GRMZM2G009715 // GRMZM2G127374 // GRMZM2G098084 // GRMZM2G119256 // GRMZM2G114190 // GRMZM5G875864 // GRMZM2G056145 // GRMZM2G178072 // GRMZM2G122139 // GRMZM2G451314 // GRMZM2G451483 // GRMZM2G157306 // GRMZM2G064804 // GRMZM2G022632 // GRMZM2G045820 // GRMZM2G027333 // GRMZM2G420119 // GRMZM2G027331 // GRMZM2G020034 // GRMZM2G125850 // GRMZM2G104920 // GRMZM2G108996 // GRMZM2G139858 // GRMZM…
GO:0034622	P	cellular macromolecular complex assembly	28	3492	553	39203	1	1	// GRMZM2G360541 // GRMZM2G332809 // GRMZM2G155281 // GRMZM2G056419 // GRMZM2G108976 // GRMZM2G162531 // GRMZM2G096909 // GRMZM2G340353 // GRMZM2G054651 // GRMZM2G051782 // GRMZM2G140051 // GRMZM2G359331 // AC234520.1_FG005 // GRMZM2G450937 // GRMZM2G131943 // GRMZM2G092616 // GRMZM2G116135 // GRMZM2G149289 // GRMZM2G375984 // GRMZM2G059179 // GRMZM2G414496 // GRMZM2G087817 // GRMZM2G110622 // GR…
GO:0006323	P	DNA packaging	15	3492	323	39203	1	1	// GRMZM2G375984 // GRMZM2G155281 // GRMZM2G116135 // GRMZM2G054651 // GRMZM2G140051 // GRMZM2G359331 // GRMZM2G149289 // GRMZM2G326328 // GRMZM2G059179 // GRMZM2G450937 // GRMZM2G060540 // GRMZM2G087817 // GRMZM2G085111 // GRMZM2G131943 // GRMZM2G110622
GO:0019222	P	regulation of metabolic process	261	3492	3667	39203	1	1	// GRMZM2G405699 // GRMZM2G360541 // GRMZM2G052890 // GRMZM2G087095 // GRMZM2G345725 // GRMZM2G481843 // GRMZM2G385925 // GRMZM2G308570 // GRMZM2G080509 // GRMZM5G884349 // AC233979.1_FG009 // GRMZM2G091586 // GRMZM2G034876 // GRMZM2G004641 // GRMZM2G350312 // GRMZM5G830932 // GRMZM2G033962 // GRMZM2G101635 // GRMZM2G158252 // GRMZM2G161545 // GRMZM2G139024 // GRMZM2G176677 // GRMZM2G406553 // GR…
GO:0006950	P	response to stress	221	3492	3059	39203	1	1	// GRMZM2G137839 // GRMZM2G097573 // GRMZM2G078178 // GRMZM2G433727 // GRMZM2G172152 // GRMZM2G102625 // AC197758.3_FG004 // GRMZM2G094664 // GRMZM2G169320 // GRMZM2G009715 // GRMZM2G172014 // GRMZM2G111679 // GRMZM2G127374 // GRMZM2G103458 // GRMZM2G119256 // GRMZM2G114190 // GRMZM2G007103 // GRMZM2G116282 // GRMZM5G875864 // GRMZM2G056145 // GRMZM2G131324 // GRMZM5G898898 // GRMZM2G397557 // GR…
GO:0045333	P	cellular respiration	5	3492	159	39203	1	1	// GRMZM5G807639 // GRMZM2G010823 // GRMZM2G079538 // GRMZM2G318346 // GRMZM2G135588
GO:0042309	P	homoiothermy	100	3492	1758	39203	1	1	// GRMZM2G009715 // GRMZM2G127374 // GRMZM2G098084 // GRMZM2G119256 // GRMZM2G114190 // GRMZM5G875864 // GRMZM2G056145 // GRMZM2G178072 // GRMZM2G122139 // GRMZM2G451314 // GRMZM2G451483 // GRMZM2G157306 // GRMZM2G064804 // GRMZM2G022632 // GRMZM2G045820 // GRMZM2G027333 // GRMZM2G420119 // GRMZM2G027331 // GRMZM2G020034 // GRMZM2G125850 // GRMZM2G104920 // GRMZM2G108996 // GRMZM2G139858 // GRMZM…
GO:0006350	P	transcription	269	3492	3730	39203	1	1	// GRMZM2G405699 // GRMZM2G157332 // GRMZM2G052890 // GRMZM2G087095 // GRMZM2G481843 // GRMZM2G474656 // GRMZM2G308570 // GRMZM2G018786 // GRMZM5G884349 // AC233979.1_FG009 // GRMZM2G091586 // GRMZM5G874167 // GRMZM2G034876 // GRMZM2G120942 // GRMZM5G830932 // GRMZM2G004641 // GRMZM2G329033 // GRMZM2G080509 // GRMZM2G033962 // GRMZM2G101635 // GRMZM2G063262 // GRMZM2G015534 // GRMZM2G139024 // GR…
GO:0032501	P	multicellular organismal process	113	3492	1983	39203	1	1	// GRMZM2G009715 // GRMZM2G127374 // GRMZM2G098084 // GRMZM2G119256 // GRMZM2G114190 // GRMZM5G875864 // GRMZM2G181251 // GRMZM2G002948 // GRMZM2G178072 // GRMZM2G122139 // GRMZM2G472991 // GRMZM2G451314 // GRMZM2G451483 // GRMZM2G157306 // GRMZM2G044143 // GRMZM2G022632 // GRMZM2G045820 // GRMZM2G027333 // GRMZM2G420119 // GRMZM2G027331 // GRMZM2G020034 // GRMZM2G125850 // GRMZM2G104920 // GRMZM…
GO:0051171	P	regulation of nitrogen compound metabolic process	229	3492	3370	39203	1	1	// GRMZM2G405699 // GRMZM2G360541 // GRMZM2G052890 // GRMZM2G087095 // GRMZM2G308570 // GRMZM2G018786 // GRMZM5G884349 // AC233979.1_FG009 // GRMZM2G091586 // GRMZM2G034876 // GRMZM2G004641 // GRMZM2G350312 // GRMZM5G830932 // GRMZM2G033962 // GRMZM2G101635 // GRMZM2G158252 // GRMZM2G015534 // GRMZM2G139024 // GRMZM2G176677 // GRMZM2G406553 // GRMZM2G099862 // GRMZM2G404922 // GRMZM2G109651 // GR…
GO:0006310	P	DNA recombination	5	3492	152	39203	1	1	// GRMZM2G451856 // GRMZM2G427067 // GRMZM2G134694 // GRMZM2G319573 // GRMZM2G106732
GO:0080090	P	regulation of primary metabolic process	252	3492	3595	39203	1	1	// GRMZM2G405699 // GRMZM2G360541 // GRMZM2G052890 // GRMZM2G087095 // GRMZM2G481843 // GRMZM2G308570 // GRMZM2G080509 // GRMZM5G884349 // AC233979.1_FG009 // GRMZM2G091586 // GRMZM2G034876 // GRMZM2G004641 // GRMZM2G350312 // GRMZM5G830932 // GRMZM2G033962 // GRMZM2G101635 // GRMZM2G158252 // GRMZM2G161545 // GRMZM2G139024 // GRMZM2G176677 // GRMZM2G406553 // GRMZM2G099862 // GRMZM2G404922 // GR…
GO:0009611	P	response to wounding	19	3492	384	39203	1	1	// GRMZM2G105473 // GRMZM2G027976 // GRMZM2G117612 // GRMZM2G071147 // GRMZM2G114190 // GRMZM2G109805 // GRMZM2G063827 // GRMZM5G877941 // GRMZM2G148913 // GRMZM2G033746 // GRMZM2G019050 // GRMZM2G006943 // GRMZM2G169320 // GRMZM2G093050 // GRMZM5G820727 // GRMZM2G037411 // GRMZM2G089676 // GRMZM2G096169 // GRMZM2G464976
GO:0060255	P	regulation of macromolecule metabolic process	257	3492	3632	39203	1	1	// GRMZM2G405699 // GRMZM2G360541 // GRMZM2G052890 // GRMZM2G087095 // GRMZM2G481843 // GRMZM2G308570 // GRMZM2G080509 // GRMZM5G884349 // AC233979.1_FG009 // GRMZM2G091586 // GRMZM2G034876 // GRMZM2G004641 // GRMZM2G350312 // GRMZM5G830932 // GRMZM2G033962 // GRMZM2G101635 // GRMZM2G158252 // GRMZM2G161545 // GRMZM2G139024 // GRMZM2G176677 // GRMZM2G406553 // GRMZM2G099862 // GRMZM2G404922 // GR…
GO:0048871	P	multicellular organismal homeostasis	100	3492	1758	39203	1	1	// GRMZM2G009715 // GRMZM2G127374 // GRMZM2G098084 // GRMZM2G119256 // GRMZM2G114190 // GRMZM5G875864 // GRMZM2G056145 // GRMZM2G178072 // GRMZM2G122139 // GRMZM2G451314 // GRMZM2G451483 // GRMZM2G157306 // GRMZM2G064804 // GRMZM2G022632 // GRMZM2G045820 // GRMZM2G027333 // GRMZM2G420119 // GRMZM2G027331 // GRMZM2G020034 // GRMZM2G125850 // GRMZM2G104920 // GRMZM2G108996 // GRMZM2G139858 // GRMZM…
GO:0065007	P	biological regulation	471	3492	6272	39203	1	1	// GRMZM2G067019 // GRMZM2G031043 // GRMZM2G308570 // GRMZM2G115198 // GRMZM2G048324 // GRMZM2G080509 // GRMZM2G119256 // GRMZM2G063262 // GRMZM2G161545 // GRMZM2G099862 // GRMZM2G109651 // GRMZM2G378653 // GRMZM2G097059 // GRMZM2G092550 // GRMZM2G047431 // GRMZM2G015159 // GRMZM2G044143 // GRMZM2G156145 // GRMZM2G001777 // GRMZM2G045820 // GRMZM5G898768 // GRMZM2G108996 // GRMZM2G158024 // GRMZM…
GO:0065004	P	protein-DNA complex assembly	14	3492	322	39203	1	1	// GRMZM2G375984 // GRMZM2G155281 // GRMZM2G116135 // GRMZM2G054651 // GRMZM2G140051 // GRMZM2G359331 // GRMZM2G149289 // GRMZM2G059179 // GRMZM2G450937 // GRMZM2G060540 // GRMZM2G087817 // GRMZM2G085111 // GRMZM2G131943 // GRMZM2G110622
GO:0065008	P	regulation of biological quality	139	3492	2139	39203	1	1	// GRMZM2G056419 // GRMZM2G009715 // GRMZM2G048324 // GRMZM2G127374 // GRMZM2G098084 // GRMZM2G119256 // GRMZM2G114190 // GRMZM5G875864 // GRMZM2G067063 // GRMZM2G085000 // GRMZM2G178072 // GRMZM2G122139 // GRMZM2G451314 // GRMZM2G451483 // GRMZM2G157306 // GRMZM2G044143 // GRMZM2G022632 // GRMZM2G441144 // GRMZM2G045820 // GRMZM2G027333 // GRMZM2G420119 // GRMZM2G027331 // GRMZM2G020034 // GRMZM…
GO:0034728	P	nucleosome organization	14	3492	322	39203	1	1	// GRMZM2G375984 // GRMZM2G155281 // GRMZM2G116135 // GRMZM2G054651 // GRMZM2G140051 // GRMZM2G359331 // GRMZM2G149289 // GRMZM2G059179 // GRMZM2G450937 // GRMZM2G060540 // GRMZM2G087817 // GRMZM2G085111 // GRMZM2G131943 // GRMZM2G110622
GO:0009628	P	response to abiotic stimulus	105	3492	1856	39203	1	1	// GRMZM2G009715 // GRMZM2G111679 // GRMZM2G127374 // GRMZM2G098084 // GRMZM2G119256 // GRMZM2G114190 // GRMZM5G875864 // GRMZM2G056145 // GRMZM2G178072 // GRMZM2G122139 // GRMZM2G451314 // GRMZM2G451483 // GRMZM2G157306 // GRMZM2G044143 // GRMZM2G022632 // GRMZM2G045820 // GRMZM2G027333 // GRMZM2G420119 // GRMZM2G027331 // GRMZM2G020034 // GRMZM2G125850 // GRMZM2G104920 // GRMZM2G108996 // GRMZM…
GO:0031323	P	regulation of cellular metabolic process	235	3492	3439	39203	1	1	// GRMZM2G405699 // GRMZM2G360541 // GRMZM2G052890 // GRMZM2G087095 // GRMZM2G345725 // GRMZM2G027209 // GRMZM2G385925 // GRMZM2G308570 // GRMZM2G018786 // GRMZM5G884349 // AC233979.1_FG009 // GRMZM2G091586 // GRMZM2G034876 // GRMZM2G004641 // GRMZM2G350312 // GRMZM5G830932 // GRMZM2G033962 // GRMZM2G101635 // GRMZM2G158252 // GRMZM2G015534 // GRMZM2G139024 // GRMZM2G176677 // GRMZM2G406553 // GR…
GO:0071554	P	cell wall organization or biogenesis	6	3492	270	39203	1	1	// GRMZM2G099454 // GRMZM2G583971 // GRMZM2G104013 // GRMZM2G142437 // GRMZM2G037411 // GRMZM2G177940
GO:0010468	P	regulation of gene expression	235	3492	3419	39203	1	1	// GRMZM2G405699 // GRMZM2G360541 // GRMZM2G052890 // GRMZM2G087095 // GRMZM2G027209 // GRMZM2G308570 // GRMZM2G018786 // GRMZM5G884349 // AC233979.1_FG009 // GRMZM2G091586 // GRMZM2G034876 // GRMZM2G004641 // GRMZM2G350312 // GRMZM5G830932 // GRMZM2G033962 // GRMZM2G101635 // GRMZM2G158252 // GRMZM2G015534 // GRMZM2G139024 // GRMZM2G176677 // GRMZM2G406553 // GRMZM2G099862 // GRMZM2G404922 // GR…
GO:0017111	F	nucleoside-triphosphatase activity	284	3492	1822	39203	2e-17	4.9e-14	// GRMZM2G110408 // GRMZM2G151944 // GRMZM2G451483 // GRMZM2G096370 // AC155377.1_FG001 // GRMZM2G445617 // GRMZM2G534116 // GRMZM2G171961 // GRMZM2G102625 // GRMZM5G804064 // GRMZM2G018068 // GRMZM2G428242 // GRMZM2G082205 // GRMZM2G000264 // GRMZM2G436981 // GRMZM2G103740 // GRMZM2G151193 // GRMZM2G168249 // GRMZM2G000614 // GRMZM2G075336 // GRMZM2G007659 // GRMZM2G410990 // GRMZM2G083138 // GR…
GO:0001882	F	nucleoside binding	666	3492	5400	39203	7.9e-17	6.6e-14	// GRMZM2G007854 // GRMZM2G105750 // GRMZM2G041275 // GRMZM2G445617 // GRMZM2G467069 // GRMZM2G072071 // GRMZM2G416120 // GRMZM5G895554 // GRMZM2G451792 // GRMZM2G103740 // GRMZM2G162531 // GRMZM2G016602 // GRMZM2G179662 // GRMZM2G099862 // GRMZM2G052403 // GRMZM2G057910 // GRMZM2G017305 // GRMZM2G128877 // GRMZM2G135073 // GRMZM2G397557 // GRMZM2G342327 // GRMZM2G037335 // GRMZM2G104325 // GRMZM…
GO:0001883	F	purine nucleoside binding	665	3492	5398	39203	1.1e-16	6.6e-14	// GRMZM2G007854 // GRMZM2G105750 // GRMZM2G041275 // GRMZM2G445617 // GRMZM2G467069 // GRMZM2G072071 // GRMZM2G416120 // GRMZM5G895554 // GRMZM2G451792 // GRMZM2G103740 // GRMZM2G162531 // GRMZM2G016602 // GRMZM2G179662 // GRMZM2G099862 // GRMZM2G052403 // GRMZM2G057910 // GRMZM2G017305 // GRMZM2G128877 // GRMZM2G135073 // GRMZM2G397557 // GRMZM2G342327 // GRMZM2G037335 // GRMZM2G104325 // GRMZM…
GO:0030554	F	adenyl nucleotide binding	665	3492	5398	39203	1.1e-16	6.6e-14	// GRMZM2G007854 // GRMZM2G105750 // GRMZM2G041275 // GRMZM2G445617 // GRMZM2G467069 // GRMZM2G072071 // GRMZM2G416120 // GRMZM5G895554 // GRMZM2G451792 // GRMZM2G103740 // GRMZM2G162531 // GRMZM2G016602 // GRMZM2G179662 // GRMZM2G099862 // GRMZM2G052403 // GRMZM2G057910 // GRMZM2G017305 // GRMZM2G128877 // GRMZM2G135073 // GRMZM2G397557 // GRMZM2G342327 // GRMZM2G037335 // GRMZM2G104325 // GRMZM…
GO:0003824	F	catalytic activity	1817	3492	17617	39203	4.8e-16	2.4e-13	// GRMZM2G087312 // GRMZM2G105750 // GRMZM2G097573 // GRMZM2G003692 // GRMZM2G481529 // GRMZM2G122843 // GRMZM5G874167 // GRMZM2G014376 // GRMZM2G161544 // GRMZM2G161545 // GRMZM2G169201 // GRMZM2G043980 // GRMZM2G016323 // GRMZM2G393146 // GRMZM2G121546 // GRMZM2G025854 // GRMZM2G147191 // GRMZM2G062683 // GRMZM2G156069 // GRMZM2G034598 // GRMZM2G153541 // GRMZM2G015159 // GRMZM2G025214 // GRMZM…
GO:0016462	F	pyrophosphatase activity	287	3492	1907	39203	7.2e-16	3e-13	// GRMZM2G110408 // GRMZM2G151944 // GRMZM2G451483 // GRMZM2G096370 // AC155377.1_FG001 // GRMZM2G445617 // GRMZM2G534116 // GRMZM2G171961 // GRMZM2G102625 // GRMZM5G804064 // GRMZM2G018068 // GRMZM2G428242 // GRMZM2G082205 // GRMZM2G000264 // GRMZM2G436981 // GRMZM2G103740 // GRMZM2G151193 // GRMZM2G168249 // GRMZM2G000614 // GRMZM2G075336 // GRMZM2G007659 // GRMZM2G410990 // GRMZM2G083138 // GR…
GO:0000166	F	nucleotide binding	760	3492	6408	39203	1.1e-15	3.9e-13	// GRMZM2G007854 // GRMZM2G105750 // GRMZM2G041275 // GRMZM2G126218 // GRMZM2G445617 // GRMZM2G167156 // GRMZM2G467069 // GRMZM2G043242 // GRMZM2G014376 // GRMZM2G416120 // GRMZM5G895554 // GRMZM2G000264 // GRMZM2G103740 // GRMZM2G151193 // GRMZM2G016602 // GRMZM2G179662 // GRMZM2G099862 // GRMZM2G052403 // GRMZM2G057910 // GRMZM2G017305 // GRMZM2G128877 // GRMZM2G135073 // GRMZM2G397557 // GRMZM…
GO:0032559	F	adenyl ribonucleotide binding	631	3492	5137	39203	1.4e-15	4.4e-13	// GRMZM2G007854 // GRMZM2G105750 // GRMZM2G041275 // GRMZM2G445617 // GRMZM2G467069 // GRMZM2G072071 // GRMZM2G416120 // GRMZM5G895554 // GRMZM2G451792 // GRMZM2G103740 // GRMZM2G162531 // GRMZM2G016602 // GRMZM2G179662 // GRMZM2G099862 // GRMZM2G052403 // GRMZM2G057910 // GRMZM2G017305 // GRMZM2G128877 // GRMZM2G135073 // GRMZM2G397557 // GRMZM2G342327 // GRMZM2G037335 // GRMZM2G104325 // GRMZM…
GO:0005524	F	ATP binding	630	3492	5133	39203	1.7e-15	4.8e-13	// GRMZM2G007854 // GRMZM2G105750 // GRMZM2G041275 // GRMZM2G445617 // GRMZM2G467069 // GRMZM2G072071 // GRMZM2G416120 // GRMZM5G895554 // GRMZM2G451792 // GRMZM2G103740 // GRMZM2G162531 // GRMZM2G016602 // GRMZM2G179662 // GRMZM2G099862 // GRMZM2G052403 // GRMZM2G057910 // GRMZM2G017305 // GRMZM2G128877 // GRMZM2G135073 // GRMZM2G397557 // GRMZM2G342327 // GRMZM2G037335 // GRMZM2G104325 // GRMZM…
GO:0016818	F	hydrolase activity, acting on acid anhydrides, in phosphorus-containing anhydrides	290	3492	1958	39203	3e-15	7.4e-13	// GRMZM2G110408 // GRMZM2G151944 // GRMZM2G451483 // GRMZM2G096370 // AC155377.1_FG001 // GRMZM2G445617 // GRMZM2G534116 // GRMZM2G171961 // GRMZM2G102625 // GRMZM5G804064 // GRMZM2G018068 // GRMZM2G034876 // GRMZM2G428242 // GRMZM2G082205 // GRMZM2G000264 // GRMZM2G436981 // GRMZM2G103740 // GRMZM2G151193 // GRMZM2G168249 // GRMZM2G000614 // GRMZM2G075336 // GRMZM2G007659 // GRMZM2G410990 // GR…
GO:0016817	F	hydrolase activity, acting on acid anhydrides	292	3492	1980	39203	3.8e-15	8.6e-13	// GRMZM2G110408 // GRMZM2G151944 // GRMZM2G451483 // GRMZM2G096370 // AC155377.1_FG001 // GRMZM2G445617 // GRMZM2G534116 // GRMZM2G171961 // GRMZM2G102625 // GRMZM5G804064 // GRMZM2G018068 // GRMZM2G034876 // GRMZM2G428242 // GRMZM2G082205 // GRMZM2G000264 // GRMZM2G436981 // GRMZM2G103740 // GRMZM2G151193 // GRMZM2G168249 // GRMZM2G000614 // GRMZM2G075336 // GRMZM2G007659 // GRMZM2G410990 // GR…
GO:0017076	F	purine nucleotide binding	722	3492	6079	39203	5.7e-15	1.2e-12	// GRMZM2G007854 // GRMZM2G105750 // GRMZM2G041275 // GRMZM2G445617 // GRMZM2G167156 // GRMZM2G467069 // GRMZM2G072071 // GRMZM2G416120 // GRMZM5G895554 // GRMZM2G000264 // GRMZM2G103740 // GRMZM2G151193 // GRMZM2G016602 // GRMZM2G179662 // GRMZM2G099862 // GRMZM2G052403 // GRMZM2G057910 // GRMZM2G017305 // GRMZM2G128877 // GRMZM2G135073 // GRMZM2G397557 // GRMZM2G342327 // GRMZM2G037335 // GRMZM…
GO:0032555	F	purine ribonucleotide binding	688	3492	5800	39203	4e-14	7.2e-12	// GRMZM2G007854 // GRMZM2G105750 // GRMZM2G041275 // GRMZM2G445617 // GRMZM2G167156 // GRMZM2G467069 // GRMZM2G072071 // GRMZM2G416120 // GRMZM5G895554 // GRMZM2G000264 // GRMZM2G103740 // GRMZM2G151193 // GRMZM2G016602 // GRMZM2G179662 // GRMZM2G099862 // GRMZM2G052403 // GRMZM2G057910 // GRMZM2G017305 // GRMZM2G128877 // GRMZM2G135073 // GRMZM2G397557 // GRMZM2G342327 // GRMZM2G037335 // GRMZM…
GO:0032553	F	ribonucleotide binding	688	3492	5800	39203	4e-14	7.2e-12	// GRMZM2G007854 // GRMZM2G105750 // GRMZM2G041275 // GRMZM2G445617 // GRMZM2G167156 // GRMZM2G467069 // GRMZM2G072071 // GRMZM2G416120 // GRMZM5G895554 // GRMZM2G000264 // GRMZM2G103740 // GRMZM2G151193 // GRMZM2G016602 // GRMZM2G179662 // GRMZM2G099862 // GRMZM2G052403 // GRMZM2G057910 // GRMZM2G017305 // GRMZM2G128877 // GRMZM2G135073 // GRMZM2G397557 // GRMZM2G342327 // GRMZM2G037335 // GRMZM…
GO:0016787	F	hydrolase activity	703	3492	6078	39203	2e-12	3.3e-10	// GRMZM2G097573 // GRMZM2G130034 // GRMZM2G015804 // GRMZM2G445617 // GRMZM2G097277 // GRMZM2G122843 // GRMZM2G000264 // GRMZM2G103740 // GRMZM2G151193 // GRMZM2G161544 // GRMZM2G099862 // GRMZM2G337616 // GRMZM2G089944 // GRMZM2G064366 // GRMZM2G051374 // GRMZM2G044697 // GRMZM2G128877 // GRMZM2G099542 // GRMZM2G146463 // GRMZM2G342327 // GRMZM2G406712 // GRMZM2G037335 // GRMZM2G104325 // GRMZM…
GO:0016887	F	ATPase activity	127	3492	785	39203	2.6e-09	4e-07	// GRMZM2G151944 // GRMZM2G534116 // GRMZM2G082205 // GRMZM2G451792 // GRMZM2G103740 // GRMZM2G000614 // GRMZM2G075336 // GRMZM2G410990 // GRMZM2G052403 // GRMZM2G013283 // GRMZM2G077125 // GRMZM2G321725 // GRMZM2G100732 // GRMZM2G128877 // GRMZM2G099542 // GRMZM2G305060 // GRMZM2G037335 // GRMZM2G158136 // GRMZM2G104325 // GRMZM2G314171 // GRMZM2G132712 // GRMZM5G897976 // GRMZM2G479018 // GRMZM…
GO:0016740	F	transferase activity	633	3492	5727	39203	2.7e-08	4e-06	// GRMZM2G007854 // GRMZM2G105750 // GRMZM2G162531 // GRMZM2G115198 // GRMZM2G367857 // GRMZM2G010202 // GRMZM2G467069 // GRMZM5G874167 // GRMZM5G895554 // GRMZM2G128579 // GRMZM2G107956 // GRMZM2G135588 // GRMZM2G179662 // GRMZM2G043980 // GRMZM2G057910 // GRMZM2G154267 // GRMZM2G382537 // GRMZM2G176922 // GRMZM2G135073 // GRMZM2G325938 // GRMZM2G152470 // GRMZM5G869532 // GRMZM2G002531 // GRMZM…
GO:0004386	F	helicase activity	62	3492	330	39203	4.3e-07	6e-05	// GRMZM2G170061 // GRMZM2G151944 // GRMZM2G451856 // GRMZM2G000371 // GRMZM2G362850 // GRMZM2G168096 // GRMZM2G141258 // GRMZM2G469162 // GRMZM2G480809 // GRMZM2G129554 // GRMZM2G428242 // GRMZM2G082205 // GRMZM2G034811 // GRMZM2G346278 // GRMZM2G574858 // GRMZM2G010342 // GRMZM2G078826 // GRMZM2G164956 // GRMZM2G066440 // GRMZM2G467799 // GRMZM2G013283 // GRMZM2G077125 // GRMZM2G381386 // GRMZM…
GO:0003723	F	RNA binding	148	3492	1088	39203	1.9e-06	0.00025	// GRMZM2G108348 // GRMZM2G035118 // GRMZM2G114692 // GRMZM2G115198 // GRMZM2G058138 // GRMZM2G075039 // GRMZM2G126691 // GRMZM2G134625 // GRMZM5G862017 // GRMZM2G140339 // GRMZM2G449123 // GRMZM2G124476 // GRMZM2G031846 // GRMZM2G086887 // GRMZM2G111172 // GRMZM2G165901 // GRMZM2G013283 // GRMZM2G079823 // GRMZM5G813627 // GRMZM2G126120 // GRMZM2G301405 // GRMZM2G174785 // GRMZM2G170365 // GRMZM…
GO:0042623	F	ATPase activity, coupled	90	3492	579	39203	2.2e-06	0.00028	// GRMZM2G151944 // GRMZM2G082205 // GRMZM2G103740 // GRMZM2G410990 // GRMZM2G387383 // GRMZM2G013283 // GRMZM2G077125 // GRMZM2G321725 // GRMZM2G100732 // GRMZM2G128877 // GRMZM2G305060 // GRMZM2G037335 // GRMZM2G104325 // GRMZM2G314171 // GRMZM2G132712 // GRMZM5G897976 // GRMZM5G804064 // GRMZM2G143139 // AC233882.1_FG003 // GRMZM2G415538 // AC233878.1_FG004 // GRMZM2G432390 // GRMZM2G326677 //…
GO:0016772	F	transferase activity, transferring phosphorus-containing groups	406	3492	3661	39203	9.8e-06	0.0012	// GRMZM2G007854 // GRMZM2G105750 // GRMZM2G162531 // GRMZM2G078926 // GRMZM2G467069 // GRMZM5G874167 // GRMZM5G895554 // GRMZM2G119256 // GRMZM2G179662 // GRMZM2G057910 // GRMZM2G154267 // GRMZM2G382537 // GRMZM2G176922 // GRMZM2G135073 // GRMZM2G040887 // GRMZM2G342327 // GRMZM2G116010 // GRMZM2G149265 // GRMZM5G859195 // GRMZM2G062683 // GRMZM2G092550 // GRMZM2G104504 // GRMZM2G169020 // GRMZM…
GO:0004518	F	nuclease activity	54	3492	314	39203	2.1e-05	0.0024	// AC225193.3_FG003 // GRMZM2G091006 // GRMZM2G015925 // GRMZM2G023422 // GRMZM2G004188 // GRMZM2G082260 // GRMZM2G170291 // GRMZM2G017578 // GRMZM2G064914 // GRMZM2G425986 // GRMZM2G103458 // GRMZM2G457415 // GRMZM2G585025 // GRMZM2G123587 // GRMZM2G096920 // GRMZM2G123305 // GRMZM2G030128 // GRMZM2G051374 // GRMZM2G121404 // GRMZM2G061023 // GRMZM2G361501 // GRMZM2G301405 // GRMZM2G445057 // GR…
GO:0008168	F	methyltransferase activity	70	3492	471	39203	9.6e-05	0.01	// GRMZM2G019437 // GRMZM2G002642 // GRMZM2G136366 // GRMZM5G836683 // GRMZM2G115198 // GRMZM2G026869 // GRMZM2G074270 // GRMZM2G068443 // GRMZM2G054380 // GRMZM2G128579 // GRMZM2G041328 // GRMZM2G438673 // GRMZM2G003724 // GRMZM2G010056 // GRMZM2G125432 // GRMZM2G147623 // GRMZM2G032104 // GRMZM5G811069 // GRMZM2G043980 // GRMZM2G134625 // GRMZM2G172427 // GRMZM2G484344 // GRMZM2G077486 // AC210…
GO:0016874	F	ligase activity	102	3492	762	39203	0.00012	0.012	// GRMZM2G304915 // GRMZM2G534116 // AC234185.1_FG004 // GRMZM2G331368 // GRMZM2G378717 // GRMZM2G161545 // GRMZM2G348666 // GRMZM2G013283 // GRMZM2G032049 // GRMZM2G025214 // GRMZM2G121303 // GRMZM2G374574 // GRMZM2G178079 // GRMZM2G048012 // GRMZM5G871297 // GRMZM2G092550 // GRMZM2G012052 // GRMZM2G166713 // GRMZM2G379252 // GRMZM2G119248 // GRMZM2G104920 // GRMZM2G163658 // GRMZM2G007486 // GR…
GO:0008026	F	ATP-dependent helicase activity	36	3492	194	39203	0.00013	0.012	// GRMZM2G170061 // GRMZM2G151944 // GRMZM2G451856 // GRMZM2G362850 // GRMZM2G129554 // GRMZM2G082205 // GRMZM2G034811 // GRMZM2G346278 // GRMZM2G078826 // GRMZM2G164956 // GRMZM2G013283 // GRMZM2G077125 // GRMZM2G100732 // GRMZM2G104795 // GRMZM2G342226 // GRMZM2G305060 // GRMZM2G315176 // GRMZM2G066440 // GRMZM2G040995 // GRMZM2G319573 // GRMZM2G300375 // GRMZM2G137968 // GRMZM5G897976 // GRMZM…
GO:0070035	F	purine NTP-dependent helicase activity	36	3492	194	39203	0.00013	0.012	// GRMZM2G170061 // GRMZM2G151944 // GRMZM2G451856 // GRMZM2G362850 // GRMZM2G129554 // GRMZM2G082205 // GRMZM2G034811 // GRMZM2G346278 // GRMZM2G078826 // GRMZM2G164956 // GRMZM2G013283 // GRMZM2G077125 // GRMZM2G100732 // GRMZM2G104795 // GRMZM2G342226 // GRMZM2G305060 // GRMZM2G315176 // GRMZM2G066440 // GRMZM2G040995 // GRMZM2G319573 // GRMZM2G300375 // GRMZM2G137968 // GRMZM5G897976 // GRMZM…
GO:0016301	F	kinase activity	330	3492	3006	39203	0.00014	0.013	// GRMZM2G007854 // GRMZM2G045330 // GRMZM2G105750 // GRMZM2G345725 // GRMZM2G040561 // GRMZM2G448633 // GRMZM2G004590 // GRMZM2G059671 // GRMZM2G334791 // GRMZM2G300862 // GRMZM2G160922 // GRMZM2G068913 // GRMZM2G023528 // GRMZM2G583971 // GRMZM2G034877 // GRMZM5G824405 // GRMZM2G169320 // GRMZM2G332280 // GRMZM2G041125 // GRMZM5G816636 // GRMZM2G390345 // GRMZM2G343218 // GRMZM2G162531 // GRMZM…
GO:0005215	F	transporter activity	271	3492	2411	39203	0.00015	0.013	// GRMZM2G177914 // GRMZM5G811095 // GRMZM2G177532 // GRMZM2G069198 // AC182482.3_FG003 // GRMZM2G173387 // GRMZM2G074099 // GRMZM2G113409 // AC207347.3_FG005 // GRMZM2G068217 // GRMZM2G027665 // GRMZM2G093313 // GRMZM2G009715 // GRMZM2G154165 // GRMZM5G879240 // AC234152.1_FG002 // GRMZM2G105192 // GRMZM2G010363 // GRMZM2G010362 // GRMZM2G063262 // GRMZM2G031938 // GRMZM2G036448 // GRMZM2G410990…
GO:0016773	F	phosphotransferase activity, alcohol group as acceptor	315	3492	2858	39203	0.00015	0.013	// GRMZM2G007854 // GRMZM2G045330 // GRMZM2G105750 // GRMZM2G345725 // GRMZM2G040561 // GRMZM2G448633 // GRMZM2G004590 // GRMZM2G018786 // GRMZM2G334791 // GRMZM2G480607 // GRMZM2G078200 // GRMZM2G160922 // GRMZM2G023528 // GRMZM2G583971 // GRMZM2G034877 // GRMZM2G169320 // GRMZM2G332280 // GRMZM2G041125 // GRMZM5G816636 // GRMZM2G390345 // GRMZM2G343218 // GRMZM2G162531 // GRMZM2G072107 // GRMZM…
GO:0022892	F	substrate-specific transporter activity	192	3492	1632	39203	0.00018	0.015	// GRMZM2G177914 // GRMZM5G811095 // AC182482.3_FG003 // GRMZM2G173387 // GRMZM2G074099 // GRMZM2G113409 // AC207347.3_FG005 // GRMZM2G093313 // GRMZM2G009715 // GRMZM2G154165 // GRMZM5G879240 // AC234152.1_FG002 // GRMZM2G010362 // GRMZM2G063262 // GRMZM2G410990 // GRMZM2G096944 // GRMZM2G173967 // GRMZM2G180625 // GRMZM2G393146 // GRMZM2G321725 // GRMZM2G030167 // GRMZM5G817759 // GRMZM2G128877…
GO:0003774	F	motor activity	39	3492	224	39203	0.00022	0.017	// GRMZM2G024576 // GRMZM2G445423 // GRMZM2G096370 // GRMZM2G301194 // AC155377.1_FG001 // GRMZM2G447455 // GRMZM2G338928 // GRMZM2G114861 // GRMZM5G800915 // GRMZM2G018068 // GRMZM2G471904 // GRMZM2G105770 // GRMZM2G082384 // GRMZM2G318010 // GRMZM2G132371 // GRMZM2G385925 // GRMZM2G018951 // GRMZM2G129569 // GRMZM2G037472 // GRMZM2G177867 // GRMZM5G878823 // GRMZM2G051622 // GRMZM2G029223 // GR…
GO:0016741	F	transferase activity, transferring one-carbon groups	71	3492	495	39203	0.00022	0.017	// GRMZM2G019437 // GRMZM2G002642 // GRMZM2G136366 // GRMZM5G836683 // GRMZM2G115198 // GRMZM2G026869 // GRMZM2G074270 // GRMZM2G068443 // GRMZM2G054380 // GRMZM2G128579 // GRMZM2G041328 // GRMZM2G438673 // GRMZM2G003724 // GRMZM2G010056 // GRMZM2G125432 // GRMZM2G147623 // GRMZM2G032104 // GRMZM5G811069 // GRMZM2G101900 // GRMZM2G043980 // GRMZM2G134625 // GRMZM2G172427 // GRMZM2G484344 // GRMZM…
GO:0016810	F	hydrolase activity, acting on carbon-nitrogen (but not peptide) bonds	29	3492	148	39203	0.00025	0.019	// GRMZM2G093490 // GRMZM2G327427 // GRMZM2G056539 // GRMZM2G172883 // GRMZM2G073950 // GRMZM2G416667 // GRMZM2G136067 // GRMZM2G332280 // GRMZM2G046824 // GRMZM2G461569 // GRMZM2G119703 // GRMZM2G104833 // GRMZM2G374827 // GRMZM2G091632 // GRMZM2G042599 // GRMZM2G058573 // GRMZM2G179693 // GRMZM2G049588 // GRMZM2G006329 // GRMZM2G130034 // GRMZM2G134396 // GRMZM2G368902 // GRMZM2G089944 // GRMZM…
GO:0003777	F	microtubule motor activity	31	3492	167	39203	0.00036	0.026	// GRMZM2G024576 // GRMZM2G105770 // GRMZM2G096370 // GRMZM2G301194 // GRMZM2G318010 // GRMZM2G447455 // GRMZM2G338928 // GRMZM2G114861 // GRMZM2G018068 // GRMZM2G471904 // GRMZM2G082384 // GRMZM2G132371 // GRMZM2G385925 // GRMZM2G018951 // GRMZM2G451231 // GRMZM2G037472 // GRMZM2G177867 // GRMZM5G878823 // GRMZM2G029223 // GRMZM2G436981 // GRMZM5G800915 // GRMZM2G575566 // GRMZM2G323622 // GRMZM…
GO:0015075	F	ion transmembrane transporter activity	151	3492	1258	39203	0.00039	0.028	// GRMZM2G173387 // AC182482.3_FG003 // GRMZM2G074099 // GRMZM2G093313 // GRMZM2G009715 // GRMZM2G000264 // GRMZM5G879240 // AC234152.1_FG002 // GRMZM2G410990 // GRMZM2G173967 // GRMZM2G180625 // GRMZM2G113409 // GRMZM2G321725 // GRMZM2G030167 // GRMZM2G054632 // GRMZM2G128877 // GRMZM2G156255 // GRMZM2G110862 // GRMZM2G037335 // GRMZM2G104325 // GRMZM2G065839 // GRMZM2G125424 // GRMZM2G156068 //…
GO:0043566	F	structure-specific DNA binding	20	3492	89	39203	0.0005	0.035	// GRMZM2G058954 // GRMZM2G016602 // GRMZM2G341271 // GRMZM2G457415 // GRMZM2G007103 // GRMZM2G077131 // GRMZM2G131324 // GRMZM2G133952 // GRMZM2G042639 // GRMZM5G864266 // GRMZM2G148807 // GRMZM2G056075 // GRMZM2G173186 // GRMZM2G134694 // GRMZM2G055464 // GRMZM2G303655 // GRMZM2G363801 // GRMZM2G096920 // GRMZM2G060349 // GRMZM2G306935
GO:0016788	F	hydrolase activity, acting on ester bonds	160	3492	1355	39203	0.00052	0.035	// GRMZM2G374779 // GRMZM2G412937 // GRMZM2G406712 // GRMZM2G445057 // GRMZM2G102625 // GRMZM2G000749 // GRMZM2G355381 // GRMZM2G127374 // GRMZM2G103458 // GRMZM2G161544 // GRMZM2G033375 // GRMZM2G102255 // GRMZM2G066755 // GRMZM2G051374 // GRMZM2G060798 // GRMZM2G037411 // GRMZM2G301405 // GRMZM2G173542 // GRMZM2G091006 // GRMZM2G083620 // GRMZM2G143525 // GRMZM2G061105 // GRMZM2G127844 // GRMZM…
GO:0008324	F	cation transmembrane transporter activity	120	3492	996	39203	0.0013	0.086	// GRMZM2G173387 // AC182482.3_FG003 // GRMZM2G074099 // GRMZM2G093313 // GRMZM2G009715 // GRMZM5G879240 // GRMZM2G173967 // GRMZM2G180625 // GRMZM2G321725 // GRMZM2G030167 // GRMZM2G054632 // GRMZM2G128877 // GRMZM2G156255 // GRMZM2G110862 // GRMZM2G162426 // GRMZM2G065839 // GRMZM2G125424 // GRMZM2G156068 // GRMZM2G343139 // GRMZM2G121063 // GRMZM2G090149 // GRMZM2G097768 // GRMZM2G700665 // GR…
GO:0016791	F	phosphatase activity	50	3492	347	39203	0.0016	0.1	// GRMZM2G151734 // GRMZM2G412937 // GRMZM5G898740 // GRMZM2G406712 // GRMZM2G090262 // GRMZM2G122362 // GRMZM2G417843 // GRMZM2G134389 // AC207628.4_FG009 // GRMZM2G300125 // GRMZM2G322953 // GRMZM2G355381 // GRMZM2G065225 // GRMZM2G053722 // GRMZM2G165383 // GRMZM2G134628 // GRMZM2G161544 // GRMZM2G066755 // GRMZM2G127374 // GRMZM2G019819 // GRMZM2G094900 // GRMZM2G060798 // GRMZM2G073788 // GR…
GO:0008094	F	DNA-dependent ATPase activity	10	3492	32	39203	0.0017	0.11	// GRMZM2G058954 // GRMZM2G016602 // GRMZM2G103740 // GRMZM2G137968 // GRMZM2G414496 // GRMZM2G100732 // GRMZM2G106732 // GRMZM2G154839 // GRMZM2G055807 // GRMZM2G107987
GO:0022857	F	transmembrane transporter activity	187	3492	1672	39203	0.0018	0.11	// GRMZM5G811095 // AC182482.3_FG003 // GRMZM2G173387 // GRMZM2G074099 // AC207347.3_FG005 // GRMZM2G146760 // GRMZM2G093313 // GRMZM2G009715 // GRMZM2G154165 // GRMZM5G879240 // AC234152.1_FG002 // GRMZM2G063262 // GRMZM2G031938 // GRMZM2G043983 // GRMZM2G127396 // GRMZM2G173967 // GRMZM2G180625 // GRMZM2G421857 // GRMZM2G321725 // GRMZM2G030167 // GRMZM5G817759 // GRMZM2G128877 // GRMZM2G156255…
GO:0022891	F	substrate-specific transmembrane transporter activity	167	3492	1472	39203	0.0019	0.11	// GRMZM5G811095 // AC182482.3_FG003 // GRMZM2G173387 // GRMZM2G074099 // AC207347.3_FG005 // GRMZM2G093313 // GRMZM2G009715 // GRMZM2G000264 // GRMZM5G879240 // AC234152.1_FG002 // GRMZM2G063262 // GRMZM2G410990 // GRMZM2G173967 // GRMZM2G180625 // GRMZM2G421857 // GRMZM2G321725 // GRMZM2G030167 // GRMZM5G817759 // GRMZM2G128877 // GRMZM2G156255 // GRMZM2G110862 // GRMZM2G037335 // GRMZM2G104325…
GO:0004540	F	ribonuclease activity	22	3492	117	39203	0.0021	0.12	// GRMZM2G445057 // GRMZM2G082260 // GRMZM2G017578 // GRMZM2G064914 // GRMZM2G123305 // GRMZM2G051374 // GRMZM2G121404 // GRMZM2G301405 // GRMZM2G083620 // GRMZM2G392798 // GRMZM2G438622 // GRMZM2G392649 // GRMZM2G001631 // GRMZM2G061105 // GRMZM2G064868 // GRMZM2G041527 // GRMZM2G040762 // GRMZM2G044997 // GRMZM5G814985 // GRMZM5G886044 // GRMZM2G124509 // GRMZM2G158789
GO:0042578	F	phosphoric ester hydrolase activity	60	3492	446	39203	0.0025	0.14	// GRMZM2G151734 // GRMZM2G412937 // GRMZM5G898740 // GRMZM2G404056 // GRMZM2G406712 // GRMZM2G090262 // GRMZM2G369130 // GRMZM2G122362 // GRMZM2G417843 // GRMZM2G134389 // GRMZM2G013324 // GRMZM2G151254 // GRMZM2G300125 // GRMZM2G322953 // GRMZM2G355381 // GRMZM2G065225 // GRMZM2G053722 // GRMZM2G165383 // GRMZM2G134628 // GRMZM2G161544 // GRMZM2G054559 // GRMZM2G066755 // GRMZM2G127374 // GRMZM…
GO:0019200	F	carbohydrate kinase activity	23	3492	127	39203	0.0026	0.14	// GRMZM2G068913 // GRMZM2G023528 // GRMZM2G042502 // GRMZM2G139360 // AC197578.4_FG001 // GRMZM5G879882 // GRMZM2G011743 // GRMZM2G169320 // GRMZM2G009591 // GRMZM2G031613 // AC194439.3_FG002 // GRMZM2G083068 // GRMZM2G129817 // GRMZM2G021846 // GRMZM2G450163 // GRMZM2G059073 // GRMZM2G540538 // GRMZM5G824405 // GRMZM5G816636 // GRMZM2G459828 // GRMZM2G314094 // GRMZM2G089767 // GRMZM2G123371
GO:0016763	F	transferase activity, transferring pentosyl groups	13	3492	54	39203	0.0027	0.14	// GRMZM2G034079 // GRMZM2G170101 // GRMZM2G011469 // GRMZM2G174589 // GRMZM2G059121 // GRMZM2G009091 // GRMZM2G145236 // GRMZM5G862488 // GRMZM2G046583 // GRMZM2G109472 // GRMZM2G068862 // GRMZM2G179810 // GRMZM2G315769
GO:0022804	F	active transmembrane transporter activity	100	3492	825	39203	0.0027	0.14	// GRMZM2G074099 // GRMZM2G009715 // GRMZM2G154165 // GRMZM2G031938 // GRMZM2G410990 // GRMZM2G127396 // GRMZM2G321725 // GRMZM2G030167 // GRMZM2G128877 // GRMZM5G846339 // GRMZM2G037335 // GRMZM2G104325 // GRMZM2G132712 // GRMZM2G018018 // GRMZM2G343139 // AC233882.1_FG003 // GRMZM2G097768 // GRMZM2G129169 // GRMZM2G700665 // GRMZM2G080178 // GRMZM2G173067 // AC233878.1_FG004 // GRMZM2G432390 //…
GO:0015291	F	secondary active transmembrane transporter activity	57	3492	421	39203	0.0027	0.14	// GRMZM2G036448 // GRMZM2G399858 // GRMZM2G089291 // GRMZM2G074099 // GRMZM2G079127 // GRMZM2G169114 // GRMZM2G090149 // GRMZM2G009715 // GRMZM2G171031 // GRMZM2G444801 // GRMZM2G011136 // GRMZM2G021055 // GRMZM2G031938 // GRMZM2G096909 // GRMZM2G080767 // GRMZM2G040158 // GRMZM2G367857 // GRMZM2G154165 // GRMZM5G806309 // GRMZM5G877788 // GRMZM2G169539 // GRMZM2G004414 // GRMZM2G099160 // GRMZM…
GO:0003917	F	DNA topoisomerase type I activity	8	3492	23	39203	0.0028	0.14	// GRMZM2G102181 // AC203761.3_FG002 // GRMZM2G172787 // GRMZM2G092451 // GRMZM2G470438 // GRMZM2G301405 // GRMZM2G164835 // GRMZM2G443881
GO:0004003	F	ATP-dependent DNA helicase activity	7	3492	18	39203	0.0031	0.16	// GRMZM2G137968 // GRMZM2G414496 // GRMZM2G100732 // GRMZM2G106732 // GRMZM2G154839 // GRMZM2G055807 // GRMZM2G107987
GO:0004812	F	aminoacyl-tRNA ligase activity	33	3492	212	39203	0.0032	0.16	// GRMZM2G050561 // GRMZM2G177970 // GRMZM2G553314 // GRMZM2G700926 // GRMZM2G143450 // GRMZM2G136712 // GRMZM2G701193 // GRMZM2G106974 // GRMZM2G378717 // GRMZM2G117870 // GRMZM2G154664 // GRMZM2G348666 // GRMZM2G032049 // GRMZM2G019121 // GRMZM2G158627 // GRMZM2G071871 // GRMZM2G178014 // GRMZM2G048012 // GRMZM2G331105 // GRMZM5G871297 // GRMZM2G566786 // GRMZM5G889321 // GRMZM2G166713 // GRMZM…
GO:0016853	F	isomerase activity	72	3492	567	39203	0.0037	0.17	// GRMZM2G022252 // GRMZM2G069676 // GRMZM2G102181 // GRMZM2G371271 // AC203761.3_FG002 // GRMZM2G108285 // GRMZM2G101042 // GRMZM2G076544 // GRMZM2G092723 // GRMZM2G109383 // GRMZM2G085885 // GRMZM2G006107 // GRMZM2G110140 // GRMZM2G111846 // GRMZM2G048434 // GRMZM2G100497 // GRMZM2G173137 // GRMZM2G030784 // GRMZM2G038598 // GRMZM2G023798 // GRMZM2G140614 // GRMZM2G017254 // GRMZM2G092072 // GR…
GO:0008443	F	phosphofructokinase activity	19	3492	100	39203	0.0037	0.17	// GRMZM5G816636 // GRMZM2G031613 // GRMZM2G023528 // GRMZM5G879882 // GRMZM2G042502 // GRMZM2G129817 // GRMZM2G021846 // GRMZM2G139360 // AC197578.4_FG001 // AC194439.3_FG002 // GRMZM2G314094 // GRMZM2G459828 // GRMZM2G450163 // GRMZM2G089767 // GRMZM5G824405 // GRMZM2G540538 // GRMZM2G011743 // GRMZM2G009591 // GRMZM2G123371
GO:0016875	F	ligase activity, forming carbon-oxygen bonds	33	3492	216	39203	0.0042	0.19	// GRMZM2G050561 // GRMZM2G177970 // GRMZM2G553314 // GRMZM2G700926 // GRMZM2G143450 // GRMZM2G136712 // GRMZM2G701193 // GRMZM2G106974 // GRMZM2G378717 // GRMZM2G117870 // GRMZM2G154664 // GRMZM2G348666 // GRMZM2G032049 // GRMZM2G019121 // GRMZM2G158627 // GRMZM2G071871 // GRMZM2G178014 // GRMZM2G048012 // GRMZM2G331105 // GRMZM5G871297 // GRMZM2G566786 // GRMZM5G889321 // GRMZM2G166713 // GRMZM…
GO:0016876	F	ligase activity, forming aminoacyl-tRNA and related compounds	33	3492	216	39203	0.0042	0.19	// GRMZM2G050561 // GRMZM2G177970 // GRMZM2G553314 // GRMZM2G700926 // GRMZM2G143450 // GRMZM2G136712 // GRMZM2G701193 // GRMZM2G106974 // GRMZM2G378717 // GRMZM2G117870 // GRMZM2G154664 // GRMZM2G348666 // GRMZM2G032049 // GRMZM2G019121 // GRMZM2G158627 // GRMZM2G071871 // GRMZM2G178014 // GRMZM2G048012 // GRMZM2G331105 // GRMZM5G871297 // GRMZM2G566786 // GRMZM5G889321 // GRMZM2G166713 // GRMZM…
GO:0004721	F	phosphoprotein phosphatase activity	28	3492	177	39203	0.0052	0.23	// GRMZM2G412937 // GRMZM2G406712 // GRMZM2G090262 // GRMZM2G134389 // GRMZM2G300125 // GRMZM2G053722 // GRMZM2G127374 // GRMZM2G134628 // GRMZM2G161544 // GRMZM2G019819 // GRMZM2G060798 // GRMZM2G073788 // GRMZM2G052546 // GRMZM5G829894 // GRMZM2G104076 // GRMZM2G151254 // GRMZM2G168087 // GRMZM2G159811 // GRMZM2G045404 // GRMZM2G102255 // GRMZM2G360455 // GRMZM2G122228 // GRMZM2G174170 // GRMZM…
GO:0003916	F	DNA topoisomerase activity	18	3492	96	39203	0.0052	0.23	// GRMZM2G129913 // GRMZM2G097640 // GRMZM2G061105 // GRMZM2G092723 // GRMZM2G102181 // GRMZM2G015011 // GRMZM2G017254 // GRMZM2G172787 // GRMZM2G092451 // GRMZM2G154839 // GRMZM2G095865 // GRMZM2G470438 // GRMZM2G048434 // GRMZM2G149520 // GRMZM2G301405 // AC203761.3_FG002 // GRMZM2G164835 // GRMZM2G443881
GO:0003711	F	transcription elongation regulator activity	5	3492	10	39203	0.0055	0.23	// GRMZM2G156937 // GRMZM2G086805 // GRMZM2G041697 // GRMZM2G375222 // GRMZM2G142072
GO:0004576	F	oligosaccharyl transferase activity	6	3492	15	39203	0.0055	0.23	// GRMZM2G133173 // GRMZM2G166855 // GRMZM2G154165 // GRMZM2G051367 // GRMZM2G462325 // GRMZM2G060611
GO:0050661	F	NADP or NADPH binding	21	3492	121	39203	0.0058	0.24	// GRMZM2G145595 // GRMZM2G152958 // GRMZM2G136465 // GRMZM2G177077 // GRMZM2G081016 // GRMZM2G441444 // GRMZM2G089121 // GRMZM2G177373 // GRMZM2G415219 // GRMZM2G395728 // GRMZM2G085078 // GRMZM2G077054 // GRMZM2G136712 // GRMZM2G014376 // GRMZM2G425719 // GRMZM2G139880 // GRMZM2G090068 // GRMZM2G058261 // GRMZM2G364901 // GRMZM2G011858 // GRMZM2G017730
GO:0003697	F	single-stranded DNA binding	12	3492	53	39203	0.006	0.24	// GRMZM2G058954 // GRMZM2G016602 // GRMZM2G055464 // GRMZM2G457415 // GRMZM2G077131 // GRMZM2G131324 // GRMZM2G042639 // GRMZM2G007103 // GRMZM2G134694 // GRMZM2G363801 // GRMZM2G096920 // GRMZM2G306935
GO:0008170	F	N-methyltransferase activity	14	3492	69	39203	0.0072	0.29	// GRMZM2G125432 // GRMZM2G300955 // GRMZM2G115198 // GRMZM2G041328 // GRMZM2G172427 // GRMZM2G147619 // GRMZM2G113640 // GRMZM5G858310 // GRMZM2G357972 // GRMZM2G054380 // GRMZM2G174669 // GRMZM2G105869 // GRMZM2G130910 // GRMZM2G336909
GO:0008271	F	secondary active sulfate transmembrane transporter activity	5	3492	11	39203	0.0074	0.29	// GRMZM2G068212 // GRMZM2G080178 // GRMZM2G042171 // GRMZM2G444801 // GRMZM2G159632
GO:0015116	F	sulfate transmembrane transporter activity	5	3492	11	39203	0.0074	0.29	// GRMZM2G068212 // GRMZM2G080178 // GRMZM2G042171 // GRMZM2G444801 // GRMZM2G159632
GO:0016811	F	hydrolase activity, acting on carbon-nitrogen (but not peptide) bonds, in linear amides	13	3492	62	39203	0.0075	0.29	// GRMZM2G058573 // GRMZM2G179693 // GRMZM2G461569 // GRMZM2G056539 // GRMZM2G172883 // GRMZM2G073950 // GRMZM2G006329 // GRMZM2G104833 // GRMZM2G374827 // GRMZM2G136067 // GRMZM2G119703 // GRMZM2G089944 // GRMZM2G046824
GO:0035091	F	phosphoinositide binding	7	3492	22	39203	0.0076	0.29	// GRMZM2G099080 // GRMZM2G065593 // GRMZM2G131070 // GRMZM2G141760 // GRMZM2G093065 // GRMZM2G026442 // GRMZM2G169412
GO:0016833	F	oxo-acid-lyase activity	5	3492	12	39203	0.0098	0.37	// GRMZM2G161337 // GRMZM2G175071 // GRMZM2G171383 // GRMZM2G416386 // GRMZM2G138382
GO:0003872	F	6-phosphofructokinase activity	17	3492	96	39203	0.01	0.38	// GRMZM5G816636 // GRMZM2G129817 // GRMZM2G023528 // GRMZM2G042502 // GRMZM5G879882 // GRMZM2G139360 // AC197578.4_FG001 // AC194439.3_FG002 // GRMZM2G314094 // GRMZM2G459828 // GRMZM2G450163 // GRMZM2G089767 // GRMZM2G031613 // GRMZM2G540538 // GRMZM2G011743 // GRMZM2G009591 // GRMZM2G123371
GO:0004499	F	flavin-containing monooxygenase activity	14	3492	73	39203	0.011	0.39	// GRMZM2G145595 // GRMZM2G152958 // GRMZM2G081016 // GRMZM2G441444 // GRMZM2G089121 // GRMZM2G425719 // GRMZM2G415219 // GRMZM2G085078 // GRMZM2G077054 // GRMZM2G177373 // GRMZM2G058261 // GRMZM2G364901 // GRMZM2G364566 // GRMZM2G017730
GO:0046527	F	glucosyltransferase activity	20	3492	121	39203	0.011	0.39	// GRMZM2G008263 // GRMZM2G049076 // GRMZM2G044744 // GRMZM2G084802 // GRMZM2G140107 // GRMZM2G318780 // GRMZM2G152908 // GRMZM2G348551 // GRMZM2G024993 // GRMZM2G068943 // GRMZM2G111529 // GRMZM2G018241 // GRMZM2G465764 // GRMZM2G082580 // GRMZM2G039454 // GRMZM2G326643 // GRMZM2G113432 // GRMZM2G110145 // GRMZM2G121612 // GRMZM2G074546
GO:0015300	F	solute:solute antiporter activity	24	3492	156	39203	0.012	0.43	// GRMZM2G089291 // GRMZM2G051753 // GRMZM2G169114 // GRMZM2G009715 // GRMZM2G080767 // GRMZM2G040158 // GRMZM5G806309 // GRMZM2G132568 // GRMZM5G877788 // GRMZM2G004414 // GRMZM2G359038 // GRMZM2G077546 // GRMZM2G115658 // GRMZM2G133421 // GRMZM2G093643 // GRMZM2G098494 // GRMZM2G018018 // GRMZM2G136769 // GRMZM2G067747 // GRMZM2G090149 // GRMZM2G700665 // GRMZM2G171031 // GRMZM2G136794 // GRMZM…
GO:0015370	F	solute:sodium symporter activity	21	3492	131	39203	0.012	0.43	// GRMZM2G090149 // GRMZM2G025939 // GRMZM2G096909 // GRMZM2G133421 // GRMZM2G036448 // GRMZM2G135949 // GRMZM2G097768 // GRMZM2G399858 // GRMZM2G177659 // GRMZM2G154165 // GRMZM2G343139 // GRMZM2G092475 // GRMZM2G074099 // GRMZM2G099160 // GRMZM2G173067 // GRMZM2G315769 // GRMZM2G163476 // GRMZM5G846339 // GRMZM5G871262 // GRMZM2G080450 // GRMZM2G011136
GO:0015298	F	solute:cation antiporter activity	22	3492	140	39203	0.013	0.44	// GRMZM2G089291 // GRMZM2G169114 // GRMZM2G009715 // GRMZM2G080767 // GRMZM2G040158 // GRMZM5G806309 // GRMZM2G132568 // GRMZM5G877788 // GRMZM2G004414 // GRMZM2G077546 // GRMZM2G115658 // GRMZM2G133421 // GRMZM2G093643 // GRMZM2G098494 // GRMZM2G018018 // GRMZM2G136769 // GRMZM2G067747 // GRMZM2G090149 // GRMZM2G700665 // GRMZM2G171031 // GRMZM2G136794 // GRMZM2G066801
GO:0008173	F	RNA methyltransferase activity	11	3492	53	39203	0.014	0.46	// GRMZM2G147623 // GRMZM2G032104 // GRMZM2G154087 // GRMZM5G854901 // GRMZM2G115198 // GRMZM2G026869 // GRMZM5G858310 // GRMZM2G174669 // GRMZM2G003724 // GRMZM2G054378 // GRMZM2G041328
GO:0031406	F	carboxylic acid binding	33	3492	238	39203	0.014	0.46	// GRMZM2G096682 // GRMZM2G114672 // GRMZM2G091715 // GRMZM2G007080 // GRMZM2G068091 // GRMZM2G160922 // GRMZM2G136712 // GRMZM2G441768 // GRMZM2G007647 // GRMZM2G028004 // GRMZM2G066496 // GRMZM2G393146 // GRMZM2G465833 // GRMZM2G168506 // GRMZM2G101900 // GRMZM2G145451 // GRMZM2G104658 // GRMZM2G077215 // GRMZM5G814851 // GRMZM2G108138 // GRMZM2G132857 // GRMZM2G168337 // GRMZM2G119517 // GRMZM…
GO:0050660	F	FAD binding	36	3492	265	39203	0.014	0.46	// GRMZM2G034896 // GRMZM2G117369 // GRMZM2G521844 // GRMZM2G089291 // GRMZM2G085078 // GRMZM2G011858 // GRMZM2G115805 // GRMZM2G481548 // GRMZM2G364901 // GRMZM2G415219 // GRMZM2G152958 // GRMZM2G138152 // GRMZM2G132090 // GRMZM2G300965 // GRMZM2G136522 // GRMZM2G177373 // GRMZM2G320307 // GRMZM2G084881 // GRMZM2G050997 // GRMZM2G468693 // GRMZM2G406830 // GRMZM2G081016 // GRMZM2G441444 // GRMZM…
GO:0016279	F	protein-lysine N-methyltransferase activity	9	3492	39	39203	0.015	0.46	// GRMZM2G125432 // GRMZM2G300955 // GRMZM2G172427 // GRMZM2G147619 // GRMZM2G357972 // GRMZM2G054380 // GRMZM2G105869 // GRMZM2G130910 // GRMZM2G336909
GO:0016278	F	lysine N-methyltransferase activity	9	3492	39	39203	0.015	0.46	// GRMZM2G125432 // GRMZM2G300955 // GRMZM2G172427 // GRMZM2G147619 // GRMZM2G357972 // GRMZM2G054380 // GRMZM2G105869 // GRMZM2G130910 // GRMZM2G336909
GO:0042054	F	histone methyltransferase activity	9	3492	39	39203	0.015	0.46	// GRMZM2G125432 // GRMZM2G300955 // GRMZM2G172427 // GRMZM2G147619 // GRMZM2G357972 // GRMZM2G054380 // GRMZM2G105869 // GRMZM2G130910 // GRMZM2G336909
GO:0018024	F	histone-lysine N-methyltransferase activity	9	3492	39	39203	0.015	0.46	// GRMZM2G125432 // GRMZM2G300955 // GRMZM2G172427 // GRMZM2G147619 // GRMZM2G357972 // GRMZM2G054380 // GRMZM2G105869 // GRMZM2G130910 // GRMZM2G336909
GO:0009982	F	pseudouridine synthase activity	13	3492	69	39203	0.015	0.47	// GRMZM2G100497 // GRMZM2G174716 // GRMZM2G050765 // GRMZM2G158261 // GRMZM2G459702 // AC216010.3_FG001 // GRMZM2G043948 // GRMZM2G110140 // GRMZM2G173137 // GRMZM2G075431 // GRMZM2G095782 // GRMZM2G101383 // GRMZM2G147335
GO:0004519	F	endonuclease activity	23	3492	151	39203	0.015	0.47	// GRMZM2G096920 // AC225193.3_FG003 // GRMZM2G445057 // GRMZM2G102625 // GRMZM2G064914 // GRMZM2G425986 // GRMZM2G103458 // GRMZM2G123587 // GRMZM2G091006 // GRMZM2G051374 // GRMZM2G301405 // GRMZM2G114131 // GRMZM2G457415 // GRMZM2G313553 // GRMZM2G112968 // GRMZM2G422464 // GRMZM2G001631 // GRMZM2G041527 // GRMZM2G040762 // GRMZM2G044997 // GRMZM5G814985 // GRMZM2G095969 // GRMZM2G124509
GO:0005515	F	protein binding	469	3492	4766	39203	0.016	0.47	// GRMZM2G008061 // GRMZM2G704032 // GRMZM2G084513 // GRMZM2G067019 // GRMZM2G386590 // GRMZM5G874167 // GRMZM2G416120 // GRMZM2G162531 // GRMZM2G306859 // GRMZM2G451604 // GRMZM2G080079 // GRMZM2G099862 // AC205677.3_FG001 // GRMZM2G087482 // GRMZM2G169412 // GRMZM2G354013 // GRMZM2G344212 // GRMZM2G036534 // AC198725.4_FG007 // GRMZM2G015159 // GRMZM2G156415 // GRMZM2G590333 // GRMZM2G141735 //…
GO:0016893	F	endonuclease activity, active with either ribo- or deoxyribonucleic acids and producing 5'-phosphomonoesters	11	3492	54	39203	0.016	0.47	// GRMZM2G114131 // GRMZM2G041527 // GRMZM2G445057 // GRMZM2G040762 // GRMZM2G044997 // GRMZM5G814985 // GRMZM2G051374 // GRMZM2G124509 // GRMZM2G095969 // GRMZM2G301405 // GRMZM2G001631
GO:0016879	F	ligase activity, forming carbon-nitrogen bonds	62	3492	514	39203	0.016	0.47	// GRMZM2G117614 // GRMZM2G122003 // GRMZM2G065612 // AC234185.1_FG004 // GRMZM2G010460 // GRMZM2G034622 // GRMZM2G099648 // GRMZM2G443495 // GRMZM2G053764 // GRMZM2G012052 // GRMZM2G025037 // GRMZM2G471733 // GRMZM2G331368 // GRMZM2G085691 // GRMZM2G134176 // GRMZM2G021299 // GRMZM5G807835 // GRMZM2G010406 // GRMZM2G000540 // GRMZM2G007276 // GRMZM2G161545 // GRMZM2G304915 // GRMZM2G461948 // GR…
GO:0005343	F	organic acid:sodium symporter activity	20	3492	127	39203	0.017	0.47	// GRMZM2G025939 // GRMZM2G096909 // GRMZM2G133421 // GRMZM2G036448 // GRMZM2G135949 // GRMZM2G097768 // GRMZM2G399858 // GRMZM2G177659 // GRMZM2G154165 // GRMZM2G343139 // GRMZM2G092475 // GRMZM2G074099 // GRMZM2G099160 // GRMZM2G173067 // GRMZM2G315769 // GRMZM2G163476 // GRMZM5G846339 // GRMZM5G871262 // GRMZM2G080450 // GRMZM2G011136
GO:0016891	F	endoribonuclease activity, producing 5'-phosphomonoesters	9	3492	40	39203	0.017	0.47	// GRMZM2G041527 // GRMZM2G445057 // GRMZM2G040762 // GRMZM2G044997 // GRMZM5G814985 // GRMZM2G051374 // GRMZM2G124509 // GRMZM2G301405 // GRMZM2G001631
GO:0016881	F	acid-amino acid ligase activity	49	3492	390	39203	0.017	0.47	// GRMZM2G304915 // GRMZM2G122003 // GRMZM2G065612 // GRMZM2G393334 // GRMZM2G010460 // GRMZM2G034622 // GRMZM2G099648 // GRMZM2G053764 // GRMZM2G012052 // GRMZM2G025037 // GRMZM2G471733 // GRMZM2G331368 // GRMZM2G085691 // GRMZM2G134176 // GRMZM2G021299 // GRMZM2G000540 // GRMZM2G007276 // GRMZM2G161545 // GRMZM2G461948 // GRMZM2G015287 // GRMZM2G075104 // GRMZM2G411536 // GRMZM2G116840 // GRMZM…
GO:0004674	F	protein serine/threonine kinase activity	232	3492	2248	39203	0.017	0.47	// GRMZM2G007854 // GRMZM2G045330 // GRMZM2G105750 // GRMZM2G063961 // GRMZM2G448633 // GRMZM2G059671 // GRMZM2G334791 // GRMZM2G160922 // GRMZM2G133566 // GRMZM2G034877 // GRMZM2G332280 // GRMZM2G041125 // GRMZM2G390345 // GRMZM2G404647 // GRMZM2G162531 // GRMZM2G072107 // GRMZM2G179097 // GRMZM2G179662 // GRMZM2G150952 // GRMZM2G398559 // AC233953.1_FG004 // GRMZM2G176922 // GRMZM2G135073 // GR…
GO:0031072	F	heat shock protein binding	38	3492	289	39203	0.018	0.51	// GRMZM2G008061 // GRMZM2G050118 // GRMZM2G048434 // GRMZM2G348697 // GRMZM2G129218 // GRMZM2G038801 // GRMZM2G063972 // GRMZM2G119566 // AC190526.3_FG004 // GRMZM2G156033 // GRMZM2G153068 // GRMZM2G033379 // GRMZM2G075485 // GRMZM2G070475 // GRMZM2G087758 // GRMZM2G072300 // GRMZM2G119745 // GRMZM2G049373 // GRMZM2G054076 // GRMZM5G835677 // GRMZM2G157588 // GRMZM2G064537 // GRMZM2G473367 // GR…
GO:0016709	F	oxidoreductase activity, acting on paired donors, with incorporation or reduction of molecular oxygen, NADH or NADPH as one donor, and incorporation of one atom of oxygen	14	3492	79	39203	0.019	0.51	// GRMZM2G145595 // GRMZM2G152958 // GRMZM2G081016 // GRMZM2G441444 // GRMZM2G089121 // GRMZM2G425719 // GRMZM2G415219 // GRMZM2G085078 // GRMZM2G077054 // GRMZM2G177373 // GRMZM2G058261 // GRMZM2G364901 // GRMZM2G364566 // GRMZM2G017730
GO:0050662	F	coenzyme binding	84	3492	734	39203	0.019	0.51	// GRMZM2G126218 // GRMZM2G176977 // GRMZM2G114672 // GRMZM2G034896 // GRMZM2G159724 // GRMZM2G117369 // GRMZM2G521844 // GRMZM2G115805 // GRMZM2G089291 // GRMZM2G107076 // GRMZM2G097040 // GRMZM2G065171 // GRMZM2G136712 // GRMZM2G038848 // GRMZM2G014376 // GRMZM2G082581 // GRMZM2G089121 // GRMZM2G481548 // GRMZM2G058261 // GRMZM2G364901 // GRMZM2G410865 // GRMZM2G166833 // GRMZM2G415219 // GRMZM…
GO:0004527	F	exonuclease activity	19	3492	121	39203	0.02	0.53	// GRMZM2G585025 // GRMZM2G064868 // GRMZM2G053631 // GRMZM2G048819 // GRMZM2G083620 // GRMZM2G015925 // GRMZM2G023422 // GRMZM2G123305 // GRMZM2G143525 // GRMZM2G392798 // GRMZM5G886044 // GRMZM2G438622 // GRMZM2G398668 // GRMZM2G121404 // GRMZM2G480171 // GRMZM2G000749 // GRMZM2G158789 // GRMZM2G118917 // GRMZM2G322661
GO:0003887	F	DNA-directed DNA polymerase activity	12	3492	64	39203	0.02	0.53	// GRMZM2G054765 // GRMZM2G149802 // GRMZM2G059010 // GRMZM2G023422 // GRMZM2G367857 // GRMZM2G081639 // GRMZM5G833563 // GRMZM2G095084 // GRMZM2G154267 // GRMZM2G011631 // GRMZM2G136665 // GRMZM2G480171
GO:0015299	F	solute:hydrogen antiporter activity	21	3492	138	39203	0.02	0.53	// GRMZM2G067747 // GRMZM2G133421 // GRMZM2G093643 // GRMZM2G136794 // GRMZM2G040158 // GRMZM2G700665 // GRMZM2G089291 // GRMZM2G132568 // GRMZM2G090149 // GRMZM5G877788 // GRMZM2G018018 // GRMZM5G806309 // GRMZM2G169114 // GRMZM2G171031 // GRMZM2G066801 // GRMZM2G098494 // GRMZM2G009715 // GRMZM2G115658 // GRMZM2G136769 // GRMZM2G077546 // GRMZM2G080767
GO:0008408	F	3'-5' exonuclease activity	13	3492	72	39203	0.02	0.53	// GRMZM2G048819 // GRMZM2G083620 // GRMZM2G023422 // GRMZM2G123305 // GRMZM2G392798 // GRMZM5G886044 // GRMZM2G438622 // GRMZM2G053631 // GRMZM2G480171 // GRMZM2G000749 // GRMZM2G158789 // GRMZM2G118917 // GRMZM2G322661
GO:0048037	F	cofactor binding	113	3492	1034	39203	0.023	0.59	// GRMZM2G126218 // GRMZM2G107739 // GRMZM2G415219 // GRMZM2G017110 // GRMZM2G167156 // GRMZM2G085078 // GRMZM2G097040 // GRMZM2G010202 // GRMZM2G038848 // GRMZM2G014376 // GRMZM2G364901 // GRMZM2G136072 // GRMZM2G166833 // GRMZM2G355906 // GRMZM2G138152 // GRMZM2G174145 // GRMZM2G065171 // GRMZM2G115442 // GRMZM2G058573 // GRMZM2G320307 // GRMZM2G441541 // GRMZM2G451314 // GRMZM2G034069 // GRMZM…
GO:0016814	F	hydrolase activity, acting on carbon-nitrogen (but not peptide) bonds, in cyclic amidines	6	3492	22	39203	0.023	0.6	// GRMZM2G090068 // GRMZM2G086365 // GRMZM2G416667 // GRMZM2G134396 // GRMZM2G042599 // GRMZM2G368902
GO:0016790	F	thiolester hydrolase activity	19	3492	124	39203	0.024	0.61	// GRMZM2G106222 // GRMZM2G385619 // GRMZM2G374779 // GRMZM2G154621 // GRMZM2G033375 // GRMZM2G049568 // GRMZM2G028733 // GRMZM5G894518 // GRMZM5G864266 // GRMZM2G017086 // GRMZM2G016323 // GRMZM2G060327 // GRMZM2G107696 // GRMZM2G126447 // AC202707.3_FG002 // GRMZM2G451357 // GRMZM2G447056 // GRMZM2G147667 // GRMZM2G093880
GO:0008237	F	metallopeptidase activity	32	3492	240	39203	0.024	0.61	// GRMZM2G110408 // GRMZM2G450659 // GRMZM2G044697 // GRMZM2G006943 // GRMZM2G167767 // GRMZM2G005036 // GRMZM2G068982 // GRMZM2G173085 // GRMZM2G101438 // GRMZM2G389233 // GRMZM2G155580 // GRMZM2G084525 // GRMZM2G072865 // GRMZM2G090542 // GRMZM2G090981 // GRMZM2G007907 // GRMZM2G133249 // GRMZM2G038401 // GRMZM2G156069 // GRMZM2G027875 // GRMZM2G068336 // GRMZM2G451483 // GRMZM2G119411 // GRMZM…
GO:0015294	F	solute:cation symporter activity	25	3492	177	39203	0.025	0.61	// GRMZM2G036448 // GRMZM2G399858 // GRMZM2G074099 // GRMZM2G177659 // GRMZM2G011136 // GRMZM2G096909 // GRMZM2G367857 // GRMZM2G154165 // GRMZM2G099160 // GRMZM2G315769 // GRMZM2G403915 // GRMZM5G846339 // GRMZM5G871262 // GRMZM2G133421 // GRMZM2G343139 // GRMZM2G092475 // GRMZM2G080450 // GRMZM2G109405 // GRMZM2G025939 // AC214266.3_FG002 // GRMZM2G135949 // GRMZM2G097768 // GRMZM2G090149 // GR…
GO:0003690	F	double-stranded DNA binding	8	3492	36	39203	0.025	0.61	// GRMZM2G341271 // GRMZM2G133952 // GRMZM5G864266 // GRMZM2G148807 // GRMZM2G056075 // GRMZM2G173186 // GRMZM2G303655 // GRMZM2G060349
GO:0015293	F	symporter activity	25	3492	177	39203	0.025	0.61	// GRMZM2G036448 // GRMZM2G399858 // GRMZM2G074099 // GRMZM2G177659 // GRMZM2G011136 // GRMZM2G096909 // GRMZM2G367857 // GRMZM2G154165 // GRMZM2G099160 // GRMZM2G315769 // GRMZM2G403915 // GRMZM5G846339 // GRMZM5G871262 // GRMZM2G133421 // GRMZM2G343139 // GRMZM2G092475 // GRMZM2G080450 // GRMZM2G109405 // GRMZM2G025939 // AC214266.3_FG002 // GRMZM2G135949 // GRMZM2G097768 // GRMZM2G090149 // GR…
GO:0004176	F	ATP-dependent peptidase activity	13	3492	75	39203	0.026	0.61	// GRMZM2G143139 // GRMZM2G414002 // GRMZM2G062638 // GRMZM2G168249 // GRMZM2G387383 // GRMZM2G011319 // GRMZM2G029506 // GRMZM2G141940 // GRMZM2G405052 // GRMZM2G096764 // GRMZM2G113056 // GRMZM5G832248 // GRMZM2G477200
GO:0004428	F	inositol or phosphatidylinositol kinase activity	11	3492	59	39203	0.026	0.61	// GRMZM2G076392 // GRMZM2G150496 // GRMZM2G167957 // GRMZM2G179473 // GRMZM2G116010 // GRMZM2G114162 // GRMZM2G040561 // GRMZM2G059179 // GRMZM2G153722 // GRMZM2G343218 // GRMZM2G110622
GO:0004707	F	MAP kinase activity	12	3492	67	39203	0.027	0.61	// GRMZM2G034052 // GRMZM2G135904 // GRMZM2G062761 // GRMZM2G374088 // GRMZM2G007848 // GRMZM2G312970 // GRMZM2G002100 // GRMZM2G116376 // GRMZM2G166771 // GRMZM2G089484 // GRMZM5G878530 // GRMZM2G448258
GO:0004702	F	receptor signaling protein serine/threonine kinase activity	12	3492	67	39203	0.027	0.61	// GRMZM2G034052 // GRMZM2G135904 // GRMZM2G062761 // GRMZM2G374088 // GRMZM2G007848 // GRMZM2G312970 // GRMZM2G002100 // GRMZM2G116376 // GRMZM2G166771 // GRMZM2G089484 // GRMZM5G878530 // GRMZM2G448258
GO:0005057	F	receptor signaling protein activity	12	3492	67	39203	0.027	0.61	// GRMZM2G034052 // GRMZM2G135904 // GRMZM2G062761 // GRMZM2G374088 // GRMZM2G007848 // GRMZM2G312970 // GRMZM2G002100 // GRMZM2G116376 // GRMZM2G166771 // GRMZM2G089484 // GRMZM5G878530 // GRMZM2G448258
GO:0004525	F	ribonuclease III activity	6	3492	23	39203	0.028	0.63	// GRMZM2G445057 // GRMZM2G040762 // GRMZM2G044997 // GRMZM5G814985 // GRMZM2G301405 // GRMZM2G001631
GO:0003678	F	DNA helicase activity	7	3492	30	39203	0.028	0.63	// GRMZM2G137968 // GRMZM2G414496 // GRMZM2G100732 // GRMZM2G106732 // GRMZM2G154839 // GRMZM2G055807 // GRMZM2G107987
GO:0016866	F	intramolecular transferase activity	21	3492	144	39203	0.029	0.63	// GRMZM2G100497 // GRMZM2G174716 // GRMZM2G173137 // GRMZM2G069676 // GRMZM2G050765 // GRMZM2G158261 // GRMZM2G334628 // AC216010.3_FG001 // GRMZM2G110140 // GRMZM2G116087 // GRMZM2G023798 // GRMZM2G109383 // GRMZM2G025854 // GRMZM2G459702 // GRMZM2G075431 // GRMZM2G095782 // GRMZM2G341010 // GRMZM2G101383 // GRMZM2G165535 // GRMZM2G147335 // GRMZM2G043948
GO:0042626	F	ATPase activity, coupled to transmembrane movement of substances	38	3492	300	39203	0.029	0.63	// GRMZM2G326677 // GRMZM2G081573 // GRMZM2G135236 // GRMZM2G027860 // GRMZM2G404702 // GRMZM5G893864 // GRMZM2G037335 // GRMZM2G388539 // GRMZM2G410990 // GRMZM5G832772 // GRMZM2G072071 // GRMZM2G000264 // GRMZM2G104325 // GRMZM2G321725 // GRMZM2G030167 // GRMZM2G128877 // GRMZM2G127396 // GRMZM2G019999 // GRMZM2G163233 // GRMZM2G162426 // GRMZM2G315375 // GRMZM2G132712 // GRMZM2G041275 // AC233…
GO:0043492	F	ATPase activity, coupled to movement of substances	38	3492	300	39203	0.029	0.63	// GRMZM2G326677 // GRMZM2G081573 // GRMZM2G135236 // GRMZM2G027860 // GRMZM2G404702 // GRMZM5G893864 // GRMZM2G037335 // GRMZM2G388539 // GRMZM2G410990 // GRMZM5G832772 // GRMZM2G072071 // GRMZM2G000264 // GRMZM2G104325 // GRMZM2G321725 // GRMZM2G030167 // GRMZM2G128877 // GRMZM2G127396 // GRMZM2G019999 // GRMZM2G163233 // GRMZM2G162426 // GRMZM2G315375 // GRMZM2G132712 // GRMZM2G041275 // AC233…
GO:0004407	F	histone deacetylase activity	5	3492	17	39203	0.03	0.63	// GRMZM2G136067 // GRMZM2G119703 // GRMZM2G056539 // GRMZM2G172883 // GRMZM2G046824
GO:0033558	F	protein deacetylase activity	5	3492	17	39203	0.03	0.63	// GRMZM2G136067 // GRMZM2G119703 // GRMZM2G056539 // GRMZM2G172883 // GRMZM2G046824
GO:0004815	F	aspartate-tRNA ligase activity	5	3492	17	39203	0.03	0.63	// GRMZM2G378717 // GRMZM2G062268 // GRMZM2G155899 // GRMZM2G071871 // GRMZM2G019121
GO:0009011	F	starch synthase activity	5	3492	17	39203	0.03	0.63	// GRMZM2G008263 // GRMZM2G024993 // GRMZM2G044744 // GRMZM2G348551 // GRMZM2G121612
GO:0019213	F	deacetylase activity	5	3492	17	39203	0.03	0.63	// GRMZM2G136067 // GRMZM2G119703 // GRMZM2G056539 // GRMZM2G172883 // GRMZM2G046824
GO:0016769	F	transferase activity, transferring nitrogenous groups	17	3492	110	39203	0.03	0.63	// GRMZM2G010328 // GRMZM2G107739 // GRMZM2G043887 // GRMZM2G110932 // GRMZM2G124353 // GRMZM2G029135 // GRMZM2G108125 // GRMZM2G174145 // GRMZM2G357734 // GRMZM2G127160 // GRMZM2G010202 // GRMZM5G836910 // GRMZM5G817886 // GRMZM2G071208 // GRMZM2G055899 // GRMZM2G093900 // GRMZM2G006480
GO:0008565	F	protein transporter activity	25	3492	181	39203	0.031	0.64	// GRMZM2G177914 // GRMZM2G408305 // GRMZM2G111713 // GRMZM2G007080 // GRMZM2G151905 // GRMZM2G017421 // GRMZM2G072415 // GRMZM2G312026 // GRMZM2G120530 // GRMZM2G137236 // GRMZM2G077546 // GRMZM2G457415 // GRMZM2G010362 // GRMZM2G151529 // GRMZM2G361220 // AC198725.4_FG007 // GRMZM2G052713 // GRMZM2G130987 // GRMZM5G866861 // GRMZM2G095124 // GRMZM2G129169 // GRMZM2G177659 // GRMZM2G084389 // AC…
GO:0008276	F	protein methyltransferase activity	10	3492	53	39203	0.031	0.64	// GRMZM2G125432 // GRMZM2G300955 // GRMZM2G172427 // GRMZM2G147619 // GRMZM2G357972 // GRMZM2G054380 // GRMZM2G003509 // GRMZM2G105869 // GRMZM2G130910 // GRMZM2G336909
GO:0019202	F	amino acid kinase activity	11	3492	61	39203	0.032	0.65	// GRMZM2G178460 // GRMZM2G170013 // GRMZM2G300862 // GRMZM5G859195 // GRMZM2G340762 // GRMZM2G375504 // GRMZM2G109201 // GRMZM2G136712 // GRMZM2G068665 // GRMZM5G823318 // GRMZM2G424873
GO:0004722	F	protein serine/threonine phosphatase activity	17	3492	111	39203	0.032	0.65	// GRMZM5G829894 // GRMZM2G412937 // GRMZM2G161544 // GRMZM2G134628 // GRMZM2G151254 // GRMZM2G102255 // GRMZM2G159811 // GRMZM2G360455 // GRMZM2G019819 // GRMZM2G300125 // GRMZM2G122228 // GRMZM2G150608 // GRMZM2G060798 // GRMZM2G056572 // GRMZM2G053722 // GRMZM2G073788 // GRMZM2G104076
GO:0016820	F	hydrolase activity, acting on acid anhydrides, catalyzing transmembrane movement of substances	40	3492	322	39203	0.032	0.65	// GRMZM2G326677 // GRMZM2G081573 // GRMZM2G128995 // GRMZM2G027860 // GRMZM2G404702 // GRMZM5G893864 // GRMZM2G037335 // GRMZM2G388539 // GRMZM2G410990 // GRMZM5G832772 // GRMZM2G072071 // GRMZM2G000264 // GRMZM2G104325 // GRMZM2G321725 // GRMZM2G030167 // GRMZM2G128877 // GRMZM2G127396 // GRMZM2G019999 // GRMZM2G163233 // GRMZM2G162426 // GRMZM2G315375 // GRMZM2G144372 // GRMZM2G132712 // GRMZM…
GO:0004221	F	ubiquitin thiolesterase activity	17	3492	112	39203	0.034	0.68	// GRMZM2G106222 // GRMZM2G385619 // GRMZM2G154621 // GRMZM2G033375 // GRMZM2G049568 // GRMZM2G028733 // GRMZM5G894518 // GRMZM5G864266 // GRMZM2G017086 // GRMZM2G016323 // GRMZM2G060327 // GRMZM2G107696 // GRMZM2G126447 // AC202707.3_FG002 // GRMZM2G451357 // GRMZM2G447056 // GRMZM2G147667
GO:0003684	F	damaged DNA binding	10	3492	54	39203	0.034	0.68	// GRMZM2G035417 // GRMZM2G474236 // GRMZM2G062638 // GRMZM2G105772 // GRMZM2G367857 // GRMZM2G459172 // GRMZM2G095084 // GRMZM2G061620 // GRMZM2G060349 // GRMZM2G143462
GO:0008757	F	S-adenosylmethionine-dependent methyltransferase activity	17	3492	113	39203	0.036	0.72	// GRMZM2G077258 // GRMZM2G125432 // GRMZM2G300955 // GRMZM2G054378 // GRMZM2G152470 // GRMZM2G041328 // GRMZM2G172427 // GRMZM2G154087 // GRMZM2G147619 // GRMZM5G858310 // GRMZM2G357972 // GRMZM2G054380 // GRMZM2G174669 // GRMZM2G003724 // GRMZM2G105869 // GRMZM2G130910 // GRMZM2G336909
GO:0008378	F	galactosyltransferase activity	9	3492	47	39203	0.037	0.72	// GRMZM2G080231 // GRMZM2G000393 // GRMZM2G116971 // GRMZM2G063688 // GRMZM5G838414 // GRMZM2G007185 // GRMZM2G144873 // GRMZM2G022768 // GRMZM2G431006
GO:0016597	F	amino acid binding	25	3492	185	39203	0.038	0.73	// GRMZM2G096682 // GRMZM2G091715 // GRMZM2G007080 // GRMZM2G068091 // GRMZM2G160922 // GRMZM2G136712 // GRMZM2G441768 // GRMZM2G066496 // GRMZM2G393146 // GRMZM2G465833 // GRMZM2G101900 // GRMZM2G145451 // GRMZM2G104658 // GRMZM2G077215 // GRMZM5G814851 // GRMZM2G132857 // GRMZM2G168337 // GRMZM2G119517 // GRMZM2G069687 // GRMZM2G002531 // GRMZM2G177532 // GRMZM2G300862 // GRMZM2G152889 // GRMZM…
GO:0016836	F	hydro-lyase activity	20	3492	141	39203	0.04	0.77	// AC209626.2_FG013 // GRMZM2G574782 // AC234528.1_FG005 // GRMZM2G145451 // GRMZM2G131539 // GRMZM2G094771 // GRMZM2G046191 // GRMZM2G446253 // GRMZM2G024482 // GRMZM2G121546 // GRMZM2G054465 // GRMZM2G014069 // GRMZM2G481529 // GRMZM2G010823 // GRMZM2G014376 // GRMZM2G145101 // GRMZM2G141273 // GRMZM2G010044 // GRMZM2G019050 // GRMZM2G397247
GO:0019207	F	kinase regulator activity	7	3492	33	39203	0.042	0.78	// GRMZM2G161611 // GRMZM2G148216 // GRMZM2G098208 // GRMZM2G038485 // GRMZM2G101613 // GRMZM2G037926 // GRMZM2G053722
GO:0005319	F	lipid transporter activity	7	3492	33	39203	0.042	0.78	// GRMZM2G132531 // GRMZM2G133421 // GRMZM2G326677 // GRMZM2G135236 // GRMZM2G027860 // GRMZM2G100650 // GRMZM2G125556
GO:0019887	F	protein kinase regulator activity	7	3492	33	39203	0.042	0.78	// GRMZM2G161611 // GRMZM2G148216 // GRMZM2G098208 // GRMZM2G038485 // GRMZM2G101613 // GRMZM2G037926 // GRMZM2G053722
GO:0004532	F	exoribonuclease activity	8	3492	41	39203	0.044	0.8	// GRMZM2G064868 // GRMZM2G083620 // GRMZM2G123305 // GRMZM2G392798 // GRMZM5G886044 // GRMZM2G438622 // GRMZM2G121404 // GRMZM2G158789
GO:0016896	F	exoribonuclease activity, producing 5'-phosphomonoesters	8	3492	41	39203	0.044	0.8	// GRMZM2G064868 // GRMZM2G083620 // GRMZM2G123305 // GRMZM2G392798 // GRMZM5G886044 // GRMZM2G438622 // GRMZM2G121404 // GRMZM2G158789
GO:0015297	F	antiporter activity	30	3492	235	39203	0.044	0.8	// GRMZM2G089291 // GRMZM2G051753 // GRMZM2G079127 // GRMZM2G169114 // GRMZM2G009715 // GRMZM2G021055 // GRMZM2G031938 // GRMZM2G080767 // GRMZM2G040158 // GRMZM5G806309 // GRMZM2G132568 // GRMZM5G877788 // GRMZM2G169539 // GRMZM2G004414 // GRMZM2G359038 // GRMZM2G077546 // GRMZM2G115658 // GRMZM2G133421 // GRMZM2G093643 // GRMZM2G098494 // GRMZM2G018018 // GRMZM2G080450 // GRMZM2G136769 // GRMZM…
GO:0003725	F	double-stranded RNA binding	8	3492	41	39203	0.044	0.8	// GRMZM2G146111 // GRMZM2G106427 // GRMZM2G040762 // GRMZM2G013283 // GRMZM5G814985 // GRMZM2G044997 // GRMZM2G301405 // GRMZM2G001631
GO:0008483	F	transaminase activity	10	3492	57	39203	0.045	0.81	// GRMZM2G010328 // GRMZM2G107739 // GRMZM2G006480 // GRMZM2G108125 // GRMZM5G836910 // GRMZM5G817886 // GRMZM2G071208 // GRMZM2G055899 // GRMZM2G093900 // GRMZM2G124353
GO:0019842	F	vitamin binding	43	3492	360	39203	0.045	0.81	// GRMZM2G159082 // GRMZM2G107739 // GRMZM2G081571 // GRMZM2G110932 // GRMZM2G091715 // GRMZM2G017110 // GRMZM2G007080 // GRMZM2G167156 // GRMZM2G108125 // GRMZM2G127160 // GRMZM2G010202 // GRMZM5G817886 // GRMZM2G441768 // GRMZM2G028004 // GRMZM2G010328 // GRMZM2G043887 // GRMZM2G520535 // GRMZM2G168506 // GRMZM2G133359 // GRMZM2G054465 // GRMZM2G174145 // GRMZM2G393146 // GRMZM2G060470 // GRMZM…
GO:0004252	F	serine-type endopeptidase activity	36	3492	293	39203	0.046	0.81	// GRMZM2G157156 // GRMZM2G073959 // GRMZM2G322819 // GRMZM2G405052 // GRMZM2G168249 // GRMZM2G345622 // GRMZM2G157384 // GRMZM2G081504 // GRMZM2G057159 // GRMZM2G059353 // GRMZM2G165969 // GRMZM2G031613 // GRMZM2G141940 // GRMZM2G394403 // GRMZM2G113056 // GRMZM5G832248 // GRMZM2G377780 // GRMZM2G092632 // GRMZM2G098397 // GRMZM2G109976 // GRMZM2G089948 // GRMZM5G891371 // GRMZM2G119516 // GRMZM…
GO:0003924	F	GTPase activity	42	3492	351	39203	0.046	0.81	// GRMZM2G332809 // GRMZM2G100505 // GRMZM2G110509 // GRMZM2G082180 // GRMZM2G055883 // GRMZM2G169694 // GRMZM2G028928 // GRMZM2G005592 // GRMZM2G151193 // GRMZM2G416142 // GRMZM2G051782 // GRMZM2G031053 // GRMZM5G848602 // GRMZM2G176677 // GRMZM2G157462 // GRMZM2G015159 // GRMZM2G131254 // GRMZM2G107654 // GRMZM2G056393 // GRMZM2G375002 // GRMZM2G415327 // GRMZM2G029859 // GRMZM5G836471 // GRMZM…
GO:0008509	F	anion transmembrane transporter activity	30	3492	237	39203	0.048	0.84	// GRMZM2G174696 // GRMZM2G036448 // GRMZM2G399858 // GRMZM2G051753 // GRMZM2G080178 // GRMZM2G088132 // GRMZM2G154165 // GRMZM2G397836 // GRMZM2G444801 // GRMZM2G011136 // GRMZM2G080079 // GRMZM2G096909 // GRMZM2G043983 // GRMZM2G043030 // GRMZM2G113409 // GRMZM2G042171 // GRMZM2G099160 // GRMZM2G315769 // GRMZM5G846339 // GRMZM5G871262 // GRMZM2G159632 // GRMZM2G128969 // GRMZM2G343139 // GRMZM…
GO:0035251	F	UDP-glucosyltransferase activity	15	3492	100	39203	0.048	0.84	// GRMZM2G049076 // GRMZM2G084802 // GRMZM2G140107 // GRMZM2G318780 // GRMZM2G152908 // GRMZM2G068943 // GRMZM2G111529 // GRMZM2G018241 // GRMZM2G465764 // GRMZM2G082580 // GRMZM2G039454 // GRMZM2G326643 // GRMZM2G110145 // GRMZM2G113432 // GRMZM2G074546
GO:0030983	F	mismatched DNA binding	6	3492	27	39203	0.049	0.84	// GRMZM2G341271 // GRMZM2G133952 // GRMZM2G148807 // GRMZM2G056075 // GRMZM2G173186 // GRMZM2G060349
GO:0050664	F	oxidoreductase activity, acting on NADH or NADPH, with oxygen as acceptor	5	3492	20	39203	0.049	0.84	// GRMZM2G300965 // GRMZM2G138152 // GRMZM2G441541 // GRMZM2G034896 // GRMZM2G043435
GO:0003702	F	RNA polymerase II transcription factor activity	15	3492	101	39203	0.051	0.88	// GRMZM2G177263 // GRMZM2G147854 // GRMZM2G161418 // GRMZM2G027209 // GRMZM2G122139 // GRMZM2G013908 // GRMZM2G014180 // GRMZM2G114459 // GRMZM2G139683 // GRMZM2G093908 // GRMZM5G828278 // GRMZM2G120942 // GRMZM2G045668 // GRMZM2G329033 // GRMZM2G049091
GO:0008194	F	UDP-glycosyltransferase activity	22	3492	164	39203	0.052	0.88	// GRMZM2G049076 // GRMZM2G113432 // GRMZM2G111529 // GRMZM2G082580 // GRMZM2G110145 // GRMZM2G074546 // GRMZM2G084802 // GRMZM2G060061 // GRMZM2G068943 // GRMZM2G018241 // GRMZM2G161293 // GRMZM2G001079 // GRMZM2G326643 // GRMZM2G426275 // GRMZM2G118959 // GRMZM2G318780 // GRMZM2G178571 // GRMZM2G140107 // GRMZM2G070898 // GRMZM2G039454 // GRMZM2G465764 // GRMZM2G152908
GO:0016757	F	transferase activity, transferring glycosyl groups	81	3492	747	39203	0.054	0.91	// GRMZM2G098434 // GRMZM2G170101 // GRMZM2G410916 // GRMZM2G166855 // GRMZM2G145236 // GRMZM5G838414 // GRMZM2G348551 // GRMZM2G142873 // GRMZM2G152194 // GRMZM2G354610 // GRMZM2G049076 // GRMZM2G111529 // GRMZM2G462261 // GRMZM2G007185 // GRMZM2G066362 // GRMZM2G082580 // GRMZM2G056036 // GRMZM2G107956 // GRMZM2G110145 // GRMZM2G074546 // GRMZM2G034079 // GRMZM2G044744 // GRMZM2G084802 // GRMZM…
GO:0004413	F	homoserine kinase activity	5	3492	21	39203	0.057	0.95	// GRMZM2G109201 // GRMZM5G859195 // GRMZM2G068665 // GRMZM2G178460 // GRMZM2G340762
GO:0004672	F	protein kinase activity	240	3492	2423	39203	0.058	0.96	// GRMZM2G007854 // GRMZM2G045330 // GRMZM2G105750 // GRMZM2G063961 // GRMZM2G448633 // GRMZM2G059671 // GRMZM2G334791 // GRMZM2G160922 // GRMZM2G133566 // GRMZM2G583971 // GRMZM2G034877 // GRMZM2G332280 // GRMZM2G041125 // GRMZM2G390345 // GRMZM2G404647 // GRMZM2G162531 // GRMZM2G072107 // GRMZM2G158252 // GRMZM2G179097 // GRMZM2G179662 // GRMZM2G150952 // GRMZM2G398559 // GRMZM2G057910 // GRMZM…
GO:0004521	F	endoribonuclease activity	10	3492	60	39203	0.058	0.96	// GRMZM2G041527 // GRMZM2G445057 // GRMZM2G040762 // GRMZM2G044997 // GRMZM5G814985 // GRMZM2G051374 // GRMZM2G124509 // GRMZM2G064914 // GRMZM2G301405 // GRMZM2G001631
GO:0016796	F	exonuclease activity, active with either ribo- or deoxyribonucleic acids and producing 5'-phosphomonoesters	8	3492	44	39203	0.059	0.97	// GRMZM2G064868 // GRMZM2G083620 // GRMZM2G123305 // GRMZM2G392798 // GRMZM5G886044 // GRMZM2G438622 // GRMZM2G121404 // GRMZM2G158789
GO:0004222	F	metalloendopeptidase activity	18	3492	132	39203	0.065	1	// GRMZM2G090981 // GRMZM2G110408 // GRMZM2G133249 // GRMZM2G007907 // GRMZM2G450659 // GRMZM2G044697 // GRMZM2G033671 // GRMZM2G096764 // GRMZM2G038401 // GRMZM2G156069 // GRMZM2G167767 // GRMZM2G068336 // GRMZM2G451483 // GRMZM2G005036 // GRMZM2G111200 // GRMZM2G392649 // GRMZM2G084525 // GRMZM2G072865
GO:0015399	F	primary active transmembrane transporter activity	45	3492	394	39203	0.07	1	// GRMZM2G326677 // GRMZM2G081573 // GRMZM2G111713 // GRMZM2G135236 // GRMZM2G027860 // GRMZM2G421857 // GRMZM2G404702 // GRMZM5G893864 // GRMZM2G037335 // GRMZM2G388539 // GRMZM2G410990 // GRMZM5G832772 // GRMZM2G072071 // GRMZM2G000264 // GRMZM2G104325 // GRMZM2G321725 // GRMZM2G030167 // GRMZM2G128877 // GRMZM2G158766 // GRMZM2G127396 // GRMZM2G077546 // GRMZM2G019999 // GRMZM2G163233 // GRMZM…
GO:0015405	F	P-P-bond-hydrolysis-driven transmembrane transporter activity	45	3492	394	39203	0.07	1	// GRMZM2G326677 // GRMZM2G081573 // GRMZM2G111713 // GRMZM2G135236 // GRMZM2G027860 // GRMZM2G421857 // GRMZM2G404702 // GRMZM5G893864 // GRMZM2G037335 // GRMZM2G388539 // GRMZM2G410990 // GRMZM5G832772 // GRMZM2G072071 // GRMZM2G000264 // GRMZM2G104325 // GRMZM2G321725 // GRMZM2G030167 // GRMZM2G128877 // GRMZM2G158766 // GRMZM2G127396 // GRMZM2G077546 // GRMZM2G019999 // GRMZM2G163233 // GRMZM…
GO:0003712	F	transcription cofactor activity	5	3492	23	39203	0.074	1	// GRMZM2G004161 // GRMZM5G852533 // GRMZM2G139977 // GRMZM2G470556 // GRMZM2G112535
GO:0003779	F	actin binding	21	3492	164	39203	0.079	1	// GRMZM2G150166 // GRMZM2G056419 // GRMZM2G081322 // GRMZM2G417410 // GRMZM2G414002 // GRMZM2G057247 // GRMZM2G097426 // GRMZM2G010136 // GRMZM2G174246 // GRMZM2G444762 // GRMZM2G030128 // GRMZM2G398731 // GRMZM2G127115 // GRMZM2G365250 // GRMZM2G111201 // GRMZM2G047310 // GRMZM5G877388 // GRMZM2G178801 // GRMZM2G081380 // GRMZM2G359566 // GRMZM2G178996
GO:0005342	F	organic acid transmembrane transporter activity	21	3492	164	39203	0.079	1	// GRMZM2G025939 // GRMZM2G096909 // GRMZM2G133421 // GRMZM2G036448 // GRMZM2G135949 // GRMZM2G097768 // GRMZM2G173067 // GRMZM2G399858 // GRMZM2G177659 // GRMZM2G154165 // GRMZM2G343139 // GRMZM2G092475 // GRMZM2G074099 // GRMZM2G099160 // GRMZM2G022642 // GRMZM2G315769 // GRMZM2G163476 // GRMZM5G846339 // GRMZM5G871262 // GRMZM2G080450 // GRMZM2G011136
GO:0046943	F	carboxylic acid transmembrane transporter activity	21	3492	164	39203	0.079	1	// GRMZM2G025939 // GRMZM2G096909 // GRMZM2G133421 // GRMZM2G036448 // GRMZM2G135949 // GRMZM2G097768 // GRMZM2G173067 // GRMZM2G399858 // GRMZM2G177659 // GRMZM2G154165 // GRMZM2G343139 // GRMZM2G092475 // GRMZM2G074099 // GRMZM2G099160 // GRMZM2G022642 // GRMZM2G315769 // GRMZM2G163476 // GRMZM5G846339 // GRMZM5G871262 // GRMZM2G080450 // GRMZM2G011136
GO:0008134	F	transcription factor binding	13	3492	91	39203	0.082	1	// GRMZM5G852533 // GRMZM2G139977 // GRMZM2G176677 // GRMZM2G106960 // GRMZM2G004161 // GRMZM5G836471 // GRMZM2G416142 // GRMZM2G012958 // GRMZM5G878008 // GRMZM2G470556 // GRMZM2G112535 // GRMZM2G362088 // GRMZM2G097746
GO:0001727	F	lipid kinase activity	6	3492	32	39203	0.086	1	// GRMZM2G076392 // GRMZM2G116010 // GRMZM2G040561 // GRMZM2G059179 // GRMZM2G153722 // GRMZM2G343218
GO:0008138	F	protein tyrosine/serine/threonine phosphatase activity	6	3492	32	39203	0.086	1	// GRMZM2G045404 // GRMZM2G174170 // GRMZM2G168087 // GRMZM2G061684 // GRMZM2G052546 // GRMZM2G127374
GO:0042895	F	antibiotic transporter activity	11	3492	75	39203	0.092	1	// GRMZM2G080767 // GRMZM2G136794 // GRMZM2G018018 // GRMZM2G132568 // GRMZM5G877788 // GRMZM2G171031 // GRMZM2G066801 // GRMZM2G115658 // GRMZM2G136769 // GRMZM2G077546 // GRMZM2G133421
GO:0015307	F	drug:hydrogen antiporter activity	11	3492	75	39203	0.092	1	// GRMZM2G080767 // GRMZM2G136794 // GRMZM2G018018 // GRMZM2G132568 // GRMZM5G877788 // GRMZM2G171031 // GRMZM2G066801 // GRMZM2G115658 // GRMZM2G136769 // GRMZM2G077546 // GRMZM2G133421
GO:0008493	F	tetracycline transporter activity	11	3492	75	39203	0.092	1	// GRMZM2G080767 // GRMZM2G136794 // GRMZM2G018018 // GRMZM2G132568 // GRMZM5G877788 // GRMZM2G171031 // GRMZM2G066801 // GRMZM2G115658 // GRMZM2G136769 // GRMZM2G077546 // GRMZM2G133421
GO:0015520	F	tetracycline:hydrogen antiporter activity	11	3492	75	39203	0.092	1	// GRMZM2G080767 // GRMZM2G136794 // GRMZM2G018018 // GRMZM2G132568 // GRMZM5G877788 // GRMZM2G171031 // GRMZM2G066801 // GRMZM2G115658 // GRMZM2G136769 // GRMZM2G077546 // GRMZM2G133421
GO:0070279	F	vitamin B6 binding	27	3492	226	39203	0.094	1	// GRMZM2G159082 // GRMZM2G107739 // GRMZM2G081571 // GRMZM2G110932 // GRMZM2G017110 // GRMZM2G167156 // GRMZM2G108125 // GRMZM5G817886 // GRMZM2G010202 // GRMZM2G127160 // GRMZM2G010328 // GRMZM2G043887 // GRMZM2G133359 // GRMZM2G054465 // GRMZM2G174145 // GRMZM2G060470 // GRMZM2G124353 // GRMZM2G171556 // GRMZM2G355906 // GRMZM2G093900 // AC217811.3_FG003 // GRMZM2G104269 // GRMZM2G451314 // GR…
GO:0030170	F	pyridoxal phosphate binding	27	3492	226	39203	0.094	1	// GRMZM2G159082 // GRMZM2G107739 // GRMZM2G081571 // GRMZM2G110932 // GRMZM2G017110 // GRMZM2G167156 // GRMZM2G108125 // GRMZM5G817886 // GRMZM2G010202 // GRMZM2G127160 // GRMZM2G010328 // GRMZM2G043887 // GRMZM2G133359 // GRMZM2G054465 // GRMZM2G174145 // GRMZM2G060470 // GRMZM2G124353 // GRMZM2G171556 // GRMZM2G355906 // GRMZM2G093900 // AC217811.3_FG003 // GRMZM2G104269 // GRMZM2G451314 // GR…
GO:0003682	F	chromatin binding	8	3492	50	39203	0.099	1	// GRMZM2G010342 // GRMZM2G316191 // GRMZM2G484880 // GRMZM2G472428 // AC235535.1_FG001 // GRMZM2G141258 // GRMZM2G044126 // GRMZM2G005310
GO:0015924	F	mannosyl-oligosaccharide mannosidase activity	5	3492	26	39203	0.1	1	// GRMZM2G173868 // GRMZM2G501450 // GRMZM2G479746 // GRMZM2G150201 // GRMZM2G130889
GO:0016705	F	oxidoreductase activity, acting on paired donors, with incorporation or reduction of molecular oxygen	22	3492	180	39203	0.1	1	// GRMZM2G415219 // GRMZM2G085078 // GRMZM2G364901 // GRMZM2G028004 // GRMZM2G101004 // GRMZM2G152958 // GRMZM2G520535 // GRMZM2G168506 // GRMZM2G177373 // GRMZM2G054811 // GRMZM2G081016 // GRMZM2G441444 // GRMZM2G089121 // GRMZM2G058261 // GRMZM2G145595 // GRMZM2G027311 // GRMZM2G017730 // GRMZM2G025867 // GRMZM2G077054 // GRMZM2G425719 // GRMZM2G171390 // GRMZM2G364566
GO:0016903	F	oxidoreductase activity, acting on the aldehyde or oxo group of donors	10	3492	68	39203	0.1	1	// GRMZM2G001898 // GRMZM2G088689 // GRMZM2G060800 // GRMZM2G103546 // GRMZM2G140150 // GRMZM2G375504 // GRMZM2G038848 // GRMZM2G142863 // GRMZM2G128114 // GRMZM2G180625
GO:0004571	F	mannosyl-oligosaccharide 1,2-alpha-mannosidase activity	5	3492	26	39203	0.1	1	// GRMZM2G173868 // GRMZM2G501450 // GRMZM2G479746 // GRMZM2G150201 // GRMZM2G130889
GO:0008092	F	cytoskeletal protein binding	21	3492	171	39203	0.11	1	// GRMZM2G150166 // GRMZM2G056419 // GRMZM2G081322 // GRMZM2G417410 // GRMZM2G414002 // GRMZM2G057247 // GRMZM2G097426 // GRMZM2G010136 // GRMZM2G174246 // GRMZM2G444762 // GRMZM2G030128 // GRMZM2G398731 // GRMZM2G127115 // GRMZM2G365250 // GRMZM2G111201 // GRMZM2G047310 // GRMZM5G877388 // GRMZM2G178801 // GRMZM2G081380 // GRMZM2G359566 // GRMZM2G178996
GO:0019888	F	protein phosphatase regulator activity	8	3492	52	39203	0.11	1	// GRMZM2G060061 // GRMZM2G106141 // GRMZM2G069631 // GRMZM2G165418 // GRMZM2G126795 // GRMZM2G104920 // GRMZM2G164185 // GRMZM2G179411
GO:0016627	F	oxidoreductase activity, acting on the CH-CH group of donors	24	3492	200	39203	0.11	1	// GRMZM2G126199 // GRMZM2G003692 // GRMZM2G013042 // GRMZM2G032282 // GRMZM2G128577 // GRMZM2G115805 // GRMZM2G065194 // GRMZM2G147701 // GRMZM2G364901 // GRMZM2G105855 // GRMZM2G065171 // GRMZM2G001297 // GRMZM2G108338 // GRMZM2G115442 // GRMZM2G468693 // GRMZM2G003563 // GRMZM2G374313 // GRMZM2G147191 // GRMZM2G332976 // GRMZM2G052630 // GRMZM5G861678 // GRMZM2G099696 // GRMZM2G002959 // GRMZM…
GO:0008601	F	protein phosphatase type 2A regulator activity	8	3492	51	39203	0.11	1	// GRMZM2G060061 // GRMZM2G106141 // GRMZM2G069631 // GRMZM2G165418 // GRMZM2G126795 // GRMZM2G104920 // GRMZM2G164185 // GRMZM2G179411
GO:0010181	F	FMN binding	8	3492	51	39203	0.11	1	// GRMZM2G126218 // GRMZM2G074114 // GRMZM2G104294 // GRMZM2G085078 // GRMZM2G077054 // GRMZM2G068947 // GRMZM2G069865 // GRMZM2G061988
GO:0019208	F	phosphatase regulator activity	8	3492	52	39203	0.11	1	// GRMZM2G060061 // GRMZM2G106141 // GRMZM2G069631 // GRMZM2G165418 // GRMZM2G126795 // GRMZM2G104920 // GRMZM2G164185 // GRMZM2G179411
GO:0016835	F	carbon-oxygen lyase activity	22	3492	181	39203	0.11	1	// AC234528.1_FG005 // GRMZM2G046191 // GRMZM2G446253 // GRMZM2G054465 // GRMZM2G014069 // GRMZM2G481529 // GRMZM2G141273 // GRMZM2G014376 // GRMZM2G051129 // GRMZM2G145101 // GRMZM2G131539 // GRMZM2G145451 // GRMZM2G121546 // GRMZM2G019050 // GRMZM2G094771 // GRMZM2G104269 // GRMZM2G024482 // AC209626.2_FG013 // GRMZM2G010044 // GRMZM2G397247 // GRMZM2G010823 // GRMZM2G574782
GO:0017153	F	sodium:dicarboxylate symporter activity	15	3492	114	39203	0.11	1	// GRMZM2G025939 // GRMZM2G096909 // GRMZM2G036448 // GRMZM2G097768 // GRMZM2G399858 // GRMZM2G177659 // GRMZM2G154165 // GRMZM2G343139 // GRMZM2G099160 // GRMZM2G173067 // GRMZM2G315769 // GRMZM2G080450 // GRMZM5G846339 // GRMZM5G871262 // GRMZM2G011136
GO:0005310	F	dicarboxylic acid transmembrane transporter activity	15	3492	114	39203	0.11	1	// GRMZM2G025939 // GRMZM2G096909 // GRMZM2G036448 // GRMZM2G097768 // GRMZM2G399858 // GRMZM2G177659 // GRMZM2G154165 // GRMZM2G343139 // GRMZM2G099160 // GRMZM2G173067 // GRMZM2G315769 // GRMZM2G080450 // GRMZM5G846339 // GRMZM5G871262 // GRMZM2G011136
GO:0043176	F	amine binding	36	3492	320	39203	0.11	1	// GRMZM2G096682 // GRMZM2G177532 // GRMZM2G057247 // GRMZM2G091715 // GRMZM2G007080 // GRMZM2G068091 // GRMZM2G160922 // GRMZM2G136712 // GRMZM2G441768 // GRMZM2G019236 // GRMZM2G066496 // GRMZM2G119517 // GRMZM2G393146 // GRMZM2G465833 // GRMZM2G101900 // GRMZM2G145451 // GRMZM2G104658 // GRMZM2G077215 // GRMZM2G022642 // GRMZM5G814851 // GRMZM2G102639 // GRMZM5G836674 // GRMZM2G132857 // GRMZM…
GO:0015296	F	anion:cation symporter activity	15	3492	114	39203	0.11	1	// GRMZM2G025939 // GRMZM2G096909 // GRMZM2G036448 // GRMZM2G097768 // GRMZM2G399858 // GRMZM2G177659 // GRMZM2G154165 // GRMZM2G343139 // GRMZM2G099160 // GRMZM2G173067 // GRMZM2G315769 // GRMZM2G080450 // GRMZM5G846339 // GRMZM5G871262 // GRMZM2G011136
GO:0004659	F	prenyltransferase activity	5	3492	27	39203	0.12	1	// GRMZM2G048472 // GRMZM2G097283 // GRMZM2G023638 // GRMZM2G173358 // GRMZM2G080497
GO:0031418	F	L-ascorbic acid binding	5	3492	27	39203	0.12	1	// GRMZM2G168506 // GRMZM2G027311 // GRMZM2G520535 // GRMZM2G028004 // GRMZM2G025867
GO:0019205	F	nucleobase, nucleoside, nucleotide kinase activity	14	3492	109	39203	0.13	1	// GRMZM2G084463 // GRMZM2G149281 // GRMZM2G075584 // GRMZM2G158136 // GRMZM2G092923 // GRMZM2G150014 // GRMZM2G089092 // GRMZM2G054715 // GRMZM2G089767 // GRMZM2G004459 // GRMZM2G540538 // GRMZM2G178576 // GRMZM2G125193 // GRMZM2G017305
GO:0015082	F	di-, tri-valent inorganic cation transmembrane transporter activity	11	3492	81	39203	0.13	1	// AC205008.4_FG002 // GRMZM2G162426 // GRMZM2G064382 // GRMZM2G102786 // GRMZM2G132712 // AC233878.1_FG004 // GRMZM2G110862 // GRMZM2G094742 // GRMZM2G113332 // GRMZM2G015955 // GRMZM2G404702
GO:0000175	F	3'-5'-exoribonuclease activity	6	3492	36	39203	0.13	1	// GRMZM2G083620 // GRMZM2G392798 // GRMZM2G123305 // GRMZM5G886044 // GRMZM2G438622 // GRMZM2G158789
GO:0003918	F	DNA topoisomerase (ATP-hydrolyzing) activity	10	3492	73	39203	0.14	1	// GRMZM2G129913 // GRMZM2G097640 // GRMZM2G061105 // GRMZM2G015011 // GRMZM2G048434 // GRMZM2G092451 // GRMZM2G154839 // GRMZM2G095865 // GRMZM2G149520 // GRMZM2G017254
GO:0016307	F	phosphatidylinositol phosphate kinase activity	5	3492	29	39203	0.14	1	// GRMZM2G116010 // GRMZM2G059179 // GRMZM2G153722 // GRMZM2G076392 // GRMZM2G343218
GO:0042625	F	ATPase activity, coupled to transmembrane movement of ions	25	3492	217	39203	0.14	1	// GRMZM2G326677 // GRMZM2G135236 // GRMZM2G027860 // GRMZM2G404702 // GRMZM5G893864 // GRMZM2G037335 // GRMZM2G410990 // GRMZM2G000264 // GRMZM2G104325 // GRMZM2G321725 // GRMZM2G030167 // GRMZM2G128877 // GRMZM2G127396 // GRMZM2G019999 // GRMZM2G163233 // GRMZM2G162426 // GRMZM2G132712 // GRMZM2G041275 // GRMZM2G701207 // AC205008.4_FG002 // GRMZM2G068259 // GRMZM2G421857 // GRMZM5G865576 // AC…
GO:0004437	F	inositol or phosphatidylinositol phosphatase activity	9	3492	66	39203	0.16	1	// GRMZM2G366698 // GRMZM2G322953 // GRMZM2G371210 // AC207628.4_FG009 // GRMZM2G065225 // GRMZM2G094900 // GRMZM2G355381 // GRMZM2G369130 // GRMZM2G043191
GO:0005096	F	GTPase activator activity	17	3492	142	39203	0.16	1	// GRMZM2G129354 // GRMZM2G341732 // GRMZM2G071582 // GRMZM2G154883 // GRMZM2G031043 // GRMZM2G083546 // GRMZM2G142806 // GRMZM2G096470 // GRMZM2G068392 // GRMZM2G501086 // GRMZM2G007675 // GRMZM5G872204 // GRMZM2G340749 // GRMZM2G109472 // GRMZM2G059225 // GRMZM2G094951 // GRMZM2G095868
GO:0019787	F	small conjugating protein ligase activity	35	3492	324	39203	0.16	1	// GRMZM2G122003 // GRMZM2G065612 // GRMZM2G010460 // GRMZM2G099648 // GRMZM2G053764 // GRMZM2G012052 // GRMZM2G471733 // GRMZM2G085691 // GRMZM2G134176 // GRMZM2G000540 // GRMZM2G007276 // GRMZM2G161545 // GRMZM5G862131 // GRMZM2G015287 // GRMZM2G075104 // GRMZM2G116840 // GRMZM2G160304 // GRMZM2G466265 // GRMZM2G121303 // GRMZM2G178079 // GRMZM2G025037 // GRMZM2G085600 // GRMZM2G349344 // GRMZM…
GO:0046915	F	transition metal ion transmembrane transporter activity	8	3492	57	39203	0.16	1	// GRMZM2G102786 // AC205008.4_FG002 // GRMZM2G064382 // GRMZM2G110862 // GRMZM2G094742 // GRMZM2G113332 // GRMZM2G015955 // GRMZM2G404702
GO:0016774	F	phosphotransferase activity, carboxyl group as acceptor	10	3492	78	39203	0.18	1	// GRMZM2G127591 // GRMZM2G105391 // GRMZM2G170013 // GRMZM2G300862 // GRMZM2G458728 // GRMZM2G375504 // GRMZM2G136712 // GRMZM5G823318 // GRMZM2G424873 // GRMZM2G003724
GO:0046873	F	metal ion transmembrane transporter activity	35	3492	328	39203	0.18	1	// GRMZM2G173387 // GRMZM2G414002 // GRMZM2G352132 // GRMZM2G093313 // GRMZM2G029186 // GRMZM2G094742 // GRMZM2G064382 // GRMZM2G132712 // GRMZM2G404702 // GRMZM2G432774 // GRMZM2G096944 // GRMZM5G813470 // GRMZM2G148118 // GRMZM2G110862 // GRMZM2G054632 // GRMZM2G113332 // GRMZM2G015955 // GRMZM2G156255 // GRMZM2G170326 // GRMZM2G012216 // GRMZM2G045257 // GRMZM2G443728 // GRMZM2G162426 // GRMZM…
GO:0005099	F	Ras GTPase activator activity	8	3492	59	39203	0.18	1	// GRMZM2G154883 // GRMZM2G031043 // GRMZM2G142806 // GRMZM2G096470 // GRMZM2G068392 // GRMZM2G007675 // GRMZM2G094951 // GRMZM2G095868
GO:0005097	F	Rab GTPase activator activity	8	3492	59	39203	0.18	1	// GRMZM2G154883 // GRMZM2G031043 // GRMZM2G142806 // GRMZM2G096470 // GRMZM2G068392 // GRMZM2G007675 // GRMZM2G094951 // GRMZM2G095868
GO:0016620	F	oxidoreductase activity, acting on the aldehyde or oxo group of donors, NAD or NADP as acceptor	7	3492	50	39203	0.18	1	// GRMZM2G001898 // GRMZM2G060800 // GRMZM2G103546 // GRMZM2G375504 // GRMZM2G038848 // GRMZM2G128114 // GRMZM2G180625
GO:0016779	F	nucleotidyltransferase activity	48	3492	468	39203	0.19	1	// GRMZM2G011631 // GRMZM2G162697 // GRMZM2G023422 // GRMZM2G019986 // GRMZM2G155357 // GRMZM2G045970 // GRMZM5G874167 // GRMZM2G032003 // GRMZM2G080176 // GRMZM2G119256 // GRMZM2G044317 // GRMZM2G085926 // GRMZM5G834335 // GRMZM2G116586 // GRMZM2G367857 // GRMZM2G007681 // GRMZM2G061890 // GRMZM2G154267 // GRMZM2G470461 // AC233910.1_FG005 // GRMZM2G149265 // GRMZM2G322661 // GRMZM5G898768 // GR…
GO:0030594	F	neurotransmitter receptor activity	8	3492	61	39203	0.2	1	// GRMZM2G019236 // GRMZM2G071154 // GRMZM2G080775 // GRMZM2G175008 // GRMZM2G074906 // GRMZM2G384327 // GRMZM2G000231 // AC197717.3_FG002
GO:0004725	F	protein tyrosine phosphatase activity	6	3492	42	39203	0.2	1	// GRMZM2G045404 // GRMZM2G174170 // GRMZM2G010775 // GRMZM2G134389 // GRMZM2G061684 // GRMZM2G014813
GO:0042165	F	neurotransmitter binding	8	3492	61	39203	0.2	1	// GRMZM2G019236 // GRMZM2G071154 // GRMZM2G080775 // GRMZM2G175008 // GRMZM2G074906 // GRMZM2G384327 // GRMZM2G000231 // AC197717.3_FG002
GO:0008236	F	serine-type peptidase activity	52	3492	511	39203	0.2	1	// GRMZM2G082502 // GRMZM2G157156 // GRMZM2G073959 // GRMZM2G092632 // GRMZM2G126447 // GRMZM2G322819 // GRMZM2G405052 // GRMZM2G168249 // GRMZM2G345622 // GRMZM2G040945 // GRMZM2G157384 // GRMZM2G081504 // GRMZM2G072240 // GRMZM2G114557 // GRMZM2G059353 // GRMZM2G165969 // GRMZM2G113056 // GRMZM2G093855 // GRMZM2G141940 // GRMZM2G394403 // GRMZM5G848603 // GRMZM2G039930 // GRMZM5G832248 // GRMZM…
GO:0017171	F	serine hydrolase activity	52	3492	511	39203	0.2	1	// GRMZM2G082502 // GRMZM2G157156 // GRMZM2G073959 // GRMZM2G092632 // GRMZM2G126447 // GRMZM2G322819 // GRMZM2G405052 // GRMZM2G168249 // GRMZM2G345622 // GRMZM2G040945 // GRMZM2G157384 // GRMZM2G081504 // GRMZM2G072240 // GRMZM2G114557 // GRMZM2G059353 // GRMZM2G165969 // GRMZM2G113056 // GRMZM2G093855 // GRMZM2G141940 // GRMZM2G394403 // GRMZM5G848603 // GRMZM2G039930 // GRMZM5G832248 // GRMZM…
GO:0008667	F	2,3-dihydro-2,3-dihydroxybenzoate dehydrogenase activity	14	3492	119	39203	0.2	1	// GRMZM2G115442 // GRMZM2G099696 // GRMZM2G126199 // GRMZM2G003692 // GRMZM2G374313 // GRMZM2G147191 // GRMZM2G332976 // GRMZM2G108338 // GRMZM2G013042 // GRMZM2G065171 // GRMZM2G128577 // GRMZM2G065194 // GRMZM2G147701 // GRMZM2G003563
GO:0004842	F	ubiquitin-protein ligase activity	16	3492	141	39203	0.21	1	// GRMZM2G000540 // GRMZM2G099648 // GRMZM2G025037 // GRMZM2G065612 // GRMZM2G075104 // GRMZM2G018059 // GRMZM2G349344 // GRMZM2G104920 // GRMZM2G092550 // GRMZM2G160304 // GRMZM2G007486 // GRMZM2G471733 // GRMZM2G126795 // GRMZM2G085691 // GRMZM2G115000 // GRMZM2G025214
GO:0019829	F	cation-transporting ATPase activity	12	3492	101	39203	0.21	1	// GRMZM2G701207 // GRMZM2G019999 // GRMZM2G163233 // GRMZM2G162426 // GRMZM2G421857 // GRMZM2G132712 // AC233878.1_FG004 // GRMZM2G321725 // GRMZM2G030167 // GRMZM2G041275 // GRMZM2G128877 // GRMZM2G158766
GO:0008047	F	enzyme activator activity	17	3492	151	39203	0.21	1	// GRMZM2G129354 // GRMZM2G341732 // GRMZM2G071582 // GRMZM2G154883 // GRMZM2G031043 // GRMZM2G083546 // GRMZM2G142806 // GRMZM2G096470 // GRMZM2G068392 // GRMZM2G501086 // GRMZM2G007675 // GRMZM5G872204 // GRMZM2G340749 // GRMZM2G109472 // GRMZM2G059225 // GRMZM2G094951 // GRMZM2G095868
GO:0015662	F	ATPase activity, coupled to transmembrane movement of ions, phosphorylative mechanism	17	3492	150	39203	0.21	1	// GRMZM5G893864 // GRMZM2G037335 // GRMZM2G326677 // AC205008.4_FG002 // GRMZM2G410990 // GRMZM2G127396 // GRMZM2G068259 // GRMZM2G132712 // GRMZM2G162426 // GRMZM2G027860 // GRMZM2G041275 // GRMZM2G135236 // AC233878.1_FG004 // GRMZM2G000264 // GRMZM2G104325 // GRMZM2G404702 // GRMZM5G865576
GO:0019201	F	nucleotide kinase activity	5	3492	34	39203	0.21	1	// GRMZM2G149281 // GRMZM2G125193 // GRMZM2G084463 // GRMZM2G092923 // GRMZM2G150014
GO:0015103	F	inorganic anion transmembrane transporter activity	5	3492	34	39203	0.21	1	// GRMZM2G068212 // GRMZM2G080178 // GRMZM2G042171 // GRMZM2G444801 // GRMZM2G159632
GO:0004806	F	triglyceride lipase activity	9	3492	72	39203	0.22	1	// GRMZM2G145814 // GRMZM2G085939 // GRMZM2G176542 // GRMZM2G152739 // GRMZM2G174315 // GRMZM2G148913 // GRMZM2G047995 // GRMZM2G085402 // GRMZM5G882821
GO:0005543	F	phospholipid binding	9	3492	73	39203	0.23	1	// GRMZM2G099080 // GRMZM2G065593 // GRMZM2G131070 // GRMZM2G055450 // GRMZM2G095643 // GRMZM2G141760 // GRMZM2G093065 // GRMZM2G026442 // GRMZM2G169412
GO:0051082	F	unfolded protein binding	33	3492	319	39203	0.23	1	// GRMZM2G135691 // GRMZM2G039263 // GRMZM5G892742 // GRMZM2G038801 // GRMZM2G101791 // GRMZM2G119566 // GRMZM2G086964 // GRMZM2G156033 // GRMZM2G153068 // GRMZM2G141940 // GRMZM2G075485 // GRMZM2G050186 // GRMZM2G087758 // GRMZM2G049373 // GRMZM2G043383 // GRMZM2G092616 // GRMZM5G835677 // GRMZM2G010065 // GRMZM2G064537 // GRMZM2G473367 // GRMZM2G040561 // GRMZM2G069765 // GRMZM2G392932 // GRMZM…
GO:0015238	F	drug transmembrane transporter activity	17	3492	154	39203	0.23	1	// GRMZM2G021055 // GRMZM2G031938 // GRMZM2G080450 // GRMZM2G133421 // GRMZM2G136794 // GRMZM2G079127 // GRMZM2G018018 // GRMZM2G132568 // GRMZM5G877788 // GRMZM2G169539 // GRMZM2G066801 // GRMZM5G805874 // GRMZM2G171031 // GRMZM2G115658 // GRMZM2G136769 // GRMZM2G077546 // GRMZM2G080767
GO:0004022	F	alcohol dehydrogenase (NAD) activity	7	3492	55	39203	0.24	1	// GRMZM2G374313 // GRMZM2G099696 // GRMZM2G108338 // GRMZM2G065171 // GRMZM2G128577 // GRMZM2G018251 // GRMZM2G147191
GO:0015491	F	cation:cation antiporter activity	5	3492	36	39203	0.24	1	// GRMZM2G004414 // GRMZM2G089291 // GRMZM5G806309 // GRMZM2G067747 // GRMZM2G700665
GO:0032561	F	guanyl ribonucleotide binding	75	3492	768	39203	0.24	1	// GRMZM2G360541 // GRMZM2G110408 // GRMZM2G332809 // GRMZM2G090715 // GRMZM2G157596 // GRMZM2G024054 // GRMZM2G395844 // GRMZM2G167156 // GRMZM2G082180 // GRMZM2G168096 // GRMZM2G113093 // GRMZM2G055883 // GRMZM2G169694 // GRMZM2G147726 // GRMZM2G375002 // GRMZM2G028928 // GRMZM2G009591 // GRMZM2G127230 // GRMZM2G005592 // GRMZM2G151193 // GRMZM2G003157 // GRMZM2G340353 // GRMZM2G061876 // GRMZM…
GO:0005516	F	calmodulin binding	5	3492	36	39203	0.24	1	// GRMZM2G153594 // GRMZM2G032852 // GRMZM2G152661 // GRMZM2G143205 // GRMZM2G088361
GO:0005525	F	GTP binding	75	3492	768	39203	0.24	1	// GRMZM2G360541 // GRMZM2G110408 // GRMZM2G332809 // GRMZM2G090715 // GRMZM2G157596 // GRMZM2G024054 // GRMZM2G395844 // GRMZM2G167156 // GRMZM2G082180 // GRMZM2G168096 // GRMZM2G113093 // GRMZM2G055883 // GRMZM2G169694 // GRMZM2G147726 // GRMZM2G375002 // GRMZM2G028928 // GRMZM2G009591 // GRMZM2G127230 // GRMZM2G005592 // GRMZM2G151193 // GRMZM2G003157 // GRMZM2G340353 // GRMZM2G061876 // GRMZM…
GO:0022836	F	gated channel activity	26	3492	247	39203	0.24	1	// GRMZM2G174696 // GRMZM2G414002 // GRMZM2G088132 // GRMZM2G093313 // GRMZM2G080079 // GRMZM2G397836 // GRMZM2G432774 // GRMZM2G096944 // GRMZM2G043983 // GRMZM2G043030 // GRMZM2G113409 // GRMZM2G148118 // GRMZM2G022642 // GRMZM2G156255 // GRMZM2G012216 // GRMZM2G128969 // GRMZM2G149108 // GRMZM2G125424 // GRMZM2G121063 // GRMZM2G352132 // GRMZM2G150337 // GRMZM2G045257 // GRMZM2G148807 // GRMZM…
GO:0016616	F	oxidoreductase activity, acting on the CH-OH group of donors, NAD or NADP as acceptor	40	3492	394	39203	0.24	1	// GRMZM2G176977 // GRMZM2G036290 // GRMZM2G136465 // GRMZM2G159724 // GRMZM2G173472 // GRMZM2G107076 // GRMZM2G069772 // GRMZM2G393337 // GRMZM2G136712 // GRMZM2G065171 // GRMZM2G128577 // GRMZM2G014376 // GRMZM2G082581 // GRMZM2G000632 // GRMZM2G118770 // GRMZM2G177077 // GRMZM2G374313 // GRMZM2G038598 // GRMZM5G824600 // GRMZM2G154532 // GRMZM2G122479 // GRMZM2G108338 // GRMZM5G830983 // GRMZM…
GO:0019904	F	protein domain specific binding	7	3492	56	39203	0.25	1	// GRMZM2G575566 // AC197575.3_FG008 // GRMZM2G386590 // GRMZM2G145213 // GRMZM2G058364 // GRMZM2G078641 // GRMZM2G408768
GO:0022803	F	passive transmembrane transporter activity	30	3492	293	39203	0.26	1	// GRMZM2G174696 // GRMZM2G414002 // GRMZM2G088132 // GRMZM2G093313 // GRMZM2G080079 // GRMZM2G397836 // GRMZM2G404702 // GRMZM2G432774 // GRMZM2G080767 // GRMZM2G043983 // GRMZM2G043030 // GRMZM2G113409 // GRMZM2G148118 // GRMZM2G022642 // GRMZM2G156255 // GRMZM2G012216 // GRMZM2G128969 // GRMZM2G149108 // GRMZM2G125424 // AC234152.1_FG002 // GRMZM2G096944 // GRMZM2G121063 // GRMZM2G352132 // GR…
GO:0022838	F	substrate-specific channel activity	30	3492	293	39203	0.26	1	// GRMZM2G174696 // GRMZM2G414002 // GRMZM2G088132 // GRMZM2G093313 // GRMZM2G080079 // GRMZM2G397836 // GRMZM2G404702 // GRMZM2G432774 // GRMZM2G080767 // GRMZM2G043983 // GRMZM2G043030 // GRMZM2G113409 // GRMZM2G148118 // GRMZM2G022642 // GRMZM2G156255 // GRMZM2G012216 // GRMZM2G128969 // GRMZM2G149108 // GRMZM2G125424 // AC234152.1_FG002 // GRMZM2G096944 // GRMZM2G121063 // GRMZM2G352132 // GR…
GO:0022890	F	inorganic cation transmembrane transporter activity	43	3492	431	39203	0.26	1	// GRMZM2G173387 // GRMZM2G157018 // GRMZM2G156068 // GRMZM2G089291 // GRMZM2G166738 // GRMZM2G094742 // GRMZM2G064382 // GRMZM2G009353 // GRMZM5G879240 // GRMZM2G404702 // GRMZM2G042933 // GRMZM2G102786 // GRMZM2G093855 // GRMZM2G443728 // GRMZM2G173967 // GRMZM5G806309 // GRMZM2G321725 // GRMZM2G030167 // GRMZM2G701207 // GRMZM2G128877 // GRMZM2G015955 // GRMZM2G110862 // GRMZM2G150367 // GRMZM…
GO:0015267	F	channel activity	30	3492	293	39203	0.26	1	// GRMZM2G174696 // GRMZM2G414002 // GRMZM2G088132 // GRMZM2G093313 // GRMZM2G080079 // GRMZM2G397836 // GRMZM2G404702 // GRMZM2G432774 // GRMZM2G080767 // GRMZM2G043983 // GRMZM2G043030 // GRMZM2G113409 // GRMZM2G148118 // GRMZM2G022642 // GRMZM2G156255 // GRMZM2G012216 // GRMZM2G128969 // GRMZM2G149108 // GRMZM2G125424 // AC234152.1_FG002 // GRMZM2G096944 // GRMZM2G121063 // GRMZM2G352132 // GR…
GO:0003747	F	translation release factor activity	5	3492	37	39203	0.26	1	// GRMZM2G084252 // GRMZM2G137498 // GRMZM2G070723 // GRMZM2G304638 // GRMZM2G081077
GO:0008079	F	translation termination factor activity	5	3492	37	39203	0.26	1	// GRMZM2G084252 // GRMZM2G137498 // GRMZM2G070723 // GRMZM2G304638 // GRMZM2G081077
GO:0046961	F	proton-transporting ATPase activity, rotational mechanism	9	3492	76	39203	0.26	1	// GRMZM2G701207 // GRMZM2G019999 // GRMZM2G163233 // GRMZM2G421857 // GRMZM2G321725 // GRMZM2G030167 // GRMZM2G041275 // GRMZM2G128877 // GRMZM2G158766
GO:0019001	F	guanyl nucleotide binding	76	3492	784	39203	0.26	1	// GRMZM2G360541 // GRMZM2G110408 // GRMZM2G332809 // GRMZM2G090715 // GRMZM2G157596 // GRMZM2G024054 // GRMZM2G395844 // GRMZM2G167156 // GRMZM2G082180 // GRMZM2G168096 // GRMZM2G113093 // GRMZM2G055883 // GRMZM2G169694 // GRMZM2G147726 // GRMZM2G375002 // GRMZM2G028928 // GRMZM2G009591 // GRMZM2G127230 // GRMZM2G005592 // GRMZM2G151193 // GRMZM2G003157 // GRMZM2G340353 // GRMZM2G061876 // GRMZM…
GO:0005216	F	ion channel activity	30	3492	293	39203	0.26	1	// GRMZM2G174696 // GRMZM2G414002 // GRMZM2G088132 // GRMZM2G093313 // GRMZM2G080079 // GRMZM2G397836 // GRMZM2G404702 // GRMZM2G432774 // GRMZM2G080767 // GRMZM2G043983 // GRMZM2G043030 // GRMZM2G113409 // GRMZM2G148118 // GRMZM2G022642 // GRMZM2G156255 // GRMZM2G012216 // GRMZM2G128969 // GRMZM2G149108 // GRMZM2G125424 // AC234152.1_FG002 // GRMZM2G096944 // GRMZM2G121063 // GRMZM2G352132 // GR…
GO:0016614	F	oxidoreductase activity, acting on CH-OH group of donors	44	3492	441	39203	0.26	1	// GRMZM2G176977 // GRMZM2G036290 // GRMZM2G136465 // GRMZM2G159724 // GRMZM2G446108 // GRMZM2G173472 // GRMZM2G107076 // GRMZM2G069772 // GRMZM2G393337 // GRMZM2G136712 // GRMZM2G065171 // GRMZM2G128577 // GRMZM2G014376 // GRMZM2G082581 // GRMZM2G000632 // GRMZM2G152958 // GRMZM2G118770 // GRMZM2G177077 // GRMZM2G374313 // GRMZM2G038598 // GRMZM2G132090 // GRMZM5G824600 // GRMZM2G154532 // GRMZM…
GO:0016859	F	cis-trans isomerase activity	9	3492	77	39203	0.27	1	// GRMZM2G092072 // GRMZM2G367206 // GRMZM2G442244 // GRMZM2G076544 // GRMZM2G158237 // GRMZM2G085885 // GRMZM2G006107 // GRMZM2G007486 // GRMZM2G371271
GO:0016638	F	oxidoreductase activity, acting on the CH-NH2 group of donors	5	3492	38	39203	0.27	1	// GRMZM2G077054 // GRMZM2G139689 // GRMZM2G104310 // GRMZM2G085078 // GRMZM2G061988
GO:0008308	F	voltage-gated anion channel activity	9	3492	77	39203	0.27	1	// GRMZM2G174696 // GRMZM2G043983 // GRMZM2G128969 // GRMZM2G043030 // GRMZM2G113409 // GRMZM2G088132 // GRMZM2G018417 // GRMZM2G080079 // GRMZM2G397836
GO:0003755	F	peptidyl-prolyl cis-trans isomerase activity	9	3492	77	39203	0.27	1	// GRMZM2G092072 // GRMZM2G367206 // GRMZM2G442244 // GRMZM2G076544 // GRMZM2G158237 // GRMZM2G085885 // GRMZM2G006107 // GRMZM2G007486 // GRMZM2G371271
GO:0022832	F	voltage-gated channel activity	23	3492	221	39203	0.27	1	// GRMZM2G174696 // GRMZM2G414002 // GRMZM2G088132 // GRMZM2G093313 // GRMZM2G080079 // GRMZM2G397836 // GRMZM2G432774 // GRMZM2G096944 // GRMZM2G043983 // GRMZM2G043030 // GRMZM2G113409 // GRMZM2G148118 // GRMZM2G156255 // GRMZM2G012216 // GRMZM2G128969 // GRMZM2G149108 // GRMZM2G125424 // GRMZM2G121063 // GRMZM2G352132 // GRMZM2G045257 // GRMZM2G018417 // GRMZM2G063478 // GRMZM2G029186
GO:0008375	F	acetylglucosaminyltransferase activity	5	3492	38	39203	0.27	1	// GRMZM2G060061 // GRMZM2G070898 // GRMZM2G426275 // GRMZM2G178571 // GRMZM2G161293
GO:0031177	F	phosphopantetheine binding	9	3492	77	39203	0.27	1	// GRMZM2G177532 // GRMZM2G132857 // GRMZM2G091715 // GRMZM2G007080 // GRMZM2G068091 // GRMZM2G393146 // GRMZM2G168337 // GRMZM2G441768 // GRMZM2G069687
GO:0005244	F	voltage-gated ion channel activity	23	3492	221	39203	0.27	1	// GRMZM2G174696 // GRMZM2G414002 // GRMZM2G088132 // GRMZM2G093313 // GRMZM2G080079 // GRMZM2G397836 // GRMZM2G432774 // GRMZM2G096944 // GRMZM2G043983 // GRMZM2G043030 // GRMZM2G113409 // GRMZM2G148118 // GRMZM2G156255 // GRMZM2G012216 // GRMZM2G128969 // GRMZM2G149108 // GRMZM2G125424 // GRMZM2G121063 // GRMZM2G352132 // GRMZM2G045257 // GRMZM2G018417 // GRMZM2G063478 // GRMZM2G029186
GO:0000287	F	magnesium ion binding	28	3492	275	39203	0.28	1	// GRMZM2G326677 // GRMZM2G081554 // GRMZM2G446253 // GRMZM2G135236 // GRMZM2G078200 // GRMZM2G036759 // GRMZM2G481529 // GRMZM2G109383 // GRMZM2G068862 // GRMZM2G038791 // GRMZM2G082581 // GRMZM2G131539 // GRMZM2G167957 // GRMZM2G124593 // GRMZM2G179473 // GRMZM2G025854 // GRMZM2G061023 // GRMZM2G177098 // GRMZM2G053898 // GRMZM2G019050 // GRMZM2G085827 // GRMZM2G700926 // GRMZM2G083437 // GRMZM…
GO:0016884	F	carbon-nitrogen ligase activity, with glutamine as amido-N-donor	6	3492	48	39203	0.28	1	// GRMZM2G117614 // GRMZM2G119248 // GRMZM2G023023 // GRMZM2G049588 // GRMZM2G093175 // GRMZM2G443495
GO:0005253	F	anion channel activity	9	3492	78	39203	0.28	1	// GRMZM2G174696 // GRMZM2G043983 // GRMZM2G128969 // GRMZM2G043030 // GRMZM2G113409 // GRMZM2G088132 // GRMZM2G018417 // GRMZM2G080079 // GRMZM2G397836
GO:0015079	F	potassium ion transmembrane transporter activity	7	3492	58	39203	0.28	1	// GRMZM2G139931 // GRMZM2G173387 // GRMZM2G121063 // GRMZM2G443728 // GRMZM2G166738 // GRMZM2G009353 // GRMZM2G146760
GO:0008528	F	peptide receptor activity, G-protein coupled	12	3492	110	39203	0.3	1	// GRMZM2G071154 // GRMZM2G080775 // GRMZM2G178072 // GRMZM2G010775 // GRMZM2G116584 // GRMZM2G074906 // GRMZM2G384327 // GRMZM2G060837 // GRMZM2G060690 // AC197717.3_FG002 // GRMZM2G028726 // GRMZM2G162079
GO:0001653	F	peptide receptor activity	12	3492	110	39203	0.3	1	// GRMZM2G071154 // GRMZM2G080775 // GRMZM2G178072 // GRMZM2G010775 // GRMZM2G116584 // GRMZM2G074906 // GRMZM2G384327 // GRMZM2G060837 // GRMZM2G060690 // AC197717.3_FG002 // GRMZM2G028726 // GRMZM2G162079
GO:0015923	F	mannosidase activity	5	3492	40	39203	0.31	1	// GRMZM2G173868 // GRMZM2G501450 // GRMZM2G479746 // GRMZM2G150201 // GRMZM2G130889
GO:0004197	F	cysteine-type endopeptidase activity	17	3492	164	39203	0.31	1	// GRMZM2G093032 // AC203989.4_FG001 // GRMZM2G151944 // GRMZM2G321753 // GRMZM2G322506 // GRMZM2G166281 // GRMZM2G313020 // GRMZM2G064503 // GRMZM2G006377 // GRMZM2G036872 // GRMZM2G357734 // GRMZM2G155422 // GRMZM2G061492 // GRMZM2G180926 // GRMZM2G350447 // GRMZM2G051059 // GRMZM2G069676
GO:0016667	F	oxidoreductase activity, acting on sulfur group of donors	14	3492	132	39203	0.31	1	// GRMZM2G145595 // GRMZM2G152958 // GRMZM5G843368 // GRMZM2G376918 // GRMZM2G136522 // GRMZM2G521844 // GRMZM2G577677 // GRMZM2G177203 // GRMZM2G074193 // GRMZM2G014832 // GRMZM2G114234 // GRMZM2G067373 // GRMZM2G150295 // GRMZM2G172357
GO:0016846	F	carbon-sulfur lyase activity	8	3492	72	39203	0.33	1	// GRMZM2G167156 // GRMZM2G006480 // GRMZM2G029135 // GRMZM2G332976 // GRMZM2G174145 // GRMZM2G076006 // GRMZM2G127160 // GRMZM2G054115
GO:0016628	F	oxidoreductase activity, acting on the CH-CH group of donors, NAD or NADP as acceptor	14	3492	134	39203	0.33	1	// GRMZM2G115442 // GRMZM2G099696 // GRMZM2G126199 // GRMZM2G003692 // GRMZM2G374313 // GRMZM2G147191 // GRMZM2G332976 // GRMZM2G108338 // GRMZM2G013042 // GRMZM2G065171 // GRMZM2G128577 // GRMZM2G065194 // GRMZM2G147701 // GRMZM2G003563
GO:0004175	F	endopeptidase activity	87	3492	932	39203	0.35	1	// GRMZM2G110408 // GRMZM2G151944 // GRMZM2G044697 // AC155377.1_FG002 // GRMZM2G090715 // GRMZM2G005036 // GRMZM2G057159 // GRMZM2G377780 // GRMZM2G041885 // GRMZM2G096343 // AC203989.4_FG001 // GRMZM2G175474 // GRMZM2G109976 // GRMZM2G156069 // GRMZM2G451483 // GRMZM2G321753 // GRMZM2G016511 // GRMZM2G143139 // GRMZM2G052365 // GRMZM2G061492 // GRMZM2G033671 // GRMZM2G445100 // GRMZM2G074549 //…
GO:0030695	F	GTPase regulator activity	21	3492	212	39203	0.35	1	// GRMZM2G129354 // GRMZM2G341732 // GRMZM2G109472 // GRMZM2G071582 // GRMZM2G154883 // GRMZM2G031043 // GRMZM2G083546 // GRMZM2G435373 // GRMZM2G142806 // GRMZM2G096470 // GRMZM2G068392 // GRMZM2G501086 // GRMZM2G007675 // GRMZM2G085049 // GRMZM2G047431 // GRMZM5G872204 // GRMZM2G340749 // GRMZM2G462803 // GRMZM2G059225 // GRMZM2G094951 // GRMZM2G095868
GO:0005488	F	binding	2174	3492	24279	39203	0.36	1	// GRMZM2G008061 // GRMZM2G704032 // GRMZM2G105750 // GRMZM2G126218 // GRMZM2G019251 // GRMZM2G481529 // GRMZM5G874167 // GRMZM2G014376 // GRMZM2G306859 // GRMZM2G043980 // GRMZM2G393146 // GRMZM2G025854 // AC197717.3_FG002 // GRMZM2G173777 // GRMZM2G086132 // GRMZM2G147191 // GRMZM2G062683 // GRMZM2G156069 // AC198725.4_FG007 // GRMZM2G153541 // GRMZM2G096972 // GRMZM2G015159 // GRMZM2G034069 //…
GO:0042277	F	peptide binding	13	3492	127	39203	0.36	1	// GRMZM2G071154 // GRMZM2G080775 // GRMZM2G178072 // GRMZM2G010775 // GRMZM2G116584 // GRMZM2G074906 // GRMZM2G384327 // GRMZM2G060837 // GRMZM2G060690 // AC197717.3_FG002 // GRMZM2G028726 // GRMZM2G162079 // GRMZM2G037655
GO:0016702	F	oxidoreductase activity, acting on single donors with incorporation of molecular oxygen, incorporation of two atoms of oxygen	7	3492	64	39203	0.36	1	// GRMZM2G156861 // AC203989.4_FG001 // GRMZM2G136250 // GRMZM2G162175 // GRMZM2G154093 // GRMZM2G107557 // GRMZM2G070092
GO:0046912	F	transferase activity, transferring acyl groups, acyl groups converted into alkyl on transfer	5	3492	44	39203	0.37	1	// GRMZM2G135588 // GRMZM2G102183 // GRMZM2G106263 // GRMZM2G019050 // AC199782.5_FG002
GO:0016760	F	cellulose synthase (UDP-forming) activity	6	3492	54	39203	0.37	1	// GRMZM2G113432 // GRMZM2G039454 // GRMZM2G018241 // GRMZM2G082580 // GRMZM2G110145 // GRMZM2G074546
GO:0016758	F	transferase activity, transferring hexosyl groups	51	3492	542	39203	0.37	1	// GRMZM2G049076 // GRMZM2G166855 // GRMZM5G838414 // GRMZM2G348551 // GRMZM2G142873 // GRMZM2G082580 // GRMZM2G113432 // GRMZM2G111529 // GRMZM2G107956 // GRMZM2G007185 // GRMZM2G066362 // GRMZM2G178571 // GRMZM2G110145 // GRMZM2G074546 // GRMZM2G044744 // GRMZM2G084802 // GRMZM2G060061 // GRMZM2G013811 // GRMZM2G116971 // GRMZM2G154165 // GRMZM2G024993 // GRMZM2G068943 // GRMZM2G018241 // GRMZM…
GO:0008081	F	phosphoric diester hydrolase activity	10	3492	97	39203	0.38	1	// GRMZM2G108912 // GRMZM2G054559 // GRMZM2G404056 // GRMZM2G179792 // GRMZM2G060194 // GRMZM5G829946 // GRMZM2G013324 // GRMZM2G153274 // GRMZM2G018416 // GRMZM5G802566
GO:0004177	F	aminopeptidase activity	9	3492	87	39203	0.39	1	// GRMZM2G075488 // GRMZM2G433002 // GRMZM2G057674 // GRMZM2G101438 // GRMZM2G079938 // GRMZM2G135045 // GRMZM2G068982 // GRMZM2G021110 // GRMZM2G093441
GO:0019843	F	rRNA binding	5	3492	45	39203	0.39	1	// GRMZM2G084739 // GRMZM2G167103 // GRMZM2G108348 // GRMZM2G090738 // GRMZM5G815894
GO:0015077	F	monovalent inorganic cation transmembrane transporter activity	31	3492	329	39203	0.41	1	// GRMZM2G173387 // GRMZM2G157018 // GRMZM2G067747 // GRMZM2G089291 // GRMZM2G166738 // GRMZM2G009353 // GRMZM5G879240 // GRMZM2G042933 // GRMZM2G093855 // GRMZM2G443728 // GRMZM5G806309 // GRMZM2G321725 // GRMZM2G030167 // GRMZM2G128877 // GRMZM2G150367 // GRMZM2G019999 // GRMZM2G163233 // GRMZM2G318346 // AC216067.3_FG002 // GRMZM2G104418 // GRMZM2G041275 // GRMZM2G701207 // GRMZM2G139931 // GR…
GO:0008415	F	acyltransferase activity	18	3492	187	39203	0.41	1	// GRMZM2G493155 // GRMZM2G096010 // GRMZM2G014981 // GRMZM2G099696 // GRMZM2G088291 // GRMZM5G807639 // GRMZM2G036534 // GRMZM2G139977 // GRMZM2G004161 // AC234154.1_FG008 // GRMZM2G044237 // GRMZM2G470556 // GRMZM2G038922 // GRMZM2G033644 // GRMZM2G376595 // GRMZM5G817559 // GRMZM2G079538 // GRMZM2G050641
GO:0051119	F	sugar transmembrane transporter activity	6	3492	57	39203	0.41	1	// GRMZM2G109405 // AC214266.3_FG002 // GRMZM2G367857 // GRMZM2G307561 // GRMZM2G403915 // GRMZM2G087901
GO:0015144	F	carbohydrate transmembrane transporter activity	6	3492	57	39203	0.41	1	// GRMZM2G109405 // AC214266.3_FG002 // GRMZM2G367857 // GRMZM2G307561 // GRMZM2G403915 // GRMZM2G087901
GO:0016701	F	oxidoreductase activity, acting on single donors with incorporation of molecular oxygen	8	3492	78	39203	0.41	1	// GRMZM2G156861 // AC203989.4_FG001 // GRMZM2G136250 // GRMZM2G162175 // GRMZM2G154093 // GRMZM2G107557 // GRMZM2G070092 // GRMZM2G171390
GO:0008060	F	ARF GTPase activator activity	7	3492	68	39203	0.42	1	// GRMZM2G341732 // GRMZM2G071582 // GRMZM5G872204 // GRMZM2G129354 // GRMZM2G109472 // GRMZM2G083546 // GRMZM2G059225
GO:0016860	F	intramolecular oxidoreductase activity	8	3492	79	39203	0.42	1	// GRMZM2G022252 // GRMZM2G030784 // GRMZM2G140614 // GRMZM2G003853 // GRMZM2G108285 // GRMZM2G036543 // GRMZM2G018177 // GRMZM2G122198
GO:0016759	F	cellulose synthase activity	6	3492	58	39203	0.43	1	// GRMZM2G113432 // GRMZM2G039454 // GRMZM2G018241 // GRMZM2G082580 // GRMZM2G110145 // GRMZM2G074546
GO:0022843	F	voltage-gated cation channel activity	14	3492	145	39203	0.43	1	// GRMZM2G432774 // GRMZM2G045257 // GRMZM2G121063 // GRMZM2G096944 // GRMZM2G352132 // GRMZM2G414002 // GRMZM2G149108 // GRMZM2G125424 // GRMZM2G148118 // GRMZM2G029186 // GRMZM2G093313 // GRMZM2G156255 // GRMZM2G063478 // GRMZM2G012216
GO:0005509	F	calcium ion binding	49	3492	534	39203	0.44	1	// GRMZM2G012326 // GRMZM2G034896 // GRMZM2G010093 // GRMZM2G085573 // GRMZM2G096228 // GRMZM2G025340 // GRMZM2G146948 // GRMZM2G048205 // GRMZM2G471904 // GRMZM2G430600 // GRMZM2G138152 // GRMZM2G054559 // GRMZM2G066614 // GRMZM2G173483 // GRMZM2G116584 // GRMZM2G300965 // GRMZM2G130889 // GRMZM2G149923 // GRMZM2G004459 // GRMZM2G150201 // GRMZM2G107575 // GRMZM2G015324 // GRMZM2G479746 // GRMZM…
GO:0008135	F	translation factor activity, nucleic acid binding	19	3492	201	39203	0.44	1	// GRMZM2G058138 // GRMZM2G129804 // GRMZM2G031545 // GRMZM2G536584 // GRMZM2G110509 // GRMZM2G002616 // GRMZM2G109651 // GRMZM2G095534 // GRMZM2G084252 // GRMZM2G137498 // GRMZM2G091586 // GRMZM2G070723 // GRMZM2G007038 // GRMZM2G153541 // GRMZM2G012216 // GRMZM2G056393 // GRMZM2G304638 // GRMZM2G081077 // GRMZM2G151193
GO:0005083	F	small GTPase regulator activity	18	3492	192	39203	0.45	1	// GRMZM2G129354 // GRMZM2G341732 // GRMZM2G071582 // GRMZM2G154883 // GRMZM2G031043 // GRMZM2G083546 // GRMZM2G435373 // GRMZM2G142806 // GRMZM2G096470 // GRMZM2G068392 // GRMZM2G007675 // GRMZM2G085049 // GRMZM2G047431 // GRMZM5G872204 // GRMZM2G109472 // GRMZM2G059225 // GRMZM2G094951 // GRMZM2G095868
GO:0060589	F	nucleoside-triphosphatase regulator activity	21	3492	225	39203	0.45	1	// GRMZM2G129354 // GRMZM2G341732 // GRMZM2G109472 // GRMZM2G071582 // GRMZM2G154883 // GRMZM2G031043 // GRMZM2G083546 // GRMZM2G435373 // GRMZM2G142806 // GRMZM2G096470 // GRMZM2G068392 // GRMZM2G501086 // GRMZM2G007675 // GRMZM2G085049 // GRMZM2G047431 // GRMZM5G872204 // GRMZM2G340749 // GRMZM2G462803 // GRMZM2G059225 // GRMZM2G094951 // GRMZM2G095868
GO:0022884	F	macromolecule transmembrane transporter activity	7	3492	71	39203	0.46	1	// GRMZM2G130987 // GRMZM2G111713 // GRMZM2G097768 // GRMZM2G129169 // GRMZM2G177659 // GRMZM5G866861 // GRMZM2G077546
GO:0051539	F	4 iron, 4 sulfur cluster binding	6	3492	60	39203	0.46	1	// GRMZM2G123587 // GRMZM2G111603 // GRMZM2G422464 // GRMZM2G010044 // GRMZM2G135816 // GRMZM2G425986
GO:0008320	F	protein transmembrane transporter activity	7	3492	71	39203	0.46	1	// GRMZM2G130987 // GRMZM2G111713 // GRMZM2G097768 // GRMZM2G129169 // GRMZM2G177659 // GRMZM5G866861 // GRMZM2G077546
GO:0008188	F	neuropeptide receptor activity	5	3492	49	39203	0.46	1	// GRMZM2G384327 // AC197717.3_FG002 // GRMZM2G071154 // GRMZM2G080775 // GRMZM2G074906
GO:0016765	F	transferase activity, transferring alkyl or aryl (other than methyl) groups	14	3492	149	39203	0.46	1	// GRMZM2G048472 // GRMZM2G097283 // GRMZM2G178079 // GRMZM2G112728 // GRMZM2G080497 // GRMZM2G002492 // GRMZM2G162486 // GRMZM2G042639 // GRMZM2G117707 // GRMZM2G163809 // GRMZM2G023638 // GRMZM2G173358 // GRMZM2G325938 // GRMZM2G043291
GO:0042923	F	neuropeptide binding	5	3492	49	39203	0.46	1	// GRMZM2G384327 // AC197717.3_FG002 // GRMZM2G071154 // GRMZM2G080775 // GRMZM2G074906
GO:0015450	F	P-P-bond-hydrolysis-driven protein transmembrane transporter activity	7	3492	71	39203	0.46	1	// GRMZM2G130987 // GRMZM2G111713 // GRMZM2G097768 // GRMZM2G129169 // GRMZM2G177659 // GRMZM5G866861 // GRMZM2G077546
GO:0016868	F	intramolecular transferase activity, phosphotransferases	5	3492	50	39203	0.47	1	// GRMZM2G334628 // GRMZM2G069676 // GRMZM2G109383 // GRMZM2G165535 // GRMZM2G025854
GO:0051213	F	dioxygenase activity	7	3492	73	39203	0.48	1	// GRMZM2G156861 // AC203989.4_FG001 // GRMZM2G136250 // GRMZM2G162175 // GRMZM2G154093 // GRMZM2G107557 // GRMZM2G070092
GO:0003746	F	translation elongation factor activity	7	3492	73	39203	0.48	1	// GRMZM2G129804 // GRMZM2G151193 // GRMZM2G110509 // GRMZM2G095534 // GRMZM2G153541 // GRMZM2G031545 // GRMZM2G056393
GO:0051287	F	NAD or NADH binding	13	3492	139	39203	0.48	1	// GRMZM2G176977 // GRMZM2G118770 // GRMZM2G099696 // GRMZM2G159724 // GRMZM2G058573 // GRMZM2G097040 // GRMZM2G038848 // GRMZM2G014813 // GRMZM2G082581 // GRMZM2G136072 // GRMZM2G036759 // GRMZM2G122479 // GRMZM2G180625
GO:0016829	F	lyase activity	59	3492	655	39203	0.49	1	// GRMZM2G109472 // AC234528.1_FG005 // GRMZM2G017110 // GRMZM2G046191 // GRMZM2G167156 // GRMZM2G172152 // GRMZM2G145451 // GRMZM2G161337 // GRMZM2G014069 // GRMZM2G481529 // GRMZM2G377609 // GRMZM2G014376 // GRMZM2G051129 // GRMZM2G127160 // GRMZM2G145101 // GRMZM2G131539 // GRMZM2G355906 // GRMZM2G029519 // GRMZM2G043887 // GRMZM2G081554 // GRMZM2G094771 // GRMZM2G054465 // GRMZM2G174145 // GR…
GO:0008233	F	peptidase activity	136	3492	1529	39203	0.52	1	// GRMZM2G110408 // GRMZM2G151944 // GRMZM2G044697 // AC155377.1_FG002 // GRMZM2G122843 // GRMZM2G005036 // GRMZM2G326328 // GRMZM2G057159 // GRMZM2G039930 // GRMZM2G101438 // GRMZM2G377780 // GRMZM2G041885 // GRMZM2G096343 // AC203989.4_FG001 // GRMZM2G175474 // GRMZM2G038401 // GRMZM2G156069 // GRMZM2G451483 // GRMZM2G062638 // GRMZM2G016511 // GRMZM2G143139 // GRMZM2G075676 // GRMZM2G079938 //…
GO:0008289	F	lipid binding	18	3492	202	39203	0.53	1	// GRMZM2G099080 // GRMZM2G065593 // GRMZM2G114672 // GRMZM2G131070 // GRMZM2G136367 // GRMZM2G108138 // GRMZM2G055450 // GRMZM2G095643 // GRMZM2G141760 // GRMZM2G447406 // GRMZM2G100650 // GRMZM2G132531 // GRMZM2G125556 // GRMZM2G093065 // GRMZM2G026442 // GRMZM2G161377 // GRMZM2G169412 // GRMZM2G004466
GO:0033764	F	steroid dehydrogenase activity, acting on the CH-OH group of donors, NAD or NADP as acceptor	9	3492	100	39203	0.54	1	// GRMZM2G033555 // GRMZM2G034069 // GRMZM2G038598 // GRMZM2G107076 // GRMZM2G179685 // GRMZM2G180922 // GRMZM2G154532 // GRMZM2G000632 // GRMZM5G830983
GO:0016854	F	racemase and epimerase activity	8	3492	89	39203	0.54	1	// GRMZM5G809695 // GRMZM2G469523 // GRMZM2G111846 // GRMZM2G038598 // GRMZM2G178960 // GRMZM2G463904 // GRMZM2G000632 // GRMZM5G830983
GO:0005261	F	cation channel activity	15	3492	168	39203	0.54	1	// GRMZM2G432774 // GRMZM2G045257 // GRMZM2G121063 // GRMZM2G096944 // GRMZM2G352132 // GRMZM2G414002 // GRMZM2G149108 // GRMZM2G125424 // GRMZM2G148118 // GRMZM2G029186 // GRMZM2G093313 // GRMZM2G156255 // GRMZM2G063478 // GRMZM2G404702 // GRMZM2G012216
GO:0003854	F	3-beta-hydroxy-delta5-steroid dehydrogenase activity	9	3492	100	39203	0.54	1	// GRMZM2G033555 // GRMZM2G034069 // GRMZM2G038598 // GRMZM2G107076 // GRMZM2G179685 // GRMZM2G180922 // GRMZM2G154532 // GRMZM2G000632 // GRMZM5G830983
GO:0004935	F	adrenoceptor activity	7	3492	77	39203	0.54	1	// GRMZM2G139643 // GRMZM2G367206 // GRMZM5G845601 // GRMZM2G132796 // GRMZM2G060540 // GRMZM2G117238 // GRMZM2G171880
GO:0015078	F	hydrogen ion transmembrane transporter activity	24	3492	271	39203	0.54	1	// GRMZM2G157018 // GRMZM2G089291 // GRMZM2G321725 // GRMZM5G879240 // GRMZM2G042933 // GRMZM2G093855 // GRMZM5G806309 // GRMZM2G150367 // GRMZM2G030167 // GRMZM2G128877 // GRMZM2G019999 // GRMZM2G163233 // GRMZM2G318346 // AC216067.3_FG002 // GRMZM2G104418 // GRMZM2G041275 // GRMZM2G701207 // GRMZM2G067747 // GRMZM2G047476 // GRMZM2G156068 // GRMZM2G421857 // GRMZM2G700665 // GRMZM2G034120 // GR…
GO:0016229	F	steroid dehydrogenase activity	9	3492	103	39203	0.57	1	// GRMZM2G033555 // GRMZM2G034069 // GRMZM2G038598 // GRMZM2G107076 // GRMZM2G179685 // GRMZM2G180922 // GRMZM2G154532 // GRMZM2G000632 // GRMZM5G830983
GO:0034061	F	DNA polymerase activity	12	3492	138	39203	0.58	1	// GRMZM2G054765 // GRMZM2G149802 // GRMZM2G059010 // GRMZM2G023422 // GRMZM2G367857 // GRMZM2G081639 // GRMZM5G833563 // GRMZM2G095084 // GRMZM2G154267 // GRMZM2G011631 // GRMZM2G136665 // GRMZM2G480171
GO:0005249	F	voltage-gated potassium channel activity	11	3492	127	39203	0.58	1	// GRMZM2G432774 // GRMZM2G121063 // GRMZM2G352132 // GRMZM2G414002 // GRMZM2G149108 // GRMZM2G125424 // GRMZM2G148118 // GRMZM2G045257 // GRMZM2G093313 // GRMZM2G156255 // GRMZM2G063478
GO:0005247	F	voltage-gated chloride channel activity	5	3492	57	39203	0.58	1	// GRMZM2G113409 // GRMZM2G080079 // GRMZM2G128969 // GRMZM2G397836 // GRMZM2G043030
GO:0016857	F	racemase and epimerase activity, acting on carbohydrates and derivatives	5	3492	58	39203	0.59	1	// GRMZM2G469523 // GRMZM2G178960 // GRMZM2G000632 // GRMZM2G038598 // GRMZM5G830983
GO:0005254	F	chloride channel activity	5	3492	58	39203	0.59	1	// GRMZM2G113409 // GRMZM2G080079 // GRMZM2G128969 // GRMZM2G397836 // GRMZM2G043030
GO:0016776	F	phosphotransferase activity, phosphate group as acceptor	6	3492	70	39203	0.6	1	// GRMZM2G084463 // GRMZM2G149281 // GRMZM2G092923 // GRMZM2G150014 // GRMZM2G178576 // GRMZM2G125193
GO:0016298	F	lipase activity	13	3492	152	39203	0.6	1	// GRMZM2G145814 // GRMZM2G085939 // GRMZM2G176542 // GRMZM2G108912 // GRMZM2G054559 // GRMZM2G152739 // GRMZM2G179792 // GRMZM2G174315 // GRMZM2G148913 // GRMZM2G480480 // GRMZM2G047995 // GRMZM2G085402 // GRMZM5G882821
GO:0015035	F	protein disulfide oxidoreductase activity	8	3492	94	39203	0.6	1	// GRMZM5G843368 // GRMZM2G136522 // GRMZM2G074193 // GRMZM2G177203 // GRMZM2G014832 // GRMZM2G067373 // GRMZM2G150295 // GRMZM2G172357
GO:0004713	F	protein tyrosine kinase activity	5	3492	59	39203	0.61	1	// GRMZM2G376918 // GRMZM2G001297 // GRMZM2G052142 // GRMZM2G480607 // GRMZM2G100454
GO:0016861	F	intramolecular oxidoreductase activity, interconverting aldoses and ketoses	6	3492	72	39203	0.62	1	// GRMZM2G022252 // GRMZM2G030784 // GRMZM2G140614 // GRMZM2G036543 // GRMZM2G018177 // GRMZM2G122198
GO:0046933	F	hydrogen ion transporting ATP synthase activity, rotational mechanism	6	3492	72	39203	0.62	1	// GRMZM2G421857 // GRMZM2G156068 // GRMZM2G321725 // GRMZM2G041275 // GRMZM2G128877 // GRMZM2G158766
GO:0015036	F	disulfide oxidoreductase activity	8	3492	97	39203	0.63	1	// GRMZM5G843368 // GRMZM2G136522 // GRMZM2G074193 // GRMZM2G177203 // GRMZM2G014832 // GRMZM2G067373 // GRMZM2G150295 // GRMZM2G172357
GO:0016798	F	hydrolase activity, acting on glycosyl bonds	70	3492	821	39203	0.66	1	// GRMZM2G044092 // GRMZM2G097573 // GRMZM2G099454 // GRMZM2G015804 // GRMZM2G097277 // GRMZM2G178106 // GRMZM2G162690 // AC197578.4_FG001 // GRMZM2G067456 // GRMZM2G126468 // GRMZM2G073584 // GRMZM2G113815 // GRMZM2G118003 // GRMZM2G501450 // GRMZM2G119689 // GRMZM2G425986 // GRMZM2G150201 // GRMZM2G325008 // GRMZM2G465617 // GRMZM2G158252 // GRMZM2G122274 // GRMZM2G346455 // GRMZM2G127123 // GR…
GO:0008235	F	metalloexopeptidase activity	6	3492	75	39203	0.66	1	// GRMZM2G011319 // GRMZM2G101438 // GRMZM2G030762 // GRMZM2G135045 // GRMZM2G068982 // GRMZM2G173085
GO:0005267	F	potassium channel activity	11	3492	137	39203	0.67	1	// GRMZM2G432774 // GRMZM2G121063 // GRMZM2G352132 // GRMZM2G414002 // GRMZM2G149108 // GRMZM2G125424 // GRMZM2G148118 // GRMZM2G045257 // GRMZM2G093313 // GRMZM2G156255 // GRMZM2G063478
GO:0004553	F	hydrolase activity, hydrolyzing O-glycosyl compounds	65	3492	767	39203	0.67	1	// GRMZM2G044092 // GRMZM2G099454 // GRMZM2G015804 // GRMZM2G097277 // GRMZM2G178106 // GRMZM2G162690 // AC197578.4_FG001 // GRMZM2G067456 // GRMZM2G126468 // GRMZM2G073584 // GRMZM2G113815 // GRMZM2G501450 // GRMZM2G119689 // GRMZM2G150201 // GRMZM2G325008 // GRMZM2G465617 // GRMZM2G158252 // GRMZM2G122274 // GRMZM2G346455 // GRMZM2G127123 // GRMZM2G337616 // GRMZM2G104833 // GRMZM2G073054 // AC…
GO:0070011	F	peptidase activity, acting on L-amino acid peptides	128	3492	1493	39203	0.68	1	// GRMZM2G110408 // GRMZM2G151944 // GRMZM2G044697 // AC155377.1_FG002 // GRMZM2G090715 // GRMZM2G005036 // GRMZM2G057159 // GRMZM2G039930 // GRMZM2G101438 // GRMZM2G377780 // GRMZM2G041885 // GRMZM2G096343 // AC203989.4_FG001 // GRMZM2G175474 // GRMZM2G109976 // GRMZM2G156069 // GRMZM2G451483 // GRMZM2G062638 // GRMZM2G016511 // GRMZM2G143139 // GRMZM2G075676 // GRMZM2G079938 // GRMZM2G052365 //…
GO:0016986	F	transcription initiation factor activity	6	3492	79	39203	0.7	1	// GRMZM2G360541 // GRMZM2G015596 // GRMZM2G385050 // GRMZM2G013908 // GRMZM2G143392 // GRMZM5G830932
GO:0003743	F	translation initiation factor activity	7	3492	91	39203	0.7	1	// GRMZM2G536584 // GRMZM2G002616 // GRMZM2G109651 // GRMZM2G058138 // GRMZM2G091586 // GRMZM2G007038 // GRMZM2G012216
GO:0070003	F	threonine-type peptidase activity	6	3492	79	39203	0.7	1	// GRMZM2G445100 // GRMZM2G080549 // GRMZM2G130398 // GRMZM2G074549 // GRMZM2G016511 // GRMZM5G817037
GO:0004298	F	threonine-type endopeptidase activity	6	3492	79	39203	0.7	1	// GRMZM2G445100 // GRMZM2G080549 // GRMZM2G130398 // GRMZM2G074549 // GRMZM2G016511 // GRMZM5G817037
GO:0034062	F	RNA polymerase activity	15	3492	188	39203	0.7	1	// GRMZM2G061890 // GRMZM2G381395 // GRMZM2G007681 // GRMZM2G006453 // GRMZM2G044317 // GRMZM5G834335 // GRMZM2G405052 // GRMZM2G080176 // GRMZM2G427031 // GRMZM2G013600 // GRMZM5G874167 // GRMZM5G898768 // GRMZM2G098764 // GRMZM2G162697 // GRMZM2G322661
GO:0004888	F	transmembrane receptor activity	54	3492	653	39203	0.72	1	// GRMZM2G102639 // GRMZM2G057247 // GRMZM2G116282 // GRMZM5G845601 // GRMZM2G053019 // GRMZM2G179685 // GRMZM2G004140 // GRMZM2G092182 // GRMZM2G073584 // GRMZM2G147854 // GRMZM2G147587 // GRMZM2G028726 // GRMZM2G074906 // GRMZM2G353213 // GRMZM2G139643 // GRMZM2G162079 // GRMZM2G124317 // GRMZM2G116584 // GRMZM2G132796 // GRMZM2G060690 // GRMZM2G022642 // GRMZM2G115518 // AC197717.3_FG002 // GR…
GO:0003899	F	DNA-directed RNA polymerase activity	14	3492	179	39203	0.72	1	// GRMZM2G061890 // GRMZM2G381395 // GRMZM2G007681 // GRMZM2G006453 // GRMZM2G044317 // GRMZM5G834335 // GRMZM2G080176 // GRMZM2G427031 // GRMZM2G013600 // GRMZM5G874167 // GRMZM5G898768 // GRMZM2G098764 // GRMZM2G162697 // GRMZM2G322661
GO:0016746	F	transferase activity, transferring acyl groups	35	3492	437	39203	0.75	1	// GRMZM2G096010 // GRMZM2G102183 // GRMZM2G004161 // GRMZM2G106263 // GRMZM2G038922 // GRMZM2G036534 // GRMZM5G817559 // GRMZM2G079538 // GRMZM2G493155 // GRMZM2G135588 // GRMZM2G088291 // GRMZM2G012863 // GRMZM2G014981 // GRMZM2G152105 // GRMZM2G061156 // GRMZM5G872443 // GRMZM2G098079 // GRMZM2G044237 // GRMZM2G007757 // GRMZM2G033644 // GRMZM2G050641 // GRMZM2G019050 // GRMZM2G353213 // GRMZM…
GO:0016830	F	carbon-carbon lyase activity	20	3492	256	39203	0.75	1	// AC217811.3_FG003 // GRMZM2G090722 // GRMZM2G145870 // GRMZM5G870932 // GRMZM2G109472 // GRMZM2G396451 // GRMZM2G017110 // GRMZM2G172152 // GRMZM2G161337 // GRMZM2G029519 // GRMZM2G462690 // GRMZM2G377609 // GRMZM2G175071 // GRMZM2G416386 // GRMZM2G138382 // GRMZM2G431708 // GRMZM2G355906 // GRMZM2G171383 // GRMZM2G169516 // GRMZM2G451314
GO:0003676	F	nucleic acid binding	723	3492	8298	39203	0.75	1	// GRMZM2G129804 // GRMZM2G097275 // GRMZM2G115198 // GRMZM2G019251 // GRMZM2G075039 // GRMZM5G874167 // GRMZM2G128579 // GRMZM2G103740 // GRMZM2G080509 // GRMZM2G063262 // GRMZM2G436226 // GRMZM2G043980 // GRMZM2G154839 // GRMZM2G154267 // GRMZM2G051374 // GRMZM2G173777 // GRMZM2G089676 // GRMZM2G160687 // GRMZM2G097059 // GRMZM2G101480 // GRMZM2G042639 // GRMZM2G061105 // GRMZM2G083745 // GRMZM…
GO:0005529	F	sugar binding	11	3492	150	39203	0.77	1	// GRMZM2G465999 // AC234152.1_FG005 // GRMZM2G127123 // GRMZM2G322723 // GRMZM2G175288 // GRMZM2G138888 // GRMZM2G063688 // GRMZM2G130375 // GRMZM2G073584 // GRMZM2G454511 // GRMZM2G386824
GO:0005179	F	hormone activity	8	3492	111	39203	0.77	1	// GRMZM2G432774 // GRMZM2G465617 // GRMZM2G102639 // GRMZM2G131070 // GRMZM2G099862 // GRMZM2G420789 // GRMZM2G079796 // GRMZM2G451604
GO:0000156	F	two-component response regulator activity	5	3492	75	39203	0.79	1	// GRMZM2G005732 // GRMZM2G158252 // GRMZM2G033962 // GRMZM2G108694 // GRMZM2G090264
GO:0004930	F	G-protein coupled receptor activity	48	3492	608	39203	0.81	1	// GRMZM2G057247 // GRMZM2G116282 // GRMZM5G845601 // GRMZM2G053019 // GRMZM2G179685 // GRMZM2G004140 // GRMZM2G092182 // GRMZM2G073584 // GRMZM2G147854 // GRMZM2G028726 // GRMZM2G353213 // GRMZM2G139643 // GRMZM2G162079 // GRMZM2G124317 // GRMZM2G116584 // GRMZM2G132796 // GRMZM2G060690 // GRMZM2G022642 // GRMZM2G115518 // AC197717.3_FG002 // GRMZM2G131943 // GRMZM2G102639 // GRMZM2G019236 // GR…
GO:0016651	F	oxidoreductase activity, acting on NADH or NADPH	10	3492	142	39203	0.81	1	// GRMZM2G087312 // GRMZM2G152958 // GRMZM2G138152 // GRMZM2G034896 // GRMZM2G136522 // GRMZM2G300965 // GRMZM2G441541 // GRMZM2G043435 // GRMZM2G145595 // GRMZM2G396397
GO:0005102	F	receptor binding	13	3492	184	39203	0.83	1	// GRMZM2G432774 // GRMZM2G465617 // GRMZM2G102639 // GRMZM2G131070 // GRMZM2G103179 // GRMZM2G099862 // GRMZM2G420789 // GRMZM2G016487 // GRMZM2G109472 // GRMZM2G079796 // GRMZM2G180422 // GRMZM2G097775 // GRMZM2G451604
GO:0042802	F	identical protein binding	5	3492	79	39203	0.83	1	// GRMZM2G052365 // GRMZM2G031613 // GRMZM2G057159 // GRMZM2G377780 // GRMZM2G345622
GO:0008227	F	G-protein coupled amine receptor activity	23	3492	314	39203	0.84	1	// GRMZM2G057247 // GRMZM2G179685 // GRMZM5G845601 // GRMZM2G019236 // GRMZM2G139643 // GRMZM2G124317 // GRMZM2G132796 // GRMZM2G022642 // GRMZM2G102639 // GRMZM2G367206 // GRMZM2G117238 // GRMZM2G155943 // GRMZM2G000231 // GRMZM2G169580 // GRMZM2G129569 // GRMZM5G836674 // GRMZM2G324507 // GRMZM2G175008 // GRMZM2G171880 // GRMZM2G004140 // GRMZM2G703415 // GRMZM2G060540 // GRMZM2G125342
GO:0004969	F	histamine receptor activity	7	3492	110	39203	0.85	1	// GRMZM2G324507 // GRMZM2G057247 // GRMZM2G124317 // GRMZM2G004140 // GRMZM2G060540 // GRMZM2G155943 // GRMZM2G129569
GO:0004952	F	dopamine receptor activity	8	3492	123	39203	0.85	1	// GRMZM2G102639 // GRMZM5G836674 // GRMZM2G057247 // GRMZM2G169580 // GRMZM2G179685 // GRMZM2G703415 // GRMZM2G022642 // GRMZM2G125342
GO:0043178	F	alcohol binding	8	3492	123	39203	0.85	1	// GRMZM2G102639 // GRMZM5G836674 // GRMZM2G057247 // GRMZM2G169580 // GRMZM2G179685 // GRMZM2G703415 // GRMZM2G022642 // GRMZM2G125342
GO:0035240	F	dopamine binding	8	3492	123	39203	0.85	1	// GRMZM2G102639 // GRMZM5G836674 // GRMZM2G057247 // GRMZM2G169580 // GRMZM2G179685 // GRMZM2G703415 // GRMZM2G022642 // GRMZM2G125342
GO:0016831	F	carboxy-lyase activity	11	3492	165	39203	0.86	1	// AC217811.3_FG003 // GRMZM2G090722 // GRMZM2G145870 // GRMZM2G396451 // GRMZM2G017110 // GRMZM2G377609 // GRMZM2G109472 // GRMZM2G451314 // GRMZM5G870932 // GRMZM2G169516 // GRMZM2G355906
GO:0043565	F	sequence-specific DNA binding	77	3492	985	39203	0.88	1	// GRMZM2G046885 // GRMZM2G106613 // GRMZM2G458728 // GRMZM2G087095 // GRMZM2G159357 // GRMZM2G339848 // GRMZM5G884349 // GRMZM2G146286 // GRMZM2G159397 // GRMZM2G052890 // AC235534.1_FG007 // GRMZM5G858197 // GRMZM2G125294 // GRMZM2G073892 // GRMZM2G143392 // GRMZM2G105317 // GRMZM2G314064 // GRMZM2G080509 // GRMZM2G168079 // GRMZM2G126170 // GRMZM2G015534 // GRMZM2G125969 // GRMZM2G370777 // GR…
GO:0008270	F	zinc ion binding	334	3492	3989	39203	0.88	1	// GRMZM2G704032 // GRMZM2G085266 // GRMZM2G162353 // GRMZM2G321810 // GRMZM2G110408 // GRMZM2G308570 // GRMZM2G086805 // AC233979.1_FG009 // GRMZM2G386590 // GRMZM2G151614 // GRMZM2G306935 // GRMZM2G112003 // GRMZM2G091586 // GRMZM2G000753 // GRMZM2G000014 // GRMZM2G028766 // GRMZM2G005036 // GRMZM5G889620 // GRMZM2G048324 // GRMZM2G145101 // GRMZM2G058479 // GRMZM2G103458 // GRMZM2G080509 // GR…
GO:0008238	F	exopeptidase activity	17	3492	252	39203	0.89	1	// GRMZM2G072240 // GRMZM2G075676 // GRMZM2G075488 // GRMZM2G173085 // GRMZM2G030762 // GRMZM2G433002 // GRMZM2G011319 // GRMZM2G101438 // GRMZM2G079938 // GRMZM2G025154 // GRMZM2G057674 // GRMZM2G135045 // GRMZM2G068982 // GRMZM2G111200 // GRMZM2G386155 // GRMZM2G021110 // GRMZM2G093441
GO:0030234	F	enzyme regulator activity	41	3492	552	39203	0.89	1	// GRMZM2G154883 // GRMZM2G148216 // GRMZM2G069631 // GRMZM2G083546 // GRMZM2G435373 // GRMZM2G129354 // GRMZM2G501086 // GRMZM2G179411 // GRMZM2G104920 // GRMZM2G053722 // GRMZM2G071582 // AC177897.2_FG002 // GRMZM2G060061 // GRMZM2G059225 // GRMZM2G038485 // GRMZM2G101613 // GRMZM2G041842 // GRMZM2G094951 // GRMZM2G037926 // GRMZM2G031043 // GRMZM2G164185 // GRMZM2G007675 // GRMZM2G085049 // GR…
GO:0060089	F	molecular transducer activity	109	3492	1377	39203	0.9	1	// GRMZM2G018786 // GRMZM2G073584 // GRMZM2G147726 // GRMZM2G034876 // GRMZM2G158252 // GRMZM2G117238 // AC197717.3_FG002 // GRMZM2G089484 // GRMZM5G878530 // GRMZM2G327059 // GRMZM2G149788 // GRMZM2G005732 // GRMZM2G367206 // GRMZM2G007848 // GRMZM2G125424 // GRMZM2G447406 // GRMZM2G115518 // GRMZM2G019236 // GRMZM2G108694 // GRMZM2G129569 // GRMZM2G071154 // GRMZM2G175008 // GRMZM2G135904 // GR…
GO:0016747	F	transferase activity, transferring acyl groups other than amino-acyl groups	25	3492	357	39203	0.9	1	// GRMZM2G096010 // GRMZM2G004161 // GRMZM2G038922 // GRMZM5G817559 // GRMZM2G079538 // GRMZM2G493155 // GRMZM2G088291 // GRMZM2G012863 // GRMZM2G014981 // GRMZM5G872443 // GRMZM2G044237 // GRMZM2G007757 // GRMZM2G033644 // GRMZM2G085474 // GRMZM2G050641 // GRMZM2G036534 // GRMZM2G044126 // GRMZM2G376595 // GRMZM2G099696 // GRMZM5G807639 // GRMZM2G152105 // AC234154.1_FG008 // GRMZM2G462690 // GR…
GO:0004872	F	receptor activity	84	3492	1082	39203	0.9	1	// GRMZM2G124317 // GRMZM5G883601 // GRMZM2G057247 // GRMZM2G105772 // GRMZM2G034876 // GRMZM2G078508 // GRMZM2G018786 // GRMZM2G444762 // GRMZM2G053019 // GRMZM2G010775 // GRMZM2G004140 // GRMZM2G092182 // GRMZM2G073584 // GRMZM2G147854 // GRMZM2G147587 // GRMZM2G016805 // GRMZM2G111200 // GRMZM2G028726 // GRMZM2G148807 // GRMZM2G034833 // GRMZM2G353213 // GRMZM2G139643 // GRMZM2G063262 // GRMZM…
GO:0004871	F	signal transducer activity	109	3492	1377	39203	0.9	1	// GRMZM2G018786 // GRMZM2G073584 // GRMZM2G147726 // GRMZM2G034876 // GRMZM2G158252 // GRMZM2G117238 // AC197717.3_FG002 // GRMZM2G089484 // GRMZM5G878530 // GRMZM2G327059 // GRMZM2G149788 // GRMZM2G005732 // GRMZM2G367206 // GRMZM2G007848 // GRMZM2G125424 // GRMZM2G447406 // GRMZM2G115518 // GRMZM2G019236 // GRMZM2G108694 // GRMZM2G129569 // GRMZM2G071154 // GRMZM2G175008 // GRMZM2G135904 // GR…
GO:0030246	F	carbohydrate binding	18	3492	271	39203	0.91	1	// GRMZM2G465999 // GRMZM2G032496 // AC234152.1_FG005 // GRMZM2G127123 // GRMZM2G021846 // GRMZM2G454511 // GRMZM2G322723 // GRMZM2G175288 // GRMZM2G138888 // GRMZM2G014788 // GRMZM2G063688 // GRMZM2G130375 // GRMZM2G386824 // GRMZM2G105167 // GRMZM5G824405 // GRMZM2G073584 // GRMZM2G125233 // GRMZM2G328309
GO:0051536	F	iron-sulfur cluster binding	12	3492	207	39203	0.95	1	// GRMZM2G123587 // GRMZM2G111603 // GRMZM2G406830 // GRMZM2G422464 // GRMZM2G010044 // GRMZM2G131249 // GRMZM5G864166 // GRMZM2G135816 // GRMZM2G013607 // GRMZM2G171390 // GRMZM2G425986 // GRMZM2G156162
GO:0008234	F	cysteine-type peptidase activity	21	3492	332	39203	0.95	1	// GRMZM2G093032 // AC203989.4_FG001 // GRMZM2G151944 // GRMZM2G321753 // GRMZM2G322506 // GRMZM2G166281 // GRMZM2G313020 // GRMZM2G337905 // GRMZM2G010505 // GRMZM2G064503 // GRMZM2G006377 // GRMZM2G036872 // GRMZM2G545326 // GRMZM2G357734 // GRMZM2G155422 // GRMZM2G061492 // GRMZM2G180926 // GRMZM2G350447 // GRMZM2G051059 // GRMZM2G069676 // GRMZM5G849959
GO:0051540	F	metal cluster binding	12	3492	207	39203	0.95	1	// GRMZM2G123587 // GRMZM2G111603 // GRMZM2G406830 // GRMZM2G422464 // GRMZM2G010044 // GRMZM2G131249 // GRMZM5G864166 // GRMZM2G135816 // GRMZM2G013607 // GRMZM2G171390 // GRMZM2G425986 // GRMZM2G156162
GO:0030528	F	transcription regulator activity	173	3492	2233	39203	0.97	1	// GRMZM2G157332 // GRMZM2G052890 // GRMZM2G087095 // GRMZM2G308570 // GRMZM2G087944 // GRMZM5G884349 // AC233979.1_FG009 // GRMZM2G091586 // GRMZM2G120942 // GRMZM2G004641 // GRMZM2G329033 // GRMZM5G830932 // GRMZM2G101635 // GRMZM2G158252 // GRMZM2G015534 // GRMZM2G139024 // GRMZM2G404922 // GRMZM2G109651 // AC232238.2_FG004 // GRMZM2G026223 // GRMZM2G060000 // GRMZM5G879527 // GRMZM2G378653 //…
GO:0005198	F	structural molecule activity	155	3492	2019	39203	0.97	1	// GRMZM5G851698 // GRMZM2G108348 // GRMZM2G155281 // GRMZM2G303374 // GRMZM2G318010 // GRMZM2G167156 // GRMZM2G477694 // GRMZM2G120942 // GRMZM2G015432 // GRMZM2G028929 // GRMZM2G018770 // GRMZM2G007103 // GRMZM2G111172 // GRMZM2G006219 // GRMZM5G852185 // GRMZM2G088880 // GRMZM2G070553 // GRMZM2G100462 // GRMZM5G820996 // GRMZM2G084757 // GRMZM2G074085 // GRMZM2G157588 // GRMZM2G447406 // GRMZM…
GO:0003735	F	structural constituent of ribosome	101	3492	1378	39203	0.98	1	// GRMZM5G851698 // GRMZM2G108348 // GRMZM2G303374 // GRMZM2G318010 // GRMZM2G477694 // GRMZM2G015432 // GRMZM2G028929 // GRMZM2G018770 // GRMZM2G007103 // GRMZM2G111172 // GRMZM2G009412 // GRMZM2G417082 // GRMZM5G852185 // GRMZM2G088880 // GRMZM2G070553 // GRMZM5G820996 // GRMZM2G084757 // GRMZM2G074085 // GRMZM2G113332 // GRMZM2G120951 // GRMZM5G882378 // GRMZM2G044584 // GRMZM2G325606 // GRMZM…
GO:0004180	F	carboxypeptidase activity	8	3492	167	39203	0.98	1	// GRMZM2G072240 // GRMZM2G075676 // GRMZM2G173085 // GRMZM2G111200 // GRMZM2G011319 // GRMZM2G030762 // GRMZM2G025154 // GRMZM2G386155
GO:0070008	F	serine-type exopeptidase activity	5	3492	119	39203	0.98	1	// GRMZM2G072240 // GRMZM2G025154 // GRMZM2G075676 // GRMZM2G386155 // GRMZM2G111200
GO:0004185	F	serine-type carboxypeptidase activity	5	3492	119	39203	0.98	1	// GRMZM2G072240 // GRMZM2G025154 // GRMZM2G075676 // GRMZM2G386155 // GRMZM2G111200
GO:0004879	F	ligand-dependent nuclear receptor activity	25	3492	414	39203	0.98	1	// GRMZM5G883601 // GRMZM2G105772 // GRMZM2G018786 // GRMZM2G444762 // GRMZM2G092085 // GRMZM2G034876 // GRMZM2G063262 // GRMZM2G012861 // GRMZM2G087758 // GRMZM2G004414 // GRMZM2G327059 // GRMZM2G125529 // GRMZM2G089121 // GRMZM5G841914 // GRMZM2G447406 // GRMZM2G136769 // GRMZM2G034639 // GRMZM2G073755 // GRMZM2G111200 // GRMZM2G151993 // GRMZM2G136016 // GRMZM2G064330 // GRMZM2G481843 // GRMZM…
GO:0005199	F	structural constituent of cell wall	9	3492	197	39203	0.99	1	// GRMZM2G363038 // GRMZM2G377539 // GRMZM2G414002 // GRMZM2G058032 // GRMZM2G385182 // GRMZM2G420789 // GRMZM2G156692 // AC194439.3_FG002 // GRMZM2G075628
GO:0016684	F	oxidoreductase activity, acting on peroxide as acceptor	16	3492	329	39203	1	1	// GRMZM2G300965 // GRMZM2G137839 // GRMZM2G460406 // GRMZM2G034896 // GRMZM2G136534 // AC197758.3_FG004 // GRMZM5G884600 // GRMZM2G138152 // GRMZM2G441541 // GRMZM2G043435 // GRMZM2G014397 // GRMZM2G072853 // GRMZM2G120517 // GRMZM2G006791 // GRMZM2G129775 // GRMZM2G140667
GO:0004091	F	carboxylesterase activity	13	3492	280	39203	1	1	// GRMZM2G145814 // GRMZM2G085939 // GRMZM2G176542 // GRMZM2G143499 // GRMZM2G152739 // GRMZM2G174315 // GRMZM2G127844 // GRMZM2G148913 // GRMZM2G047995 // GRMZM2G085402 // GRMZM5G882821 // GRMZM2G037411 // GRMZM2G177940
GO:0005506	F	iron ion binding	64	3492	1187	39203	1	1	// GRMZM2G037614 // GRMZM2G156861 // GRMZM2G137839 // GRMZM2G034896 // GRMZM2G131249 // GRMZM2G110369 // GRMZM2G089291 // GRMZM2G085078 // GRMZM2G414387 // AC197758.3_FG004 // GRMZM5G836378 // GRMZM2G068465 // GRMZM5G884972 // GRMZM2G459563 // GRMZM2G137409 // GRMZM2G028004 // GRMZM2G099097 // GRMZM2G138152 // GRMZM2G175797 // GRMZM2G120517 // GRMZM2G168506 // GRMZM2G152135 // GRMZM2G065928 // GR…
GO:0004190	F	aspartic-type endopeptidase activity	11	3492	259	39203	1	1	// GRMZM2G096343 // GRMZM2G335978 // GRMZM2G090715 // GRMZM2G175474 // GRMZM2G177575 // GRMZM2G150251 // AC155377.1_FG002 // GRMZM2G041885 // GRMZM2G082330 // GRMZM2G099463 // GRMZM2G077233
GO:0016209	F	antioxidant activity	19	3492	374	39203	1	1	// GRMZM2G300965 // GRMZM2G137839 // GRMZM2G460406 // GRMZM2G034896 // GRMZM2G136522 // GRMZM2G145895 // GRMZM2G136534 // AC197758.3_FG004 // GRMZM5G884600 // GRMZM2G138152 // GRMZM2G441541 // GRMZM2G043435 // GRMZM2G014397 // GRMZM2G048324 // GRMZM2G120517 // GRMZM2G006791 // GRMZM2G072853 // GRMZM2G129775 // GRMZM2G140667
GO:0050825	F	ice binding	100	3492	1758	39203	1	1	// GRMZM2G009715 // GRMZM2G127374 // GRMZM2G098084 // GRMZM2G119256 // GRMZM2G114190 // GRMZM5G875864 // GRMZM2G056145 // GRMZM2G178072 // GRMZM2G122139 // GRMZM2G451314 // GRMZM2G451483 // GRMZM2G157306 // GRMZM2G064804 // GRMZM2G022632 // GRMZM2G045820 // GRMZM2G027333 // GRMZM2G420119 // GRMZM2G027331 // GRMZM2G020034 // GRMZM2G125850 // GRMZM2G104920 // GRMZM2G108996 // GRMZM2G139858 // GRMZM…
GO:0020037	F	heme binding	26	3492	876	39203	1	1	// GRMZM2G037614 // GRMZM2G137839 // AC197758.3_FG004 // GRMZM2G068465 // GRMZM5G884972 // GRMZM2G459563 // GRMZM2G120517 // GRMZM2G065928 // GRMZM2G026322 // GRMZM2G014397 // GRMZM2G072853 // GRMZM2G113264 // GRMZM2G110847 // GRMZM2G313750 // GRMZM2G106235 // GRMZM2G136534 // GRMZM2G129775 // GRMZM2G140667 // GRMZM2G460406 // GRMZM2G017730 // GRMZM2G107199 // GRMZM2G139874 // GRMZM2G105954 // GR…
GO:0009055	F	electron carrier activity	44	3492	914	39203	1	1	// GRMZM2G087312 // GRMZM2G037614 // GRMZM2G034896 // GRMZM2G136522 // GRMZM2G089291 // GRMZM2G000052 // GRMZM2G396856 // GRMZM2G353548 // GRMZM2G068465 // GRMZM2G313750 // GRMZM5G884972 // GRMZM2G459563 // GRMZM2G355381 // GRMZM2G065928 // GRMZM2G139689 // GRMZM2G300965 // GRMZM2G138152 // GRMZM2G139874 // GRMZM2G085000 // GRMZM2G087758 // GRMZM2G022642 // GRMZM2G026322 // GRMZM2G019177 // GRMZM…
GO:0004857	F	enzyme inhibitor activity	5	3492	236	39203	1	1	// GRMZM2G037926 // AC177897.2_FG002 // GRMZM2G011523 // GRMZM2G041842 // GRMZM2G101613
GO:0016491	F	oxidoreductase activity	248	3492	3266	39203	1	1	// GRMZM2G087312 // GRMZM2G137839 // GRMZM2G126199 // GRMZM2G003692 // GRMZM2G336879 // GRMZM2G110369 // GRMZM2G169943 // GRMZM2G396856 // GRMZM2G085078 // GRMZM2G097040 // AC197758.3_FG004 // GRMZM2G013042 // GRMZM2G032282 // GRMZM2G038848 // GRMZM2G140150 // GRMZM2G014376 // GRMZM2G006144 // GRMZM2G048324 // GRMZM2G137409 // GRMZM2G364901 // GRMZM2G028004 // GRMZM2G166833 // GRMZM2G101004 // GR…
GO:0003677	F	DNA binding	374	3492	5003	39203	1	1	// GRMZM2G097275 // GRMZM2G115198 // GRMZM5G874167 // GRMZM2G103740 // GRMZM2G080509 // GRMZM2G063262 // GRMZM2G169580 // GRMZM2G154267 // GRMZM2G097059 // GRMZM2G101480 // GRMZM2G042639 // GRMZM2G092550 // GRMZM2G087817 // GRMZM2G138230 // GRMZM2G001777 // GRMZM2G590333 // GRMZM2G172787 // GRMZM2G081639 // GRMZM2G398668 // GRMZM5G898768 // GRMZM2G015596 // GRMZM2G134862 // AC203761.3_FG002 // GR…
GO:0003700	F	transcription factor activity	94	3492	1390	39203	1	1	// GRMZM2G157332 // GRMZM2G052890 // GRMZM2G087095 // GRMZM2G087944 // GRMZM5G884349 // GRMZM2G004641 // GRMZM5G830932 // GRMZM2G063262 // GRMZM2G015534 // GRMZM2G139024 // AC232238.2_FG004 // GRMZM2G026223 // GRMZM2G060000 // GRMZM2G385925 // AC187157.4_FG005 // GRMZM2G327059 // GRMZM2G097059 // GRMZM2G099522 // GRMZM2G092550 // GRMZM2G425430 // GRMZM2G132971 // GRMZM2G058479 // GRMZM2G052671 //…
GO:0004497	F	monooxygenase activity	27	3492	553	39203	1	1	// GRMZM2G415219 // GRMZM2G085078 // GRMZM2G068465 // GRMZM2G459563 // GRMZM2G364901 // GRMZM2G065928 // GRMZM2G087169 // GRMZM2G152958 // GRMZM2G349709 // GRMZM2G026322 // GRMZM2G054811 // GRMZM2G313750 // GRMZM2G081016 // GRMZM2G441444 // GRMZM2G089121 // GRMZM2G177373 // GRMZM2G394212 // GRMZM2G058261 // GRMZM2G145595 // GRMZM2G017730 // GRMZM2G107199 // GRMZM2G139874 // GRMZM2G077054 // GRMZM…
GO:0046983	F	protein dimerization activity	20	3492	745	39203	1	1	// GRMZM2G168079 // GRMZM2G073892 // GRMZM2G015534 // GRMZM2G088140 // GRMZM2G073427 // GRMZM2G074373 // GRMZM2G019106 // GRMZM5G884349 // GRMZM2G125243 // GRMZM5G858197 // AC232238.2_FG004 // GRMZM2G002075 // GRMZM2G038848 // GRMZM5G874167 // GRMZM2G171370 // GRMZM2G428184 // GRMZM2G361847 // GRMZM2G117851 // GRMZM2G027976 // GRMZM2G157177
GO:0070001	F	aspartic-type peptidase activity	11	3492	259	39203	1	1	// GRMZM2G096343 // GRMZM2G335978 // GRMZM2G090715 // GRMZM2G175474 // GRMZM2G177575 // GRMZM2G150251 // AC155377.1_FG002 // GRMZM2G041885 // GRMZM2G082330 // GRMZM2G099463 // GRMZM2G077233
GO:0046872	F	metal ion binding	508	3492	6652	39203	1	1	// GRMZM2G704032 // GRMZM2G321810 // GRMZM2G113364 // GRMZM2G308570 // GRMZM2G085573 // GRMZM2G386590 // AC197758.3_FG004 // GRMZM2G481529 // GRMZM2G028766 // GRMZM2G048324 // GRMZM2G028004 // GRMZM2G080509 // GRMZM2G306859 // GRMZM2G109651 // GRMZM2G025854 // GRMZM2G359505 // GRMZM2G173777 // GRMZM2G106235 // GRMZM2G344212 // GRMZM2G147191 // GRMZM2G085078 // GRMZM2G156069 // GRMZM2G471904 // GR…
GO:0004601	F	peroxidase activity	16	3492	329	39203	1	1	// GRMZM2G300965 // GRMZM2G137839 // GRMZM2G460406 // GRMZM2G034896 // GRMZM2G136534 // AC197758.3_FG004 // GRMZM5G884600 // GRMZM2G138152 // GRMZM2G441541 // GRMZM2G043435 // GRMZM2G014397 // GRMZM2G072853 // GRMZM2G120517 // GRMZM2G006791 // GRMZM2G129775 // GRMZM2G140667
GO:0043167	F	ion binding	511	3492	6665	39203	1	1	// GRMZM2G704032 // GRMZM2G321810 // GRMZM2G113364 // GRMZM2G308570 // GRMZM2G085573 // GRMZM2G386590 // AC197758.3_FG004 // GRMZM2G481529 // GRMZM2G028766 // GRMZM2G048324 // GRMZM2G028004 // GRMZM2G080509 // GRMZM2G306859 // GRMZM2G109651 // GRMZM2G025854 // GRMZM2G359505 // GRMZM2G173777 // GRMZM2G106235 // GRMZM2G344212 // GRMZM2G147191 // GRMZM2G085078 // GRMZM2G156069 // GRMZM2G471904 // GR…
GO:0046906	F	tetrapyrrole binding	26	3492	880	39203	1	1	// GRMZM2G037614 // GRMZM2G137839 // AC197758.3_FG004 // GRMZM2G068465 // GRMZM5G884972 // GRMZM2G459563 // GRMZM2G120517 // GRMZM2G065928 // GRMZM2G026322 // GRMZM2G014397 // GRMZM2G072853 // GRMZM2G113264 // GRMZM2G110847 // GRMZM2G313750 // GRMZM2G106235 // GRMZM2G136534 // GRMZM2G129775 // GRMZM2G140667 // GRMZM2G460406 // GRMZM2G017730 // GRMZM2G107199 // GRMZM2G139874 // GRMZM2G105954 // GR…
GO:0043169	F	cation binding	511	3492	6664	39203	1	1	// GRMZM2G704032 // GRMZM2G321810 // GRMZM2G113364 // GRMZM2G308570 // GRMZM2G085573 // GRMZM2G386590 // AC197758.3_FG004 // GRMZM2G481529 // GRMZM2G028766 // GRMZM2G048324 // GRMZM2G028004 // GRMZM2G080509 // GRMZM2G306859 // GRMZM2G109651 // GRMZM2G025854 // GRMZM2G359505 // GRMZM2G173777 // GRMZM2G106235 // GRMZM2G344212 // GRMZM2G147191 // GRMZM2G085078 // GRMZM2G156069 // GRMZM2G471904 // GR…
GO:0005507	F	copper ion binding	7	3492	194	39203	1	1	// GRMZM2G076225 // GRMZM2G032628 // GRMZM2G077317 // GRMZM2G355381 // GRMZM2G353548 // GRMZM5G842071 // GRMZM2G404702
GO:0050824	F	water binding	100	3492	1758	39203	1	1	// GRMZM2G009715 // GRMZM2G127374 // GRMZM2G098084 // GRMZM2G119256 // GRMZM2G114190 // GRMZM5G875864 // GRMZM2G056145 // GRMZM2G178072 // GRMZM2G122139 // GRMZM2G451314 // GRMZM2G451483 // GRMZM2G157306 // GRMZM2G064804 // GRMZM2G022632 // GRMZM2G045820 // GRMZM2G027333 // GRMZM2G420119 // GRMZM2G027331 // GRMZM2G020034 // GRMZM2G125850 // GRMZM2G104920 // GRMZM2G108996 // GRMZM2G139858 // GRMZM…
GO:0046914	F	transition metal ion binding	411	3492	5507	39203	1	1	// GRMZM2G704032 // GRMZM2G321810 // GRMZM2G113364 // GRMZM2G308570 // GRMZM2G386590 // AC197758.3_FG004 // GRMZM2G028766 // GRMZM2G048324 // GRMZM2G028004 // GRMZM2G080509 // GRMZM2G306859 // GRMZM2G109651 // GRMZM2G405368 // GRMZM2G359505 // GRMZM2G173777 // GRMZM2G106235 // GRMZM2G344212 // GRMZM2G147191 // GRMZM2G085078 // GRMZM2G156069 // GRMZM2G138230 // GRMZM2G156415 // GRMZM2G106653 // GR…
GO:0005623	C	cell	1399	3492	13914	39203	4.6e-08	1.3e-05	// GRMZM2G087312 // GRMZM2G074099 // GRMZM2G481529 // GRMZM2G122843 // GRMZM2G014376 // GRMZM2G120942 // GRMZM2G108277 // GRMZM2G109201 // GRMZM2G161544 // GRMZM2G043983 // GRMZM2G169201 // GRMZM2G378653 // AC197717.3_FG002 // GRMZM2G173777 // GRMZM2G121948 // GRMZM2G156069 // AC198725.4_FG007 // GRMZM2G153541 // GRMZM2G096972 // GRMZM2G015159 // GRMZM2G025214 // GRMZM2G097283 // GRMZM2G056799 //…
GO:0044464	C	cell part	1399	3492	13914	39203	4.6e-08	1.3e-05	// GRMZM2G087312 // GRMZM2G074099 // GRMZM2G481529 // GRMZM2G122843 // GRMZM2G014376 // GRMZM2G120942 // GRMZM2G108277 // GRMZM2G109201 // GRMZM2G161544 // GRMZM2G043983 // GRMZM2G169201 // GRMZM2G378653 // AC197717.3_FG002 // GRMZM2G173777 // GRMZM2G121948 // GRMZM2G156069 // AC198725.4_FG007 // GRMZM2G153541 // GRMZM2G096972 // GRMZM2G015159 // GRMZM2G025214 // GRMZM2G097283 // GRMZM2G056799 //…
GO:0005622	C	intracellular	944	3492	9403	39203	3.7e-05	0.0066	// GRMZM2G177914 // GRMZM2G129804 // GRMZM2G084513 // GRMZM2G459828 // GRMZM2G321810 // GRMZM2G336879 // GRMZM2G031043 // GRMZM2G097275 // GRMZM2G167156 // GRMZM2G481529 // GRMZM2G014376 // GRMZM2G416120 // GRMZM2G120942 // GRMZM2G128579 // GRMZM2G103740 // GRMZM2G151193 // GRMZM2G108277 // GRMZM2G135588 // GRMZM2G063262 // GRMZM2G102181 // GRMZM2G046011 // GRMZM2G043983 // GRMZM2G105855 // GRMZM…
GO:0016020	C	membrane	554	3492	5307	39203	9.2e-05	0.013	// GRMZM2G087312 // GRMZM2G177914 // GRMZM2G074099 // GRMZM2G122843 // GRMZM2G000264 // GRMZM2G028005 // GRMZM2G063262 // GRMZM2G043983 // GRMZM2G105855 // GRMZM2G169201 // AC205677.3_FG001 // GRMZM2G064366 // GRMZM2G117238 // GRMZM2G128877 // AC197717.3_FG002 // GRMZM2G018241 // GRMZM2G121948 // GRMZM2G037335 // GRMZM2G104325 // GRMZM2G036534 // GRMZM2G479018 // GRMZM2G314171 // GRMZM2G065839 //…
GO:0044425	C	membrane part	292	3492	2684	39203	0.00056	0.061	// GRMZM2G177914 // GRMZM2G110408 // GRMZM5G811095 // GRMZM2G137236 // GRMZM2G103357 // GRMZM2G352132 // GRMZM2G122843 // GRMZM2G107956 // GRMZM2G093313 // GRMZM2G009715 // GRMZM2G028929 // GRMZM5G879240 // GRMZM2G176542 // GRMZM2G046005 // GRMZM2G138152 // GRMZM2G073959 // GRMZM2G105855 // GRMZM2G364060 // AC205677.3_FG001 // GRMZM2G314171 // GRMZM2G064366 // GRMZM2G321725 // GRMZM2G030167 // GR…
GO:0043234	C	protein complex	205	3492	1824	39203	0.00093	0.084	// GRMZM2G177914 // GRMZM2G135691 // GRMZM2G412937 // GRMZM2G162531 // GRMZM2G096370 // GRMZM2G336879 // AC155377.1_FG001 // GRMZM2G167156 // GRMZM2G481529 // GRMZM2G023528 // GRMZM2G179411 // GRMZM2G093313 // GRMZM2G028929 // GRMZM5G879240 // GRMZM2G329033 // GRMZM2G103740 // GRMZM2G161544 // GRMZM2G139024 // AC205677.3_FG001 // GRMZM2G164185 // GRMZM2G321725 // GRMZM2G030167 // GRMZM2G060000 //…
GO:0044428	C	nuclear part	37	3492	233	39203	0.0014	0.11	// GRMZM2G015596 // GRMZM2G385050 // GRMZM2G027209 // GRMZM2G049091 // GRMZM2G139683 // GRMZM2G040349 // GRMZM2G074818 // GRMZM2G170591 // GRMZM2G329033 // GRMZM2G052515 // GRMZM2G108277 // GRMZM2G056075 // GRMZM2G421829 // GRMZM2G139024 // GRMZM5G866699 // GRMZM2G030128 // GRMZM2G060000 // GRMZM2G417217 // AC233850.1_FG005 // AC210013.4_FG008 // GRMZM2G063387 // GRMZM5G857930 // GRMZM2G102711 //…
GO:0031224	C	intrinsic to membrane	236	3492	2183	39203	0.0025	0.16	// GRMZM2G110408 // GRMZM5G811095 // GRMZM2G103357 // GRMZM2G122843 // GRMZM2G107956 // GRMZM2G093313 // GRMZM2G009715 // GRMZM2G176542 // GRMZM2G046005 // GRMZM2G138152 // GRMZM2G073959 // GRMZM2G105855 // GRMZM2G364060 // GRMZM2G162079 // GRMZM2G314171 // GRMZM2G064366 // GRMZM2G117238 // AC197717.3_FG002 // GRMZM2G115518 // GRMZM2G071739 // GRMZM2G041885 // GRMZM2G161291 // GRMZM2G096343 // GR…
GO:0016021	C	integral to membrane	233	3492	2156	39203	0.0026	0.16	// GRMZM2G110408 // GRMZM5G811095 // GRMZM2G103357 // GRMZM2G122843 // GRMZM2G107956 // GRMZM2G093313 // GRMZM2G009715 // GRMZM2G176542 // GRMZM2G046005 // GRMZM2G138152 // GRMZM2G073959 // GRMZM2G105855 // GRMZM2G364060 // GRMZM2G162079 // GRMZM2G314171 // GRMZM2G064366 // GRMZM2G117238 // AC197717.3_FG002 // GRMZM2G115518 // GRMZM2G071739 // GRMZM2G041885 // GRMZM2G161291 // GRMZM2G096343 // GR…
GO:0044424	C	intracellular part	775	3492	7930	39203	0.0033	0.18	// GRMZM2G177914 // GRMZM2G129804 // GRMZM2G084513 // GRMZM2G459828 // GRMZM2G336879 // GRMZM2G097275 // GRMZM2G167156 // GRMZM2G481529 // GRMZM2G014376 // GRMZM2G416120 // GRMZM2G120942 // GRMZM2G128579 // GRMZM2G103740 // GRMZM2G151193 // GRMZM2G108277 // GRMZM2G135588 // GRMZM2G063262 // GRMZM2G102181 // GRMZM2G046011 // GRMZM2G043983 // GRMZM2G105855 // GRMZM2G337616 // GRMZM2G008093 // GRMZM…
GO:0008287	C	protein serine/threonine phosphatase complex	25	3492	160	39203	0.009	0.36	// GRMZM2G412937 // GRMZM2G069631 // GRMZM2G300125 // GRMZM2G179411 // GRMZM2G053722 // GRMZM2G134628 // GRMZM2G161544 // GRMZM2G060061 // GRMZM2G165418 // GRMZM2G164185 // GRMZM2G019819 // GRMZM2G060798 // GRMZM2G360455 // GRMZM5G829894 // GRMZM2G104076 // GRMZM2G150608 // GRMZM2G159811 // GRMZM2G102255 // GRMZM2G073788 // GRMZM2G122228 // GRMZM2G106141 // GRMZM2G126795 // GRMZM2G104920 // GRMZM…
GO:0044445	C	cytosolic part	25	3492	160	39203	0.009	0.36	// GRMZM2G135691 // GRMZM2G023528 // GRMZM2G042502 // GRMZM2G139360 // GRMZM2G446253 // AC197578.4_FG001 // GRMZM5G879882 // GRMZM2G481529 // GRMZM2G009591 // GRMZM2G131539 // GRMZM2G031613 // AC194439.3_FG002 // GRMZM2G019050 // GRMZM2G129817 // GRMZM2G040561 // GRMZM2G450163 // GRMZM2G540538 // GRMZM2G011743 // GRMZM2G392932 // GRMZM5G816636 // GRMZM2G010065 // GRMZM2G459828 // GRMZM2G314094 //…
GO:0005829	C	cytosol	25	3492	160	39203	0.009	0.36	// GRMZM2G135691 // GRMZM2G023528 // GRMZM2G042502 // GRMZM2G139360 // GRMZM2G446253 // AC197578.4_FG001 // GRMZM5G879882 // GRMZM2G481529 // GRMZM2G009591 // GRMZM2G131539 // GRMZM2G031613 // AC194439.3_FG002 // GRMZM2G019050 // GRMZM2G129817 // GRMZM2G040561 // GRMZM2G450163 // GRMZM2G540538 // GRMZM2G011743 // GRMZM2G392932 // GRMZM5G816636 // GRMZM2G010065 // GRMZM2G459828 // GRMZM2G314094 //…
GO:0033180	C	proton-transporting V-type ATPase, V1 domain	7	3492	23	39203	0.0092	0.36	// GRMZM2G019999 // GRMZM2G163233 // GRMZM2G144372 // GRMZM2G128995 // GRMZM2G421857 // GRMZM2G128877 // GRMZM2G158766
GO:0005945	C	6-phosphofructokinase complex	17	3492	96	39203	0.01	0.38	// GRMZM5G816636 // GRMZM2G129817 // GRMZM2G023528 // GRMZM2G042502 // GRMZM5G879882 // GRMZM2G139360 // AC197578.4_FG001 // AC194439.3_FG002 // GRMZM2G314094 // GRMZM2G459828 // GRMZM2G450163 // GRMZM2G089767 // GRMZM2G031613 // GRMZM2G540538 // GRMZM2G011743 // GRMZM2G009591 // GRMZM2G123371
GO:0031090	C	organelle membrane	57	3492	456	39203	0.012	0.39	// GRMZM2G050394 // GRMZM2G171986 // GRMZM2G174696 // GRMZM2G152827 // GRMZM2G135256 // GRMZM2G521844 // GRMZM2G166855 // GRMZM2G124911 // GRMZM2G152194 // GRMZM2G540403 // GRMZM2G088132 // GRMZM2G011858 // GRMZM2G028929 // GRMZM2G072415 // GRMZM2G019236 // GRMZM2G024823 // GRMZM2G106703 // GRMZM2G120530 // GRMZM2G043983 // GRMZM2G143725 // GRMZM2G015571 // GRMZM5G889321 // GRMZM2G111713 // GRMZM…
GO:0005737	C	cytoplasm	361	3492	3593	39203	0.013	0.41	// GRMZM2G177914 // GRMZM2G129804 // GRMZM2G336879 // GRMZM2G481529 // GRMZM2G014376 // GRMZM2G416120 // GRMZM2G151193 // GRMZM2G018770 // GRMZM2G135588 // GRMZM2G043983 // GRMZM2G105855 // GRMZM2G337616 // GRMZM2G008093 // GRMZM5G852185 // GRMZM2G088880 // GRMZM5G820996 // GRMZM2G145595 // GRMZM2G042639 // AC198725.4_FG007 // GRMZM2G153541 // GRMZM2G138230 // GRMZM2G166713 // GRMZM2G325606 // GR…
GO:0015629	C	actin cytoskeleton	33	3492	246	39203	0.021	0.61	// GRMZM2G155281 // GRMZM2G057247 // AC155377.1_FG001 // GRMZM2G002978 // GRMZM2G327406 // GRMZM2G156692 // GRMZM2G704150 // GRMZM2G075628 // GRMZM2G167584 // GRMZM2G445423 // GRMZM2G432774 // GRMZM2G010136 // GRMZM2G174246 // GRMZM2G398731 // GRMZM2G414002 // GRMZM2G455978 // GRMZM2G460396 // GRMZM5G861064 // GRMZM2G115578 // GRMZM2G447406 // GRMZM2G153704 // GRMZM2G363038 // GRMZM2G447745 // GR…
GO:0005783	C	endoplasmic reticulum	31	3492	230	39203	0.023	0.61	// GRMZM2G171986 // GRMZM2G099097 // GRMZM2G135256 // GRMZM2G521844 // GRMZM2G166855 // GRMZM5G836378 // GRMZM2G066362 // GRMZM2G376727 // GRMZM2G176301 // GRMZM2G159388 // GRMZM2G011559 // GRMZM2G003853 // GRMZM2G152135 // GRMZM2G078508 // GRMZM2G462325 // GRMZM2G091558 // GRMZM2G004349 // AC192451.3_FG001 // GRMZM2G026649 // GRMZM2G110742 // GRMZM5G889321 // GRMZM2G127067 // GRMZM2G152194 // GR…
GO:0031981	C	nuclear lumen	22	3492	150	39203	0.024	0.61	// GRMZM2G015596 // GRMZM2G385050 // GRMZM2G049091 // GRMZM2G139683 // GRMZM2G040349 // GRMZM2G329033 // GRMZM2G063387 // GRMZM2G139024 // GRMZM2G060000 // AC233850.1_FG005 // GRMZM5G866699 // GRMZM5G828278 // GRMZM2G068471 // GRMZM2G091964 // GRMZM2G323838 // GRMZM2G061105 // AC214168.3_FG001 // GRMZM2G006453 // GRMZM2G114459 // GRMZM2G052515 // GRMZM2G000686 // GRMZM2G177263
GO:0031966	C	mitochondrial membrane	32	3492	241	39203	0.025	0.61	// GRMZM2G050394 // GRMZM2G157018 // GRMZM2G174696 // GRMZM2G152827 // GRMZM2G111713 // GRMZM2G007080 // GRMZM2G124911 // GRMZM2G540403 // GRMZM2G088132 // GRMZM2G072415 // GRMZM2G024823 // GRMZM2G120530 // GRMZM2G043983 // GRMZM2G015571 // GRMZM2G004459 // GRMZM2G161299 // GRMZM5G852877 // GRMZM2G165629 // GRMZM2G106703 // GRMZM2G178072 // GRMZM2G128016 // GRMZM2G071071 // GRMZM2G018417 // GRMZM…
GO:0005667	C	transcription factor complex	14	3492	84	39203	0.028	0.61	// GRMZM2G063387 // GRMZM2G015596 // GRMZM2G000686 // GRMZM2G139024 // GRMZM2G385050 // AC214168.3_FG001 // GRMZM2G049091 // GRMZM2G177263 // GRMZM2G091964 // GRMZM2G060000 // GRMZM2G052515 // GRMZM2G040349 // AC233850.1_FG005 // GRMZM2G329033
GO:0070013	C	intracellular organelle lumen	26	3492	189	39203	0.029	0.61	// GRMZM2G015596 // GRMZM2G385050 // GRMZM2G078508 // GRMZM2G049091 // GRMZM2G139683 // GRMZM2G040349 // GRMZM2G329033 // GRMZM2G063387 // GRMZM2G139024 // GRMZM5G828278 // GRMZM2G409213 // GRMZM2G060000 // AC233850.1_FG005 // GRMZM5G866699 // GRMZM2G102711 // GRMZM2G068471 // GRMZM2G091964 // GRMZM2G323838 // GRMZM2G061105 // AC214168.3_FG001 // GRMZM2G006453 // GRMZM2G114459 // GRMZM2G052515 //…
GO:0043233	C	organelle lumen	26	3492	189	39203	0.029	0.61	// GRMZM2G015596 // GRMZM2G385050 // GRMZM2G078508 // GRMZM2G049091 // GRMZM2G139683 // GRMZM2G040349 // GRMZM2G329033 // GRMZM2G063387 // GRMZM2G139024 // GRMZM5G828278 // GRMZM2G409213 // GRMZM2G060000 // AC233850.1_FG005 // GRMZM5G866699 // GRMZM2G102711 // GRMZM2G068471 // GRMZM2G091964 // GRMZM2G323838 // GRMZM2G061105 // AC214168.3_FG001 // GRMZM2G006453 // GRMZM2G114459 // GRMZM2G052515 //…
GO:0044432	C	endoplasmic reticulum part	13	3492	76	39203	0.029	0.61	// GRMZM2G171986 // GRMZM2G135256 // GRMZM2G133173 // GRMZM2G166855 // GRMZM2G051367 // GRMZM2G078508 // GRMZM2G152194 // GRMZM2G098079 // GRMZM2G521844 // GRMZM2G064371 // GRMZM2G462325 // GRMZM5G889321 // GRMZM2G091558
GO:0071212	C	subsynaptic reticulum	13	3492	76	39203	0.029	0.61	// GRMZM2G171986 // GRMZM2G135256 // GRMZM2G133173 // GRMZM2G166855 // GRMZM2G051367 // GRMZM2G078508 // GRMZM2G152194 // GRMZM2G098079 // GRMZM2G521844 // GRMZM2G064371 // GRMZM2G462325 // GRMZM5G889321 // GRMZM2G091558
GO:0033176	C	proton-transporting V-type ATPase complex	12	3492	69	39203	0.032	0.63	// GRMZM2G042933 // GRMZM2G047476 // GRMZM2G019999 // GRMZM2G163233 // GRMZM2G093855 // GRMZM2G144372 // GRMZM2G128995 // GRMZM2G421857 // AC216067.3_FG002 // GRMZM2G150367 // GRMZM2G128877 // GRMZM2G158766
GO:0005741	C	mitochondrial outer membrane	7	3492	31	39203	0.032	0.63	// GRMZM2G174696 // GRMZM2G178072 // GRMZM2G043983 // GRMZM2G088132 // GRMZM2G004459 // GRMZM2G018417 // GRMZM2G071071
GO:0031968	C	organelle outer membrane	7	3492	34	39203	0.047	0.79	// GRMZM2G174696 // GRMZM2G178072 // GRMZM2G043983 // GRMZM2G088132 // GRMZM2G004459 // GRMZM2G018417 // GRMZM2G071071
GO:0042175	C	nuclear envelope-endoplasmic reticulum network	11	3492	66	39203	0.048	0.79	// GRMZM2G171986 // GRMZM2G135256 // GRMZM2G133173 // GRMZM2G166855 // GRMZM2G152194 // GRMZM2G098079 // GRMZM2G051367 // GRMZM2G462325 // GRMZM2G521844 // GRMZM5G889321 // GRMZM2G091558
GO:0005789	C	endoplasmic reticulum membrane	11	3492	66	39203	0.048	0.79	// GRMZM2G171986 // GRMZM2G135256 // GRMZM2G133173 // GRMZM2G166855 // GRMZM2G152194 // GRMZM2G098079 // GRMZM2G051367 // GRMZM2G462325 // GRMZM2G521844 // GRMZM5G889321 // GRMZM2G091558
GO:0016459	C	myosin complex	6	3492	27	39203	0.049	0.79	// GRMZM2G445423 // GRMZM2G460396 // AC155377.1_FG001 // GRMZM2G057380 // GRMZM2G471108 // GRMZM2G139583
GO:0048475	C	coated membrane	21	3492	154	39203	0.049	0.79	// GRMZM2G177914 // AC205677.3_FG001 // GRMZM2G074278 // GRMZM2G141735 // GRMZM2G141587 // GRMZM2G019236 // GRMZM2G028929 // GRMZM2G143725 // GRMZM2G095124 // GRMZM2G361220 // GRMZM2G017421 // GRMZM2G137236 // GRMZM2G162145 // AC198725.4_FG007 // GRMZM2G012501 // GRMZM2G078641 // GRMZM2G031677 // GRMZM2G045987 // GRMZM2G060349 // GRMZM2G054378 // GRMZM2G443953
GO:0030117	C	membrane coat	21	3492	154	39203	0.049	0.79	// GRMZM2G177914 // AC205677.3_FG001 // GRMZM2G074278 // GRMZM2G141735 // GRMZM2G141587 // GRMZM2G019236 // GRMZM2G028929 // GRMZM2G143725 // GRMZM2G095124 // GRMZM2G361220 // GRMZM2G017421 // GRMZM2G137236 // GRMZM2G162145 // AC198725.4_FG007 // GRMZM2G012501 // GRMZM2G078641 // GRMZM2G031677 // GRMZM2G045987 // GRMZM2G060349 // GRMZM2G054378 // GRMZM2G443953
GO:0005654	C	nucleoplasm	19	3492	138	39203	0.055	0.83	// GRMZM2G063387 // GRMZM2G015596 // GRMZM2G000686 // GRMZM2G139024 // GRMZM2G385050 // AC214168.3_FG001 // GRMZM2G052515 // GRMZM5G866699 // GRMZM2G049091 // GRMZM2G177263 // GRMZM2G006453 // GRMZM2G091964 // GRMZM2G114459 // GRMZM2G139683 // GRMZM5G828278 // GRMZM2G040349 // AC233850.1_FG005 // GRMZM2G329033 // GRMZM2G060000
GO:0044451	C	nucleoplasm part	19	3492	138	39203	0.055	0.83	// GRMZM2G063387 // GRMZM2G015596 // GRMZM2G000686 // GRMZM2G139024 // GRMZM2G385050 // AC214168.3_FG001 // GRMZM2G052515 // GRMZM5G866699 // GRMZM2G049091 // GRMZM2G177263 // GRMZM2G006453 // GRMZM2G091964 // GRMZM2G114459 // GRMZM2G139683 // GRMZM5G828278 // GRMZM2G040349 // AC233850.1_FG005 // GRMZM2G329033 // GRMZM2G060000
GO:0012505	C	endomembrane system	25	3492	194	39203	0.057	0.83	// GRMZM2G171986 // GRMZM2G135256 // GRMZM2G521844 // GRMZM2G166855 // GRMZM2G152194 // GRMZM2G028929 // GRMZM2G019236 // GRMZM2G143725 // GRMZM2G403915 // GRMZM2G462325 // GRMZM2G091558 // GRMZM2G121948 // GRMZM2G426275 // GRMZM2G005680 // GRMZM2G417217 // AC214266.3_FG002 // GRMZM5G889321 // GRMZM2G141735 // GRMZM2G133173 // GRMZM2G330436 // GRMZM2G439339 // GRMZM2G098079 // GRMZM2G051367 // GR…
GO:0005856	C	cytoskeleton	57	3492	513	39203	0.067	0.96	// GRMZM2G360541 // GRMZM2G332809 // GRMZM2G155281 // GRMZM2G057247 // AC155377.1_FG001 // GRMZM2G002978 // GRMZM2G167156 // GRMZM2G156692 // GRMZM2G056419 // GRMZM2G057380 // GRMZM2G704150 // GRMZM2G024054 // GRMZM2G075628 // GRMZM2G167584 // GRMZM2G051782 // GRMZM2G445423 // GRMZM2G432774 // GRMZM2G145024 // GRMZM2G031952 // GRMZM2G096370 // GRMZM2G010136 // GRMZM2G174246 // GRMZM2G008093 // GR…
GO:0030119	C	AP-type membrane coat adaptor complex	8	3492	47	39203	0.078	1	// GRMZM2G074278 // GRMZM2G137236 // GRMZM2G095124 // GRMZM2G031677 // GRMZM2G162145 // AC198725.4_FG007 // GRMZM2G017421 // GRMZM2G060349
GO:0030131	C	clathrin adaptor complex	8	3492	47	39203	0.078	1	// GRMZM2G074278 // GRMZM2G137236 // GRMZM2G095124 // GRMZM2G031677 // GRMZM2G162145 // AC198725.4_FG007 // GRMZM2G017421 // GRMZM2G060349
GO:0019866	C	organelle inner membrane	26	3492	212	39203	0.08	1	// GRMZM2G050394 // GRMZM2G157018 // GRMZM2G152827 // GRMZM2G111713 // GRMZM2G007080 // GRMZM2G124911 // GRMZM2G540403 // GRMZM2G072415 // GRMZM2G013450 // GRMZM2G120530 // GRMZM2G015571 // GRMZM2G161299 // GRMZM5G852877 // GRMZM2G165629 // GRMZM2G106703 // GRMZM2G128016 // GRMZM2G080842 // GRMZM2G178460 // GRMZM2G136016 // GRMZM2G420119 // GRMZM2G330436 // GRMZM2G024823 // GRMZM2G084389 // GRMZM…
GO:0031967	C	organelle envelope	36	3492	310	39203	0.081	1	// GRMZM2G050394 // GRMZM2G157018 // GRMZM2G174696 // GRMZM2G152827 // GRMZM2G111713 // GRMZM2G007080 // GRMZM2G124911 // GRMZM2G540403 // GRMZM2G088132 // GRMZM2G072415 // GRMZM2G439339 // GRMZM2G120530 // GRMZM2G043983 // GRMZM2G015571 // GRMZM2G004459 // GRMZM2G161299 // GRMZM5G852877 // GRMZM2G165629 // GRMZM2G106703 // GRMZM2G178072 // GRMZM2G128016 // GRMZM2G417217 // GRMZM2G071071 // GRMZM…
GO:0019867	C	outer membrane	9	3492	56	39203	0.082	1	// GRMZM2G138076 // GRMZM2G174696 // GRMZM2G178072 // GRMZM2G043983 // GRMZM2G088132 // GRMZM2G004459 // GRMZM2G018417 // GRMZM2G071071 // GRMZM2G028005
GO:0043231	C	intracellular membrane-bounded organelle	391	3492	4093	39203	0.086	1	// GRMZM2G084513 // GRMZM2G097275 // GRMZM2G406712 // GRMZM2G120942 // GRMZM2G128579 // GRMZM2G108277 // GRMZM2G037926 // GRMZM2G063262 // GRMZM2G043983 // GRMZM2G099862 // GRMZM2G109651 // GRMZM2G154267 // GRMZM2G378653 // GRMZM2G097059 // GRMZM2G057642 // GRMZM2G357972 // GRMZM2G092550 // GRMZM2G087817 // GRMZM2G096972 // GRMZM2G133173 // GRMZM2G590333 // GRMZM2G330436 // GRMZM2G171370 // GRMZM…
GO:0031974	C	membrane-enclosed lumen	26	3492	214	39203	0.087	1	// GRMZM2G015596 // GRMZM2G385050 // GRMZM2G078508 // GRMZM2G049091 // GRMZM2G139683 // GRMZM2G040349 // GRMZM2G329033 // GRMZM2G063387 // GRMZM2G139024 // GRMZM5G828278 // GRMZM2G409213 // GRMZM2G060000 // AC233850.1_FG005 // GRMZM5G866699 // GRMZM2G102711 // GRMZM2G068471 // GRMZM2G091964 // GRMZM2G323838 // GRMZM2G061105 // AC214168.3_FG001 // GRMZM2G006453 // GRMZM2G114459 // GRMZM2G052515 //…
GO:0043227	C	membrane-bounded organelle	393	3492	4127	39203	0.096	1	// GRMZM2G084513 // GRMZM2G097275 // GRMZM2G406712 // GRMZM2G120942 // GRMZM2G128579 // GRMZM2G108277 // GRMZM2G037926 // GRMZM2G063262 // GRMZM2G043983 // GRMZM2G099862 // GRMZM2G109651 // GRMZM2G154267 // GRMZM2G378653 // GRMZM2G097059 // GRMZM2G057642 // GRMZM2G357972 // GRMZM2G092550 // GRMZM2G087817 // GRMZM2G096972 // GRMZM2G133173 // GRMZM2G590333 // GRMZM2G330436 // GRMZM2G171370 // GRMZM…
GO:0005743	C	mitochondrial inner membrane	25	3492	210	39203	0.11	1	// GRMZM2G050394 // GRMZM2G157018 // GRMZM2G152827 // GRMZM2G111713 // GRMZM2G007080 // GRMZM2G124911 // GRMZM2G540403 // GRMZM2G072415 // GRMZM2G013450 // GRMZM2G120530 // GRMZM2G015571 // GRMZM2G161299 // GRMZM5G852877 // GRMZM2G165629 // GRMZM2G106703 // GRMZM2G128016 // GRMZM2G178460 // GRMZM2G080842 // GRMZM2G136016 // GRMZM2G420119 // GRMZM2G024823 // GRMZM2G084389 // GRMZM2G396397 // GRMZM…
GO:0031975	C	envelope	40	3492	359	39203	0.11	1	// GRMZM2G050394 // GRMZM2G157018 // GRMZM2G174696 // GRMZM2G152827 // GRMZM2G074193 // GRMZM2G007080 // GRMZM2G124911 // GRMZM2G540403 // GRMZM2G088132 // GRMZM2G072415 // GRMZM2G439339 // GRMZM2G120530 // GRMZM2G043983 // GRMZM2G015571 // GRMZM2G024823 // GRMZM2G111713 // GRMZM2G004459 // GRMZM2G161299 // GRMZM5G852877 // GRMZM2G165629 // GRMZM2G106703 // GRMZM2G178072 // GRMZM2G128016 // GRMZM…
GO:0005740	C	mitochondrial envelope	32	3492	280	39203	0.11	1	// GRMZM2G050394 // GRMZM2G157018 // GRMZM2G174696 // GRMZM2G152827 // GRMZM2G111713 // GRMZM2G007080 // GRMZM2G124911 // GRMZM2G540403 // GRMZM2G088132 // GRMZM2G072415 // GRMZM2G024823 // GRMZM2G120530 // GRMZM2G043983 // GRMZM2G015571 // GRMZM2G004459 // GRMZM2G161299 // GRMZM5G852877 // GRMZM2G165629 // GRMZM2G106703 // GRMZM2G178072 // GRMZM2G128016 // GRMZM2G071071 // GRMZM2G018417 // GRMZM…
GO:0000159	C	protein phosphatase type 2A complex	8	3492	51	39203	0.11	1	// GRMZM2G060061 // GRMZM2G106141 // GRMZM2G069631 // GRMZM2G165418 // GRMZM2G126795 // GRMZM2G104920 // GRMZM2G164185 // GRMZM2G179411
GO:0033178	C	proton-transporting two-sector ATPase complex, catalytic domain	12	3492	87	39203	0.11	1	// GRMZM2G701207 // GRMZM2G019999 // GRMZM2G163233 // GRMZM2G144372 // GRMZM2G128995 // GRMZM2G421857 // GRMZM2G156068 // GRMZM2G321725 // GRMZM2G030167 // GRMZM2G041275 // GRMZM2G128877 // GRMZM2G158766
GO:0030118	C	clathrin coat	8	3492	54	39203	0.13	1	// GRMZM2G074278 // GRMZM2G137236 // GRMZM2G095124 // GRMZM2G031677 // GRMZM2G162145 // AC198725.4_FG007 // GRMZM2G017421 // GRMZM2G060349
GO:0000151	C	ubiquitin ligase complex	20	3492	168	39203	0.14	1	// GRMZM2G000540 // GRMZM2G099648 // GRMZM2G025037 // GRMZM2G065612 // GRMZM2G075104 // GRMZM2G018059 // GRMZM2G349344 // GRMZM2G471733 // GRMZM2G104920 // GRMZM2G126795 // GRMZM2G092550 // GRMZM2G168886 // GRMZM2G160304 // GRMZM2G007486 // GRMZM2G085691 // AC155496.2_FG009 // GRMZM2G170591 // GRMZM2G115000 // GRMZM2G174971 // GRMZM2G025214
GO:0044429	C	mitochondrial part	34	3492	309	39203	0.14	1	// GRMZM2G050394 // GRMZM2G157018 // GRMZM2G174696 // GRMZM2G152827 // GRMZM2G111713 // GRMZM2G007080 // GRMZM2G124911 // GRMZM2G540403 // GRMZM2G088132 // GRMZM2G072415 // GRMZM2G024823 // GRMZM2G120530 // GRMZM2G043983 // GRMZM2G015571 // GRMZM2G409213 // GRMZM2G004459 // GRMZM2G161299 // GRMZM5G852877 // GRMZM2G165629 // GRMZM2G106703 // GRMZM2G178072 // GRMZM2G102711 // GRMZM2G128016 // GRMZM…
GO:0043229	C	intracellular organelle	578	3492	6224	39203	0.15	1	// GRMZM2G084513 // GRMZM2G097275 // GRMZM2G167156 // GRMZM2G120942 // GRMZM2G128579 // GRMZM2G103740 // GRMZM2G108277 // GRMZM2G172427 // GRMZM2G063262 // GRMZM2G102181 // GRMZM2G043983 // GRMZM2G099862 // GRMZM2G109651 // GRMZM2G008093 // GRMZM5G852185 // GRMZM2G154267 // GRMZM2G088880 // GRMZM2G378653 // GRMZM5G820996 // GRMZM2G097059 // GRMZM2G406712 // GRMZM2G057642 // GRMZM2G051622 // GRMZM…
GO:0043226	C	organelle	578	3492	6224	39203	0.15	1	// GRMZM2G084513 // GRMZM2G097275 // GRMZM2G167156 // GRMZM2G120942 // GRMZM2G128579 // GRMZM2G103740 // GRMZM2G108277 // GRMZM2G172427 // GRMZM2G063262 // GRMZM2G102181 // GRMZM2G043983 // GRMZM2G099862 // GRMZM2G109651 // GRMZM2G008093 // GRMZM5G852185 // GRMZM2G154267 // GRMZM2G088880 // GRMZM2G378653 // GRMZM5G820996 // GRMZM2G097059 // GRMZM2G406712 // GRMZM2G057642 // GRMZM2G051622 // GRMZM…
GO:0005739	C	mitochondrion	38	3492	354	39203	0.16	1	// GRMZM2G050394 // GRMZM2G157018 // GRMZM2G174696 // GRMZM2G152827 // GRMZM2G051208 // GRMZM2G111713 // GRMZM2G007080 // GRMZM2G124911 // GRMZM2G011777 // GRMZM2G540403 // GRMZM2G088132 // GRMZM2G072415 // GRMZM2G024823 // GRMZM2G120530 // GRMZM2G043983 // GRMZM2G015571 // GRMZM2G409213 // GRMZM2G004459 // GRMZM2G161299 // GRMZM5G852877 // GRMZM2G165629 // GRMZM2G106703 // GRMZM2G178072 // GRMZM…
GO:0044422	C	organelle part	169	3492	1764	39203	0.19	1	// GRMZM2G084513 // GRMZM2G108348 // GRMZM2G155281 // GRMZM2G096370 // AC155377.1_FG001 // GRMZM2G167156 // GRMZM2G383210 // GRMZM2G005339 // GRMZM2G024054 // GRMZM2G082207 // GRMZM2G028929 // GRMZM2G329033 // GRMZM2G103740 // GRMZM2G108277 // GRMZM2G173660 // GRMZM2G139024 // GRMZM2G043983 // GRMZM2G111172 // GRMZM2G008093 // GRMZM5G866734 // GRMZM2G060000 // GRMZM2G117238 // GRMZM2G005680 // GR…
GO:0044446	C	intracellular organelle part	169	3492	1764	39203	0.19	1	// GRMZM2G084513 // GRMZM2G108348 // GRMZM2G155281 // GRMZM2G096370 // AC155377.1_FG001 // GRMZM2G167156 // GRMZM2G383210 // GRMZM2G005339 // GRMZM2G024054 // GRMZM2G082207 // GRMZM2G028929 // GRMZM2G329033 // GRMZM2G103740 // GRMZM2G108277 // GRMZM2G173660 // GRMZM2G139024 // GRMZM2G043983 // GRMZM2G111172 // GRMZM2G008093 // GRMZM5G866734 // GRMZM2G060000 // GRMZM2G117238 // GRMZM2G005680 // GR…
GO:0044444	C	cytoplasmic part	252	3492	2678	39203	0.2	1	// GRMZM2G177914 // GRMZM2G064371 // GRMZM2G023528 // GRMZM5G851698 // GRMZM2G318010 // GRMZM2G005339 // GRMZM2G011777 // GRMZM2G477694 // GRMZM2G481529 // GRMZM2G108348 // GRMZM2G376727 // GRMZM2G015432 // GRMZM2G028929 // GRMZM2G163809 // GRMZM2G018770 // GRMZM2G159388 // GRMZM2G043983 // AC205677.3_FG001 // GRMZM2G111172 // GRMZM2G009412 // GRMZM2G008093 // GRMZM5G852185 // GRMZM5G870752 // GR…
GO:0005634	C	nucleus	299	3492	3212	39203	0.23	1	// GRMZM2G074427 // GRMZM2G084513 // GRMZM2G052890 // GRMZM2G087095 // GRMZM2G173660 // GRMZM2G481843 // GRMZM2G097275 // GRMZM2G018786 // GRMZM5G884349 // GRMZM2G160687 // GRMZM2G034876 // GRMZM2G082207 // GRMZM2G120942 // GRMZM2G081127 // GRMZM2G128579 // GRMZM2G004641 // GRMZM2G350312 // GRMZM2G140339 // GRMZM2G108277 // GRMZM2G124476 // GRMZM2G063262 // GRMZM2G015534 // GRMZM2G139024 // GRMZM…
GO:0016469	C	proton-transporting two-sector ATPase complex	20	3492	185	39203	0.24	1	// GRMZM2G150367 // GRMZM2G321725 // GRMZM2G042933 // GRMZM2G157018 // GRMZM2G701207 // GRMZM2G047476 // GRMZM2G019999 // GRMZM2G163233 // GRMZM2G093855 // GRMZM2G144372 // GRMZM2G128995 // AC216067.3_FG002 // GRMZM2G156068 // GRMZM2G104418 // GRMZM2G030167 // GRMZM2G421857 // GRMZM2G041275 // GRMZM2G128877 // GRMZM5G879240 // GRMZM2G158766
GO:0016591	C	DNA-directed RNA polymerase II, holoenzyme	6	3492	46	39203	0.25	1	// GRMZM2G015596 // GRMZM2G385050 // GRMZM5G866699 // GRMZM2G049091 // GRMZM2G329033 // GRMZM2G177263
GO:0044431	C	Golgi apparatus part	13	3492	115	39203	0.25	1	// AC214266.3_FG002 // GRMZM5G825854 // GRMZM2G141735 // GRMZM2G426275 // GRMZM2G005680 // GRMZM2G143725 // GRMZM2G019236 // GRMZM2G005339 // GRMZM2G012501 // GRMZM2G403915 // GRMZM2G045987 // GRMZM2G028929 // GRMZM2G054378
GO:0005794	C	Golgi apparatus	15	3492	138	39203	0.27	1	// AC214266.3_FG002 // GRMZM5G825854 // GRMZM2G141735 // GRMZM2G426275 // GRMZM2G011559 // GRMZM2G143725 // GRMZM2G019236 // GRMZM2G005339 // GRMZM2G005680 // GRMZM2G012501 // GRMZM2G017421 // GRMZM2G403915 // GRMZM2G045987 // GRMZM2G028929 // GRMZM2G054378
GO:0005886	C	plasma membrane	16	3492	149	39203	0.28	1	// GRMZM2G045257 // GRMZM2G121063 // GRMZM2G129268 // GRMZM2G130505 // GRMZM2G151529 // GRMZM2G090149 // GRMZM2G176881 // GRMZM2G156068 // GRMZM2G164797 // GRMZM2G111529 // GRMZM2G307561 // GRMZM2G465764 // GRMZM2G093313 // GRMZM2G087901 // GRMZM2G326643 // GRMZM2G084802
GO:0044459	C	plasma membrane part	14	3492	130	39203	0.29	1	// GRMZM2G045257 // GRMZM2G121063 // GRMZM2G129268 // GRMZM2G130505 // GRMZM2G090149 // GRMZM2G176881 // GRMZM2G164797 // GRMZM2G111529 // GRMZM2G307561 // GRMZM2G465764 // GRMZM2G093313 // GRMZM2G087901 // GRMZM2G326643 // GRMZM2G084802
GO:0033179	C	proton-transporting V-type ATPase, V0 domain	5	3492	40	39203	0.31	1	// AC216067.3_FG002 // GRMZM2G042933 // GRMZM2G150367 // GRMZM2G047476 // GRMZM2G093855
GO:0032991	C	macromolecular complex	327	3492	3586	39203	0.34	1	// GRMZM2G177914 // GRMZM5G851698 // GRMZM2G412937 // GRMZM5G882378 // GRMZM2G096370 // GRMZM2G336879 // AC155377.1_FG001 // GRMZM2G460396 // GRMZM2G167156 // GRMZM2G318010 // GRMZM2G477694 // GRMZM2G481529 // GRMZM2G023528 // GRMZM2G179411 // GRMZM5G820996 // GRMZM2G093313 // GRMZM2G015432 // GRMZM2G028929 // GRMZM5G879240 // GRMZM2G329033 // GRMZM2G103740 // GRMZM2G155281 // GRMZM2G108277 // GR…
GO:0044430	C	cytoskeletal part	22	3492	229	39203	0.4	1	// GRMZM2G360541 // GRMZM2G332809 // GRMZM2G445423 // GRMZM2G096370 // AC155377.1_FG001 // GRMZM2G138920 // GRMZM2G167156 // GRMZM2G024054 // GRMZM2G010136 // GRMZM2G008093 // GRMZM2G092616 // GRMZM2G174246 // GRMZM2G153292 // GRMZM2G097426 // GRMZM5G836567 // GRMZM2G460396 // GRMZM2G057380 // GRMZM2G471108 // GRMZM2G051782 // GRMZM2G071518 // GRMZM2G318956 // GRMZM2G139583
GO:0033177	C	proton-transporting two-sector ATPase complex, proton-transporting domain	8	3492	82	39203	0.46	1	// GRMZM2G042933 // GRMZM2G157018 // GRMZM2G047476 // GRMZM2G093855 // AC216067.3_FG002 // GRMZM2G150367 // GRMZM2G104418 // GRMZM5G879240
GO:0031300	C	intrinsic to organelle membrane	5	3492	50	39203	0.47	1	// GRMZM2G005680 // GRMZM2G152194 // GRMZM5G889321 // GRMZM2G330436 // GRMZM2G135256
GO:0005694	C	chromosome	59	3492	661	39203	0.51	1	// GRMZM2G383623 // GRMZM2G084513 // GRMZM2G155281 // GRMZM2G173660 // AC203761.3_FG002 // GRMZM2G383210 // GRMZM2G025340 // GRMZM2G141258 // GRMZM2G074818 // GRMZM2G082207 // GRMZM2G102181 // GRMZM2G159926 // GRMZM2G103740 // GRMZM2G034804 // GRMZM2G421829 // GRMZM2G054651 // GRMZM2G010342 // GRMZM2G017254 // GRMZM2G359331 // GRMZM2G472428 // GRMZM2G030128 // GRMZM2G450937 // GRMZM2G396231 // GR…
GO:0042995	C	cell projection	7	3492	76	39203	0.52	1	// GRMZM2G063827 // GRMZM2G063253 // GRMZM2G051622 // GRMZM2G081848 // GRMZM2G068714 // GRMZM2G048434 // GRMZM2G463525
GO:0044433	C	cytoplasmic vesicle part	7	3492	80	39203	0.57	1	// GRMZM2G089259 // GRMZM2G019236 // GRMZM2G141735 // GRMZM2G143725 // GRMZM2G022642 // GRMZM2G045987 // GRMZM2G028929
GO:0031226	C	intrinsic to plasma membrane	6	3492	68	39203	0.57	1	// GRMZM2G090149 // GRMZM2G121063 // GRMZM2G045257 // GRMZM2G307561 // GRMZM2G093313 // GRMZM2G087901
GO:0005887	C	integral to plasma membrane	6	3492	68	39203	0.57	1	// GRMZM2G090149 // GRMZM2G121063 // GRMZM2G045257 // GRMZM2G307561 // GRMZM2G093313 // GRMZM2G087901
GO:0031982	C	vesicle	9	3492	104	39203	0.58	1	// GRMZM2G089259 // GRMZM2G019236 // GRMZM2G141735 // GRMZM2G143725 // GRMZM2G012501 // GRMZM2G022642 // GRMZM2G045987 // GRMZM2G028929 // GRMZM2G054378
GO:0031410	C	cytoplasmic vesicle	9	3492	104	39203	0.58	1	// GRMZM2G089259 // GRMZM2G019236 // GRMZM2G141735 // GRMZM2G143725 // GRMZM2G012501 // GRMZM2G022642 // GRMZM2G045987 // GRMZM2G028929 // GRMZM2G054378
GO:0012506	C	vesicle membrane	5	3492	59	39203	0.61	1	// GRMZM2G019236 // GRMZM2G143725 // GRMZM2G045987 // GRMZM2G028929 // GRMZM2G141735
GO:0030120	C	vesicle coat	5	3492	59	39203	0.61	1	// GRMZM2G019236 // GRMZM2G143725 // GRMZM2G045987 // GRMZM2G028929 // GRMZM2G141735
GO:0030662	C	coated vesicle membrane	5	3492	59	39203	0.61	1	// GRMZM2G019236 // GRMZM2G143725 // GRMZM2G045987 // GRMZM2G028929 // GRMZM2G141735
GO:0031988	C	membrane-bounded vesicle	7	3492	83	39203	0.61	1	// GRMZM2G019236 // GRMZM2G141735 // GRMZM2G143725 // GRMZM2G012501 // GRMZM2G045987 // GRMZM2G028929 // GRMZM2G054378
GO:0000502	C	proteasome complex	8	3492	95	39203	0.61	1	// GRMZM2G445100 // GRMZM2G080549 // GRMZM2G130398 // GRMZM2G074549 // GRMZM2G156145 // GRMZM2G119761 // GRMZM2G016511 // GRMZM5G817037
GO:0016023	C	cytoplasmic membrane-bounded vesicle	7	3492	83	39203	0.61	1	// GRMZM2G019236 // GRMZM2G141735 // GRMZM2G143725 // GRMZM2G012501 // GRMZM2G045987 // GRMZM2G028929 // GRMZM2G054378
GO:0030659	C	cytoplasmic vesicle membrane	5	3492	59	39203	0.61	1	// GRMZM2G019236 // GRMZM2G143725 // GRMZM2G045987 // GRMZM2G028929 // GRMZM2G141735
GO:0000139	C	Golgi membrane	5	3492	61	39203	0.64	1	// GRMZM2G403915 // GRMZM2G028929 // AC214266.3_FG002 // GRMZM2G426275 // GRMZM2G005680
GO:0015935	C	small ribosomal subunit	8	3492	100	39203	0.67	1	// GRMZM2G102075 // GRMZM2G108348 // GRMZM2G084465 // GRMZM2G111172 // GRMZM2G099657 // GRMZM2G156673 // GRMZM2G110952 // GRMZM2G156110
GO:0005839	C	proteasome core complex	6	3492	87	39203	0.78	1	// GRMZM2G445100 // GRMZM2G080549 // GRMZM2G130398 // GRMZM2G074549 // GRMZM2G016511 // GRMZM5G817037
GO:0030135	C	coated vesicle	5	3492	74	39203	0.78	1	// GRMZM2G019236 // GRMZM2G143725 // GRMZM2G045987 // GRMZM2G028929 // GRMZM2G141735
GO:0043232	C	intracellular non-membrane-bounded organelle	218	3492	2597	39203	0.82	1	// GRMZM5G851698 // GRMZM2G084513 // GRMZM2G108348 // GRMZM2G087817 // GRMZM2G096370 // GRMZM2G303374 // AC155377.1_FG001 // GRMZM2G167156 // GRMZM2G056419 // GRMZM2G477694 // GRMZM2G025340 // GRMZM2G024054 // GRMZM2G082207 // GRMZM2G015432 // GRMZM2G028929 // GRMZM2G103740 // GRMZM2G155281 // GRMZM2G018770 // GRMZM2G145024 // GRMZM2G173660 // GRMZM2G007103 // GRMZM2G111172 // GRMZM2G009412 // GR…
GO:0043228	C	non-membrane-bounded organelle	218	3492	2597	39203	0.82	1	// GRMZM5G851698 // GRMZM2G084513 // GRMZM2G108348 // GRMZM2G087817 // GRMZM2G096370 // GRMZM2G303374 // AC155377.1_FG001 // GRMZM2G167156 // GRMZM2G056419 // GRMZM2G477694 // GRMZM2G025340 // GRMZM2G024054 // GRMZM2G082207 // GRMZM2G015432 // GRMZM2G028929 // GRMZM2G103740 // GRMZM2G155281 // GRMZM2G018770 // GRMZM2G145024 // GRMZM2G173660 // GRMZM2G007103 // GRMZM2G111172 // GRMZM2G009412 // GR…
GO:0015630	C	microtubule cytoskeleton	13	3492	191	39203	0.86	1	// GRMZM2G360541 // GRMZM2G332809 // GRMZM2G153292 // GRMZM2G096370 // GRMZM5G836567 // GRMZM2G167156 // GRMZM2G138920 // GRMZM2G008093 // GRMZM2G051782 // GRMZM2G092616 // GRMZM2G071518 // GRMZM2G024054 // GRMZM2G318956
GO:0033279	C	ribosomal subunit	11	3492	171	39203	0.89	1	// GRMZM2G102075 // GRMZM2G108348 // GRMZM2G084465 // GRMZM2G111172 // GRMZM2G091921 // GRMZM2G099657 // GRMZM2G156673 // GRMZM2G110952 // GRMZM2G156110 // GRMZM2G126594 // GRMZM2G119169
GO:0030529	C	ribonucleoprotein complex	114	3492	1484	39203	0.95	1	// GRMZM5G851698 // GRMZM2G108348 // GRMZM2G303374 // GRMZM2G318010 // GRMZM2G477694 // GRMZM2G015432 // GRMZM2G028929 // GRMZM2G014276 // GRMZM2G108277 // GRMZM2G007103 // GRMZM2G111172 // GRMZM2G009412 // GRMZM2G417082 // GRMZM5G852185 // GRMZM2G088880 // GRMZM2G070553 // GRMZM5G820996 // GRMZM2G084757 // GRMZM2G074085 // GRMZM2G172342 // GRMZM2G120951 // GRMZM5G882378 // GRMZM2G044584 // GRMZM…
GO:0044427	C	chromosomal part	34	3492	542	39203	0.98	1	// GRMZM2G084513 // GRMZM2G155281 // GRMZM2G173660 // GRMZM2G383210 // GRMZM2G141258 // GRMZM2G082207 // GRMZM2G159926 // GRMZM2G103740 // GRMZM2G116135 // GRMZM2G054651 // GRMZM2G010342 // GRMZM2G359331 // GRMZM2G472428 // GRMZM2G450937 // GRMZM5G866734 // GRMZM2G117238 // GRMZM2G131943 // GRMZM2G074082 // GRMZM5G857930 // GRMZM2G044126 // GRMZM2G316191 // GRMZM2G484880 // GRMZM2G149289 // GRMZM…
GO:0005840	C	ribosome	101	3492	1390	39203	0.98	1	// GRMZM5G851698 // GRMZM2G108348 // GRMZM2G303374 // GRMZM2G318010 // GRMZM2G477694 // GRMZM2G015432 // GRMZM2G028929 // GRMZM2G018770 // GRMZM2G007103 // GRMZM2G111172 // GRMZM2G009412 // GRMZM2G417082 // GRMZM5G852185 // GRMZM2G088880 // GRMZM2G070553 // GRMZM5G820996 // GRMZM2G084757 // GRMZM2G074085 // GRMZM2G113332 // GRMZM2G120951 // GRMZM5G882378 // GRMZM2G044584 // GRMZM2G325606 // GRMZM…
GO:0005874	C	microtubule	8	3492	167	39203	0.98	1	// GRMZM2G360541 // GRMZM2G332809 // GRMZM2G092616 // GRMZM2G051782 // GRMZM2G167156 // GRMZM2G138920 // GRMZM2G153292 // GRMZM2G024054
GO:0030312	C	external encapsulating structure	10	3492	219	39203	0.99	1	// GRMZM2G377539 // GRMZM2G150337 // GRMZM2G074193 // GRMZM2G177203 // GRMZM2G148807 // GRMZM2G052365 // GRMZM2G060837 // GRMZM2G142437 // GRMZM2G037411 // GRMZM2G177940
GO:0005576	C	extracellular region	27	3492	583	39203	1	1	// GRMZM2G039263 // GRMZM2G131070 // GRMZM2G160927 // GRMZM2G405385 // GRMZM2G079796 // GRMZM2G180422 // GRMZM2G028928 // GRMZM5G842071 // GRMZM2G074546 // GRMZM2G432774 // AC177897.2_FG002 // GRMZM5G859316 // GRMZM2G099862 // GRMZM2G329944 // GRMZM2G104013 // GRMZM2G315769 // GRMZM2G102639 // GRMZM2G465617 // AC226373.2_FG010 // GRMZM2G060837 // GRMZM2G451604 // GRMZM2G420789 // GRMZM2G162052 //…
GO:0005618	C	cell wall	6	3492	172	39203	1	1	// GRMZM2G377539 // GRMZM2G052365 // GRMZM2G060837 // GRMZM2G142437 // GRMZM2G037411 // GRMZM2G177940
GO:0000785	C	chromatin	28	3492	526	39203	1	1	// GRMZM2G383210 // GRMZM2G155281 // GRMZM2G141258 // GRMZM2G082207 // GRMZM2G159926 // GRMZM2G054651 // GRMZM2G010342 // GRMZM2G359331 // GRMZM2G472428 // GRMZM2G450937 // GRMZM5G866734 // GRMZM2G131943 // GRMZM2G116135 // GRMZM2G044126 // GRMZM2G316191 // GRMZM2G484880 // GRMZM2G149289 // GRMZM2G059179 // GRMZM2G087817 // GRMZM2G110622 // GRMZM2G034804 // GRMZM2G375984 // GRMZM2G070639 // GRMZM…
GO:0000786	C	nucleosome	13	3492	320	39203	1	1	// GRMZM2G375984 // GRMZM2G155281 // GRMZM2G116135 // GRMZM2G054651 // GRMZM2G359331 // GRMZM2G149289 // GRMZM2G059179 // GRMZM2G450937 // GRMZM2G060540 // GRMZM2G087817 // GRMZM2G085111 // GRMZM2G131943 // GRMZM2G110622
GO:0032993	C	protein-DNA complex	13	3492	320	39203	1	1	// GRMZM2G375984 // GRMZM2G155281 // GRMZM2G116135 // GRMZM2G054651 // GRMZM2G359331 // GRMZM2G149289 // GRMZM2G059179 // GRMZM2G450937 // GRMZM2G060540 // GRMZM2G087817 // GRMZM2G085111 // GRMZM2G131943 // GRMZM2G110622
