# Supplementary material for: Transcriptome Dynamics during Maize Endosperm Development
Source: PLoS One. 2016 Oct 3;11(10):e0163814. doi: 10.1371/journal.pone.0163814 (PMC5047526; doi:10.1371/journal.pone.0163814)
Supplement: S8 Table — (XLS) [file pone.0163814.s017.xls]

## Sheet: Cufflinks analysis
Table S8. Cufflinks analysis of putative genes
Chromosome	Tools	Type	Start position	End position	Frame	Strand	Frame	ID
1	Cufflinks	gene	138579	145646	.	+	.	ID=GRMZM2G093399
1	Cufflinks	mRNA	138579	138899	.	+	.	ID=PAC:20871147;Parent=GRMZM2G093399
1	Cufflinks	CDS	138579	138899	.	+	.	Parent=PAC:20871147
1	Cufflinks	mRNA	144361	144657	.	+	.	ID=PAC:20869722;Parent=GRMZM2G093399
1	Cufflinks	CDS	144361	144657	.	+	.	Parent=PAC:20869722
1	Cufflinks	mRNA	144957	145646	.	+	.	ID=PAC:20870402;Parent=GRMZM2G093399
1	Cufflinks	CDS	144957	145646	.	+	.	Parent=PAC:20870402
1	Cufflinks	gene	161143	161925	.	+	.	ID=AC177838.2_FG015
1	Cufflinks	mRNA	161143	161925	.	+	.	ID=PAC:20862955;Parent=AC177838.2_FG015
1	Cufflinks	CDS	161143	161925	.	+	.	Parent=PAC:20862955
1	Cufflinks	gene	235319	235816	.	+	.	ID=GRMZM2G104572
1	Cufflinks	mRNA	235319	235816	.	+	.	ID=PAC:20869296;Parent=GRMZM2G104572
1	Cufflinks	CDS	235319	235816	.	+	.	Parent=PAC:20869296
1	Cufflinks	gene	243544	243726	.	+	.	ID=GRMZM5G822187
1	Cufflinks	mRNA	243544	243726	.	+	.	ID=PAC:20868750;Parent=GRMZM5G822187
1	Cufflinks	CDS	243544	243726	.	+	.	Parent=PAC:20868750
1	Cufflinks	gene	257120	257371	.	+	.	ID=GRMZM5G815900
1	Cufflinks	mRNA	257120	257371	.	+	.	ID=PAC:20867700;Parent=GRMZM5G815900
1	Cufflinks	CDS	257120	257371	.	+	.	Parent=PAC:20867700
1	Cufflinks	gene	272512	274767	.	+	.	ID=GRMZM2G023863
1	Cufflinks	mRNA	272512	274767	.	+	.	ID=CUFF.31.1;Parent=GRMZM2G023863
1	Cufflinks	CDS	272512	272597	.	+	.	Parent=CUFF.31.1
1	Cufflinks	CDS	272694	272851	.	+	.	Parent=CUFF.31.1
1	Cufflinks	CDS	272984	273102	.	+	.	Parent=CUFF.31.1
1	Cufflinks	CDS	273553	273618	.	+	.	Parent=CUFF.31.1
1	Cufflinks	CDS	273731	273802	.	+	.	Parent=CUFF.31.1
1	Cufflinks	CDS	273923	274191	.	+	.	Parent=CUFF.31.1
1	Cufflinks	CDS	274672	274767	.	+	.	Parent=CUFF.31.1
1	Cufflinks	mRNA	272517	274767	.	+	.	ID=CUFF.31.2;Parent=GRMZM2G023863
1	Cufflinks	CDS	272517	272597	.	+	.	Parent=CUFF.31.2
1	Cufflinks	CDS	272694	272851	.	+	.	Parent=CUFF.31.2
1	Cufflinks	CDS	272984	273102	.	+	.	Parent=CUFF.31.2
1	Cufflinks	CDS	273553	273618	.	+	.	Parent=CUFF.31.2
1	Cufflinks	CDS	273731	273802	.	+	.	Parent=CUFF.31.2
1	Cufflinks	CDS	273901	274191	.	+	.	Parent=CUFF.31.2
1	Cufflinks	CDS	274672	274767	.	+	.	Parent=CUFF.31.2
1	Cufflinks	mRNA	272592	274767	.	+	.	ID=PAC:20870407;Parent=GRMZM2G023863
1	Cufflinks	CDS	272592	272597	.	+	.	Parent=PAC:20870407
1	Cufflinks	CDS	272694	272851	.	+	.	Parent=PAC:20870407
1	Cufflinks	CDS	272984	273102	.	+	.	Parent=PAC:20870407
1	Cufflinks	CDS	273553	273618	.	+	.	Parent=PAC:20870407
1	Cufflinks	CDS	273923	274191	.	+	.	Parent=PAC:20870407
1	Cufflinks	CDS	274672	274767	.	+	.	Parent=PAC:20870407
1	Cufflinks	mRNA	273613	274239	.	+	.	ID=PAC:20870408;Parent=GRMZM2G023863
1	Cufflinks	CDS	273613	273618	.	+	.	Parent=PAC:20870408
1	Cufflinks	CDS	273731	273802	.	+	.	Parent=PAC:20870408
1	Cufflinks	CDS	273901	274239	.	+	.	Parent=PAC:20870408
1	Cufflinks	gene	373661	373897	.	+	.	ID=GRMZM2G137697
1	Cufflinks	mRNA	373661	373897	.	+	.	ID=PAC:20870347;Parent=GRMZM2G137697
1	Cufflinks	CDS	373661	373897	.	+	.	Parent=PAC:20870347
1	Cufflinks	gene	379221	403057	.	+	.	ID=GRMZM2G408834
1	Cufflinks	mRNA	379221	403057	.	+	.	ID=CUFF.18.1;Parent=GRMZM2G408834
1	Cufflinks	CDS	379221	379426	.	+	.	Parent=CUFF.18.1
1	Cufflinks	CDS	379511	379669	.	+	.	Parent=CUFF.18.1
1	Cufflinks	CDS	379748	379849	.	+	.	Parent=CUFF.18.1
1	Cufflinks	CDS	384577	384684	.	+	.	Parent=CUFF.18.1
1	Cufflinks	CDS	384763	385784	.	+	.	Parent=CUFF.18.1
1	Cufflinks	CDS	402895	403057	.	+	.	Parent=CUFF.18.1
1	Cufflinks	mRNA	379244	385788	.	+	.	ID=PAC:20866490;Parent=GRMZM2G408834
1	Cufflinks	CDS	379244	379426	.	+	.	Parent=PAC:20866490
1	Cufflinks	CDS	379511	379669	.	+	.	Parent=PAC:20866490
1	Cufflinks	CDS	379748	379849	.	+	.	Parent=PAC:20866490
1	Cufflinks	CDS	384577	384684	.	+	.	Parent=PAC:20866490
1	Cufflinks	CDS	384763	385788	.	+	.	Parent=PAC:20866490
1	Cufflinks	gene	514921	516015	.	+	.	ID=GRMZM2G471814
1	Cufflinks	mRNA	514921	516015	.	+	.	ID=CUFF.20.2;Parent=GRMZM2G471814
1	Cufflinks	CDS	514921	516015	.	+	.	Parent=CUFF.20.2
1	Cufflinks	mRNA	514921	516015	.	+	.	ID=PAC:20871119;Parent=GRMZM2G471814
1	Cufflinks	CDS	514921	516015	.	+	.	Parent=PAC:20871119
1	Cufflinks	gene	644670	645149	.	+	.	ID=GRMZM2G333069
1	Cufflinks	mRNA	644670	645149	.	+	.	ID=PAC:20869228;Parent=GRMZM2G333069
1	Cufflinks	CDS	644670	645149	.	+	.	Parent=PAC:20869228
1	Cufflinks	gene	724193	724645	.	+	.	ID=GRMZM2G703460
1	Cufflinks	mRNA	724193	724645	.	+	.	ID=PAC:20862777;Parent=GRMZM2G703460
1	Cufflinks	CDS	724193	724645	.	+	.	Parent=PAC:20862777
1	Cufflinks	gene	981667	993085	.	+	.	ID=GRMZM2G172183
1	Cufflinks	mRNA	981667	993085	.	+	.	ID=CUFF.33.1;Parent=GRMZM2G172183
1	Cufflinks	CDS	981667	982460	.	+	.	Parent=CUFF.33.1
1	Cufflinks	CDS	982573	982692	.	+	.	Parent=CUFF.33.1
1	Cufflinks	CDS	982812	982928	.	+	.	Parent=CUFF.33.1
1	Cufflinks	CDS	983033	983170	.	+	.	Parent=CUFF.33.1
1	Cufflinks	CDS	983246	983380	.	+	.	Parent=CUFF.33.1
1	Cufflinks	CDS	983489	983668	.	+	.	Parent=CUFF.33.1
1	Cufflinks	CDS	983835	984041	.	+	.	Parent=CUFF.33.1
1	Cufflinks	CDS	984128	984247	.	+	.	Parent=CUFF.33.1
1	Cufflinks	CDS	984711	984830	.	+	.	Parent=CUFF.33.1
1	Cufflinks	CDS	985456	985578	.	+	.	Parent=CUFF.33.1
1	Cufflinks	CDS	986200	986304	.	+	.	Parent=CUFF.33.1
1	Cufflinks	CDS	986381	986525	.	+	.	Parent=CUFF.33.1
1	Cufflinks	CDS	990664	990825	.	+	.	Parent=CUFF.33.1
1	Cufflinks	CDS	990888	991126	.	+	.	Parent=CUFF.33.1
1	Cufflinks	CDS	991746	991778	.	+	.	Parent=CUFF.33.1
1	Cufflinks	CDS	991941	992022	.	+	.	Parent=CUFF.33.1
1	Cufflinks	CDS	992093	992253	.	+	.	Parent=CUFF.33.1
1	Cufflinks	CDS	992328	992543	.	+	.	Parent=CUFF.33.1
1	Cufflinks	CDS	992630	993085	.	+	.	Parent=CUFF.33.1
1	Cufflinks	mRNA	985546	993085	.	+	.	ID=PAC:20863428;Parent=GRMZM2G172183
1	Cufflinks	CDS	985546	985578	.	+	.	Parent=PAC:20863428
1	Cufflinks	CDS	986200	986304	.	+	.	Parent=PAC:20863428
1	Cufflinks	CDS	986381	986525	.	+	.	Parent=PAC:20863428
1	Cufflinks	CDS	990664	990825	.	+	.	Parent=PAC:20863428
1	Cufflinks	CDS	990888	991126	.	+	.	Parent=PAC:20863428
1	Cufflinks	CDS	991746	991778	.	+	.	Parent=PAC:20863428
1	Cufflinks	CDS	991941	992022	.	+	.	Parent=PAC:20863428
1	Cufflinks	CDS	992093	992253	.	+	.	Parent=PAC:20863428
1	Cufflinks	CDS	992328	992543	.	+	.	Parent=PAC:20863428
1	Cufflinks	CDS	992630	993085	.	+	.	Parent=PAC:20863428
1	Cufflinks	gene	997223	999846	.	+	.	ID=GRMZM2G073979
1	Cufflinks	mRNA	997223	998474	.	+	.	ID=PAC:20864887;Parent=GRMZM2G073979
1	Cufflinks	CDS	997223	997610	.	+	.	Parent=PAC:20864887
1	Cufflinks	CDS	998149	998474	.	+	.	Parent=PAC:20864887
1	Cufflinks	mRNA	997223	998699	.	+	.	ID=PAC:20864886;Parent=GRMZM2G073979
1	Cufflinks	CDS	997223	997610	.	+	.	Parent=PAC:20864886
1	Cufflinks	CDS	998149	998436	.	+	.	Parent=PAC:20864886
1	Cufflinks	CDS	998524	998699	.	+	.	Parent=PAC:20864886
1	Cufflinks	mRNA	997223	999404	.	+	.	ID=PAC:20864885;Parent=GRMZM2G073979
1	Cufflinks	CDS	997223	997610	.	+	.	Parent=PAC:20864885
1	Cufflinks	CDS	998149	998436	.	+	.	Parent=PAC:20864885
1	Cufflinks	CDS	998524	998604	.	+	.	Parent=PAC:20864885
1	Cufflinks	CDS	999268	999404	.	+	.	Parent=PAC:20864885
1	Cufflinks	mRNA	997223	999846	.	+	.	ID=CUFF.34.4;Parent=GRMZM2G073979
1	Cufflinks	CDS	997223	997610	.	+	.	Parent=CUFF.34.4
1	Cufflinks	CDS	998149	998436	.	+	.	Parent=CUFF.34.4
1	Cufflinks	CDS	998524	998579	.	+	.	Parent=CUFF.34.4
1	Cufflinks	CDS	999268	999846	.	+	.	Parent=CUFF.34.4
1	Cufflinks	mRNA	997743	999846	.	+	.	ID=CUFF.34.5;Parent=GRMZM2G073979
1	Cufflinks	CDS	997743	997818	.	+	.	Parent=CUFF.34.5
1	Cufflinks	CDS	998149	998604	.	+	.	Parent=CUFF.34.5
1	Cufflinks	CDS	999268	999846	.	+	.	Parent=CUFF.34.5
1	Cufflinks	gene	1000347	1000634	.	+	.	ID=GRMZM2G374777
1	Cufflinks	mRNA	1000347	1000634	.	+	.	ID=PAC:20868534;Parent=GRMZM2G374777
1	Cufflinks	CDS	1000347	1000634	.	+	.	Parent=PAC:20868534
1	Cufflinks	gene	1001429	1004697	.	+	.	ID=GRMZM2G374779
1	Cufflinks	mRNA	1001429	1004697	.	+	.	ID=CUFF.43.1;Parent=GRMZM2G374779
1	Cufflinks	CDS	1001429	1001678	.	+	.	Parent=CUFF.43.1
1	Cufflinks	CDS	1001788	1001872	.	+	.	Parent=CUFF.43.1
1	Cufflinks	CDS	1001974	1002025	.	+	.	Parent=CUFF.43.1
1	Cufflinks	CDS	1002118	1002138	.	+	.	Parent=CUFF.43.1
1	Cufflinks	CDS	1002216	1002269	.	+	.	Parent=CUFF.43.1
1	Cufflinks	CDS	1002623	1002673	.	+	.	Parent=CUFF.43.1
1	Cufflinks	CDS	1002833	1002895	.	+	.	Parent=CUFF.43.1
1	Cufflinks	CDS	1003179	1003244	.	+	.	Parent=CUFF.43.1
1	Cufflinks	CDS	1003355	1003393	.	+	.	Parent=CUFF.43.1
1	Cufflinks	CDS	1003996	1004088	.	+	.	Parent=CUFF.43.1
1	Cufflinks	CDS	1004167	1004697	.	+	.	Parent=CUFF.43.1
1	Cufflinks	mRNA	1001472	1004697	.	+	.	ID=CUFF.43.2;Parent=GRMZM2G374779
1	Cufflinks	CDS	1001472	1001678	.	+	.	Parent=CUFF.43.2
1	Cufflinks	CDS	1001788	1001872	.	+	.	Parent=CUFF.43.2
1	Cufflinks	CDS	1001974	1002025	.	+	.	Parent=CUFF.43.2
1	Cufflinks	CDS	1002118	1002269	.	+	.	Parent=CUFF.43.2
1	Cufflinks	CDS	1002623	1002673	.	+	.	Parent=CUFF.43.2
1	Cufflinks	CDS	1002833	1002895	.	+	.	Parent=CUFF.43.2
1	Cufflinks	CDS	1003179	1003244	.	+	.	Parent=CUFF.43.2
1	Cufflinks	CDS	1003355	1003393	.	+	.	Parent=CUFF.43.2
1	Cufflinks	CDS	1004002	1004088	.	+	.	Parent=CUFF.43.2
1	Cufflinks	CDS	1004167	1004697	.	+	.	Parent=CUFF.43.2
1	Cufflinks	mRNA	1001494	1004697	.	+	.	ID=CUFF.43.3;Parent=GRMZM2G374779
1	Cufflinks	CDS	1001494	1001678	.	+	.	Parent=CUFF.43.3
1	Cufflinks	CDS	1001788	1001872	.	+	.	Parent=CUFF.43.3
1	Cufflinks	CDS	1001974	1002025	.	+	.	Parent=CUFF.43.3
1	Cufflinks	CDS	1002118	1002138	.	+	.	Parent=CUFF.43.3
1	Cufflinks	CDS	1002216	1002269	.	+	.	Parent=CUFF.43.3
1	Cufflinks	CDS	1002623	1002673	.	+	.	Parent=CUFF.43.3
1	Cufflinks	CDS	1002833	1002895	.	+	.	Parent=CUFF.43.3
1	Cufflinks	CDS	1003355	1003393	.	+	.	Parent=CUFF.43.3
1	Cufflinks	CDS	1003785	1003907	.	+	.	Parent=CUFF.43.3
1	Cufflinks	CDS	1003996	1004088	.	+	.	Parent=CUFF.43.3
1	Cufflinks	CDS	1004167	1004697	.	+	.	Parent=CUFF.43.3
1	Cufflinks	mRNA	1001588	1002228	.	+	.	ID=PAC:20870578;Parent=GRMZM2G374779
1	Cufflinks	CDS	1001588	1001678	.	+	.	Parent=PAC:20870578
1	Cufflinks	CDS	1001788	1001872	.	+	.	Parent=PAC:20870578
1	Cufflinks	CDS	1001974	1002025	.	+	.	Parent=PAC:20870578
1	Cufflinks	CDS	1002118	1002228	.	+	.	Parent=PAC:20870578
1	Cufflinks	mRNA	1001588	1004406	.	+	.	ID=PAC:20870575;Parent=GRMZM2G374779
1	Cufflinks	CDS	1001588	1001678	.	+	.	Parent=PAC:20870575
1	Cufflinks	CDS	1001788	1001872	.	+	.	Parent=PAC:20870575
1	Cufflinks	CDS	1001974	1002025	.	+	.	Parent=PAC:20870575
1	Cufflinks	CDS	1002118	1002138	.	+	.	Parent=PAC:20870575
1	Cufflinks	CDS	1002216	1002269	.	+	.	Parent=PAC:20870575
1	Cufflinks	CDS	1002623	1002673	.	+	.	Parent=PAC:20870575
1	Cufflinks	CDS	1002833	1002895	.	+	.	Parent=PAC:20870575
1	Cufflinks	CDS	1003179	1003244	.	+	.	Parent=PAC:20870575
1	Cufflinks	CDS	1003355	1003393	.	+	.	Parent=PAC:20870575
1	Cufflinks	CDS	1003785	1003907	.	+	.	Parent=PAC:20870575
1	Cufflinks	CDS	1003996	1004088	.	+	.	Parent=PAC:20870575
1	Cufflinks	CDS	1004167	1004406	.	+	.	Parent=PAC:20870575
1	Cufflinks	mRNA	1002225	1004406	.	+	.	ID=PAC:20870576;Parent=GRMZM2G374779
1	Cufflinks	CDS	1002225	1002269	.	+	.	Parent=PAC:20870576
1	Cufflinks	CDS	1002623	1002673	.	+	.	Parent=PAC:20870576
1	Cufflinks	CDS	1002833	1002895	.	+	.	Parent=PAC:20870576
1	Cufflinks	CDS	1003179	1003244	.	+	.	Parent=PAC:20870576
1	Cufflinks	CDS	1003355	1003393	.	+	.	Parent=PAC:20870576
1	Cufflinks	CDS	1003785	1003907	.	+	.	Parent=PAC:20870576
1	Cufflinks	CDS	1003996	1004088	.	+	.	Parent=PAC:20870576
1	Cufflinks	CDS	1004167	1004406	.	+	.	Parent=PAC:20870576
1	Cufflinks	mRNA	1003286	1004406	.	+	.	ID=PAC:20870577;Parent=GRMZM2G374779
1	Cufflinks	CDS	1003286	1003288	.	+	.	Parent=PAC:20870577
1	Cufflinks	CDS	1003355	1003393	.	+	.	Parent=PAC:20870577
1	Cufflinks	CDS	1003785	1003907	.	+	.	Parent=PAC:20870577
1	Cufflinks	CDS	1003996	1004088	.	+	.	Parent=PAC:20870577
1	Cufflinks	CDS	1004167	1004406	.	+	.	Parent=PAC:20870577
1	Cufflinks	gene	1501026	1507458	.	+	.	ID=GRMZM2G367714
1	Cufflinks	mRNA	1501026	1507458	.	+	.	ID=PAC:20862032;Parent=GRMZM2G367714
1	Cufflinks	CDS	1501026	1501065	.	+	.	Parent=PAC:20862032
1	Cufflinks	CDS	1502099	1502163	.	+	.	Parent=PAC:20862032
1	Cufflinks	CDS	1505293	1505727	.	+	.	Parent=PAC:20862032
1	Cufflinks	CDS	1505854	1506087	.	+	.	Parent=PAC:20862032
1	Cufflinks	CDS	1506200	1506460	.	+	.	Parent=PAC:20862032
1	Cufflinks	CDS	1506558	1506637	.	+	.	Parent=PAC:20862032
1	Cufflinks	CDS	1507353	1507458	.	+	.	Parent=PAC:20862032
1	Cufflinks	gene	1665216	1666172	.	+	.	ID=GRMZM2G474194
1	Cufflinks	mRNA	1665216	1666172	.	+	.	ID=PAC:20871467;Parent=GRMZM2G474194
1	Cufflinks	CDS	1665216	1666172	.	+	.	Parent=PAC:20871467
1	Cufflinks	gene	1762520	1764682	.	+	.	ID=GRMZM2G161483
1	Cufflinks	mRNA	1762520	1764682	.	+	.	ID=PAC:20862650;Parent=GRMZM2G161483
1	Cufflinks	CDS	1762520	1762876	.	+	.	Parent=PAC:20862650
1	Cufflinks	CDS	1762972	1763558	.	+	.	Parent=PAC:20862650
1	Cufflinks	CDS	1763824	1764682	.	+	.	Parent=PAC:20862650
1	Cufflinks	gene	1780238	1781389	.	+	.	ID=AC193500.3_FG003
1	Cufflinks	mRNA	1780238	1781389	.	+	.	ID=PAC:20862616;Parent=AC193500.3_FG003
1	Cufflinks	CDS	1780238	1781389	.	+	.	Parent=PAC:20862616
1	Cufflinks	gene	1877415	1877984	.	+	.	ID=GRMZM2G379898
1	Cufflinks	mRNA	1877415	1877984	.	+	.	ID=PAC:20863721;Parent=GRMZM2G379898
1	Cufflinks	CDS	1877415	1877984	.	+	.	Parent=PAC:20863721
1	Cufflinks	mRNA	1877415	1877984	.	+	.	ID=PAC:20863722;Parent=GRMZM2G379898
1	Cufflinks	CDS	1877415	1877514	.	+	.	Parent=PAC:20863722
1	Cufflinks	CDS	1877656	1877984	.	+	.	Parent=PAC:20863722
1	Cufflinks	gene	1955956	1957401	.	+	.	ID=GRMZM2G060265
1	Cufflinks	mRNA	1955956	1957401	.	+	.	ID=PAC:20869635;Parent=GRMZM2G060265
1	Cufflinks	CDS	1955956	1957401	.	+	.	Parent=PAC:20869635
1	Cufflinks	gene	2038327	2039756	.	+	.	ID=GRMZM2G164696
1	Cufflinks	mRNA	2038327	2039756	.	+	.	ID=PAC:20866922;Parent=GRMZM2G164696
1	Cufflinks	CDS	2038327	2038720	.	+	.	Parent=PAC:20866922
1	Cufflinks	CDS	2038810	2039756	.	+	.	Parent=PAC:20866922
1	Cufflinks	mRNA	2038327	2039756	.	+	.	ID=PAC:20866923;Parent=GRMZM2G164696
1	Cufflinks	CDS	2038327	2038720	.	+	.	Parent=PAC:20866923
1	Cufflinks	CDS	2038810	2039216	.	+	.	Parent=PAC:20866923
1	Cufflinks	CDS	2039292	2039756	.	+	.	Parent=PAC:20866923
1	Cufflinks	gene	2221262	2225979	.	+	.	ID=GRMZM2G410990
1	Cufflinks	mRNA	2221262	2225979	.	+	.	ID=CUFF.75.1;Parent=GRMZM2G410990
1	Cufflinks	CDS	2221262	2221375	.	+	.	Parent=CUFF.75.1
1	Cufflinks	CDS	2221462	2221587	.	+	.	Parent=CUFF.75.1
1	Cufflinks	CDS	2222002	2223060	.	+	.	Parent=CUFF.75.1
1	Cufflinks	CDS	2223431	2223535	.	+	.	Parent=CUFF.75.1
1	Cufflinks	CDS	2223621	2223738	.	+	.	Parent=CUFF.75.1
1	Cufflinks	CDS	2223851	2223876	.	+	.	Parent=CUFF.75.1
1	Cufflinks	CDS	2223998	2224872	.	+	.	Parent=CUFF.75.1
1	Cufflinks	CDS	2224952	2225125	.	+	.	Parent=CUFF.75.1
1	Cufflinks	CDS	2225463	2225586	.	+	.	Parent=CUFF.75.1
1	Cufflinks	CDS	2225684	2225979	.	+	.	Parent=CUFF.75.1
1	Cufflinks	mRNA	2221262	2225979	.	+	.	ID=CUFF.75.2;Parent=GRMZM2G410990
1	Cufflinks	CDS	2221262	2221375	.	+	.	Parent=CUFF.75.2
1	Cufflinks	CDS	2221462	2221587	.	+	.	Parent=CUFF.75.2
1	Cufflinks	CDS	2222002	2222173	.	+	.	Parent=CUFF.75.2
1	Cufflinks	CDS	2222246	2223060	.	+	.	Parent=CUFF.75.2
1	Cufflinks	CDS	2223134	2223265	.	+	.	Parent=CUFF.75.2
1	Cufflinks	CDS	2223431	2223535	.	+	.	Parent=CUFF.75.2
1	Cufflinks	CDS	2223621	2223738	.	+	.	Parent=CUFF.75.2
1	Cufflinks	CDS	2223851	2223876	.	+	.	Parent=CUFF.75.2
1	Cufflinks	CDS	2224086	2224324	.	+	.	Parent=CUFF.75.2
1	Cufflinks	CDS	2224428	2224624	.	+	.	Parent=CUFF.75.2
1	Cufflinks	CDS	2224712	2224872	.	+	.	Parent=CUFF.75.2
1	Cufflinks	CDS	2224952	2225125	.	+	.	Parent=CUFF.75.2
1	Cufflinks	CDS	2225463	2225586	.	+	.	Parent=CUFF.75.2
1	Cufflinks	CDS	2225684	2225979	.	+	.	Parent=CUFF.75.2
1	Cufflinks	mRNA	2221262	2225979	.	+	.	ID=CUFF.75.3;Parent=GRMZM2G410990
1	Cufflinks	CDS	2221262	2221375	.	+	.	Parent=CUFF.75.3
1	Cufflinks	CDS	2221462	2221587	.	+	.	Parent=CUFF.75.3
1	Cufflinks	CDS	2223134	2223251	.	+	.	Parent=CUFF.75.3
1	Cufflinks	CDS	2223431	2223997	.	+	.	Parent=CUFF.75.3
1	Cufflinks	CDS	2224086	2224324	.	+	.	Parent=CUFF.75.3
1	Cufflinks	CDS	2224428	2224872	.	+	.	Parent=CUFF.75.3
1	Cufflinks	CDS	2224952	2225125	.	+	.	Parent=CUFF.75.3
1	Cufflinks	CDS	2225463	2225979	.	+	.	Parent=CUFF.75.3
1	Cufflinks	mRNA	2221286	2225979	.	+	.	ID=CUFF.75.4;Parent=GRMZM2G410990
1	Cufflinks	CDS	2221286	2221375	.	+	.	Parent=CUFF.75.4
1	Cufflinks	CDS	2221462	2221587	.	+	.	Parent=CUFF.75.4
1	Cufflinks	CDS	2222002	2223060	.	+	.	Parent=CUFF.75.4
1	Cufflinks	CDS	2223134	2223265	.	+	.	Parent=CUFF.75.4
1	Cufflinks	CDS	2223431	2223535	.	+	.	Parent=CUFF.75.4
1	Cufflinks	CDS	2223621	2223738	.	+	.	Parent=CUFF.75.4
1	Cufflinks	CDS	2223851	2223997	.	+	.	Parent=CUFF.75.4
1	Cufflinks	CDS	2224278	2225125	.	+	.	Parent=CUFF.75.4
1	Cufflinks	CDS	2225463	2225979	.	+	.	Parent=CUFF.75.4
1	Cufflinks	mRNA	2221326	2225979	.	+	.	ID=CUFF.75.5;Parent=GRMZM2G410990
1	Cufflinks	CDS	2221326	2221375	.	+	.	Parent=CUFF.75.5
1	Cufflinks	CDS	2221462	2221587	.	+	.	Parent=CUFF.75.5
1	Cufflinks	CDS	2222002	2223060	.	+	.	Parent=CUFF.75.5
1	Cufflinks	CDS	2223134	2223265	.	+	.	Parent=CUFF.75.5
1	Cufflinks	CDS	2223431	2223535	.	+	.	Parent=CUFF.75.5
1	Cufflinks	CDS	2223621	2223738	.	+	.	Parent=CUFF.75.5
1	Cufflinks	CDS	2223851	2223997	.	+	.	Parent=CUFF.75.5
1	Cufflinks	CDS	2224086	2224146	.	+	.	Parent=CUFF.75.5
1	Cufflinks	CDS	2224253	2224324	.	+	.	Parent=CUFF.75.5
1	Cufflinks	CDS	2224428	2224457	.	+	.	Parent=CUFF.75.5
1	Cufflinks	CDS	2224543	2225125	.	+	.	Parent=CUFF.75.5
1	Cufflinks	CDS	2225463	2225586	.	+	.	Parent=CUFF.75.5
1	Cufflinks	CDS	2225684	2225979	.	+	.	Parent=CUFF.75.5
1	Cufflinks	mRNA	2221327	2225979	.	+	.	ID=CUFF.75.6;Parent=GRMZM2G410990
1	Cufflinks	CDS	2221327	2221375	.	+	.	Parent=CUFF.75.6
1	Cufflinks	CDS	2221462	2221587	.	+	.	Parent=CUFF.75.6
1	Cufflinks	CDS	2222002	2223060	.	+	.	Parent=CUFF.75.6
1	Cufflinks	CDS	2223134	2223265	.	+	.	Parent=CUFF.75.6
1	Cufflinks	CDS	2223431	2223558	.	+	.	Parent=CUFF.75.6
1	Cufflinks	CDS	2223621	2223738	.	+	.	Parent=CUFF.75.6
1	Cufflinks	CDS	2223851	2223876	.	+	.	Parent=CUFF.75.6
1	Cufflinks	CDS	2224428	2224457	.	+	.	Parent=CUFF.75.6
1	Cufflinks	CDS	2224504	2224624	.	+	.	Parent=CUFF.75.6
1	Cufflinks	CDS	2224712	2224872	.	+	.	Parent=CUFF.75.6
1	Cufflinks	CDS	2224952	2225125	.	+	.	Parent=CUFF.75.6
1	Cufflinks	CDS	2225463	2225979	.	+	.	Parent=CUFF.75.6
1	Cufflinks	mRNA	2221340	2224402	.	+	.	ID=PAC:20863243;Parent=GRMZM2G410990
1	Cufflinks	CDS	2221340	2221375	.	+	.	Parent=PAC:20863243
1	Cufflinks	CDS	2221462	2221587	.	+	.	Parent=PAC:20863243
1	Cufflinks	CDS	2222002	2223060	.	+	.	Parent=PAC:20863243
1	Cufflinks	CDS	2223431	2223535	.	+	.	Parent=PAC:20863243
1	Cufflinks	CDS	2223621	2223738	.	+	.	Parent=PAC:20863243
1	Cufflinks	CDS	2223851	2223876	.	+	.	Parent=PAC:20863243
1	Cufflinks	CDS	2223998	2224402	.	+	.	Parent=PAC:20863243
1	Cufflinks	mRNA	2221340	2225714	.	+	.	ID=PAC:20863241;Parent=GRMZM2G410990
1	Cufflinks	CDS	2221340	2221375	.	+	.	Parent=PAC:20863241
1	Cufflinks	CDS	2221462	2221587	.	+	.	Parent=PAC:20863241
1	Cufflinks	CDS	2222002	2223060	.	+	.	Parent=PAC:20863241
1	Cufflinks	CDS	2223134	2223251	.	+	.	Parent=PAC:20863241
1	Cufflinks	CDS	2223515	2223558	.	+	.	Parent=PAC:20863241
1	Cufflinks	CDS	2223621	2223738	.	+	.	Parent=PAC:20863241
1	Cufflinks	CDS	2223851	2223876	.	+	.	Parent=PAC:20863241
1	Cufflinks	CDS	2224428	2224457	.	+	.	Parent=PAC:20863241
1	Cufflinks	CDS	2224504	2224624	.	+	.	Parent=PAC:20863241
1	Cufflinks	CDS	2224712	2224872	.	+	.	Parent=PAC:20863241
1	Cufflinks	CDS	2224952	2225125	.	+	.	Parent=PAC:20863241
1	Cufflinks	CDS	2225463	2225714	.	+	.	Parent=PAC:20863241
1	Cufflinks	mRNA	2221340	2225979	.	+	.	ID=CUFF.75.10;Parent=GRMZM2G410990
1	Cufflinks	CDS	2221340	2221375	.	+	.	Parent=CUFF.75.10
1	Cufflinks	CDS	2221462	2221666	.	+	.	Parent=CUFF.75.10
1	Cufflinks	CDS	2222002	2223265	.	+	.	Parent=CUFF.75.10
1	Cufflinks	CDS	2223431	2223997	.	+	.	Parent=CUFF.75.10
1	Cufflinks	CDS	2224176	2224457	.	+	.	Parent=CUFF.75.10
1	Cufflinks	CDS	2224504	2224624	.	+	.	Parent=CUFF.75.10
1	Cufflinks	CDS	2224712	2224872	.	+	.	Parent=CUFF.75.10
1	Cufflinks	CDS	2224952	2225125	.	+	.	Parent=CUFF.75.10
1	Cufflinks	CDS	2225463	2225979	.	+	.	Parent=CUFF.75.10
1	Cufflinks	mRNA	2221340	2225979	.	+	.	ID=CUFF.75.11;Parent=GRMZM2G410990
1	Cufflinks	CDS	2221340	2221375	.	+	.	Parent=CUFF.75.11
1	Cufflinks	CDS	2221462	2221666	.	+	.	Parent=CUFF.75.11
1	Cufflinks	CDS	2222002	2223060	.	+	.	Parent=CUFF.75.11
1	Cufflinks	CDS	2223134	2223251	.	+	.	Parent=CUFF.75.11
1	Cufflinks	CDS	2223515	2223558	.	+	.	Parent=CUFF.75.11
1	Cufflinks	CDS	2223621	2223738	.	+	.	Parent=CUFF.75.11
1	Cufflinks	CDS	2223851	2223876	.	+	.	Parent=CUFF.75.11
1	Cufflinks	CDS	2224428	2224457	.	+	.	Parent=CUFF.75.11
1	Cufflinks	CDS	2224504	2224624	.	+	.	Parent=CUFF.75.11
1	Cufflinks	CDS	2224712	2224872	.	+	.	Parent=CUFF.75.11
1	Cufflinks	CDS	2224952	2225125	.	+	.	Parent=CUFF.75.11
1	Cufflinks	CDS	2225463	2225979	.	+	.	Parent=CUFF.75.11
1	Cufflinks	mRNA	2221340	2225979	.	+	.	ID=CUFF.75.12;Parent=GRMZM2G410990
1	Cufflinks	CDS	2221340	2221375	.	+	.	Parent=CUFF.75.12
1	Cufflinks	CDS	2221462	2221666	.	+	.	Parent=CUFF.75.12
1	Cufflinks	CDS	2222002	2222085	.	+	.	Parent=CUFF.75.12
1	Cufflinks	CDS	2223134	2223265	.	+	.	Parent=CUFF.75.12
1	Cufflinks	CDS	2223431	2223535	.	+	.	Parent=CUFF.75.12
1	Cufflinks	CDS	2223621	2224872	.	+	.	Parent=CUFF.75.12
1	Cufflinks	CDS	2224952	2225125	.	+	.	Parent=CUFF.75.12
1	Cufflinks	CDS	2225463	2225979	.	+	.	Parent=CUFF.75.12
1	Cufflinks	mRNA	2221340	2225979	.	+	.	ID=CUFF.75.13;Parent=GRMZM2G410990
1	Cufflinks	CDS	2221340	2221375	.	+	.	Parent=CUFF.75.13
1	Cufflinks	CDS	2221462	2221666	.	+	.	Parent=CUFF.75.13
1	Cufflinks	CDS	2222002	2223265	.	+	.	Parent=CUFF.75.13
1	Cufflinks	CDS	2223431	2223738	.	+	.	Parent=CUFF.75.13
1	Cufflinks	CDS	2223851	2223876	.	+	.	Parent=CUFF.75.13
1	Cufflinks	CDS	2224086	2224624	.	+	.	Parent=CUFF.75.13
1	Cufflinks	CDS	2224712	2224872	.	+	.	Parent=CUFF.75.13
1	Cufflinks	CDS	2224952	2225125	.	+	.	Parent=CUFF.75.13
1	Cufflinks	CDS	2225463	2225979	.	+	.	Parent=CUFF.75.13
1	Cufflinks	mRNA	2221340	2225979	.	+	.	ID=CUFF.75.14;Parent=GRMZM2G410990
1	Cufflinks	CDS	2221340	2221375	.	+	.	Parent=CUFF.75.14
1	Cufflinks	CDS	2221462	2221666	.	+	.	Parent=CUFF.75.14
1	Cufflinks	CDS	2222002	2223251	.	+	.	Parent=CUFF.75.14
1	Cufflinks	CDS	2223431	2223535	.	+	.	Parent=CUFF.75.14
1	Cufflinks	CDS	2223621	2223738	.	+	.	Parent=CUFF.75.14
1	Cufflinks	CDS	2223851	2224513	.	+	.	Parent=CUFF.75.14
1	Cufflinks	CDS	2224712	2224872	.	+	.	Parent=CUFF.75.14
1	Cufflinks	CDS	2224952	2225125	.	+	.	Parent=CUFF.75.14
1	Cufflinks	CDS	2225463	2225979	.	+	.	Parent=CUFF.75.14
1	Cufflinks	mRNA	2221340	2225979	.	+	.	ID=CUFF.75.7;Parent=GRMZM2G410990
1	Cufflinks	CDS	2221340	2221375	.	+	.	Parent=CUFF.75.7
1	Cufflinks	CDS	2221462	2221666	.	+	.	Parent=CUFF.75.7
1	Cufflinks	CDS	2222002	2223060	.	+	.	Parent=CUFF.75.7
1	Cufflinks	CDS	2223134	2223265	.	+	.	Parent=CUFF.75.7
1	Cufflinks	CDS	2223431	2223535	.	+	.	Parent=CUFF.75.7
1	Cufflinks	CDS	2223621	2223738	.	+	.	Parent=CUFF.75.7
1	Cufflinks	CDS	2223851	2223997	.	+	.	Parent=CUFF.75.7
1	Cufflinks	CDS	2224086	2224324	.	+	.	Parent=CUFF.75.7
1	Cufflinks	CDS	2224428	2224457	.	+	.	Parent=CUFF.75.7
1	Cufflinks	CDS	2224504	2224624	.	+	.	Parent=CUFF.75.7
1	Cufflinks	CDS	2224712	2224872	.	+	.	Parent=CUFF.75.7
1	Cufflinks	CDS	2224952	2225125	.	+	.	Parent=CUFF.75.7
1	Cufflinks	CDS	2225463	2225586	.	+	.	Parent=CUFF.75.7
1	Cufflinks	CDS	2225684	2225979	.	+	.	Parent=CUFF.75.7
1	Cufflinks	mRNA	2221340	2225979	.	+	.	ID=CUFF.75.8;Parent=GRMZM2G410990
1	Cufflinks	CDS	2221340	2221375	.	+	.	Parent=CUFF.75.8
1	Cufflinks	CDS	2221462	2221587	.	+	.	Parent=CUFF.75.8
1	Cufflinks	CDS	2222002	2223060	.	+	.	Parent=CUFF.75.8
1	Cufflinks	CDS	2223431	2223535	.	+	.	Parent=CUFF.75.8
1	Cufflinks	CDS	2223621	2223876	.	+	.	Parent=CUFF.75.8
1	Cufflinks	CDS	2224428	2225125	.	+	.	Parent=CUFF.75.8
1	Cufflinks	CDS	2225463	2225979	.	+	.	Parent=CUFF.75.8
1	Cufflinks	mRNA	2221340	2225979	.	+	.	ID=CUFF.75.9;Parent=GRMZM2G410990
1	Cufflinks	CDS	2221340	2221375	.	+	.	Parent=CUFF.75.9
1	Cufflinks	CDS	2221462	2221587	.	+	.	Parent=CUFF.75.9
1	Cufflinks	CDS	2222002	2223060	.	+	.	Parent=CUFF.75.9
1	Cufflinks	CDS	2223134	2223251	.	+	.	Parent=CUFF.75.9
1	Cufflinks	CDS	2223515	2223558	.	+	.	Parent=CUFF.75.9
1	Cufflinks	CDS	2223621	2223738	.	+	.	Parent=CUFF.75.9
1	Cufflinks	CDS	2223851	2223876	.	+	.	Parent=CUFF.75.9
1	Cufflinks	CDS	2223998	2224624	.	+	.	Parent=CUFF.75.9
1	Cufflinks	CDS	2224712	2224872	.	+	.	Parent=CUFF.75.9
1	Cufflinks	CDS	2224952	2225125	.	+	.	Parent=CUFF.75.9
1	Cufflinks	CDS	2225463	2225586	.	+	.	Parent=CUFF.75.9
1	Cufflinks	CDS	2225684	2225979	.	+	.	Parent=CUFF.75.9
1	Cufflinks	mRNA	2221619	2225714	.	+	.	ID=PAC:20863242;Parent=GRMZM2G410990
1	Cufflinks	CDS	2221619	2221666	.	+	.	Parent=PAC:20863242
1	Cufflinks	CDS	2222002	2223060	.	+	.	Parent=PAC:20863242
1	Cufflinks	CDS	2223134	2223251	.	+	.	Parent=PAC:20863242
1	Cufflinks	CDS	2223515	2223558	.	+	.	Parent=PAC:20863242
1	Cufflinks	CDS	2223621	2223738	.	+	.	Parent=PAC:20863242
1	Cufflinks	CDS	2223851	2223876	.	+	.	Parent=PAC:20863242
1	Cufflinks	CDS	2224428	2224457	.	+	.	Parent=PAC:20863242
1	Cufflinks	CDS	2224504	2224624	.	+	.	Parent=PAC:20863242
1	Cufflinks	CDS	2224712	2224872	.	+	.	Parent=PAC:20863242
1	Cufflinks	CDS	2224952	2225125	.	+	.	Parent=PAC:20863242
1	Cufflinks	CDS	2225463	2225714	.	+	.	Parent=PAC:20863242
1	Cufflinks	gene	2427935	2435553	.	+	.	ID=GRMZM2G329177
1	Cufflinks	mRNA	2427935	2435553	.	+	.	ID=CUFF.71.1;Parent=GRMZM2G329177
1	Cufflinks	CDS	2427935	2428447	.	+	.	Parent=CUFF.71.1
1	Cufflinks	CDS	2428913	2429110	.	+	.	Parent=CUFF.71.1
1	Cufflinks	CDS	2429229	2429351	.	+	.	Parent=CUFF.71.1
1	Cufflinks	CDS	2429574	2429611	.	+	.	Parent=CUFF.71.1
1	Cufflinks	CDS	2429713	2429887	.	+	.	Parent=CUFF.71.1
1	Cufflinks	CDS	2430649	2433837	.	+	.	Parent=CUFF.71.1
1	Cufflinks	CDS	2433936	2434045	.	+	.	Parent=CUFF.71.1
1	Cufflinks	CDS	2434666	2434924	.	+	.	Parent=CUFF.71.1
1	Cufflinks	CDS	2435075	2435553	.	+	.	Parent=CUFF.71.1
1	Cufflinks	mRNA	2428364	2434867	.	+	.	ID=PAC:20871322;Parent=GRMZM2G329177
1	Cufflinks	CDS	2428364	2428447	.	+	.	Parent=PAC:20871322
1	Cufflinks	CDS	2428913	2429110	.	+	.	Parent=PAC:20871322
1	Cufflinks	CDS	2429229	2429351	.	+	.	Parent=PAC:20871322
1	Cufflinks	CDS	2429574	2429611	.	+	.	Parent=PAC:20871322
1	Cufflinks	CDS	2429713	2429887	.	+	.	Parent=PAC:20871322
1	Cufflinks	CDS	2430649	2433774	.	+	.	Parent=PAC:20871322
1	Cufflinks	CDS	2433936	2434045	.	+	.	Parent=PAC:20871322
1	Cufflinks	CDS	2434666	2434867	.	+	.	Parent=PAC:20871322
1	Cufflinks	mRNA	2429152	2435553	.	+	.	ID=CUFF.71.3;Parent=GRMZM2G329177
1	Cufflinks	CDS	2429152	2429186	.	+	.	Parent=CUFF.71.3
1	Cufflinks	CDS	2429293	2429351	.	+	.	Parent=CUFF.71.3
1	Cufflinks	CDS	2429574	2429611	.	+	.	Parent=CUFF.71.3
1	Cufflinks	CDS	2429713	2429887	.	+	.	Parent=CUFF.71.3
1	Cufflinks	CDS	2430649	2433774	.	+	.	Parent=CUFF.71.3
1	Cufflinks	CDS	2433936	2434045	.	+	.	Parent=CUFF.71.3
1	Cufflinks	CDS	2434666	2434924	.	+	.	Parent=CUFF.71.3
1	Cufflinks	CDS	2435075	2435553	.	+	.	Parent=CUFF.71.3
1	Cufflinks	gene	2657655	2660215	.	+	.	ID=GRMZM2G035377
1	Cufflinks	mRNA	2657655	2660215	.	+	.	ID=CUFF.73.1;Parent=GRMZM2G035377
1	Cufflinks	CDS	2657655	2658316	.	+	.	Parent=CUFF.73.1
1	Cufflinks	CDS	2658704	2658948	.	+	.	Parent=CUFF.73.1
1	Cufflinks	CDS	2659132	2660215	.	+	.	Parent=CUFF.73.1
1	Cufflinks	mRNA	2657735	2659609	.	+	.	ID=PAC:20864059;Parent=GRMZM2G035377
1	Cufflinks	CDS	2657735	2658316	.	+	.	Parent=PAC:20864059
1	Cufflinks	CDS	2658704	2658948	.	+	.	Parent=PAC:20864059
1	Cufflinks	CDS	2659132	2659609	.	+	.	Parent=PAC:20864059
1	Cufflinks	gene	2685897	2692311	.	+	.	ID=GRMZM2G085691
1	Cufflinks	mRNA	2685897	2692311	.	+	.	ID=CUFF.78.1;Parent=GRMZM2G085691
1	Cufflinks	CDS	2685897	2686340	.	+	.	Parent=CUFF.78.1
1	Cufflinks	CDS	2687058	2687136	.	+	.	Parent=CUFF.78.1
1	Cufflinks	CDS	2687241	2687330	.	+	.	Parent=CUFF.78.1
1	Cufflinks	CDS	2687407	2687451	.	+	.	Parent=CUFF.78.1
1	Cufflinks	CDS	2687597	2687635	.	+	.	Parent=CUFF.78.1
1	Cufflinks	CDS	2687762	2687794	.	+	.	Parent=CUFF.78.1
1	Cufflinks	CDS	2687872	2687946	.	+	.	Parent=CUFF.78.1
1	Cufflinks	CDS	2690242	2690352	.	+	.	Parent=CUFF.78.1
1	Cufflinks	CDS	2690454	2690587	.	+	.	Parent=CUFF.78.1
1	Cufflinks	CDS	2691092	2691154	.	+	.	Parent=CUFF.78.1
1	Cufflinks	CDS	2691239	2691420	.	+	.	Parent=CUFF.78.1
1	Cufflinks	CDS	2691599	2692311	.	+	.	Parent=CUFF.78.1
1	Cufflinks	mRNA	2685911	2692311	.	+	.	ID=CUFF.78.2;Parent=GRMZM2G085691
1	Cufflinks	CDS	2685911	2686340	.	+	.	Parent=CUFF.78.2
1	Cufflinks	CDS	2687058	2687136	.	+	.	Parent=CUFF.78.2
1	Cufflinks	CDS	2687241	2687330	.	+	.	Parent=CUFF.78.2
1	Cufflinks	CDS	2687407	2687451	.	+	.	Parent=CUFF.78.2
1	Cufflinks	CDS	2687597	2687635	.	+	.	Parent=CUFF.78.2
1	Cufflinks	CDS	2687762	2687794	.	+	.	Parent=CUFF.78.2
1	Cufflinks	CDS	2687872	2687946	.	+	.	Parent=CUFF.78.2
1	Cufflinks	CDS	2690242	2690352	.	+	.	Parent=CUFF.78.2
1	Cufflinks	CDS	2690454	2690587	.	+	.	Parent=CUFF.78.2
1	Cufflinks	CDS	2690700	2690739	.	+	.	Parent=CUFF.78.2
1	Cufflinks	CDS	2690893	2690987	.	+	.	Parent=CUFF.78.2
1	Cufflinks	CDS	2691092	2691154	.	+	.	Parent=CUFF.78.2
1	Cufflinks	CDS	2691239	2691420	.	+	.	Parent=CUFF.78.2
1	Cufflinks	CDS	2691599	2692311	.	+	.	Parent=CUFF.78.2
1	Cufflinks	mRNA	2685932	2692311	.	+	.	ID=CUFF.78.3;Parent=GRMZM2G085691
1	Cufflinks	CDS	2685932	2686340	.	+	.	Parent=CUFF.78.3
1	Cufflinks	CDS	2687058	2687136	.	+	.	Parent=CUFF.78.3
1	Cufflinks	CDS	2687241	2687330	.	+	.	Parent=CUFF.78.3
1	Cufflinks	CDS	2687407	2687451	.	+	.	Parent=CUFF.78.3
1	Cufflinks	CDS	2687597	2687635	.	+	.	Parent=CUFF.78.3
1	Cufflinks	CDS	2687762	2687794	.	+	.	Parent=CUFF.78.3
1	Cufflinks	CDS	2687872	2687946	.	+	.	Parent=CUFF.78.3
1	Cufflinks	CDS	2690242	2690352	.	+	.	Parent=CUFF.78.3
1	Cufflinks	CDS	2690454	2690587	.	+	.	Parent=CUFF.78.3
1	Cufflinks	CDS	2690700	2690739	.	+	.	Parent=CUFF.78.3
1	Cufflinks	CDS	2691239	2691420	.	+	.	Parent=CUFF.78.3
1	Cufflinks	CDS	2691599	2692311	.	+	.	Parent=CUFF.78.3
1	Cufflinks	mRNA	2685961	2692112	.	+	.	ID=PAC:20868789;Parent=GRMZM2G085691
1	Cufflinks	CDS	2685961	2686340	.	+	.	Parent=PAC:20868789
1	Cufflinks	CDS	2687058	2687136	.	+	.	Parent=PAC:20868789
1	Cufflinks	CDS	2687241	2687330	.	+	.	Parent=PAC:20868789
1	Cufflinks	CDS	2687407	2687451	.	+	.	Parent=PAC:20868789
1	Cufflinks	CDS	2687597	2687635	.	+	.	Parent=PAC:20868789
1	Cufflinks	CDS	2687762	2687794	.	+	.	Parent=PAC:20868789
1	Cufflinks	CDS	2687872	2687946	.	+	.	Parent=PAC:20868789
1	Cufflinks	CDS	2690242	2690352	.	+	.	Parent=PAC:20868789
1	Cufflinks	CDS	2690454	2690587	.	+	.	Parent=PAC:20868789
1	Cufflinks	CDS	2690700	2690739	.	+	.	Parent=PAC:20868789
1	Cufflinks	CDS	2691092	2691154	.	+	.	Parent=PAC:20868789
1	Cufflinks	CDS	2691239	2691420	.	+	.	Parent=PAC:20868789
1	Cufflinks	CDS	2691599	2692112	.	+	.	Parent=PAC:20868789
1	Cufflinks	mRNA	2685961	2692112	.	+	.	ID=PAC:20868790;Parent=GRMZM2G085691
1	Cufflinks	CDS	2685961	2686024	.	+	.	Parent=PAC:20868790
1	Cufflinks	CDS	2686109	2686340	.	+	.	Parent=PAC:20868790
1	Cufflinks	CDS	2687058	2687136	.	+	.	Parent=PAC:20868790
1	Cufflinks	CDS	2687241	2687330	.	+	.	Parent=PAC:20868790
1	Cufflinks	CDS	2687407	2687451	.	+	.	Parent=PAC:20868790
1	Cufflinks	CDS	2687597	2687635	.	+	.	Parent=PAC:20868790
1	Cufflinks	CDS	2687762	2687794	.	+	.	Parent=PAC:20868790
1	Cufflinks	CDS	2687872	2687946	.	+	.	Parent=PAC:20868790
1	Cufflinks	CDS	2690242	2690352	.	+	.	Parent=PAC:20868790
1	Cufflinks	CDS	2690454	2690587	.	+	.	Parent=PAC:20868790
1	Cufflinks	CDS	2690700	2690739	.	+	.	Parent=PAC:20868790
1	Cufflinks	CDS	2691092	2691154	.	+	.	Parent=PAC:20868790
1	Cufflinks	CDS	2691239	2691420	.	+	.	Parent=PAC:20868790
1	Cufflinks	CDS	2691599	2692112	.	+	.	Parent=PAC:20868790
1	Cufflinks	mRNA	2689587	2692311	.	+	.	ID=CUFF.78.6;Parent=GRMZM2G085691
1	Cufflinks	CDS	2689587	2689597	.	+	.	Parent=CUFF.78.6
1	Cufflinks	CDS	2690242	2690352	.	+	.	Parent=CUFF.78.6
1	Cufflinks	CDS	2690454	2690587	.	+	.	Parent=CUFF.78.6
1	Cufflinks	CDS	2691092	2691154	.	+	.	Parent=CUFF.78.6
1	Cufflinks	CDS	2691239	2691420	.	+	.	Parent=CUFF.78.6
1	Cufflinks	CDS	2691599	2692311	.	+	.	Parent=CUFF.78.6
1	Cufflinks	mRNA	2691245	2692112	.	+	.	ID=PAC:20868791;Parent=GRMZM2G085691
1	Cufflinks	CDS	2691245	2691420	.	+	.	Parent=PAC:20868791
1	Cufflinks	CDS	2691599	2692112	.	+	.	Parent=PAC:20868791
1	Cufflinks	gene	2727605	2736332	.	+	.	ID=GRMZM2G085827
1	Cufflinks	mRNA	2727605	2736332	.	+	.	ID=CUFF.79.1;Parent=GRMZM2G085827
1	Cufflinks	CDS	2727605	2728041	.	+	.	Parent=CUFF.79.1
1	Cufflinks	CDS	2729270	2729445	.	+	.	Parent=CUFF.79.1
1	Cufflinks	CDS	2733886	2733944	.	+	.	Parent=CUFF.79.1
1	Cufflinks	CDS	2734031	2734132	.	+	.	Parent=CUFF.79.1
1	Cufflinks	CDS	2734251	2734406	.	+	.	Parent=CUFF.79.1
1	Cufflinks	CDS	2735213	2735311	.	+	.	Parent=CUFF.79.1
1	Cufflinks	CDS	2735648	2735777	.	+	.	Parent=CUFF.79.1
1	Cufflinks	CDS	2735861	2736332	.	+	.	Parent=CUFF.79.1
1	Cufflinks	mRNA	2727605	2736332	.	+	.	ID=CUFF.79.2;Parent=GRMZM2G085827
1	Cufflinks	CDS	2727605	2728041	.	+	.	Parent=CUFF.79.2
1	Cufflinks	CDS	2729270	2729445	.	+	.	Parent=CUFF.79.2
1	Cufflinks	CDS	2733875	2733944	.	+	.	Parent=CUFF.79.2
1	Cufflinks	CDS	2734031	2734132	.	+	.	Parent=CUFF.79.2
1	Cufflinks	CDS	2734251	2734406	.	+	.	Parent=CUFF.79.2
1	Cufflinks	CDS	2735213	2735311	.	+	.	Parent=CUFF.79.2
1	Cufflinks	CDS	2735648	2735777	.	+	.	Parent=CUFF.79.2
1	Cufflinks	CDS	2735861	2736332	.	+	.	Parent=CUFF.79.2
1	Cufflinks	mRNA	2727701	2736332	.	+	.	ID=CUFF.79.3;Parent=GRMZM2G085827
1	Cufflinks	CDS	2727701	2728041	.	+	.	Parent=CUFF.79.3
1	Cufflinks	CDS	2729270	2729445	.	+	.	Parent=CUFF.79.3
1	Cufflinks	CDS	2733875	2733944	.	+	.	Parent=CUFF.79.3
1	Cufflinks	CDS	2734031	2734132	.	+	.	Parent=CUFF.79.3
1	Cufflinks	CDS	2734251	2734406	.	+	.	Parent=CUFF.79.3
1	Cufflinks	CDS	2735213	2735311	.	+	.	Parent=CUFF.79.3
1	Cufflinks	CDS	2735641	2735777	.	+	.	Parent=CUFF.79.3
1	Cufflinks	CDS	2735861	2736332	.	+	.	Parent=CUFF.79.3
1	Cufflinks	mRNA	2727805	2736332	.	+	.	ID=CUFF.79.4;Parent=GRMZM2G085827
1	Cufflinks	CDS	2727805	2728041	.	+	.	Parent=CUFF.79.4
1	Cufflinks	CDS	2729270	2729445	.	+	.	Parent=CUFF.79.4
1	Cufflinks	CDS	2733886	2733944	.	+	.	Parent=CUFF.79.4
1	Cufflinks	CDS	2734031	2734132	.	+	.	Parent=CUFF.79.4
1	Cufflinks	CDS	2734251	2734406	.	+	.	Parent=CUFF.79.4
1	Cufflinks	CDS	2735213	2735311	.	+	.	Parent=CUFF.79.4
1	Cufflinks	CDS	2735641	2735777	.	+	.	Parent=CUFF.79.4
1	Cufflinks	CDS	2735861	2736332	.	+	.	Parent=CUFF.79.4
1	Cufflinks	mRNA	2727873	2736332	.	+	.	ID=CUFF.79.5;Parent=GRMZM2G085827
1	Cufflinks	CDS	2727873	2728041	.	+	.	Parent=CUFF.79.5
1	Cufflinks	CDS	2729270	2729445	.	+	.	Parent=CUFF.79.5
1	Cufflinks	CDS	2733880	2733944	.	+	.	Parent=CUFF.79.5
1	Cufflinks	CDS	2734031	2734132	.	+	.	Parent=CUFF.79.5
1	Cufflinks	CDS	2734251	2734406	.	+	.	Parent=CUFF.79.5
1	Cufflinks	CDS	2735213	2735311	.	+	.	Parent=CUFF.79.5
1	Cufflinks	CDS	2735641	2735777	.	+	.	Parent=CUFF.79.5
1	Cufflinks	CDS	2735861	2736332	.	+	.	Parent=CUFF.79.5
1	Cufflinks	mRNA	2727905	2735967	.	+	.	ID=PAC:20862060;Parent=GRMZM2G085827
1	Cufflinks	CDS	2727905	2728041	.	+	.	Parent=PAC:20862060
1	Cufflinks	CDS	2729270	2729445	.	+	.	Parent=PAC:20862060
1	Cufflinks	CDS	2733880	2733944	.	+	.	Parent=PAC:20862060
1	Cufflinks	CDS	2734031	2734132	.	+	.	Parent=PAC:20862060
1	Cufflinks	CDS	2734251	2734406	.	+	.	Parent=PAC:20862060
1	Cufflinks	CDS	2735213	2735311	.	+	.	Parent=PAC:20862060
1	Cufflinks	CDS	2735648	2735777	.	+	.	Parent=PAC:20862060
1	Cufflinks	CDS	2735861	2735967	.	+	.	Parent=PAC:20862060
1	Cufflinks	mRNA	2734058	2735967	.	+	.	ID=PAC:20862061;Parent=GRMZM2G085827
1	Cufflinks	CDS	2734058	2734132	.	+	.	Parent=PAC:20862061
1	Cufflinks	CDS	2734251	2734406	.	+	.	Parent=PAC:20862061
1	Cufflinks	CDS	2735213	2735311	.	+	.	Parent=PAC:20862061
1	Cufflinks	CDS	2735648	2735777	.	+	.	Parent=PAC:20862061
1	Cufflinks	CDS	2735861	2735967	.	+	.	Parent=PAC:20862061
1	Cufflinks	mRNA	2735320	2736332	.	+	.	ID=CUFF.79.8;Parent=GRMZM2G085827
1	Cufflinks	CDS	2735320	2735385	.	+	.	Parent=CUFF.79.8
1	Cufflinks	CDS	2735648	2735777	.	+	.	Parent=CUFF.79.8
1	Cufflinks	CDS	2735861	2736332	.	+	.	Parent=CUFF.79.8
1	Cufflinks	gene	2741518	2750634	.	+	.	ID=GRMZM2G085885
1	Cufflinks	mRNA	2741518	2750634	.	+	.	ID=CUFF.82.1;Parent=GRMZM2G085885
1	Cufflinks	CDS	2741518	2741734	.	+	.	Parent=CUFF.82.1
1	Cufflinks	CDS	2745529	2745708	.	+	.	Parent=CUFF.82.1
1	Cufflinks	CDS	2745824	2745912	.	+	.	Parent=CUFF.82.1
1	Cufflinks	CDS	2748405	2749247	.	+	.	Parent=CUFF.82.1
1	Cufflinks	CDS	2750214	2750634	.	+	.	Parent=CUFF.82.1
1	Cufflinks	mRNA	2741616	2750634	.	+	.	ID=CUFF.82.2;Parent=GRMZM2G085885
1	Cufflinks	CDS	2741616	2741734	.	+	.	Parent=CUFF.82.2
1	Cufflinks	CDS	2745529	2745708	.	+	.	Parent=CUFF.82.2
1	Cufflinks	CDS	2745824	2745912	.	+	.	Parent=CUFF.82.2
1	Cufflinks	CDS	2748132	2748213	.	+	.	Parent=CUFF.82.2
1	Cufflinks	CDS	2748405	2749247	.	+	.	Parent=CUFF.82.2
1	Cufflinks	CDS	2750214	2750634	.	+	.	Parent=CUFF.82.2
1	Cufflinks	mRNA	2741619	2750634	.	+	.	ID=CUFF.82.3;Parent=GRMZM2G085885
1	Cufflinks	CDS	2741619	2741734	.	+	.	Parent=CUFF.82.3
1	Cufflinks	CDS	2748405	2749247	.	+	.	Parent=CUFF.82.3
1	Cufflinks	CDS	2750214	2750634	.	+	.	Parent=CUFF.82.3
1	Cufflinks	mRNA	2748500	2750425	.	+	.	ID=PAC:20868286;Parent=GRMZM2G085885
1	Cufflinks	CDS	2748500	2749247	.	+	.	Parent=PAC:20868286
1	Cufflinks	CDS	2750214	2750425	.	+	.	Parent=PAC:20868286
1	Cufflinks	gene	2753193	2755394	.	+	.	ID=GRMZM2G086269
1	Cufflinks	mRNA	2753193	2755394	.	+	.	ID=PAC:20862015;Parent=GRMZM2G086269
1	Cufflinks	CDS	2753193	2753507	.	+	.	Parent=PAC:20862015
1	Cufflinks	CDS	2753595	2755394	.	+	.	Parent=PAC:20862015
1	Cufflinks	gene	2783956	2785995	.	+	.	ID=GRMZM2G042552
1	Cufflinks	mRNA	2783956	2785995	.	+	.	ID=CUFF.83.1;Parent=GRMZM2G042552
1	Cufflinks	CDS	2783956	2784147	.	+	.	Parent=CUFF.83.1
1	Cufflinks	CDS	2784250	2784326	.	+	.	Parent=CUFF.83.1
1	Cufflinks	CDS	2784420	2784567	.	+	.	Parent=CUFF.83.1
1	Cufflinks	CDS	2785240	2785361	.	+	.	Parent=CUFF.83.1
1	Cufflinks	CDS	2785467	2785661	.	+	.	Parent=CUFF.83.1
1	Cufflinks	CDS	2785763	2785995	.	+	.	Parent=CUFF.83.1
1	Cufflinks	mRNA	2784036	2785840	.	+	.	ID=PAC:20867738;Parent=GRMZM2G042552
1	Cufflinks	CDS	2784036	2784147	.	+	.	Parent=PAC:20867738
1	Cufflinks	CDS	2784214	2784326	.	+	.	Parent=PAC:20867738
1	Cufflinks	CDS	2784420	2784522	.	+	.	Parent=PAC:20867738
1	Cufflinks	CDS	2785240	2785361	.	+	.	Parent=PAC:20867738
1	Cufflinks	CDS	2785467	2785661	.	+	.	Parent=PAC:20867738
1	Cufflinks	CDS	2785763	2785840	.	+	.	Parent=PAC:20867738
1	Cufflinks	mRNA	2784036	2785840	.	+	.	ID=PAC:20867739;Parent=GRMZM2G042552
1	Cufflinks	CDS	2784036	2784147	.	+	.	Parent=PAC:20867739
1	Cufflinks	CDS	2784250	2784326	.	+	.	Parent=PAC:20867739
1	Cufflinks	CDS	2784420	2784522	.	+	.	Parent=PAC:20867739
1	Cufflinks	CDS	2785240	2785361	.	+	.	Parent=PAC:20867739
1	Cufflinks	CDS	2785467	2785661	.	+	.	Parent=PAC:20867739
1	Cufflinks	CDS	2785763	2785840	.	+	.	Parent=PAC:20867739
1	Cufflinks	mRNA	2785284	2785840	.	+	.	ID=PAC:20867740;Parent=GRMZM2G042552
1	Cufflinks	CDS	2785284	2785361	.	+	.	Parent=PAC:20867740
1	Cufflinks	CDS	2785467	2785661	.	+	.	Parent=PAC:20867740
1	Cufflinks	CDS	2785763	2785840	.	+	.	Parent=PAC:20867740
1	Cufflinks	gene	2793326	2800664	.	+	.	ID=GRMZM2G042250
1	Cufflinks	mRNA	2793326	2800664	.	+	.	ID=CUFF.88.1;Parent=GRMZM2G042250
1	Cufflinks	CDS	2793326	2793868	.	+	.	Parent=CUFF.88.1
1	Cufflinks	CDS	2794288	2794604	.	+	.	Parent=CUFF.88.1
1	Cufflinks	CDS	2794685	2794844	.	+	.	Parent=CUFF.88.1
1	Cufflinks	CDS	2795176	2795258	.	+	.	Parent=CUFF.88.1
1	Cufflinks	CDS	2795358	2795448	.	+	.	Parent=CUFF.88.1
1	Cufflinks	CDS	2795543	2795638	.	+	.	Parent=CUFF.88.1
1	Cufflinks	CDS	2795957	2796070	.	+	.	Parent=CUFF.88.1
1	Cufflinks	CDS	2796167	2796250	.	+	.	Parent=CUFF.88.1
1	Cufflinks	CDS	2796344	2796499	.	+	.	Parent=CUFF.88.1
1	Cufflinks	CDS	2796592	2796666	.	+	.	Parent=CUFF.88.1
1	Cufflinks	CDS	2796901	2797007	.	+	.	Parent=CUFF.88.1
1	Cufflinks	CDS	2797096	2797279	.	+	.	Parent=CUFF.88.1
1	Cufflinks	CDS	2797859	2798047	.	+	.	Parent=CUFF.88.1
1	Cufflinks	CDS	2798196	2798276	.	+	.	Parent=CUFF.88.1
1	Cufflinks	CDS	2798681	2798815	.	+	.	Parent=CUFF.88.1
1	Cufflinks	CDS	2799267	2799592	.	+	.	Parent=CUFF.88.1
1	Cufflinks	CDS	2799721	2799826	.	+	.	Parent=CUFF.88.1
1	Cufflinks	CDS	2800077	2800226	.	+	.	Parent=CUFF.88.1
1	Cufflinks	CDS	2800309	2800664	.	+	.	Parent=CUFF.88.1
1	Cufflinks	mRNA	2793934	2800664	.	+	.	ID=CUFF.88.2;Parent=GRMZM2G042250
1	Cufflinks	CDS	2793934	2794022	.	+	.	Parent=CUFF.88.2
1	Cufflinks	CDS	2794288	2794604	.	+	.	Parent=CUFF.88.2
1	Cufflinks	CDS	2794685	2794844	.	+	.	Parent=CUFF.88.2
1	Cufflinks	CDS	2795176	2795258	.	+	.	Parent=CUFF.88.2
1	Cufflinks	CDS	2795358	2795448	.	+	.	Parent=CUFF.88.2
1	Cufflinks	CDS	2795543	2795638	.	+	.	Parent=CUFF.88.2
1	Cufflinks	CDS	2795957	2796070	.	+	.	Parent=CUFF.88.2
1	Cufflinks	CDS	2796167	2796250	.	+	.	Parent=CUFF.88.2
1	Cufflinks	CDS	2796344	2796499	.	+	.	Parent=CUFF.88.2
1	Cufflinks	CDS	2796592	2796666	.	+	.	Parent=CUFF.88.2
1	Cufflinks	CDS	2796901	2797007	.	+	.	Parent=CUFF.88.2
1	Cufflinks	CDS	2797096	2797279	.	+	.	Parent=CUFF.88.2
1	Cufflinks	CDS	2797859	2798047	.	+	.	Parent=CUFF.88.2
1	Cufflinks	CDS	2798196	2798276	.	+	.	Parent=CUFF.88.2
1	Cufflinks	CDS	2798681	2798815	.	+	.	Parent=CUFF.88.2
1	Cufflinks	CDS	2799267	2799592	.	+	.	Parent=CUFF.88.2
1	Cufflinks	CDS	2799721	2799826	.	+	.	Parent=CUFF.88.2
1	Cufflinks	CDS	2800077	2800226	.	+	.	Parent=CUFF.88.2
1	Cufflinks	CDS	2800309	2800664	.	+	.	Parent=CUFF.88.2
1	Cufflinks	mRNA	2793974	2800664	.	+	.	ID=CUFF.88.3;Parent=GRMZM2G042250
1	Cufflinks	CDS	2793974	2794022	.	+	.	Parent=CUFF.88.3
1	Cufflinks	CDS	2794288	2794604	.	+	.	Parent=CUFF.88.3
1	Cufflinks	CDS	2794685	2794844	.	+	.	Parent=CUFF.88.3
1	Cufflinks	CDS	2795176	2795258	.	+	.	Parent=CUFF.88.3
1	Cufflinks	CDS	2795358	2795448	.	+	.	Parent=CUFF.88.3
1	Cufflinks	CDS	2795543	2795638	.	+	.	Parent=CUFF.88.3
1	Cufflinks	CDS	2795957	2796070	.	+	.	Parent=CUFF.88.3
1	Cufflinks	CDS	2796167	2796250	.	+	.	Parent=CUFF.88.3
1	Cufflinks	CDS	2796344	2796499	.	+	.	Parent=CUFF.88.3
1	Cufflinks	CDS	2796592	2796666	.	+	.	Parent=CUFF.88.3
1	Cufflinks	CDS	2796901	2797007	.	+	.	Parent=CUFF.88.3
1	Cufflinks	CDS	2797096	2797279	.	+	.	Parent=CUFF.88.3
1	Cufflinks	CDS	2797859	2798047	.	+	.	Parent=CUFF.88.3
1	Cufflinks	CDS	2798196	2798276	.	+	.	Parent=CUFF.88.3
1	Cufflinks	CDS	2798681	2798815	.	+	.	Parent=CUFF.88.3
1	Cufflinks	CDS	2799267	2799592	.	+	.	Parent=CUFF.88.3
1	Cufflinks	CDS	2799721	2799896	.	+	.	Parent=CUFF.88.3
1	Cufflinks	CDS	2800077	2800226	.	+	.	Parent=CUFF.88.3
1	Cufflinks	CDS	2800309	2800664	.	+	.	Parent=CUFF.88.3
1	Cufflinks	mRNA	2794366	2798830	.	+	.	ID=PAC:20866994;Parent=GRMZM2G042250
1	Cufflinks	CDS	2794366	2794604	.	+	.	Parent=PAC:20866994
1	Cufflinks	CDS	2794685	2794844	.	+	.	Parent=PAC:20866994
1	Cufflinks	CDS	2795176	2795258	.	+	.	Parent=PAC:20866994
1	Cufflinks	CDS	2795358	2795448	.	+	.	Parent=PAC:20866994
1	Cufflinks	CDS	2795543	2795638	.	+	.	Parent=PAC:20866994
1	Cufflinks	CDS	2795957	2796070	.	+	.	Parent=PAC:20866994
1	Cufflinks	CDS	2796167	2796250	.	+	.	Parent=PAC:20866994
1	Cufflinks	CDS	2796344	2796499	.	+	.	Parent=PAC:20866994
1	Cufflinks	CDS	2796592	2796666	.	+	.	Parent=PAC:20866994
1	Cufflinks	CDS	2796901	2797007	.	+	.	Parent=PAC:20866994
1	Cufflinks	CDS	2797096	2797279	.	+	.	Parent=PAC:20866994
1	Cufflinks	CDS	2797859	2798047	.	+	.	Parent=PAC:20866994
1	Cufflinks	CDS	2798196	2798276	.	+	.	Parent=PAC:20866994
1	Cufflinks	CDS	2798681	2798830	.	+	.	Parent=PAC:20866994
1	Cufflinks	mRNA	2794366	2800455	.	+	.	ID=PAC:20866992;Parent=GRMZM2G042250
1	Cufflinks	CDS	2794366	2794604	.	+	.	Parent=PAC:20866992
1	Cufflinks	CDS	2794685	2794844	.	+	.	Parent=PAC:20866992
1	Cufflinks	CDS	2795176	2795258	.	+	.	Parent=PAC:20866992
1	Cufflinks	CDS	2795358	2795448	.	+	.	Parent=PAC:20866992
1	Cufflinks	CDS	2795543	2795638	.	+	.	Parent=PAC:20866992
1	Cufflinks	CDS	2795957	2796070	.	+	.	Parent=PAC:20866992
1	Cufflinks	CDS	2796167	2796250	.	+	.	Parent=PAC:20866992
1	Cufflinks	CDS	2796344	2796499	.	+	.	Parent=PAC:20866992
1	Cufflinks	CDS	2796592	2796666	.	+	.	Parent=PAC:20866992
1	Cufflinks	CDS	2796901	2797007	.	+	.	Parent=PAC:20866992
1	Cufflinks	CDS	2797096	2797279	.	+	.	Parent=PAC:20866992
1	Cufflinks	CDS	2797859	2798047	.	+	.	Parent=PAC:20866992
1	Cufflinks	CDS	2798196	2798276	.	+	.	Parent=PAC:20866992
1	Cufflinks	CDS	2798681	2798815	.	+	.	Parent=PAC:20866992
1	Cufflinks	CDS	2799267	2799592	.	+	.	Parent=PAC:20866992
1	Cufflinks	CDS	2799721	2799826	.	+	.	Parent=PAC:20866992
1	Cufflinks	CDS	2800077	2800226	.	+	.	Parent=PAC:20866992
1	Cufflinks	CDS	2800309	2800455	.	+	.	Parent=PAC:20866992
1	Cufflinks	mRNA	2794366	2800613	.	+	.	ID=PAC:20866991;Parent=GRMZM2G042250
1	Cufflinks	CDS	2794366	2794604	.	+	.	Parent=PAC:20866991
1	Cufflinks	CDS	2794685	2794844	.	+	.	Parent=PAC:20866991
1	Cufflinks	CDS	2795176	2795258	.	+	.	Parent=PAC:20866991
1	Cufflinks	CDS	2795358	2795448	.	+	.	Parent=PAC:20866991
1	Cufflinks	CDS	2795543	2795638	.	+	.	Parent=PAC:20866991
1	Cufflinks	CDS	2795957	2796070	.	+	.	Parent=PAC:20866991
1	Cufflinks	CDS	2796167	2796250	.	+	.	Parent=PAC:20866991
1	Cufflinks	CDS	2796344	2796499	.	+	.	Parent=PAC:20866991
1	Cufflinks	CDS	2796592	2796666	.	+	.	Parent=PAC:20866991
1	Cufflinks	CDS	2796901	2797007	.	+	.	Parent=PAC:20866991
1	Cufflinks	CDS	2797096	2797279	.	+	.	Parent=PAC:20866991
1	Cufflinks	CDS	2797859	2798047	.	+	.	Parent=PAC:20866991
1	Cufflinks	CDS	2798196	2798276	.	+	.	Parent=PAC:20866991
1	Cufflinks	CDS	2798681	2798815	.	+	.	Parent=PAC:20866991
1	Cufflinks	CDS	2799267	2799592	.	+	.	Parent=PAC:20866991
1	Cufflinks	CDS	2799721	2799896	.	+	.	Parent=PAC:20866991
1	Cufflinks	CDS	2800077	2800226	.	+	.	Parent=PAC:20866991
1	Cufflinks	CDS	2800309	2800613	.	+	.	Parent=PAC:20866991
1	Cufflinks	gene	2841597	2842103	.	+	.	ID=GRMZM5G802392
1	Cufflinks	mRNA	2841597	2842103	.	+	.	ID=PAC:20863486;Parent=GRMZM5G802392
1	Cufflinks	CDS	2841597	2842103	.	+	.	Parent=PAC:20863486
1	Cufflinks	gene	2858784	2871329	.	+	.	ID=GRMZM2G006673
1	Cufflinks	mRNA	2858784	2871278	.	+	.	ID=PAC:20869095;Parent=GRMZM2G006673
1	Cufflinks	CDS	2858784	2858810	.	+	.	Parent=PAC:20869095
1	Cufflinks	CDS	2859657	2859740	.	+	.	Parent=PAC:20869095
1	Cufflinks	CDS	2859918	2859992	.	+	.	Parent=PAC:20869095
1	Cufflinks	CDS	2860308	2860398	.	+	.	Parent=PAC:20869095
1	Cufflinks	CDS	2860536	2860681	.	+	.	Parent=PAC:20869095
1	Cufflinks	CDS	2860781	2860852	.	+	.	Parent=PAC:20869095
1	Cufflinks	CDS	2866329	2866401	.	+	.	Parent=PAC:20869095
1	Cufflinks	CDS	2866512	2866577	.	+	.	Parent=PAC:20869095
1	Cufflinks	CDS	2866722	2866768	.	+	.	Parent=PAC:20869095
1	Cufflinks	CDS	2866886	2866957	.	+	.	Parent=PAC:20869095
1	Cufflinks	CDS	2867076	2867204	.	+	.	Parent=PAC:20869095
1	Cufflinks	CDS	2867280	2867345	.	+	.	Parent=PAC:20869095
1	Cufflinks	CDS	2867556	2867597	.	+	.	Parent=PAC:20869095
1	Cufflinks	CDS	2868445	2868561	.	+	.	Parent=PAC:20869095
1	Cufflinks	CDS	2868654	2868736	.	+	.	Parent=PAC:20869095
1	Cufflinks	CDS	2869083	2869149	.	+	.	Parent=PAC:20869095
1	Cufflinks	CDS	2869911	2869982	.	+	.	Parent=PAC:20869095
1	Cufflinks	CDS	2870136	2870186	.	+	.	Parent=PAC:20869095
1	Cufflinks	CDS	2870640	2870699	.	+	.	Parent=PAC:20869095
1	Cufflinks	CDS	2870794	2870946	.	+	.	Parent=PAC:20869095
1	Cufflinks	CDS	2871057	2871278	.	+	.	Parent=PAC:20869095
1	Cufflinks	mRNA	2858784	2871329	.	+	.	ID=CUFF.91.2;Parent=GRMZM2G006673
1	Cufflinks	CDS	2858784	2859066	.	+	.	Parent=CUFF.91.2
1	Cufflinks	CDS	2859657	2859740	.	+	.	Parent=CUFF.91.2
1	Cufflinks	CDS	2859918	2859992	.	+	.	Parent=CUFF.91.2
1	Cufflinks	CDS	2860308	2860398	.	+	.	Parent=CUFF.91.2
1	Cufflinks	CDS	2860536	2860681	.	+	.	Parent=CUFF.91.2
1	Cufflinks	CDS	2860781	2860852	.	+	.	Parent=CUFF.91.2
1	Cufflinks	CDS	2866329	2866401	.	+	.	Parent=CUFF.91.2
1	Cufflinks	CDS	2866512	2866577	.	+	.	Parent=CUFF.91.2
1	Cufflinks	CDS	2866722	2866768	.	+	.	Parent=CUFF.91.2
1	Cufflinks	CDS	2866886	2866957	.	+	.	Parent=CUFF.91.2
1	Cufflinks	CDS	2867076	2867204	.	+	.	Parent=CUFF.91.2
1	Cufflinks	CDS	2867280	2867345	.	+	.	Parent=CUFF.91.2
1	Cufflinks	CDS	2867556	2867597	.	+	.	Parent=CUFF.91.2
1	Cufflinks	CDS	2868445	2868561	.	+	.	Parent=CUFF.91.2
1	Cufflinks	CDS	2869087	2869149	.	+	.	Parent=CUFF.91.2
1	Cufflinks	CDS	2869911	2869982	.	+	.	Parent=CUFF.91.2
1	Cufflinks	CDS	2870136	2870186	.	+	.	Parent=CUFF.91.2
1	Cufflinks	CDS	2870640	2870699	.	+	.	Parent=CUFF.91.2
1	Cufflinks	CDS	2870794	2870946	.	+	.	Parent=CUFF.91.2
1	Cufflinks	CDS	2871057	2871329	.	+	.	Parent=CUFF.91.2
1	Cufflinks	mRNA	2859091	2871278	.	+	.	ID=PAC:20869094;Parent=GRMZM2G006673
1	Cufflinks	CDS	2859091	2859219	.	+	.	Parent=PAC:20869094
1	Cufflinks	CDS	2859657	2859740	.	+	.	Parent=PAC:20869094
1	Cufflinks	CDS	2859918	2859992	.	+	.	Parent=PAC:20869094
1	Cufflinks	CDS	2860308	2860398	.	+	.	Parent=PAC:20869094
1	Cufflinks	CDS	2860536	2860681	.	+	.	Parent=PAC:20869094
1	Cufflinks	CDS	2860781	2860852	.	+	.	Parent=PAC:20869094
1	Cufflinks	CDS	2866329	2866401	.	+	.	Parent=PAC:20869094
1	Cufflinks	CDS	2866512	2866577	.	+	.	Parent=PAC:20869094
1	Cufflinks	CDS	2866722	2866768	.	+	.	Parent=PAC:20869094
1	Cufflinks	CDS	2866886	2866957	.	+	.	Parent=PAC:20869094
1	Cufflinks	CDS	2867076	2867204	.	+	.	Parent=PAC:20869094
1	Cufflinks	CDS	2867280	2867345	.	+	.	Parent=PAC:20869094
1	Cufflinks	CDS	2867556	2867597	.	+	.	Parent=PAC:20869094
1	Cufflinks	CDS	2868445	2868561	.	+	.	Parent=PAC:20869094
1	Cufflinks	CDS	2868654	2868736	.	+	.	Parent=PAC:20869094
1	Cufflinks	CDS	2869083	2869149	.	+	.	Parent=PAC:20869094
1	Cufflinks	CDS	2869911	2869982	.	+	.	Parent=PAC:20869094
1	Cufflinks	CDS	2870136	2870186	.	+	.	Parent=PAC:20869094
1	Cufflinks	CDS	2870640	2870699	.	+	.	Parent=PAC:20869094
1	Cufflinks	CDS	2870794	2870946	.	+	.	Parent=PAC:20869094
1	Cufflinks	CDS	2871057	2871278	.	+	.	Parent=PAC:20869094
1	Cufflinks	gene	2873524	2876717	.	+	.	ID=GRMZM2G007025
1	Cufflinks	mRNA	2873524	2876717	.	+	.	ID=CUFF.89.1;Parent=GRMZM2G007025
1	Cufflinks	CDS	2873524	2873923	.	+	.	Parent=CUFF.89.1
1	Cufflinks	CDS	2874083	2874213	.	+	.	Parent=CUFF.89.1
1	Cufflinks	CDS	2875298	2875455	.	+	.	Parent=CUFF.89.1
1	Cufflinks	CDS	2875536	2876717	.	+	.	Parent=CUFF.89.1
1	Cufflinks	mRNA	2873600	2876717	.	+	.	ID=CUFF.89.2;Parent=GRMZM2G007025
1	Cufflinks	CDS	2873600	2873923	.	+	.	Parent=CUFF.89.2
1	Cufflinks	CDS	2874083	2874213	.	+	.	Parent=CUFF.89.2
1	Cufflinks	CDS	2875298	2875455	.	+	.	Parent=CUFF.89.2
1	Cufflinks	CDS	2875546	2876717	.	+	.	Parent=CUFF.89.2
1	Cufflinks	mRNA	2873759	2875921	.	+	.	ID=PAC:20869814;Parent=GRMZM2G007025
1	Cufflinks	CDS	2873759	2873923	.	+	.	Parent=PAC:20869814
1	Cufflinks	CDS	2874083	2874213	.	+	.	Parent=PAC:20869814
1	Cufflinks	CDS	2875298	2875455	.	+	.	Parent=PAC:20869814
1	Cufflinks	CDS	2875536	2875921	.	+	.	Parent=PAC:20869814
1	Cufflinks	gene	2927578	2928137	.	+	.	ID=GRMZM2G436286
1	Cufflinks	mRNA	2927578	2928137	.	+	.	ID=PAC:20871410;Parent=GRMZM2G436286
1	Cufflinks	CDS	2927578	2927606	.	+	.	Parent=PAC:20871410
1	Cufflinks	CDS	2927684	2927799	.	+	.	Parent=PAC:20871410
1	Cufflinks	CDS	2927908	2928137	.	+	.	Parent=PAC:20871410
1	Cufflinks	gene	2937102	2942114	.	+	.	ID=GRMZM2G137366
1	Cufflinks	mRNA	2937102	2942114	.	+	.	ID=CUFF.92.1;Parent=GRMZM2G137366
1	Cufflinks	CDS	2937102	2937588	.	+	.	Parent=CUFF.92.1
1	Cufflinks	CDS	2937889	2938035	.	+	.	Parent=CUFF.92.1
1	Cufflinks	CDS	2938277	2938382	.	+	.	Parent=CUFF.92.1
1	Cufflinks	CDS	2938458	2938504	.	+	.	Parent=CUFF.92.1
1	Cufflinks	CDS	2938600	2938767	.	+	.	Parent=CUFF.92.1
1	Cufflinks	CDS	2939764	2939863	.	+	.	Parent=CUFF.92.1
1	Cufflinks	CDS	2940585	2940671	.	+	.	Parent=CUFF.92.1
1	Cufflinks	CDS	2940769	2942114	.	+	.	Parent=CUFF.92.1
1	Cufflinks	mRNA	2937134	2939730	.	+	.	ID=CUFF.92.2;Parent=GRMZM2G137366
1	Cufflinks	CDS	2937134	2937588	.	+	.	Parent=CUFF.92.2
1	Cufflinks	CDS	2937889	2938035	.	+	.	Parent=CUFF.92.2
1	Cufflinks	CDS	2938277	2938382	.	+	.	Parent=CUFF.92.2
1	Cufflinks	CDS	2938458	2938504	.	+	.	Parent=CUFF.92.2
1	Cufflinks	CDS	2938600	2938767	.	+	.	Parent=CUFF.92.2
1	Cufflinks	CDS	2939692	2939730	.	+	.	Parent=CUFF.92.2
1	Cufflinks	mRNA	2937583	2941932	.	+	.	ID=PAC:20865268;Parent=GRMZM2G137366
1	Cufflinks	CDS	2937583	2937588	.	+	.	Parent=PAC:20865268
1	Cufflinks	CDS	2937889	2938035	.	+	.	Parent=PAC:20865268
1	Cufflinks	CDS	2938277	2938382	.	+	.	Parent=PAC:20865268
1	Cufflinks	CDS	2938458	2938504	.	+	.	Parent=PAC:20865268
1	Cufflinks	CDS	2938600	2938767	.	+	.	Parent=PAC:20865268
1	Cufflinks	CDS	2939764	2939863	.	+	.	Parent=PAC:20865268
1	Cufflinks	CDS	2940580	2940671	.	+	.	Parent=PAC:20865268
1	Cufflinks	CDS	2940769	2941932	.	+	.	Parent=PAC:20865268
1	Cufflinks	mRNA	2938244	2940664	.	+	.	ID=PAC:20865269;Parent=GRMZM2G137366
1	Cufflinks	CDS	2938244	2938382	.	+	.	Parent=PAC:20865269
1	Cufflinks	CDS	2938458	2938504	.	+	.	Parent=PAC:20865269
1	Cufflinks	CDS	2938600	2938767	.	+	.	Parent=PAC:20865269
1	Cufflinks	CDS	2939764	2939863	.	+	.	Parent=PAC:20865269
1	Cufflinks	CDS	2940585	2940664	.	+	.	Parent=PAC:20865269
1	Cufflinks	gene	2956696	2958187	.	+	.	ID=GRMZM2G137352
1	Cufflinks	mRNA	2956696	2958187	.	+	.	ID=CUFF.93.1;Parent=GRMZM2G137352
1	Cufflinks	CDS	2956696	2957052	.	+	.	Parent=CUFF.93.1
1	Cufflinks	CDS	2957273	2957299	.	+	.	Parent=CUFF.93.1
1	Cufflinks	CDS	2957377	2957464	.	+	.	Parent=CUFF.93.1
1	Cufflinks	CDS	2957589	2957670	.	+	.	Parent=CUFF.93.1
1	Cufflinks	CDS	2957805	2958187	.	+	.	Parent=CUFF.93.1
1	Cufflinks	mRNA	2956696	2958187	.	+	.	ID=CUFF.93.2;Parent=GRMZM2G137352
1	Cufflinks	CDS	2956696	2957052	.	+	.	Parent=CUFF.93.2
1	Cufflinks	CDS	2957246	2957299	.	+	.	Parent=CUFF.93.2
1	Cufflinks	CDS	2957377	2957464	.	+	.	Parent=CUFF.93.2
1	Cufflinks	CDS	2957805	2958187	.	+	.	Parent=CUFF.93.2
1	Cufflinks	mRNA	2956926	2957997	.	+	.	ID=PAC:20869464;Parent=GRMZM2G137352
1	Cufflinks	CDS	2956926	2957052	.	+	.	Parent=PAC:20869464
1	Cufflinks	CDS	2957377	2957464	.	+	.	Parent=PAC:20869464
1	Cufflinks	CDS	2957805	2957997	.	+	.	Parent=PAC:20869464
1	Cufflinks	mRNA	2956926	2958005	.	+	.	ID=PAC:20869463;Parent=GRMZM2G137352
1	Cufflinks	CDS	2956926	2957052	.	+	.	Parent=PAC:20869463
1	Cufflinks	CDS	2957246	2957299	.	+	.	Parent=PAC:20869463
1	Cufflinks	CDS	2957377	2957464	.	+	.	Parent=PAC:20869463
1	Cufflinks	CDS	2957589	2957670	.	+	.	Parent=PAC:20869463
1	Cufflinks	CDS	2957805	2958005	.	+	.	Parent=PAC:20869463
1	Cufflinks	gene	3009365	3027937	.	+	.	ID=GRMZM2G137236
1	Cufflinks	mRNA	3009365	3027937	.	+	.	ID=CUFF.99.1;Parent=GRMZM2G137236
1	Cufflinks	CDS	3009365	3009799	.	+	.	Parent=CUFF.99.1
1	Cufflinks	CDS	3012212	3012343	.	+	.	Parent=CUFF.99.1
1	Cufflinks	CDS	3012474	3012599	.	+	.	Parent=CUFF.99.1
1	Cufflinks	CDS	3013616	3013678	.	+	.	Parent=CUFF.99.1
1	Cufflinks	CDS	3013761	3013858	.	+	.	Parent=CUFF.99.1
1	Cufflinks	CDS	3013938	3014145	.	+	.	Parent=CUFF.99.1
1	Cufflinks	CDS	3014798	3014869	.	+	.	Parent=CUFF.99.1
1	Cufflinks	CDS	3014947	3015039	.	+	.	Parent=CUFF.99.1
1	Cufflinks	CDS	3015126	3015227	.	+	.	Parent=CUFF.99.1
1	Cufflinks	CDS	3015350	3015447	.	+	.	Parent=CUFF.99.1
1	Cufflinks	CDS	3020993	3021074	.	+	.	Parent=CUFF.99.1
1	Cufflinks	CDS	3021180	3021268	.	+	.	Parent=CUFF.99.1
1	Cufflinks	CDS	3023711	3023816	.	+	.	Parent=CUFF.99.1
1	Cufflinks	CDS	3023898	3023963	.	+	.	Parent=CUFF.99.1
1	Cufflinks	CDS	3024223	3024329	.	+	.	Parent=CUFF.99.1
1	Cufflinks	CDS	3024415	3024519	.	+	.	Parent=CUFF.99.1
1	Cufflinks	CDS	3024613	3024733	.	+	.	Parent=CUFF.99.1
1	Cufflinks	CDS	3024829	3025332	.	+	.	Parent=CUFF.99.1
1	Cufflinks	CDS	3025456	3025536	.	+	.	Parent=CUFF.99.1
1	Cufflinks	CDS	3025639	3025803	.	+	.	Parent=CUFF.99.1
1	Cufflinks	CDS	3025889	3025975	.	+	.	Parent=CUFF.99.1
1	Cufflinks	CDS	3026074	3026199	.	+	.	Parent=CUFF.99.1
1	Cufflinks	CDS	3026356	3026436	.	+	.	Parent=CUFF.99.1
1	Cufflinks	CDS	3026512	3026583	.	+	.	Parent=CUFF.99.1
1	Cufflinks	CDS	3027163	3027242	.	+	.	Parent=CUFF.99.1
1	Cufflinks	CDS	3027332	3027937	.	+	.	Parent=CUFF.99.1
1	Cufflinks	mRNA	3009389	3027937	.	+	.	ID=CUFF.99.2;Parent=GRMZM2G137236
1	Cufflinks	CDS	3009389	3009799	.	+	.	Parent=CUFF.99.2
1	Cufflinks	CDS	3010473	3010628	.	+	.	Parent=CUFF.99.2
1	Cufflinks	CDS	3012212	3012343	.	+	.	Parent=CUFF.99.2
1	Cufflinks	CDS	3012474	3012599	.	+	.	Parent=CUFF.99.2
1	Cufflinks	CDS	3013616	3013678	.	+	.	Parent=CUFF.99.2
1	Cufflinks	CDS	3013761	3013858	.	+	.	Parent=CUFF.99.2
1	Cufflinks	CDS	3013938	3014145	.	+	.	Parent=CUFF.99.2
1	Cufflinks	CDS	3014798	3014869	.	+	.	Parent=CUFF.99.2
1	Cufflinks	CDS	3014947	3015039	.	+	.	Parent=CUFF.99.2
1	Cufflinks	CDS	3015126	3015227	.	+	.	Parent=CUFF.99.2
1	Cufflinks	CDS	3015350	3015447	.	+	.	Parent=CUFF.99.2
1	Cufflinks	CDS	3020993	3021074	.	+	.	Parent=CUFF.99.2
1	Cufflinks	CDS	3021180	3021268	.	+	.	Parent=CUFF.99.2
1	Cufflinks	CDS	3023711	3023816	.	+	.	Parent=CUFF.99.2
1	Cufflinks	CDS	3023898	3023963	.	+	.	Parent=CUFF.99.2
1	Cufflinks	CDS	3024223	3024329	.	+	.	Parent=CUFF.99.2
1	Cufflinks	CDS	3024415	3024519	.	+	.	Parent=CUFF.99.2
1	Cufflinks	CDS	3024613	3024733	.	+	.	Parent=CUFF.99.2
1	Cufflinks	CDS	3024829	3025332	.	+	.	Parent=CUFF.99.2
1	Cufflinks	CDS	3025456	3025536	.	+	.	Parent=CUFF.99.2
1	Cufflinks	CDS	3025639	3025803	.	+	.	Parent=CUFF.99.2
1	Cufflinks	CDS	3025889	3025975	.	+	.	Parent=CUFF.99.2
1	Cufflinks	CDS	3026074	3026199	.	+	.	Parent=CUFF.99.2
1	Cufflinks	CDS	3026356	3026436	.	+	.	Parent=CUFF.99.2
1	Cufflinks	CDS	3026512	3026583	.	+	.	Parent=CUFF.99.2
1	Cufflinks	CDS	3027163	3027242	.	+	.	Parent=CUFF.99.2
1	Cufflinks	CDS	3027332	3027937	.	+	.	Parent=CUFF.99.2
1	Cufflinks	mRNA	3009643	3027937	.	+	.	ID=CUFF.99.3;Parent=GRMZM2G137236
1	Cufflinks	CDS	3009643	3009799	.	+	.	Parent=CUFF.99.3
1	Cufflinks	CDS	3012212	3012343	.	+	.	Parent=CUFF.99.3
1	Cufflinks	CDS	3012474	3012599	.	+	.	Parent=CUFF.99.3
1	Cufflinks	CDS	3013616	3013678	.	+	.	Parent=CUFF.99.3
1	Cufflinks	CDS	3013761	3013858	.	+	.	Parent=CUFF.99.3
1	Cufflinks	CDS	3013938	3014145	.	+	.	Parent=CUFF.99.3
1	Cufflinks	CDS	3014798	3014869	.	+	.	Parent=CUFF.99.3
1	Cufflinks	CDS	3014947	3015039	.	+	.	Parent=CUFF.99.3
1	Cufflinks	CDS	3015126	3015227	.	+	.	Parent=CUFF.99.3
1	Cufflinks	CDS	3015350	3015447	.	+	.	Parent=CUFF.99.3
1	Cufflinks	CDS	3020993	3021074	.	+	.	Parent=CUFF.99.3
1	Cufflinks	CDS	3021153	3021268	.	+	.	Parent=CUFF.99.3
1	Cufflinks	CDS	3023711	3023816	.	+	.	Parent=CUFF.99.3
1	Cufflinks	CDS	3023898	3023963	.	+	.	Parent=CUFF.99.3
1	Cufflinks	CDS	3024223	3024329	.	+	.	Parent=CUFF.99.3
1	Cufflinks	CDS	3024415	3024519	.	+	.	Parent=CUFF.99.3
1	Cufflinks	CDS	3024613	3024733	.	+	.	Parent=CUFF.99.3
1	Cufflinks	CDS	3024829	3025332	.	+	.	Parent=CUFF.99.3
1	Cufflinks	CDS	3025456	3025536	.	+	.	Parent=CUFF.99.3
1	Cufflinks	CDS	3025639	3025803	.	+	.	Parent=CUFF.99.3
1	Cufflinks	CDS	3025889	3025975	.	+	.	Parent=CUFF.99.3
1	Cufflinks	CDS	3026074	3026199	.	+	.	Parent=CUFF.99.3
1	Cufflinks	CDS	3026356	3026436	.	+	.	Parent=CUFF.99.3
1	Cufflinks	CDS	3026512	3026583	.	+	.	Parent=CUFF.99.3
1	Cufflinks	CDS	3027163	3027242	.	+	.	Parent=CUFF.99.3
1	Cufflinks	CDS	3027332	3027937	.	+	.	Parent=CUFF.99.3
1	Cufflinks	mRNA	3009668	3027476	.	+	.	ID=PAC:20863748;Parent=GRMZM2G137236
1	Cufflinks	CDS	3009668	3009799	.	+	.	Parent=PAC:20863748
1	Cufflinks	CDS	3010473	3010628	.	+	.	Parent=PAC:20863748
1	Cufflinks	CDS	3012212	3012343	.	+	.	Parent=PAC:20863748
1	Cufflinks	CDS	3012474	3012599	.	+	.	Parent=PAC:20863748
1	Cufflinks	CDS	3013616	3013678	.	+	.	Parent=PAC:20863748
1	Cufflinks	CDS	3013761	3013858	.	+	.	Parent=PAC:20863748
1	Cufflinks	CDS	3013938	3014145	.	+	.	Parent=PAC:20863748
1	Cufflinks	CDS	3014798	3014869	.	+	.	Parent=PAC:20863748
1	Cufflinks	CDS	3014947	3015039	.	+	.	Parent=PAC:20863748
1	Cufflinks	CDS	3015126	3015227	.	+	.	Parent=PAC:20863748
1	Cufflinks	CDS	3015350	3015447	.	+	.	Parent=PAC:20863748
1	Cufflinks	CDS	3020993	3021074	.	+	.	Parent=PAC:20863748
1	Cufflinks	CDS	3021153	3021268	.	+	.	Parent=PAC:20863748
1	Cufflinks	CDS	3023711	3023816	.	+	.	Parent=PAC:20863748
1	Cufflinks	CDS	3023898	3023963	.	+	.	Parent=PAC:20863748
1	Cufflinks	CDS	3024223	3024329	.	+	.	Parent=PAC:20863748
1	Cufflinks	CDS	3024415	3024519	.	+	.	Parent=PAC:20863748
1	Cufflinks	CDS	3024613	3024733	.	+	.	Parent=PAC:20863748
1	Cufflinks	CDS	3024829	3025332	.	+	.	Parent=PAC:20863748
1	Cufflinks	CDS	3025456	3025536	.	+	.	Parent=PAC:20863748
1	Cufflinks	CDS	3025639	3025803	.	+	.	Parent=PAC:20863748
1	Cufflinks	CDS	3025889	3025975	.	+	.	Parent=PAC:20863748
1	Cufflinks	CDS	3026074	3026199	.	+	.	Parent=PAC:20863748
1	Cufflinks	CDS	3026356	3026436	.	+	.	Parent=PAC:20863748
1	Cufflinks	CDS	3026512	3026583	.	+	.	Parent=PAC:20863748
1	Cufflinks	CDS	3027163	3027242	.	+	.	Parent=PAC:20863748
1	Cufflinks	CDS	3027332	3027476	.	+	.	Parent=PAC:20863748
1	Cufflinks	mRNA	3013201	3027937	.	+	.	ID=CUFF.99.5;Parent=GRMZM2G137236
1	Cufflinks	CDS	3013201	3013245	.	+	.	Parent=CUFF.99.5
1	Cufflinks	CDS	3013616	3013678	.	+	.	Parent=CUFF.99.5
1	Cufflinks	CDS	3013761	3013858	.	+	.	Parent=CUFF.99.5
1	Cufflinks	CDS	3013938	3014145	.	+	.	Parent=CUFF.99.5
1	Cufflinks	CDS	3014798	3014869	.	+	.	Parent=CUFF.99.5
1	Cufflinks	CDS	3014947	3015039	.	+	.	Parent=CUFF.99.5
1	Cufflinks	CDS	3015126	3015227	.	+	.	Parent=CUFF.99.5
1	Cufflinks	CDS	3015350	3015447	.	+	.	Parent=CUFF.99.5
1	Cufflinks	CDS	3020993	3021074	.	+	.	Parent=CUFF.99.5
1	Cufflinks	CDS	3021180	3021268	.	+	.	Parent=CUFF.99.5
1	Cufflinks	CDS	3023711	3023816	.	+	.	Parent=CUFF.99.5
1	Cufflinks	CDS	3023898	3023963	.	+	.	Parent=CUFF.99.5
1	Cufflinks	CDS	3024223	3024329	.	+	.	Parent=CUFF.99.5
1	Cufflinks	CDS	3024415	3024519	.	+	.	Parent=CUFF.99.5
1	Cufflinks	CDS	3024613	3024733	.	+	.	Parent=CUFF.99.5
1	Cufflinks	CDS	3024829	3025332	.	+	.	Parent=CUFF.99.5
1	Cufflinks	CDS	3025456	3025536	.	+	.	Parent=CUFF.99.5
1	Cufflinks	CDS	3025639	3025803	.	+	.	Parent=CUFF.99.5
1	Cufflinks	CDS	3025889	3025975	.	+	.	Parent=CUFF.99.5
1	Cufflinks	CDS	3026074	3026199	.	+	.	Parent=CUFF.99.5
1	Cufflinks	CDS	3026356	3026436	.	+	.	Parent=CUFF.99.5
1	Cufflinks	CDS	3026512	3026583	.	+	.	Parent=CUFF.99.5
1	Cufflinks	CDS	3027163	3027242	.	+	.	Parent=CUFF.99.5
1	Cufflinks	CDS	3027332	3027937	.	+	.	Parent=CUFF.99.5
1	Cufflinks	gene	3029688	3040944	.	+	.	ID=GRMZM2G436226
1	Cufflinks	mRNA	3029688	3040944	.	+	.	ID=CUFF.97.1;Parent=GRMZM2G436226
1	Cufflinks	CDS	3029688	3030202	.	+	.	Parent=CUFF.97.1
1	Cufflinks	CDS	3030407	3030486	.	+	.	Parent=CUFF.97.1
1	Cufflinks	CDS	3031581	3031765	.	+	.	Parent=CUFF.97.1
1	Cufflinks	CDS	3032040	3033066	.	+	.	Parent=CUFF.97.1
1	Cufflinks	CDS	3033139	3033266	.	+	.	Parent=CUFF.97.1
1	Cufflinks	CDS	3033552	3033611	.	+	.	Parent=CUFF.97.1
1	Cufflinks	CDS	3033711	3033761	.	+	.	Parent=CUFF.97.1
1	Cufflinks	CDS	3033848	3033918	.	+	.	Parent=CUFF.97.1
1	Cufflinks	CDS	3034206	3034351	.	+	.	Parent=CUFF.97.1
1	Cufflinks	CDS	3034656	3040944	.	+	.	Parent=CUFF.97.1
1	Cufflinks	mRNA	3029850	3033949	.	+	.	ID=PAC:20870815;Parent=GRMZM2G436226
1	Cufflinks	CDS	3029850	3030202	.	+	.	Parent=PAC:20870815
1	Cufflinks	CDS	3030407	3030486	.	+	.	Parent=PAC:20870815
1	Cufflinks	CDS	3031581	3031670	.	+	.	Parent=PAC:20870815
1	Cufflinks	CDS	3032095	3032303	.	+	.	Parent=PAC:20870815
1	Cufflinks	CDS	3032577	3033066	.	+	.	Parent=PAC:20870815
1	Cufflinks	CDS	3033139	3033266	.	+	.	Parent=PAC:20870815
1	Cufflinks	CDS	3033711	3033746	.	+	.	Parent=PAC:20870815
1	Cufflinks	CDS	3033848	3033949	.	+	.	Parent=PAC:20870815
1	Cufflinks	mRNA	3029850	3040944	.	+	.	ID=CUFF.97.3;Parent=GRMZM2G436226
1	Cufflinks	CDS	3029850	3030202	.	+	.	Parent=CUFF.97.3
1	Cufflinks	CDS	3030407	3030486	.	+	.	Parent=CUFF.97.3
1	Cufflinks	CDS	3031581	3031670	.	+	.	Parent=CUFF.97.3
1	Cufflinks	CDS	3032095	3032303	.	+	.	Parent=CUFF.97.3
1	Cufflinks	CDS	3032577	3033066	.	+	.	Parent=CUFF.97.3
1	Cufflinks	CDS	3033139	3033266	.	+	.	Parent=CUFF.97.3
1	Cufflinks	CDS	3033711	3033746	.	+	.	Parent=CUFF.97.3
1	Cufflinks	CDS	3033848	3033918	.	+	.	Parent=CUFF.97.3
1	Cufflinks	CDS	3034206	3034351	.	+	.	Parent=CUFF.97.3
1	Cufflinks	CDS	3034656	3039848	.	+	.	Parent=CUFF.97.3
1	Cufflinks	CDS	3039932	3040086	.	+	.	Parent=CUFF.97.3
1	Cufflinks	CDS	3040173	3040944	.	+	.	Parent=CUFF.97.3
1	Cufflinks	mRNA	3029850	3040944	.	+	.	ID=CUFF.97.4;Parent=GRMZM2G436226
1	Cufflinks	CDS	3029850	3030202	.	+	.	Parent=CUFF.97.4
1	Cufflinks	CDS	3030407	3030486	.	+	.	Parent=CUFF.97.4
1	Cufflinks	CDS	3031581	3031670	.	+	.	Parent=CUFF.97.4
1	Cufflinks	CDS	3032095	3032303	.	+	.	Parent=CUFF.97.4
1	Cufflinks	CDS	3032577	3033066	.	+	.	Parent=CUFF.97.4
1	Cufflinks	CDS	3033139	3033266	.	+	.	Parent=CUFF.97.4
1	Cufflinks	CDS	3033552	3033611	.	+	.	Parent=CUFF.97.4
1	Cufflinks	CDS	3033711	3033761	.	+	.	Parent=CUFF.97.4
1	Cufflinks	CDS	3033848	3033918	.	+	.	Parent=CUFF.97.4
1	Cufflinks	CDS	3034206	3034351	.	+	.	Parent=CUFF.97.4
1	Cufflinks	CDS	3034656	3038244	.	+	.	Parent=CUFF.97.4
1	Cufflinks	CDS	3038710	3039848	.	+	.	Parent=CUFF.97.4
1	Cufflinks	CDS	3039932	3040086	.	+	.	Parent=CUFF.97.4
1	Cufflinks	CDS	3040173	3040944	.	+	.	Parent=CUFF.97.4
1	Cufflinks	mRNA	3029850	3040944	.	+	.	ID=CUFF.97.5;Parent=GRMZM2G436226
1	Cufflinks	CDS	3029850	3030202	.	+	.	Parent=CUFF.97.5
1	Cufflinks	CDS	3030407	3030486	.	+	.	Parent=CUFF.97.5
1	Cufflinks	CDS	3031581	3031765	.	+	.	Parent=CUFF.97.5
1	Cufflinks	CDS	3032040	3032303	.	+	.	Parent=CUFF.97.5
1	Cufflinks	CDS	3032577	3033066	.	+	.	Parent=CUFF.97.5
1	Cufflinks	CDS	3033139	3033266	.	+	.	Parent=CUFF.97.5
1	Cufflinks	CDS	3033552	3033611	.	+	.	Parent=CUFF.97.5
1	Cufflinks	CDS	3033711	3033761	.	+	.	Parent=CUFF.97.5
1	Cufflinks	CDS	3033848	3033918	.	+	.	Parent=CUFF.97.5
1	Cufflinks	CDS	3034206	3034351	.	+	.	Parent=CUFF.97.5
1	Cufflinks	CDS	3034656	3039848	.	+	.	Parent=CUFF.97.5
1	Cufflinks	CDS	3039932	3040086	.	+	.	Parent=CUFF.97.5
1	Cufflinks	CDS	3040173	3040944	.	+	.	Parent=CUFF.97.5
1	Cufflinks	mRNA	3029850	3040944	.	+	.	ID=CUFF.97.6;Parent=GRMZM2G436226
1	Cufflinks	CDS	3029850	3030202	.	+	.	Parent=CUFF.97.6
1	Cufflinks	CDS	3030407	3030486	.	+	.	Parent=CUFF.97.6
1	Cufflinks	CDS	3031581	3031670	.	+	.	Parent=CUFF.97.6
1	Cufflinks	CDS	3032095	3033066	.	+	.	Parent=CUFF.97.6
1	Cufflinks	CDS	3033139	3033266	.	+	.	Parent=CUFF.97.6
1	Cufflinks	CDS	3033711	3033746	.	+	.	Parent=CUFF.97.6
1	Cufflinks	CDS	3033848	3033918	.	+	.	Parent=CUFF.97.6
1	Cufflinks	CDS	3034206	3034351	.	+	.	Parent=CUFF.97.6
1	Cufflinks	CDS	3034656	3037275	.	+	.	Parent=CUFF.97.6
1	Cufflinks	CDS	3038203	3039848	.	+	.	Parent=CUFF.97.6
1	Cufflinks	CDS	3039932	3040086	.	+	.	Parent=CUFF.97.6
1	Cufflinks	CDS	3040173	3040944	.	+	.	Parent=CUFF.97.6
1	Cufflinks	mRNA	3029850	3040944	.	+	.	ID=CUFF.97.7;Parent=GRMZM2G436226
1	Cufflinks	CDS	3029850	3030202	.	+	.	Parent=CUFF.97.7
1	Cufflinks	CDS	3030407	3030486	.	+	.	Parent=CUFF.97.7
1	Cufflinks	CDS	3031581	3031670	.	+	.	Parent=CUFF.97.7
1	Cufflinks	CDS	3032095	3032303	.	+	.	Parent=CUFF.97.7
1	Cufflinks	CDS	3032577	3033066	.	+	.	Parent=CUFF.97.7
1	Cufflinks	CDS	3033139	3033266	.	+	.	Parent=CUFF.97.7
1	Cufflinks	CDS	3033711	3033746	.	+	.	Parent=CUFF.97.7
1	Cufflinks	CDS	3033848	3033918	.	+	.	Parent=CUFF.97.7
1	Cufflinks	CDS	3034206	3034351	.	+	.	Parent=CUFF.97.7
1	Cufflinks	CDS	3034656	3038244	.	+	.	Parent=CUFF.97.7
1	Cufflinks	CDS	3038710	3039848	.	+	.	Parent=CUFF.97.7
1	Cufflinks	CDS	3039932	3040086	.	+	.	Parent=CUFF.97.7
1	Cufflinks	CDS	3040173	3040944	.	+	.	Parent=CUFF.97.7
1	Cufflinks	gene	3130329	3136524	.	+	.	ID=GRMZM2G092232
1	Cufflinks	mRNA	3130329	3136524	.	+	.	ID=CUFF.105.1;Parent=GRMZM2G092232
1	Cufflinks	CDS	3130329	3130697	.	+	.	Parent=CUFF.105.1
1	Cufflinks	CDS	3131118	3131416	.	+	.	Parent=CUFF.105.1
1	Cufflinks	CDS	3131510	3131681	.	+	.	Parent=CUFF.105.1
1	Cufflinks	CDS	3132162	3132271	.	+	.	Parent=CUFF.105.1
1	Cufflinks	CDS	3132339	3132438	.	+	.	Parent=CUFF.105.1
1	Cufflinks	CDS	3132517	3132603	.	+	.	Parent=CUFF.105.1
1	Cufflinks	CDS	3132710	3132883	.	+	.	Parent=CUFF.105.1
1	Cufflinks	CDS	3133250	3133520	.	+	.	Parent=CUFF.105.1
1	Cufflinks	CDS	3133606	3133767	.	+	.	Parent=CUFF.105.1
1	Cufflinks	CDS	3133868	3134083	.	+	.	Parent=CUFF.105.1
1	Cufflinks	CDS	3134167	3134204	.	+	.	Parent=CUFF.105.1
1	Cufflinks	CDS	3134315	3134478	.	+	.	Parent=CUFF.105.1
1	Cufflinks	CDS	3134607	3134732	.	+	.	Parent=CUFF.105.1
1	Cufflinks	CDS	3134830	3134955	.	+	.	Parent=CUFF.105.1
1	Cufflinks	CDS	3135074	3135145	.	+	.	Parent=CUFF.105.1
1	Cufflinks	CDS	3135229	3135291	.	+	.	Parent=CUFF.105.1
1	Cufflinks	CDS	3135368	3135430	.	+	.	Parent=CUFF.105.1
1	Cufflinks	CDS	3135547	3135609	.	+	.	Parent=CUFF.105.1
1	Cufflinks	CDS	3135678	3135740	.	+	.	Parent=CUFF.105.1
1	Cufflinks	CDS	3135832	3136524	.	+	.	Parent=CUFF.105.1
1	Cufflinks	mRNA	3130344	3136524	.	+	.	ID=CUFF.105.2;Parent=GRMZM2G092232
1	Cufflinks	CDS	3130344	3130697	.	+	.	Parent=CUFF.105.2
1	Cufflinks	CDS	3131118	3131416	.	+	.	Parent=CUFF.105.2
1	Cufflinks	CDS	3131510	3131681	.	+	.	Parent=CUFF.105.2
1	Cufflinks	CDS	3131753	3131823	.	+	.	Parent=CUFF.105.2
1	Cufflinks	CDS	3131902	3132079	.	+	.	Parent=CUFF.105.2
1	Cufflinks	CDS	3132162	3132271	.	+	.	Parent=CUFF.105.2
1	Cufflinks	CDS	3132339	3132438	.	+	.	Parent=CUFF.105.2
1	Cufflinks	CDS	3132517	3132603	.	+	.	Parent=CUFF.105.2
1	Cufflinks	CDS	3132720	3132883	.	+	.	Parent=CUFF.105.2
1	Cufflinks	CDS	3133250	3133520	.	+	.	Parent=CUFF.105.2
1	Cufflinks	CDS	3133606	3133767	.	+	.	Parent=CUFF.105.2
1	Cufflinks	CDS	3133868	3134083	.	+	.	Parent=CUFF.105.2
1	Cufflinks	CDS	3134167	3134204	.	+	.	Parent=CUFF.105.2
1	Cufflinks	CDS	3134315	3134478	.	+	.	Parent=CUFF.105.2
1	Cufflinks	CDS	3134607	3134732	.	+	.	Parent=CUFF.105.2
1	Cufflinks	CDS	3134830	3134955	.	+	.	Parent=CUFF.105.2
1	Cufflinks	CDS	3135074	3135145	.	+	.	Parent=CUFF.105.2
1	Cufflinks	CDS	3135229	3135291	.	+	.	Parent=CUFF.105.2
1	Cufflinks	CDS	3135368	3135430	.	+	.	Parent=CUFF.105.2
1	Cufflinks	CDS	3135547	3135609	.	+	.	Parent=CUFF.105.2
1	Cufflinks	CDS	3135678	3136524	.	+	.	Parent=CUFF.105.2
1	Cufflinks	mRNA	3130344	3136524	.	+	.	ID=CUFF.105.3;Parent=GRMZM2G092232
1	Cufflinks	CDS	3130344	3130697	.	+	.	Parent=CUFF.105.3
1	Cufflinks	CDS	3131118	3131416	.	+	.	Parent=CUFF.105.3
1	Cufflinks	CDS	3131510	3131681	.	+	.	Parent=CUFF.105.3
1	Cufflinks	CDS	3131753	3131823	.	+	.	Parent=CUFF.105.3
1	Cufflinks	CDS	3131902	3132079	.	+	.	Parent=CUFF.105.3
1	Cufflinks	CDS	3132162	3132271	.	+	.	Parent=CUFF.105.3
1	Cufflinks	CDS	3132339	3132438	.	+	.	Parent=CUFF.105.3
1	Cufflinks	CDS	3132517	3132603	.	+	.	Parent=CUFF.105.3
1	Cufflinks	CDS	3132710	3132883	.	+	.	Parent=CUFF.105.3
1	Cufflinks	CDS	3133250	3133520	.	+	.	Parent=CUFF.105.3
1	Cufflinks	CDS	3133606	3133767	.	+	.	Parent=CUFF.105.3
1	Cufflinks	CDS	3133868	3134083	.	+	.	Parent=CUFF.105.3
1	Cufflinks	CDS	3134167	3134204	.	+	.	Parent=CUFF.105.3
1	Cufflinks	CDS	3134315	3134478	.	+	.	Parent=CUFF.105.3
1	Cufflinks	CDS	3134607	3134732	.	+	.	Parent=CUFF.105.3
1	Cufflinks	CDS	3134830	3134955	.	+	.	Parent=CUFF.105.3
1	Cufflinks	CDS	3135074	3135145	.	+	.	Parent=CUFF.105.3
1	Cufflinks	CDS	3135229	3135291	.	+	.	Parent=CUFF.105.3
1	Cufflinks	CDS	3135368	3135430	.	+	.	Parent=CUFF.105.3
1	Cufflinks	CDS	3135547	3135609	.	+	.	Parent=CUFF.105.3
1	Cufflinks	CDS	3135678	3135740	.	+	.	Parent=CUFF.105.3
1	Cufflinks	CDS	3135832	3136524	.	+	.	Parent=CUFF.105.3
1	Cufflinks	mRNA	3130352	3136524	.	+	.	ID=CUFF.105.4;Parent=GRMZM2G092232
1	Cufflinks	CDS	3130352	3130697	.	+	.	Parent=CUFF.105.4
1	Cufflinks	CDS	3131118	3131246	.	+	.	Parent=CUFF.105.4
1	Cufflinks	CDS	3131538	3131681	.	+	.	Parent=CUFF.105.4
1	Cufflinks	CDS	3131753	3131823	.	+	.	Parent=CUFF.105.4
1	Cufflinks	CDS	3131902	3132079	.	+	.	Parent=CUFF.105.4
1	Cufflinks	CDS	3132162	3132271	.	+	.	Parent=CUFF.105.4
1	Cufflinks	CDS	3132339	3132438	.	+	.	Parent=CUFF.105.4
1	Cufflinks	CDS	3132517	3132603	.	+	.	Parent=CUFF.105.4
1	Cufflinks	CDS	3132710	3132883	.	+	.	Parent=CUFF.105.4
1	Cufflinks	CDS	3133250	3133520	.	+	.	Parent=CUFF.105.4
1	Cufflinks	CDS	3133606	3133767	.	+	.	Parent=CUFF.105.4
1	Cufflinks	CDS	3133868	3134083	.	+	.	Parent=CUFF.105.4
1	Cufflinks	CDS	3134167	3134204	.	+	.	Parent=CUFF.105.4
1	Cufflinks	CDS	3134315	3134478	.	+	.	Parent=CUFF.105.4
1	Cufflinks	CDS	3134607	3134732	.	+	.	Parent=CUFF.105.4
1	Cufflinks	CDS	3134830	3134955	.	+	.	Parent=CUFF.105.4
1	Cufflinks	CDS	3135074	3135145	.	+	.	Parent=CUFF.105.4
1	Cufflinks	CDS	3135229	3135291	.	+	.	Parent=CUFF.105.4
1	Cufflinks	CDS	3135368	3135430	.	+	.	Parent=CUFF.105.4
1	Cufflinks	CDS	3135547	3135609	.	+	.	Parent=CUFF.105.4
1	Cufflinks	CDS	3135678	3135740	.	+	.	Parent=CUFF.105.4
1	Cufflinks	CDS	3135832	3136524	.	+	.	Parent=CUFF.105.4
1	Cufflinks	mRNA	3130454	3135442	.	+	.	ID=PAC:20862023;Parent=GRMZM2G092232
1	Cufflinks	CDS	3130454	3130697	.	+	.	Parent=PAC:20862023
1	Cufflinks	CDS	3131118	3131246	.	+	.	Parent=PAC:20862023
1	Cufflinks	CDS	3131538	3131681	.	+	.	Parent=PAC:20862023
1	Cufflinks	CDS	3132162	3132271	.	+	.	Parent=PAC:20862023
1	Cufflinks	CDS	3132339	3132438	.	+	.	Parent=PAC:20862023
1	Cufflinks	CDS	3132517	3132603	.	+	.	Parent=PAC:20862023
1	Cufflinks	CDS	3132710	3132883	.	+	.	Parent=PAC:20862023
1	Cufflinks	CDS	3133250	3133520	.	+	.	Parent=PAC:20862023
1	Cufflinks	CDS	3133606	3133767	.	+	.	Parent=PAC:20862023
1	Cufflinks	CDS	3133868	3134083	.	+	.	Parent=PAC:20862023
1	Cufflinks	CDS	3134167	3134204	.	+	.	Parent=PAC:20862023
1	Cufflinks	CDS	3134315	3134478	.	+	.	Parent=PAC:20862023
1	Cufflinks	CDS	3134607	3134732	.	+	.	Parent=PAC:20862023
1	Cufflinks	CDS	3134830	3134955	.	+	.	Parent=PAC:20862023
1	Cufflinks	CDS	3135074	3135145	.	+	.	Parent=PAC:20862023
1	Cufflinks	CDS	3135229	3135291	.	+	.	Parent=PAC:20862023
1	Cufflinks	CDS	3135368	3135442	.	+	.	Parent=PAC:20862023
1	Cufflinks	mRNA	3130454	3135776	.	+	.	ID=PAC:20862022;Parent=GRMZM2G092232
1	Cufflinks	CDS	3130454	3130697	.	+	.	Parent=PAC:20862022
1	Cufflinks	CDS	3131118	3131246	.	+	.	Parent=PAC:20862022
1	Cufflinks	CDS	3131538	3131681	.	+	.	Parent=PAC:20862022
1	Cufflinks	CDS	3132162	3132271	.	+	.	Parent=PAC:20862022
1	Cufflinks	CDS	3132339	3132438	.	+	.	Parent=PAC:20862022
1	Cufflinks	CDS	3132517	3132603	.	+	.	Parent=PAC:20862022
1	Cufflinks	CDS	3132710	3132883	.	+	.	Parent=PAC:20862022
1	Cufflinks	CDS	3133250	3133520	.	+	.	Parent=PAC:20862022
1	Cufflinks	CDS	3133606	3133767	.	+	.	Parent=PAC:20862022
1	Cufflinks	CDS	3133868	3134083	.	+	.	Parent=PAC:20862022
1	Cufflinks	CDS	3134167	3134204	.	+	.	Parent=PAC:20862022
1	Cufflinks	CDS	3134315	3134478	.	+	.	Parent=PAC:20862022
1	Cufflinks	CDS	3134607	3134732	.	+	.	Parent=PAC:20862022
1	Cufflinks	CDS	3134830	3134955	.	+	.	Parent=PAC:20862022
1	Cufflinks	CDS	3135074	3135145	.	+	.	Parent=PAC:20862022
1	Cufflinks	CDS	3135229	3135291	.	+	.	Parent=PAC:20862022
1	Cufflinks	CDS	3135368	3135430	.	+	.	Parent=PAC:20862022
1	Cufflinks	CDS	3135547	3135609	.	+	.	Parent=PAC:20862022
1	Cufflinks	CDS	3135678	3135776	.	+	.	Parent=PAC:20862022
1	Cufflinks	mRNA	3130454	3136314	.	+	.	ID=PAC:20862021;Parent=GRMZM2G092232
1	Cufflinks	CDS	3130454	3130697	.	+	.	Parent=PAC:20862021
1	Cufflinks	CDS	3131118	3131246	.	+	.	Parent=PAC:20862021
1	Cufflinks	CDS	3131538	3131681	.	+	.	Parent=PAC:20862021
1	Cufflinks	CDS	3132162	3132271	.	+	.	Parent=PAC:20862021
1	Cufflinks	CDS	3132339	3132438	.	+	.	Parent=PAC:20862021
1	Cufflinks	CDS	3132517	3132603	.	+	.	Parent=PAC:20862021
1	Cufflinks	CDS	3132710	3132883	.	+	.	Parent=PAC:20862021
1	Cufflinks	CDS	3133250	3133520	.	+	.	Parent=PAC:20862021
1	Cufflinks	CDS	3133606	3133767	.	+	.	Parent=PAC:20862021
1	Cufflinks	CDS	3133868	3134083	.	+	.	Parent=PAC:20862021
1	Cufflinks	CDS	3134167	3134204	.	+	.	Parent=PAC:20862021
1	Cufflinks	CDS	3134315	3134478	.	+	.	Parent=PAC:20862021
1	Cufflinks	CDS	3134607	3134732	.	+	.	Parent=PAC:20862021
1	Cufflinks	CDS	3134830	3134955	.	+	.	Parent=PAC:20862021
1	Cufflinks	CDS	3135074	3135145	.	+	.	Parent=PAC:20862021
1	Cufflinks	CDS	3135229	3135291	.	+	.	Parent=PAC:20862021
1	Cufflinks	CDS	3135368	3135430	.	+	.	Parent=PAC:20862021
1	Cufflinks	CDS	3135547	3135609	.	+	.	Parent=PAC:20862021
1	Cufflinks	CDS	3135678	3135740	.	+	.	Parent=PAC:20862021
1	Cufflinks	CDS	3135832	3136314	.	+	.	Parent=PAC:20862021
1	Cufflinks	mRNA	3132342	3133789	.	+	.	ID=PAC:20862024;Parent=GRMZM2G092232
1	Cufflinks	CDS	3132342	3132438	.	+	.	Parent=PAC:20862024
1	Cufflinks	CDS	3132517	3132603	.	+	.	Parent=PAC:20862024
1	Cufflinks	CDS	3132710	3132883	.	+	.	Parent=PAC:20862024
1	Cufflinks	CDS	3133250	3133520	.	+	.	Parent=PAC:20862024
1	Cufflinks	CDS	3133606	3133789	.	+	.	Parent=PAC:20862024
1	Cufflinks	gene	3136999	3137718	.	+	.	ID=GRMZM2G393062
1	Cufflinks	mRNA	3136999	3137718	.	+	.	ID=PAC:20870551;Parent=GRMZM2G393062
1	Cufflinks	CDS	3136999	3137718	.	+	.	Parent=PAC:20870551
1	Cufflinks	gene	3178521	3194223	.	+	.	ID=GRMZM2G124550
1	Cufflinks	mRNA	3178521	3192504	.	+	.	ID=CUFF.106.1;Parent=GRMZM2G124550
1	Cufflinks	CDS	3178521	3178877	.	+	.	Parent=CUFF.106.1
1	Cufflinks	CDS	3179688	3180159	.	+	.	Parent=CUFF.106.1
1	Cufflinks	CDS	3180271	3180315	.	+	.	Parent=CUFF.106.1
1	Cufflinks	CDS	3180699	3180780	.	+	.	Parent=CUFF.106.1
1	Cufflinks	CDS	3181410	3181478	.	+	.	Parent=CUFF.106.1
1	Cufflinks	CDS	3181662	3181832	.	+	.	Parent=CUFF.106.1
1	Cufflinks	CDS	3181918	3181983	.	+	.	Parent=CUFF.106.1
1	Cufflinks	CDS	3184063	3184131	.	+	.	Parent=CUFF.106.1
1	Cufflinks	CDS	3184244	3184312	.	+	.	Parent=CUFF.106.1
1	Cufflinks	CDS	3185795	3185853	.	+	.	Parent=CUFF.106.1
1	Cufflinks	CDS	3186032	3186310	.	+	.	Parent=CUFF.106.1
1	Cufflinks	CDS	3186561	3186757	.	+	.	Parent=CUFF.106.1
1	Cufflinks	CDS	3191779	3191873	.	+	.	Parent=CUFF.106.1
1	Cufflinks	CDS	3191943	3192117	.	+	.	Parent=CUFF.106.1
1	Cufflinks	CDS	3192325	3192388	.	+	.	Parent=CUFF.106.1
1	Cufflinks	CDS	3192504	3192504	.	+	.	Parent=CUFF.106.1
1	Cufflinks	mRNA	3178521	3194223	.	+	.	ID=CUFF.106.2;Parent=GRMZM2G124550
1	Cufflinks	CDS	3178521	3178877	.	+	.	Parent=CUFF.106.2
1	Cufflinks	CDS	3179688	3179942	.	+	.	Parent=CUFF.106.2
1	Cufflinks	CDS	3180035	3180159	.	+	.	Parent=CUFF.106.2
1	Cufflinks	CDS	3180271	3180315	.	+	.	Parent=CUFF.106.2
1	Cufflinks	CDS	3180699	3180780	.	+	.	Parent=CUFF.106.2
1	Cufflinks	CDS	3181410	3181478	.	+	.	Parent=CUFF.106.2
1	Cufflinks	CDS	3181662	3181832	.	+	.	Parent=CUFF.106.2
1	Cufflinks	CDS	3181918	3181983	.	+	.	Parent=CUFF.106.2
1	Cufflinks	CDS	3184063	3184131	.	+	.	Parent=CUFF.106.2
1	Cufflinks	CDS	3184244	3184312	.	+	.	Parent=CUFF.106.2
1	Cufflinks	CDS	3185795	3185853	.	+	.	Parent=CUFF.106.2
1	Cufflinks	CDS	3186032	3186310	.	+	.	Parent=CUFF.106.2
1	Cufflinks	CDS	3186561	3186757	.	+	.	Parent=CUFF.106.2
1	Cufflinks	CDS	3191779	3191873	.	+	.	Parent=CUFF.106.2
1	Cufflinks	CDS	3191943	3191987	.	+	.	Parent=CUFF.106.2
1	Cufflinks	CDS	3192058	3192117	.	+	.	Parent=CUFF.106.2
1	Cufflinks	CDS	3192325	3192426	.	+	.	Parent=CUFF.106.2
1	Cufflinks	CDS	3192506	3192557	.	+	.	Parent=CUFF.106.2
1	Cufflinks	CDS	3192634	3192671	.	+	.	Parent=CUFF.106.2
1	Cufflinks	CDS	3192773	3192837	.	+	.	Parent=CUFF.106.2
1	Cufflinks	CDS	3193718	3193769	.	+	.	Parent=CUFF.106.2
1	Cufflinks	CDS	3194073	3194223	.	+	.	Parent=CUFF.106.2
1	Cufflinks	mRNA	3178522	3194223	.	+	.	ID=CUFF.106.3;Parent=GRMZM2G124550
1	Cufflinks	CDS	3178522	3178877	.	+	.	Parent=CUFF.106.3
1	Cufflinks	CDS	3179688	3180159	.	+	.	Parent=CUFF.106.3
1	Cufflinks	CDS	3180271	3180315	.	+	.	Parent=CUFF.106.3
1	Cufflinks	CDS	3180699	3180780	.	+	.	Parent=CUFF.106.3
1	Cufflinks	CDS	3184063	3184131	.	+	.	Parent=CUFF.106.3
1	Cufflinks	CDS	3184244	3184312	.	+	.	Parent=CUFF.106.3
1	Cufflinks	CDS	3185795	3185853	.	+	.	Parent=CUFF.106.3
1	Cufflinks	CDS	3186561	3186757	.	+	.	Parent=CUFF.106.3
1	Cufflinks	CDS	3191779	3191873	.	+	.	Parent=CUFF.106.3
1	Cufflinks	CDS	3191943	3192117	.	+	.	Parent=CUFF.106.3
1	Cufflinks	CDS	3192325	3192426	.	+	.	Parent=CUFF.106.3
1	Cufflinks	CDS	3192506	3192557	.	+	.	Parent=CUFF.106.3
1	Cufflinks	CDS	3192631	3192671	.	+	.	Parent=CUFF.106.3
1	Cufflinks	CDS	3192773	3192837	.	+	.	Parent=CUFF.106.3
1	Cufflinks	CDS	3193718	3193769	.	+	.	Parent=CUFF.106.3
1	Cufflinks	CDS	3194073	3194223	.	+	.	Parent=CUFF.106.3
1	Cufflinks	mRNA	3178523	3194223	.	+	.	ID=CUFF.106.4;Parent=GRMZM2G124550
1	Cufflinks	CDS	3178523	3178877	.	+	.	Parent=CUFF.106.4
1	Cufflinks	CDS	3179688	3179942	.	+	.	Parent=CUFF.106.4
1	Cufflinks	CDS	3180035	3180159	.	+	.	Parent=CUFF.106.4
1	Cufflinks	CDS	3180271	3180315	.	+	.	Parent=CUFF.106.4
1	Cufflinks	CDS	3180699	3180780	.	+	.	Parent=CUFF.106.4
1	Cufflinks	CDS	3181410	3181478	.	+	.	Parent=CUFF.106.4
1	Cufflinks	CDS	3181662	3181832	.	+	.	Parent=CUFF.106.4
1	Cufflinks	CDS	3181918	3181983	.	+	.	Parent=CUFF.106.4
1	Cufflinks	CDS	3184063	3184131	.	+	.	Parent=CUFF.106.4
1	Cufflinks	CDS	3184244	3184312	.	+	.	Parent=CUFF.106.4
1	Cufflinks	CDS	3185795	3185853	.	+	.	Parent=CUFF.106.4
1	Cufflinks	CDS	3186032	3186310	.	+	.	Parent=CUFF.106.4
1	Cufflinks	CDS	3186561	3186757	.	+	.	Parent=CUFF.106.4
1	Cufflinks	CDS	3191779	3191873	.	+	.	Parent=CUFF.106.4
1	Cufflinks	CDS	3191943	3191987	.	+	.	Parent=CUFF.106.4
1	Cufflinks	CDS	3192040	3192117	.	+	.	Parent=CUFF.106.4
1	Cufflinks	CDS	3192325	3192426	.	+	.	Parent=CUFF.106.4
1	Cufflinks	CDS	3192506	3192557	.	+	.	Parent=CUFF.106.4
1	Cufflinks	CDS	3192631	3192671	.	+	.	Parent=CUFF.106.4
1	Cufflinks	CDS	3192773	3192837	.	+	.	Parent=CUFF.106.4
1	Cufflinks	CDS	3193718	3193769	.	+	.	Parent=CUFF.106.4
1	Cufflinks	CDS	3194073	3194223	.	+	.	Parent=CUFF.106.4
1	Cufflinks	mRNA	3178523	3194223	.	+	.	ID=CUFF.106.5;Parent=GRMZM2G124550
1	Cufflinks	CDS	3178523	3178877	.	+	.	Parent=CUFF.106.5
1	Cufflinks	CDS	3179688	3179942	.	+	.	Parent=CUFF.106.5
1	Cufflinks	CDS	3180039	3180159	.	+	.	Parent=CUFF.106.5
1	Cufflinks	CDS	3180271	3180315	.	+	.	Parent=CUFF.106.5
1	Cufflinks	CDS	3180699	3180780	.	+	.	Parent=CUFF.106.5
1	Cufflinks	CDS	3184063	3184131	.	+	.	Parent=CUFF.106.5
1	Cufflinks	CDS	3184244	3184312	.	+	.	Parent=CUFF.106.5
1	Cufflinks	CDS	3185795	3185853	.	+	.	Parent=CUFF.106.5
1	Cufflinks	CDS	3186032	3186310	.	+	.	Parent=CUFF.106.5
1	Cufflinks	CDS	3186561	3186757	.	+	.	Parent=CUFF.106.5
1	Cufflinks	CDS	3191779	3191873	.	+	.	Parent=CUFF.106.5
1	Cufflinks	CDS	3191943	3191987	.	+	.	Parent=CUFF.106.5
1	Cufflinks	CDS	3192058	3192117	.	+	.	Parent=CUFF.106.5
1	Cufflinks	CDS	3192325	3192426	.	+	.	Parent=CUFF.106.5
1	Cufflinks	CDS	3192506	3192557	.	+	.	Parent=CUFF.106.5
1	Cufflinks	CDS	3192631	3192671	.	+	.	Parent=CUFF.106.5
1	Cufflinks	CDS	3192773	3192837	.	+	.	Parent=CUFF.106.5
1	Cufflinks	CDS	3193718	3193769	.	+	.	Parent=CUFF.106.5
1	Cufflinks	CDS	3194073	3194223	.	+	.	Parent=CUFF.106.5
1	Cufflinks	mRNA	3178523	3194223	.	+	.	ID=CUFF.106.6;Parent=GRMZM2G124550
1	Cufflinks	CDS	3178523	3178877	.	+	.	Parent=CUFF.106.6
1	Cufflinks	CDS	3179688	3179942	.	+	.	Parent=CUFF.106.6
1	Cufflinks	CDS	3180039	3180159	.	+	.	Parent=CUFF.106.6
1	Cufflinks	CDS	3180271	3180315	.	+	.	Parent=CUFF.106.6
1	Cufflinks	CDS	3180699	3180780	.	+	.	Parent=CUFF.106.6
1	Cufflinks	CDS	3181394	3181478	.	+	.	Parent=CUFF.106.6
1	Cufflinks	CDS	3181662	3181832	.	+	.	Parent=CUFF.106.6
1	Cufflinks	CDS	3181918	3181983	.	+	.	Parent=CUFF.106.6
1	Cufflinks	CDS	3184063	3184131	.	+	.	Parent=CUFF.106.6
1	Cufflinks	CDS	3184244	3184312	.	+	.	Parent=CUFF.106.6
1	Cufflinks	CDS	3185795	3185853	.	+	.	Parent=CUFF.106.6
1	Cufflinks	CDS	3186032	3186310	.	+	.	Parent=CUFF.106.6
1	Cufflinks	CDS	3186561	3186757	.	+	.	Parent=CUFF.106.6
1	Cufflinks	CDS	3191779	3191873	.	+	.	Parent=CUFF.106.6
1	Cufflinks	CDS	3191943	3191987	.	+	.	Parent=CUFF.106.6
1	Cufflinks	CDS	3192058	3192117	.	+	.	Parent=CUFF.106.6
1	Cufflinks	CDS	3192325	3192426	.	+	.	Parent=CUFF.106.6
1	Cufflinks	CDS	3192506	3192557	.	+	.	Parent=CUFF.106.6
1	Cufflinks	CDS	3192631	3192671	.	+	.	Parent=CUFF.106.6
1	Cufflinks	CDS	3192773	3192837	.	+	.	Parent=CUFF.106.6
1	Cufflinks	CDS	3193718	3193769	.	+	.	Parent=CUFF.106.6
1	Cufflinks	CDS	3194073	3194223	.	+	.	Parent=CUFF.106.6
1	Cufflinks	mRNA	3178674	3180068	.	+	.	ID=PAC:20863896;Parent=GRMZM2G124550
1	Cufflinks	CDS	3178674	3178877	.	+	.	Parent=PAC:20863896
1	Cufflinks	CDS	3179688	3179942	.	+	.	Parent=PAC:20863896
1	Cufflinks	CDS	3180039	3180068	.	+	.	Parent=PAC:20863896
1	Cufflinks	mRNA	3178674	3184176	.	+	.	ID=PAC:20863895;Parent=GRMZM2G124550
1	Cufflinks	CDS	3178674	3178877	.	+	.	Parent=PAC:20863895
1	Cufflinks	CDS	3179688	3179942	.	+	.	Parent=PAC:20863895
1	Cufflinks	CDS	3180035	3180159	.	+	.	Parent=PAC:20863895
1	Cufflinks	CDS	3180271	3180315	.	+	.	Parent=PAC:20863895
1	Cufflinks	CDS	3180699	3180780	.	+	.	Parent=PAC:20863895
1	Cufflinks	CDS	3181410	3181478	.	+	.	Parent=PAC:20863895
1	Cufflinks	CDS	3181662	3181832	.	+	.	Parent=PAC:20863895
1	Cufflinks	CDS	3181918	3181983	.	+	.	Parent=PAC:20863895
1	Cufflinks	CDS	3184063	3184176	.	+	.	Parent=PAC:20863895
1	Cufflinks	mRNA	3178674	3194223	.	+	.	ID=CUFF.106.10;Parent=GRMZM2G124550
1	Cufflinks	CDS	3178674	3178877	.	+	.	Parent=CUFF.106.10
1	Cufflinks	CDS	3179688	3179942	.	+	.	Parent=CUFF.106.10
1	Cufflinks	CDS	3180039	3180159	.	+	.	Parent=CUFF.106.10
1	Cufflinks	CDS	3180271	3180315	.	+	.	Parent=CUFF.106.10
1	Cufflinks	CDS	3180699	3180780	.	+	.	Parent=CUFF.106.10
1	Cufflinks	CDS	3181410	3181478	.	+	.	Parent=CUFF.106.10
1	Cufflinks	CDS	3181662	3181832	.	+	.	Parent=CUFF.106.10
1	Cufflinks	CDS	3181918	3181983	.	+	.	Parent=CUFF.106.10
1	Cufflinks	CDS	3184063	3184131	.	+	.	Parent=CUFF.106.10
1	Cufflinks	CDS	3184244	3184312	.	+	.	Parent=CUFF.106.10
1	Cufflinks	CDS	3185795	3185853	.	+	.	Parent=CUFF.106.10
1	Cufflinks	CDS	3186032	3186310	.	+	.	Parent=CUFF.106.10
1	Cufflinks	CDS	3186561	3186757	.	+	.	Parent=CUFF.106.10
1	Cufflinks	CDS	3191779	3191873	.	+	.	Parent=CUFF.106.10
1	Cufflinks	CDS	3191943	3191987	.	+	.	Parent=CUFF.106.10
1	Cufflinks	CDS	3192058	3192117	.	+	.	Parent=CUFF.106.10
1	Cufflinks	CDS	3192325	3192426	.	+	.	Parent=CUFF.106.10
1	Cufflinks	CDS	3192506	3192557	.	+	.	Parent=CUFF.106.10
1	Cufflinks	CDS	3192634	3192671	.	+	.	Parent=CUFF.106.10
1	Cufflinks	CDS	3192773	3192837	.	+	.	Parent=CUFF.106.10
1	Cufflinks	CDS	3193718	3193769	.	+	.	Parent=CUFF.106.10
1	Cufflinks	CDS	3194073	3194223	.	+	.	Parent=CUFF.106.10
1	Cufflinks	mRNA	3178674	3194223	.	+	.	ID=CUFF.106.11;Parent=GRMZM2G124550
1	Cufflinks	CDS	3178674	3178877	.	+	.	Parent=CUFF.106.11
1	Cufflinks	CDS	3179688	3179942	.	+	.	Parent=CUFF.106.11
1	Cufflinks	CDS	3180035	3180159	.	+	.	Parent=CUFF.106.11
1	Cufflinks	CDS	3180271	3180315	.	+	.	Parent=CUFF.106.11
1	Cufflinks	CDS	3180699	3180780	.	+	.	Parent=CUFF.106.11
1	Cufflinks	CDS	3181410	3181478	.	+	.	Parent=CUFF.106.11
1	Cufflinks	CDS	3181662	3181832	.	+	.	Parent=CUFF.106.11
1	Cufflinks	CDS	3181918	3181983	.	+	.	Parent=CUFF.106.11
1	Cufflinks	CDS	3184063	3184131	.	+	.	Parent=CUFF.106.11
1	Cufflinks	CDS	3184244	3184312	.	+	.	Parent=CUFF.106.11
1	Cufflinks	CDS	3185795	3185853	.	+	.	Parent=CUFF.106.11
1	Cufflinks	CDS	3186032	3186310	.	+	.	Parent=CUFF.106.11
1	Cufflinks	CDS	3186561	3186757	.	+	.	Parent=CUFF.106.11
1	Cufflinks	CDS	3191779	3191873	.	+	.	Parent=CUFF.106.11
1	Cufflinks	CDS	3191943	3191987	.	+	.	Parent=CUFF.106.11
1	Cufflinks	CDS	3192058	3192117	.	+	.	Parent=CUFF.106.11
1	Cufflinks	CDS	3192325	3192426	.	+	.	Parent=CUFF.106.11
1	Cufflinks	CDS	3192506	3192557	.	+	.	Parent=CUFF.106.11
1	Cufflinks	CDS	3192631	3192671	.	+	.	Parent=CUFF.106.11
1	Cufflinks	CDS	3192773	3192837	.	+	.	Parent=CUFF.106.11
1	Cufflinks	CDS	3193718	3193769	.	+	.	Parent=CUFF.106.11
1	Cufflinks	CDS	3194073	3194223	.	+	.	Parent=CUFF.106.11
1	Cufflinks	mRNA	3178674	3194223	.	+	.	ID=CUFF.106.12;Parent=GRMZM2G124550
1	Cufflinks	CDS	3178674	3178877	.	+	.	Parent=CUFF.106.12
1	Cufflinks	CDS	3179688	3179942	.	+	.	Parent=CUFF.106.12
1	Cufflinks	CDS	3180035	3180159	.	+	.	Parent=CUFF.106.12
1	Cufflinks	CDS	3180271	3180315	.	+	.	Parent=CUFF.106.12
1	Cufflinks	CDS	3180699	3180780	.	+	.	Parent=CUFF.106.12
1	Cufflinks	CDS	3181410	3181478	.	+	.	Parent=CUFF.106.12
1	Cufflinks	CDS	3181662	3181832	.	+	.	Parent=CUFF.106.12
1	Cufflinks	CDS	3181918	3181983	.	+	.	Parent=CUFF.106.12
1	Cufflinks	CDS	3184063	3184131	.	+	.	Parent=CUFF.106.12
1	Cufflinks	CDS	3184244	3184312	.	+	.	Parent=CUFF.106.12
1	Cufflinks	CDS	3185795	3185853	.	+	.	Parent=CUFF.106.12
1	Cufflinks	CDS	3186119	3186310	.	+	.	Parent=CUFF.106.12
1	Cufflinks	CDS	3186561	3186757	.	+	.	Parent=CUFF.106.12
1	Cufflinks	CDS	3191779	3191873	.	+	.	Parent=CUFF.106.12
1	Cufflinks	CDS	3191943	3191987	.	+	.	Parent=CUFF.106.12
1	Cufflinks	CDS	3192058	3192117	.	+	.	Parent=CUFF.106.12
1	Cufflinks	CDS	3192325	3192426	.	+	.	Parent=CUFF.106.12
1	Cufflinks	CDS	3192506	3192557	.	+	.	Parent=CUFF.106.12
1	Cufflinks	CDS	3192631	3192671	.	+	.	Parent=CUFF.106.12
1	Cufflinks	CDS	3192773	3192837	.	+	.	Parent=CUFF.106.12
1	Cufflinks	CDS	3193718	3193769	.	+	.	Parent=CUFF.106.12
1	Cufflinks	CDS	3194073	3194223	.	+	.	Parent=CUFF.106.12
1	Cufflinks	mRNA	3178674	3194223	.	+	.	ID=CUFF.106.9;Parent=GRMZM2G124550
1	Cufflinks	CDS	3178674	3178877	.	+	.	Parent=CUFF.106.9
1	Cufflinks	CDS	3179688	3179942	.	+	.	Parent=CUFF.106.9
1	Cufflinks	CDS	3180035	3180159	.	+	.	Parent=CUFF.106.9
1	Cufflinks	CDS	3180271	3180315	.	+	.	Parent=CUFF.106.9
1	Cufflinks	CDS	3180699	3180780	.	+	.	Parent=CUFF.106.9
1	Cufflinks	CDS	3181410	3181478	.	+	.	Parent=CUFF.106.9
1	Cufflinks	CDS	3181662	3181832	.	+	.	Parent=CUFF.106.9
1	Cufflinks	CDS	3181918	3181983	.	+	.	Parent=CUFF.106.9
1	Cufflinks	CDS	3184063	3184131	.	+	.	Parent=CUFF.106.9
1	Cufflinks	CDS	3184244	3184312	.	+	.	Parent=CUFF.106.9
1	Cufflinks	CDS	3185795	3185853	.	+	.	Parent=CUFF.106.9
1	Cufflinks	CDS	3186032	3186246	.	+	.	Parent=CUFF.106.9
1	Cufflinks	CDS	3186569	3186757	.	+	.	Parent=CUFF.106.9
1	Cufflinks	CDS	3191779	3191873	.	+	.	Parent=CUFF.106.9
1	Cufflinks	CDS	3191943	3192117	.	+	.	Parent=CUFF.106.9
1	Cufflinks	CDS	3192325	3192426	.	+	.	Parent=CUFF.106.9
1	Cufflinks	CDS	3192506	3192557	.	+	.	Parent=CUFF.106.9
1	Cufflinks	CDS	3192631	3192671	.	+	.	Parent=CUFF.106.9
1	Cufflinks	CDS	3192773	3192837	.	+	.	Parent=CUFF.106.9
1	Cufflinks	CDS	3193718	3193769	.	+	.	Parent=CUFF.106.9
1	Cufflinks	CDS	3194073	3194223	.	+	.	Parent=CUFF.106.9
1	Cufflinks	mRNA	3181674	3184176	.	+	.	ID=PAC:20863897;Parent=GRMZM2G124550
1	Cufflinks	CDS	3181674	3181832	.	+	.	Parent=PAC:20863897
1	Cufflinks	CDS	3181918	3181983	.	+	.	Parent=PAC:20863897
1	Cufflinks	CDS	3184063	3184176	.	+	.	Parent=PAC:20863897
1	Cufflinks	gene	3269367	3271043	.	+	.	ID=GRMZM2G077615
1	Cufflinks	mRNA	3269367	3271043	.	+	.	ID=PAC:20866850;Parent=GRMZM2G077615
1	Cufflinks	CDS	3269367	3271043	.	+	.	Parent=PAC:20866850
1	Cufflinks	gene	3272391	3275721	.	+	.	ID=GRMZM2G077669
1	Cufflinks	mRNA	3272391	3275721	.	+	.	ID=CUFF.109.1;Parent=GRMZM2G077669
1	Cufflinks	CDS	3272391	3272895	.	+	.	Parent=CUFF.109.1
1	Cufflinks	CDS	3272992	3273136	.	+	.	Parent=CUFF.109.1
1	Cufflinks	CDS	3273228	3273396	.	+	.	Parent=CUFF.109.1
1	Cufflinks	CDS	3274308	3274578	.	+	.	Parent=CUFF.109.1
1	Cufflinks	CDS	3274675	3274937	.	+	.	Parent=CUFF.109.1
1	Cufflinks	CDS	3275028	3275243	.	+	.	Parent=CUFF.109.1
1	Cufflinks	CDS	3275334	3275448	.	+	.	Parent=CUFF.109.1
1	Cufflinks	CDS	3275591	3275721	.	+	.	Parent=CUFF.109.1
1	Cufflinks	mRNA	3272745	3275631	.	+	.	ID=PAC:20870425;Parent=GRMZM2G077669
1	Cufflinks	CDS	3272745	3272895	.	+	.	Parent=PAC:20870425
1	Cufflinks	CDS	3272992	3273136	.	+	.	Parent=PAC:20870425
1	Cufflinks	CDS	3273228	3273396	.	+	.	Parent=PAC:20870425
1	Cufflinks	CDS	3274308	3274578	.	+	.	Parent=PAC:20870425
1	Cufflinks	CDS	3274675	3274937	.	+	.	Parent=PAC:20870425
1	Cufflinks	CDS	3275028	3275243	.	+	.	Parent=PAC:20870425
1	Cufflinks	CDS	3275334	3275448	.	+	.	Parent=PAC:20870425
1	Cufflinks	CDS	3275588	3275631	.	+	.	Parent=PAC:20870425
1	Cufflinks	gene	3280551	3281247	.	+	.	ID=GRMZM2G077769
1	Cufflinks	mRNA	3280551	3281247	.	+	.	ID=PAC:20864348;Parent=GRMZM2G077769
1	Cufflinks	CDS	3280551	3280755	.	+	.	Parent=PAC:20864348
1	Cufflinks	CDS	3280844	3281247	.	+	.	Parent=PAC:20864348
1	Cufflinks	gene	3354652	3356885	.	+	.	ID=GRMZM2G126199
1	Cufflinks	mRNA	3354652	3356885	.	+	.	ID=CUFF.112.1;Parent=GRMZM2G126199
1	Cufflinks	CDS	3354652	3355259	.	+	.	Parent=CUFF.112.1
1	Cufflinks	CDS	3355402	3355641	.	+	.	Parent=CUFF.112.1
1	Cufflinks	CDS	3355766	3355847	.	+	.	Parent=CUFF.112.1
1	Cufflinks	CDS	3355949	3356175	.	+	.	Parent=CUFF.112.1
1	Cufflinks	CDS	3356319	3356885	.	+	.	Parent=CUFF.112.1
1	Cufflinks	mRNA	3354949	3355645	.	+	.	ID=PAC:20864281;Parent=GRMZM2G126199
1	Cufflinks	CDS	3354949	3355295	.	+	.	Parent=PAC:20864281
1	Cufflinks	CDS	3355402	3355645	.	+	.	Parent=PAC:20864281
1	Cufflinks	mRNA	3354949	3356010	.	+	.	ID=PAC:20864279;Parent=GRMZM2G126199
1	Cufflinks	CDS	3354949	3355641	.	+	.	Parent=PAC:20864279
1	Cufflinks	CDS	3355766	3355847	.	+	.	Parent=PAC:20864279
1	Cufflinks	CDS	3355949	3356010	.	+	.	Parent=PAC:20864279
1	Cufflinks	mRNA	3354949	3356071	.	+	.	ID=PAC:20864280;Parent=GRMZM2G126199
1	Cufflinks	CDS	3354949	3355295	.	+	.	Parent=PAC:20864280
1	Cufflinks	CDS	3355402	3355641	.	+	.	Parent=PAC:20864280
1	Cufflinks	CDS	3355766	3355847	.	+	.	Parent=PAC:20864280
1	Cufflinks	CDS	3355949	3356071	.	+	.	Parent=PAC:20864280
1	Cufflinks	mRNA	3354949	3356600	.	+	.	ID=PAC:20864278;Parent=GRMZM2G126199
1	Cufflinks	CDS	3354949	3355295	.	+	.	Parent=PAC:20864278
1	Cufflinks	CDS	3355402	3355641	.	+	.	Parent=PAC:20864278
1	Cufflinks	CDS	3355766	3355847	.	+	.	Parent=PAC:20864278
1	Cufflinks	CDS	3355949	3356036	.	+	.	Parent=PAC:20864278
1	Cufflinks	CDS	3356129	3356175	.	+	.	Parent=PAC:20864278
1	Cufflinks	CDS	3356319	3356600	.	+	.	Parent=PAC:20864278
1	Cufflinks	gene	3405075	3408037	.	+	.	ID=GRMZM2G440537
1	Cufflinks	mRNA	3405075	3408037	.	+	.	ID=CUFF.113.1;Parent=GRMZM2G440537
1	Cufflinks	CDS	3405075	3405468	.	+	.	Parent=CUFF.113.1
1	Cufflinks	CDS	3405572	3406178	.	+	.	Parent=CUFF.113.1
1	Cufflinks	CDS	3406269	3406669	.	+	.	Parent=CUFF.113.1
1	Cufflinks	CDS	3406754	3408037	.	+	.	Parent=CUFF.113.1
1	Cufflinks	mRNA	3405139	3405813	.	+	.	ID=PAC:20868502;Parent=GRMZM2G440537
1	Cufflinks	CDS	3405139	3405813	.	+	.	Parent=PAC:20868502
1	Cufflinks	mRNA	3405139	3406783	.	+	.	ID=PAC:20868501;Parent=GRMZM2G440537
1	Cufflinks	CDS	3405139	3405468	.	+	.	Parent=PAC:20868501
1	Cufflinks	CDS	3405572	3406669	.	+	.	Parent=PAC:20868501
1	Cufflinks	CDS	3406754	3406783	.	+	.	Parent=PAC:20868501
1	Cufflinks	gene	3448007	3451422	.	+	.	ID=GRMZM2G055880
1	Cufflinks	mRNA	3448007	3451422	.	+	.	ID=CUFF.115.1;Parent=GRMZM2G055880
1	Cufflinks	CDS	3448007	3448258	.	+	.	Parent=CUFF.115.1
1	Cufflinks	CDS	3448367	3448425	.	+	.	Parent=CUFF.115.1
1	Cufflinks	CDS	3449026	3449157	.	+	.	Parent=CUFF.115.1
1	Cufflinks	CDS	3449239	3449346	.	+	.	Parent=CUFF.115.1
1	Cufflinks	CDS	3450520	3450574	.	+	.	Parent=CUFF.115.1
1	Cufflinks	CDS	3450669	3451422	.	+	.	Parent=CUFF.115.1
1	Cufflinks	mRNA	3448205	3451015	.	+	.	ID=PAC:20861814;Parent=GRMZM2G055880
1	Cufflinks	CDS	3448205	3448258	.	+	.	Parent=PAC:20861814
1	Cufflinks	CDS	3448367	3448425	.	+	.	Parent=PAC:20861814
1	Cufflinks	CDS	3448806	3448881	.	+	.	Parent=PAC:20861814
1	Cufflinks	CDS	3449026	3449157	.	+	.	Parent=PAC:20861814
1	Cufflinks	CDS	3449239	3449346	.	+	.	Parent=PAC:20861814
1	Cufflinks	CDS	3450520	3450574	.	+	.	Parent=PAC:20861814
1	Cufflinks	CDS	3450669	3451015	.	+	.	Parent=PAC:20861814
1	Cufflinks	mRNA	3448205	3451422	.	+	.	ID=CUFF.115.3;Parent=GRMZM2G055880
1	Cufflinks	CDS	3448205	3448258	.	+	.	Parent=CUFF.115.3
1	Cufflinks	CDS	3448367	3448425	.	+	.	Parent=CUFF.115.3
1	Cufflinks	CDS	3448806	3448881	.	+	.	Parent=CUFF.115.3
1	Cufflinks	CDS	3449026	3449157	.	+	.	Parent=CUFF.115.3
1	Cufflinks	CDS	3450520	3450574	.	+	.	Parent=CUFF.115.3
1	Cufflinks	CDS	3450669	3451422	.	+	.	Parent=CUFF.115.3
1	Cufflinks	mRNA	3450917	3451015	.	+	.	ID=PAC:20861815;Parent=GRMZM2G055880
1	Cufflinks	CDS	3450917	3451015	.	+	.	Parent=PAC:20861815
1	Cufflinks	gene	3468793	3470218	.	+	.	ID=GRMZM2G055698
1	Cufflinks	mRNA	3468793	3469334	.	+	.	ID=PAC:20867648;Parent=GRMZM2G055698
1	Cufflinks	CDS	3468793	3469067	.	+	.	Parent=PAC:20867648
1	Cufflinks	CDS	3469163	3469334	.	+	.	Parent=PAC:20867648
1	Cufflinks	mRNA	3468793	3470218	.	+	.	ID=PAC:20867646;Parent=GRMZM2G055698
1	Cufflinks	CDS	3468793	3469067	.	+	.	Parent=PAC:20867646
1	Cufflinks	CDS	3469163	3469326	.	+	.	Parent=PAC:20867646
1	Cufflinks	CDS	3469415	3469832	.	+	.	Parent=PAC:20867646
1	Cufflinks	CDS	3470107	3470218	.	+	.	Parent=PAC:20867646
1	Cufflinks	gene	3548476	3548988	.	+	.	ID=GRMZM2G703469
1	Cufflinks	mRNA	3548476	3548988	.	+	.	ID=PAC:20866045;Parent=GRMZM2G703469
1	Cufflinks	CDS	3548476	3548988	.	+	.	Parent=PAC:20866045
1	Cufflinks	gene	3645551	3648704	.	+	.	ID=GRMZM2G044388
1	Cufflinks	mRNA	3645551	3648704	.	+	.	ID=CUFF.121.1;Parent=GRMZM2G044388
1	Cufflinks	CDS	3645551	3646053	.	+	.	Parent=CUFF.121.1
1	Cufflinks	CDS	3646162	3646596	.	+	.	Parent=CUFF.121.1
1	Cufflinks	CDS	3646755	3646922	.	+	.	Parent=CUFF.121.1
1	Cufflinks	CDS	3647696	3647814	.	+	.	Parent=CUFF.121.1
1	Cufflinks	CDS	3648289	3648392	.	+	.	Parent=CUFF.121.1
1	Cufflinks	CDS	3648466	3648704	.	+	.	Parent=CUFF.121.1
1	Cufflinks	mRNA	3645568	3648704	.	+	.	ID=CUFF.121.2;Parent=GRMZM2G044388
1	Cufflinks	CDS	3645568	3645711	.	+	.	Parent=CUFF.121.2
1	Cufflinks	CDS	3645824	3646053	.	+	.	Parent=CUFF.121.2
1	Cufflinks	CDS	3646162	3646596	.	+	.	Parent=CUFF.121.2
1	Cufflinks	CDS	3646744	3646922	.	+	.	Parent=CUFF.121.2
1	Cufflinks	CDS	3647696	3647814	.	+	.	Parent=CUFF.121.2
1	Cufflinks	CDS	3648289	3648392	.	+	.	Parent=CUFF.121.2
1	Cufflinks	CDS	3648466	3648704	.	+	.	Parent=CUFF.121.2
1	Cufflinks	mRNA	3645906	3646816	.	+	.	ID=PAC:20862309;Parent=GRMZM2G044388
1	Cufflinks	CDS	3645906	3646053	.	+	.	Parent=PAC:20862309
1	Cufflinks	CDS	3646162	3646596	.	+	.	Parent=PAC:20862309
1	Cufflinks	CDS	3646755	3646816	.	+	.	Parent=PAC:20862309
1	Cufflinks	mRNA	3645906	3647818	.	+	.	ID=PAC:20862308;Parent=GRMZM2G044388
1	Cufflinks	CDS	3645906	3646053	.	+	.	Parent=PAC:20862308
1	Cufflinks	CDS	3646162	3646596	.	+	.	Parent=PAC:20862308
1	Cufflinks	CDS	3646744	3646922	.	+	.	Parent=PAC:20862308
1	Cufflinks	CDS	3647696	3647818	.	+	.	Parent=PAC:20862308
1	Cufflinks	mRNA	3645906	3648479	.	+	.	ID=PAC:20862307;Parent=GRMZM2G044388
1	Cufflinks	CDS	3645906	3646053	.	+	.	Parent=PAC:20862307
1	Cufflinks	CDS	3646162	3646596	.	+	.	Parent=PAC:20862307
1	Cufflinks	CDS	3646744	3646922	.	+	.	Parent=PAC:20862307
1	Cufflinks	CDS	3647696	3647814	.	+	.	Parent=PAC:20862307
1	Cufflinks	CDS	3648289	3648392	.	+	.	Parent=PAC:20862307
1	Cufflinks	CDS	3648466	3648479	.	+	.	Parent=PAC:20862307
1	Cufflinks	mRNA	3645906	3648562	.	+	.	ID=PAC:20862306;Parent=GRMZM2G044388
1	Cufflinks	CDS	3645906	3646053	.	+	.	Parent=PAC:20862306
1	Cufflinks	CDS	3646162	3646596	.	+	.	Parent=PAC:20862306
1	Cufflinks	CDS	3646744	3646922	.	+	.	Parent=PAC:20862306
1	Cufflinks	CDS	3647696	3647814	.	+	.	Parent=PAC:20862306
1	Cufflinks	CDS	3648289	3648562	.	+	.	Parent=PAC:20862306
1	Cufflinks	gene	3699531	3704152	.	+	.	ID=GRMZM2G029713
1	Cufflinks	mRNA	3699531	3704152	.	+	.	ID=PAC:20866898;Parent=GRMZM2G029713
1	Cufflinks	CDS	3699531	3699687	.	+	.	Parent=PAC:20866898
1	Cufflinks	CDS	3702432	3704152	.	+	.	Parent=PAC:20866898
1	Cufflinks	gene	3709601	3712981	.	+	.	ID=GRMZM2G320099
1	Cufflinks	mRNA	3709601	3712265	.	+	.	ID=CUFF.130.1;Parent=GRMZM2G320099
1	Cufflinks	CDS	3709601	3711044	.	+	.	Parent=CUFF.130.1
1	Cufflinks	CDS	3711780	3712078	.	+	.	Parent=CUFF.130.1
1	Cufflinks	CDS	3712151	3712265	.	+	.	Parent=CUFF.130.1
1	Cufflinks	mRNA	3710754	3712981	.	+	.	ID=PAC:20865371;Parent=GRMZM2G320099
1	Cufflinks	CDS	3710754	3711044	.	+	.	Parent=PAC:20865371
1	Cufflinks	CDS	3711780	3712078	.	+	.	Parent=PAC:20865371
1	Cufflinks	CDS	3712393	3712981	.	+	.	Parent=PAC:20865371
1	Cufflinks	gene	3714500	3715252	.	+	.	ID=GRMZM2G030173
1	Cufflinks	mRNA	3714500	3715252	.	+	.	ID=PAC:20869883;Parent=GRMZM2G030173
1	Cufflinks	CDS	3714500	3715252	.	+	.	Parent=PAC:20869883
1	Cufflinks	gene	3730321	3734354	.	+	.	ID=GRMZM2G030299
1	Cufflinks	mRNA	3730321	3734354	.	+	.	ID=CUFF.128.1;Parent=GRMZM2G030299
1	Cufflinks	CDS	3730321	3730517	.	+	.	Parent=CUFF.128.1
1	Cufflinks	CDS	3730976	3731129	.	+	.	Parent=CUFF.128.1
1	Cufflinks	CDS	3731253	3731343	.	+	.	Parent=CUFF.128.1
1	Cufflinks	CDS	3732506	3732585	.	+	.	Parent=CUFF.128.1
1	Cufflinks	CDS	3732667	3732755	.	+	.	Parent=CUFF.128.1
1	Cufflinks	CDS	3732857	3732975	.	+	.	Parent=CUFF.128.1
1	Cufflinks	CDS	3733112	3733252	.	+	.	Parent=CUFF.128.1
1	Cufflinks	CDS	3733466	3733542	.	+	.	Parent=CUFF.128.1
1	Cufflinks	CDS	3734058	3734354	.	+	.	Parent=CUFF.128.1
1	Cufflinks	mRNA	3730382	3733123	.	+	.	ID=PAC:20869506;Parent=GRMZM2G030299
1	Cufflinks	CDS	3730382	3730517	.	+	.	Parent=PAC:20869506
1	Cufflinks	CDS	3730976	3731129	.	+	.	Parent=PAC:20869506
1	Cufflinks	CDS	3731253	3731343	.	+	.	Parent=PAC:20869506
1	Cufflinks	CDS	3732506	3732585	.	+	.	Parent=PAC:20869506
1	Cufflinks	CDS	3732667	3732755	.	+	.	Parent=PAC:20869506
1	Cufflinks	CDS	3732857	3732975	.	+	.	Parent=PAC:20869506
1	Cufflinks	CDS	3733112	3733123	.	+	.	Parent=PAC:20869506
1	Cufflinks	mRNA	3730382	3733260	.	+	.	ID=PAC:20869505;Parent=GRMZM2G030299
1	Cufflinks	CDS	3730382	3730517	.	+	.	Parent=PAC:20869505
1	Cufflinks	CDS	3730976	3731129	.	+	.	Parent=PAC:20869505
1	Cufflinks	CDS	3731253	3731343	.	+	.	Parent=PAC:20869505
1	Cufflinks	CDS	3732511	3732585	.	+	.	Parent=PAC:20869505
1	Cufflinks	CDS	3732667	3732755	.	+	.	Parent=PAC:20869505
1	Cufflinks	CDS	3732857	3732975	.	+	.	Parent=PAC:20869505
1	Cufflinks	CDS	3733112	3733260	.	+	.	Parent=PAC:20869505
1	Cufflinks	mRNA	3730382	3734204	.	+	.	ID=PAC:20869504;Parent=GRMZM2G030299
1	Cufflinks	CDS	3730382	3730517	.	+	.	Parent=PAC:20869504
1	Cufflinks	CDS	3730976	3731129	.	+	.	Parent=PAC:20869504
1	Cufflinks	CDS	3731253	3731343	.	+	.	Parent=PAC:20869504
1	Cufflinks	CDS	3732511	3732585	.	+	.	Parent=PAC:20869504
1	Cufflinks	CDS	3732667	3732755	.	+	.	Parent=PAC:20869504
1	Cufflinks	CDS	3732857	3732975	.	+	.	Parent=PAC:20869504
1	Cufflinks	CDS	3733112	3733252	.	+	.	Parent=PAC:20869504
1	Cufflinks	CDS	3733466	3733542	.	+	.	Parent=PAC:20869504
1	Cufflinks	CDS	3734058	3734204	.	+	.	Parent=PAC:20869504
1	Cufflinks	gene	3734668	3735006	.	+	.	ID=GRMZM2G320111
1	Cufflinks	mRNA	3734668	3735006	.	+	.	ID=PAC:20863876;Parent=GRMZM2G320111
1	Cufflinks	CDS	3734668	3735006	.	+	.	Parent=PAC:20863876
1	Cufflinks	gene	3737644	3742597	.	+	.	ID=GRMZM2G030567
1	Cufflinks	mRNA	3737644	3742597	.	+	.	ID=CUFF.124.1;Parent=GRMZM2G030567
1	Cufflinks	CDS	3737644	3738356	.	+	.	Parent=CUFF.124.1
1	Cufflinks	CDS	3739747	3739963	.	+	.	Parent=CUFF.124.1
1	Cufflinks	CDS	3741711	3742597	.	+	.	Parent=CUFF.124.1
1	Cufflinks	mRNA	3737736	3742474	.	+	.	ID=PAC:20862949;Parent=GRMZM2G030567
1	Cufflinks	CDS	3737736	3738356	.	+	.	Parent=PAC:20862949
1	Cufflinks	CDS	3739753	3739963	.	+	.	Parent=PAC:20862949
1	Cufflinks	CDS	3741711	3742474	.	+	.	Parent=PAC:20862949
1	Cufflinks	mRNA	3742295	3742474	.	+	.	ID=PAC:20862950;Parent=GRMZM2G030567
1	Cufflinks	CDS	3742295	3742474	.	+	.	Parent=PAC:20862950
1	Cufflinks	gene	3745301	3745603	.	+	.	ID=GRMZM2G320117
1	Cufflinks	mRNA	3745301	3745603	.	+	.	ID=PAC:20861859;Parent=GRMZM2G320117
1	Cufflinks	CDS	3745301	3745603	.	+	.	Parent=PAC:20861859
1	Cufflinks	gene	3830491	3834669	.	+	.	ID=GRMZM2G085909
1	Cufflinks	mRNA	3830491	3834669	.	+	.	ID=CUFF.125.1;Parent=GRMZM2G085909
1	Cufflinks	CDS	3830491	3831312	.	+	.	Parent=CUFF.125.1
1	Cufflinks	CDS	3831427	3832031	.	+	.	Parent=CUFF.125.1
1	Cufflinks	CDS	3834127	3834669	.	+	.	Parent=CUFF.125.1
1	Cufflinks	mRNA	3830698	3834669	.	+	.	ID=CUFF.125.2;Parent=GRMZM2G085909
1	Cufflinks	CDS	3830698	3832031	.	+	.	Parent=CUFF.125.2
1	Cufflinks	CDS	3834245	3834669	.	+	.	Parent=CUFF.125.2
1	Cufflinks	mRNA	3830806	3834508	.	+	.	ID=PAC:20865721;Parent=GRMZM2G085909
1	Cufflinks	CDS	3830806	3832031	.	+	.	Parent=PAC:20865721
1	Cufflinks	CDS	3834127	3834508	.	+	.	Parent=PAC:20865721
1	Cufflinks	gene	3878485	3883610	.	+	.	ID=GRMZM2G008327
1	Cufflinks	mRNA	3878485	3883610	.	+	.	ID=CUFF.131.1;Parent=GRMZM2G008327
1	Cufflinks	CDS	3878485	3878772	.	+	.	Parent=CUFF.131.1
1	Cufflinks	CDS	3878880	3879064	.	+	.	Parent=CUFF.131.1
1	Cufflinks	CDS	3879378	3879498	.	+	.	Parent=CUFF.131.1
1	Cufflinks	CDS	3881811	3881984	.	+	.	Parent=CUFF.131.1
1	Cufflinks	CDS	3882164	3882327	.	+	.	Parent=CUFF.131.1
1	Cufflinks	CDS	3882420	3882507	.	+	.	Parent=CUFF.131.1
1	Cufflinks	CDS	3882620	3882673	.	+	.	Parent=CUFF.131.1
1	Cufflinks	CDS	3882764	3882844	.	+	.	Parent=CUFF.131.1
1	Cufflinks	CDS	3883540	3883610	.	+	.	Parent=CUFF.131.1
1	Cufflinks	mRNA	3878485	3883610	.	+	.	ID=CUFF.131.2;Parent=GRMZM2G008327
1	Cufflinks	CDS	3878485	3878772	.	+	.	Parent=CUFF.131.2
1	Cufflinks	CDS	3878880	3879064	.	+	.	Parent=CUFF.131.2
1	Cufflinks	CDS	3879378	3879498	.	+	.	Parent=CUFF.131.2
1	Cufflinks	CDS	3881811	3881984	.	+	.	Parent=CUFF.131.2
1	Cufflinks	CDS	3882164	3882327	.	+	.	Parent=CUFF.131.2
1	Cufflinks	CDS	3882420	3882507	.	+	.	Parent=CUFF.131.2
1	Cufflinks	CDS	3882620	3882673	.	+	.	Parent=CUFF.131.2
1	Cufflinks	CDS	3882764	3882844	.	+	.	Parent=CUFF.131.2
1	Cufflinks	CDS	3882965	3883046	.	+	.	Parent=CUFF.131.2
1	Cufflinks	CDS	3883540	3883610	.	+	.	Parent=CUFF.131.2
1	Cufflinks	mRNA	3878764	3882853	.	+	.	ID=PAC:20867230;Parent=GRMZM2G008327
1	Cufflinks	CDS	3878764	3878772	.	+	.	Parent=PAC:20867230
1	Cufflinks	CDS	3878880	3879064	.	+	.	Parent=PAC:20867230
1	Cufflinks	CDS	3879378	3879498	.	+	.	Parent=PAC:20867230
1	Cufflinks	CDS	3881811	3881984	.	+	.	Parent=PAC:20867230
1	Cufflinks	CDS	3882164	3882327	.	+	.	Parent=PAC:20867230
1	Cufflinks	CDS	3882420	3882507	.	+	.	Parent=PAC:20867230
1	Cufflinks	CDS	3882620	3882673	.	+	.	Parent=PAC:20867230
1	Cufflinks	CDS	3882764	3882853	.	+	.	Parent=PAC:20867230
1	Cufflinks	gene	3889689	3890027	.	+	.	ID=GRMZM2G008773
1	Cufflinks	mRNA	3889689	3890027	.	+	.	ID=PAC:20870809;Parent=GRMZM2G008773
1	Cufflinks	CDS	3889689	3890027	.	+	.	Parent=PAC:20870809
1	Cufflinks	gene	4018098	4022874	.	+	.	ID=GRMZM2G087207
1	Cufflinks	mRNA	4018098	4022874	.	+	.	ID=CUFF.134.1;Parent=GRMZM2G087207
1	Cufflinks	CDS	4018098	4018384	.	+	.	Parent=CUFF.134.1
1	Cufflinks	CDS	4018520	4018619	.	+	.	Parent=CUFF.134.1
1	Cufflinks	CDS	4019698	4019804	.	+	.	Parent=CUFF.134.1
1	Cufflinks	CDS	4020214	4020346	.	+	.	Parent=CUFF.134.1
1	Cufflinks	CDS	4020475	4020618	.	+	.	Parent=CUFF.134.1
1	Cufflinks	CDS	4020763	4020921	.	+	.	Parent=CUFF.134.1
1	Cufflinks	CDS	4021017	4021090	.	+	.	Parent=CUFF.134.1
1	Cufflinks	CDS	4021172	4021247	.	+	.	Parent=CUFF.134.1
1	Cufflinks	CDS	4021414	4021469	.	+	.	Parent=CUFF.134.1
1	Cufflinks	CDS	4021585	4021672	.	+	.	Parent=CUFF.134.1
1	Cufflinks	CDS	4021754	4021894	.	+	.	Parent=CUFF.134.1
1	Cufflinks	CDS	4021999	4022148	.	+	.	Parent=CUFF.134.1
1	Cufflinks	CDS	4022323	4022874	.	+	.	Parent=CUFF.134.1
1	Cufflinks	mRNA	4018548	4022520	.	+	.	ID=PAC:20862577;Parent=GRMZM2G087207
1	Cufflinks	CDS	4018548	4018619	.	+	.	Parent=PAC:20862577
1	Cufflinks	CDS	4019698	4019804	.	+	.	Parent=PAC:20862577
1	Cufflinks	CDS	4020214	4020346	.	+	.	Parent=PAC:20862577
1	Cufflinks	CDS	4020475	4020618	.	+	.	Parent=PAC:20862577
1	Cufflinks	CDS	4020763	4020921	.	+	.	Parent=PAC:20862577
1	Cufflinks	CDS	4021017	4021090	.	+	.	Parent=PAC:20862577
1	Cufflinks	CDS	4021172	4021247	.	+	.	Parent=PAC:20862577
1	Cufflinks	CDS	4021414	4021469	.	+	.	Parent=PAC:20862577
1	Cufflinks	CDS	4021585	4021672	.	+	.	Parent=PAC:20862577
1	Cufflinks	CDS	4021754	4021894	.	+	.	Parent=PAC:20862577
1	Cufflinks	CDS	4021999	4022148	.	+	.	Parent=PAC:20862577
1	Cufflinks	CDS	4022323	4022520	.	+	.	Parent=PAC:20862577
1	Cufflinks	gene	4023202	4025566	.	+	.	ID=GRMZM2G387837
1	Cufflinks	mRNA	4023202	4025473	.	+	.	ID=PAC:20865399;Parent=GRMZM2G387837
1	Cufflinks	CDS	4023202	4023805	.	+	.	Parent=PAC:20865399
1	Cufflinks	CDS	4024180	4025021	.	+	.	Parent=PAC:20865399
1	Cufflinks	CDS	4025468	4025473	.	+	.	Parent=PAC:20865399
1	Cufflinks	mRNA	4023202	4025566	.	+	.	ID=CUFF.137.2;Parent=GRMZM2G387837
1	Cufflinks	CDS	4023202	4023805	.	+	.	Parent=CUFF.137.2
1	Cufflinks	CDS	4024180	4024437	.	+	.	Parent=CUFF.137.2
1	Cufflinks	CDS	4024569	4025021	.	+	.	Parent=CUFF.137.2
1	Cufflinks	CDS	4025468	4025566	.	+	.	Parent=CUFF.137.2
1	Cufflinks	gene	4178899	4193911	.	+	.	ID=GRMZM2G453794
1	Cufflinks	mRNA	4178899	4193911	.	+	.	ID=CUFF.143.1;Parent=GRMZM2G453794
1	Cufflinks	CDS	4178899	4179022	.	+	.	Parent=CUFF.143.1
1	Cufflinks	CDS	4179866	4179981	.	+	.	Parent=CUFF.143.1
1	Cufflinks	CDS	4180064	4180147	.	+	.	Parent=CUFF.143.1
1	Cufflinks	CDS	4180238	4180350	.	+	.	Parent=CUFF.143.1
1	Cufflinks	CDS	4180451	4180503	.	+	.	Parent=CUFF.143.1
1	Cufflinks	CDS	4187524	4187700	.	+	.	Parent=CUFF.143.1
1	Cufflinks	CDS	4187916	4187963	.	+	.	Parent=CUFF.143.1
1	Cufflinks	CDS	4189546	4189704	.	+	.	Parent=CUFF.143.1
1	Cufflinks	CDS	4190787	4190900	.	+	.	Parent=CUFF.143.1
1	Cufflinks	CDS	4190985	4191073	.	+	.	Parent=CUFF.143.1
1	Cufflinks	CDS	4191158	4191316	.	+	.	Parent=CUFF.143.1
1	Cufflinks	CDS	4191404	4191506	.	+	.	Parent=CUFF.143.1
1	Cufflinks	CDS	4192638	4192757	.	+	.	Parent=CUFF.143.1
1	Cufflinks	CDS	4192840	4192890	.	+	.	Parent=CUFF.143.1
1	Cufflinks	CDS	4192968	4193151	.	+	.	Parent=CUFF.143.1
1	Cufflinks	CDS	4193389	4193911	.	+	.	Parent=CUFF.143.1
1	Cufflinks	mRNA	4179744	4193465	.	+	.	ID=PAC:20865834;Parent=GRMZM2G453794
1	Cufflinks	CDS	4179744	4179752	.	+	.	Parent=PAC:20865834
1	Cufflinks	CDS	4179866	4179981	.	+	.	Parent=PAC:20865834
1	Cufflinks	CDS	4180064	4180147	.	+	.	Parent=PAC:20865834
1	Cufflinks	CDS	4180238	4180350	.	+	.	Parent=PAC:20865834
1	Cufflinks	CDS	4180451	4180503	.	+	.	Parent=PAC:20865834
1	Cufflinks	CDS	4187524	4187700	.	+	.	Parent=PAC:20865834
1	Cufflinks	CDS	4187916	4187963	.	+	.	Parent=PAC:20865834
1	Cufflinks	CDS	4189546	4189704	.	+	.	Parent=PAC:20865834
1	Cufflinks	CDS	4190787	4190900	.	+	.	Parent=PAC:20865834
1	Cufflinks	CDS	4190985	4191073	.	+	.	Parent=PAC:20865834
1	Cufflinks	CDS	4191158	4191316	.	+	.	Parent=PAC:20865834
1	Cufflinks	CDS	4191404	4191506	.	+	.	Parent=PAC:20865834
1	Cufflinks	CDS	4192638	4192757	.	+	.	Parent=PAC:20865834
1	Cufflinks	CDS	4192840	4192890	.	+	.	Parent=PAC:20865834
1	Cufflinks	CDS	4192968	4193151	.	+	.	Parent=PAC:20865834
1	Cufflinks	CDS	4193389	4193465	.	+	.	Parent=PAC:20865834
1	Cufflinks	mRNA	4179744	4193911	.	+	.	ID=CUFF.143.3;Parent=GRMZM2G453794
1	Cufflinks	CDS	4179744	4179752	.	+	.	Parent=CUFF.143.3
1	Cufflinks	CDS	4179866	4179981	.	+	.	Parent=CUFF.143.3
1	Cufflinks	CDS	4180064	4180147	.	+	.	Parent=CUFF.143.3
1	Cufflinks	CDS	4180238	4180350	.	+	.	Parent=CUFF.143.3
1	Cufflinks	CDS	4180451	4180503	.	+	.	Parent=CUFF.143.3
1	Cufflinks	CDS	4187916	4187963	.	+	.	Parent=CUFF.143.3
1	Cufflinks	CDS	4189546	4189704	.	+	.	Parent=CUFF.143.3
1	Cufflinks	CDS	4190787	4190900	.	+	.	Parent=CUFF.143.3
1	Cufflinks	CDS	4190985	4191073	.	+	.	Parent=CUFF.143.3
1	Cufflinks	CDS	4191158	4191506	.	+	.	Parent=CUFF.143.3
1	Cufflinks	CDS	4192638	4192757	.	+	.	Parent=CUFF.143.3
1	Cufflinks	CDS	4192840	4192890	.	+	.	Parent=CUFF.143.3
1	Cufflinks	CDS	4192968	4193151	.	+	.	Parent=CUFF.143.3
1	Cufflinks	CDS	4193389	4193911	.	+	.	Parent=CUFF.143.3
1	Cufflinks	gene	4210683	4211975	.	+	.	ID=GRMZM2G167568
1	Cufflinks	mRNA	4210683	4211975	.	+	.	ID=PAC:20862001;Parent=GRMZM2G167568
1	Cufflinks	CDS	4210683	4211975	.	+	.	Parent=PAC:20862001
1	Cufflinks	gene	4241044	4241355	.	+	.	ID=GRMZM2G181153
1	Cufflinks	mRNA	4241044	4241355	.	+	.	ID=CUFF.146.4;Parent=GRMZM2G181153
1	Cufflinks	CDS	4241044	4241088	.	+	.	Parent=CUFF.146.4
1	Cufflinks	CDS	4241140	4241238	.	+	.	Parent=CUFF.146.4
1	Cufflinks	CDS	4241284	4241355	.	+	.	Parent=CUFF.146.4
1	Cufflinks	mRNA	4241044	4241355	.	+	.	ID=PAC:20868762;Parent=GRMZM2G181153
1	Cufflinks	CDS	4241044	4241355	.	+	.	Parent=PAC:20868762
1	Cufflinks	mRNA	4241044	4241355	.	+	.	ID=PAC:20868763;Parent=GRMZM2G181153
1	Cufflinks	CDS	4241044	4241238	.	+	.	Parent=PAC:20868763
1	Cufflinks	CDS	4241284	4241355	.	+	.	Parent=PAC:20868763
1	Cufflinks	mRNA	4241044	4241355	.	+	.	ID=PAC:20868764;Parent=GRMZM2G181153
1	Cufflinks	CDS	4241044	4241088	.	+	.	Parent=PAC:20868764
1	Cufflinks	CDS	4241140	4241355	.	+	.	Parent=PAC:20868764
1	Cufflinks	gene	4241839	4252340	.	+	.	ID=GRMZM2G406204
1	Cufflinks	mRNA	4241839	4252340	.	+	.	ID=CUFF.149.1;Parent=GRMZM2G406204
1	Cufflinks	CDS	4241839	4242130	.	+	.	Parent=CUFF.149.1
1	Cufflinks	CDS	4243136	4244617	.	+	.	Parent=CUFF.149.1
1	Cufflinks	CDS	4244694	4244852	.	+	.	Parent=CUFF.149.1
1	Cufflinks	CDS	4245158	4245238	.	+	.	Parent=CUFF.149.1
1	Cufflinks	CDS	4245649	4245778	.	+	.	Parent=CUFF.149.1
1	Cufflinks	CDS	4246969	4247059	.	+	.	Parent=CUFF.149.1
1	Cufflinks	CDS	4247235	4247300	.	+	.	Parent=CUFF.149.1
1	Cufflinks	CDS	4248131	4248471	.	+	.	Parent=CUFF.149.1
1	Cufflinks	CDS	4249941	4250218	.	+	.	Parent=CUFF.149.1
1	Cufflinks	CDS	4250370	4250735	.	+	.	Parent=CUFF.149.1
1	Cufflinks	CDS	4250840	4251343	.	+	.	Parent=CUFF.149.1
1	Cufflinks	CDS	4251462	4251543	.	+	.	Parent=CUFF.149.1
1	Cufflinks	CDS	4251668	4252340	.	+	.	Parent=CUFF.149.1
1	Cufflinks	mRNA	4241839	4252340	.	+	.	ID=CUFF.149.2;Parent=GRMZM2G406204
1	Cufflinks	CDS	4241839	4242130	.	+	.	Parent=CUFF.149.2
1	Cufflinks	CDS	4243136	4244852	.	+	.	Parent=CUFF.149.2
1	Cufflinks	CDS	4245158	4245238	.	+	.	Parent=CUFF.149.2
1	Cufflinks	CDS	4245347	4245473	.	+	.	Parent=CUFF.149.2
1	Cufflinks	CDS	4245649	4245778	.	+	.	Parent=CUFF.149.2
1	Cufflinks	CDS	4246969	4247059	.	+	.	Parent=CUFF.149.2
1	Cufflinks	CDS	4247235	4247300	.	+	.	Parent=CUFF.149.2
1	Cufflinks	CDS	4248131	4248471	.	+	.	Parent=CUFF.149.2
1	Cufflinks	CDS	4249941	4250218	.	+	.	Parent=CUFF.149.2
1	Cufflinks	CDS	4250370	4250735	.	+	.	Parent=CUFF.149.2
1	Cufflinks	CDS	4250840	4251343	.	+	.	Parent=CUFF.149.2
1	Cufflinks	CDS	4251462	4251543	.	+	.	Parent=CUFF.149.2
1	Cufflinks	CDS	4251668	4252340	.	+	.	Parent=CUFF.149.2
1	Cufflinks	mRNA	4241846	4252340	.	+	.	ID=CUFF.149.3;Parent=GRMZM2G406204
1	Cufflinks	CDS	4241846	4242130	.	+	.	Parent=CUFF.149.3
1	Cufflinks	CDS	4243136	4244617	.	+	.	Parent=CUFF.149.3
1	Cufflinks	CDS	4244694	4244852	.	+	.	Parent=CUFF.149.3
1	Cufflinks	CDS	4245158	4245238	.	+	.	Parent=CUFF.149.3
1	Cufflinks	CDS	4245649	4245778	.	+	.	Parent=CUFF.149.3
1	Cufflinks	CDS	4246969	4247059	.	+	.	Parent=CUFF.149.3
1	Cufflinks	CDS	4247235	4247300	.	+	.	Parent=CUFF.149.3
1	Cufflinks	CDS	4248131	4248471	.	+	.	Parent=CUFF.149.3
1	Cufflinks	CDS	4249941	4250218	.	+	.	Parent=CUFF.149.3
1	Cufflinks	CDS	4250370	4250735	.	+	.	Parent=CUFF.149.3
1	Cufflinks	CDS	4250840	4251343	.	+	.	Parent=CUFF.149.3
1	Cufflinks	CDS	4251462	4251543	.	+	.	Parent=CUFF.149.3
1	Cufflinks	CDS	4251661	4252340	.	+	.	Parent=CUFF.149.3
1	Cufflinks	mRNA	4241846	4252340	.	+	.	ID=CUFF.149.4;Parent=GRMZM2G406204
1	Cufflinks	CDS	4241846	4242130	.	+	.	Parent=CUFF.149.4
1	Cufflinks	CDS	4243136	4244617	.	+	.	Parent=CUFF.149.4
1	Cufflinks	CDS	4244725	4244852	.	+	.	Parent=CUFF.149.4
1	Cufflinks	CDS	4245189	4245238	.	+	.	Parent=CUFF.149.4
1	Cufflinks	CDS	4245649	4245778	.	+	.	Parent=CUFF.149.4
1	Cufflinks	CDS	4246969	4247059	.	+	.	Parent=CUFF.149.4
1	Cufflinks	CDS	4247235	4247300	.	+	.	Parent=CUFF.149.4
1	Cufflinks	CDS	4248131	4248471	.	+	.	Parent=CUFF.149.4
1	Cufflinks	CDS	4249941	4250218	.	+	.	Parent=CUFF.149.4
1	Cufflinks	CDS	4250370	4250735	.	+	.	Parent=CUFF.149.4
1	Cufflinks	CDS	4250840	4251343	.	+	.	Parent=CUFF.149.4
1	Cufflinks	CDS	4251462	4251543	.	+	.	Parent=CUFF.149.4
1	Cufflinks	CDS	4251661	4252340	.	+	.	Parent=CUFF.149.4
1	Cufflinks	mRNA	4247948	4252340	.	+	.	ID=CUFF.149.5;Parent=GRMZM2G406204
1	Cufflinks	CDS	4247948	4248006	.	+	.	Parent=CUFF.149.5
1	Cufflinks	CDS	4248131	4248471	.	+	.	Parent=CUFF.149.5
1	Cufflinks	CDS	4249941	4250218	.	+	.	Parent=CUFF.149.5
1	Cufflinks	CDS	4250370	4250735	.	+	.	Parent=CUFF.149.5
1	Cufflinks	CDS	4250840	4251343	.	+	.	Parent=CUFF.149.5
1	Cufflinks	CDS	4251462	4251543	.	+	.	Parent=CUFF.149.5
1	Cufflinks	CDS	4251661	4252340	.	+	.	Parent=CUFF.149.5
1	Cufflinks	mRNA	4247948	4252340	.	+	.	ID=CUFF.149.6;Parent=GRMZM2G406204
1	Cufflinks	CDS	4247948	4248006	.	+	.	Parent=CUFF.149.6
1	Cufflinks	CDS	4248131	4248471	.	+	.	Parent=CUFF.149.6
1	Cufflinks	CDS	4249941	4250218	.	+	.	Parent=CUFF.149.6
1	Cufflinks	CDS	4250370	4250735	.	+	.	Parent=CUFF.149.6
1	Cufflinks	CDS	4250840	4251343	.	+	.	Parent=CUFF.149.6
1	Cufflinks	CDS	4251462	4251543	.	+	.	Parent=CUFF.149.6
1	Cufflinks	CDS	4251668	4252102	.	+	.	Parent=CUFF.149.6
1	Cufflinks	CDS	4252168	4252340	.	+	.	Parent=CUFF.149.6
1	Cufflinks	mRNA	4248315	4252340	.	+	.	ID=PAC:20863736;Parent=GRMZM2G406204
1	Cufflinks	CDS	4248315	4248471	.	+	.	Parent=PAC:20863736
1	Cufflinks	CDS	4249941	4250218	.	+	.	Parent=PAC:20863736
1	Cufflinks	CDS	4250370	4250735	.	+	.	Parent=PAC:20863736
1	Cufflinks	CDS	4250840	4251343	.	+	.	Parent=PAC:20863736
1	Cufflinks	CDS	4251462	4251543	.	+	.	Parent=PAC:20863736
1	Cufflinks	CDS	4251668	4252102	.	+	.	Parent=PAC:20863736
1	Cufflinks	CDS	4252168	4252340	.	+	.	Parent=PAC:20863736
1	Cufflinks	gene	4288215	4290414	.	+	.	ID=GRMZM2G169402
1	Cufflinks	mRNA	4288215	4290414	.	+	.	ID=CUFF.147.1;Parent=GRMZM2G169402
1	Cufflinks	CDS	4288215	4288510	.	+	.	Parent=CUFF.147.1
1	Cufflinks	CDS	4288776	4288901	.	+	.	Parent=CUFF.147.1
1	Cufflinks	CDS	4289057	4289107	.	+	.	Parent=CUFF.147.1
1	Cufflinks	CDS	4289679	4289730	.	+	.	Parent=CUFF.147.1
1	Cufflinks	CDS	4290054	4290414	.	+	.	Parent=CUFF.147.1
1	Cufflinks	mRNA	4288782	4290250	.	+	.	ID=PAC:20868535;Parent=GRMZM2G169402
1	Cufflinks	CDS	4288782	4288901	.	+	.	Parent=PAC:20868535
1	Cufflinks	CDS	4289057	4289107	.	+	.	Parent=PAC:20868535
1	Cufflinks	CDS	4289679	4289730	.	+	.	Parent=PAC:20868535
1	Cufflinks	CDS	4290054	4290250	.	+	.	Parent=PAC:20868535
1	Cufflinks	mRNA	4288782	4290250	.	+	.	ID=PAC:20868536;Parent=GRMZM2G169402
1	Cufflinks	CDS	4288782	4288901	.	+	.	Parent=PAC:20868536
1	Cufflinks	CDS	4289679	4289730	.	+	.	Parent=PAC:20868536
1	Cufflinks	CDS	4290054	4290250	.	+	.	Parent=PAC:20868536
[truncated: 63,536 more rows]
