# Supplementary material for: Transcriptome Dynamics during Maize Endosperm Development
Source: PLoS One. 2016 Oct 3;11(10):e0163814. doi: 10.1371/journal.pone.0163814 (PMC5047526; doi:10.1371/journal.pone.0163814)
Supplement: S9 Table — (XLS) [file pone.0163814.s018.xls]

## Sheet: putative_gene_annotation
Table S9. Funtional annotation of putative genes
GeneID	COG_class	COG_class_annotation	GO_annotation	KEGG_annotation	Swissprot_annotation	nr_annotation	Gene_position	Length	Strand	raw_fragment_number（5 DAP）	raw_fragment_number（10 DAP）	raw_fragment_number(15 DAP)	raw_fragment_number(20 DAP)	normalized_count（5 DAP）	normalized_count(10 DAP)	normalized_count(15 DAP)	normalized_count(20 DAP)	fpkm（5 DAP）	fpkm(10 DAP)	fpkm(15 DAP)	fpkm(20 DAP)
putative_1	--	--	--	--	--	hypothetical protein SORBIDRAFT_02g032730 [Sorghum bicolor]	1:1012-3791	2519	+	99	118	95	75	95.4085	115.935	71.5313	91.1603	2.69392	3.23351	1.92304	2.54027
putative_10	--	--	--	--	--	uncharacterized protein LOC100383175 [Zea mays]	1:3140008-3141900	1301	+	0	0	27	7	0	0	20.5462	8.50829	0	0	1.06021	0.438739
putative_10001	--	--	Molecular Function: nucleic acid binding (GO:0003676);; Cellular Component: plastid (GO:0009536);;	--	--	hAT dimerisation domain-containing protein -like [Oryza sativa Indica Group]	9:128737789-128741015	2971	-	47	52	58	63	45.2949	50.5358	44.1364	76.5746	0.919528	1.02743	0.899529	1.55901
putative_10002	--	--	--	--	--	uncharacterized protein LOC100382867 precursor [Zea mays]	9:129001952-129007192	529	-	4	2	165	70	3.85489	1.9818	125.56	85.0829	0.719205	0.371919	23.2567	15.8506
putative_10003	--	--	--	--	--	TPA: hypothetical protein ZEAMMB73_074012 [Zea mays]	9:129344704-129349796	4200	-	8	8	53	20	7.03978	7.10539	40.0375	24.2558	0.0998395	0.100804	2.40629	3.08098
putative_10004	--	--	Molecular Function: UDP-glucose 4-epimerase activity (GO:0003978);; Cellular Component: Golgi stack (GO:0005795);; Cellular Component: cytosol (GO:0005829);; Cellular Component: plasma membrane (GO:0005886);; Biological Process: galactose metabolic process (GO:0006012);; Biological Process: xyloglucan biosynthetic process (GO:0009969);; Biological Process: root epidermal cell differentiation (GO:…	--	Extensin (Precursor) GN=HRGP OS=Zea mays (Maize) PE=2 SV=1	uncharacterized protein LOC100272714 [Zea mays]	9:129402400-129405093	2417	-	105	209	167	127	100.227	206.106	127.082	154.365	2.71898	5.59616	3.34392	4.02315
putative_10005	[TK]	--	Biological Process: lipid metabolic process (GO:0006629);; Molecular Function: phosphoric diester hydrolase activity (GO:0008081);; Molecular Function: GTP diphosphokinase activity (GO:0008728);; Cellular Component: chloroplast (GO:0009507);; Biological Process: response to wounding (GO:0009611);; Biological Process: guanosine tetraphosphate metabolic process (GO:0015969);; Molecular Function: am…	--	--	hypothetical protein SORBIDRAFT_01g035870 [Sorghum bicolor]	9:130655216-130657838	1318	-	94	62	36	60	90.5899	61.4357	27.395	72.9282	4.6011	3.12541	1.39177	3.70256
putative_10006	--	--	Biological Process: lipid metabolic process (GO:0006629);; Molecular Function: phosphoric diester hydrolase activity (GO:0008081);; Cellular Component: chloroplast (GO:0009507);; Biological Process: response to wounding (GO:0009611);; Biological Process: guanosine tetraphosphate metabolic process (GO:0015969);; Molecular Function: metal ion binding (GO:0046872);;	--	--	PREDICTED: uncharacterized protein LOC101783363 [Setaria italica]	9:130667846-130668595	621	-	84	58	28	43	80.9527	57.4721	21.3072	52.2652	11.2119	7.99521	2.95317	7.23071
putative_10007	--	--	--	--	--	TPA: hypothetical protein ZEAMMB73_610120 [Zea mays]	9:132131430-132132078	547	-	14	3	6	0	13.4921	2.97269	4.56583	0	2.28817	0.506892	0.775019	0
putative_10008	[C]	Energy production and conversion	Molecular Function: oxoglutarate dehydrogenase (succinyl-transferring) activity (GO:0004591);; Cellular Component: mitochondrion (GO:0005739);; Biological Process: tricarboxylic acid cycle (GO:0006099);; Molecular Function: zinc ion binding (GO:0008270);; Molecular Function: thiamine pyrophosphate binding (GO:0030976);; Biological Process: response to cadmium ion (GO:0046686);; Molecular Function…	K00164|2e-51|zma:100383412|hypothetical protein LOC100383412	--	uncharacterized protein LOC100383412 [Zea mays]	9:134090486-134117253	2636	-	6	0	145	73	4.82613	0	109.944	88.6649	0.199151	0	4.78286	3.71379
putative_10009	--	--	Biological Process: response to molecule of bacterial origin (GO:0002237);; Molecular Function: cysteine-type endopeptidase activity (GO:0004197);; Molecular Function: oxoglutarate dehydrogenase (succinyl-transferring) activity (GO:0004591);; Cellular Component: mitochondrion (GO:0005739);; Biological Process: tricarboxylic acid cycle (GO:0006099);; Biological Process: proteolysis (GO:0006508);; …	--	Metacaspase-1 GN=T7I23.17 OS=Arabidopsis thaliana (Mouse-ear cress) PE=1 SV=1	pherophorin like protein [Zea mays]	9:134117350-134118722	883	-	1	0	73	39	0.963722	0	55.5509	47.4033	0.0809367	0	4.66741	3.97843
putative_10011	--	--	--	--	--	TPA: hypothetical protein ZEAMMB73_538732 [Zea mays]	9:135481894-135484202	705	-	33	27	45	22	31.8028	26.7542	34.2437	26.7403	3.6459	3.07839	3.92808	3.06273
putative_10012	--	--	Molecular Function: nucleotide binding (GO:0000166);; Biological Process: endonucleolytic cleavage involved in rRNA processing (GO:0000478);; Biological Process: pyrimidine ribonucleotide biosynthetic process (GO:0009220);; Biological Process: regulation of flower development (GO:0009909);;	K14546|7e-20|osa:4332567|Os03g0300300	--	TPA: hypothetical protein ZEAMMB73_517326 [Zea mays]	9:136776001-136777253	704	-	54	78	0	0	51.6424	76.4494	0	0	6.58005	11.1327	0	0
putative_10013	[O]	Posttranslational modification, protein turnover, chaperones	Molecular Function: nucleic acid binding (GO:0003676);; Molecular Function: threonine-type endopeptidase activity (GO:0004298);; Molecular Function: protein binding (GO:0005515);; Cellular Component: nucleus (GO:0005634);; Cellular Component: endosome (GO:0005768);; Cellular Component: vacuolar membrane (GO:0005774);; Cellular Component: Golgi apparatus (GO:0005794);; Cellular Component: trans-Go…	--	Proteasome subunit alpha type-7-A OS=Oryza sativa subsp. japonica (Rice) PE=2 SV=1	TPA: hypothetical protein ZEAMMB73_472688 [Zea mays]	9:137081079-137086229	3477	-	60	83	211	226	57.2275	81.4792	160.42	274.32	1.54467	2.13345	4.00782	6.03492
putative_10015	--	--	Biological Process: phosphate-containing compound metabolic process (GO:0006796);; Cellular Component: plastid (GO:0009536);; Biological Process: organophosphate metabolic process (GO:0019637);; Biological Process: primary metabolic process (GO:0044238);; Biological Process: cellular biosynthetic process (GO:0044249);; Biological Process: cellular carbohydrate metabolic process (GO:0044262);; Bio…	--	Classical arabinogalactan protein 4 (Precursor) GN=AGP4 OS=Arabidopsis thaliana (Mouse-ear cress) PE=1 SV=1	hypothetical protein [Zea mays]	9:137421217-137422374	1072	-	2	15	5	5	1.92744	14.8635	3.80486	6.07735	0.126075	0.97426	0.248962	0.397314
putative_10019	--	--	--	--	--	PREDICTED: uncharacterized protein LOC101775883 [Setaria italica]	9:140185092-140187180	576	-	109	49	0	0	105.025	48.4662	0	0	16.3711	7.59263	0	0
putative_10020	--	--	Biological Process: protein methylation (GO:0006479);; Molecular Function: methyltransferase activity (GO:0008168);; Cellular Component: chloroplast thylakoid membrane (GO:0009535);; Biological Process: ATP synthesis coupled proton transport (GO:0015986);; Cellular Component: proton-transporting ATP synthase complex, catalytic core F(1) (GO:0045261);; Molecular Function: hydrogen ion transporting…	K02115|4e-20|zma:100284505|csu309(atpc)	Inceptin (Precursor) OS=Zea mays (Maize) PE=1 SV=1	TPA: ATP synthase subunit gamma, Precursor [Zea mays]	9:141096716-141120111	666	-	108	61	58	31	104.064	59.7753	44.1345	36.704	13.0034	7.50992	5.51631	4.58262
putative_10026	--	--	Molecular Function: 1-phosphatidylinositol binding (GO:0005545);; Cellular Component: plasma membrane (GO:0005886);; Cellular Component: clathrin coat (GO:0030118);; Molecular Function: clathrin binding (GO:0030276);; Biological Process: clathrin coat assembly (GO:0048268);;	--	Putative clathrin assembly protein At5g35200 GN=At5g35200 OS=Arabidopsis thaliana (Mouse-ear cress) PE=1 SV=1	hypothetical protein ZEAMMB73_915026 [Zea mays]	9:144903497-144905674	761	-	3	2	0	0	1.92744	0.990898	0	0	0.283824	0.146602	0	0
putative_10029	--	--	--	--	--	uncharacterized protein LOC100193802 [Zea mays]	9:145615894-145618406	1067	-	0	0	10	6	0	0	7.60971	7.29282	0	0	0.500856	0.479581
putative_10030	[U]	Intracellular trafficking, secretion, and vesicular transport	Biological Process: RNA methylation (GO:0001510);; Molecular Function: nucleocytoplasmic transporter activity (GO:0005487);; Cellular Component: nuclear pore (GO:0005643);; Cellular Component: nucleolus (GO:0005730);; Cellular Component: plasma membrane (GO:0005886);; Biological Process: nucleocytoplasmic transport (GO:0006913);; Cellular Component: plasmodesma (GO:0009506);; Cellular Component: …	K14312|0.0|sbi:SORBI_01g042430|hypothetical protein	--	hypothetical protein SORBIDRAFT_01g042430 [Sorghum bicolor]	9:145898941-145913682	5010	-	318	270	408	205	306.464	267.542	310.476	249.171	3.57458	3.12177	3.6216	2.90605
putative_10032	--	--	Molecular Function: 1-phosphatidylinositol-3-phosphate 5-kinase activity (GO:0000285);; Molecular Function: ATP binding (GO:0005524);; Cellular Component: nucleus (GO:0005634);; Cellular Component: mitochondrion (GO:0005739);; Cellular Component: endosome (GO:0005768);; Biological Process: vacuole organization (GO:0007033);; Biological Process: signal transduction (GO:0007165);; Molecular Functio…	--	Putative 1-phosphatidylinositol-3-phosphate 5-kinase FAB1C GN=FAB1C OS=Arabidopsis thaliana (Mouse-ear cress) PE=2 SV=1	TPA: putative 1-phosphatidylinositol-4-phosphate 5-kinase/ zinc ion binding family [Zea mays]	9:146482038-146506250	648	-	3	5	60	44	2.44991	4.95449	45.2212	53.2383	0.581245	1.18443	8.27364	11.4015
putative_10033	--	--	Molecular Function: protein binding (GO:0005515);; Cellular Component: cytoplasm (GO:0005737);; Cellular Component: cytoskeleton (GO:0005856);; Biological Process: trichome morphogenesis (GO:0010090);; Cellular Component: SCAR complex (GO:0031209);; Biological Process: actin nucleation (GO:0045010);;	--	Probable protein ABIL4 GN=OSJNBa0009C07.8 OS=Oryza sativa subsp. japonica (Rice) PE=2 SV=1	hypothetical protein ZEAMMB73_840807 [Zea mays]	9:147093543-147097724	1960	-	74	69	39	89	70.3517	67.3811	29.6779	106.961	9.98352	6.66988	3.09354	8.92154
putative_10035	--	--	--	--	--	putative RIRE2 orf3 [Zea mays]	9:147201825-147202160	262	-	71	19	29	11	68.4243	17.8402	22.0682	12.1548	85.5817	23.2235	27.7904	14.875
putative_10041	[G]	Carbohydrate transport and metabolism	--	--	Formin-like protein 20 GN=MBK20.20/MBK20.21 OS=Arabidopsis thaliana (Mouse-ear cress) PE=2 SV=3	hypothetical protein OsJ_06504 [Oryza sativa Japonica Group]	9:148920621-148934418	2073	-	0	0	47	55	0	0	35.7657	66.8509	0	0	1.07762	2.01341
putative_10043	--	--	Molecular Function: protein binding (GO:0005515);; Cellular Component: plastid (GO:0009536);;	--	Vacuolar protein-sorting-associated protein 37 homolog 1 GN=VPS37-1 OS=Arabidopsis thaliana (Mouse-ear cress) PE=1 SV=1	PREDICTED: vacuolar protein-sorting-associated protein 37 homolog 1-like isoform X1 [Setaria italica]	9:149897635-149909093	1613	-	52	46	188	74	50.1136	44.5903	142.301	88.7293	2.58876	2.33499	7.40521	4.56993
putative_10044	--	--	--	--	Proline-rich receptor-like protein kinase PERK9 GN=PERK9 OS=Arabidopsis thaliana (Mouse-ear cress) PE=2 SV=1	hypothetical protein [Zea mays]	9:150098046-150102396	1062	-	606	272	0	0	584.016	269.524	0	0	40.2443	18.4557	0	0
putative_10045	--	--	Biological Process: ribosomal small subunit assembly (GO:0000028);; Molecular Function: structural constituent of ribosome (GO:0003735);; Cellular Component: intracellular (GO:0005622);; Biological Process: translation (GO:0006412);; Cellular Component: cytosolic small ribosomal subunit (GO:0022627);;	K02998|1e-50|zma:100282918|40S ribosomal protein SA	40S ribosomal protein SA GN=179B OS=Daucus carota (Carrot) PE=2 SV=1	hypothetical protein ZEAMMB73_792036 [Zea mays]	9:150151750-150158135	606	-	908	329	872	204	874.711	326.005	662.807	246.741	125.823	47.1107	95.4135	35.4519
putative_10046	--	--	Biological Process: cell morphogenesis involved in differentiation (GO:0000904);; Cellular Component: Golgi apparatus (GO:0005794);; Biological Process: protein glycosylation (GO:0006486);; Biological Process: response to stress (GO:0006950);; Biological Process: cytoskeleton organization (GO:0007010);; Cellular Component: plasmodesma (GO:0009506);; Biological Process: response to abiotic stimulu…	--	Phosphoinositide phosphatase SAC2 GN=SAC2 OS=Arabidopsis thaliana (Mouse-ear cress) PE=2 SV=1	hypothetical protein SORBIDRAFT_01g045110 [Sorghum bicolor]	9:150197020-150203485	2553	-	163	155	344	102	156.452	153.351	261.395	123.619	3.9974	3.86601	7.13823	3.31903
putative_10048	--	--	Biological Process: amino acid transport (GO:0006865);; Biological Process: cytokinin biosynthetic process (GO:0009691);; Cellular Component: cell part (GO:0044464);;	--	Vegetative cell wall protein gp1 (Precursor) GN=GP1 OS=Chlamydomonas reinhardtii (Chlamydomonas smithii) PE=2 SV=1	hypothetical protein SORBIDRAFT_01g047200 [Sorghum bicolor]	9:152367946-152369392	1012	-	28	30	38	18	26.9842	29.7269	28.9169	21.8785	1.89832	2.09598	2.03504	1.53827
putative_10049	--	--	Cellular Component: plastid (GO:0009536);;	--	--	uncharacterized protein LOC100278223 [Zea mays]	9:153609068-153609977	362	-	10	19	7	7	9.63722	18.8271	5.3268	8.50829	3.72513	7.3682	2.06317	3.27465
putative_10050	--	--	--	--	--	hypothetical protein SORBIDRAFT_01g049230 [Sorghum bicolor]	9:153919589-153922011	1406	-	7	2	23	10	6.74606	1.9818	17.5023	12.1547	0.317268	0.0933443	0.82334	0.571423
putative_10052	--	--	Biological Process: response to stress (GO:0006950);;	--	--	putative retrotransposon protein [Zea mays]	9:154932433-154934523	1961	-	4	22	12	13	3.85489	21.7998	9.13166	15.8011	0.123589	0.699623	0.292813	0.506459
putative_10055	[DK]	--	Biological Process: microtubule cytoskeleton organization (GO:0000226);; Biological Process: cytokinesis by cell plate formation (GO:0000911);; Cellular Component: cytosol (GO:0005829);; Biological Process: cell adhesion (GO:0007155);; Biological Process: trichome morphogenesis (GO:0010090);; Cellular Component: membrane (GO:0016020);; Biological Process: actin nucleation (GO:0045010);;	--	--	uncharacterized protein LOC100502409 [Zea mays]	9:155316696-155319331	1459	-	107	218	221	168	102.699	215.386	167.835	204.155	4.62379	9.71118	7.55816	9.18831
putative_102	--	--	--	--	--	Os04g0401400 [Oryza sativa Japonica Group]	1:102242155-102243112	544	+	37	31	27	22	35.6577	30.7178	20.5462	26.7403	6.10284	5.28626	3.51965	4.57038
putative_103	[J]	Translation, ribosomal structure and biogenesis	Biological Process: RNA methylation (GO:0001510);; Molecular Function: structural constituent of ribosome (GO:0003735);; Cellular Component: nucleolus (GO:0005730);; Cellular Component: mitochondrion (GO:0005739);; Cellular Component: vacuolar membrane (GO:0005774);; Cellular Component: Golgi apparatus (GO:0005794);; Cellular Component: ribosome (GO:0005840);; Cellular Component: plasma membrane …	--	40S ribosomal protein S4 GN=OJ1359_D06.12 OS=Oryza sativa subsp. japonica (Rice) PE=2 SV=3	TPA: hypothetical protein ZEAMMB73_851694 [Zea mays]	1:103564858-103565703	646	+	46	63	36	35	44.3312	62.4266	27.395	42.5415	5.78173	8.17579	3.57532	5.54253
putative_10509	--	--	--	--	--	hypothetical protein [Zea mays]	UNKNOWN:3478599-3482924	1333	+	3	14	59	24	2.79236	12.949	44.213	28.1257	0.139918	0.649884	2.21599	1.40875
putative_10514	--	--	--	--	--	hypothetical protein [Zea mays]	UNKNOWN:3478604-3482155	562	-	39	80	181	254	37.5422	79.2045	137.345	308.559	6.08976	12.9147	22.2977	49.987
putative_106	--	--	Molecular Function: ribonuclease activity (GO:0004540);; Biological Process: multicellular organismal process (GO:0032501);; Biological Process: cellular nitrogen compound metabolic process (GO:0034641);; Biological Process: anatomical structure development (GO:0048856);; Biological Process: organic substance metabolic process (GO:0071704);;	K03539|1e-14|zma:100279258|hypothetical protein LOC100279258	--	uncharacterized protein LOC100279258 [Zea mays]	1:111929224-111939186	1519	+	3	0	0	0	2.89117	0	0	0	0.124168	0	0	0
putative_110	--	--	Molecular Function: microtubule binding (GO:0008017);; Cellular Component: katanin complex (GO:0008352);; Biological Process: microtubule severing (GO:0051013);; Cellular Component: Cul4-RING ubiquitin ligase complex (GO:0080008);;	K11799|9e-27|zma:100277954|hypothetical protein LOC100277954	--	uncharacterized protein LOC100277954 [Zea mays]	1:117872487-117873364	497	+	20	13	0	0	19.2744	12.8817	0	0	3.85332	2.59183	0	0
putative_111	--	--	Biological Process: mitotic cell cycle (GO:0000278);; Biological Process: cytokinesis by cell plate formation (GO:0000911);; Molecular Function: microtubule motor activity (GO:0003777);; Molecular Function: ATP binding (GO:0005524);; Cellular Component: cytoplasm (GO:0005737);; Cellular Component: kinesin complex (GO:0005871);; Cellular Component: microtubule (GO:0005874);; Biological Process: me…	K10400|3e-24|sbi:SORBI_01g007970|hypothetical protein	--	TPA: hypothetical protein ZEAMMB73_842818 [Zea mays]	1:118141279-118146535	997	+	1	15	0	0	0.963722	14.8635	0	0	0.0691017	1.0682	0	0
putative_113	--	--	Cellular Component: peroxisome (GO:0005777);; Biological Process: metabolic process (GO:0008152);; Biological Process: auxin metabolic process (GO:0009850);; Cellular Component: cytoplasmic membrane-bounded vesicle (GO:0016023);; Molecular Function: ligase activity (GO:0016874);;	--	Probable acyl-activating enzyme 17, peroxisomal GN=AAE17 OS=Arabidopsis thaliana (Mouse-ear cress) PE=2 SV=1	TPA: hypothetical protein ZEAMMB73_087632 [Zea mays]	1:120642179-120642621	338	+	5	2	0	3	4.81861	1.9818	0	3.64641	2.23311	0.932208	0	1.67992
putative_115	--	--	--	--	--	hypothetical protein [Zea mays]	1:125209559-125210082	415	+	22	26	30	22	21.2019	25.2263	22.8275	26.157	5.99744	7.20087	6.46685	7.38182
putative_119	--	--	Molecular Function: DNA binding (GO:0003677);; Molecular Function: peroxidase activity (GO:0004601);; Biological Process: DNA recombination (GO:0006310);; Molecular Function: electron carrier activity (GO:0009055);; Cellular Component: plastid (GO:0009536);; Biological Process: cellular process (GO:0009987);; Cellular Component: membrane (GO:0016020);; Molecular Function: hydrolase activity (GO:0…	--	Endonuclease OS=Nicotiana tabacum (Common tobacco) PE=2 SV=1	putative polyprotein [Oryza sativa Japonica Group]	1:127066786-127072255	5237	+	13	1	15	5	12.4559	0.0377887	11.4104	5.82207	0.138715	0.000420984	0.127079	0.0648317
putative_121	--	--	--	--	--	TPA: hypothetical protein ZEAMMB73_614072 [Zea mays]	1:129660672-129662682	1024	+	0	20	0	1	0	19.818	0	1.21547	0	1.37649	0	0.0841889
putative_122	--	--	--	--	--	TPA: hypothetical protein ZEAMMB73_218677, partial [Zea mays]	1:130083926-130085363	685	+	3	7	0	6	2.89117	6.93629	0	7.29282	0.345621	0.832368	0	0.870981
putative_13	--	--	Cellular Component: ubiquitin ligase complex (GO:0000151);; Molecular Function: protein kinase activity (GO:0004672);; Molecular Function: ubiquitin-protein ligase activity (GO:0004842);; Molecular Function: ATP binding (GO:0005524);; Cellular Component: cytosol (GO:0005829);; Biological Process: protein phosphorylation (GO:0006468);; Biological Process: steroid biosynthetic process (GO:0006694);…	K00895|4e-19|sbi:SORBI_04g030000|hypothetical protein	Pyrophosphate--fructose 6-phosphate 1-phosphotransferase subunit alpha 2 GN=PFP-ALPHA2 OS=Arabidopsis thaliana (Mouse-ear cress) PE=2 SV=1	hypothetical protein ZEAMMB73_262942 [Zea mays]	1:5948857-5951344	2113	+	248	128	0	0	238.767	126.716	0	0	7.04114	3.74033	0	0
putative_131	--	--	--	K03283|9e-07|zma:100501536|hypothetical protein LOC100501536	Heat shock 70 kDa protein GN=HSP70 OS=Zea mays (Maize) PE=3 SV=2	TPA: hypothetical protein ZEAMMB73_935223 [Zea mays]	1:147239126-147240254	824	+	1	7	416	242	0.00316278	6.93535	316.304	293.397	0.000291786	0.64099	29.2645	27.2271
putative_132	--	--	Molecular Function: DNA binding (GO:0003677);; Molecular Function: serine-type endopeptidase activity (GO:0004252);; Molecular Function: nuclease activity (GO:0004518);; Molecular Function: hydrolase activity, hydrolyzing O-glycosyl compounds (GO:0004553);; Cellular Component: mitochondrion (GO:0005739);; Biological Process: carbohydrate metabolic process (GO:0005975);; Biological Process: DNA re…	--	Endonuclease OS=Nicotiana tabacum (Common tobacco) PE=2 SV=1	Ji4 putative pol protein [Zea diploperennis]	1:147793337-147795234	1513	+	1	10	3	3	0.000466942	9.90873	1.57887	3.24717	2.01468e-05	0.428113	0.0681375	0.140055
putative_136	--	--	Molecular Function: nucleotide binding (GO:0000166);; Molecular Function: protein binding (GO:0005515);; Cellular Component: nucleus (GO:0005634);; Biological Process: regulation of transcription, DNA-dependent (GO:0006355);; Cellular Component: membrane (GO:0016020);; Biological Process: chromatin modification (GO:0016568);; Biological Process: negative regulation of gene expression, epigenetic …	--	Protein HIRA OS=Oryza sativa subsp. japonica (Rice) PE=2 SV=1	TPA: hypothetical protein ZEAMMB73_215899 [Zea mays]	1:151720140-151724210	2898	+	91	108	0	0	87.396	107.01	0	0	1.96046	2.46088	0	0
putative_137	--	--	--	--	--	uncharacterized protein LOC100191515 [Zea mays]	1:153342963-153343609	567	+	74	183	44	63	71.3155	181.334	33.4827	76.5746	11.4027	29.1425	5.35808	12.228
putative_138	--	--	--	--	--	transposon protein, putative, Mutator sub-class, expressed [Oryza sativa Japonica Group]	1:153709521-153710815	860	+	0	0	8	6	0	0	6.08777	7.29282	0	0	0.529812	0.633957
putative_139	[L]	Replication, recombination and repair	Molecular Function: DNA binding (GO:0003677);; Molecular Function: RNA binding (GO:0003723);; Molecular Function: RNA-directed DNA polymerase activity (GO:0003964);; Molecular Function: aspartic-type endopeptidase activity (GO:0004190);; Biological Process: RNA-dependent DNA replication (GO:0006278);; Biological Process: DNA recombination (GO:0006310);; Biological Process: proteolysis (GO:0006508…	--	RNA-directed DNA polymerase homolog OS=Oenothera berteriana (Bertero&apos;s evening primrose) PE=4 SV=1	OSJNBb0062H02.17 [Oryza sativa Japonica Group]	1:156080223-156083687	2958	+	7	5	53	55	6.74606	4.95449	40.3315	66.8509	0.137601	0.101124	0.822737	1.36335
putative_14	--	--	Cellular Component: endoplasmic reticulum membrane (GO:0005789);; Biological Process: GPI anchor biosynthetic process (GO:0006506);; Molecular Function: methyltransferase activity (GO:0008168);; Cellular Component: integral to membrane (GO:0016021);; Biological Process: methylation (GO:0032259);;	--	--	LOC100280817 [Zea mays]	1:6231516-6234195	922	+	87	96	80	39	83.8439	95.1262	60.8777	47.4033	6.65247	9.70683	4.83174	3.75836
putative_140	--	--	Biological Process: maltose metabolic process (GO:0000023);; Molecular Function: iron ion binding (GO:0005506);; Biological Process: unsaturated fatty acid biosynthetic process (GO:0006636);; Biological Process: phosphatidylglycerol biosynthetic process (GO:0006655);; Molecular Function: electron carrier activity (GO:0009055);; Cellular Component: chloroplast envelope (GO:0009941);; Biological Pr…	K09837|5e-23|osa:4349290|Os10g0546600	Carotene epsilon-monooxygenase, chloroplastic (Precursor) GN=T4D2.60 OS=Arabidopsis thaliana (Mouse-ear cress) PE=1 SV=1	carotene epsilon-ring hydroxylase [Zea mays subsp. mays]	1:156746140-156758074	3183	+	89	79	4	0	85.4989	77.4408	3.04389	0	5.32962	4.42623	0.0573819	0
putative_141	--	--	Cellular Component: mitochondrion (GO:0005739);; Cellular Component: plastid (GO:0009536);;	--	Mitochondrial import receptor subunit TOM5 homolog GN=TOM5 OS=Arabidopsis thaliana (Mouse-ear cress) PE=1 SV=3	hypothetical protein [Zea mays]	1:157054834-157057002	614	+	77	19	282	51	74.2066	18.8271	214.594	61.989	10.459	2.66555	30.268	8.72714
putative_146	--	--	--	--	--	hypothetical protein [Zea mays]	1:163834544-163837766	1708	+	13	11	14	27	12.3495	10.3469	10.0816	31.7873	0.463127	0.388491	0.378153	1.19172
putative_147	--	--	Cellular Component: cytosol (GO:0005829);;	--	--	putative DUF1296 domain containing family protein [Zea mays]	1:164780595-164838169	306	+	0	0	12	12	0	0	9.13166	14.5856	0	0	5.77853	9.1134
putative_148	--	--	Molecular Function: nuclease activity (GO:0004518);; Cellular Component: cell wall (GO:0005618);; Cellular Component: mitochondrion (GO:0005739);; Cellular Component: vacuole (GO:0005773);; Cellular Component: peroxisome (GO:0005777);; Cellular Component: plasma membrane (GO:0005886);; Biological Process: RNA processing (GO:0006396);; Biological Process: defense response (GO:0006952);; Biological…	--	Probable tRNA-splicing endonuclease subunit Sen2 OS=Oryza sativa subsp. japonica (Rice) PE=2 SV=1	hypothetical protein ZEAMMB73_777360 [Zea mays]	1:164957705-164960678	1446	+	135	227	142	211	130.103	224.934	108.058	255.249	6.18115	10.7028	5.13509	12.0233
putative_149	--	--	--	--	--	hypothetical protein [Zea mays]	1:165568773-165570426	1180	+	8	25	5	15	7.03866	23.9151	3.30143	17.0963	0.408747	1.39137	0.191778	0.992354
putative_15	--	--	Biological Process: microtubule cytoskeleton organization (GO:0000226);; Biological Process: double-strand break repair via homologous recombination (GO:0000724);; Biological Process: cytokinesis by cell plate formation (GO:0000911);; Biological Process: regionalization (GO:0003002);; Molecular Function: DNA binding (GO:0003677);; Molecular Function: actin binding (GO:0003779);; Molecular Functio…	--	SCAR-like protein 1 GN=OSJNBa0094J08.20 OS=Oryza sativa subsp. japonica (Rice) PE=2 SV=2	hypothetical protein ZEAMMB73_344574 [Zea mays]	1:6614162-6620425	4328	+	439	580	1	2	422.111	574.72	0.760972	1.21547	6.98716	9.05787	0.0138355	0.0239218
putative_150	--	--	Cellular Component: plasma membrane (GO:0005886);; Biological Process: translational initiation (GO:0006413);; Cellular Component: macromolecular complex (GO:0032991);; Cellular Component: cytoplasmic part (GO:0044444);;	--	--	uncharacterized protein LOC100192001 [Zea mays]	1:165972272-165973182	584	+	827	499	1046	591	796.998	494.458	795.976	718.343	121.524	75.7624	121.465	109.398
putative_151	--	--	--	--	--	unknown [Zea mays]	1:167474541-167477697	1766	+	240	148	135	201	231.27	145.663	102.059	243.132	36.7727	27.5097	11.7982	36.6426
putative_153	--	--	--	--	--	uncharacterized protein LOC100274609 [Zea mays]	1:170693127-170701167	591	+	0	0	1	46	0	0	0.760971	55.9116	0	0	0.151204	11.0808
putative_1530	--	--	Cellular Component: intracellular membrane-bounded organelle (GO:0043231);;	--	--	putative polyprotein [Zea mays]	10:2012790-2013718	740	+	6	8	16	5	4.8197	6.93734	12.1755	4.86286	0.51553	0.744583	1.30306	0.519703
putative_1532	--	--	Biological Process: microtubule-based process (GO:0007017);; Biological Process: cellular component organization (GO:0016043);; Cellular Component: protein complex (GO:0043234);; Molecular Function: organic cyclic compound binding (GO:0097159);;	--	--	uncharacterized protein LOC100384556 [Zea mays]	10:4050576-4053073	2235	+	6	2	35	31	4.81861	1.9818	25.873	37.6796	0.148603	0.054957	0.716954	1.04373
putative_1536	--	--	Biological Process: maltose metabolic process (GO:0000023);; Molecular Function: ATP binding (GO:0005524);; Biological Process: folic acid-containing compound biosynthetic process (GO:0009396);; Cellular Component: chloroplast (GO:0009507);; Biological Process: carotenoid biosynthetic process (GO:0016117);; Biological Process: starch biosynthetic process (GO:0019252);; Molecular Function: 5-formy…	K01934|3e-61|sbi:SORBI_08g004240|hypothetical protein	--	5-formyltetrahydrofolate cyclo-ligase [Zea mays]	10:9136787-9138674	949	+	0	7	27	29	0	6.30816	20.2569	34.4572	0	0.483167	1.54839	2.63118
putative_1537	--	--	Molecular Function: metal ion binding (GO:0046872);;	--	Zinc finger CCCH domain-containing protein 13 OS=Oryza sativa subsp. japonica (Rice) PE=2 SV=1	hypothetical protein ZEAMMB73_032376 [Zea mays]	10:10544676-10545985	1126	+	2	7	1	1	1.92744	6.93629	0.760971	1.21547	0.118582	0.427581	0.0468323	0.0747426
putative_1538	[RTKL]	--	Molecular Function: phospholipase D activity (GO:0004630);; Molecular Function: calcium ion binding (GO:0005509);; Molecular Function: protein binding (GO:0005515);; Molecular Function: phosphatidylinositol-4,5-bisphosphate binding (GO:0005546);; Cellular Component: plasma membrane (GO:0005886);; Biological Process: membrane lipid metabolic process (GO:0006643);; Biological Process: response to o…	K01115|3e-55|zma:542702|PLD1	Phospholipase D alpha 1 GN=PLD1 OS=Zea mays (Maize) PE=2 SV=1	TPA: lactate/malate dehydrogenase family protein [Zea mays]	10:10561331-10563207	1579	+	79	193	72	134	76.1315	191.02	54.588	162.873	9.50667	23.6961	6.86345	22.8022
putative_1540	--	--	Molecular Function: ATP binding (GO:0005524);; Cellular Component: mitochondrion (GO:0005739);; Cellular Component: vacuolar membrane (GO:0005774);; Cellular Component: cytosol (GO:0005829);; Cellular Component: plasma membrane (GO:0005886);; Biological Process: ATP catabolic process (GO:0006200);; Biological Process: protein targeting to membrane (GO:0006612);; Biological Process: transport (GO:…	--	Pleiotropic drug resistance protein 12 OS=Oryza sativa subsp. japonica (Rice) PE=2 SV=1	Pleiotropic drug resistance protein 12 [Triticum urartu]	10:11041676-11042547	492	+	0	0	0	0	0	0	0	0	0	0	0	0
putative_1541	--	--	--	--	--	hypothetical protein [Zea mays]	10:11994653-11999827	348	+	1	0	0	0	0.963722	0	0	0	0.412435	0	0	0
putative_1543	--	--	--	K03678|2e-21|zma:100384304|cl22768_2	--	hypothetical protein ZEAMMB73_342555 [Zea mays]	10:12552115-12552588	406	+	0	0	0	0	0	0	0	0	0	0	0	0
putative_1546	--	--	--	--	Proline-rich receptor-like protein kinase PERK9 GN=PERK9 OS=Arabidopsis thaliana (Mouse-ear cress) PE=2 SV=1	hypothetical protein [Zea mays]	10:14645865-14648779	2814	+	61	301	193	383	58.7868	298.26	146.868	465.525	1.86607	7.73695	4.14162	13.0953
putative_1550	--	--	Molecular Function: DNA binding (GO:0003677);; Molecular Function: RNA binding (GO:0003723);; Molecular Function: acid phosphatase activity (GO:0003993);; Molecular Function: transporter activity (GO:0005215);; Cellular Component: nucleus (GO:0005634);; Cellular Component: cytosol (GO:0005829);; Biological Process: translation (GO:0006412);; Cellular Component: plastid (GO:0009536);; Cellular Com…	K13100|0.0|sbi:SORBI_03g029810|hypothetical protein	--	hypothetical protein SORBIDRAFT_03g029810 [Sorghum bicolor]	10:22094259-22097737	1387	+	675	560	903	456	650.513	554.903	687.157	554.254	31.0907	26.5616	32.8503	26.48
putative_1555	--	--	--	--	--	TPA: hypothetical protein ZEAMMB73_599470 [Zea mays]	10:31763254-31764725	1396	+	4	3	12	18	3.85489	2.97269	9.13166	21.8785	0.182834	0.141206	0.433215	1.03728
putative_1557	--	--	Molecular Function: DNA binding (GO:0003677);; Molecular Function: sequence-specific DNA binding transcription factor activity (GO:0003700);; Cellular Component: nucleus (GO:0005634);; Cellular Component: mitochondrion (GO:0005739);; Cellular Component: endosome (GO:0005768);; Cellular Component: Golgi apparatus (GO:0005794);; Cellular Component: trans-Golgi network (GO:0005802);; Biological Proc…	K13648|3e-32|osa:4333107|Os03g0413400	Probable galacturonosyltransferase 11 GN=GAUT11 OS=Arabidopsis thaliana (Mouse-ear cress) PE=2 SV=1	putative AP2/EREBP transcription factor superfamily protein [Zea mays]	10:35820564-35822988	932	+	38	36	34	22	36.6214	35.6723	25.873	26.7403	3.83726	3.58294	2.6954	2.65052
putative_1559	[RTKL]	--	Molecular Function: magnesium ion binding (GO:0000287);; Molecular Function: GTPase activity (GO:0003924);; Molecular Function: protein serine/threonine kinase activity (GO:0004674);; Molecular Function: binding (GO:0005488);; Molecular Function: ATP binding (GO:0005524);; Molecular Function: GTP binding (GO:0005525);; Biological Process: GTP catabolic process (GO:0006184);; Biological Process: r…	--	Serine/threonine-protein kinase AFC2 GN=AFC2 OS=Arabidopsis thaliana (Mouse-ear cress) PE=1 SV=1	ATP binding protein [Zea mays]	10:39131133-39138166	4396	+	85	86	122	66	81.9004	84.9629	92.0779	79.501	19.6869	12.8115	24.3194	18.6959
putative_1560	--	--	Molecular Function: nucleotide binding (GO:0000166);; Molecular Function: ion binding (GO:0043167);;	K14416|6e-12|sbi:SORBI_06g027260|hypothetical protein	Probable WRKY transcription factor 19 GN=WRKY19 OS=Arabidopsis thaliana (Mouse-ear cress) PE=2 SV=1	hypothetical protein SORBIDRAFT_06g027260 [Sorghum bicolor]	10:39661884-39663715	467	+	68	47	41	39	65.5331	45.5814	31.1998	46.1879	26.1075	18.4832	11.2862	19.6926
putative_1561	--	--	--	--	--	unknown [Zea mays]	10:40285045-40286296	1049	+	173	152	17	12	166.525	149.687	12.9365	13.3702	11.5485	10.4258	0.926733	0.956903
putative_1562	--	--	Molecular Function: damaged DNA binding (GO:0003684);; Molecular Function: protein binding (GO:0005515);; Molecular Function: ATP binding (GO:0005524);; Biological Process: mismatch repair (GO:0006298);; Cellular Component: chloroplast (GO:0009507);;	--	Protein CTC-INTERACTING DOMAIN 7 GN=CID7 OS=Arabidopsis thaliana (Mouse-ear cress) PE=1 SV=1	hypothetical protein SORBIDRAFT_10g006500 [Sorghum bicolor]	10:40510382-40511829	935	+	4	1	37	25	2.89116	0.990898	28.156	29.1713	0.225427	0.111939	2.55766	2.32341
putative_1568	--	--	--	--	--	uncharacterized protein LOC100216552 [Zea mays]	10:51099059-51099753	637	+	5	1	7	4	4.81861	0.990898	5.3268	4.86188	0.641928	0.13257	0.710123	0.647004
putative_1574	--	--	Molecular Function: DNA binding (GO:0003677);; Cellular Component: plastid (GO:0009536);; Molecular Function: protein dimerization activity (GO:0046983);;	--	Putative AC transposase OS=Zea mays (Maize) PE=2 SV=2	uncharacterized protein LOC100383142 [Zea mays]	10:57508452-57516239	3242	+	370	280	204	130	356.536	276.681	154.959	157.074	6.9917	5.41932	3.05547	2.99384
putative_1576	--	--	Molecular Function: binding (GO:0005488);; Biological Process: response to auxin stimulus (GO:0009733);; Biological Process: embryo development (GO:0009790);; Cellular Component: microtubule cytoskeleton (GO:0015630);; Biological Process: gene silencing (GO:0016458);; Biological Process: histone modification (GO:0016570);; Molecular Function: acid-amino acid ligase activity (GO:0016881);; Cellula…	--	--	hypothetical protein SORBIDRAFT_07g014630 [Sorghum bicolor]	10:59012889-59016679	1580	+	7	6	30	16	6.74606	5.94538	22.8291	19.4475	0.282721	0.271018	0.958918	0.797566
putative_1578	--	--	Molecular Function: DNA binding (GO:0003677);; Biological Process: DNA recombination (GO:0006310);; Cellular Component: plastid (GO:0009536);; Cellular Component: cytoplasmic membrane-bounded vesicle (GO:0016023);; Biological Process: transposition (GO:0032196);; Molecular Function: protein dimerization activity (GO:0046983);;	--	Putative AC transposase OS=Zea mays (Maize) PE=2 SV=2	activator-like transposable element	10:60721171-60723196	1780	+	1	0	80	39	0.963723	0	60.8777	46.1878	0.0598835	0	2.63481	1.73411
putative_1579	--	--	--	--	--	TPA: hypothetical protein ZEAMMB73_281441 [Zea mays]	10:61503142-61504039	818	+	8	6	10	5	7.70978	5.94539	7.60971	6.07735	0.717567	0.555	0.708598	0.565213
putative_1580	--	--	Molecular Function: nucleic acid binding (GO:0003676);; Cellular Component: nucleus (GO:0005634);; Biological Process: regulation of transcription, DNA-dependent (GO:0006355);; Biological Process: defense response (GO:0006952);; Biological Process: response to cold (GO:0009409);; Biological Process: post-embryonic development (GO:0009791);; Biological Process: pollen germination (GO:0009846);; Bi…	--	Putative AC transposase OS=Zea mays (Maize) PE=2 SV=2	Os08g0198000 [Oryza sativa Japonica Group]	10:61949171-61956490	4422	+	131	174	192	89	126.248	172.416	146.106	108.177	2.15962	2.96633	2.48354	1.92164
putative_1581	--	--	Cellular Component: mitochondrion (GO:0005739);;	--	--	hypothetical protein OsJ_10354 [Oryza sativa Japonica Group]	10:62043573-62046652	1229	+	2	2	9	6	1.92744	1.9818	6.84874	7.29282	0.106508	0.109705	0.378563	0.402815
putative_1583	--	--	Biological Process: protein folding (GO:0006457);; Cellular Component: plastid (GO:0009536);; Molecular Function: heat shock protein binding (GO:0031072);;	--	--	hypothetical protein ZEAMMB73_060609 [Zea mays]	10:67735147-67736470	771	+	28	37	1	1	26.9842	36.6632	0.760971	1.21547	2.7247	3.714	0.0768787	0.122632
putative_1589	--	--	--	--	--	hypothetical protein ZEAMMB73_632061 [Zea mays]	10:69920151-69920855	459	+	14	23	0	0	13.4921	22.7907	0	0	3.12154	5.31209	0	0
putative_159	--	--	--	--	--	retrotransposon protein [Zea mays]	1:178488935-178491139	1150	+	1	0	12	12	0.963722	0	8.38811	13.9016	0.0577653	0	0.502939	0.832861
putative_1590	--	--	Molecular Function: nucleic acid binding (GO:0003676);; Molecular Function: catalytic activity (GO:0003824);; Biological Process: nucleobase-containing compound metabolic process (GO:0006139);; Cellular Component: plastid (GO:0009536);;	K02335|1e-169|sbi:SORBI_07g004810|hypothetical protein	--	hypothetical protein SORBIDRAFT_07g004810 [Sorghum bicolor]	10:71263341-71265092	1228	+	20	46	28	23	19.2744	44.5908	20.8848	27.6391	1.06614	2.47084	1.15555	1.52814
putative_1591	[R]	General function prediction only	Biological Process: autophagic vacuole assembly (GO:0000045);; Molecular Function: protein binding (GO:0005515);; Cellular Component: nucleus (GO:0005634);; Cellular Component: cytosol (GO:0005829);; Biological Process: fatty acid beta-oxidation (GO:0006635);; Biological Process: purine nucleobase transport (GO:0006863);; Biological Process: autophagy (GO:0006914);; Biological Process: response t…	--	Autophagy-related protein 18a GN=ATG18A OS=Arabidopsis thaliana (Mouse-ear cress) PE=1 SV=1	WD repeat-containing protein domain phosphoinositide-interacting protein 3 [Zea mays]	10:73452915-73455222	326	+	0	0	35	9	0	0	26.634	10.9392	0	0	13.7434	5.59045
putative_1592	--	--	--	--	--	hypothetical protein SORBIDRAFT_07g015035 [Sorghum bicolor]	10:74647219-74651346	1186	+	34	26	0	0	32.7666	24.7725	0	0	2.01874	1.45735	0	0
putative_1593	--	--	Cellular Component: mitochondrion (GO:0005739);; Cellular Component: plastid (GO:0009536);;	--	--	hypothetical protein SORBIDRAFT_04g027440 [Sorghum bicolor]	10:74890450-74891589	783	+	2	2	0	0	1.92744	1.9818	0	0	0.190492	0.196484	0	0
putative_1594	--	--	--	--	Proline-rich receptor-like protein kinase PERK9 GN=PERK9 OS=Arabidopsis thaliana (Mouse-ear cress) PE=2 SV=1	zinc finger, C2H2 type family protein isoform 1 [Zea mays]	10:75058234-75059316	516	+	11	3	6	8	10.6009	1.98179	3.80486	9.72376	2.26511	0.426336	0.712969	2.07414
putative_1597	--	--	Molecular Function: binding (GO:0005488);; Biological Process: nitrogen compound metabolic process (GO:0006807);; Biological Process: defense response (GO:0006952);; Biological Process: catabolic process (GO:0009056);; Cellular Component: fungal-type cell wall (GO:0009277);; Cellular Component: membrane (GO:0016020);; Biological Process: cellular component organization (GO:0016043);; Molecular Fu…	--	Arabinogalactan protein 1 (Precursor) OS=Oryza sativa subsp. japonica (Rice) PE=1 SV=1	hypothetical protein SORBIDRAFT_07g029200 [Sorghum bicolor]	10:78161205-78162364	1073	+	2	0	17	15	1.92744	0	12.9365	18.2321	0.125928	0	0.845482	1.19055
putative_160	--	--	--	--	--	unknown [Zea mays]	1:180964222-180968851	3973	+	131	128	42	67	125.297	125.929	31.3599	81.0876	5.12533	3.97928	0.862891	1.59472
putative_1601	--	--	Cellular Component: vacuolar membrane (GO:0005774);; Biological Process: defense response (GO:0006952);; Cellular Component: plastid (GO:0009536);; Molecular Function: hydrolase activity, acting on glycosyl bonds (GO:0016798);; Biological Process: response to other organism (GO:0051707);; Biological Process: organic substance metabolic process (GO:0071704);;	--	Anther-specific proline-rich protein APG (Fragment) GN=APG OS=Brassica napus (Rape) PE=2 SV=1	hypothetical protein SORBIDRAFT_07g003505 [Sorghum bicolor]	10:80581975-80582906	494	+	24	24	15	22	23.1293	23.7816	11.4146	26.7403	4.67413	4.83715	2.30917	5.39516
putative_1602	--	--	Cellular Component: Piccolo NuA4 histone acetyltransferase complex (GO:0032777);;	--	--	uncharacterized protein LOC100272674 [Zea mays]	10:80868985-80873015	3700	+	37	88	251	40	35.6577	87.1989	190.244	48.6189	1.13347	2.19893	3.32808	1.40209
putative_1603	[A]	RNA processing and modification	Molecular Function: RNA binding (GO:0003723);; Cellular Component: cytoplasmic membrane-bounded vesicle (GO:0016023);;	K12856|4e-78|sbi:SORBI_10g004680|hypothetical protein	--	hypothetical protein SORBIDRAFT_10g004680 [Sorghum bicolor]	10:80912025-80915768	2609	+	2	10	210	155	1.92744	9.90898	159.804	188.398	0.0519103	0.2671	5.2068	5.89794
putative_1604	--	--	Molecular Function: aminoacyl-tRNA editing activity (GO:0002161);; Molecular Function: isoleucine-tRNA ligase activity (GO:0004822);; Molecular Function: ATP binding (GO:0005524);; Biological Process: isoleucyl-tRNA aminoacylation (GO:0006428);; Biological Process: regulation of translational fidelity (GO:0006450);; Cellular Component: chloroplast stroma (GO:0009570);; Biological Process: embryo …	K01870|1e-10|osa:4330908|Os02g0778200	--	hypothetical protein ZEAMMB73_846563 [Zea mays]	10:82927440-82931541	1293	+	37	60	0	0	34.694	59.4539	0	0	1.96726	3.36832	0	0
putative_1605	--	--	Biological Process: protein N-linked glycosylation (GO:0006487);; Cellular Component: integral to membrane (GO:0016021);; Biological Process: photoperiodism, flowering (GO:0048573);;	--	--	NOL1/NOP2/sun family protein [Zea mays]	10:84595049-84595462	339	+	17	21	24	15	15.4195	19.818	18.2633	17.0166	7.42631	10.5113	9.34415	9.11665
putative_1608	[RTKL]	--	Molecular Function: protein kinase activity (GO:0004672);; Molecular Function: protein serine/threonine kinase activity (GO:0004674);; Cellular Component: nucleus (GO:0005634);; Cellular Component: cytosol (GO:0005829);; Cellular Component: plasma membrane (GO:0005886);; Biological Process: response to oxidative stress (GO:0006979);; Cellular Component: plasmodesma (GO:0009506);; Biological Proce…	--	Probable receptor-like protein kinase At2g47060 GN=At2g47060 OS=Arabidopsis thaliana (Mouse-ear cress) PE=2 SV=1	Pto-interacting protein 1 [Triticum urartu]	10:85835517-85840360	1392	+	3	3	28	17	2.30634	2.5335	21.0491	20.3645	0.10976	0.120754	1.00199	0.968793
putative_161	--	--	Cellular Component: cell part (GO:0044464);;	--	--	PREDICTED: uncharacterized protein LOC101754965 [Setaria italica]	1:181209822-181212405	1059	+	2	0	35	5	1.92744	0	26.3961	6.07735	0.128022	0	1.75386	0.403448
putative_1611	--	--	--	--	--	TPA: hypothetical protein ZEAMMB73_512448 [Zea mays]	10:93432366-93433316	687	+	17	10	11	6	16.3833	9.90898	8.37068	7.29282	1.95018	1.18401	0.997023	0.867275
putative_1612	--	--	Cellular Component: plastid (GO:0009536);;	--	--	uncharacterized protein LOC100381458 [Zea mays]	10:93434777-93436530	1219	+	96	93	98	73	92.5174	92.1535	74.5752	88.7293	5.16345	5.15232	4.1633	4.94983
putative_1614	--	--	Molecular Function: structural constituent of ribosome (GO:0003735);; Cellular Component: ribosome (GO:0005840);; Biological Process: translation (GO:0006412);;	--	Zinc finger CCCH domain-containing protein 43 GN=OSJNBa0077L03.22 OS=Oryza sativa subsp. japonica (Rice) PE=2 SV=1	unknown [Zea mays]	10:94540742-94543674	2423	+	0	0	4	21	0	0	3.04389	25.5249	0	0	0.0771568	0.646791
putative_1618	--	--	Molecular Function: zinc ion binding (GO:0008270);; Biological Process: cellular component organization (GO:0016043);; Cellular Component: intrinsic to membrane (GO:0031224);; Cellular Component: intracellular membrane-bounded organelle (GO:0043231);; Cellular Component: cytoplasmic part (GO:0044444);; Biological Process: organic substance metabolic process (GO:0071704);; Cellular Component: cell…	--	Vegetative cell wall protein gp1 (Precursor) GN=GP1 OS=Chlamydomonas reinhardtii (Chlamydomonas smithii) PE=2 SV=1	unknown [Zea mays]	10:95915387-95919486	4008	+	112	99	154	49	107.725	97.7201	116.71	59.3665	1.58863	1.44177	1.72127	0.875385
putative_1619	--	--	--	--	--	uncharacterized protein LOC100194001 [Zea mays]	10:96848321-96850000	1421	+	34	53	76	47	32.6171	52.2645	57.5803	57.1218	2.03722	3.86477	3.82124	3.87108
putative_162	[J]	Translation, ribosomal structure and biogenesis	Cellular Component: cytoplasm (GO:0005737);; Cellular Component: plastid (GO:0009536);; Molecular Function: organic cyclic compound binding (GO:0097159);;	K01872|1e-19|osa:4348211|Os10g0182000	Alanine--tRNA ligase (Precursor) GN=F14I3.17 OS=Arabidopsis thaliana (Mouse-ear cress) PE=1 SV=3	PREDICTED: alanine--tRNA ligase-like [Setaria italica]	1:181305260-181306071	703	+	43	55	11	10	41.4401	54.4994	8.37068	12.1547	4.77028	6.29672	0.964154	1.39788
putative_1622	--	--	Molecular Function: zinc ion binding (GO:0008270);;	--	--	hypothetical protein SORBIDRAFT_06g002790 [Sorghum bicolor]	10:99892570-99946159	2067	+	1135	1046	994	879	1092.86	1036.48	756.406	1068.4	50.1208	47.9878	36.6159	49.0024
putative_1623	--	--	Molecular Function: DNA binding (GO:0003677);; Cellular Component: nucleus (GO:0005634);; Biological Process: regulation of transcription, DNA-dependent (GO:0006355);; Cellular Component: intracellular membrane-bounded organelle (GO:0043231);;	--	Putative B3 domain-containing protein Os04g0346900 GN=OSJNBa0020I02.5 OS=Oryza sativa subsp. japonica (Rice) PE=3 SV=2	TPA: hypothetical protein ZEAMMB73_584317 [Zea mays]	10:100684701-100686504	994	+	0	1	4	0	0	0.990898	3.04389	0	0	0.071489	0.219181	0
putative_1627	--	--	--	--	--	hypothetical protein SORBIDRAFT_04g014190 [Sorghum bicolor]	10:104991956-104996463	4404	+	0	2	196	156	0	0.990898	148.582	188.417	0	0.0218756	2.86009	3.36115
putative_1628	--	--	Molecular Function: nucleotide binding (GO:0000166);; Molecular Function: nucleic acid binding (GO:0003676);; Cellular Component: plasma membrane (GO:0005886);; Molecular Function: methyltransferase activity (GO:0008168);; Cellular Component: integral to membrane (GO:0016021);; Biological Process: vesicle-mediated transport (GO:0016192);; Biological Process: methylation (GO:0032259);;	K08518|3e-46|sbi:SORBI_02g043970|hypothetical protein	--	TPA: hypothetical protein ZEAMMB73_724610 [Zea mays]	10:105284708-105287000	1261	+	37	63	0	0	35.6577	61.4357	0	0	2.10897	3.8887	0	0
putative_163	--	--	--	--	--	PREDICTED: uncharacterized protein LOC101781701 isoform X1 [Setaria italica]	1:183000565-183025655	732	+	3	11	0	0	2.89117	10.8999	0	0	0.314056	1.18813	0	0
putative_1630	--	--	--	--	WPP domain-associated protein GN=WAP OS=Arabidopsis thaliana (Mouse-ear cress) PE=1 SV=2	PREDICTED: WPP domain-associated protein-like isoform X1 [Setaria italica]	10:106473731-106477948	2604	+	176	273	135	123	169.615	270.515	102.731	148.288	4.10847	6.46442	2.57208	3.55385
putative_1631	--	--	--	--	--	hypothetical protein ZEAMMB73_984643 [Zea mays]	10:106478056-106484606	1979	+	35	51	176	104	33.4727	49.7452	133.692	125.907	1.27831	1.94746	4.77611	4.75405
putative_1632	[L]	Replication, recombination and repair	Molecular Function: DNA binding (GO:0003677);; Molecular Function: RNA binding (GO:0003723);; Molecular Function: RNA-directed DNA polymerase activity (GO:0003964);; Molecular Function: aspartic-type endopeptidase activity (GO:0004190);; Biological Process: RNA-dependent DNA replication (GO:0006278);; Biological Process: DNA recombination (GO:0006310);; Biological Process: proteolysis (GO:0006508…	--	Uncharacterized mitochondrial protein AtMg00860 GN=AtMg00860 OS=Arabidopsis thaliana (Mouse-ear cress) PE=4 SV=1	polyprotein [Oryza sativa Japonica Group]	10:107229876-107232118	2141	+	2	1	123	81	1.92744	0.990898	93.5995	98.4531	0.0560121	0.0288225	2.72044	2.86041
putative_1633	[RTKL]	--	Molecular Function: nucleotide binding (GO:0000166);; Molecular Function: protein serine/threonine kinase activity (GO:0004674);; Molecular Function: protein binding (GO:0005515);; Cellular Component: vacuole (GO:0005773);; Cellular Component: plasma membrane (GO:0005886);; Biological Process: protein phosphorylation (GO:0006468);; Biological Process: iron ion transport (GO:0006826);; Biological …	--	Cysteine-rich receptor-like protein kinase 6 (Precursor) OS=Arabidopsis thaliana (Mouse-ear cress) PE=1 SV=1	hypothetical protein SORBIDRAFT_06g014340 [Sorghum bicolor]	10:110538740-110543153	2565	+	2	0	0	54	1.92744	0	0	65.6354	0.0458958	0	0	1.5626
putative_1635	--	--	--	--	--	hypothetical protein ZEAMMB73_785019 [Zea mays]	10:113014810-113022183	1257	+	32	34	34	35	30.1434	33.4587	25.1454	42.0926	1.62334	1.80219	1.35246	2.26238
putative_1636	--	--	Molecular Function: phosphoprotein phosphatase activity (GO:0004721);; Molecular Function: protein binding (GO:0005515);; Cellular Component: nucleus (GO:0005634);; Cellular Component: plasma membrane (GO:0005886);; Biological Process: protein dephosphorylation (GO:0006470);; Biological Process: response to stress (GO:0006950);; Cellular Component: plastid (GO:0009536);; Biological Process: respo…	--	Putative AC transposase OS=Zea mays (Maize) PE=2 SV=2	Os10g0170600 [Oryza sativa Japonica Group]	10:113022262-113026891	4534	+	45	58	0	27	43.3675	57.4721	0	32.8177	0.561616	0.744581	0	0.424951
putative_1637	--	--	--	--	--	PREDICTED: uncharacterized protein LOC101766994 [Setaria italica]	10:116287545-116288053	405	+	0	5	0	0	0	4.95449	0	0	0	1.49037	0	0
putative_1638	[HC]	--	Molecular Function: aspartic-type endopeptidase activity (GO:0004190);; Biological Process: proteolysis (GO:0006508);; Biological Process: cellular aromatic compound metabolic process (GO:0006725);; Biological Process: response to osmotic stress (GO:0006970);; Biological Process: response to heat (GO:0009408);; Biological Process: response to water deprivation (GO:0009414);; Cellular Component: c…	K09838|5e-97|zma:100285076|zeaxanthin epoxidase	Zeaxanthin epoxidase, chloroplastic (Precursor) GN=OSJNBa0064H22.16 OS=Oryza sativa subsp. japonica (Rice) PE=2 SV=1	TPA: hypothetical protein ZEAMMB73_483204 [Zea mays]	10:120754364-120755677	1033	+	10	7	11	6	9.22625	6.01499	7.68993	7.20465	0.63235	0.41316	0.527242	0.493523
putative_164	--	--	--	--	--	hypothetical protein [Zea mays]	1:183403455-183405155	1615	+	68	76	89	56	65.5331	75.3082	67.7265	68.0663	2.62115	3.01598	2.70944	2.7216
putative_1640	--	--	Cellular Component: mitochondrion (GO:0005739);;	--	--	uncharacterized protein LOC100273518 [Zea mays]	10:123343001-123345848	916	+	112	109	85	76	107.937	108.008	64.6826	92.3757	8.63672	8.66454	5.17783	7.38685
putative_1641	--	--	--	--	--	hypothetical protein [Zea mays]	10:124302140-124304071	1753	+	48	65	58	30	46.2586	64.4084	44.1364	36.4641	2.85823	3.59664	2.46397	2.09593
putative_1642	--	--	--	--	--	uncharacterized protein LOC100276233 [Zea mays]	10:124817896-124825493	1467	+	41	13	52	18	39.5126	12.6772	38.9127	20.7053	1.76757	0.567918	1.74114	0.925907
putative_1643	--	--	Molecular Function: helicase activity (GO:0004386);; Biological Process: DNA metabolic process (GO:0006259);; Cellular Component: plastid (GO:0009536);;	--	--	hypothetical protein ZEAMMB73_306379, partial [Zea mays]	10:125633991-125634733	485	+	0	0	17	13	0	0	12.9365	15.8011	0	0	2.70517	3.29509
putative_1644	--	--	Cellular Component: endosome (GO:0005768);; Cellular Component: Golgi apparatus (GO:0005794);; Cellular Component: trans-Golgi network (GO:0005802);; Biological Process: anaerobic respiration (GO:0009061);; Biological Process: determination of bilateral symmetry (GO:0009855);; Biological Process: polarity specification of adaxial/abaxial axis (GO:0009944);; Biological Process: meristem initiation…	--	Kelch repeat-containing protein At3g27220 GN=At3g27220 OS=Arabidopsis thaliana (Mouse-ear cress) PE=1 SV=1	hypothetical protein F775_01641 [Aegilops tauschii]	10:126564345-126566941	447	+	1	1	16	6	0.963722	0.990898	12.1755	7.29282	0.23462	0.243125	2.96793	1.772
putative_1648	--	--	Biological Process: cell plate assembly (GO:0000919);;	--	--	TPA: hypothetical protein ZEAMMB73_993824 [Zea mays]	10:128718074-128734492	1665	+	35	54	42	24	32.946	53.0773	31.212	29.1648	1.42434	2.27818	1.62614	1.49961
putative_1649	--	--	--	--	Protein LURP-one-related 6 GN=At2g05910 OS=Arabidopsis thaliana (Mouse-ear cress) PE=2 SV=1	uncharacterized protein LOC100382693 [Zea mays]	10:132503651-132507298	2993	+	33	11	24	0	31.8028	9.90897	18.2633	0	0.834647	0.248744	0.490153	0
putative_165	--	--	Molecular Function: nucleotide binding (GO:0000166);; Biological Process: mRNA splicing, via spliceosome (GO:0000398);; Cellular Component: nucleus (GO:0005634);; Biological Process: DNA-dependent DNA replication (GO:0006261);; Biological Process: mRNA export from nucleus (GO:0006406);; Biological Process: protein import into nucleus (GO:0006606);; Biological Process: embryo sac egg cell differen…	K11374|5e-50|sbi:SORBI_07g028660|hypothetical protein	Elongator complex protein 2 OS=Arabidopsis thaliana (Mouse-ear cress) PE=1 SV=1	hypothetical protein SORBIDRAFT_07g028660 [Sorghum bicolor]	1:183446662-183447495	738	+	80	80	58	53	77.0978	79.2718	44.1363	64.4199	8.2783	8.54102	4.74176	6.9111
putative_1651	[P]	Inorganic ion transport and metabolism	Biological Process: RNA splicing, via endonucleolytic cleavage and ligation (GO:0000394);; Molecular Function: thiosulfate sulfurtransferase activity (GO:0004792);; Cellular Component: mitochondrion (GO:0005739);; Cellular Component: cytosol (GO:0005829);; Biological Process: aging (GO:0007568);; Biological Process: methionine biosynthetic process (GO:0009086);; Cellular Component: chloroplast (G…	K01011|8e-18|zma:100275494|pco128327	Thiosulfate/3-mercaptopyruvate sulfurtransferase 1, mitochondrial (Precursor) GN=YUP8H12R.17 OS=Arabidopsis thaliana (Mouse-ear cress) PE=1 SV=1	hypothetical protein ZEAMMB73_963291 [Zea mays]	10:132770064-132776083	1446	+	2	0	1	0	1.27459	0	0.755487	0	0.0579927	0	0.0343821	0
putative_1654	[R]	General function prediction only	Molecular Function: nucleotide binding (GO:0000166);; Biological Process: alternative nuclear mRNA splicing, via spliceosome (GO:0000380);; Molecular Function: RNA binding transcription antitermination factor activity (GO:0001072);; Molecular Function: double-stranded DNA binding (GO:0003690);; Molecular Function: single-stranded DNA binding (GO:0003697);; Molecular Function: RNA binding (GO:0003…	--	Glycine-rich RNA-binding protein OS=Daucus carota (Carrot) PE=2 SV=1	RNA binding protein [Zea mays]	10:134829150-134829789	354	+	13	7	14	19	11.7739	6.2999	9.99847	22.0802	4.81749	2.6118	4.09983	8.99151
putative_166	[O]	Posttranslational modification, protein turnover, chaperones	Cellular Component: nucleus (GO:0005634);; Biological Process: DNA repair (GO:0006281);; Biological Process: negative regulation of peptidase activity (GO:0010466);; Molecular Function: peptidase inhibitor activity (GO:0030414);;	--	Serpin-ZXA OS=Oryza sativa subsp. japonica (Rice) PE=1 SV=1	unknown [Zea mays]	1:183796547-183800330	3411	+	66	52	78	24	63.2582	51.4574	59.289	28.3287	1.13202	0.901463	1.03789	0.495795
putative_1663	[J]	Translation, ribosomal structure and biogenesis	Biological Process: RNA methylation (GO:0001510);; Molecular Function: structural constituent of ribosome (GO:0003735);; Molecular Function: protein binding (GO:0005515);; Cellular Component: nucleus (GO:0005634);; Cellular Component: Golgi apparatus (GO:0005794);; Cellular Component: ribosome (GO:0005840);; Biological Process: translation (GO:0006412);; Cellular Component: membrane (GO:0016020);…	--	60S ribosomal protein L12-1 GN=RPL12A OS=Arabidopsis thaliana (Mouse-ear cress) PE=2 SV=2	hypothetical protein SORBIDRAFT_04g030890 [Sorghum bicolor]	10:140746223-140774495	1600	+	16	6	164	88	15.2614	5.60894	124.415	106.566	0.617035	0.264233	6.21965	5.35159
putative_1664	--	--	Molecular Function: DNA binding (GO:0003677);; Molecular Function: binding (GO:0005488);; Cellular Component: cytoplasmic membrane-bounded vesicle (GO:0016023);; Molecular Function: protein dimerization activity (GO:0046983);;	--	Putative AC transposase OS=Zea mays (Maize) PE=2 SV=2	uncharacterized protein LOC100502208 [Zea mays]	10:142913391-142915705	1251	+	217	279	103	189	209.128	276.461	78.38	229.724	11.3102	14.9776	4.24021	12.4187
putative_1665	--	--	Cellular Component: plastid (GO:0009536);;	--	--	PREDICTED: protein KIAA0415-like [Brachypodium distachyon]	10:143382055-143384602	2448	+	21	51	16	15	19.3979	50.1168	12.1503	17.6849	0.671219	2.282	0.896212	0.960195
putative_1667	--	--	--	--	--	uncharacterized protein LOC100304388 [Zea mays]	10:143851955-143853183	904	+	21	17	8	6	20.2382	16.8453	6.08777	7.29282	1.64769	1.37503	0.495846	0.593358
putative_1668	[R]	General function prediction only	Cellular Component: Golgi apparatus (GO:0005794);; Biological Process: RNA processing (GO:0006396);; Biological Process: transport (GO:0006810);; Biological Process: organelle organization (GO:0006996);; Biological Process: embryo development (GO:0009790);; Cellular Component: membrane (GO:0016020);; Biological Process: cellular protein metabolic process (GO:0044267);; Biological Process: seed de…	--	Coatomer subunit beta&apos;-2 GN=OJ1006_A02.24 OS=Oryza sativa subsp. japonica (Rice) PE=2 SV=1	hypothetical protein F775_24233 [Aegilops tauschii]	10:143916645-143931033	1558	+	38	27	32	21	36.6215	26.7543	24.3511	24.3094	1.52704	1.17643	1.17849	1.14317
putative_1669	[H]	Coenzyme transport and metabolism	Cellular Component: mitochondrion (GO:0005739);;	K06127|2e-35|zma:100383639|hypothetical protein LOC100383639	2-methoxy-6-polyprenyl-1,4-benzoquinol methylase, mitochondrial (Precursor) OS=Oryza sativa subsp. japonica (Rice) PE=2 SV=1	hypothetical protein ZEAMMB73_189189 [Zea mays]	10:144198057-144199331	1225	+	16	28	87	44	15.2981	27.7169	65.7832	52.6681	0.848711	1.54041	3.65059	2.92064
putative_1670	--	--	--	--	--	uncharacterized protein LOC100382526 [Zea mays]	10:144219747-144234623	4027	+	241	325	401	190	231.512	321.846	304.48	230.833	4.5673	8.38197	9.11684	5.30638
putative_1673	--	--	--	--	--	hypothetical protein [Zea mays]	10:145577035-145580571	826	+	403	191	408	176	388.118	188.782	310.241	212.896	38.937	19.1805	30.9249	21.2049
putative_1676	--	--	Biological Process: proteolysis (GO:0006508);; Biological Process: protein processing involved in protein targeting to mitochondrion (GO:0006627);; Molecular Function: serine-type peptidase activity (GO:0008236);; Cellular Component: mitochondrial inner membrane peptidase complex (GO:0042720);;	--	--	hypothetical protein ZEAMMB73_370082 [Zea mays]	10:146693827-146694804	864	+	18	3	22	0	17.1116	2.15819	16.4686	0	1.47932	0.187095	1.42437	0
putative_1677	--	--	--	--	B3 domain-containing protein Os03g0212300 OS=Oryza sativa subsp. japonica (Rice) PE=2 SV=1	hypothetical protein ZEAMMB73_054563 [Zea mays]	10:147375940-147377905	1649	+	7	33	0	2	5.92934	32.678	0	2.43077	0.231525	1.27758	0	0.0948857
putative_1682	[P]	Inorganic ion transport and metabolism	Molecular Function: ferroxidase activity (GO:0004322);; Cellular Component: mitochondrion (GO:0005739);; Biological Process: iron ion transport (GO:0006826);; Biological Process: cellular iron ion homeostasis (GO:0006879);; Molecular Function: ferric iron binding (GO:0008199);; Biological Process: response to cold (GO:0009409);; Cellular Component: chloroplast (GO:0009507);; Cellular Component: c…	K00522|0.0|zma:542392|fer2	Ferritin-2, chloroplastic (Precursor) GN=FER2 OS=Zea mays (Maize) PE=1 SV=2	ferritin-2, chloroplastic [Zea mays]	10:1278512-1281197	1026	-	98	146	229	112	94.4448	144.671	174.262	136.133	6.5291	10.0234	12.0514	9.40585
putative_1684	--	--	Cellular Component: nucleus (GO:0005634);; Biological Process: RNA splicing (GO:0008380);;	K13109|1e-110|zma:100037818|smu2	--	putative splicing factor [Zea mays]	10:1630398-1633496	747	-	227	246	155	154	218.765	243.761	117.951	187.182	23.0905	25.8158	12.4565	19.7404
putative_1686	--	--	--	--	Glutathione S-transferase T3 GN=K1O13.1 OS=Arabidopsis thaliana (Mouse-ear cress) PE=2 SV=1	TPA: hypothetical protein ZEAMMB73_798346 [Zea mays]	10:3176823-3177624	716	-	9	8	8	0	8.6735	7.92718	6.08777	0	0.9724	0.891922	0.68291	0
putative_1688	--	--	Cellular Component: cytoplasm (GO:0005737);; Biological Process: regulation of flower development (GO:0009909);; Biological Process: vegetative to reproductive phase transition of meristem (GO:0010228);; Biological Process: histone H3-K36 methylation (GO:0010452);; Molecular Function: transferase activity (GO:0016740);; Biological Process: histone H3-K4 methylation (GO:0051568);;	--	Proline-rich receptor-like protein kinase PERK2 GN=PERK2 OS=Arabidopsis thaliana (Mouse-ear cress) PE=2 SV=3	PREDICTED: uncharacterized protein LOC101782399 isoform X1 [Setaria italica]	10:4020585-4022424	1214	-	103	99	65	54	99.2634	98.0989	49.4631	65.6354	5.56774	5.5123	2.77523	3.67988
putative_1690	--	--	Biological Process: long-chain fatty acid metabolic process (GO:0001676);; Molecular Function: DNA binding (GO:0003677);; Molecular Function: translation initiation factor activity (GO:0003743);; Molecular Function: long-chain fatty acid-CoA ligase activity (GO:0004467);; Cellular Component: nucleus (GO:0005634);; Biological Process: translational initiation (GO:0006413);; Biological Process: reg…	--	Probable lipoxygenase 6 OS=Oryza sativa subsp. japonica (Rice) PE=2 SV=2	unknown [Zea mays]	10:4337406-4349229	2566	-	170	190	300	205	162.869	188.271	227.531	249.171	5.26563	5.97571	6.9541	7.69547
putative_1692	--	--	--	--	--	TPA: hypothetical protein ZEAMMB73_643959 [Zea mays]	10:4976428-4979133	2523	-	0	2	67	110	0	1.9818	50.9851	133.702	0	0.0480869	1.23632	3.24104
putative_1693	--	--	Molecular Function: catalytic activity (GO:0003824);; Molecular Function: metal ion binding (GO:0046872);;	--	--	hypothetical protein OsJ_08180 [Oryza sativa Japonica Group]	10:5878074-5879097	952	-	0	0	126	48	0	0	95.8824	58.3426	0	0	7.29909	4.43689
putative_1694	--	--	--	--	--	hypothetical protein OsI_26743 [Oryza sativa Indica Group]	10:5879264-5880008	665	-	0	2	64	21	0	1.9818	48.7022	25.5249	0	0.248488	6.08616	3.1845
putative_1698	--	--	Biological Process: porphyrin-containing compound biosynthetic process (GO:0006779);; Cellular Component: plastid (GO:0009536);; Molecular Function: carboxy-lyase activity (GO:0016831);; Cellular Component: chloroplast part (GO:0044434);; Biological Process: pigment biosynthetic process (GO:0046148);;	K01599|8e-21|sbi:SORBI_01g036030|hypothetical protein	Uroporphyrinogen decarboxylase 2, chloroplastic (Precursor) OS=Oryza sativa subsp. japonica (Rice) PE=3 SV=1	TPA: hypothetical protein ZEAMMB73_650053 [Zea mays]	10:8080625-8083959	3245	-	0	0	11	1	0	0	7.72001	0.000207408	0	0	0.142553	3.82895e-06
putative_1699	--	--	--	--	--	hypothetical protein ZEAMMB73_060356 [Zea mays]	10:8857048-8858494	1039	-	15	16	7	3	14.4558	15.8544	5.3268	3.64641	0.98354	1.08104	0.362552	0.247958
putative_170	--	--	--	--	--	uncharacterized protein LOC100277969 [Zea mays]	1:186543468-186546115	371	+	13	3	91	18	12.5284	2.97269	69.2484	21.8785	4.55898	1.09445	25.247	7.93099
putative_1700	--	--	Molecular Function: RNA binding (GO:0003723);; Molecular Function: ATP binding (GO:0005524);; Cellular Component: nucleus (GO:0005634);; Molecular Function: ATP-dependent helicase activity (GO:0008026);;	K01529|2e-40|osa:4345577|Os08g0416100	DEAD-box ATP-dependent RNA helicase 29 OS=Oryza sativa subsp. japonica (Rice) PE=2 SV=2	TPA: putative DEAD-box ATP-dependent RNA helicase family protein [Zea mays]	10:9077268-9081933	438	-	120	118	109	118	114.753	116.926	82.3876	142.862	32.1354	33.0392	23.1056	37.8608
putative_1704	[RTKL]	--	Molecular Function: phospholipase D activity (GO:0004630);; Molecular Function: calcium ion binding (GO:0005509);; Molecular Function: protein binding (GO:0005515);; Molecular Function: phosphatidylinositol-4,5-bisphosphate binding (GO:0005546);; Cellular Component: nucleus (GO:0005634);; Cellular Component: mitochondrion (GO:0005739);; Cellular Component: plasma membrane (GO:0005886);; Biologica…	K01115|2e-90|zma:542702|PLD1	Phospholipase D alpha 1 GN=PLD1 OS=Zea mays (Maize) PE=2 SV=1	TPA: lactate/malate dehydrogenase family protein [Zea mays]	10:10561331-10563276	1766	-	1	34	13	0	0.00253426	32.9226	9.33362	0	9.14798e-05	1.18979	0.336982	0
putative_1705	--	--	Cellular Component: mitochondrion (GO:0005739);; Molecular Function: zinc ion binding (GO:0008270);; Molecular Function: ligase activity (GO:0016874);;	--	Extensin (Precursor) GN=HRGPNT3 OS=Nicotiana tabacum (Common tobacco) PE=2 SV=1	uncharacterized protein LOC100501662 [Zea mays]	10:13330976-13333120	801	-	0	0	34	45	0	0	25.8731	54.6962	0	0	4.23842	11.2928
putative_1707	--	--	Molecular Function: DNA binding (GO:0003677);; Molecular Function: sequence-specific DNA binding transcription factor activity (GO:0003700);; Cellular Component: nucleus (GO:0005634);; Biological Process: DNA methylation (GO:0006306);; Biological Process: methylation-dependent chromatin silencing (GO:0006346);; Biological Process: regulation of transcription, DNA-dependent (GO:0006355);; Biologic…	K14486|6e-38|sbi:SORBI_04g022830|hypothetical protein	Auxin response factor 7 GN=OSJNBb0038F20.6 OS=Oryza sativa subsp. japonica (Rice) PE=2 SV=1	unknown [Zea mays]	10:16173099-16176212	1341	-	20	22	79	94	18.3707	20.9975	59.6667	114.217	1.02918	1.19436	3.3739	6.10552
putative_171	--	--	--	--	--	TPA: hypothetical protein ZEAMMB73_536580 [Zea mays]	1:186679416-186680340	718	+	2	2	1	9	1.92744	1.9818	0.760971	10.9392	0.215226	0.222087	0.0850226	1.22043
putative_1710	--	--	--	--	MADS-box transcription factor 13 OS=Oryza sativa subsp. japonica (Rice) PE=1 SV=2	hypothetical protein ZEAMMB73_090056 [Zea mays]	10:17937090-17937454	266	-	33	30	150	46	31.8028	29.7269	114.146	55.9116	36.5328	35.4325	131.921	62.9542
putative_1712	--	--	Cellular Component: mitochondrion (GO:0005739);; Cellular Component: chloroplast inner membrane (GO:0009706);;	--	--	hypothetical protein SORBIDRAFT_08g011730 [Sorghum bicolor]	10:20103869-20107870	865	-	151	125	150	141	145.522	123.862	114.146	170.166	14.0408	11.9892	11.1021	16.6358
putative_1713	--	--	Molecular Function: nucleotide binding (GO:0000166);; Molecular Function: ATP binding (GO:0005524);; Biological Process: starch catabolic process (GO:0005983);; Cellular Component: chloroplast stroma (GO:0009570);; Biological Process: plant-type cell wall organization (GO:0009664);; Molecular Function: carbohydrate kinase activity (GO:0019200);; Biological Process: starch biosynthetic process (GO…	--	Phosphoglucan, water dikinase, chloroplastic (Precursor) OS=Oryza sativa subsp. japonica (Rice) PE=2 SV=2	hypothetical protein SORBIDRAFT_04g010020 [Sorghum bicolor]	10:20364012-20365488	874	-	81	125	51	81	78.0615	123.862	38.8095	98.4531	6.64573	10.5737	3.30551	8.37606
putative_1714	--	--	--	--	--	uncharacterized protein LOC100279006 [Zea mays]	10:23925589-23927204	428	-	38	36	56	38	36.6215	35.6723	42.6144	46.1878	13.502	13.0775	16.2304	16.5937
putative_1716	[R]	General function prediction only	Molecular Function: DNA binding (GO:0003677);; Molecular Function: sequence-specific DNA binding transcription factor activity (GO:0003700);; Molecular Function: catalytic activity (GO:0003824);; Molecular Function: protein binding (GO:0005515);; Molecular Function: GTP binding (GO:0005525);; Cellular Component: nucleus (GO:0005634);; Cellular Component: Golgi apparatus (GO:0005794);; Cellular Co…	--	Probable protein phosphatase 2C 48 OS=Oryza sativa subsp. japonica (Rice) PE=2 SV=1	hypothetical protein ZEAMMB73_604219 [Zea mays]	10:25669842-25674446	3064	-	70	132	30	18	67.4605	129.808	22.8292	21.8784	1.67194	3.00351	0.57295	0.534363
putative_1718	--	--	--	--	--	hypothetical protein SORBIDRAFT_08g007730 [Sorghum bicolor]	10:26203574-26205465	390	-	10	12	3	1	9.63722	11.8908	2.28291	1.21547	3.12092	3.89094	0.740555	0.392438
putative_1719	[Z]	Cytoskeleton	Biological Process: polysaccharide biosynthetic process (GO:0000271);; Molecular Function: GTPase activity (GO:0003924);; Molecular Function: structural constituent of cytoskeleton (GO:0005200);; Molecular Function: GTP binding (GO:0005525);; Cellular Component: cell wall (GO:0005618);; Cellular Component: vacuole (GO:0005773);; Cellular Component: microtubule (GO:0005874);; Cellular Component: p…	K07375|1e-59|sbi:SORBI_01g006310|hypothetical protein	Tubulin beta-7 chain GN=OSJNBa0091J19.2 OS=Oryza sativa subsp. japonica (Rice) PE=1 SV=2	hypothetical protein ZEAMMB73_201571 [Zea mays]	10:26718325-26722904	3862	-	113	136	3	2	107.973	134.506	1.52202	1.21557	1.65608	2.06405	0.0233465	0.0186421
putative_172	[J]	Translation, ribosomal structure and biogenesis	Molecular Function: nucleic acid binding (GO:0003676);; Molecular Function: sequence-specific DNA binding transcription factor activity (GO:0003700);; Molecular Function: translation initiation factor activity (GO:0003743);; Molecular Function: protein binding (GO:0005515);; Cellular Component: intracellular (GO:0005622);; Cellular Component: nucleus (GO:0005634);; Cellular Component: cytoplasm (…	K03113|2e-24|zma:100286322|TIDP3683	Protein translation factor SUI1 homolog OS=Sporobolus stapfianus (Ressurection grass) PE=3 SV=1	unknown [Zea mays]	1:189708284-189767784	4442	+	324	338	3	2	311.341	334.464	1.52194	2.43094	6.27208	7.8193	0.0522476	0.0405742
putative_1724	--	--	--	--	--	uncharacterized protein LOC100383657 [Zea mays]	10:31338935-31340493	1469	-	12	13	15	6	11.5647	12.8817	11.4146	7.29282	0.516512	0.576155	0.509927	0.325602
putative_1726	[R]	General function prediction only	Cellular Component: cytosol (GO:0005829);; Cellular Component: plasmodesma (GO:0009506);; Biological Process: embryo development ending in seed dormancy (GO:0009793);; Biological Process: vegetative to reproductive phase transition of meristem (GO:0010228);; Cellular Component: membrane (GO:0016020);; Molecular Function: transferase activity (GO:0016740);;	K00670|1e-36|zma:100274696|pco068905	--	uncharacterized protein LOC100274696 [Zea mays]	10:33275713-33276576	233	-	0	0	32	0	0	0	24.3511	0	0	0	76.7317	0
putative_1728	[L]	Replication, recombination and repair	Molecular Function: DNA binding (GO:0003677);; Molecular Function: RNA binding (GO:0003723);; Molecular Function: RNA-directed DNA polymerase activity (GO:0003964);; Molecular Function: aspartic-type endopeptidase activity (GO:0004190);; Biological Process: RNA-dependent DNA replication (GO:0006278);; Biological Process: DNA recombination (GO:0006310);; Biological Process: proteolysis (GO:0006508…	--	Uncharacterized mitochondrial protein AtMg00860 GN=AtMg00860 OS=Arabidopsis thaliana (Mouse-ear cress) PE=4 SV=1	putative gag-pol polyprotein [Zea mays]	10:36799785-36805221	5349	-	1514	1074	4	2	1459.08	1063.23	2.28291	2.43094	18.4475	15.5642	0.028014	0.026479
putative_1729	--	--	--	--	--	hypothetical protein ZEAMMB73_873645 [Zea mays]	10:36830841-36834125	3203	-	1	117	3	81	0.963722	115.935	2.28291	98.4531	0.0180442	2.4234	0.0665249	2.12602
putative_173	--	--	Molecular Function: metallocarboxypeptidase activity (GO:0004181);; Biological Process: cellular protein modification process (GO:0006464);; Biological Process: proteolysis (GO:0006508);; Molecular Function: zinc ion binding (GO:0008270);; Biological Process: regulation of root meristem growth (GO:0010082);;	--	Sulfated surface glycoprotein 185 (Precursor) OS=Volvox carteri (Green alga) PE=1 SV=1	hypothetical protein ZEAMMB73_598886 [Zea mays]	1:190426426-190430007	1687	+	74	70	62	22	71.3155	69.3629	47.1802	26.7403	2.71268	2.64161	1.79498	1.01683
putative_1730	[OC]	--	Molecular Function: catalytic activity (GO:0003824);; Molecular Function: alpha-galactosidase activity (GO:0004557);; Biological Process: oligosaccharide metabolic process (GO:0009311);; Cellular Component: plastid (GO:0009536);; Biological Process: response to abscisic acid stimulus (GO:0009737);; Cellular Component: cytoplasmic membrane-bounded vesicle (GO:0016023);; Molecular Function: ion bin…	--	E3 ubiquitin-protein ligase KEG GN=KEG OS=Arabidopsis thaliana (Mouse-ear cress) PE=1 SV=2	uncharacterized protein LOC100273012 [Zea mays]	10:37619162-37626895	6821	-	232	412	206	329	222.767	407.883	156.715	398.979	3.28308	5.99327	1.81722	4.73161
putative_1731	--	--	--	--	--	uncharacterized protein LOC100384738 precursor [Zea mays]	10:38143861-38146564	1613	-	350	366	120	179	336.339	362.669	91.3165	216.353	13.4829	14.5745	3.67006	8.67739
putative_1735	--	--	--	--	--	hypothetical protein ZEAMMB73_353506 [Zea mays]	10:40145609-40147309	639	-	34	20	1	1	32.7666	19.818	0.760971	1.21547	4.3444	2.63876	0.100965	0.160985
putative_1737	--	--	Molecular Function: nucleic acid binding (GO:0003676);; Molecular Function: nucleotide-sugar transmembrane transporter activity (GO:0005338);; Cellular Component: mitochondrion (GO:0005739);; Cellular Component: endosome (GO:0005768);; Cellular Component: Golgi apparatus (GO:0005794);; Cellular Component: trans-Golgi network (GO:0005802);; Cellular Component: plasma membrane (GO:0005886);; Biolog…	--	Uncharacterized mitochondrial protein AtMg00810 GN=AtMg00810 OS=Arabidopsis thaliana (Mouse-ear cress) PE=4 SV=1	retrotransposon protein, putative, unclassified [Oryza sativa Japonica Group]	10:42570282-42575239	4809	-	24	19	67	62	22.5111	18.4248	50.9366	74.5246	0.274063	0.224401	0.620169	0.907216
putative_1739	--	--	--	--	--	Os10g0143400 [Oryza sativa Japonica Group]	10:42940431-42942316	836	-	8	4	0	0	7.70978	3.96359	0	0	0.696688	0.359203	0	0
putative_174	--	--	Molecular Function: hydrolase activity (GO:0016787);;	--	--	hypothetical protein [Zea mays]	1:190431502-190432928	877	+	10	12	16	7	9.63722	11.8908	12.1755	8.50829	0.816729	1.01045	1.0323	0.720567
putative_1740	--	--	--	--	--	uncharacterized protein LOC100274093 [Zea mays]	10:44123360-44124823	1258	-	1	8	53	12	0.963722	6.93628	40.3315	14.5856	0.0712946	0.514362	2.56727	0.904984
putative_1741	--	--	--	--	Formin-like protein 7 OS=Oryza sativa subsp. japonica (Rice) PE=2 SV=2	Cinful1 polyprotein [Zea mays]	10:47554039-47561907	4939	-	58	84	113	42	54.9551	82.7874	85.3778	50.7481	3.93364	3.49932	4.63211	3.55583
putative_1743	--	--	Molecular Function: nucleic acid binding (GO:0003676);; Cellular Component: plastid (GO:0009536);;	--	--	putative polyprotein [Oryza sativa Japonica Group]	10:50772531-50774500	1795	-	0	0	25	15	0	0	19.0243	18.2321	0	0	0.674226	0.645847
putative_1744	[O]	Posttranslational modification, protein turnover, chaperones	Cellular Component: ubiquitin ligase complex (GO:0000151);; Molecular Function: ubiquitin-protein ligase activity (GO:0004842);; Cellular Component: nucleus (GO:0005634);; Cellular Component: cytoplasm (GO:0005737);; Biological Process: protein ubiquitination involved in ubiquitin-dependent protein catabolic process (GO:0042787);; Biological Process: response to stimulus (GO:0050896);;	K10589|0.0|sbi:SORBI_09g004530|hypothetical protein	E3 ubiquitin-protein ligase UPL6 GN=UPL6 OS=Arabidopsis thaliana (Mouse-ear cress) PE=2 SV=1	hypothetical protein SORBIDRAFT_09g004530 [Sorghum bicolor]	10:51680487-51757914	2598	-	371	416	455	339	357.541	412.214	346.242	412.044	8.69256	9.94862	8.58737	9.96275
putative_1745	--	--	Cellular Component: ubiquitin ligase complex (GO:0000151);; Molecular Function: ubiquitin-protein ligase activity (GO:0004842);; Cellular Component: nucleus (GO:0005634);; Cellular Component: cytoplasm (GO:0005737);; Biological Process: protein ubiquitination (GO:0016567);; Biological Process: protein ubiquitination involved in ubiquitin-dependent protein catabolic process (GO:0042787);; Cellular…	K10589|1e-171|sbi:SORBI_09g004530|hypothetical protein	E3 ubiquitin-protein ligase UPL6 GN=UPL6 OS=Arabidopsis thaliana (Mouse-ear cress) PE=2 SV=1	hypothetical protein SORBIDRAFT_09g004530 [Sorghum bicolor]	10:51780428-51784781	1103	-	166	172	99	118	159.978	170.434	75.3362	143.425	10.0979	10.7797	4.75685	9.04856
putative_1747	--	--	Molecular Function: protein serine/threonine kinase activity (GO:0004674);; Molecular Function: ATP binding (GO:0005524);; Biological Process: protein phosphorylation (GO:0006468);;	--	--	uncharacterized protein LOC100275705 [Zea mays]	10:53506173-53509579	1954	-	228	259	0	0	218.765	255.652	0	0	11.5393	13.4117	0	0
putative_1749	--	--	Cellular Component: plastid (GO:0009536);;	--	--	PREDICTED: uncharacterized protein LOC101782295 [Setaria italica]	10:60214754-60215446	613	-	1	0	2	1	0.963722	0	1.52194	1.21547	0.136174	0	0.21521	0.171552
putative_175	--	--	--	--	--	putative RING zinc finger domain superfamily protein, partial [Zea mays]	1:190765980-190766786	706	+	1	0	25	17	0.963722	0	19.0243	20.663	0.110256	0	2.1778	2.36181
putative_1750	--	--	Molecular Function: nucleic acid binding (GO:0003676);; Cellular Component: intracellular membrane-bounded organelle (GO:0043231);; Cellular Component: cytoplasmic part (GO:0044444);; Molecular Function: protein dimerization activity (GO:0046983);;	--	Putative AC transposase OS=Zea mays (Maize) PE=2 SV=2	hypothetical protein OsJ_13595 [Oryza sativa Japonica Group]	10:60221797-60224048	1862	-	36	72	1	1	33.7303	70.3537	0.760971	1.21547	1.18441	2.60971	0.0311748	0.0497703
putative_1751	[E]	Amino acid transport and metabolism	Molecular Function: nucleotide binding (GO:0000166);; Biological Process: cellular amino acid metabolic process (GO:0006520);; Biological Process: spermidine biosynthetic process (GO:0008295);; Biological Process: glucuronoxylan metabolic process (GO:0010413);; Molecular Function: oxidoreductase activity (GO:0016491);; Biological Process: xylan biosynthetic process (GO:0045492);; Biological Proce…	K00262|7e-39|sbi:SORBI_03g025320|hypothetical protein	NADP-specific glutamate dehydrogenase (Fragment) OS=Chlorella sorokiniana PE=2 SV=1	hypothetical protein SORBIDRAFT_03g025320 [Sorghum bicolor]	10:63627445-63628721	1192	-	25	17	74	58	24.0931	16.8453	56.3119	70.4973	1.3819	0.967962	3.23083	4.04164
putative_1752	--	--	--	--	--	hypothetical protein ZEAMMB73_535699 [Zea mays]	10:63628896-63629629	542	-	13	16	43	40	12.5284	15.8544	32.7218	48.6188	2.15745	2.7453	5.63993	8.3609
putative_1753	--	--	--	--	Protein RKD4 GN=RKD4 OS=Arabidopsis thaliana (Mouse-ear cress) PE=3 SV=1	hypothetical protein OsI_02388 [Oryza sativa Indica Group]	10:66872513-66873520	843	-	10	1	118	3	9.63722	0.990898	89.7946	3.64641	0.861115	0.0887931	8.02718	0.325586
putative_1754	--	--	Cellular Component: plastid (GO:0009536);;	--	--	uncharacterized protein LOC100276199 [Zea mays]	10:68357781-68359045	897	-	54	47	0	0	51.6465	46.2441	0	0	4.2481	3.81375	0	0
putative_1757	--	--	--	--	--	unknown [Zea mays]	10:69060825-69061115	213	-	9	16	0	0	8.6735	15.8544	0	0	76.6498	159.081	0	0
putative_1760	--	--	Cellular Component: mitochondrion (GO:0005739);; Cellular Component: endoplasmic reticulum (GO:0005783);; Cellular Component: membrane (GO:0016020);;	--	--	uncharacterized protein LOC100272567 [Zea mays]	10:73429294-73429862	399	-	55	39	44	21	53.0047	38.645	33.4827	25.5249	16.3145	12.0127	10.3224	7.83504
putative_1764	--	--	--	--	--	hypothetical protein [Zea mays]	10:78387756-78388318	466	-	1	1	62	1	0.963722	0.990898	47.1802	1.21547	0.216689	0.224411	10.6208	0.272804
putative_1765	--	--	--	--	--	uncharacterized protein LOC100277372 [Zea mays]	10:78853340-78855846	1900	-	86	125	1	0	82.8801	123.862	0.760971	0	2.75349	4.11939	0.0252858	0
putative_1766	--	--	--	--	--	unknown [Zea mays]	10:79761830-79763406	843	-	1	3	10	16	0.00129311	2.29195	7.35673	18.6033	0.000115543	0.205379	0.657653	1.66108
putative_1767	[O]	Posttranslational modification, protein turnover, chaperones	Molecular Function: threonine-type endopeptidase activity (GO:0004298);; Cellular Component: nucleus (GO:0005634);; Cellular Component: mitochondrion (GO:0005739);; Cellular Component: vacuole (GO:0005773);; Biological Process: gluconeogenesis (GO:0006094);; Biological Process: glycolysis (GO:0006096);; Biological Process: ubiquitin-dependent protein catabolic process (GO:0006511);; Biological Pr…	K02728|9e-19|zma:100193140|hypothetical protein LOC100193140	Proteasome subunit alpha type-4-A GN=MKA23.2 OS=Arabidopsis thaliana (Mouse-ear cress) PE=1 SV=1	unknown [Zea mays]	10:82334443-82335733	1215	-	20	36	13	5	19.2744	35.6723	9.89263	6.07735	1.08003	2.00246	0.55449	0.340388
putative_1768	--	--	Molecular Function: dicarboxylic acid transmembrane transporter activity (GO:0005310);; Cellular Component: cell wall (GO:0005618);; Cellular Component: mitochondrial inner membrane (GO:0005743);; Cellular Component: vacuolar membrane (GO:0005774);; Cellular Component: Golgi apparatus (GO:0005794);; Cellular Component: plasma membrane (GO:0005886);; Biological Process: glycolysis (GO:0006096);; B…	K02180|3e-13|pop:POPTR_175495|hypothetical protein	Mitochondrial dicarboxylate/tricarboxylate transporter DTC GN=DTC OS=Arabidopsis thaliana (Mouse-ear cress) PE=1 SV=1	unknown [Zea mays]	10:83207191-83210450	1898	-	16	45	76	23	15.4196	43.5996	57.8338	27.9558	0.746102	1.85427	2.49574	1.12619
putative_1769	--	--	--	--	--	hypothetical protein Z273B07_Z409L08.24 [Zea mays]	10:84165655-84166208	436	-	0	0	0	2	0	0	0	2.43094	0	0	0	0.620325
putative_1771	[LKJ]	--	Molecular Function: nucleotide binding (GO:0000166);; Molecular Function: nucleic acid binding (GO:0003676);; Cellular Component: nucleolus (GO:0005730);; Biological Process: nucleobase-containing compound metabolic process (GO:0006139);; Biological Process: organelle organization (GO:0006996);; Molecular Function: zinc ion binding (GO:0008270);; Molecular Function: hydrolase activity (GO:0016787…	K10643|4e-80|zma:100501174|hypothetical protein LOC100501174	DEAD-box ATP-dependent RNA helicase 27 OS=Oryza sativa subsp. japonica (Rice) PE=2 SV=1	uncharacterized protein LOC100501174 [Zea mays]	10:84614535-84623274	4463	-	311	347	655	437	298.757	343.542	498.049	530.062	4.07679	4.90166	6.8913	7.52836
putative_1774	--	--	--	--	--	hypothetical protein ZEAMMB73_647967 [Zea mays]	10:90198402-90200258	1058	-	4	0	0	13	2.89117	0	0	15.8011	0.197675	0	0	1.05021
putative_1775	[J]	Translation, ribosomal structure and biogenesis	Biological Process: RNA methylation (GO:0001510);; Molecular Function: structural constituent of ribosome (GO:0003735);; Cellular Component: nucleolus (GO:0005730);; Cellular Component: mitochondrion (GO:0005739);; Cellular Component: vacuolar membrane (GO:0005774);; Cellular Component: Golgi apparatus (GO:0005794);; Cellular Component: ribosome (GO:0005840);; Cellular Component: plasma membrane …	--	40S ribosomal protein S4 GN=OJ1359_D06.12 OS=Oryza sativa subsp. japonica (Rice) PE=2 SV=3	unknown [Zea mays]	10:91652000-91652404	236	-	56	115	61	53	53.9685	113.953	46.4193	64.4199	145.85	329.905	128.856	169.385
putative_1777	--	--	Molecular Function: double-stranded DNA binding (GO:0003690);; Molecular Function: single-stranded DNA binding (GO:0003697);; Biological Process: DNA repair (GO:0006281);; Biological Process: pollen development (GO:0009555);; Molecular Function: flap endonuclease activity (GO:0048256);; Biological Process: nucleic acid phosphodiester bond hydrolysis (GO:0090305);;	--	Flap endonuclease GEN-like 1 OS=Oryza sativa subsp. japonica (Rice) PE=2 SV=1	TPA: hypothetical protein ZEAMMB73_857841 [Zea mays]	10:91736911-91738571	1577	-	28	31	1	0	26.842	29.9774	0.751816	0	1.10361	1.23415	0.0309177	0
putative_178	--	--	Biological Process: response to molecule of bacterial origin (GO:0002237);; Biological Process: respiratory burst involved in defense response (GO:0002679);; Molecular Function: double-stranded DNA binding (GO:0003690);; Molecular Function: single-stranded DNA binding (GO:0003697);; Molecular Function: protein kinase activity (GO:0004672);; Cellular Component: extracellular region (GO:0005576);; …	--	Flap endonuclease GEN-like 1 OS=Oryza sativa subsp. japonica (Rice) PE=2 SV=1	Putative transposase [Oryza sativa]	1:194162183-194166082	3644	+	456	549	450	400	439.024	543.519	341.783	486.188	11.3308	14.3621	8.90907	12.6012
putative_1780	--	--	--	--	--	OSIGBa0132O24.3 [Oryza sativa Indica Group]	10:93476984-93481540	4485	-	243	212	313	206	234.185	210.07	238.184	250.387	6.87085	5.7836	8.37391	9.08464
putative_1781	--	--	Biological Process: cellular process (GO:0009987);; Molecular Function: ion binding (GO:0043167);;	--	--	PREDICTED: probable ADP-ribosylation factor GTPase-activating protein AGD14-like [Setaria italica]	10:94033311-94035238	220	-	11	8	4	1	9.63741	6.9365	3.04389	1.21547	55.4516	44.3241	18.8028	6.93318
putative_1783	--	--	Cellular Component: nucleus (GO:0005634);; Molecular Function: zinc ion binding (GO:0008270);; Cellular Component: intracellular organelle part (GO:0044446);;	--	Vegetative cell wall protein gp1 (Precursor) GN=GP1 OS=Chlamydomonas reinhardtii (Chlamydomonas smithii) PE=2 SV=1	hypothetical protein SORBIDRAFT_06g000280 [Sorghum bicolor]	10:95915387-95919486	3007	-	299	195	539	159	287.402	192.613	409.882	192.236	5.75922	3.86223	8.21446	3.85158
putative_1784	--	--	--	--	Vegetative cell wall protein gp1 (Precursor) GN=GP1 OS=Chlamydomonas reinhardtii (Chlamydomonas smithii) PE=2 SV=1	TPA: hypothetical protein ZEAMMB73_924825 [Zea mays]	10:96146524-96156390	1625	-	0	0	13	12	0	0	9.82391	14.3451	0	0	0.390219	0.569508
putative_1785	[V]	Defense mechanisms	Molecular Function: nucleotide binding (GO:0000166);; Biological Process: polysaccharide biosynthetic process (GO:0000271);; Molecular Function: calmodulin binding (GO:0005516);; Molecular Function: ATP binding (GO:0005524);; Cellular Component: nucleus (GO:0005634);; Cellular Component: plasma membrane (GO:0005886);; Biological Process: ATP catabolic process (GO:0006200);; Biological Process: ce…	K05658|8e-21|osa:4336042|Os04g0459000	ABC transporter B family member 19 GN=MLD15.2 OS=Arabidopsis thaliana (Mouse-ear cress) PE=1 SV=1	unknown [Zea mays]	10:97193430-97202588	2970	-	20	28	373	222	18.3107	26.7542	283.081	269.834	1.14685	2.10551	36.4636	31.9739
putative_1788	[Z]	Cytoskeleton	Molecular Function: transferase activity (GO:0016740);;	--	--	uncharacterized protein LOC100192651 [Zea mays]	10:99551937-99557772	2255	-	36	45	160	107	34.694	44.5904	121.755	130.055	0.951811	1.22439	3.34077	3.56721
putative_1789	--	--	--	--	--	transposase [Bambusa bambos]	10:100463206-100463491	203	-	2	1	8	5	1.92744	0.990898	6.08777	6.07735	35.1483	20.7576	134.56	116.162
putative_1790	[V]	Defense mechanisms	Cellular Component: plant-type vacuole (GO:0000325);; Molecular Function: ATP binding (GO:0005524);; Cellular Component: vacuolar membrane (GO:0005774);; Cellular Component: Golgi apparatus (GO:0005794);; Cellular Component: plasma membrane (GO:0005886);; Biological Process: ATP catabolic process (GO:0006200);; Biological Process: cellular aromatic compound metabolic process (GO:0006725);; Biolog…	--	ABC transporter C family member 4 GN=F17A22.19 OS=Arabidopsis thaliana (Mouse-ear cress) PE=1 SV=2	PREDICTED: ABC transporter C family member 4-like [Setaria italica]	10:100695992-100703341	5025	-	23	72	116	53	22.1656	71.3447	88.2727	64.4199	0.257732	0.829873	1.02646	0.748977
putative_1795	--	--	Molecular Function: GTPase activity (GO:0003924);; Molecular Function: GTP binding (GO:0005525);; Cellular Component: mitochondrion (GO:0005739);; Biological Process: GTP catabolic process (GO:0006184);; Biological Process: ribosome biogenesis (GO:0042254);;	--	--	unknown [Zea mays]	10:102011870-102012184	179	-	4	4	2	4	3.32129	3.85909	0.761602	4.33232	299.974	304.843	98.8277	376.264
putative_1798	--	--	--	--	Glutathione S-transferase T3 GN=K1O13.1 OS=Arabidopsis thaliana (Mouse-ear cress) PE=2 SV=1	NAM-like protein -like [Oryza sativa Japonica Group]	10:105594005-105596681	2359	-	352	94	135	63	339.231	93.1444	101.97	75.3591	9.98871	2.87682	3.02225	2.27664
putative_1799	--	--	Molecular Function: binding (GO:0005488);; Cellular Component: cytoplasmic membrane-bounded vesicle (GO:0016023);; Molecular Function: oxidoreductase activity (GO:0016491);;	--	Peroxidase 46 (Precursor) GN=F28M20.50 OS=Arabidopsis thaliana (Mouse-ear cress) PE=2 SV=1	PREDICTED: peroxidase 57-like [Setaria italica]	10:106320790-106322447	472	-	26	24	5	3	24.7947	23.5884	3.05443	3.53057	5.76035	5.36627	0.710389	0.818675
putative_18	[J]	Translation, ribosomal structure and biogenesis	Biological Process: RNA methylation (GO:0001510);; Molecular Function: translation initiation factor activity (GO:0003743);; Molecular Function: protein binding (GO:0005515);; Cellular Component: nucleolus (GO:0005730);; Cellular Component: endoplasmic reticulum (GO:0005783);; Cellular Component: Golgi apparatus (GO:0005794);; Cellular Component: cytosol (GO:0005829);; Cellular Component: plasma …	--	Exocyst complex component 2 GN=SEC5A OS=Arabidopsis thaliana (Mouse-ear cress) PE=1 SV=1	TPA: hypothetical protein ZEAMMB73_916473 [Zea mays]	1:8212354-8219936	3996	+	22	20	509	333	21.2019	19.818	387.334	404.752	0.313661	0.293326	5.73067	5.98719
putative_180	--	--	Cellular Component: vacuolar membrane (GO:0005774);; Cellular Component: endoplasmic reticulum (GO:0005783);; Cellular Component: Golgi apparatus (GO:0005794);; Cellular Component: plasma membrane (GO:0005886);; Biological Process: pentose-phosphate shunt (GO:0006098);; Molecular Function: xylose isomerase activity (GO:0009045);; Cellular Component: chloroplast thylakoid membrane (GO:0009535);; C…	--	Xylose isomerase GN=XYLA OS=Hordeum vulgare (Barley) PE=1 SV=1	hypothetical protein ZEAMMB73_326104 [Zea mays]	1:196443554-196445572	1943	+	0	0	0	0	0	0	0	0	0	0	0	0
putative_1803	--	--	Molecular Function: nucleotide binding (GO:0000166);; Molecular Function: protein kinase activity (GO:0004672);; Molecular Function: protein binding (GO:0005515);; Molecular Function: ATP binding (GO:0005524);; Cellular Component: plasma membrane (GO:0005886);; Biological Process: cellular glucan metabolic process (GO:0006073);; Biological Process: protein phosphorylation (GO:0006468);; Biologica…	--	Probable inactive leucine-rich repeat receptor-like protein kinase At3g03770 (Precursor) GN=At3g03770 OS=Arabidopsis thaliana (Mouse-ear cress) PE=2 SV=1	uncharacterized protein LOC100272758 [Zea mays]	10:109013587-109015462	1782	-	106	58	484	186	101.191	57.4721	368.31	226.078	5.43126	3.12627	19.514	12.0252
putative_1804	--	--	Molecular Function: DNA binding (GO:0003677);; Cellular Component: plastid (GO:0009536);; Molecular Function: transferase activity, transferring phosphorus-containing groups (GO:0016772);; Molecular Function: ion binding (GO:0043167);; Biological Process: cellular metabolic process (GO:0044237);; Biological Process: primary metabolic process (GO:0044238);; Molecular Function: protein dimerization…	--	Putative AC transposase OS=Zea mays (Maize) PE=2 SV=2	Os10g0170600 [Oryza sativa Japonica Group]	10:109381458-109386859	3444	-	53	57	41	28	50.199	56.4812	30.635	32.818	0.966785	1.10211	0.534536	0.639864
putative_1805	[G]	Carbohydrate transport and metabolism	Cellular Component: phosphopyruvate hydratase complex (GO:0000015);; Molecular Function: magnesium ion binding (GO:0000287);; Molecular Function: DNA binding (GO:0003677);; Molecular Function: phosphopyruvate hydratase activity (GO:0004634);; Molecular Function: copper ion binding (GO:0005507);; Cellular Component: nucleus (GO:0005634);; Cellular Component: mitochondrial envelope (GO:0005740);; C…	K01689|7e-58|zma:732811|eno1, Pgh1, pENO1	Enolase 1 GN=ENO1 OS=Zea mays (Maize) PE=1 SV=1	PREDICTED: enolase 1-like isoform X1 [Setaria italica]	10:111861182-111861831	512	-	133	73	47	59	127.237	71.4775	35.1333	71.4785	24.1419	13.6448	6.67282	13.5418
putative_1808	--	--	--	--	Uncharacterized mitochondrial protein AtMg00300 GN=AtMg00300 OS=Arabidopsis thaliana (Mouse-ear cress) PE=4 SV=1	PREDICTED: uncharacterized protein LOC101768348 [Setaria italica]	10:116428085-116430060	1734	-	0	0	5	93	0	0	3.80486	113.039	0	0	0.14027	4.16526
putative_1809	--	--	--	K13171|2e-06|ath:AT2G29210|splicing factor PWI domain-containing protein	--	--	10:117750515-117753330	2706	-	6	18	67	37	5.78233	17.8362	50.9851	44.9724	0.129886	0.400935	1.14539	1.01002
putative_1810	--	--	Biological Process: response to molecule of bacterial origin (GO:0002237);; Molecular Function: nucleic acid binding (GO:0003676);; Molecular Function: translation initiation factor activity (GO:0003743);; Molecular Function: cysteine-type endopeptidase activity (GO:0004197);; Molecular Function: endoribonuclease activity (GO:0004521);; Molecular Function: protein binding (GO:0005515);; Cellular …	--	Protein argonaute 11 GN=OSJNBb0070O09.7 OS=Oryza sativa subsp. japonica (Rice) PE=2 SV=2	TPA: hypothetical protein ZEAMMB73_529414 [Zea mays]	10:118015603-118024305	4173	-	6	11	527	364	5.78233	10.8999	400.271	441.216	0.111864	0.179039	8.76543	8.85455
putative_1812	--	--	--	--	--	uncharacterized protein LOC100274860 [Zea mays]	10:119745347-119747563	920	-	19	17	0	13	18.3107	16.8453	0	15.8011	1.45682	1.34364	0	1.25635
putative_1815	--	--	Molecular Function: transporter activity (GO:0005215);; Cellular Component: mitochondrial inner membrane (GO:0005743);; Biological Process: mitochondrial transport (GO:0006839);; Cellular Component: integral to membrane (GO:0016021);; Biological Process: transmembrane transport (GO:0055085);;	--	Mitochondrial uncoupling protein 3 GN=F7A19.22 OS=Arabidopsis thaliana (Mouse-ear cress) PE=2 SV=1	TPA: hypothetical protein ZEAMMB73_713493 [Zea mays]	10:120776096-120781118	1599	-	70	58	162	102	66.8657	57.1812	122.876	123.19	2.8736	2.38702	5.16163	4.98272
putative_1818	--	--	Molecular Function: DNA binding (GO:0003677);; Molecular Function: chromatin binding (GO:0003682);;	--	Formin-like protein 5 GN=P0453E05.107 OS=Oryza sativa subsp. japonica (Rice) PE=2 SV=2	PREDICTED: transcription factor Maf-like [Setaria italica]	10:127537810-127543136	2175	-	53	64	44	50	50.7518	63.2794	33.2363	60.7728	1.44925	1.80863	0.949222	1.73501
putative_1819	--	--	--	--	--	uncharacterized protein FFUJ_08093 [Fusarium fujikuroi IMI 58289]	10:128420163-128423197	2906	-	60	68	78	50	57.8233	67.3811	59.3558	60.7735	1.20224	1.4019	1.23424	1.26337
putative_1821	--	--	Biological Process: polysaccharide biosynthetic process (GO:0000271);; Cellular Component: cytosol (GO:0005829);; Cellular Component: spindle microtubule (GO:0005876);; Cellular Component: plasma membrane (GO:0005886);; Cellular Component: cell cortex (GO:0005938);; Biological Process: negative regulation of microtubule depolymerization (GO:0007026);; Biological Process: mitosis (GO:0007067);; Ce…	--	CLIP-associated protein GN=CLASP OS=Arabidopsis thaliana (Mouse-ear cress) PE=1 SV=1	TPA: hypothetical protein ZEAMMB73_384372 [Zea mays]	10:129345902-129354144	3650	-	927	756	567	501	892.407	748.128	430.71	607.734	15.0675	12.6411	7.32338	10.2764
putative_1822	--	--	Molecular Function: RNA binding (GO:0003723);; Molecular Function: protein serine/threonine kinase activity (GO:0004674);; Molecular Function: protein binding (GO:0005515);; Molecular Function: ATP binding (GO:0005524);; Cellular Component: nucleus (GO:0005634);; Cellular Component: cytosol (GO:0005829);; Biological Process: regulation of transcription, DNA-dependent (GO:0006355);; Biological Pro…	--	DEAD-box ATP-dependent RNA helicase 21 GN=RH21 OS=Arabidopsis thaliana (Mouse-ear cress) PE=2 SV=1	hypothetical protein ZEAMMB73_547153 [Zea mays]	10:130724840-130725814	881	-	16	1	0	0	15.4196	0.990898	0	0	1.29889	0.0836949	0	0
putative_1823	--	--	Molecular Function: catalytic activity (GO:0003824);; Molecular Function: binding (GO:0005488);; Cellular Component: mitochondrion (GO:0005739);; Cellular Component: membrane (GO:0016020);; Biological Process: cellular component organization (GO:0016043);; Biological Process: primary metabolic process (GO:0044238);; Biological Process: cellular macromolecule metabolic process (GO:0044260);; Biolo…	--	Acidic leucine-rich nuclear phosphoprotein 32-related protein 2 OS=Oryza sativa subsp. japonica (Rice) PE=2 SV=1	TPA: acidic leucine-rich nuclear phosphoprotein 32 family member A [Zea mays]	10:131841228-131844144	1755	-	1	2	66	39	0.963722	1.9818	50.2241	47.4033	0.0350366	0.0721329	1.82627	1.72287
putative_1827	--	--	Molecular Function: oxidoreductase activity (GO:0016491);; Biological Process: oxidation-reduction process (GO:0055114);;	--	--	hypothetical protein ZEAMMB73_347095 [Zea mays]	10:135639793-135657120	1569	-	1	0	64	60	1.80248e-05	0	48.4698	72.0764	7.4548e-07	0	3.62754	5.19757
putative_1835	--	--	Molecular Function: DNA binding (GO:0003677);; Cellular Component: nucleus (GO:0005634);; Biological Process: regulation of transcription, DNA-dependent (GO:0006355);; Molecular Function: zinc ion binding (GO:0008270);; Cellular Component: plastid (GO:0009536);;	--	--	uncharacterized protein LOC100216637 [Zea mays]	10:142404445-142405671	1041	-	65	94	53	50	62.6419	93.1444	40.3315	60.7735	5.81666	9.17025	3.6276	5.85782
putative_1836	--	--	Biological Process: fatty acid catabolic process (GO:0009062);;	K11877|2e-43|zma:100274652|pco144937	--	uncharacterized protein LOC100274652 [Zea mays]	10:142603724-142607921	1476	-	177	217	230	151	170.579	214.034	175.023	183.507	8.8341	10.7822	9.44291	10.0838
putative_1837	--	--	Molecular Function: protein serine/threonine kinase activity (GO:0004674);; Molecular Function: ATP binding (GO:0005524);; Biological Process: protein phosphorylation (GO:0006468);;	K08829|8e-15|sbi:SORBI_10g001310|hypothetical protein	Cyclin-dependent kinase F-4 OS=Oryza sativa subsp. japonica (Rice) PE=2 SV=1	hypothetical protein SORBIDRAFT_10g001310 [Sorghum bicolor]	10:143068385-143069143	525	-	4	39	8	1	3.85489	38.645	6.08777	1.21547	0.700517	7.06362	1.10733	0.220557
putative_184	--	--	--	--	--	hypothetical protein ZEAMMB73_912784 [Zea mays]	1:198110698-198112715	1916	+	4	11	10	7	3.85489	10.8999	7.60971	8.50829	0.126863	0.359088	0.250476	0.279931
putative_1840	--	--	Molecular Function: DNA binding (GO:0003677);; Cellular Component: plastid (GO:0009536);; Molecular Function: protein dimerization activity (GO:0046983);;	--	Putative AC transposase OS=Zea mays (Maize) PE=2 SV=2	hypothetical protein SORBIDRAFT_06g029390 [Sorghum bicolor]	10:143482793-143487017	3505	-	536	539	472	285	515.592	533.104	358.417	345.193	8.84022	9.22279	6.14203	5.91232
putative_1841	--	--	--	--	--	TPA: hypothetical protein ZEAMMB73_753685 [Zea mays]	10:143902669-143905440	1136	-	1	19	28	30	0.51738	18.8268	21.307	36.4528	0.0326575	1.19076	1.34536	2.29977
putative_1842	[RTKL]	--	Molecular Function: two-component sensor activity (GO:0000155);; Biological Process: two-component signal transduction system (phosphorelay) (GO:0000160);; Biological Process: mitotic cell cycle (GO:0000278);; Molecular Function: protein serine/threonine kinase activity (GO:0004674);; Molecular Function: ATP binding (GO:0005524);; Cellular Component: nucleolus (GO:0005730);; Cellular Component: v…	--	Protein kinase G11A OS=Oryza sativa subsp. japonica (Rice) PE=2 SV=1	TPA: putative protein kinase superfamily protein [Zea mays]	10:143905943-143908840	2714	-	38	83	86	74	35.6578	81.2536	65.4435	89.9448	0.977049	2.3969	2.51472	3.21535
putative_1844	[G]	Carbohydrate transport and metabolism	Cellular Component: phosphopyruvate hydratase complex (GO:0000015);; Molecular Function: magnesium ion binding (GO:0000287);; Molecular Function: DNA binding (GO:0003677);; Molecular Function: phosphopyruvate hydratase activity (GO:0004634);; Molecular Function: copper ion binding (GO:0005507);; Cellular Component: nucleus (GO:0005634);; Cellular Component: mitochondrial envelope (GO:0005740);; C…	K01689|1e-36|zma:732811|eno1, Pgh1, pENO1	Enolase 1 GN=ENO1 OS=Zea mays (Maize) PE=1 SV=1	enolase1 [Zea mays]	10:144442193-144442566	276	-	264	34	2	10	254.423	33.6905	1.52194	12.1547	242.537	33.12	1.45802	11.401
putative_1849	--	--	Cellular Component: mitochondrion (GO:0005739);;	K14560|1e-11|sbi:SORBI_06g031720|hypothetical protein	--	hypothetical protein [Zea mays]	10:146689756-146690502	561	-	16	16	17	8	15.4196	15.8544	12.9365	9.72376	2.5085	2.59271	2.10635	1.57984
putative_1851	[J]	Translation, ribosomal structure and biogenesis	Molecular Function: nucleotide binding (GO:0000166);; Molecular Function: serine-tRNA ligase activity (GO:0004828);; Molecular Function: ATP binding (GO:0005524);; Cellular Component: cytosol (GO:0005829);; Biological Process: gluconeogenesis (GO:0006094);; Biological Process: glycolysis (GO:0006096);; Biological Process: seryl-tRNA aminoacylation (GO:0006434);; Biological Process: N-terminal pro…	K01875|1e-87|zma:100272738|hypothetical protein LOC100272738	Serine--tRNA ligase OS=Helianthus annuus (Common sunflower) PE=2 SV=1	unknown [Zea mays]	10:147163009-147165382	907	-	51	19	42	17	49.1498	18.8271	31.9608	19.4475	6.02211	1.79283	3.22761	1.89867
putative_1853	[L]	Replication, recombination and repair	Cellular Component: nuclear chromosome (GO:0000228);; Molecular Function: loop DNA binding (GO:0000404);; Biological Process: meiotic mismatch repair (GO:0000710);; Molecular Function: damaged DNA binding (GO:0003684);; Molecular Function: protein binding (GO:0005515);; Molecular Function: ATP binding (GO:0005524);; Biological Process: potassium ion transport (GO:0006813);; Biological Process: sy…	K08736|0.0|osa:4337442|Os04g0682900	DNA mismatch repair protein MSH3 GN=MSH3 OS=Arabidopsis thaliana (Mouse-ear cress) PE=1 SV=2	PREDICTED: LOW QUALITY PROTEIN: DNA mismatch repair protein MSH3-like [Setaria italica]	10:148594208-148597878	2219	-	120	175	268	179	115.647	173.407	203.94	217.569	3.22976	4.84721	5.69645	6.07489
putative_1854	--	--	Molecular Function: nucleotide binding (GO:0000166);; Cellular Component: nucleus (GO:0005634);; Biological Process: sister chromatid cohesion (GO:0007062);; Biological Process: photomorphogenesis (GO:0009640);; Biological Process: seed germination (GO:0009845);; Biological Process: embryonic pattern specification (GO:0009880);; Biological Process: regulation of flower development (GO:0009909);; …	K11789|0.0|sbi:SORBI_06g034000|hypothetical protein	DDB1- and CUL4-associated factor homolog 1 GN=DCAF1 OS=Arabidopsis thaliana (Mouse-ear cress) PE=1 SV=2	hypothetical protein SORBIDRAFT_06g034000 [Sorghum bicolor]	10:149303155-149309676	4318	-	1195	855	588	468	1151.65	847.218	447.451	568.84	15.6996	11.5546	6.10023	7.75376
putative_190	--	--	Molecular Function: serine-type endopeptidase inhibitor activity (GO:0004867);; Molecular Function: cysteine-type endopeptidase inhibitor activity (GO:0004869);; Biological Process: negative regulation of endopeptidase activity (GO:0010951);; Biological Process: regulation of proteolysis (GO:0030162);; Cellular Component: apoplast (GO:0048046);;	--	Serpin-ZXB GN=OSJNBb0007E22.10 OS=Oryza sativa subsp. japonica (Rice) PE=2 SV=1	hypothetical protein SORBIDRAFT_09g000460 [Sorghum bicolor]	1:206569802-206571090	1197	+	27	21	29	18	26.0205	20.8089	22.0682	21.8785	1.48483	1.1896	1.25967	1.2479
putative_191	--	--	Molecular Function: protein serine/threonine kinase activity (GO:0004674);; Molecular Function: non-membrane spanning protein tyrosine kinase activity (GO:0004715);; Molecular Function: ATP binding (GO:0005524);; Cellular Component: nucleolus (GO:0005730);; Cellular Component: plasma membrane (GO:0005886);; Biological Process: protein phosphorylation (GO:0006468);; Cellular Component: chloroplast…	--	Probable receptor-like protein kinase At5g47070 GN=At5g47070 OS=Arabidopsis thaliana (Mouse-ear cress) PE=1 SV=1	unknown [Zea mays]	1:206716058-206721603	3535	+	216	395	169	159	208.164	391.405	128.604	193.26	3.5331	6.68124	2.18199	3.28992
putative_192	--	--	Cellular Component: cell part (GO:0044464);;	--	--	hypothetical protein SORBIDRAFT_01g026390 [Sorghum bicolor]	1:209226732-209230561	3718	+	186	237	143	84	179.191	234.753	108.81	101.824	2.86148	3.75066	1.73772	1.62581
putative_194	--	--	--	--	--	hypothetical protein [Zea mays]	1:211725987-211728101	473	+	7	6	4	3	6.74606	5.94539	3.04389	3.64641	1.47529	1.30933	0.666427	0.79604
putative_196	--	--	--	--	--	unknown [Zea mays]	1:214446577-214453919	2098	+	16	32	21	15	15.3788	31.7087	15.962	18.2321	0.457132	0.94343	0.474539	0.541815
putative_198	--	--	Cellular Component: cell part (GO:0044464);;	--	Formin-like protein 6 OS=Oryza sativa subsp. japonica (Rice) PE=2 SV=2	PREDICTED: uncharacterized protein LOC101767143 [Setaria italica]	1:216163681-216165627	1690	+	56	48	117	41	53.9685	47.5631	89.0336	49.8343	2.04865	1.8077	3.38041	1.89115
putative_199	--	--	Molecular Function: catalytic activity (GO:0003824);;	--	Proline-rich receptor-like protein kinase PERK2 GN=PERK2 OS=Arabidopsis thaliana (Mouse-ear cress) PE=2 SV=3	hypothetical protein ZEAMMB73_614438 [Zea mays]	1:218062968-218065589	2444	+	14	20	25	29	13.4921	19.818	19.0243	35.2486	0.33873	0.497944	0.477682	0.884766
putative_2	--	--	Cellular Component: membrane (GO:0016020);;	--	Arabinogalactan protein 1 (Precursor) OS=Oryza sativa subsp. japonica (Rice) PE=1 SV=1	hypothetical protein SORBIDRAFT_07g029200 [Sorghum bicolor]	1:136150-137580	1303	+	46	24	13	9	43.5681	23.2107	9.6953	10.6147	2.24342	1.19714	0.499367	0.54635
putative_200	--	--	Molecular Function: protein kinase activity (GO:0004672);; Molecular Function: protein binding (GO:0005515);; Molecular Function: ATP binding (GO:0005524);; Cellular Component: vacuole (GO:0005773);; Cellular Component: plasma membrane (GO:0005886);; Biological Process: protein phosphorylation (GO:0006468);; Biological Process: N-terminal protein myristoylation (GO:0006499);; Cellular Component: …	--	Probable serine/threonine-protein kinase At5g41260 GN=At5g41260 OS=Arabidopsis thaliana (Mouse-ear cress) PE=1 SV=1	unknown [Zea mays]	1:220374662-220376900	765	+	46	60	37	44	44.3312	59.4539	28.1559	52.2652	4.66015	6.27233	2.97087	5.49779
putative_201	--	--	Molecular Function: nucleotide binding (GO:0000166);; Molecular Function: nucleic acid binding (GO:0003676);; Molecular Function: RNA binding (GO:0003723);; Molecular Function: protein binding (GO:0005515);; Cellular Component: nucleus (GO:0005634);; Biological Process: nucleobase-containing compound metabolic process (GO:0006139);; Biological Process: fatty acid beta-oxidation (GO:0006635);; Bio…	--	Protein MEI2-like 2 GN=OJ1008_D06.12-1 OS=Oryza sativa subsp. japonica (Rice) PE=2 SV=1	uncharacterized protein LOC100384201 [Zea mays]	1:222160671-222171572	4765	+	150	222	255	94	144.476	219.664	194.002	114.014	3.18926	4.99285	3.95524	2.35551
putative_202	--	--	Molecular Function: catalytic activity (GO:0003824);; Cellular Component: endosome (GO:0005768);; Cellular Component: Golgi apparatus (GO:0005794);; Cellular Component: trans-Golgi network (GO:0005802);;	--	Uncharacterized protein At1g04910 GN=At1g04910 OS=Arabidopsis thaliana (Mouse-ear cress) PE=1 SV=1	hypothetical protein ZEAMMB73_904500 [Zea mays]	1:223225046-223228592	2309	+	213	271	4	6	204.309	268.533	3.04379	7.29253	6.32415	8.51422	0.0813602	0.200003
putative_203	--	--	Biological Process: DNA metabolic process (GO:0006259);;	--	--	TPA: hypothetical protein ZEAMMB73_209699 [Zea mays]	1:223884148-223886581	1821	+	16	19	76	13	15.4196	18.8271	57.8338	15.8011	0.537514	0.657028	2.01641	0.550661
putative_204	--	--	--	--	Beta-galactosidase 4 (Precursor) OS=Oryza sativa subsp. japonica (Rice) PE=2 SV=1	--	1:224671759-224672445	363	+	7	22	22	21	6.74606	21.7998	16.7414	25.5249	2.58969	8.47229	6.43964	9.75705
putative_206	--	--	--	--	--	hypothetical protein SORBIDRAFT_02g006490 [Sorghum bicolor]	1:227015905-227018950	1777	+	62	65	32	12	59.2643	64.3437	24.0736	13.3701	2.19391	2.3089	0.932027	0.528173
putative_207	--	--	--	--	--	TPA: hypothetical protein ZEAMMB73_868870 [Zea mays]	1:227019381-227020369	903	+	14	9	28	13	13.4921	8.91808	21.3072	15.8011	1.10006	0.729021	1.73799	1.28748
putative_208	--	--	--	--	--	TPA: hypothetical protein ZEAMMB73_289794 [Zea mays]	1:227816974-227818606	508	+	3	9	19	3	2.89117	8.91808	14.4585	3.64641	0.556121	1.72601	2.78391	0.700317
putative_209	--	--	Molecular Function: DNA binding (GO:0003677);; Molecular Function: DNA-directed DNA polymerase activity (GO:0003887);; Biological Process: transcription, DNA-dependent (GO:0006351);;	--	--	hypothetical protein [Zea mays]	1:228972135-228976864	3589	+	284	335	309	236	273.698	331.951	235.14	285.636	4.97719	6.28787	4.28412	5.17074
putative_210	--	--	--	--	--	unknown [Zea mays]	1:229031144-229032165	929	+	146	85	1	1	140.703	84.2263	0.760971	1.21547	11.0529	6.633	0.0598024	0.0954209
putative_213	--	--	Cellular Component: spindle pole (GO:0000922);; Cellular Component: microtubule organizing center (GO:0005815);; Biological Process: microtubule nucleation (GO:0007020);; Biological Process: regulation of meristem growth (GO:0010075);; Molecular Function: tubulin binding (GO:0015631);;	--	--	uncharacterized protein LOC100381487 [Zea mays]	1:232866170-232867496	739	+	0	1	74	19	0	0.990898	56.3119	23.0939	0	0.106557	6.03823	2.47282
putative_215	--	--	Molecular Function: nucleic acid binding (GO:0003676);; Biological Process: multicellular organismal development (GO:0007275);;	K11294|2e-24|sbi:SORBI_01g019710|hypothetical protein	Nucleolin 2 GN=OSJNBa0058K23.21 OS=Oryza sativa subsp. japonica (Rice) PE=2 SV=2	PREDICTED: nucleolin 2-like isoform X2 [Setaria italica]	1:233633223-233634088	247	+	58	32	49	36	54.9333	31.7088	37.2876	42.5416	101.516	61.8866	69.8536	76.488
putative_216	--	--	Cellular Component: plastid (GO:0009536);;	--	--	uncharacterized protein LOC100191461 [Zea mays]	1:234016190-234016847	570	+	8	10	2	0	7.70978	9.90898	1.52194	0	1.22224	1.57887	0.241475	0
putative_218	--	--	--	--	--	putative transposase protein [Zea mays]	1:234327725-234328398	597	+	0	2	2	14	0	1.9818	1.52194	17.0166	0	0.293209	0.224287	2.50284
putative_219	--	--	Molecular Function: nucleic acid binding (GO:0003676);; Molecular Function: ribonuclease H activity (GO:0004523);; Biological Process: sister chromatid cohesion (GO:0007062);; Biological Process: synapsis (GO:0007129);; Biological Process: reciprocal meiotic recombination (GO:0007131);; Biological Process: response to gamma radiation (GO:0010332);; Biological Process: chromatin silencing by small…	--	--	uncharacterized protein LOC100191864 [Zea mays]	1:235036426-235039416	275	+	16	16	20	16	14.7346	15.8506	15.2101	19.4392	14.2897	15.8608	14.8251	18.5436
putative_220	--	--	--	--	--	Multidrug resistance-associated protein 14 isoform 2 [Theobroma cacao]	1:235204133-235204850	331	+	4	3	10	8	3.10416	2.96364	6.88215	9.66908	1.52719	1.48129	3.39462	4.72617
putative_223	--	--	Molecular Function: protein serine/threonine kinase activity (GO:0004674);; Molecular Function: non-membrane spanning protein tyrosine kinase activity (GO:0004715);; Molecular Function: ATP binding (GO:0005524);; Cellular Component: nucleolus (GO:0005730);; Cellular Component: plasma membrane (GO:0005886);; Biological Process: protein phosphorylation (GO:0006468);; Biological Process: multicellul…	--	Probable receptor-like protein kinase At5g47070 GN=At5g47070 OS=Arabidopsis thaliana (Mouse-ear cress) PE=1 SV=1	uncharacterized protein LOC100272733 [Zea mays]	1:238022169-238023846	958	+	25	47	36	18	23.3926	46.3069	26.928	20.9725	1.76564	3.50363	2.0333	1.58202
putative_227	[E]	Amino acid transport and metabolism	Biological Process: response to hypoxia (GO:0001666);; Molecular Function: L-alanine:2-oxoglutarate aminotransferase activity (GO:0004021);; Molecular Function: copper ion binding (GO:0005507);; Molecular Function: ATP binding (GO:0005524);; Cellular Component: nucleus (GO:0005634);; Cellular Component: mitochondrion (GO:0005739);; Cellular Component: vacuole (GO:0005773);; Cellular Component: pe…	K00814|4e-32|sbi:SORBI_02g039340|hypothetical protein	Alanine aminotransferase 2 OS=Panicum miliaceum (Proso millet) PE=1 SV=1	putative serine peptidase S28 family protein [Zea mays]	1:242203613-242212162	1207	+	4	0	0	1	3.85489	0	0	1.21547	0.217752	0	0	0.0686277
putative_2294	[P]	Inorganic ion transport and metabolism	Molecular Function: mRNA binding (GO:0003729);; Molecular Function: ATP binding (GO:0005524);; Cellular Component: mRNA cleavage factor complex (GO:0005849);; Biological Process: mismatch repair (GO:0006298);; Biological Process: mRNA polyadenylation (GO:0006378);; Biological Process: potassium ion transport (GO:0006813);; Cellular Component: chloroplast envelope (GO:0009941);; Molecular Function…	--	K(+) efflux antiporter 2, chloroplastic GN=F6N23.14/F6N23.15 OS=Arabidopsis thaliana (Mouse-ear cress) PE=1 SV=2	uncharacterized protein LOC100217150 [Zea mays]	2:949419-952291	862	+	201	104	271	114	192.875	102.436	205.51	138.527	16.726	8.90781	17.8298	12.0047
putative_2295	--	--	Cellular Component: chromosome, centromeric region (GO:0000775);; Cellular Component: nucleus (GO:0005634);; Cellular Component: cytoplasm (GO:0005737);; Biological Process: proteolysis (GO:0006508);; Biological Process: autophagy (GO:0006914);; Biological Process: mitosis (GO:0007067);; Molecular Function: cysteine-type peptidase activity (GO:0008234);; Biological Process: protein transport (GO:…	--	--	LOC100282258 [Zea mays]	2:1085113-1094652	1391	+	176	113	344	105	169.615	110.983	261.743	127.624	8.07898	5.29429	12.4703	6.09605
putative_2296	--	--	Molecular Function: carboxylesterase activity (GO:0004091);; Biological Process: lipid metabolic process (GO:0006629);; Biological Process: vegetative to reproductive phase transition of meristem (GO:0010228);; Biological Process: protein desumoylation (GO:0016926);; Cellular Component: apoplast (GO:0048046);; Biological Process: hydrogen peroxide biosynthetic process (GO:0050665);;	--	GDSL esterase/lipase CPRD49 (Precursor) GN=CPRD49 OS=Arabidopsis thaliana (Mouse-ear cress) PE=2 SV=1	unknown [Zea mays]	2:1207063-1209812	606	+	91	112	102	52	87.6987	110.981	77.6191	63.2044	12.615	16.0377	11.1735	9.08123
putative_2297	--	--	Molecular Function: glycogen phosphorylase activity (GO:0008184);; Biological Process: response to cold (GO:0009409);; Biological Process: response to water deprivation (GO:0009414);; Cellular Component: chloroplast stroma (GO:0009570);; Biological Process: starch biosynthetic process (GO:0019252);; Molecular Function: pyridoxal phosphate binding (GO:0030170);; Biological Process: defense respons…	K08518|4e-16|sbi:SORBI_02g043970|hypothetical protein	Probable receptor-like protein kinase At1g49730 (Precursor) GN=At1g49730 OS=Arabidopsis thaliana (Mouse-ear cress) PE=1 SV=1	TPA: phosphorylase isoform 1 [Zea mays]	2:2063256-2067647	3122	+	62	90	14	17	58.787	88.1899	10.6536	20.663	2.40832	3.8357	0.333025	0.92211
putative_2298	--	--	--	--	--	uncharacterized protein LOC100275266 [Zea mays]	2:2126323-2128222	757	+	132	162	85	158	127.211	159.534	64.6826	192.044	13.5622	17.0957	6.9982	20.9315
putative_23	--	--	Molecular Function: acid phosphatase activity (GO:0003993);; Cellular Component: plastid (GO:0009536);;	K03787|6e-24|zma:100284704|acid phosphatase	--	TPA: hypothetical protein ZEAMMB73_525651 [Zea mays]	1:12571828-12575764	1892	+	7	2	47	34	6.74606	0.990898	35.4526	40.4142	0.313092	0.051439	1.18366	1.52615
putative_2301	--	--	Cellular Component: plastid (GO:0009536);;	--	Glutathione S-transferase T3 GN=K1O13.1 OS=Arabidopsis thaliana (Mouse-ear cress) PE=2 SV=1	TPA: hypothetical protein ZEAMMB73_386438 [Zea mays]	2:3692275-3693495	788	+	5	2	0	8	4.81861	1.9818	0	9.72376	0.472058	0.194757	0	0.951848
putative_2302	--	--	Molecular Function: nucleic acid binding (GO:0003676);; Molecular Function: protein dimerization activity (GO:0046983);;	--	--	hAT family dimerisation domain containing protein, expressed [Oryza sativa Japonica Group]	2:4170983-4172206	1093	+	3	9	1	2	2.89117	8.91808	0.760971	2.43094	0.184577	0.570508	0.0485979	0.155116
putative_2304	--	--	Molecular Function: catalytic activity (GO:0003824);; Biological Process: metabolic process (GO:0008152);;	--	--	hypothetical protein ZEAMMB73_623071 [Zea mays]	2:4326945-4328654	1330	+	35	59	0	1	33.7303	58.463	0	1.21547	1.6947	2.94206	0	0.061044
putative_2305	--	--	--	--	--	putative MURBZC [Zea mays]	2:4576207-4577908	1615	+	0	0	20	25	0	0	15.2194	30.3868	0	0	0.608863	1.215
putative_2308	--	--	--	--	--	TPA: hypothetical protein ZEAMMB73_525651 [Zea mays]	2:6101796-6102310	350	+	0	1	9	5	0	0.990898	6.84874	6.07735	0	0.423362	2.89318	2.5488
putative_2311	--	--	Cellular Component: cytoplasmic membrane-bounded vesicle (GO:0016023);;	--	--	hypothetical protein ZEAMMB73_413468 [Zea mays]	2:7045444-7047674	2113	+	39	16	51	45	37.3384	15.4272	38.0645	54.5728	1.10109	0.455369	1.12268	1.60895
putative_2312	--	--	--	--	--	hypothetical protein [Zea mays]	2:7405077-7407131	1053	+	16	7	2	9	15.3977	6.11032	1.46714	10.7189	1.03007	0.409641	0.0981827	0.716687
putative_2313	--	--	--	--	--	PREDICTED: uncharacterized protein LOC101782959 [Setaria italica]	2:7407791-7410691	1615	+	92	56	1	1	88.2313	55.0935	0.760959	1.21547	3.91054	2.5583	0.0352892	0.0563341
putative_2314	--	--	Biological Process: amino acid transport (GO:0006865);; Molecular Function: starch synthase activity (GO:0009011);; Cellular Component: plant-type cell wall (GO:0009505);; Cellular Component: chloroplast (GO:0009507);; Molecular Function: strictosidine synthase activity (GO:0016844);; Biological Process: starch biosynthetic process (GO:0019252);; Molecular Function: starch binding (GO:2001070);;	--	Soluble starch synthase 3, chloroplastic/amyloplastic (Precursor) GN=SS3 OS=Solanum tuberosum (Potato) PE=1 SV=1	starch synthase IIIb-2 precursor [Zea mays]	2:8871385-8874893	2153	+	28	31	34	27	26.9842	30.7178	25.873	32.8177	0.779308	0.887954	0.747329	0.947561
putative_2316	--	--	Cellular Component: endosome (GO:0005768);; Cellular Component: Golgi apparatus (GO:0005794);; Cellular Component: trans-Golgi network (GO:0005802);; Cellular Component: membrane (GO:0016020);; Cellular Component: cytoplasmic membrane-bounded vesicle (GO:0016023);;	--	--	uncharacterized protein LOC100502423 [Zea mays]	2:9008738-9011331	1817	+	11	47	19	5	10.6009	46.5722	14.4585	4.86188	0.396124	1.75242	0.505363	0.207614
putative_2319	--	--	Molecular Function: nucleotide binding (GO:0000166);; Biological Process: response to molecule of bacterial origin (GO:0002237);; Molecular Function: nucleic acid binding (GO:0003676);; Molecular Function: protein serine/threonine kinase activity (GO:0004674);; Molecular Function: protein binding (GO:0005515);; Molecular Function: ATP binding (GO:0005524);; Cellular Component: endosome (GO:000576…	--	Probable LRR receptor-like serine/threonine-protein kinase At1g56130 (Precursor) GN=At1g56130 OS=Arabidopsis thaliana (Mouse-ear cress) PE=1 SV=2	hypothetical protein SORBIDRAFT_03g017636 [Sorghum bicolor]	2:9830944-9832752	1012	+	19	16	1	0	18.3107	15.8544	0.760971	0	1.28815	1.11786	0.0535536	0
putative_2322	--	--	--	--	--	hypothetical protein [Zea mays]	2:13001965-13002320	269	+	0	18	0	5	0	17.8362	0	6.07735	0	19.9886	0	6.45507
putative_2323	--	--	Molecular Function: ATP binding (GO:0005524);; Biological Process: ATP catabolic process (GO:0006200);; Biological Process: fatty acid beta-oxidation (GO:0006635);; Biological Process: protein import into peroxisome matrix (GO:0016558);; Molecular Function: ATPase activity (GO:0016887);;	K13339|5e-27|sbi:SORBI_06g028670|hypothetical protein	--	hypothetical protein ZEAMMB73_238165 [Zea mays]	2:13006127-13006886	567	+	9	6	8	12	8.56354	5.8571	5.67109	14.5856	1.36924	0.941305	0.907517	2.32914
putative_2329	--	--	Molecular Function: DNA binding (GO:0003677);; Molecular Function: DNA-directed DNA polymerase activity (GO:0003887);; Cellular Component: intracellular (GO:0005622);; Biological Process: nucleotide-excision repair (GO:0006289);; Biological Process: double-strand break repair (GO:0006302);; Biological Process: sister chromatid cohesion (GO:0007062);; Biological Process: reciprocal meiotic recombi…	--	--	hypothetical protein ZEAMMB73_545880 [Zea mays]	2:18147019-18149342	2243	+	24	11	0	0	22.1656	10.8999	0	0	0.611732	0.305544	0	0
putative_233	--	--	Molecular Function: pyruvate dehydrogenase (acetyl-transferring) kinase activity (GO:0004740);; Molecular Function: structural molecule activity (GO:0005198);; Molecular Function: ATP binding (GO:0005524);; Cellular Component: mitochondrion (GO:0005739);; Biological Process: RNA processing (GO:0006396);; Biological Process: isoprenoid biosynthetic process (GO:0008299);; Biological Process: phosph…	K00898|2e-36|zma:542603|pdlk2, PDK2	[Pyruvate dehydrogenase (acetyl-transferring)] kinase, mitochondrial OS=Arabidopsis thaliana (Mouse-ear cress) PE=1 SV=1	TPA: hypothetical protein ZEAMMB73_771393 [Zea mays]	1:246926819-246931922	3816	+	435	350	160	180	418.998	345.876	121.663	217.924	9.87941	10.0416	4.9457	10.6421
putative_2330	--	--	Molecular Function: NAD+ ADP-ribosyltransferase activity (GO:0003950);; Molecular Function: binding (GO:0005488);; Cellular Component: nucleus (GO:0005634);; Biological Process: DNA metabolic process (GO:0006259);; Biological Process: protein ADP-ribosylation (GO:0006471);; Biological Process: multicellular organismal development (GO:0007275);; Biological Process: RNA metabolic process (GO:001607…	--	Poly [ADP-ribose] polymerase 3 GN=P0476H10.38 OS=Oryza sativa subsp. japonica (Rice) PE=2 SV=1	TPA: hypothetical protein ZEAMMB73_175573 [Zea mays]	2:20677489-20683291	4591	+	1	0	3	1	0.963722	0	1.52194	1.21547	0.0139581	0	0.0308996	0.0246706
putative_2331	--	--	Molecular Function: ATP binding (GO:0005524);; Biological Process: glycogen biosynthetic process (GO:0005978);; Molecular Function: glucose-1-phosphate adenylyltransferase activity (GO:0008878);; Cellular Component: amyloplast (GO:0009501);; Cellular Component: chloroplast (GO:0009507);; Biological Process: starch biosynthetic process (GO:0019252);;	--	Glucose-1-phosphate adenylyltransferase large subunit 2, chloroplastic/amyloplastic (Precursor) GN=AGP2 OS=Zea mays (Maize) PE=2 SV=1	hypothetical protein ZEAMMB73_701208 [Zea mays]	2:21094923-21096788	1758	+	3	5	2	3	2.89117	4.95449	1.52194	3.64641	0.154715	0.179981	0.0552338	0.195047
putative_2332	--	--	Molecular Function: transferase activity (GO:0016740);; Molecular Function: metal ion binding (GO:0046872);;	K11426|7e-17|zma:100192749|hypothetical protein LOC100192749	--	hypothetical protein ZEAMMB73_219813 [Zea mays]	2:21971593-21980369	790	+	7	15	1	3	6.74606	14.8635	0.760971	3.64641	0.658573	1.45556	0.0743265	0.355697
putative_2333	--	--	--	--	--	TPA: hypothetical protein ZEAMMB73_543008 [Zea mays]	2:23978560-23982268	3174	+	400	551	1113	534	385.186	545.592	846.38	648.987	7.62933	10.9625	16.6376	13.3139
putative_2334	--	--	Cellular Component: cytoplasmic membrane-bounded vesicle (GO:0016023);;	K09131|3e-20|zma:100284194|pco105859	--	unknown [Zea mays]	2:24333579-24334432	761	+	30	57	104	30	28.9117	56.4812	79.141	36.4641	2.97302	5.82716	8.14254	3.74657
putative_2337	[Q]	Secondary metabolites biosynthesis, transport and catabolism	Molecular Function: microtubule motor activity (GO:0003777);; Molecular Function: monooxygenase activity (GO:0004497);; Molecular Function: iron ion binding (GO:0005506);; Molecular Function: ATP binding (GO:0005524);; Cellular Component: mitochondrion (GO:0005739);; Cellular Component: endoplasmic reticulum (GO:0005783);; Cellular Component: kinesin complex (GO:0005871);; Cellular Component: mic…	--	Secologanin synthase GN=CYP72A1 OS=Catharanthus roseus (Madagascar periwinkle) PE=2 SV=1	cytochrome P450 monooxygenase CYP72A27 [Zea mays subsp. mays]	2:26025469-26031209	4962	+	580	407	213	170	558.051	402.504	161.58	205.674	12.0496	8.29162	3.38082	4.26044
putative_2338	--	--	--	--	--	hypothetical protein [Zea mays]	2:28347793-28350240	1040	+	7	18	11	1	6.06016	17.8356	8.0859	0.000135832	0.411817	1.21465	0.549671	9.22545e-06
putative_2339	--	--	Cellular Component: chloroplast thylakoid membrane (GO:0009535);; Cellular Component: plastoglobule (GO:0010287);;	--	Uncharacterized protein At4g13200, chloroplastic (Precursor) GN=At4g13200 OS=Arabidopsis thaliana (Mouse-ear cress) PE=1 SV=2	hypothetical protein SORBIDRAFT_06g022380 [Sorghum bicolor]	2:28718787-28719908	579	+	0	5	0	0	0	4.19517	0	0	0	0.651728	0	0
putative_234	[R]	General function prediction only	Cellular Component: endoplasmic reticulum (GO:0005783);; Cellular Component: Golgi apparatus (GO:0005794);; Biological Process: proteolysis (GO:0006508);; Biological Process: metabolic process (GO:0008152);; Molecular Function: metallopeptidase activity (GO:0008237);; Cellular Component: chloroplast (GO:0009507);; Biological Process: jasmonic acid metabolic process (GO:0009694);; Biological Proce…	--	IAA-amino acid hydrolase ILR1-like 8 (Precursor) GN=P0021G06.115 OS=Oryza sativa subsp. japonica (Rice) PE=2 SV=1	TPA: hypothetical protein ZEAMMB73_999189 [Zea mays]	1:248617536-248623972	2930	+	651	608	4	0	626.52	601.857	2.28291	0	16.0382	15.4957	0.0509298	0
putative_2341	--	--	--	--	--	uncharacterized protein LOC100533165 [Zea mays]	2:29780034-29782130	1518	+	11	29	12	9	10.6009	28.736	9.13166	10.9392	0.455631	1.23678	0.392569	0.47001
putative_2344	--	--	Molecular Function: damaged DNA binding (GO:0003684);; Cellular Component: nucleus (GO:0005634);; Biological Process: base-excision repair (GO:0006284);; Biological Process: nucleotide-excision repair (GO:0006289);; Biological Process: meiosis (GO:0007126);; Cellular Component: chloroplast (GO:0009507);; Biological Process: regulation of chlorophyll biosynthetic process (GO:0010380);; Biological …	K10839|7e-18|zma:100282427|csu631	Ubiquitin receptor RAD23b GN=F20B17.8 OS=Arabidopsis thaliana (Mouse-ear cress) PE=1 SV=3	hypothetical protein ZEAMMB73_841759 [Zea mays]	2:32029055-32031683	1945	+	8	14	1	2	7.70509	13.51	0.760971	2.43094	0.249315	0.43981	0.0246271	0.0786381
putative_2345	[O]	Posttranslational modification, protein turnover, chaperones	Molecular Function: nucleotide binding (GO:0000166);; Molecular Function: translation elongation factor activity (GO:0003746);; Biological Process: translational elongation (GO:0006414);; Cellular Component: chloroplast stroma (GO:0009570);; Biological Process: embryo development ending in seed dormancy (GO:0009793);; Biological Process: chloroplast relocation (GO:0009902);; Cellular Component: c…	--	--	hypothetical protein SORBIDRAFT_02g041940 [Sorghum bicolor]	2:32033028-32036303	1222	+	13	8	0	0	12.3416	7.24089	0	0	0.686735	0.403629	0	0
putative_2347	--	--	--	--	--	uncharacterized protein LOC100383223 [Zea mays]	2:32499746-32500874	761	+	1	0	11	8	0.807337	0	8.28619	8.56929	0.0830194	0	0.852537	0.880467
putative_235	--	--	Cellular Component: plastid (GO:0009536);; Cellular Component: membrane (GO:0016020);;	--	--	uncharacterized protein LOC100304203 [Zea mays]	1:248649026-248650809	629	+	200	116	1	1	192.74	114.943	0.0113943	0.0111236	26.1756	15.6781	0.00154853	0.00150903
putative_2351	--	--	Molecular Function: zinc ion binding (GO:0008270);; Cellular Component: plastid (GO:0009536);; Biological Process: hormone-mediated signaling pathway (GO:0009755);; Cellular Component: cytoplasmic membrane-bounded vesicle (GO:0016023);;	--	--	hypothetical protein SORBIDRAFT_01g004016 [Sorghum bicolor]	2:37072598-37084349	413	+	0	0	0	0	0	0	0	0	0	0	0	0
putative_2354	--	--	Cellular Component: mitochondrion (GO:0005739);; Biological Process: amino acid transport (GO:0006865);; Molecular Function: starch synthase activity (GO:0009011);; Cellular Component: amyloplast (GO:0009501);; Cellular Component: plant-type cell wall (GO:0009505);; Cellular Component: chloroplast (GO:0009507);; Biological Process: post-embryonic development (GO:0009791);; Cellular Component: mem…	--	Soluble starch synthase 3, chloroplastic/amyloplastic (Precursor) GN=SS3 OS=Solanum tuberosum (Potato) PE=1 SV=1	hypothetical protein ZEAMMB73_481763 [Zea mays]	2:39920030-39923185	2788	+	27	17	14	5	25.5651	15.9048	10.0817	5.97201	0.55594	0.346108	0.219263	0.129845
putative_2355	--	--	Molecular Function: DNA binding (GO:0003677);; Molecular Function: protein dimerization activity (GO:0046983);;	--	--	transposase [Zea mays]	2:40182650-40198087	422	+	0	0	13	3	0	0	9.89263	3.64641	0	0	2.70649	0.993982
putative_2356	--	--	--	--	MADS-box transcription factor 27 GN=B1267B06.20 OS=Oryza sativa subsp. japonica (Rice) PE=2 SV=2	uncharacterized protein LOC100382985 [Zea mays]	2:41734672-41736540	1371	+	0	0	0	0	0	0	0	0	0	0	0	0
putative_236	--	--	--	--	--	heat- and acid-stable phosphoprotein [Zea mays]	1:249090688-249100929	2704	+	23	52	37	14	21.3476	51.413	28.0629	16.7291	0.993066	1.57194	0.838804	0.763963
putative_2360	--	--	--	--	--	hypothetical protein ZEAMMB73_835920 [Zea mays]	2:46094420-46099501	429	+	13	9	11	46	12.5284	8.91808	8.37068	55.9116	3.30949	2.37583	2.21425	14.7383
putative_2363	[K]	Transcription	Biological Process: nuclear-transcribed mRNA catabolic process (GO:0000956);; Molecular Function: nucleic acid binding (GO:0003676);; Cellular Component: mitochondrion (GO:0005739);; Cellular Component: vacuole (GO:0005773);; Cellular Component: plasma membrane (GO:0005886);; Molecular Function: zinc ion binding (GO:0008270);; Biological Process: pollen development (GO:0009555);; Biological Proce…	--	Probable potassium transporter 9 GN=OJ1409_C08.19 OS=Oryza sativa subsp. japonica (Rice) PE=2 SV=1	TPA: hypothetical protein ZEAMMB73_985047 [Zea mays]	2:48092325-48094039	1612	+	9	9	18	5	8.6735	8.91808	13.6975	6.07735	0.347663	0.357924	0.549156	0.243522
putative_2368	--	--	--	--	--	TPA: hypothetical protein ZEAMMB73_621713 [Zea mays]	2:53588931-53589696	520	+	51	29	18	22	49.1498	28.736	13.6975	26.7403	9.07916	5.33973	2.5327	4.93231
putative_2369	--	--	Cellular Component: endoplasmic reticulum (GO:0005783);; Biological Process: chromatin assembly or disassembly (GO:0006333);; Biological Process: response to fungus (GO:0009620);; Biological Process: flower development (GO:0009908);; Biological Process: cellular process (GO:0009987);; Cellular Component: cytoplasmic membrane-bounded vesicle (GO:0016023);; Molecular Function: transferase activity …	--	Protein kinase PINOID GN=PID OS=Oryza sativa subsp. japonica (Rice) PE=2 SV=1	hypothetical protein [Zea mays]	2:57395377-57398592	2415	+	59	62	18	20	56.8596	61.4357	13.6975	23.0939	2.05436	1.97771	0.502061	0.803644
putative_2372	[L]	Replication, recombination and repair	Molecular Function: nucleic acid binding (GO:0003676);; Molecular Function: catalytic activity (GO:0003824);; Biological Process: DNA metabolic process (GO:0006259);; Molecular Function: transferase activity (GO:0016740);;	--	RNA-directed DNA polymerase homolog OS=Oenothera berteriana (Bertero&apos;s evening primrose) PE=4 SV=1	PREDICTED: uncharacterized protein LOC101755730 [Setaria italica]	2:61002379-61005317	2361	+	16	28	0	0	14.5697	26.8064	0	0	0.379946	0.699635	0	0
putative_2374	--	--	Molecular Function: DNA binding (GO:0003677);; Molecular Function: DNA (cytosine-5-)-methyltransferase activity (GO:0003886);; Biological Process: methylation-dependent chromatin silencing (GO:0006346);; Biological Process: histone H3-K9 methylation (GO:0051567);; Biological Process: C-5 methylation of cytosine (GO:0090116);;	--	--	DNA cytosine methyltransferase Zmet3 [Zea mays]	2:66250955-66251296	245	+	0	0	4	4	0	0	2.32453	4.55368	0	0	4.64254	8.71035
putative_2381	--	--	--	--	--	PREDICTED: glutathione S-transferase T3-like isoform X1 [Setaria italica]	2:71802511-71803935	1204	+	1	0	3	11	0.963722	0	2.28291	13.3702	0.0546037	0	0.129386	0.757199
putative_2382	--	--	--	--	--	PREDICTED: uncharacterized protein LOC101766150 [Setaria italica]	2:72279556-72280668	733	+	1	5	0	1	0.963722	4.95449	0	1.21547	0.104482	0.539008	0	0.131662
putative_2383	--	--	--	--	--	uncharacterized protein LOC100274860 [Zea mays]	2:73009020-73019520	1013	+	0	0	11	65	0	0	8.37069	79.0056	0	0	0.785334	7.57166
putative_2384	--	--	Cellular Component: cell part (GO:0044464);;	--	BTB/POZ domain-containing protein At1g03010 GN=At1g03010 OS=Arabidopsis thaliana (Mouse-ear cress) PE=2 SV=1	putative phototropic-resoponsive NPH3 family protein [Zea mays]	2:73185885-73188792	2766	+	78	78	42	1	75.1704	77.29	31.9608	1.21547	1.64877	1.69645	0.701103	0.0266552
putative_2388	--	--	Biological Process: cytokinesis by cell plate formation (GO:0000911);; Cellular Component: nucleus (GO:0005634);; Cellular Component: Golgi apparatus (GO:0005794);; Biological Process: cellular membrane fusion (GO:0006944);; Cellular Component: cytoplasmic membrane-bounded vesicle (GO:0016023);; Biological Process: Golgi vesicle transport (GO:0048193);;	--	Golgin candidate 5 GN=GC5 OS=Arabidopsis thaliana (Mouse-ear cress) PE=1 SV=1	TPA: hypothetical protein ZEAMMB73_261812 [Zea mays]	2:77757814-77761669	3754	+	19	48	27	22	17.8933	47.0848	20.0199	25.6413	0.282827	0.744614	0.316468	0.405244
putative_239	--	--	--	K03163|6e-07|zma:100191474|Top1	DNA topoisomerase 1 GN=TOP1 OS=Arabidopsis thaliana (Mouse-ear cress) PE=1 SV=1	hypothetical protein ZEAMMB73_992653 [Zea mays]	1:253803915-253806632	1039	+	7	6	3	2	6.74606	5.94539	2.28291	2.43094	0.458985	0.40539	0.155379	0.165305
putative_2392	--	--	Biological Process: MAPK cascade (GO:0000165);; Molecular Function: calcium ion binding (GO:0005509);; Cellular Component: mitochondrion (GO:0005739);; Cellular Component: vacuole (GO:0005773);; Cellular Component: vacuolar membrane (GO:0005774);; Cellular Component: endoplasmic reticulum (GO:0005783);; Cellular Component: endoplasmic reticulum lumen (GO:0005788);; Cellular Component: endoplasmic…	K08054|2e-61|osa:4335732|Os04g0402100	Calnexin homolog 1 (Precursor) GN=CNX1 OS=Arabidopsis thaliana (Mouse-ear cress) PE=1 SV=1	calnexin [Zea mays]	2:81054501-81057134	907	+	16	10	24	6	14.5985	9.33439	17.799	6.64049	1.30466	0.858809	1.55353	0.537934
putative_2395	[LKJ]	--	Molecular Function: nucleotide binding (GO:0000166);; Molecular Function: nucleic acid binding (GO:0003676);; Molecular Function: RNA binding (GO:0003723);; Molecular Function: helicase activity (GO:0004386);; Molecular Function: protein binding (GO:0005515);; Cellular Component: nucleolus (GO:0005730);; Cellular Component: cytoplasm (GO:0005737);; Cellular Component: vacuolar membrane (GO:000577…	--	DEAD-box ATP-dependent RNA helicase 12 OS=Oryza sativa subsp. japonica (Rice) PE=2 SV=2	Os10g0503700 [Oryza sativa Japonica Group]	2:81394893-81397170	563	+	42	46	133	55	40.3805	44.7471	100.88	66.6265	6.53121	7.27504	16.3303	10.7624
putative_2397	--	--	Molecular Function: carboxypeptidase activity (GO:0004180);; Cellular Component: mitochondrion (GO:0005739);; Cellular Component: vacuole (GO:0005773);; Cellular Component: plasma membrane (GO:0005886);; Biological Process: proteolysis (GO:0006508);; Molecular Function: serine-type peptidase activity (GO:0008236);; Cellular Component: plant-type cell wall (GO:0009505);; Biological Process: megaga…	--	Probable serine protease EDA2 (Precursor) GN=EDA2 OS=Arabidopsis thaliana (Mouse-ear cress) PE=2 SV=2	uncharacterized protein LOC100382439 [Zea mays]	2:83486557-83488612	1872	+	237	301	142	7	228.034	297.299	107.497	7.29282	9.75687	13.3909	4.39778	0.256059
putative_24	--	--	--	--	--	TPA: hypothetical protein ZEAMMB73_404025 [Zea mays]	1:13155587-13157868	1045	+	49	73	82	50	47.2224	72.3355	62.3997	60.7735	3.1896	4.89641	4.21623	4.10269
putative_240	--	--	Biological Process: developmental process involved in reproduction (GO:0003006);; Molecular Function: protein serine/threonine kinase activity (GO:0004674);; Cellular Component: plastid (GO:0009536);; Biological Process: post-embryonic development (GO:0009791);; Biological Process: cellular component organization (GO:0016043);; Biological Process: response to chemical stimulus (GO:0042221);; Cell…	--	Vegetative cell wall protein gp1 (Precursor) GN=GP1 OS=Chlamydomonas reinhardtii (Chlamydomonas smithii) PE=2 SV=1	hypothetical protein ZEAMMB73_325223 [Zea mays]	1:254061906-254068495	6371	+	543	697	0	3	523.301	689.665	0	3.09063	7.22281	9.24591	0	0.0335441
putative_2401	--	--	Cellular Component: plastid (GO:0009536);;	--	--	unknown [Zea mays]	2:89126215-89127424	822	+	2	0	27	13	1.92744	0	20.5462	15.8011	0.178205	0	1.90055	1.45984
putative_2402	--	--	Cellular Component: mitochondrion (GO:0005739);; Biological Process: signal transduction (GO:0007165);; Cellular Component: cytoplasmic membrane-bounded vesicle (GO:0016023);;	--	--	hypothetical protein ZEAMMB73_955362 [Zea mays]	2:89241005-89244010	2076	+	2	5	66	54	0.963723	4.95449	49.4631	65.6354	0.0508882	0.157819	1.86737	2.6039
putative_2403	--	--	Cellular Component: transcription factor TFIIA complex (GO:0005672);; Biological Process: regulation of transcription, DNA-dependent (GO:0006355);; Biological Process: transcription initiation from RNA polymerase II promoter (GO:0006367);; Molecular Function: transferase activity (GO:0016740);;	K07441|5e-17|zma:100274149|hypothetical protein LOC100274149	Transcription initiation factor IIA subunit 2 GN=TFIIA-S OS=Arabidopsis thaliana (Mouse-ear cress) PE=2 SV=2	TPA: hypothetical protein ZEAMMB73_035659 [Zea mays]	2:91481210-91483861	2028	+	18	4	19	1	16.3833	2.97269	13.6975	1.21547	0.551449	0.116709	0.516259	0.0476443
putative_2406	[L]	Replication, recombination and repair	Biological Process: base-excision repair (GO:0006284);; Biological Process: DNA methylation (GO:0006306);; Molecular Function: DNA-3-methyladenine glycosylase activity (GO:0008725);;	K01246|6e-20|zma:100284031|DNA-3-methyladenine glycosylase I	--	TPA: hypothetical protein ZEAMMB73_557706 [Zea mays]	2:98324435-98324875	347	+	0	0	9	1	0	0	6.84874	1.21547	0	0	2.96028	0.52145
putative_2408	--	--	--	--	--	hypothetical protein ZEAMMB73_452623 [Zea mays]	2:101244761-101246189	726	+	5	9	7	12	4.81861	8.91808	5.3268	14.5856	0.529601	0.983615	0.585791	1.60166
putative_2409	--	--	Cellular Component: cell wall (GO:0005618);; Molecular Function: beta-glucosidase activity (GO:0008422);; Cellular Component: cytoplasmic membrane-bounded vesicle (GO:0016023);; Cellular Component: cytosolic ribosome (GO:0022626);; Biological Process: primary metabolic process (GO:0044238);; Molecular Function: metal ion binding (GO:0046872);; Biological Process: organic substance metabolic proce…	K05350|5e-41|osa:4324050|Os01g0508000	Beta-glucosidase 1 (Precursor) GN=OSJNBa0094H06.33 OS=Oryza sativa subsp. japonica (Rice) PE=2 SV=1	hypothetical protein ZEAMMB73_091278 [Zea mays]	2:103675118-103679477	2286	+	40	50	43	14	38.5489	48.554	32.7218	17.0166	1.461	2.26058	1.68491	0.885647
putative_241	--	--	Molecular Function: RNA binding (GO:0003723);; Biological Process: cellular process (GO:0009987);; Cellular Component: ribonucleoprotein complex (GO:0030529);; Cellular Component: cytoplasmic part (GO:0044444);;	--	--	signal recognition particle 68 kDa protein [Zea mays]	1:255458557-255467466	4495	+	82	1	55	106	78.3883	0.347972	41.5876	128.167	1.42971	0.0127234	0.578801	1.89926
putative_2411	--	--	Molecular Function: binding (GO:0005488);;	--	--	hypothetical protein SORBIDRAFT_08g005170 [Sorghum bicolor]	2:106243319-106245508	2111	+	15	28	19	11	14.4558	27.7451	14.4585	13.3702	0.426746	0.819828	0.426889	0.394604
putative_2414	--	--	--	--	--	uncharacterized protein LOC100383724 [Zea mays]	2:107850992-107853206	2010	+	36	15	8	9	34.694	14.8635	6.08777	10.9392	1.6939	0.842947	0.386838	0.513634
putative_2415	[H]	Coenzyme transport and metabolism	Biological Process: defense response to insect (GO:0002213);; Molecular Function: nucleic acid binding (GO:0003676);; Molecular Function: glutamate-cysteine ligase activity (GO:0004357);; Molecular Function: ATP binding (GO:0005524);; Cellular Component: mitochondrion (GO:0005739);; Biological Process: gluconeogenesis (GO:0006094);; Biological Process: glycolysis (GO:0006096);; Biological Process…	K01919|2e-30|zma:542026|gsh1	Glutamate--cysteine ligase B, chloroplastic (Precursor) GN=GSH1-2 OS=Oryza sativa subsp. indica (Rice) PE=2 SV=2	TPA: hypothetical protein ZEAMMB73_927474 [Zea mays]	2:109230637-109234049	931	+	0	4	1	0	0	3.96359	0.760971	0	0	0.540147	0.0596347	0
putative_2416	--	--	Molecular Function: transferase activity, transferring hexosyl groups (GO:0016758);; Biological Process: lipid glycosylation (GO:0030259);;	K05841|8e-45|zma:100285431|pco090816a	--	PREDICTED: sterol 3-beta-glucosyltransferase UGT80A2-like isoform X2 [Setaria italica]	2:110367133-110378161	562	+	121	94	114	100	116.61	93.1444	86.7507	121.547	18.9155	15.1877	14.0839	19.6908
putative_2418	--	--	--	--	--	hypothetical protein SORBIDRAFT_10g017820 [Sorghum bicolor]	2:111307081-111310484	1353	+	0	0	84	29	0	0	63.489	34.7279	0	0	3.33301	1.80896
putative_2419	--	--	Molecular Function: beta-galactosidase activity (GO:0004565);; Cellular Component: extracellular region (GO:0005576);; Cellular Component: cell wall (GO:0005618);; Biological Process: carbohydrate metabolic process (GO:0005975);; Cellular Component: plant-type cell wall (GO:0009505);; Cellular Component: plastid (GO:0009536);; Cellular Component: cytoplasmic membrane-bounded vesicle (GO:0016023);…	--	Beta-galactosidase 9 (Precursor) GN=OSJNBa0006A22.31-1 OS=Oryza sativa subsp. japonica (Rice) PE=2 SV=1	hypothetical protein SORBIDRAFT_10g022620 [Sorghum bicolor]	2:111312396-111314476	699	+	0	0	111	27	0	0	84.4528	32.1071	0	0	9.8083	3.72318
putative_242	[S]	Function unknown	Cellular Component: mitochondrion (GO:0005739);; Cellular Component: cytosol (GO:0005829);; Biological Process: protein targeting to mitochondrion (GO:0006626);;	--	Proline-rich receptor-like protein kinase PERK2 GN=PERK2 OS=Arabidopsis thaliana (Mouse-ear cress) PE=2 SV=3	hypothetical protein ZEAMMB73_324496 [Zea mays]	1:257230428-257233093	1571	+	92	115	103	70	88.6625	113.953	78.3801	85.0829	3.73037	4.72544	3.24091	3.51748
putative_2420	--	--	Molecular Function: iron ion binding (GO:0005506);; Biological Process: water transport (GO:0006833);; Biological Process: aromatic amino acid family biosynthetic process (GO:0009073);; Cellular Component: chloroplast thylakoid membrane (GO:0009535);; Biological Process: response to salt stress (GO:0009651);; Cellular Component: chloroplast inner membrane (GO:0009706);; Biological Process: respon…	--	Chlorophyllide a oxygenase, chloroplastic (Precursor) GN=OSJNBa0057L21.2 OS=Oryza sativa subsp. japonica (Rice) PE=2 SV=1	hypothetical protein ZEAMMB73_249573 [Zea mays]	2:113508487-113510409	1453	+	12	12	46	6	11.3187	11.3411	34.9163	6.71779	0.512072	0.513827	1.58003	0.303811
putative_2422	--	--	Molecular Function: binding (GO:0005488);; Biological Process: actin filament organization (GO:0007015);;	--	Formin-like protein 18 (Precursor) GN=B1160F02.7 OS=Oryza sativa subsp. japonica (Rice) PE=2 SV=1	PREDICTED: pentatricopeptide repeat-containing protein At5g04810, chloroplastic-like isoform X1 [Setaria italica]	2:113799819-113800757	871	+	14	36	53	14	13.4921	35.6723	40.3315	17.0166	1.15392	3.05924	3.45091	1.45436
putative_2423	--	--	Cellular Component: nucleus (GO:0005634);; Molecular Function: zinc ion binding (GO:0008270);; Biological Process: cellular process (GO:0009987);; Cellular Component: intracellular organelle part (GO:0044446);;	--	Vegetative cell wall protein gp1 (Precursor) GN=GP1 OS=Chlamydomonas reinhardtii (Chlamydomonas smithii) PE=2 SV=1	protein binding protein [Zea mays]	2:114341285-114345488	3102	+	273	424	287	172	262.529	419.797	217.756	208.179	5.08754	8.14026	4.22031	4.03367
putative_2426	[A]	RNA processing and modification	Molecular Function: mRNA guanylyltransferase activity (GO:0004484);; Molecular Function: polynucleotide 5'-phosphatase activity (GO:0004651);; Molecular Function: protein tyrosine phosphatase activity (GO:0004725);; Cellular Component: nucleus (GO:0005634);; Biological Process: 7-methylguanosine mRNA capping (GO:0006370);; Molecular Function: protein tyrosine/serine/threonine phosphatase activity…	--	--	hypothetical protein SORBIDRAFT_05g008670 [Sorghum bicolor]	2:124528288-124551553	2737	+	1433	1141	978	812	1380.05	1129.62	744.229	985.746	57.514	46.6241	38.0907	47.8634
putative_2428	--	--	Biological Process: cell plate assembly (GO:0000919);; Molecular Function: Rho guanyl-nucleotide exchange factor activity (GO:0005089);; Molecular Function: protein binding (GO:0005515);; Cellular Component: nucleus (GO:0005634);; Cellular Component: cytosol (GO:0005829);; Biological Process: protein glycosylation (GO:0006486);; Biological Process: embryo development (GO:0009790);; Cellular Compo…	--	Vacuolar protein sorting-associated protein 9A GN=MMB12.26 OS=Arabidopsis thaliana (Mouse-ear cress) PE=1 SV=1	TPA: hypothetical protein ZEAMMB73_905144 [Zea mays]	2:125485016-125485546	446	+	14	18	46	38	13.4921	17.8362	35.0047	46.1879	3.29904	4.39555	8.57018	11.2717
putative_2429	--	--	Cellular Component: cytoplasm (GO:0005737);; Biological Process: response to stress (GO:0006950);; Molecular Function: O-methyltransferase activity (GO:0008171);; Biological Process: isoflavonoid phytoalexin biosynthetic process (GO:0009701);; Biological Process: flavonoid metabolic process (GO:0009812);; Biological Process: alkaloid biosynthetic process (GO:0009821);; Molecular Function: isoflav…	--	Probable O-methyltransferase 2 GN=OMT2 OS=Sorghum bicolor (Sorghum) PE=2 SV=1	herbicide safener binding protein1 [Zea mays]	2:126768355-126813686	450	+	128	14	488	1	122.798	13.2815	371.272	0.000837666	29.5098	3.21636	89.3334	0.000200916
putative_243	--	--	--	--	--	hypothetical protein ZEAMMB73_101895 [Zea mays]	1:261404345-261406050	1306	+	62	54	3	1	58.8621	53.359	2.28292	1.21547	3.93303	3.57295	0.15259	0.0811697
putative_2431	--	--	Molecular Function: microtubule motor activity (GO:0003777);; Molecular Function: ATP binding (GO:0005524);; Cellular Component: kinesin complex (GO:0005871);; Cellular Component: microtubule (GO:0005874);; Biological Process: microtubule-based movement (GO:0007018);; Molecular Function: microtubule binding (GO:0008017);; Biological Process: response to desiccation (GO:0009269);; Cellular Compone…	--	Classical arabinogalactan protein 6 (Precursor) GN=AGP6 OS=Arabidopsis thaliana (Mouse-ear cress) PE=2 SV=1	TPA: hypothetical protein ZEAMMB73_005874 [Zea mays]	2:129309117-129311055	1805	+	236	206	127	43	227.439	204.125	96.6434	52.2652	8.00823	7.19544	3.40349	1.83977
putative_2435	--	--	--	--	--	uncharacterized protein LOC100382937 [Zea mays]	2:132085553-132086690	1033	+	64	46	40	22	61.6782	45.5813	30.4389	26.7403	4.22731	3.13091	2.08697	1.83173
putative_2436	--	--	--	--	--	hypothetical protein ZEAMMB73_106673 [Zea mays]	2:133004120-133005143	926	+	16	7	2	1	15.4196	6.93629	1.52194	1.21547	1.21641	0.548566	0.120111	0.0958247
putative_2437	--	--	--	--	--	hypothetical protein ZEAMMB73_259979 [Zea mays]	2:133006602-133007409	692	+	10	2	4	1	9.63722	1.9818	3.04389	1.21547	1.13508	0.234299	0.358732	0.143024
putative_2438	--	--	Molecular Function: nucleic acid binding (GO:0003676);; Molecular Function: zinc ion binding (GO:0008270);;	--	--	hypothetical protein SORBIDRAFT_05g027680 [Sorghum bicolor]	2:133889752-133895187	3028	+	91	158	144	106	86.735	155.571	109.58	128.84	1.7251	3.13731	2.52274	2.79905
putative_2446	--	--	Molecular Function: nucleotide binding (GO:0000166);; Molecular Function: nucleic acid binding (GO:0003676);; Biological Process: xylem and phloem pattern formation (GO:0010051);; Biological Process: system development (GO:0048731);; Molecular Function: organic cyclic compound binding (GO:0097159);;	K11294|1e-22|zma:100194303|cl11217_1a	Nucleolin 1 OS=Oryza sativa subsp. japonica (Rice) PE=2 SV=1	putative nucleolin-like family protein [Zea mays]	2:145471660-145472113	331	+	10	6	0	0	9.63722	5.94539	0	0	4.74133	2.97162	0	0
putative_2447	--	--	Molecular Function: binding (GO:0005488);; Cellular Component: integral to membrane (GO:0016021);; Cellular Component: cytoplasmic membrane-bounded vesicle (GO:0016023);; Molecular Function: isomerase activity (GO:0016853);; Biological Process: cell redox homeostasis (GO:0045454);;	--	5&apos;-adenylylsulfate reductase-like 3 (Precursor) OS=Oryza sativa subsp. japonica (Rice) PE=2 SV=1	hypothetical protein SORBIDRAFT_04g027510 [Sorghum bicolor]	2:148497656-148499393	1129	+	5	1	1	2	4.81861	0.990898	0.760972	2.43094	0.29548	0.0608816	0.0466782	0.148994
putative_2448	--	--	--	--	--	unknown [Zea mays]	2:152103881-152108193	1197	+	38	44	28	8	36.5615	43.5961	21.3072	9.72343	2.2935	2.70462	1.34719	0.625441
putative_245	--	--	Molecular Function: nucleic acid binding (GO:0003676);; Biological Process: cellular process (GO:0009987);;	--	Putative AC transposase OS=Zea mays (Maize) PE=2 SV=2	transposase [Zea mays]	1:262454505-262455217	632	+	49	40	0	1	46.8762	38.6666	0	1.21547	6.32008	5.23576	0	0.163699
putative_2450	--	--	Cellular Component: mitochondrial respiratory chain complex III (GO:0005750);; Cellular Component: vacuolar membrane (GO:0005774);; Cellular Component: plasma membrane (GO:0005886);; Biological Process: glycolysis (GO:0006096);; Biological Process: mitochondrial electron transport, ubiquinol to cytochrome c (GO:0006122);; Biological Process: ubiquitin-dependent protein catabolic process (GO:00065…	K00417|6e-80|sbi:SORBI_02g006120|hypothetical protein	Cytochrome b-c1 complex subunit 7 OS=Solanum tuberosum (Potato) PE=1 SV=1	ubiquinol-cytochrome c reductase complex 14 kDa protein [Zea mays]	2:154493207-154498091	632	+	41	64	90	47	39.5126	63.4175	68.4874	57.1271	5.32729	8.58722	9.24033	7.69388
putative_2451	--	--	Biological Process: mitochondrial fission (GO:0000266);; Molecular Function: GTPase activity (GO:0003924);; Molecular Function: GTP binding (GO:0005525);; Cellular Component: plasma membrane (GO:0005886);; Cellular Component: cell cortex (GO:0005938);; Biological Process: GTP catabolic process (GO:0006184);; Cellular Component: cell plate (GO:0009504);; Cellular Component: plasmodesma (GO:0009506…	--	LRR receptor-like serine/threonine-protein kinase RPK2 (Precursor) OS=Arabidopsis thaliana (Mouse-ear cress) PE=1 SV=1	hypothetical protein SORBIDRAFT_02g038600 [Sorghum bicolor]	2:154538001-154538738	486	+	4	0	1	1	3.85489	0	0.760971	1.21547	0.802223	0	0.158535	0.252526
putative_2452	--	--	Molecular Function: structural molecule activity (GO:0005198);; Cellular Component: chloroplast (GO:0009507);;	--	Probable plastid-lipid-associated protein 10, chloroplastic (Precursor) GN=PAP10 OS=Arabidopsis thaliana (Mouse-ear cress) PE=1 SV=1	hypothetical protein ZEAMMB73_262107 [Zea mays]	2:154684536-154687842	780	+	17	30	0	0	16.3833	29.3427	0	0	6.85399	8.43499	0	0
putative_2455	--	--	Cellular Component: mitochondrion (GO:0005739);; Molecular Function: zinc ion binding (GO:0008270);; Biological Process: cellular process (GO:0009987);; Molecular Function: ligase activity (GO:0016874);;	--	Formin-like protein 14 GN=FH14 OS=Arabidopsis thaliana (Mouse-ear cress) PE=3 SV=3	uncharacterized protein LOC100279328 [Zea mays]	2:158469772-158475477	2950	+	136	169	8	3	130.102	167.462	5.3268	2.43094	3.74553	4.45585	0.2223	0.101377
putative_2457	--	--	Cellular Component: mitochondrion (GO:0005739);;	--	--	hypothetical protein ZEAMMB73_131445 [Zea mays]	2:159328749-159329398	481	+	28	11	0	0	26.9842	10.8999	0	0	5.72207	2.3271	0	0
putative_246	--	--	Molecular Function: metal ion binding (GO:0046872);;	--	--	hypothetical protein ZEAMMB73_779400 [Zea mays]	1:262462291-262463305	365	+	5	3	0	4	4.81861	2.97269	0	4.86188	1.82472	1.13947	0	1.83351
putative_2463	--	--	--	--	--	hypothetical protein OsJ_11425 [Oryza sativa Japonica Group]	2:170409366-170409777	330	+	0	0	4	0	0	0	2.76127	0	0	0	1.37412	0
putative_2464	[V]	Defense mechanisms	Biological Process: polysaccharide biosynthetic process (GO:0000271);; Biological Process: response to superoxide (GO:0000303);; Molecular Function: protein binding (GO:0005515);; Molecular Function: ATP binding (GO:0005524);; Cellular Component: nucleus (GO:0005634);; Cellular Component: plasma membrane (GO:0005886);; Biological Process: ATP catabolic process (GO:0006200);; Biological Process: E…	--	ABC transporter B family member 21 GN=T17J13.110 OS=Arabidopsis thaliana (Mouse-ear cress) PE=1 SV=2	hypothetical protein SORBIDRAFT_02g019540 [Sorghum bicolor]	2:172487761-172490710	1872	+	3	8	12	7	2.89117	7.92718	9.13166	8.50829	0.0976774	0.268107	0.308566	0.287373
putative_2465	[V]	Defense mechanisms	Biological Process: polysaccharide biosynthetic process (GO:0000271);; Biological Process: response to superoxide (GO:0000303);; Molecular Function: protein binding (GO:0005515);; Molecular Function: ATP binding (GO:0005524);; Cellular Component: nucleus (GO:0005634);; Cellular Component: plasma membrane (GO:0005886);; Biological Process: nucleobase-containing compound metabolic process (GO:00061…	--	ABC transporter B family member 4 GN=F14M4.17 OS=Arabidopsis thaliana (Mouse-ear cress) PE=1 SV=1	hypothetical protein SORBIDRAFT_02g019540 [Sorghum bicolor]	2:172490771-172493071	1920	+	3	13	38	11	2.89117	12.8817	28.9169	13.3702	0.0949237	0.423379	0.949572	0.438859
putative_2466	--	--	--	--	Transcription factor bHLH96 GN=T9N14.4 OS=Arabidopsis thaliana (Mouse-ear cress) PE=2 SV=1	uncharacterized protein LOC100275380 [Zea mays]	2:172500551-172502607	1200	+	1	0	62	55	0.963722	0	47.1802	66.8509	0.0548259	0	2.68487	3.8014
putative_2469	--	--	--	--	--	uncharacterized protein LOC100276898 [Zea mays]	2:176452134-176452974	741	+	6	24	47	59	5.78233	23.7816	35.7657	71.7127	0.617316	2.54758	3.82043	7.64945
putative_247	[S]	Function unknown	Molecular Function: actin monomer binding (GO:0003785);; Molecular Function: ATP binding (GO:0005524);; Cellular Component: nucleus (GO:0005634);; Cellular Component: cytosol (GO:0005829);; Cellular Component: plasma membrane (GO:0005886);; Biological Process: N-terminal protein myristoylation (GO:0006499);; Biological Process: establishment of tissue polarity (GO:0007164);; Biological Process: p…	K00889|2e-98|osa:4333833|Os03g0701800	Phosphatidylinositol 4-phosphate 5-kinase 1 (Precursor) GN=PIPK1 OS=Oryza sativa subsp. japonica (Rice) PE=2 SV=2	PREDICTED: phosphatidylinositol 4-phosphate 5-kinase 1-like [Setaria italica]	1:264707992-264709944	1227	+	86	78	142	65	82.8801	77.29	107.297	79.0056	8.46339	10.8965	11.1432	8.82538
putative_2470	--	--	Biological Process: nuclear-transcribed mRNA catabolic process (GO:0000956);; Molecular Function: damaged DNA binding (GO:0003684);; Molecular Function: ATP binding (GO:0005524);; Biological Process: mismatch repair (GO:0006298);; Cellular Component: plastid (GO:0009536);;	--	--	TPA: hypothetical protein ZEAMMB73_143547 [Zea mays]	2:177737369-177740800	3333	+	115	69	0	0	110.828	67.3813	0	0	1.98849	1.20966	0	0
putative_2473	--	--	--	--	--	TPA: hypothetical protein ZEAMMB73_532119 [Zea mays]	2:178974655-178976094	719	+	13	5	0	0	12.1371	4.18491	0	0	1.35257	0.468036	0	0
putative_2478	--	--	Molecular Function: metallopeptidase activity (GO:0008237);; Molecular Function: zinc ion binding (GO:0008270);; Cellular Component: plasmodesma (GO:0009506);; Biological Process: gravitropism (GO:0009630);;	K03128|3e-33|pop:POPTR_835078|hypothetical protein	--	PREDICTED: transcription initiation factor TFIID subunit 2-like [Setaria italica]	2:179813810-179814750	747	+	30	42	26	22	28.7602	40.9377	19.7746	26.3479	3.03562	4.33556	2.08835	2.77866
putative_2479	--	--	--	--	Vegetative cell wall protein gp1 (Precursor) GN=GP1 OS=Chlamydomonas reinhardtii (Chlamydomonas smithii) PE=2 SV=1	hypothetical protein ZEAMMB73_167083 [Zea mays]	2:180426869-180433361	5232	+	205	428	2	2	197.402	423.763	0.959748	1.56479	2.61821	5.8138	0.010701	0.0188065
putative_2482	--	--	Biological Process: mitotic cell cycle (GO:0000278);; Biological Process: nuclear division (GO:0000280);; Biological Process: cytokinesis by cell plate formation (GO:0000911);; Molecular Function: cyclin-dependent protein kinase inhibitor activity (GO:0004861);; Cellular Component: nucleus (GO:0005634);; Biological Process: regulation of DNA replication (GO:0006275);; Biological Process: chromati…	--	Cyclin-dependent kinase inhibitor 6 OS=Oryza sativa subsp. japonica (Rice) PE=3 SV=1	hypothetical protein [Zea mays]	2:186629268-186630485	788	+	19	8	68	14	18.3107	7.92718	51.7461	17.0166	1.79382	0.779027	5.07193	1.66573
putative_2486	--	--	Molecular Function: DNA binding (GO:0003677);; Biological Process: regulation of transcription, DNA-dependent (GO:0006355);;	--	--	hypothetical protein SORBIDRAFT_04g033570 [Sorghum bicolor]	2:188163357-188164458	900	+	6	15	1	0	4.81909	13.8732	0.760971	0	0.394644	1.13908	0.0623441	0
putative_2488	--	--	Molecular Function: protein binding (GO:0005515);; Cellular Component: cytoplasm (GO:0005737);; Cellular Component: cytosol (GO:0005829);; Biological Process: glycolysis (GO:0006096);; Biological Process: tricarboxylic acid cycle (GO:0006099);; Biological Process: water transport (GO:0006833);; Biological Process: hyperosmotic response (GO:0006972);; Biological Process: Golgi organization (GO:000…	K01595|3e-85|zma:542372|pep1, PEPC1, PEPCase, PPC1, PPEPC4	Phosphoenolpyruvate carboxylase 1 GN=PEP1 OS=Zea mays (Maize) PE=1 SV=2	phosphoenolpyruvate carboxylase [Zea mays]	2:190077630-190082542	3228	+	62	67	64	44	59.3899	66.2736	48.6759	52.9962	1.58024	2.05025	1.25058	2.05286
putative_2490	--	--	--	--	--	TPA: hypothetical protein ZEAMMB73_671932, partial [Zea mays]	2:190867314-190874083	1152	+	20	27	18	8	18.8437	25.791	13.3349	9.32007	1.12707	1.54555	0.797828	0.557181
putative_2491	--	--	--	K08956|5e-38|sbi:SORBI_09g022490|hypothetical protein	ATP-dependent zinc metalloprotease FTSH 8, mitochondrial (Precursor) OS=Oryza sativa subsp. japonica (Rice) PE=2 SV=1	hypothetical protein SORBIDRAFT_09g022490 [Sorghum bicolor]	2:190993917-190995030	528	+	0	1	21	5	0	0.990898	15.9804	6.07735	0	0.179359	2.87865	1.09215
putative_2493	--	--	Biological Process: rRNA processing (GO:0006364);; Biological Process: tRNA metabolic process (GO:0006399);; Biological Process: protein folding (GO:0006457);; Biological Process: aromatic amino acid family biosynthetic process (GO:0009073);; Cellular Component: chloroplast stroma (GO:0009570);; Biological Process: chloroplast organization (GO:0009658);; Biological Process: photosystem II assembl…	--	--	uncharacterized protein LOC100275521 [Zea mays]	2:193421579-193422457	508	+	17	22	9	14	16.3833	21.7998	6.84874	17.0166	3.15135	4.21913	1.31869	3.26815
putative_2494	--	--	--	--	Formin-like protein 18 (Precursor) GN=B1160F02.7 OS=Oryza sativa subsp. japonica (Rice) PE=2 SV=1	hypothetical protein ZEAMMB73_387986 [Zea mays]	2:193625125-193626985	635	+	203	110	904	630	195.636	108.999	687.918	765.746	26.1871	14.6528	92.1468	102.391
putative_2496	[RTKL]	--	Biological Process: cell morphogenesis (GO:0000902);; Molecular Function: protein kinase activity (GO:0004672);; Molecular Function: protein serine/threonine kinase activity (GO:0004674);; Molecular Function: ATP binding (GO:0005524);; Cellular Component: extracellular region (GO:0005576);; Cellular Component: nucleus (GO:0005634);; Cellular Component: cytosol (GO:0005829);; Cellular Component: p…	--	Protein STRUBBELIG-RECEPTOR FAMILY 5 (Precursor) GN=SRF5 OS=Arabidopsis thaliana (Mouse-ear cress) PE=2 SV=1	uncharacterized protein LOC100381414 [Zea mays]	2:198436672-198441218	2854	+	88	111	206	77	83.8438	109.99	156.76	92.3757	1.96214	2.51885	3.70213	2.17278
putative_2497	--	--	Biological Process: photoperiodism, flowering (GO:0048573);;	--	--	uncharacterized protein LOC100274694 [Zea mays]	2:202305654-202307742	1056	+	28	20	23	20	26.4661	19.5687	17.1685	23.7577	3.36176	2.00347	1.63231	1.98467
putative_2498	--	--	Molecular Function: nucleic acid binding (GO:0003676);;	--	--	TPA: putative cytochrome P450 superfamily protein [Zea mays]	2:202437752-202442368	3892	+	4	0	27	20	2.89117	0	20.5462	24.3094	0.043983	0	0.358499	0.379837
putative_2499	[R]	General function prediction only	Biological Process: DNA recombination (GO:0006310);; Biological Process: lipid transport (GO:0006869);; Biological Process: meiosis (GO:0007126);; Biological Process: tRNA processing (GO:0008033);; Biological Process: response to gamma radiation (GO:0010332);; Molecular Function: transferase activity (GO:0016740);; Biological Process: wybutosine biosynthetic process (GO:0031591);; Biological Proc…	--	tRNA wybutosine synthesizing protein 2 homolog OS=Oryza sativa subsp. japonica (Rice) PE=2 SV=1	TPA: hypothetical protein ZEAMMB73_937040 [Zea mays]	2:202954179-202955733	742	+	8	0	20	0	6.82128	0	15.1604	0	0.726845	0	1.61632	0
putative_250	--	--	Biological Process: metabolic process (GO:0008152);; Molecular Function: nitrate reductase activity (GO:0008940);; Molecular Function: oxidoreductase activity, acting on other nitrogenous compounds as donors (GO:0016661);; Biological Process: electron transport chain (GO:0022900);; Molecular Function: oxidoreductase activity, acting on other nitrogenous compounds as donors, with NAD or NADP as ac…	--	Nitrate reductase [NADH] (Fragment) OS=Zea mays (Maize) PE=1 SV=2	uncharacterized protein LOC100383842 [Zea mays]	1:268741459-268744169	2609	+	0	1	0	2	0	0.990898	0	2.43094	0	0.0231782	0	0.0568094
putative_2500	[K]	Transcription	Cellular Component: plastid (GO:0009536);; Cellular Component: cell part (GO:0044464);; Biological Process: response to freezing (GO:0050826);;	--	DNA-directed RNA polymerase II subunit RPB1 GN=F4B14.70 OS=Arabidopsis thaliana (Mouse-ear cress) PE=1 SV=3	putative DUF231 domain containing family protein [Zea mays]	2:203092078-203092858	703	+	13	16	10	10	11.6015	15.3584	7.48196	12.1547	1.33548	1.77447	0.861789	1.39788
putative_2501	[P]	Inorganic ion transport and metabolism	Molecular Function: tRNA binding (GO:0000049);; Molecular Function: protein histidine kinase activity (GO:0004673);; Molecular Function: glutamate-tRNA ligase activity (GO:0004818);; Molecular Function: receptor activity (GO:0004872);; Molecular Function: protein binding (GO:0005515);; Molecular Function: ATP binding (GO:0005524);; Cellular Component: mitochondrion (GO:0005739);; Cellular Compone…	--	Potassium transporter 10 GN=OSJNBa0072A21.17 OS=Oryza sativa subsp. japonica (Rice) PE=2 SV=1	uncharacterized protein LOC100279032 [Zea mays]	2:203097334-203099854	2416	+	46	62	83	45	43.3674	61.4357	62.3996	53.4807	2.26581	3.65737	3.50417	3.10852
putative_2506	--	--	Cellular Component: exosome (RNase complex) (GO:0000178);; Molecular Function: RNA binding (GO:0003723);; Molecular Function: structural constituent of ribosome (GO:0003735);; Molecular Function: exonuclease activity (GO:0004527);; Molecular Function: ATP binding (GO:0005524);; Cellular Component: mitochondrion (GO:0005739);; Cellular Component: ribosome (GO:0005840);; Biological Process: transla…	K03679|5e-16|zma:100216860|hypothetical protein LOC100216860	--	unknown [Zea mays]	2:205030551-205031560	921	+	60	71	41	57	57.8233	70.3538	31.1998	69.2818	4.59394	5.60366	2.47979	5.50079
putative_2510	--	--	Molecular Function: protein serine/threonine kinase activity (GO:0004674);; Molecular Function: ATP binding (GO:0005524);; Biological Process: protein phosphorylation (GO:0006468);;	--	--	OSJNBa0084K11.21 [Oryza sativa Japonica Group]	2:207979720-207982802	1937	+	3	3	134	72	2.89117	2.97269	101.598	86.3551	0.192462	0.198309	6.3667	5.0212
putative_2514	--	--	Molecular Function: DNA binding (GO:0003677);; Cellular Component: plastid (GO:0009536);; Molecular Function: protein dimerization activity (GO:0046983);;	--	Putative AC9 transposase OS=Zea mays (Maize) PE=4 SV=1	Os01g0290300 [Oryza sativa Japonica Group]	2:209354216-209357073	2646	+	15	27	51	39	14.4558	25.7633	38.0486	47.4034	0.526546	0.845957	1.0527	1.17958
putative_2523	--	--	Molecular Function: binding (GO:0005488);;	--	--	uncharacterized protein LOC100304301 [Zea mays]	2:211654372-211657073	2245	+	1	47	5	12	0.00111843	45.8726	3.52744	14.5056	3.08348e-05	1.26581	0.0972645	0.399827
putative_2524	--	--	Cellular Component: membrane (GO:0016020);; Molecular Function: transferase activity, transferring phosphorus-containing groups (GO:0016772);; Cellular Component: intracellular part (GO:0044424);; Cellular Component: cell part (GO:0044464);;	--	Protein STRUBBELIG-RECEPTOR FAMILY 6 (Precursor) GN=SRF6 OS=Arabidopsis thaliana (Mouse-ear cress) PE=1 SV=1	hypothetical protein SORBIDRAFT_02g039370 [Sorghum bicolor]	2:211657152-211658488	1164	+	5	2	2	1	4.81861	1.9818	1.52194	1.21547	0.284555	0.117253	0.0899035	0.0717437
putative_2525	--	--	--	--	Thaumatin-like protein (Precursor) OS=Oryza sativa subsp. japonica (Rice) PE=2 SV=1	putative thaumatin domain family protein [Zea mays]	2:211807785-211810049	1987	+	1	2	25	13	0.963722	1.9818	19.0243	15.8011	0.0304433	0.0626666	0.601062	0.499019
putative_2526	--	--	--	--	Coatomer subunit beta&apos;-1 GN=OSJNBa0007O20.8-1 OS=Oryza sativa subsp. japonica (Rice) PE=2 SV=1	hypothetical protein [Zea mays]	2:212233005-212235090	597	+	25	26	52	25	23.1293	25.7633	39.5705	30.3868	4.1625	4.66334	7.12808	5.46075
putative_2528	--	--	Molecular Function: binding (GO:0005488);;	--	--	putative transposon protein [Oryza sativa Japonica Group]	2:213228400-213231354	2228	+	173	266	57	36	165.76	262.588	42.6144	42.5415	4.63626	7.35104	1.19204	1.18251
putative_2529	--	--	Biological Process: polysaccharide biosynthetic process (GO:0000271);; Molecular Function: nucleic acid binding (GO:0003676);; Molecular Function: protein binding (GO:0005515);; Biological Process: transport (GO:0006810);; Biological Process: asymmetric cell division (GO:0008356);; Biological Process: regulation of cell size (GO:0008361);; Molecular Function: 3'-5' exonuclease activity (GO:000840…	--	Probable auxin efflux carrier component 3a OS=Oryza sativa subsp. japonica (Rice) PE=2 SV=1	uncharacterized protein LOC101202712 [Zea mays]	2:213577415-213579231	1336	+	79	51	21	49	76.1341	50.5359	15.2194	58.3425	4.3083	2.66439	0.873875	3.11428
putative_253	--	--	Cellular Component: nucleus (GO:0005634);; Cellular Component: cytosol (GO:0005829);; Biological Process: gluconeogenesis (GO:0006094);; Biological Process: cytoskeleton organization (GO:0007010);; Cellular Component: chloroplast (GO:0009507);; Biological Process: proteasomal protein catabolic process (GO:0010498);; Cellular Component: membrane (GO:0016020);; Biological Process: defense response …	--	--	hypothetical protein ZEAMMB73_452286, partial [Zea mays]	1:269916139-269919309	1339	+	266	226	95	123	256.35	223.943	72.2923	149.503	12.7764	11.179	3.60395	7.44818
putative_2530	[G]	Carbohydrate transport and metabolism	Molecular Function: beta-galactosidase activity (GO:0004565);; Biological Process: carbohydrate metabolic process (GO:0005975);; Cellular Component: beta-galactosidase complex (GO:0009341);; Cellular Component: chloroplast (GO:0009507);; Molecular Function: carbohydrate binding (GO:0030246);; Molecular Function: cation binding (GO:0043169);;	--	Vegetative cell wall protein gp1 (Precursor) GN=GP1 OS=Chlamydomonas reinhardtii (Chlamydomonas smithii) PE=2 SV=1	uncharacterized protein LOC100381717 [Zea mays]	2:214312477-214318785	2770	+	26	57	41	24	25.0154	56.4629	30.7587	28.2896	0.672333	1.53488	0.872668	0.719952
putative_2532	[J]	Translation, ribosomal structure and biogenesis	Molecular Function: translation elongation factor activity (GO:0003746);; Cellular Component: mitochondrion (GO:0005739);; Biological Process: translational elongation (GO:0006414);; Biological Process: isoprenoid biosynthetic process (GO:0008299);; Cellular Component: chloroplast stroma (GO:0009570);; Biological Process: plastid organization (GO:0009657);; Biological Process: embryo development …	--	Elongation factor Ts, chloroplastic GN=tsf OS=Rhodomonas salina (Cryptomonas salina) PE=3 SV=1	hypothetical protein SORBIDRAFT_02g041940 [Sorghum bicolor]	2:215283498-215289389	4036	+	511	381	379	404	491.498	376.957	287.856	490.947	8.85318	6.63578	6.53966	9.50191
putative_2533	--	--	Molecular Function: adenosine deaminase activity (GO:0004000);; Cellular Component: cytosol (GO:0005829);; Biological Process: adenosine catabolic process (GO:0006154);; Biological Process: purine ribonucleoside monophosphate biosynthetic process (GO:0009168);; Biological Process: hypoxanthine salvage (GO:0043103);; Biological Process: inosine biosynthetic process (GO:0046103);;	K01488|6e-61|zma:100194033|hypothetical protein LOC100194033	--	uncharacterized protein LOC100194033 [Zea mays]	2:215290023-215291512	483	+	109	95	59	62	105.046	94.1353	44.8973	75.3591	22.1075	19.9453	9.45931	15.8332
putative_2534	[J]	Translation, ribosomal structure and biogenesis	Biological Process: regulation of alternative nuclear mRNA splicing, via spliceosome (GO:0000381);; Cellular Component: cytoplasmic mRNA processing body (GO:0000932);; Biological Process: developmental process involved in reproduction (GO:0003006);; Molecular Function: signal transducer activity (GO:0004871);; Cellular Component: nucleus (GO:0005634);; Cellular Component: cytoplasm (GO:0005737);;…	--	BTB/POZ domain-containing protein At1g50280 GN=At1g50280 OS=Arabidopsis thaliana (Mouse-ear cress) PE=2 SV=1	TPA: putative phototropic-resoponsive NPH3 family protein, partial [Zea mays]	2:215393954-215398460	3405	+	169	199	0	0	162.869	196.198	0	0	3.92862	4.98212	0	0
putative_2535	--	--	Cellular Component: nucleus (GO:0005634);; Biological Process: response to desiccation (GO:0009269);; Biological Process: response to cold (GO:0009409);; Biological Process: response to water deprivation (GO:0009414);; Cellular Component: plasmodesma (GO:0009506);; Biological Process: pollen development (GO:0009555);; Biological Process: response to abscisic acid stimulus (GO:0009737);; Biologica…	--	HVA22-like protein b GN=HVA22B OS=Arabidopsis thaliana (Mouse-ear cress) PE=2 SV=2	unknown [Zea mays]	2:215487885-215506963	1478	+	0	0	1	0	0	0	0.000157546	0	0	0	6.98783e-06	0
putative_2536	--	--	Molecular Function: protein binding (GO:0005515);; Cellular Component: nucleus (GO:0005634);; Cellular Component: cytosol (GO:0005829);; Cellular Component: plasma membrane (GO:0005886);; Biological Process: anion transport (GO:0006820);; Cellular Component: plastid (GO:0009536);; Biological Process: pollen development (GO:0009555);; Biological Process: response to fungus (GO:0009620);; Biologica…	--	Tubby-like F-box protein 11 OS=Oryza sativa subsp. japonica (Rice) PE=2 SV=1	hypothetical protein SORBIDRAFT_02g042210 [Sorghum bicolor]	2:215549817-215550988	581	+	18	3	1	1	17.347	2.97269	0.760971	1.21547	2.66684	0.459262	0.117082	0.186631
putative_2538	--	--	--	--	--	PREDICTED: uncharacterized protein LOC101781442 isoform X1 [Setaria italica]	2:215660808-215662731	1824	+	0	0	1	0	0	0	0.760971	0	0	0	0.0264822	0
putative_254	--	--	Molecular Function: lipid transporter activity (GO:0005319);; Cellular Component: nucleus (GO:0005634);; Cellular Component: cytosol (GO:0005829);; Biological Process: gluconeogenesis (GO:0006094);; Biological Process: lipid transport (GO:0006869);; Biological Process: intracellular protein transport (GO:0006886);; Biological Process: cytoskeleton organization (GO:0007010);; Biological Process: p…	--	--	hypothetical protein ZEAMMB73_515475 [Zea mays]	1:269938560-269940447	724	+	148	166	332	231	142.619	164.214	252.086	279.722	39.7819	40.8428	59.2683	53.386
putative_2544	--	--	Molecular Function: protein kinase activity (GO:0004672);; Molecular Function: protein binding (GO:0005515);; Molecular Function: ATP binding (GO:0005524);; Cellular Component: nucleus (GO:0005634);; Cellular Component: vacuole (GO:0005773);; Cellular Component: plasma membrane (GO:0005886);; Biological Process: protein phosphorylation (GO:0006468);; Biological Process: N-terminal protein myristo…	--	Probable serine/threonine-protein kinase At5g41260 GN=At5g41260 OS=Arabidopsis thaliana (Mouse-ear cress) PE=1 SV=1	hypothetical protein SORBIDRAFT_0013s011110 [Sorghum bicolor]	2:218779026-218782550	3392	+	8	15	243	124	6.74607	14.8635	184.155	150.718	0.209591	0.493608	4.49637	3.69916
putative_2547	[O]	Posttranslational modification, protein turnover, chaperones	Cellular Component: nucleus (GO:0005634);; Cellular Component: cytoplasm (GO:0005737);; Cellular Component: endosome (GO:0005768);; Cellular Component: Golgi apparatus (GO:0005794);; Cellular Component: trans-Golgi network (GO:0005802);; Biological Process: DNA-dependent DNA replication (GO:0006261);; Biological Process: protein folding (GO:0006457);; Cellular Component: cytoplasmic membrane-boun…	--	Chaperone protein dnaJ 6 GN=MOJ9.8 OS=Arabidopsis thaliana (Mouse-ear cress) PE=1 SV=1	unknown [Zea mays]	2:220218286-220223017	2795	+	7	1	51	43	6.74606	0.990898	38.8095	51.0498	0.323135	0.0568077	1.82279	2.20341
putative_2553	--	--	Molecular Function: protein serine/threonine kinase activity (GO:0004674);; Molecular Function: protein tyrosine kinase activity (GO:0004713);; Molecular Function: ATP binding (GO:0005524);; Cellular Component: cytosol (GO:0005829);; Biological Process: protein phosphorylation (GO:0006468);; Cellular Component: plastid (GO:0009536);; Molecular Function: amino acid binding (GO:0016597);; Cellular …	--	Probable protein phosphatase 2C 69 OS=Oryza sativa subsp. japonica (Rice) PE=2 SV=1	roothairless 1 [Zea mays]	2:223918781-223927051	3875	+	204	271	220	212	195.728	267.566	167.191	257.497	5.25958	7.36747	4.36685	7.14545
putative_2555	--	--	Cellular Component: nucleus (GO:0005634);; Cellular Component: late endosome (GO:0005770);; Cellular Component: vacuolar membrane (GO:0005774);; Cellular Component: Golgi apparatus (GO:0005794);; Biological Process: cation transport (GO:0006812);; Biological Process: anthocyanin-containing compound biosynthetic process (GO:0009718);; Biological Process: response to sucrose stimulus (GO:0009744);;…	--	Metal tolerance protein 5 OS=Oryza sativa subsp. japonica (Rice) PE=2 SV=1	hypothetical protein SORBIDRAFT_03g039220 [Sorghum bicolor]	2:224397058-224397806	647	+	20	26	31	14	18.3107	25.422	23.5901	16.1401	2.38256	3.46484	3.40465	2.23206
putative_2556	--	--	Molecular Function: ATP binding (GO:0005524);; Cellular Component: mitochondrion (GO:0005739);; Biological Process: ATP catabolic process (GO:0006200);; Biological Process: proteolysis (GO:0006508);; Molecular Function: peptidase activity (GO:0008233);; Molecular Function: microtubule-severing ATPase activity (GO:0008568);;	--	--	hypothetical protein SORBIDRAFT_04g028420 [Sorghum bicolor]	2:224999871-225001118	956	+	39	43	3	0	37.2562	41.9697	1.52194	0	3.76551	3.70365	0.115354	0
putative_2557	--	--	--	--	--	hypothetical protein [Zea mays]	2:225128593-225129600	875	+	9	27	0	0	8.6735	26.7542	0	0	0.737292	2.28044	0	0
putative_2559	[D]	Cell cycle control, cell division, chromosome partitioning	Molecular Function: catalytic activity (GO:0003824);; Molecular Function: protein serine/threonine kinase activity (GO:0004674);; Molecular Function: ATP binding (GO:0005524);; Biological Process: protein phosphorylation (GO:0006468);; Cellular Component: membrane (GO:0016020);; Cellular Component: cytoplasmic membrane-bounded vesicle (GO:0016023);; Biological Process: regulation of cellular proc…	--	Probable leucine-rich repeat receptor-like protein kinase At5g49770 (Precursor) GN=At5g49770 OS=Arabidopsis thaliana (Mouse-ear cress) PE=2 SV=1	hypothetical protein [Zea mays]	2:225780201-225781508	1192	+	10	2	14	3	9.56245	1.84724	10.5655	2.83856	0.548471	0.106146	0.606185	0.162736
putative_2560	--	--	--	--	--	transposon protein Pong sub-class [Zea mays]	2:226325901-226337620	387	+	28	30	31	15	26.5401	29.3772	23.1294	17.9093	8.74678	9.78473	7.63588	5.88395
putative_2565	[G]	Carbohydrate transport and metabolism	Molecular Function: catalytic activity (GO:0003824);; Biological Process: metabolic process (GO:0008152);; Cellular Component: chloroplast (GO:0009507);;	--	Petal death protein (Precursor) GN=PDP OS=Dianthus caryophyllus (Carnation) PE=1 SV=1	PREDICTED: carboxyvinyl-carboxyphosphonate phosphorylmutase, chloroplastic-like [Setaria italica]	2:228030588-228031190	527	+	49	18	17	39	47.2224	17.8362	12.9365	47.4033	8.5259	3.23895	2.33787	8.54625
putative_2566	--	--	Cellular Component: chromosome, centromeric region (GO:0000775);; Cellular Component: nucleus (GO:0005634);; Biological Process: chromosome segregation (GO:0007059);; Biological Process: mitosis (GO:0007067);; Cellular Component: intracellular organelle (GO:0043229);;	K11578|0.0|sbi:SORBI_04g006030|hypothetical protein	Centromere/kinetochore protein zw10 homolog GN=ZW10 OS=Arabidopsis thaliana (Mouse-ear cress) PE=2 SV=1	PREDICTED: centromere/kinetochore protein zw10 homolog [Setaria italica]	2:228325434-228345047	2973	+	495	361	259	179	476.393	357.623	196.993	217.095	18.4755	15.212	7.49337	9.26213
putative_257	--	--	Molecular Function: calcium-transporting ATPase activity (GO:0005388);; Molecular Function: calmodulin binding (GO:0005516);; Molecular Function: ATP binding (GO:0005524);; Cellular Component: nucleus (GO:0005634);; Cellular Component: endosome (GO:0005768);; Cellular Component: Golgi apparatus (GO:0005794);; Cellular Component: trans-Golgi network (GO:0005802);; Biological Process: ATP biosynthe…	K01537|4e-15|osa:4333998|Os03g0730800	Calcium-transporting ATPase 3, endoplasmic reticulum-type OS=Arabidopsis thaliana (Mouse-ear cress) PE=2 SV=3	PREDICTED: calcium-transporting ATPase 3, endoplasmic reticulum-type-like isoform X1 [Setaria italica]	1:272702479-272703091	411	+	19	20	17	6	18.3107	19.818	12.9365	7.29282	5.28662	5.77502	3.74064	2.10046
putative_2571	--	--	--	--	--	uncharacterized protein LOC100216791 [Zea mays]	2:228987413-228993143	3192	+	183	147	306	180	175.397	144.671	232.857	217.569	3.47871	2.88143	4.6741	4.2409
putative_2573	--	--	--	--	Secretory carrier-associated membrane protein 6 OS=Oryza sativa subsp. japonica (Rice) PE=2 SV=1	hypothetical protein ZEAMMB73_566836 [Zea mays]	2:229966767-229968501	1137	+	12	13	10	12	11.5647	12.8817	7.60971	14.5856	0.702982	0.784562	0.462719	0.886188
putative_2577	--	--	Biological Process: polysaccharide biosynthetic process (GO:0000271);; Cellular Component: cytosol (GO:0005829);; Cellular Component: spindle microtubule (GO:0005876);; Cellular Component: plasma membrane (GO:0005886);; Cellular Component: cell cortex (GO:0005938);; Biological Process: negative regulation of microtubule depolymerization (GO:0007026);; Biological Process: mitosis (GO:0007067);; Ce…	--	CLIP-associated protein GN=CLASP OS=Arabidopsis thaliana (Mouse-ear cress) PE=1 SV=1	uncharacterized protein LOC100304303 [Zea mays]	2:233417713-233420679	2770	+	89	121	224	104	84.823	118.957	170.384	126.048	2.72976	3.80366	5.26865	4.13027
putative_258	[F]	Nucleotide transport and metabolism	Molecular Function: orotate phosphoribosyltransferase activity (GO:0004588);; Molecular Function: orotidine-5'-phosphate decarboxylase activity (GO:0004590);; Cellular Component: intracellular (GO:0005622);; Cellular Component: Golgi apparatus (GO:0005794);; Cellular Component: cytosol (GO:0005829);; Biological Process: 'de novo' pyrimidine nucleobase biosynthetic process (GO:0006207);; Biologica…	--	Inositol-tetrakisphosphate 1-kinase 2 GN=ITPK2 OS=Arabidopsis thaliana (Mouse-ear cress) PE=2 SV=2	hypothetical protein SORBIDRAFT_01g005450 [Sorghum bicolor]	1:273399737-273403340	2229	+	79	178	31	17	75.8717	175.819	22.8291	20.663	2.12351	4.92742	0.660084	0.597228
putative_2580	--	--	--	--	--	hypothetical protein ZEAMMB73_826441 [Zea mays]	2:236033833-236036533	2019	+	1	1	26	29	0.15723	0.0427288	19.7396	34.4958	0.00549119	0.00149395	0.613777	1.10596
putative_2582	--	--	--	--	--	TPA: hypothetical protein ZEAMMB73_241525 [Zea mays]	2:236221650-236222718	979	+	0	0	0	0	0	0	0	0	0	0	0	0
putative_2583	[RTKL]	--	Biological Process: cell plate assembly (GO:0000919);; Molecular Function: protein serine/threonine kinase activity (GO:0004674);; Molecular Function: protein binding (GO:0005515);; Molecular Function: ATP binding (GO:0005524);; Cellular Component: nucleus (GO:0005634);; Cellular Component: mitochondrion (GO:0005739);; Biological Process: DNA-dependent DNA replication (GO:0006261);; Biological Pr…	--	Mitogen-activated protein kinase kinase kinase YODA GN=YDA OS=Arabidopsis thaliana (Mouse-ear cress) PE=1 SV=1	LOC100281440 precursor [Zea mays]	2:236234560-236241246	2826	+	45	73	117	66	42.4038	72.3356	88.2727	79.0055	1.10057	2.38004	3.02278	2.38477
putative_2585	--	--	--	K12448|4e-07|sbi:SORBI_02g002660|hypothetical protein	--	hypothetical protein SORBIDRAFT_02g002660 [Sorghum bicolor]	2:236723662-236724343	559	+	0	0	0	0	0	0	0	0	0	0	0	0
putative_2589	[R]	General function prediction only	Molecular Function: binding (GO:0005488);; Cellular Component: cytoplasm (GO:0005737);; Cellular Component: plasma membrane (GO:0005886);; Biological Process: signal transduction (GO:0007165);; Biological Process: response to endogenous stimulus (GO:0009719);; Molecular Function: hydrolase activity (GO:0016787);; Biological Process: regulation of metabolic process (GO:0019222);; Cellular Componen…	--	Protein Mut11 GN=Mut11 OS=Chlamydomonas reinhardtii (Chlamydomonas smithii) PE=2 SV=1	hypothetical protein SORBIDRAFT_06g033000 [Sorghum bicolor]	2:1536200-1540052	2510	-	181	173	207	124	173.47	171.425	157.521	150.718	5.94152	6.10372	5.40877	5.89783
putative_2593	--	--	Biological Process: MAPK cascade (GO:0000165);; Cellular Component: cytosol (GO:0005829);; Biological Process: protein targeting to membrane (GO:0006612);; Biological Process: Mo-molybdopterin cofactor biosynthetic process (GO:0006777);; Biological Process: response to cold (GO:0009409);; Biological Process: auxin mediated signaling pathway (GO:0009734);; Biological Process: abscisic acid mediate…	K03750|6e-62|sbi:SORBI_06g031680|hypothetical protein	Molybdopterin adenylyltransferase GN=CNX1 OS=Arabidopsis thaliana (Mouse-ear cress) PE=1 SV=2	hypothetical protein SORBIDRAFT_06g031680 [Sorghum bicolor]	2:3687358-3688703	352	-	9	5	15	3	8.6735	4.95449	11.4146	3.64641	3.60163	2.08495	4.75018	1.50676
putative_2597	--	--	Molecular Function: DNA binding (GO:0003677);; Cellular Component: nucleus (GO:0005634);; Biological Process: transcription, DNA-dependent (GO:0006351);;	--	--	hypothetical protein SORBIDRAFT_01g034540 [Sorghum bicolor]	2:6163117-6163586	387	-	0	0	1	8	0	0	0.760971	9.72376	0	0	0.251225	3.19466
putative_260	[U]	Intracellular trafficking, secretion, and vesicular transport	Molecular Function: catalytic activity (GO:0003824);; Molecular Function: transporter activity (GO:0005215);; Biological Process: intracellular protein transport (GO:0006886);; Biological Process: ER to Golgi vesicle-mediated transport (GO:0006888);; Molecular Function: zinc ion binding (GO:0008270);; Biological Process: cellular component organization (GO:0016043);; Cellular Component: COPII ves…	--	Anther-specific proline-rich protein APG (Fragment) GN=APG OS=Brassica napus (Rape) PE=2 SV=1	hypothetical protein SORBIDRAFT_01g008490 [Sorghum bicolor]	1:275027070-275030814	3035	+	266	183	235	174	255.857	180.889	178.429	211.476	5.28379	3.89347	3.66043	4.34943
putative_2600	--	--	--	--	--	hypothetical protein [Zea mays]	2:7404562-7407131	2085	-	1	1	1	1	0.0201957	0.0376233	0.0376707	0.675871	0.000604491	0.00112721	0.00112772	0.0202251
putative_2601	--	--	--	--	--	PREDICTED: uncharacterized protein LOC101782959 [Setaria italica]	2:7407791-7409699	1715	-	6	20	1	0	5.24978	19.2239	1.24901e-05	0	0.195956	0.718416	4.66303e-07	0
putative_2603	--	--	Cellular Component: plasma membrane (GO:0005886);;	--	--	uncharacterized protein LOC100193046 [Zea mays]	2:11370874-11375114	736	-	230	162	492	166	221.656	160.525	374.398	201.768	23.8919	17.3625	40.3784	21.7295
putative_2605	--	--	Biological Process: RNA splicing, via endonucleolytic cleavage and ligation (GO:0000394);; Biological Process: respiratory burst involved in defense response (GO:0002679);; Molecular Function: protein serine/threonine kinase activity (GO:0004674);; Molecular Function: non-membrane spanning protein tyrosine kinase activity (GO:0004715);; Molecular Function: protein binding (GO:0005515);; Molecular…	--	Probable receptor-like protein kinase At5g15080 GN=At5g15080 OS=Arabidopsis thaliana (Mouse-ear cress) PE=1 SV=1	hypothetical protein SORBIDRAFT_10g004793 [Sorghum bicolor]	2:13337278-13337632	281	-	21	23	16	16	19.3317	22.0061	12.1755	19.1107	16.9815	19.8864	10.744	16.5438
putative_2606	[J]	Translation, ribosomal structure and biogenesis	Molecular Function: proline-tRNA ligase activity (GO:0004827);; Molecular Function: ATP binding (GO:0005524);; Cellular Component: cytoplasm (GO:0005737);; Biological Process: prolyl-tRNA aminoacylation (GO:0006433);; Cellular Component: membrane (GO:0016020);;	--	--	uncharacterized protein LOC100272402 [Zea mays]	2:15685263-15687224	1392	-	1044	454	1033	599	1005.82	449.481	785.492	726.893	47.8676	21.4237	37.3914	34.5802
putative_2607	[J]	Translation, ribosomal structure and biogenesis	Molecular Function: proline-tRNA ligase activity (GO:0004827);; Molecular Function: ATP binding (GO:0005524);; Cellular Component: cytoplasm (GO:0005737);; Biological Process: prolyl-tRNA aminoacylation (GO:0006433);; Cellular Component: membrane (GO:0016020);;	K01881|1e-140|sbi:SORBI_09g023590|hypothetical protein	--	hypothetical protein ZEAMMB73_918606 [Zea mays]	2:15687384-15705437	979	-	739	314	362	273	712.191	311.142	275.472	331.823	52.2731	22.8907	20.2267	24.3407
putative_261	--	--	Molecular Function: binding (GO:0005488);;	--	Putative AC transposase OS=Zea mays (Maize) PE=2 SV=2	hypothetical protein OsI_07626 [Oryza sativa Indica Group]	1:275055645-275057334	1394	+	4	10	74	46	3.85489	9.90898	56.3119	55.9116	0.183145	0.471489	2.67603	2.65534
putative_2612	--	--	Biological Process: RNA splicing, via endonucleolytic cleavage and ligation (GO:0000394);; Molecular Function: protein kinase activity (GO:0004672);; Molecular Function: protein serine/threonine kinase activity (GO:0004674);; Molecular Function: ATP binding (GO:0005524);; Cellular Component: plasma membrane (GO:0005886);; Biological Process: protein phosphorylation (GO:0006468);; Biological Proce…	--	Probable LRR receptor-like serine/threonine-protein kinase At1g63430 (Precursor) GN=At1g63430 OS=Arabidopsis thaliana (Mouse-ear cress) PE=1 SV=1	PREDICTED: probable LRR receptor-like serine/threonine-protein kinase At1g63430-like [Setaria italica]	2:22956414-22957091	569	-	55	72	23	53	53.0047	71.3447	17.5023	64.4199	8.42679	11.4004	2.78487	10.2286
putative_2614	--	--	--	--	--	PREDICTED: interferon-related developmental regulator 2-like [Setaria italica]	2:24039221-24039881	571	-	4	5	0	1	3.85489	4.95449	0	1.21547	0.698235	0.90264	0	0.219832
putative_2619	--	--	--	--	--	hypothetical protein ZEAMMB73_899893 [Zea mays]	2:27519733-27521181	505	-	4	5	10	10	3.85489	4.95449	7.60971	12.1547	0.749228	0.968957	1.48051	2.3587
putative_262	--	--	Biological Process: cell morphogenesis (GO:0000902);; Molecular Function: actin binding (GO:0003779);; Cellular Component: nucleus (GO:0005634);; Cellular Component: mitochondrion (GO:0005739);; Cellular Component: cytosol (GO:0005829);; Cellular Component: actin filament (GO:0005884);; Cellular Component: plasma membrane (GO:0005886);; Biological Process: gluconeogenesis (GO:0006094);; Biologica…	K05765|9e-64|zma:100281968|actin-depolymerizing factor 6	Actin-depolymerizing factor 2 GN=OSJNBa0091J19.11 OS=Oryza sativa subsp. japonica (Rice) PE=2 SV=1	actin-depolymerizing factor 6 [Zea mays]	1:276527840-276531101	456	+	146	92	248	102	140.703	91.1626	188.721	123.978	32.9625	21.5175	44.2657	28.99
putative_2620	--	--	--	--	--	hypothetical protein SORBIDRAFT_05g003395 [Sorghum bicolor]	2:27568906-27573016	2608	-	10	2	36	41	9.63722	0.990898	27.395	49.8342	0.333039	0.0342802	0.946874	1.52645
putative_2621	[E]	Amino acid transport and metabolism	Molecular Function: threonine aldolase activity (GO:0004793);; Biological Process: threonine catabolic process (GO:0006567);;	K01620|6e-15|zma:100282861|L-allo-threonine aldolase	--	L-allo-threonine aldolase [Medicago truncatula]	2:29111820-29117512	645	-	3	10	2	0	2.89117	9.90898	1.52194	0	0.377951	1.30079	0.199094	0
putative_2623	[MR]	--	Molecular Function: catalytic activity (GO:0003824);; Biological Process: metabolic process (GO:0008152);; Cellular Component: chloroplast (GO:0009507);;	--	--	hypothetical protein ZEAMMB73_195204 [Zea mays]	2:29907798-29909478	883	-	54	24	1	6	51.3717	23.2938	9.53772e-05	7.27584	4.54865	1.96155	1.013e-05	0.771677
putative_2624	--	--	Molecular Function: DNA binding (GO:0003677);; Cellular Component: plastid (GO:0009536);; Cellular Component: cytoplasmic membrane-bounded vesicle (GO:0016023);; Molecular Function: protein dimerization activity (GO:0046983);;	--	--	uncharacterized protein LOC100502493 [Zea mays]	2:31809115-31810479	960	-	58	71	0	2	55.8959	70.3538	0	2.43094	4.20759	5.30867	0	0.18288
putative_2627	--	--	Cellular Component: nucleus (GO:0005634);; Cellular Component: plastid (GO:0009536);; Cellular Component: apoplast (GO:0048046);;	--	Light-regulated protein (Precursor) OS=Oryza sativa subsp. japonica (Rice) PE=2 SV=1	hypothetical protein SORBIDRAFT_02g034470 [Sorghum bicolor]	2:33831684-33835513	2609	-	24	21	41	42	22.1656	20.8089	30.4389	51.0497	0.584819	0.486743	0.727134	1.193
putative_2628	[V]	Defense mechanisms	Cellular Component: plant-type vacuole (GO:0000325);; Molecular Function: protein binding (GO:0005515);; Cellular Component: nucleus (GO:0005634);; Cellular Component: vacuolar membrane (GO:0005774);; Molecular Function: xenobiotic-transporting ATPase activity (GO:0008559);; Cellular Component: plasmodesma (GO:0009506);; Molecular Function: arsenite-transmembrane transporting ATPase activity (GO:…	K05674|9e-37|vvi:100251858|similar to Multidrug Resistance associated Protein 1	ABC transporter C family member 13 GN=T5E7.1 OS=Arabidopsis thaliana (Mouse-ear cress) PE=2 SV=3	hypothetical protein OsI_21937 [Oryza sativa Indica Group]	2:35872744-35874329	1009	-	3	4	5	5	2.89117	3.96359	3.80486	6.07735	0.204163	0.280525	0.268783	0.428916
putative_2629	--	--	Molecular Function: nucleotide binding (GO:0000166);; Molecular Function: RNA binding (GO:0003723);; Molecular Function: phosphoprotein phosphatase activity (GO:0004721);; Molecular Function: calmodulin binding (GO:0005516);; Cellular Component: extracellular region (GO:0005576);; Cellular Component: cell wall (GO:0005618);; Cellular Component: nucleoplasm (GO:0005654);; Cellular Component: mitoc…	--	ABC transporter C family member 13 GN=T5E7.1 OS=Arabidopsis thaliana (Mouse-ear cress) PE=2 SV=3	hypothetical protein ZEAMMB73_610914 [Zea mays]	2:35874569-35876983	1290	-	10	20	55	25	8.67353	19.6257	41.8534	30.3206	0.519332	1.17735	2.47066	1.8146
putative_2631	--	--	Molecular Function: sequence-specific DNA binding transcription factor activity (GO:0003700);; Molecular Function: protein binding (GO:0005515);; Cellular Component: nucleus (GO:0005634);; Cellular Component: plasma membrane (GO:0005886);; Molecular Function: zinc ion binding (GO:0008270);; Cellular Component: chloroplast (GO:0009507);; Biological Process: response to external stimulus (GO:000960…	--	Protein FAR1-RELATED SEQUENCE 6 GN=FRS6 OS=Arabidopsis thaliana (Mouse-ear cress) PE=2 SV=1	hypothetical protein SORBIDRAFT_06g020040 [Sorghum bicolor]	2:37866174-37873602	3301	-	319	362	325	290	307.428	358.705	247.315	352.486	6.04716	7.30448	4.76155	6.86565
putative_2635	--	--	Cellular Component: mitochondrion (GO:0005739);; Biological Process: amino acid transport (GO:0006865);; Molecular Function: starch synthase activity (GO:0009011);; Cellular Component: amyloplast (GO:0009501);; Cellular Component: plant-type cell wall (GO:0009505);; Cellular Component: chloroplast (GO:0009507);; Biological Process: post-embryonic development (GO:0009791);; Biological Process: cel…	--	Soluble starch synthase 3, chloroplastic/amyloplastic (Precursor) GN=SS3 OS=Solanum tuberosum (Potato) PE=1 SV=1	hypothetical protein ZEAMMB73_481763 [Zea mays]	2:39919173-39923509	3564	-	44	46	118	48	41.8955	45.5308	89.2125	57.3804	1.72583	1.87834	2.70555	1.78891
putative_2637	--	--	Molecular Function: nucleotide binding (GO:0000166);; Molecular Function: RNA binding (GO:0003723);; Cellular Component: cell wall (GO:0005618);; Cellular Component: nucleoplasm (GO:0005654);; Biological Process: RNA processing (GO:0006396);; Cellular Component: ribonucleoprotein complex (GO:0030529);;	K11090|8e-32|sbi:SORBI_06g021470|hypothetical protein	--	hypothetical protein SORBIDRAFT_06g021470 [Sorghum bicolor]	2:40740619-40741659	486	-	7	15	0	7	6.74606	14.8635	0	8.50829	1.40389	3.11386	0	1.76768
putative_2640	--	--	Cellular Component: mitochondrion (GO:0005739);;	--	--	unknown [Zea mays]	2:41017577-41019382	307	-	22	31	0	1	20.7263	29.727	0	1.21547	12.9268	18.9163	0	0.751089
putative_2643	[RTKL]	--	Biological Process: maltose metabolic process (GO:0000023);; Molecular Function: ferrochelatase activity (GO:0004325);; Molecular Function: protein serine/threonine kinase activity (GO:0004674);; Molecular Function: protein tyrosine kinase activity (GO:0004713);; Molecular Function: protein binding (GO:0005515);; Molecular Function: ATP binding (GO:0005524);; Cellular Component: nucleolus (GO:000…	--	Histone deacetylase HDT2 GN=HDT2 OS=Zea mays (Maize) PE=1 SV=1	uncharacterized protein LOC100192610 [Zea mays]	2:42774573-42781424	5947	-	630	724	30	33	607.115	717.036	22.8292	38.895	7.12585	8.62259	0.358119	0.649021
putative_2645	--	--	--	--	--	hypothetical protein ZEAMMB73_961180 [Zea mays]	2:47282648-47283323	486	-	13	16	7	1	12.5284	15.8544	4.71022	0.00101392	2.60722	3.32145	0.98129	0.000210652
putative_2649	--	--	Molecular Function: adenylate kinase activity (GO:0004017);; Molecular Function: alpha-mannosidase activity (GO:0004559);; Molecular Function: mannosyl-oligosaccharide 1,2-alpha-mannosidase activity (GO:0004571);; Molecular Function: calcium ion binding (GO:0005509);; Molecular Function: ATP binding (GO:0005524);; Cellular Component: mitochondrion (GO:0005739);; Cellular Component: endosome (GO:0…	K01230|1e-129|sbi:SORBI_06g027810|hypothetical protein	Mannosyl-oligosaccharide 1,2-alpha-mannosidase MNS1 OS=Arabidopsis thaliana (Mouse-ear cress) PE=1 SV=1	hypothetical protein ZEAMMB73_633830 [Zea mays]	2:54920999-54925112	2471	-	1	1	1	2	0.963722	0.990898	0.760971	2.43094	0.0740401	0.0763152	0.0584868	0.186648
putative_265	--	--	Molecular Function: acid phosphatase activity (GO:0003993);; Molecular Function: protein serine/threonine phosphatase activity (GO:0004722);; Cellular Component: extracellular region (GO:0005576);; Cellular Component: membrane (GO:0016020);; Biological Process: ovule development (GO:0048481);;	--	Probable inactive purple acid phosphatase 16 (Precursor) GN=PAP16 OS=Arabidopsis thaliana (Mouse-ear cress) PE=2 SV=1	hypothetical protein ZEAMMB73_358734 [Zea mays]	1:277777323-277824497	530	+	5	5	10	9	4.81861	4.95449	7.60971	10.9392	0.861641	0.891025	1.36201	1.95331
putative_2652	--	--	Molecular Function: nucleic acid binding (GO:0003676);; Molecular Function: protein serine/threonine kinase activity (GO:0004674);; Molecular Function: ATP binding (GO:0005524);; Biological Process: protein phosphorylation (GO:0006468);; Biological Process: protein targeting to membrane (GO:0006612);; Biological Process: cellular membrane fusion (GO:0006944);; Cellular Component: plastid (GO:0009…	--	Protein argonaute 1C OS=Oryza sativa subsp. japonica (Rice) PE=2 SV=1	hypothetical protein SORBIDRAFT_09g002330 [Sorghum bicolor]	2:58569837-58583659	3696	-	15	6	221	140	13.4921	5.94539	168.175	168.95	0.35712	0.112975	3.68849	3.67894
putative_2655	--	--	Molecular Function: nucleotide binding (GO:0000166);; Molecular Function: nucleic acid binding (GO:0003676);; Molecular Function: RNA binding (GO:0003723);; Biological Process: regulation of transcription, DNA-dependent (GO:0006355);; Molecular Function: zinc ion binding (GO:0008270);; Molecular Function: metal ion binding (GO:0046872);;	--	Zinc finger CCCH domain-containing protein 27 GN=OSJNBa0072K14.6 OS=Oryza sativa subsp. japonica (Rice) PE=2 SV=2	uncharacterized protein LOC100501426 [Zea mays]	2:66429130-66433135	1082	-	287	335	365	300	276.033	331.373	277.009	363.823	17.8466	21.4689	17.9157	23.5105
putative_2656	--	--	--	--	--	TPA: putative inositol polyphosphate phosphatase (synaptogenin-like) family protein [Zea mays]	2:69338032-69338907	315	-	3	7	6	9	2.27004	6.93626	4.53603	10.9235	1.29981	4.04548	2.60509	6.20371
putative_2657	--	--	Molecular Function: UDP-glucose 4-epimerase activity (GO:0003978);; Cellular Component: mitochondrion (GO:0005739);; Biological Process: galactose metabolic process (GO:0006012);; Biological Process: response to ethylene stimulus (GO:0009723);; Biological Process: abscisic acid mediated signaling pathway (GO:0009738);; Biological Process: plant-type cell wall biogenesis (GO:0009832);; Cellular Co…	--	Probable UDP-arabinose 4-epimerase 3 GN=P0582D05.120 OS=Oryza sativa subsp. japonica (Rice) PE=2 SV=1	unknown [Zea mays]	2:69339376-69341089	1200	-	66	76	14	15	63.4161	74.6287	10.4276	18.1696	3.60829	4.30601	0.600692	1.04591
putative_266	--	--	Biological Process: transition metal ion transport (GO:0000041);; Biological Process: defense response to nematode (GO:0002215);; Molecular Function: peroxidase activity (GO:0004601);; Molecular Function: protein binding (GO:0005515);; Cellular Component: cell wall (GO:0005618);; Cellular Component: vacuolar membrane (GO:0005774);; Cellular Component: Golgi apparatus (GO:0005794);; Cellular Compo…	--	14 kDa zinc-binding protein GN=ZBP14 OS=Zea mays (Maize) PE=1 SV=1	hypothetical protein ZEAMMB73_787325 [Zea mays]	1:279288173-279295574	2373	+	80	135	1	46	77.0978	133.62	0.652011	55.2458	5.68623	8.1114	0.0229613	1.68032
putative_2660	--	--	Molecular Function: transporter activity (GO:0005215);; Molecular Function: binding (GO:0005488);; Biological Process: mRNA processing (GO:0006397);; Biological Process: protein N-linked glycosylation (GO:0006487);; Biological Process: intracellular protein transport (GO:0006886);; Biological Process: ER to Golgi vesicle-mediated transport (GO:0006888);; Molecular Function: zinc ion binding (GO:0…	K14007|5e-33|sbi:SORBI_06g001240|hypothetical protein	Formin-like protein 5 GN=P0453E05.107 OS=Oryza sativa subsp. japonica (Rice) PE=2 SV=2	TPA: hypothetical protein ZEAMMB73_885617 [Zea mays]	2:80310983-80311423	300	-	6	3	0	0	5.78233	2.97269	0	0	3.91182	2.05534	0	0
putative_2661	--	--	--	--	--	uncharacterized protein LOC100384833 [Zea mays]	2:80545500-80549238	739	-	170	191	0	0	163.674	189.019	0	0	18.3459	21.2918	0	0
putative_2662	--	--	Cellular Component: cytosol (GO:0005829);; Biological Process: purine nucleotide biosynthetic process (GO:0006164);; Biological Process: mRNA export from nucleus (GO:0006406);; Molecular Function: histone-arginine N-methyltransferase activity (GO:0008469);; Biological Process: embryo sac egg cell differentiation (GO:0009560);; Biological Process: photomorphogenesis (GO:0009640);; Biological Proce…	K02516|2e-48|sbi:SORBI_04g003160|hypothetical protein	Protein arginine N-methyltransferase 1.5 GN=F6E21.40 OS=Arabidopsis thaliana (Mouse-ear cress) PE=1 SV=2	hypothetical protein CARUB_v10007189mg [Capsella rubella]	2:81141482-81143884	1422	-	33	57	0	1	31.0077	56.0878	0	1.21547	1.67515	4.45529	0	0.126513
putative_2663	--	--	--	--	Proline-rich receptor-like protein kinase PERK2 GN=PERK2 OS=Arabidopsis thaliana (Mouse-ear cress) PE=2 SV=3	early salt stress and cold acclimation-induced protein 2-1 [Lophopyrum elongatum]	2:82746018-82747072	977	-	1	3	0	14	0.963722	2.97269	0	17.0166	0.0709211	0.219278	0	1.25153
putative_2665	--	--	Cellular Component: ubiquitin ligase complex (GO:0000151);; Molecular Function: ubiquitin-protein ligase activity (GO:0004842);; Cellular Component: nucleus (GO:0005634);; Biological Process: protein ubiquitination involved in ubiquitin-dependent protein catabolic process (GO:0042787);;	--	E3 ubiquitin-protein ligase UPL6 GN=UPL6 OS=Arabidopsis thaliana (Mouse-ear cress) PE=2 SV=1	uncharacterized protein LOC100383307 [Zea mays]	2:84094325-84102228	5076	-	75	98	7	10	71.8832	96.873	5.32679	11.1087	1.41048	1.80871	0.0732941	0.156004
putative_2666	--	--	Molecular Function: DNA binding (GO:0003677);; Molecular Function: DNA-directed DNA polymerase activity (GO:0003887);; Cellular Component: cytosol (GO:0005829);; Biological Process: DNA replication (GO:0006260);; Biological Process: transcription, DNA-dependent (GO:0006351);; Biological Process: nucleotide biosynthetic process (GO:0009165);;	--	--	hypothetical protein SORBIDRAFT_04g002885 [Sorghum bicolor]	2:84450032-84452478	1806	-	48	90	8	2	46.2573	88.7409	5.3268	2.43094	1.6935	3.12616	0.233303	0.106407
putative_2667	--	--	Biological Process: transport (GO:0006810);; Molecular Function: metallopeptidase activity (GO:0008237);; Molecular Function: exopeptidase activity (GO:0008238);; Cellular Component: membrane (GO:0016020);; Cellular Component: cytoplasmic vesicle (GO:0031410);; Cellular Component: intracellular membrane-bounded organelle (GO:0043231);; Molecular Function: metal ion binding (GO:0046872);;	--	Secretory carrier-associated membrane protein 6 OS=Oryza sativa subsp. japonica (Rice) PE=2 SV=1	unknown [Zea mays]	2:85865077-85880193	1795	-	19	2	167	105	17.6561	1.69036	126.663	127.261	1.14363	0.12451	8.41203	8.80381
putative_2669	--	--	--	--	--	hypothetical protein [Zea mays]	2:91854903-91855702	399	-	14	5	0	0	13.4921	4.95449	0	0	4.15278	1.54009	0	0
putative_267	--	--	Cellular Component: nucleus (GO:0005634);; Cellular Component: mitochondrial respiratory chain complex III (GO:0005750);; Biological Process: regulation of transcription, DNA-dependent (GO:0006355);; Biological Process: regulation of translation (GO:0006417);; Biological Process: auxin mediated signaling pathway (GO:0009734);; Molecular Function: protein dimerization activity (GO:0046983);;	--	--	hypothetical protein ZEAMMB73_708081 [Zea mays]	1:279657441-279657931	386	+	15	17	82	46	14.4558	16.8453	62.3997	55.9116	4.79243	5.64431	20.7228	18.4775
putative_2676	--	--	--	--	Probable RNA-dependent RNA polymerase 4 OS=Oryza sativa subsp. japonica (Rice) PE=2 SV=2	uncharacterized protein LOC100384503 [Zea mays]	2:107387430-107388662	863	-	14	22	3	15	13.4921	21.7998	2.28291	18.2321	1.16822	1.89277	0.197756	1.57753
putative_2677	--	--	Cellular Component: plasma membrane (GO:0005886);; Molecular Function: zinc ion binding (GO:0008270);; Cellular Component: cytoplasmic membrane-bounded vesicle (GO:0016023);; Biological Process: ER-associated protein catabolic process (GO:0030433);;	K10601|9e-39|osa:4340826|Os06g0301000	--	predicted protein [Hordeum vulgare subsp. vulgare]	2:109370092-109371974	738	-	2	0	155	68	1.92744	0	117.951	82.652	0.206958	0	12.6719	8.86708
putative_2678	[F]	Nucleotide transport and metabolism	Molecular Function: beta-galactosidase activity (GO:0004565);; Cellular Component: cytosol (GO:0005829);; Biological Process: carbohydrate metabolic process (GO:0005975);; Cellular Component: plant-type cell wall (GO:0009505);; Cellular Component: plasmodesma (GO:0009506);; Cellular Component: plastid (GO:0009536);; Cellular Component: cytoplasmic membrane-bounded vesicle (GO:0016023);; Biologica…	K01937|4e-38|sbi:SORBI_08g017830|hypothetical protein	Beta-galactosidase 9 (Precursor) GN=OSJNBa0006A22.31-1 OS=Oryza sativa subsp. japonica (Rice) PE=2 SV=1	hypothetical protein SORBIDRAFT_08g017830 [Sorghum bicolor]	2:111307081-111312989	4000	-	0	0	59	34	0	0	44.4863	40.6313	0	0	0.657485	0.600394
putative_268	--	--	Cellular Component: cytoplasm (GO:0005737);; Biological Process: tRNA processing (GO:0008033);;	K14169|4e-14|sbi:SORBI_08g019770|hypothetical protein	Formin-like protein 5 GN=P0453E05.107 OS=Oryza sativa subsp. japonica (Rice) PE=2 SV=2	TPA: hypothetical protein ZEAMMB73_531212 [Zea mays]	1:280186725-280189524	1155	+	0	0	65	40	0	0	49.4631	48.6188	0	0	3.53535	3.44733
putative_2681	--	--	Molecular Function: transferase activity, transferring phosphorus-containing groups (GO:0016772);;	--	--	hypothetical protein OsJ_35574 [Oryza sativa Japonica Group]	2:114544102-114548162	1383	-	131	142	52	3	126.248	140.708	39.5705	3.64641	6.0546	6.75842	1.89821	0.174808
putative_2684	[L]	Replication, recombination and repair	Molecular Function: RNA binding (GO:0003723);; Molecular Function: RNA-directed DNA polymerase activity (GO:0003964);; Molecular Function: ribonuclease H activity (GO:0004523);; Biological Process: RNA-dependent DNA replication (GO:0006278);;	--	RNA-directed DNA polymerase homolog OS=Oenothera berteriana (Bertero&apos;s evening primrose) PE=4 SV=1	putative gag-pol precursor [Zea mays]	2:117609836-117613148	2432	-	36	24	11	21	34.694	23.7816	8.37068	25.5249	0.875739	0.600773	0.211319	0.644163
putative_2687	--	--	--	--	--	uncharacterized protein LOC100277521 [Zea mays]	2:120748834-120750054	1136	-	134	87	23	2	129.139	86.2081	17.5023	2.43094	7.85852	5.25626	1.06541	0.147859
putative_2688	[U]	Intracellular trafficking, secretion, and vesicular transport	Biological Process: intracellular protein transport (GO:0006886);; Biological Process: ER to Golgi vesicle-mediated transport (GO:0006888);; Biological Process: response to oxidative stress (GO:0006979);; Molecular Function: zinc ion binding (GO:0008270);; Cellular Component: plastid (GO:0009536);; Cellular Component: COPII vesicle coat (GO:0030127);;	K14007|0.0|zma:100382471|hypothetical protein LOC100382471	Protein transport protein Sec24-like CEF GN=CEF OS=Arabidopsis thaliana (Mouse-ear cress) PE=2 SV=3	hypothetical protein ZEAMMB73_971258 [Zea mays]	2:124057188-124083325	1427	-	703	558	1351	624	677.287	552.432	1027.55	757.328	31.7312	26.0276	48.0912	35.5203
putative_2690	--	--	Molecular Function: RNA binding (GO:0003723);; Molecular Function: RNA-directed DNA polymerase activity (GO:0003964);; Cellular Component: mitochondrion (GO:0005739);; Biological Process: RNA-dependent DNA replication (GO:0006278);;	--	--	OSJNBa0045O17.3 [Oryza sativa Japonica Group]	2:126486871-126488889	659	-	0	0	19	2	0	0	14.4585	2.43094	0	0	1.83139	0.307402
putative_2692	--	--	Molecular Function: hydrolase activity, acting on ester bonds (GO:0016788);;	--	--	uncharacterized protein LOC100384061 [Zea mays]	2:127135394-127136038	570	-	1	0	6	2	0.963722	0	4.56583	2.43094	0.15278	0	0.724426	0.384892
putative_2694	[U]	Intracellular trafficking, secretion, and vesicular transport	Molecular Function: ATP binding (GO:0005524);; Cellular Component: plasma membrane (GO:0005886);; Biological Process: protein targeting (GO:0006605);; Biological Process: intracellular protein transport (GO:0006886);; Cellular Component: plastid (GO:0009536);; Biological Process: embryo development (GO:0009790);; Cellular Component: chloroplast envelope (GO:0009941);; Cellular Component: membrane…	K03070|1e-130|sbi:SORBI_05g005960|hypothetical protein	Protein translocase subunit SECA2, chloroplastic (Precursor) GN=SECA2 OS=Arabidopsis thaliana (Mouse-ear cress) PE=2 SV=1	hypothetical protein SORBIDRAFT_05g005960 [Sorghum bicolor]	2:128267256-128269860	1524	-	327	158	278	244	314.173	156.561	211.55	296.575	13.5342	6.75012	9.12112	12.7801
putative_2695	--	--	--	--	--	hypothetical protein ZEAMMB73_327898 [Zea mays]	2:128369009-128378714	688	-	2	18	1	42	1.92744	17.8362	0.760971	51.0497	0.228945	2.12668	0.0904458	6.05804
putative_2696	[J]	Translation, ribosomal structure and biogenesis	Molecular Function: RNA binding (GO:0003723);; Molecular Function: translation elongation factor activity (GO:0003746);; Cellular Component: mitochondrion (GO:0005739);; Biological Process: translation (GO:0006412);; Biological Process: translational elongation (GO:0006414);; Biological Process: isoprenoid biosynthetic process (GO:0008299);; Cellular Component: chloroplast stroma (GO:0009570);; B…	--	Elongation factor Ts, chloroplastic GN=tsf OS=Gracilaria tenuistipitata var. liui (Red alga) PE=3 SV=1	unknown [Zea mays]	2:129702933-129703357	311	-	12	21	12	14	11.5647	20.8089	9.13166	17.0166	6.90471	12.6649	5.46908	10.0718
putative_2697	--	--	Cellular Component: cytoplasm (GO:0005737);; Cellular Component: cytosol (GO:0005829);; Cellular Component: plasma membrane (GO:0005886);; Biological Process: gluconeogenesis (GO:0006094);; Biological Process: organelle organization (GO:0006996);; Biological Process: cytoskeleton organization (GO:0007010);; Cellular Component: chloroplast (GO:0009507);; Biological Process: proteasomal protein cat…	--	Clustered mitochondria protein GN=F4F15.250 OS=Arabidopsis thaliana (Mouse-ear cress) PE=2 SV=1	hypothetical protein ZEAMMB73_111336 [Zea mays]	2:133913354-133916363	2420	-	41	114	4	1	39.5126	112.962	3.04389	1.21547	1.0028	2.86923	0.0772619	0.0308415
putative_2699	[R]	General function prediction only	Biological Process: cell communication (GO:0007154);; Cellular Component: plastid (GO:0009536);; Biological Process: embryo sac development (GO:0009553);; Biological Process: post-embryonic development (GO:0009791);; Biological Process: gene expression (GO:0010467);; Biological Process: RNA metabolic process (GO:0016070);; Biological Process: cell differentiation (GO:0030154);; Cellular Component…	--	Notchless protein homolog GN=NLE1 OS=Arabidopsis thaliana (Mouse-ear cress) PE=2 SV=1	nucleotide binding protein [Zea mays]	2:134833907-134845918	997	-	0	10	12	0	0	9.72657	8.54703	0	0	0.699024	0.613077	0
putative_27	--	--	--	--	--	TPA: hypothetical protein ZEAMMB73_624267 [Zea mays]	1:14493793-14495506	1300	+	27	27	97	63	25.399	26.2101	73.7019	75.7854	1.31148	1.35559	3.80662	3.91156
putative_2701	--	--	--	--	--	uncharacterized protein LOC100533165 [Zea mays]	2:143634344-143652056	1226	-	46	30	0	15	43.7196	29.6263	0	17.5042	5.26011	3.27273	0	1.72906
putative_2705	--	--	--	--	--	unknown [Zea mays]	2:145351090-145351530	256	-	14	28	34	16	12.9682	26.9376	25.7437	19.2864	18.6833	40.6045	37.407	27.1153
putative_2707	--	--	--	--	--	TPA: hypothetical protein ZEAMMB73_935223 [Zea mays]	2:151263111-151264380	885	-	5	0	6	28	4.81861	0	4.56583	34.0332	0.403471	0	0.382473	2.84776
putative_2708	--	--	--	--	--	TPA: hypothetical protein ZEAMMB73_345396 [Zea mays]	2:151392856-151395299	1447	-	6	3	5	9	5.78233	2.97269	3.80486	10.9392	0.262877	0.135341	0.173018	0.497139
putative_2709	[TZDR]	--	Molecular Function: actin binding (GO:0003779);; Molecular Function: calmodulin-dependent protein kinase activity (GO:0004683);; Molecular Function: receptor signaling protein serine/threonine kinase activity (GO:0004702);; Molecular Function: calcium-dependent protein serine/threonine phosphatase activity (GO:0004723);; Molecular Function: calcium ion binding (GO:0005509);; Molecular Function: c…	--	Calcium/calmodulin-dependent serine/threonine-protein kinase 1 GN=CAMK1 OS=Oryza sativa subsp. japonica (Rice) PE=1 SV=1	uncharacterized LOC100272934 [Zea mays]	2:151912041-151915246	2571	-	95	102	111	82	90.5899	100.081	84.4678	98.4531	3.12067	3.39937	2.98996	3.07832
putative_2715	[O]	Posttranslational modification, protein turnover, chaperones	Biological Process: MAPK cascade (GO:0000165);; Biological Process: polysaccharide biosynthetic process (GO:0000271);; Molecular Function: core promoter proximal region sequence-specific DNA binding (GO:0000987);; Molecular Function: core promoter binding (GO:0001047);; Molecular Function: sequence-specific DNA binding transcription factor activity (GO:0003700);; Molecular Function: signal transd…	--	26S protease regulatory subunit 6B homolog GN=MCK7.16 OS=Arabidopsis thaliana (Mouse-ear cress) PE=1 SV=1	uncharacterized protein LOC100502040 [Zea mays]	2:161514023-161517093	2123	-	2	1	16	36	1.92744	0.990898	11.4146	43.7568	0.0565444	0.029095	0.390741	1.63216
putative_2718	--	--	Molecular Function: protein serine/threonine kinase activity (GO:0004674);; Molecular Function: protein binding (GO:0005515);; Molecular Function: ATP binding (GO:0005524);; Cellular Component: endoplasmic reticulum membrane (GO:0005789);; Biological Process: protein phosphorylation (GO:0006468);; Biological Process: response to stress (GO:0006950);; Biological Process: anatomical structure morph…	K14510|1e-173|sbi:SORBI_02g011690|hypothetical protein	Serine/threonine-protein kinase CTR1 GN=CTR1 OS=Arabidopsis thaliana (Mouse-ear cress) PE=1 SV=1	hypothetical protein SORBIDRAFT_02g011690 [Sorghum bicolor]	2:165624008-165625654	1142	-	128	144	67	70	122.392	141.698	50.9851	83.8674	11.976	12.8768	6.54316	7.99229
putative_2720	--	--	--	--	--	hypothetical protein SORBIDRAFT_03g001460 [Sorghum bicolor]	2:169267952-169270640	2249	-	4	31	1	24	2.99387	30.3071	0.208307	28.0569	0.0823777	0.834646	0.00573249	0.771829
putative_2723	[G]	Carbohydrate transport and metabolism	Molecular Function: hydrolase activity, hydrolyzing O-glycosyl compounds (GO:0004553);; Biological Process: carbohydrate metabolic process (GO:0005975);; Biological Process: polysaccharide metabolic process (GO:0005976);; Cellular Component: chloroplast (GO:0009507);; Molecular Function: carbohydrate binding (GO:0030246);; Molecular Function: maltose alpha-glucosidase activity (GO:0032450);; Biol…	--	Probable alpha-glucosidase Os06g0675700 (Precursor) OS=Oryza sativa subsp. japonica (Rice) PE=1 SV=1	PREDICTED: neutral alpha-glucosidase AB-like [Setaria italica]	2:169805428-169836905	3763	-	932	813	1342	586	898.19	805.6	1021.22	712.266	17.0113	15.5745	25.8754	15.8478
putative_2727	--	--	Molecular Function: calcium ion binding (GO:0005509);;	--	--	hypothetical protein ZEAMMB73_295562 [Zea mays]	2:172536448-172539969	710	-	1	1	8	0	0.963722	0.905568	5.68255	0	0.10936	0.103135	0.645222	0
putative_2728	--	--	Molecular Function: voltage-gated chloride channel activity (GO:0005247);; Cellular Component: Golgi apparatus (GO:0005794);; Biological Process: chloride transport (GO:0006821);; Cellular Component: chloroplast (GO:0009507);; Cellular Component: integral to membrane (GO:0016021);; Molecular Function: adenyl nucleotide binding (GO:0030554);; Biological Process: transmembrane transport (GO:0055085…	--	Chloride channel protein CLC-f GN=F20N2.5 OS=Arabidopsis thaliana (Mouse-ear cress) PE=2 SV=2	hypothetical protein SORBIDRAFT_07g028460 [Sorghum bicolor]	2:175341264-175342437	960	-	6	3	0	1	5.78233	2.97269	0	1.21547	0.435268	0.22431	0	0.0914401
putative_2729	--	--	--	--	--	unknown [Zea mays]	2:177512566-177514529	976	-	6	5	0	0	5.78233	4.95449	0	0	0.426087	0.365946	0	0
putative_2731	--	--	Molecular Function: DNA binding (GO:0003677);; Molecular Function: zinc ion binding (GO:0008270);; Biological Process: seed germination (GO:0009845);; Biological Process: positive regulation of flower development (GO:0009911);;	--	--	DNA binding protein [Zea mays]	2:178495687-178497387	578	-	85	63	90	40	81.7004	62.4266	67.8407	48.6188	12.6647	9.72513	10.5248	7.52728
putative_2732	--	--	Molecular Function: nucleic acid binding (GO:0003676);; Cellular Component: mitochondrion (GO:0005739);; Molecular Function: protein dimerization activity (GO:0046983);;	--	Putative AC transposase OS=Zea mays (Maize) PE=2 SV=2	unknown [Zea mays]	2:179021320-179023905	1246	-	15	1	50	20	14.4558	0.990898	37.6533	24.0707	0.785612	0.0539446	2.04688	1.30757
putative_2733	--	--	--	--	Protein IQ-DOMAIN 14 GN=IQD14 OS=Arabidopsis thaliana (Mouse-ear cress) PE=1 SV=1	TPA: putative methyl-CpG DNA binding family protein, partial [Zea mays]	2:179188939-179189515	428	-	26	8	6	10	25.0568	7.92718	4.56583	12.1547	6.71509	2.14691	1.22147	3.25063
putative_2735	--	--	--	--	--	hypothetical protein [Zea mays]	2:180183233-180193491	3069	-	19	263	18	95	17.347	260.606	13.6974	115.47	0.368264	5.44062	0.317733	2.59831
putative_2736	--	--	Molecular Function: nucleic acid binding (GO:0003676);;	--	Putative AC transposase OS=Zea mays (Maize) PE=2 SV=2	putative transposase [Zea luxurians]	2:180194918-180197942	2876	-	5	0	19	66	4.81861	0	13.6974	80.221	0.101318	0	0.300588	2.1194
putative_2738	--	--	--	--	Glutathione S-transferase T3 GN=K1O13.1 OS=Arabidopsis thaliana (Mouse-ear cress) PE=2 SV=1	PREDICTED: glutathione S-transferase T3-like [Setaria italica]	2:182184417-182185449	949	-	5	14	4	3	4.81861	13.8726	3.04389	3.64641	0.368177	1.06256	0.232668	0.278442
putative_2741	--	--	Molecular Function: nucleic acid binding (GO:0003676);; Cellular Component: plastid (GO:0009536);; Biological Process: cellular process (GO:0009987);;	--	Putative AC transposase OS=Zea mays (Maize) PE=2 SV=2	Os01g0290300 [Oryza sativa Japonica Group]	2:183202611-183204225	1520	-	50	32	18	4	48.1861	31.7087	13.6975	4.86188	2.06787	1.36262	0.587949	0.208573
putative_2744	--	--	--	--	--	hypothetical protein ZEAMMB73_964933, partial [Zea mays]	2:186793648-186796289	1043	-	27	19	13	10	26.0205	17.8361	9.89263	12.1547	2.18657	1.4136	1.44369	2.18203
putative_275	--	--	--	--	Vegetative cell wall protein gp1 (Precursor) GN=GP1 OS=Chlamydomonas reinhardtii (Chlamydomonas smithii) PE=2 SV=1	uncharacterized protein LOC100383175 [Zea mays]	1:283730469-283733031	1696	+	1	1	0	0	0.835999	0.000170848	0	0	0.0316059	6.46693e-06	0	0
putative_2751	--	--	--	--	Extensin (Precursor) GN=HRGPNT3 OS=Nicotiana tabacum (Common tobacco) PE=2 SV=1	TPA: hypothetical protein ZEAMMB73_525651 [Zea mays]	2:190488122-190489796	746	-	9	0	0	0	8.35562	0	0	0	0.883599	0	0	0
putative_2752	--	--	Molecular Function: nucleic acid binding (GO:0003676);; Molecular Function: catalytic activity (GO:0003824);; Biological Process: nucleobase-containing compound metabolic process (GO:0006139);; Molecular Function: ion binding (GO:0043167);;	--	--	MURAZC [Zea mays]	2:192750405-192751806	1227	-	38	50	1	0	36.6215	49.5449	0.760971	0	2.02767	2.74808	0.0421459	0
putative_2753	[O]	Posttranslational modification, protein turnover, chaperones	Molecular Function: ATP-dependent peptidase activity (GO:0004176);; Molecular Function: serine-type endopeptidase activity (GO:0004252);; Molecular Function: ATP binding (GO:0005524);; Cellular Component: mitochondrion (GO:0005739);; Cellular Component: peroxisomal matrix (GO:0005782);; Biological Process: ATP catabolic process (GO:0006200);; Biological Process: misfolded or incompletely synthesi…	K01338|1e-117|sbi:SORBI_02g030960|hypothetical protein	Lon protease homolog 2, peroxisomal GN=LON1 OS=Zea mays (Maize) PE=2 SV=1	unknown [Zea mays]	2:195756117-195757273	716	-	20	23	24	20	19.2744	22.7907	18.2633	24.3094	2.16089	2.56428	2.04873	2.72293
putative_2754	--	--	Molecular Function: ATP-dependent peptidase activity (GO:0004176);; Molecular Function: serine-type endopeptidase activity (GO:0004252);; Molecular Function: ATP binding (GO:0005524);; Cellular Component: peroxisomal matrix (GO:0005782);; Biological Process: ATP catabolic process (GO:0006200);; Biological Process: misfolded or incompletely synthesized protein catabolic process (GO:0006515);; Cell…	K01338|3e-96|zma:732820|lon1	Lon protease homolog 2, peroxisomal GN=LON1 OS=Zea mays (Maize) PE=2 SV=1	unknown [Zea mays]	2:195758196-195760156	657	-	56	94	56	57	53.9685	93.1444	42.6144	69.2818	6.86251	11.8923	5.42236	8.80079
putative_2756	[C]	Energy production and conversion	Molecular Function: DNA binding (GO:0003677);; Molecular Function: sequence-specific DNA binding transcription factor activity (GO:0003700);; Molecular Function: aldo-keto reductase (NADP) activity (GO:0004033);; Cellular Component: nucleus (GO:0005634);; Cellular Component: cytosol (GO:0005829);; Cellular Component: plasma membrane (GO:0005886);; Biological Process: gluconeogenesis (GO:0006094);…	--	Probable aldo-keto reductase 3 OS=Oryza sativa subsp. japonica (Rice) PE=2 SV=2	uncharacterized protein LOC100383880 [Zea mays]	2:199209771-199211259	1169	-	0	2	40	12	0	1.9818	30.4389	14.5856	0	0.116635	1.78862	0.856402
putative_2758	--	--	Molecular Function: protein serine/threonine kinase activity (GO:0004674);; Cellular Component: nucleus (GO:0005634);; Cellular Component: cytoplasm (GO:0005737);; Cellular Component: protein kinase CK2 complex (GO:0005956);; Molecular Function: transcription factor binding (GO:0008134);; Molecular Function: protein kinase regulator activity (GO:0019887);; Biological Process: positive regulation …	--	--	unknown [Zea mays]	2:201679675-201680879	1065	-	181	190	138	127	174.434	188.271	105.014	154.365	11.504	12.4428	6.92813	10.1751
putative_2759	[LKJ]	--	Biological Process: Group II intron splicing (GO:0000373);; Biological Process: RNA methylation (GO:0001510);; Molecular Function: DNA binding (GO:0003677);; Molecular Function: RNA binding (GO:0003723);; Molecular Function: ATP binding (GO:0005524);; Cellular Component: nucleolus (GO:0005730);; Cellular Component: mitochondrion (GO:0005739);; Cellular Component: vacuolar membrane (GO:0005774);; …	--	DEAD-box ATP-dependent RNA helicase 7 OS=Oryza sativa subsp. japonica (Rice) PE=2 SV=1	uncharacterized protein LOC100193470 [Zea mays]	2:201685410-201700522	983	-	5	1	33	23	4.81861	0.990898	25.1121	27.9558	0.351826	0.0725185	1.83423	2.03998
putative_2761	[K]	Transcription	Cellular Component: plastid (GO:0009536);; Biological Process: macromolecule metabolic process (GO:0043170);; Biological Process: cellular metabolic process (GO:0044237);; Biological Process: primary metabolic process (GO:0044238);; Cellular Component: cell part (GO:0044464);; Biological Process: response to freezing (GO:0050826);;	--	Lysine-rich arabinogalactan protein 19 (Precursor) GN=AGP19 OS=Arabidopsis thaliana (Mouse-ear cress) PE=2 SV=2	hypothetical protein [Zea mays]	2:203090469-203093546	1523	-	4	8	11	0	3.81806	7.43224	7.73747	0	0.163473	0.318652	0.331359	0
putative_2764	--	--	--	--	--	uncharacterized protein LOC100192571 [Zea mays]	2:204625700-204633370	1033	-	208	170	503	117	200.454	168.453	382.769	142.21	13.7387	11.5707	26.2436	9.74147
putative_2765	[RTKL]	--	Biological Process: cytokinesis by cell plate formation (GO:0000911);; Molecular Function: protein serine/threonine kinase activity (GO:0004674);; Molecular Function: protein tyrosine kinase activity (GO:0004713);; Molecular Function: ATP binding (GO:0005524);; Cellular Component: nucleus (GO:0005634);; Cellular Component: mitochondrion (GO:0005739);; Cellular Component: cytosol (GO:0005829);; Ce…	--	CBL-interacting protein kinase 3 OS=Oryza sativa subsp. japonica (Rice) PE=2 SV=1	unknown [Zea mays]	2:207413926-207415316	822	-	26	21	30	15	24.0931	19.8179	22.0682	18.2321	2.23034	1.84078	2.34621	1.68443
putative_2766	--	--	--	--	AP2-like ethylene-responsive transcription factor AIL1 GN=AIL1 OS=Arabidopsis thaliana (Mouse-ear cress) PE=2 SV=1	TPA: hypothetical protein ZEAMMB73_029894 [Zea mays]	2:207947974-207949808	542	-	6	5	16	18	5.78227	4.95443	11.9929	20.8982	0.995735	0.857895	2.0671	3.59384
putative_2769	--	--	Molecular Function: aspartic-type endopeptidase activity (GO:0004190);; Cellular Component: endosome (GO:0005768);; Cellular Component: Golgi apparatus (GO:0005794);; Cellular Component: trans-Golgi network (GO:0005802);; Biological Process: proteolysis (GO:0006508);; Biological Process: cellular aromatic compound metabolic process (GO:0006725);; Biological Process: signal transduction (GO:000716…	--	Aspartic proteinase CDR1 (Precursor) GN=CDR1 OS=Arabidopsis thaliana (Mouse-ear cress) PE=1 SV=1	uncharacterized protein LOC100382594 precursor [Zea mays]	2:209014415-209017991	797	-	63	60	64	28	60.7145	59.4539	48.7022	34.0332	5.85557	5.7517	4.69942	3.27978
putative_2770	--	--	Biological Process: maltose metabolic process (GO:0000023);; Molecular Function: phosphoethanolamine N-methyltransferase activity (GO:0000234);; Cellular Component: cytosol (GO:0005829);; Biological Process: polyamine catabolic process (GO:0006598);; Biological Process: phosphatidylcholine biosynthetic process (GO:0006656);; Biological Process: pollen development (GO:0009555);; Biological Process…	--	Phosphoethanolamine N-methyltransferase GN=PEAMT OS=Spinacia oleracea (Spinach) PE=1 SV=1	uncharacterized protein LOC100277270 [Zea mays]	2:210855548-210859626	1708	-	308	406	658	327	296.225	401.522	500.061	396.803	12.5366	17.0414	20.6436	16.2662
putative_2771	[E]	Amino acid transport and metabolism	Molecular Function: ornithine carbamoyltransferase activity (GO:0004585);; Biological Process: purine nucleotide biosynthetic process (GO:0006164);; Biological Process: arginine biosynthetic process (GO:0006526);; Biological Process: ornithine metabolic process (GO:0006591);; Cellular Component: chloroplast (GO:0009507);; Cellular Component: chloroplast stroma (GO:0009570);; Molecular Function: a…	--	Ornithine carbamoyltransferase, chloroplastic (Precursor) GN=OTC OS=Arabidopsis thaliana (Mouse-ear cress) PE=2 SV=2	Os02g0704800 [Oryza sativa Japonica Group]	2:211152471-211155228	2152	-	7	0	10	10	6.74605	0	7.60971	12.1547	0.194929	0	0.220607	0.35113
putative_2772	--	--	--	--	Formin-like protein 14 GN=FH14 OS=Arabidopsis thaliana (Mouse-ear cress) PE=3 SV=3	uncharacterized protein LOC100382045 [Zea mays]	2:211239021-211241227	2073	-	11	9	4	2	10.6009	8.91808	3.04388	2.43094	0.319356	0.268918	0.0918715	0.0955583
putative_2774	--	--	--	--	--	TPA: putative RING zinc finger domain superfamily protein [Zea mays]	2:211648770-211650260	1100	-	20	21	3	2	19.2744	20.8089	2.28286	2.43087	1.22075	1.32061	0.144633	0.153882
putative_2775	[E]	Amino acid transport and metabolism	Molecular Function: lactoylglutathione lyase activity (GO:0004462);; Cellular Component: mitochondrion (GO:0005739);; Cellular Component: vacuole (GO:0005773);; Cellular Component: peroxisome (GO:0005777);; Cellular Component: cytosol (GO:0005829);; Cellular Component: plasma membrane (GO:0005886);; Biological Process: carbohydrate metabolic process (GO:0005975);; Biological Process: gluconeogene…	--	Lactoylglutathione lyase GN=OSJNBa0056O06.9-1 OS=Oryza sativa subsp. japonica (Rice) PE=1 SV=2	uncharacterized protein LOC100382199 [Zea mays]	2:211651108-211653932	1909	-	31	25	10	8	29.8754	24.7724	7.60971	9.52516	0.987257	0.81949	0.251513	0.314684
putative_2776	[R]	General function prediction only	Molecular Function: nucleotide binding (GO:0000166);; Molecular Function: RNA binding (GO:0003723);; Molecular Function: translation initiation factor activity (GO:0003743);; Molecular Function: protein binding (GO:0005515);; Cellular Component: cytosol (GO:0005829);; Biological Process: purine nucleotide biosynthetic process (GO:0006164);; Biological Process: regulation of translational initiati…	K13126|4e-25|osa:4346409|Os09g0115400	Polyadenylate-binding protein 4 GN=PAB4 OS=Arabidopsis thaliana (Mouse-ear cress) PE=1 SV=1	Polyadenylate-binding protein 2 [Triticum urartu]	2:212121488-212122183	601	-	0	0	23	7	0	0	17.5023	8.50829	0	0	2.55239	1.23839
putative_278	--	--	--	--	--	hypothetical protein [Zea mays]	1:285019558-285021074	467	+	11	6	11	7	10.6009	5.94539	8.37068	8.50829	2.37403	1.34103	1.87678	1.90199
putative_2781	[J]	Translation, ribosomal structure and biogenesis	Molecular Function: translation elongation factor activity (GO:0003746);; Cellular Component: mitochondrion (GO:0005739);; Biological Process: translational elongation (GO:0006414);; Biological Process: isoprenoid biosynthetic process (GO:0008299);; Cellular Component: chloroplast stroma (GO:0009570);; Biological Process: plastid organization (GO:0009657);; Biological Process: embryo development …	--	Elongation factor Ts, chloroplastic GN=tsf OS=Guillardia theta (Cryptomonas phi) PE=3 SV=1	unknown [Zea mays]	2:215284003-215289371	861	-	0	10	59	25	0	9.49287	44.6884	29.2747	0	0.826788	3.88313	2.54086
putative_2784	--	--	--	--	--	transposon protein CACTA, En/Spm sub-class [Zea mays]	2:216036636-216038003	1274	-	0	0	23	12	0	0	17.5024	14.5856	0	0	1.23464	0.968462
putative_2785	--	--	Molecular Function: DNA binding (GO:0003677);; Molecular Function: chromatin binding (GO:0003682);; Molecular Function: sequence-specific DNA binding transcription factor activity (GO:0003700);; Biological Process: regulation of transcription, DNA-dependent (GO:0006355);; Cellular Component: plastid (GO:0009536);; Biological Process: anther dehiscence (GO:0009901);; Biological Process: pollen mat…	--	Proline-rich receptor-like protein kinase PERK10 GN=PERK10 OS=Arabidopsis thaliana (Mouse-ear cress) PE=1 SV=2	terminal acidic SANT 1 [Zea mays]	2:216503338-216505341	1520	-	157	119	177	90	151.304	117.917	134.692	108.23	9.19799	7.04265	8.95707	7.53108
putative_2786	--	--	Biological Process: sulfur amino acid metabolic process (GO:0000096);; Biological Process: defense response to insect (GO:0002213);; Molecular Function: stearoyl-CoA 9-desaturase activity (GO:0004768);; Cellular Component: mitochondrion (GO:0005739);; Biological Process: glycine catabolic process (GO:0006546);; Biological Process: fatty acid biosynthetic process (GO:0006633);; Biological Process:…	K03921|2e-60|sbi:SORBI_03g043970|hypothetical protein	Acyl-[acyl-carrier-protein] desaturase 2, chloroplastic (Precursor) OS=Oryza sativa subsp. japonica (Rice) PE=2 SV=1	hypothetical protein SORBIDRAFT_03g043970 [Sorghum bicolor]	2:216560236-216565030	1921	-	0	1	194	61	0	0.0183667	147.628	73.81	0	0.00156313	9.14825	4.02297
putative_2788	--	--	Biological Process: response to hypoxia (GO:0001666);; Molecular Function: glycogen (starch) synthase activity (GO:0004373);; Molecular Function: protein binding (GO:0005515);; Molecular Function: starch synthase activity (GO:0009011);; Biological Process: glucan biosynthetic process (GO:0009250);; Cellular Component: chloroplast (GO:0009507);; Cellular Component: amyloplast starch grain (GO:0009…	K13679|5e-19|zma:100125638|GBSSIIa	Granule-bound starch synthase 1b, chloroplastic/amyloplastic (Precursor; Fragment) OS=Hordeum vulgare (Barley) PE=1 SV=1	TPA: hypothetical protein ZEAMMB73_935944 [Zea mays]	2:216839549-216841957	968	-	16	11	20	16	15.4196	10.8999	15.2194	19.4475	1.14834	0.813683	1.13388	1.44746
putative_2789	--	--	Molecular Function: DNA binding (GO:0003677);; Molecular Function: sequence-specific DNA binding transcription factor activity (GO:0003700);; Cellular Component: nucleus (GO:0005634);; Biological Process: regulation of transcription, DNA-dependent (GO:0006355);; Biological Process: cell communication (GO:0007154);; Biological Process: cellular response to stress (GO:0033554);; Molecular Function:…	--	Transcription factor RF2b GN=RF2b OS=Oryza sativa subsp. japonica (Rice) PE=1 SV=1	uncharacterized protein LOC100502357 [Zea mays]	2:216982539-216989388	1757	-	171	118	173	90	164.797	116.926	131.648	109.392	5.98348	4.25031	4.78082	3.9707
putative_279	--	--	Molecular Function: translation initiation factor activity (GO:0003743);; Molecular Function: protein binding (GO:0005515);; Molecular Function: ATP binding (GO:0005524);; Cellular Component: nucleolus (GO:0005730);; Cellular Component: vacuolar membrane (GO:0005774);; Cellular Component: Golgi apparatus (GO:0005794);; Cellular Component: cytosol (GO:0005829);; Cellular Component: plasma membrane…	K03257|3e-21|sbi:SORBI_04g003390|hypothetical protein	Eukaryotic initiation factor 4A OS=Zea mays (Maize) PE=2 SV=1	hypothetical protein SORBIDRAFT_04g003390 [Sorghum bicolor]	1:285124060-285124599	425	+	80	50	109	60	77.0978	49.5449	82.9459	72.9282	20.7585	13.4556	22.3645	19.5932
putative_2790	--	--	Molecular Function: nucleic acid binding (GO:0003676);; Molecular Function: protein dimerization activity (GO:0046983);;	--	--	HAT dimerisation [Medicago truncatula]	2:218771893-218773255	1201	-	5	19	31	13	4.40852	17.9211	23.5699	15.3881	0.250545	1.02034	1.33992	0.874139
putative_2791	[R]	General function prediction only	Molecular Function: catalytic activity (GO:0003824);; Cellular Component: mitochondrion (GO:0005739);; Cellular Component: endoplasmic reticulum (GO:0005783);; Cellular Component: Golgi apparatus (GO:0005794);; Biological Process: phosphatidylinositol biosynthetic process (GO:0006661);; Biological Process: negative regulation of ethylene mediated signaling pathway (GO:0010105);;	--	Protein REVERSION-TO-ETHYLENE SENSITIVITY1 GN=RTE1 OS=Arabidopsis thaliana (Mouse-ear cress) PE=1 SV=1	hypothetical protein ZEAMMB73_738175 [Zea mays]	2:218819017-218834389	3373	-	382	334	512	348	367.19	330.503	389.185	422.818	6.56253	6.21801	7.77504	7.48904
putative_2792	--	--	--	--	--	hypothetical protein ZEAMMB73_258399 [Zea mays]	2:219290730-219291653	666	-	10	1	2	0	9.12062	2.45024e-05	1.52145	0	1.13649	3.06536e-06	0.189707	0
putative_2795	--	--	--	--	Formin-like protein 18 (Precursor) GN=B1160F02.7 OS=Oryza sativa subsp. japonica (Rice) PE=2 SV=1	TPA: hypothetical protein ZEAMMB73_990141, partial [Zea mays]	2:222971154-222974745	3502	-	3	0	71	80	2.45058	0	53.7386	97.2313	0.0446713	0	1.07096	1.91334
putative_2796	--	--	--	--	--	Putative transposase [Oryza sativa Japonica Group]	2:223417052-223446868	652	-	16	1	9	7	15.4196	0.990898	6.84874	8.50829	1.98327	0.474081	1.90076	3.53122
putative_2798	--	--	Biological Process: cellular process (GO:0009987);; Molecular Function: transferase activity (GO:0016740);; Cellular Component: cell part (GO:0044464);; Molecular Function: metal ion binding (GO:0046872);;	--	Exocyst complex component SEC3A GN=SEC3A OS=Arabidopsis thaliana (Mouse-ear cress) PE=1 SV=1	roothairless 1 [Zea mays]	2:223923445-223926906	3382	-	23	21	15	12	22.0729	20.7848	10.8762	13.5532	0.389903	0.367357	0.192139	0.239374
putative_28	--	--	Molecular Function: nucleotide binding (GO:0000166);; Molecular Function: protein kinase activity (GO:0004672);; Cellular Component: plasma membrane (GO:0005886);; Biological Process: protein phosphorylation (GO:0006468);; Biological Process: response to oxidative stress (GO:0006979);; Biological Process: signal transduction (GO:0007165);; Cellular Component: plasmodesma (GO:0009506);; Biological…	--	PTI1-like tyrosine-protein kinase 1 GN=PTI11 OS=Arabidopsis thaliana (Mouse-ear cress) PE=1 SV=1	Putative LRR receptor-like serine/threonine-protein kinase [Aegilops tauschii]	1:17319276-17324216	3510	+	29	60	91	52	27.3628	59.3325	68.9378	62.5883	0.68429	1.16661	2.10338	1.99799
putative_280	--	--	--	--	--	unknown [Zea mays]	1:285206108-285207653	1339	+	6	9	11	6	5.78233	8.91808	8.37068	7.29282	0.288189	0.445181	0.4173	0.363326
putative_2800	[H]	Coenzyme transport and metabolism	Molecular Function: serine C-palmitoyltransferase activity (GO:0004758);; Molecular Function: protein binding (GO:0005515);; Cellular Component: endoplasmic reticulum membrane (GO:0005789);; Biological Process: multicellular organismal development (GO:0007275);; Cellular Component: chloroplast (GO:0009507);; Cellular Component: integral to membrane (GO:0016021);; Cellular Component: cytoplasmic m…	K00654|3e-65|ppp:PHYPADRAFT_198015|hypothetical protein	Long chain base biosynthesis protein 1a OS=Oryza sativa subsp. japonica (Rice) PE=2 SV=1	TPA: hypothetical protein ZEAMMB73_135152 [Zea mays]	2:224365673-224370764	4232	-	208	232	83	89	199.833	229.141	63.0627	107.647	3.74451	4.11277	1.12982	2.01456
putative_2802	--	--	Molecular Function: nucleotide binding (GO:0000166);; Molecular Function: protein binding (GO:0005515);; Molecular Function: ATP binding (GO:0005524);; Cellular Component: cytoplasm (GO:0005737);; Cellular Component: plasma membrane (GO:0005886);; Biological Process: cation transport (GO:0006812);; Cellular Component: membrane (GO:0016020);; Molecular Function: cation-transporting ATPase activity…	K01535|3e-41|sbi:SORBI_02g005440|hypothetical protein	Plasma membrane ATPase 2 (Fragment) GN=LHA2 OS=Solanum lycopersicum (Tomato) PE=3 SV=1	TPA: membrane H(+)-ATPase1 [Zea mays]	2:224989670-224992149	1029	-	98	51	25	4	93.4811	50.5358	19.0243	4.86188	6.43859	3.48837	1.31079	0.334682
putative_2804	--	--	Molecular Function: acetylglucosaminyltransferase activity (GO:0008375);; Cellular Component: membrane (GO:0016020);;	--	--	hypothetical protein [Zea mays]	2:225249143-225250032	766	-	14	15	0	1	13.4921	14.8635	0	1.21547	1.37477	1.51944	0	0.123748
putative_2806	--	--	Cellular Component: plastid (GO:0009536);;	--	--	uncharacterized protein LOC100501681 [Zea mays]	2:226224329-226226390	1080	-	24	19	49	23	23.1293	17.8362	36.5266	26.7403	1.54101	1.15826	2.36809	1.73198
putative_2807	--	--	--	--	Vegetative cell wall protein gp1 (Precursor) GN=GP1 OS=Chlamydomonas reinhardtii (Chlamydomonas smithii) PE=2 SV=1	transposon protein Pong sub-class [Zea mays]	2:226325617-226327964	2038	-	40	51	39	34	38.4582	49.8946	29.667	41.0492	1.18084	1.53348	0.911054	1.26008
putative_2808	--	--	Biological Process: signal transduction (GO:0007165);; Molecular Function: zinc ion binding (GO:0008270);; Biological Process: monocarboxylic acid metabolic process (GO:0032787);; Biological Process: primary metabolic process (GO:0044238);; Biological Process: cellular macromolecule catabolic process (GO:0044265);; Biological Process: gametophyte development (GO:0048229);; Biological Process: ana…	--	E3 ubiquitin-protein ligase RHF2A GN=RHF2A OS=Arabidopsis thaliana (Mouse-ear cress) PE=2 SV=1	hypothetical protein [Zea mays]	2:226328514-226337197	1845	-	971	788	1985	1794	935.309	780.749	1510.34	2180.44	50.9557	43.3616	93.0091	128.556
putative_2809	--	--	Molecular Function: calcium ion binding (GO:0005509);; Cellular Component: mitochondrion (GO:0005739);; Cellular Component: chloroplast (GO:0009507);; Biological Process: photosynthesis, light harvesting (GO:0009765);; Cellular Component: membrane (GO:0016020);;	--	--	hypothetical protein ZEAMMB73_449038 [Zea mays]	2:228812030-228813213	1098	-	0	1	1	0	0	0.0232993	0.0230515	0	0	0.00148203	0.00146377	0
putative_2813	--	--	Cellular Component: mitochondrion (GO:0005739);; Molecular Function: hydrolase activity, acting on ester bonds (GO:0016788);;	--	--	transposon protein Pong sub-class [Zea mays]	2:229584442-229585968	1452	-	24	0	46	13	23.1293	0	35.0047	15.8011	1.04725	0	1.58531	0.715182
putative_2814	--	--	--	--	Formin-like protein 3 OS=Oryza sativa subsp. japonica (Rice) PE=2 SV=2	uncharacterized protein LOC100193353 [Zea mays]	2:229665202-229666620	835	-	12	12	17	11	11.5647	11.8908	12.9365	13.3702	1.04672	1.07936	1.17144	1.20927
putative_2815	--	--	--	--	--	uncharacterized protein LOC100276797 [Zea mays]	2:229729051-229729618	259	-	0	0	9	5	0	0	6.84874	6.07735	0	0	9.24289	7.95405
putative_2817	--	--	Molecular Function: ATP binding (GO:0005524);; Cellular Component: plastid (GO:0009536);; Molecular Function: nucleoside-triphosphatase activity (GO:0017111);;	--	Histone H1-II GN=H1-II OS=Volvox carteri (Green alga) PE=2 SV=3	PREDICTED: uncharacterized protein LOC101767955 isoform X3 [Setaria italica]	2:230617606-230625279	1732	-	221	128	0	0	212.977	126.274	0	0	7.86048	4.66597	0	0
putative_2820	--	--	Molecular Function: nucleic acid binding (GO:0003676);; Cellular Component: membrane (GO:0016020);; Molecular Function: protein dimerization activity (GO:0046983);;	--	--	HAT family dimerization domain containing protein [Medicago truncatula]	2:231979817-231982731	2616	-	0	0	2	1	0	0	1.52194	1.21547	0	0	0.0354739	0.0283218
putative_2822	--	--	Biological Process: rRNA processing (GO:0006364);; Biological Process: cellular aromatic compound metabolic process (GO:0006725);; Biological Process: phosphate-containing compound metabolic process (GO:0006796);; Molecular Function: methyltransferase activity (GO:0008168);; Cellular Component: chloroplast thylakoid (GO:0009534);; Cellular Component: chloroplast thylakoid membrane (GO:0009535);; …	K03428|4e-12|osa:4340015|Os06g0132400	Magnesium protoporphyrin IX methyltransferase, chloroplastic (Precursor) GN=CHLM OS=Arabidopsis thaliana (Mouse-ear cress) PE=1 SV=1	putative S-adenosyl-L-methionine Mg-protoporphyrin IX methyltransferase [Oryza sativa Japonica Group]	2:232897556-232905249	618	-	0	0	3	3	0	0	2.28291	3.64641	0	0	0.318783	0.508241
putative_2823	--	--	Molecular Function: hydrolase activity (GO:0016787);; Biological Process: macromolecule metabolic process (GO:0043170);; Biological Process: primary metabolic process (GO:0044238);;	--	--	TPA: hypothetical protein ZEAMMB73_866247 [Zea mays]	2:233098104-233102943	2433	-	0	0	1	0	0	0	0.760971	0	0	0	0.0331728	0
putative_2824	--	--	--	--	--	hypothetical protein ZEAMMB73_473882 [Zea mays]	2:233129969-233147235	489	-	0	0	0	0	0	0	0	0	0	0	0	0
putative_2826	[J]	Translation, ribosomal structure and biogenesis	Molecular Function: aminoacyl-tRNA editing activity (GO:0002161);; Molecular Function: valine-tRNA ligase activity (GO:0004832);; Molecular Function: ATP binding (GO:0005524);; Cellular Component: mitochondrion (GO:0005739);; Biological Process: rRNA processing (GO:0006364);; Biological Process: valyl-tRNA aminoacylation (GO:0006438);; Biological Process: regulation of translational fidelity (GO:…	K01873|0.0|sbi:SORBI_02g003650|hypothetical protein	Valine--tRNA ligase GN=VALRS OS=Arabidopsis thaliana (Mouse-ear cress) PE=2 SV=2	hypothetical protein SORBIDRAFT_02g003650 [Sorghum bicolor]	2:234043774-234051525	1930	-	105	102	96	70	101.191	101.072	73.0532	85.0829	3.33605	3.30248	2.39488	2.77643
putative_2827	--	--	Molecular Function: binding (GO:0005488);;	--	--	hypothetical protein [Zea mays]	2:235349453-235371855	2396	-	62	34	0	0	59.3248	33.0505	0	0	1.52221	0.848733	0	0
putative_2828	--	--	Molecular Function: ATP binding (GO:0005524);; Cellular Component: mitochondrion (GO:0005739);; Cellular Component: plasma membrane (GO:0005886);; Molecular Function: zinc ion binding (GO:0008270);; Molecular Function: nucleoside-triphosphatase activity (GO:0017111);;	--	--	uncharacterized protein LOC100278556 precursor [Zea mays]	2:236359507-236362254	1961	-	48	42	74	14	46.0196	41.385	56.0198	17.0166	1.9863	1.90882	2.14047	0.568781
putative_284	--	--	Cellular Component: plastid (GO:0009536);;	--	--	unknown [Zea mays]	1:288382227-288393453	2192	+	189	153	154	96	181.313	151.248	116.763	116.685	8.77722	7.11487	4.44624	4.8625
putative_285	--	--	Molecular Function: nucleotide binding (GO:0000166);; Cellular Component: ESCRT III complex (GO:0000815);; Biological Process: cell plate assembly (GO:0000919);; Molecular Function: protein binding (GO:0005515);; Cellular Component: kinetochore microtubule (GO:0005828);; Cellular Component: plasma membrane (GO:0005886);; Biological Process: embryo sac development (GO:0009553);; Biological Process…	K12194|1e-114|zma:100281033|charged multivesicular body protein 4b	Vacuolar protein sorting-associated protein 32 homolog 2 GN=F19B15.190 OS=Arabidopsis thaliana (Mouse-ear cress) PE=1 SV=1	unknown [Zea mays]	1:290293735-290298352	1643	+	784	694	598	510	755.492	687.041	454.731	619.221	33.2954	28.9557	20.1774	27.6407
putative_286	[RTKL]	--	Biological Process: transition metal ion transport (GO:0000041);; Molecular Function: protein serine/threonine kinase activity (GO:0004674);; Cellular Component: plasma membrane (GO:0005886);; Biological Process: protein phosphorylation (GO:0006468);; Biological Process: cellular response to starvation (GO:0009267);; Biological Process: systemic acquired resistance (GO:0009627);; Biological Proce…	--	Cysteine-rich receptor-like protein kinase 41 (Precursor) OS=Arabidopsis thaliana (Mouse-ear cress) PE=3 SV=2	Disease resistance protein RPM1 [Aegilops tauschii]	1:290678916-290688911	5313	+	83	123	478	187	79.989	121.881	363.744	226.078	1.11014	1.78746	5.44655	3.42649
putative_288	--	--	Cellular Component: plastid (GO:0009536);;	--	--	PIF-like orf1 [Zea mays]	1:291797683-291798918	1040	+	2	0	0	0	1.92744	0	0	0	0.130979	0	0	0
putative_289	--	--	Molecular Function: peroxidase activity (GO:0004601);; Molecular Function: calcium ion binding (GO:0005509);; Cellular Component: Golgi apparatus (GO:0005794);; Cellular Component: plasma membrane (GO:0005886);; Biological Process: iron ion transport (GO:0006826);; Biological Process: response to stress (GO:0006950);; Biological Process: osmosensory signaling pathway (GO:0007231);; Biological Pro…	--	Respiratory burst oxidase homolog protein B GN=RBOHB OS=Solanum tuberosum (Potato) PE=1 SV=1	TPA: respiratory burst oxidase protein A [Zea mays]	1:293002988-293004187	806	+	0	1	0	0	0	0.990898	0	0	0	0.0943915	0	0
putative_290	--	--	Biological Process: cell morphogenesis (GO:0000902);; Molecular Function: actin binding (GO:0003779);; Cellular Component: nucleus (GO:0005634);; Cellular Component: mitochondrion (GO:0005739);; Cellular Component: cytosol (GO:0005829);; Cellular Component: actin filament (GO:0005884);; Cellular Component: plasma membrane (GO:0005886);; Biological Process: gluconeogenesis (GO:0006094);; Biologica…	--	Actin-depolymerizing factor 3 GN=OJ1754_E06.21 OS=Oryza sativa subsp. japonica (Rice) PE=1 SV=1	hypothetical protein SORBIDRAFT_01g003260 [Sorghum bicolor]	1:293162026-293163332	1059	+	80	125	36	78	77.0978	123.862	27.3949	94.8067	6.41804	9.76525	2.42934	8.52419
putative_292	[J]	Translation, ribosomal structure and biogenesis	Molecular Function: DNA binding (GO:0003677);;	--	Formin-like protein 18 (Precursor) GN=B1160F02.7 OS=Oryza sativa subsp. japonica (Rice) PE=2 SV=1	hypothetical protein SORBIDRAFT_01g003040 [Sorghum bicolor]	1:293929194-293933119	3168	+	254	193	156	116	243.822	190.252	118.712	140.995	4.75046	3.66894	2.28963	2.75654
putative_293	--	--	--	--	--	hypothetical protein OsJ_13189 [Oryza sativa Japonica Group]	1:294644527-294646416	931	+	78	57	124	43	74.3138	55.9381	93.8855	52.0295	5.82133	4.39287	7.35748	4.07316
putative_294	--	--	Cellular Component: plasma membrane (GO:0005886);; Molecular Function: L-aspartate oxidase activity (GO:0008734);; Molecular Function: electron carrier activity (GO:0009055);; Biological Process: NAD biosynthetic process (GO:0009435);; Cellular Component: chloroplast (GO:0009507);; Cellular Component: integral to membrane (GO:0016021);; Biological Process: oxidation-reduction process (GO:0055114)…	K00278|7e-21|zma:100279867|hypothetical protein LOC100279867	CASP-like protein 15 OS=Zea mays (Maize) PE=2 SV=2	unknown [Zea mays]	1:296266392-296267198	505	+	11	4	6	0	10.0716	3.02912	4.46654	0	1.9575	0.592409	0.868992	0
putative_297	[L]	Replication, recombination and repair	Biological Process: telomere maintenance (GO:0000723);; Molecular Function: DNA helicase activity (GO:0003678);; Molecular Function: ATP binding (GO:0005524);; Biological Process: DNA repair (GO:0006281);; Biological Process: DNA duplex unwinding (GO:0032508);;	--	Villin-3 GN=VLN3 OS=Arabidopsis thaliana (Mouse-ear cress) PE=1 SV=2	hypothetical protein SORBIDRAFT_06g001660 [Sorghum bicolor]	1:46236-76969	6712	-	397	278	3	0	381.634	275.469	2.28292	0	6.62271	4.54116	0.0733571	0
putative_298	--	--	--	--	--	hypothetical protein ZEAMMB73_889887 [Zea mays]	1:73464-75228	458	-	13	4	0	0	12.5284	3.96359	0	0	2.91062	0.927711	0	0
putative_3	--	--	Cellular Component: cell part (GO:0044464);;	--	Pollen-specific leucine-rich repeat extensin-like protein 1 (Precursor) GN=PEX1 OS=Arabidopsis thaliana (Mouse-ear cress) PE=2 SV=1	putative RIRE2 orf3 [Zea mays]	1:393777-396854	2765	+	16	23	30	35	15.4196	22.7907	22.8291	42.5415	0.338342	0.500433	0.500984	0.933299
putative_30	[F]	Nucleotide transport and metabolism	Molecular Function: 3'-5'-exoribonuclease activity (GO:0000175);; Molecular Function: RNA binding (GO:0003723);; Molecular Function: ribonucleoside-diphosphate reductase activity, thioredoxin disulfide as acceptor (GO:0004748);; Molecular Function: ATP binding (GO:0005524);; Cellular Component: mitochondrion (GO:0005739);; Cellular Component: ribonucleoside-diphosphate reductase complex (GO:00059…	K10807|3e-34|sbi:SORBI_10g004780|hypothetical protein	Ribonucleoside-diphosphate reductase large subunit GN=RNR1 OS=Arabidopsis thaliana (Mouse-ear cress) PE=1 SV=1	hypothetical protein ZEAMMB73_966032 [Zea mays]	1:17507617-17508019	201	+	0	2	1	0	0	1.9818	0.760971	0	0	48.2258	20.0774	0
putative_300	[G]	Carbohydrate transport and metabolism	Molecular Function: glycogen (starch) synthase activity (GO:0004373);; Molecular Function: protein binding (GO:0005515);; Molecular Function: starch synthase activity (GO:0009011);; Cellular Component: chloroplast (GO:0009507);; Cellular Component: plastid (GO:0009536);; Cellular Component: amyloplast starch grain (GO:0009568);; Biological Process: defense response, incompatible interaction (GO:0…	K13679|1e-157|zma:100125638|GBSSIIa	Granule-bound starch synthase 1b, chloroplastic/amyloplastic (Precursor; Fragment) OS=Hordeum vulgare (Barley) PE=1 SV=1	unknown [Zea mays]	1:156467-160788	2885	-	448	552	340	474	431.719	546.02	258.128	575.288	9.04682	11.4497	5.40976	12.0534
putative_301	[O]	Posttranslational modification, protein turnover, chaperones	Molecular Function: ATP binding (GO:0005524);; Cellular Component: mitochondrion (GO:0005739);; Biological Process: ATP catabolic process (GO:0006200);; Biological Process: protein folding (GO:0006457);; Biological Process: response to heat (GO:0009408);; Cellular Component: chloroplast stroma (GO:0009570);; Biological Process: response to high light intensity (GO:0009644);; Biological Process: c…	K03695|4e-13|sbi:SORBI_01g032210|hypothetical protein	Chaperone protein ClpB2, chloroplastic (Precursor) OS=Oryza sativa subsp. japonica (Rice) PE=2 SV=1	PREDICTED: craniofacial development protein 2-like [Brachypodium distachyon]	1:1160811-1163335	1756	-	21	21	27	18	19.4555	20.1344	19.9963	21.5252	0.706853	0.732371	0.726643	0.781825
putative_302	--	--	--	--	Enolase 2 GN=ENO2 OS=Zea mays (Maize) PE=2 SV=1	hypothetical protein ZEAMMB73_290335 [Zea mays]	1:1165808-1170673	4464	-	25	51	23	29	23.6314	49.9465	16.7637	34.255	0.311074	0.657754	0.220687	0.450873
putative_303	[CR]	--	Molecular Function: nucleotide binding (GO:0000166);; Cellular Component: cytosol (GO:0005829);; Biological Process: metabolic process (GO:0008152);; Molecular Function: zinc ion binding (GO:0008270);; Cellular Component: chloroplast (GO:0009507);; Biological Process: response to high light intensity (GO:0009644);; Biological Process: cellular process (GO:0009987);; Cellular Component: membrane (…	--	Quinone oxidoreductase-like protein At1g23740, chloroplastic (Precursor) GN=At1g23740 OS=Arabidopsis thaliana (Mouse-ear cress) PE=1 SV=2	hypothetical protein SORBIDRAFT_01g050560 [Sorghum bicolor]	1:1195271-1198833	826	-	383	532	418	387	368.491	526.198	317.877	470.287	33.8455	48.4729	29.2107	43.1636
putative_304	--	--	Cellular Component: cytoplasmic mRNA processing body (GO:0000932);; Cellular Component: cytosol (GO:0005829);; Biological Process: protein glycosylation (GO:0006486);; Cellular Component: plastid (GO:0009536);; Biological Process: positive regulation of cytoplasmic mRNA processing body assembly (GO:0010606);; Biological Process: negative regulation of translation (GO:0017148);; Biological Process…	--	Protein decapping 5 GN=DCP5 OS=Arabidopsis thaliana (Mouse-ear cress) PE=1 SV=1	hypothetical protein ZEAMMB73_258834 [Zea mays]	1:2561189-2564014	1720	-	98	17	73	2	94.4448	16.8453	55.5508	2.43094	3.54319	0.631575	2.0826	0.0911115
putative_306	--	--	--	--	Zinc finger CCCH domain-containing protein 20 OS=Oryza sativa subsp. japonica (Rice) PE=2 SV=1	hypothetical protein ZEAMMB73_838328 [Zea mays]	1:3034656-3040921	6034	-	151	163	182	81	144.887	161.013	138.483	97.2832	1.49129	1.72125	1.33962	0.970038
putative_308	--	--	Molecular Function: protein binding (GO:0005515);; Molecular Function: ATP binding (GO:0005524);; Cellular Component: nucleus (GO:0005634);; Cellular Component: vacuole (GO:0005773);; Cellular Component: plasma membrane (GO:0005886);; Biological Process: ATP catabolic process (GO:0006200);; Biological Process: ATP biosynthetic process (GO:0006754);; Molecular Function: hydrogen-exporting ATPase a…	K01535|3e-29|sbi:SORBI_02g005440|hypothetical protein	Plasma membrane ATPase 3 GN=PMA3 OS=Nicotiana plumbaginifolia (Leadwort-leaved tobacco) PE=1 SV=1	plasma-membrane H+ ATPase, partial [Zea mays]	1:4521669-4521962	198	-	19	6	0	0	18.3107	5.94539	0	0	493.271	180.211	0	0
putative_309	--	--	Biological Process: microtubule cytoskeleton organization (GO:0000226);; Biological Process: mitotic cell cycle (GO:0000278);; Biological Process: cytokinesis by cell plate formation (GO:0000911);; Molecular Function: DNA binding (GO:0003677);; Molecular Function: double-stranded RNA binding (GO:0003725);; Molecular Function: ribonuclease III activity (GO:0004525);; Molecular Function: ATP bindin…	K11592|1e-68|pop:POPTR_552372|DCL902	Endoribonuclease Dicer homolog 1 OS=Oryza sativa subsp. japonica (Rice) PE=2 SV=1	PREDICTED: endoribonuclease Dicer homolog 1-like [Setaria italica]	1:4614855-4616916	1838	-	185	175	117	116	178.289	173.407	89.0336	140.995	6.14981	5.98803	3.07164	4.86207
putative_31	[R]	General function prediction only	Molecular Function: nucleotide binding (GO:0000166);; Biological Process: nuclear-transcribed mRNA catabolic process (GO:0000956);; Cellular Component: plasma membrane (GO:0005886);; Biological Process: methylation-dependent chromatin silencing (GO:0006346);; Biological Process: sister chromatid cohesion (GO:0007062);; Cellular Component: plasmodesma (GO:0009506);; Biological Process: gravitropis…	K11807|1e-144|sbi:SORBI_01g044740|hypothetical protein	--	hypothetical protein SORBIDRAFT_01g044740 [Sorghum bicolor]	1:18441845-18444733	1370	+	245	357	315	288	236.112	353.751	239.706	350.055	11.4512	17.1832	11.6285	16.9708
putative_310	--	--	Molecular Function: acetylglucosaminyltransferase activity (GO:0008375);; Cellular Component: membrane (GO:0016020);;	--	--	unknown [Zea mays]	1:4728822-4730254	1348	-	18	19	1	0	17.347	18.8271	0.760971	0	0.857684	0.932334	0.0376343	0
putative_312	--	--	Molecular Function: nucleotide binding (GO:0000166);; Molecular Function: RNA binding transcription antitermination factor activity (GO:0001072);; Molecular Function: double-stranded DNA binding (GO:0003690);; Molecular Function: single-stranded DNA binding (GO:0003697);; Molecular Function: RNA binding (GO:0003723);; Molecular Function: copper ion binding (GO:0005507);; Molecular Function: ATP b…	--	Pyrophosphate--fructose 6-phosphate 1-phosphotransferase subunit alpha 2 GN=PFP-ALPHA2 OS=Arabidopsis thaliana (Mouse-ear cress) PE=2 SV=1	hypothetical protein ZEAMMB73_262942 [Zea mays]	1:5948857-5951630	1593	-	295	261	3	0	284.287	257.99	1.52195	0	12.6507	11.134	0.0725073	0
putative_314	--	--	Molecular Function: calcium ion binding (GO:0005509);; Biological Process: actin filament-based movement (GO:0030048);; Biological Process: Golgi localization (GO:0051645);; Biological Process: mitochondrion localization (GO:0051646);; Biological Process: peroxisome localization (GO:0060151);;	--	--	uncharacterized protein LOC100194194 [Zea mays]	1:6841149-6844054	1590	-	94	70	304	149	89.8237	68.8403	231.036	181.097	3.65814	2.80723	9.41112	7.3729
putative_316	--	--	Molecular Function: nucleotide binding (GO:0000166);; Molecular Function: protein kinase activity (GO:0004672);;	--	--	uncharacterized protein LOC100279054 [Zea mays]	1:7287992-7290801	1579	-	26	89	13	11	24.7921	87.5933	9.85048	13.2031	1.35392	4.79192	0.538089	0.72071
putative_317	--	--	Molecular Function: nucleotide binding (GO:0000166);; Cellular Component: anaphase-promoting complex (GO:0005680);; Biological Process: embryo development (GO:0009790);; Biological Process: regulation of mitotic metaphase/anaphase transition (GO:0030071);; Biological Process: anaphase-promoting complex-dependent proteasomal ubiquitin-dependent protein catabolic process (GO:0031145);; Biological P…	K03351|1e-17|sbi:SORBI_04g035270|hypothetical protein	Anaphase-promoting complex subunit 4 GN=APC4 OS=Arabidopsis thaliana (Mouse-ear cress) PE=1 SV=2	hypothetical protein ZEAMMB73_933834, partial [Zea mays]	1:7768549-7770751	1143	-	36	29	1	0	33.7303	27.7452	0.760971	0	2.57999	2.11693	0.0596326	0
putative_319	--	--	--	--	Histone-lysine N-methyltransferase EZ2 GN=EZ2 OS=Zea mays (Maize) PE=2 SV=1	TPA: hypothetical protein ZEAMMB73_498934 [Zea mays]	1:12529325-12529668	232	-	0	0	33	7	0	0	25.1121	8.50829	0	0	82.7206	26.3951
putative_320	--	--	Cellular Component: mitochondrion (GO:0005739);; Biological Process: circadian rhythm (GO:0007623);; Molecular Function: acetylglucosaminyltransferase activity (GO:0008375);; Cellular Component: membrane (GO:0016020);;	--	--	unknown [Zea mays]	1:13692145-13693770	936	-	0	0	23	49	0	0	17.5023	59.558	0	0	1.36205	4.63011
putative_321	--	--	--	--	--	hypothetical protein ZEAMMB73_821315 [Zea mays]	1:16051167-16052090	836	-	29	50	67	34	27.948	49.5449	50.9851	41.326	2.52549	4.49004	4.6094	3.73169
putative_326	--	--	Molecular Function: aldo-keto reductase (NADP) activity (GO:0004033);; Cellular Component: chloroplast stroma (GO:0009570);; Cellular Component: chloroplast envelope (GO:0009941);; Biological Process: isopentenyl diphosphate biosynthetic process, mevalonate-independent pathway (GO:0019288);; Biological Process: oxidation-reduction process (GO:0055114);;	--	--	uncharacterized protein LOC100274225 [Zea mays]	1:20223795-20227124	1457	-	41	49	0	0	38.7069	48.288	0	0	2.03267	2.51274	0	0
putative_327	[KAD]	--	Molecular Function: nucleic acid binding (GO:0003676);; Molecular Function: DNA binding (GO:0003677);; Molecular Function: sequence-specific DNA binding transcription factor activity (GO:0003700);; Cellular Component: nucleus (GO:0005634);; Cellular Component: mitochondrion (GO:0005739);; Biological Process: regulation of transcription, DNA-dependent (GO:0006355);; Biological Process: purine nucl…	--	Transcription factor MYB98 GN=MYB98 OS=Arabidopsis thaliana (Mouse-ear cress) PE=2 SV=1	TPA: hypothetical protein ZEAMMB73_593994 [Zea mays]	1:20536968-20539005	1176	-	5	9	7	6	4.81861	8.91808	5.3268	7.29282	0.280993	0.521019	0.310722	0.425076
putative_33	[E]	Amino acid transport and metabolism	Biological Process: metabolic process (GO:0008152);; Molecular Function: transaminase activity (GO:0008483);; Molecular Function: pyridoxal phosphate binding (GO:0030170);;	--	--	hypothetical protein ZEAMMB73_786605 [Zea mays]	1:21015263-21018348	1191	+	26	2	7	2	25.0568	1.9818	5.3268	2.43094	1.43865	0.113995	0.305933	0.13951
putative_331	--	--	Cellular Component: plastid (GO:0009536);;	--	--	TPA: hypothetical protein ZEAMMB73_495943 [Zea mays]	1:22622371-22627901	2557	-	145	148	82	42	139.74	146.653	62.3996	51.0497	3.38836	3.56904	1.50566	1.2502
putative_332	--	--	Cellular Component: chloroplast (GO:0009507);; Cellular Component: organelle envelope (GO:0031967);; Cellular Component: intracellular membrane-bounded organelle (GO:0043231);; Biological Process: cellular macromolecule metabolic process (GO:0044260);; Biological Process: nucleic acid metabolic process (GO:0090304);;	--	Mitochondrial import inner membrane translocase subunit TIM22-2 GN=TIM22-2 OS=Arabidopsis thaliana (Mouse-ear cress) PE=2 SV=1	hypothetical protein SORBIDRAFT_01g044180 [Sorghum bicolor]	1:24694685-24727663	805	-	0	0	64	39	0	0	48.7022	47.4033	0	0	4.66943	4.53726
putative_335	--	--	--	--	Vegetative cell wall protein gp1 (Precursor) GN=GP1 OS=Chlamydomonas reinhardtii (Chlamydomonas smithii) PE=2 SV=1	hypothetical protein VOLCADRAFT_106280 [Volvox carteri f. nagariensis]	1:28956937-28957670	377	-	0	0	8	17	0	0	5.74179	19.5147	0	0	2.01455	6.81016
putative_34	--	--	Cellular Component: plasma membrane (GO:0005886);; Cellular Component: plastid (GO:0009536);; Biological Process: pollen development (GO:0009555);; Molecular Function: potassium ion transmembrane transporter activity (GO:0015079);; Cellular Component: integral to membrane (GO:0016021);; Biological Process: heterocycle biosynthetic process (GO:0018130);; Biological Process: aromatic compound biosy…	--	Putative potassium transporter 12 GN=OsJ_26409 OS=Oryza sativa subsp. japonica (Rice) PE=2 SV=1	hypothetical protein ZEAMMB73_046916 [Zea mays]	1:21939436-21940525	495	+	63	64	7	7	59.9423	63.324	4.91948	7.91873	12.0699	12.8333	0.991626	1.59195
putative_340	--	--	--	--	--	TPA: hypothetical protein ZEAMMB73_864079 [Zea mays]	1:35371481-35394549	339	-	0	0	14	3	0	0	10.6536	3.64641	0	0	4.90846	1.66625
putative_341	--	--	Cellular Component: chloroplast thylakoid membrane (GO:0009535);; Molecular Function: hydrolase activity (GO:0016787);; Molecular Function: ion binding (GO:0043167);; Biological Process: macromolecule metabolic process (GO:0043170);; Biological Process: cellular metabolic process (GO:0044237);; Biological Process: primary metabolic process (GO:0044238);; Biological Process: regulation of cellular…	--	Rho GTPase-activating protein REN1 GN=REN1 OS=Arabidopsis thaliana (Mouse-ear cress) PE=1 SV=2	hypothetical protein SORBIDRAFT_01g040660 [Sorghum bicolor]	1:35937393-35949271	2678	-	17	54	3	0	15.7089	53.4281	2.21513	0	0.479524	1.21467	0.0503298	0
putative_342	--	--	Biological Process: G2 phase of mitotic cell cycle (GO:0000085);; Cellular Component: proteasome complex (GO:0000502);; Cellular Component: cytosol (GO:0005829);; Biological Process: mitotic recombination (GO:0006312);; Biological Process: RNA processing (GO:0006396);; Cellular Component: signalosome (GO:0008180);; Biological Process: embryo sac egg cell differentiation (GO:0009560);; Biological …	K12177|2e-47|zma:100382885|hypothetical protein LOC100382885	COP9 signalosome complex subunit 3 GN=F18O22.40 OS=Arabidopsis thaliana (Mouse-ear cress) PE=1 SV=2	uncharacterized protein LOC100382885 [Zea mays]	1:37588687-37589217	253	-	88	67	85	76	84.8076	66.3902	64.6826	92.3757	132.05	108.474	101.71	140.194
putative_343	--	--	Molecular Function: nucleic acid binding (GO:0003676);; Biological Process: response to stress (GO:0006950);; Cellular Component: plastid envelope (GO:0009526);; Cellular Component: thylakoid (GO:0009579);; Cellular Component: chloroplast part (GO:0044434);;	--	29 kDa ribonucleoprotein A, chloroplastic (Precursor) OS=Nicotiana sylvestris (Wood tobacco) PE=2 SV=1	hypothetical protein [Zea mays]	1:41227401-41233630	1040	-	20	19	72	64	18.8638	18.5025	54.1265	77.509	1.28189	1.26007	3.67947	5.26425
putative_345	[K]	Transcription	Molecular Function: nucleic acid binding (GO:0003676);; Molecular Function: RNA binding (GO:0003723);; Cellular Component: spliceosomal complex (GO:0005681);; Cellular Component: nucleolus (GO:0005730);; Cellular Component: small nucleolar ribonucleoprotein complex (GO:0005732);; Cellular Component: cytosol (GO:0005829);; Biological Process: mRNA processing (GO:0006397);; Biological Process: RNA …	--	Probable small nuclear ribonucleoprotein G GN=At2g23930 OS=Arabidopsis thaliana (Mouse-ear cress) PE=2 SV=1	TPA: hypothetical protein ZEAMMB73_010133 [Zea mays]	1:42308639-42312762	2009	-	8	0	0	0	6.95083	0	0	0	0.219139	0	0	0
putative_346	--	--	Cellular Component: endosome (GO:0005768);; Biological Process: intercellular transport (GO:0010496);; Biological Process: root radial pattern formation (GO:0090057);;	K13141|1e-64|sbi:SORBI_01g038980|hypothetical protein	--	PREDICTED: integrator complex subunit 4-like isoform X1 [Setaria italica]	1:42924704-42926694	1078	-	0	8	0	0	0	6.96064	0	0	0	0.453063	0	0
putative_348	--	--	Cellular Component: mitochondrion (GO:0005739);; Molecular Function: unfolded protein binding (GO:0051082);;	--	Chaperone protein dnaJ 10 GN=F28O16.7 OS=Arabidopsis thaliana (Mouse-ear cress) PE=2 SV=2	hypothetical protein [Zea mays]	1:44362144-44365268	791	-	56	50	0	0	53.4954	49.5449	0	0	7.05885	6.79272	0	0
putative_3484	--	--	Cellular Component: plasma membrane (GO:0005886);; Cellular Component: cytoplasmic membrane-bounded vesicle (GO:0016023);;	--	--	TPA: hypothetical protein ZEAMMB73_475653 [Zea mays]	3:222507-224334	1513	+	62	73	56	36	59.7508	72.3355	42.6144	43.7569	2.57802	3.1253	1.83906	1.88729
putative_3485	--	--	Molecular Function: binding (GO:0005488);;	--	Zinc finger CCCH domain-containing protein 53 GN=OSJNBa0008J01.35 OS=Oryza sativa subsp. japonica (Rice) PE=2 SV=1	unknown [Zea mays]	3:599288-601792	2380	+	1	0	16	9	0.963722	0	12.1755	10.9392	0.024911	0	0.314765	0.282707
putative_3487	--	--	Molecular Function: copper ion binding (GO:0005507);; Molecular Function: ATP binding (GO:0005524);; Cellular Component: mitochondrion (GO:0005739);; Biological Process: protein folding (GO:0006457);; Biological Process: response to cold (GO:0009409);; Cellular Component: chloroplast (GO:0009507);; Cellular Component: chloroplast thylakoid membrane (GO:0009535);; Cellular Component: chloroplast s…	--	20 kDa chaperonin, chloroplastic (Precursor) GN=T1M15.120 OS=Arabidopsis thaliana (Mouse-ear cress) PE=1 SV=2	PREDICTED: uncharacterized protein LOC101768041 [Setaria italica]	3:1094708-1099691	3200	+	115	186	69	77	110.079	184.031	52.1609	92.687	2.07218	3.86134	0.991924	1.84246
putative_3488	--	--	Molecular Function: glutathione transferase activity (GO:0004364);; Cellular Component: chloroplast stroma (GO:0009570);; Biological Process: protein glutathionylation (GO:0010731);; Biological Process: response to cadmium ion (GO:0046686);;	--	Protein IN2-1 homolog B GN=GSTZ5 OS=Oryza sativa subsp. japonica (Rice) PE=2 SV=1	TPA: hypothetical protein ZEAMMB73_993217 [Zea mays]	3:2817127-2818953	1101	+	0	1	0	4	0	0.990898	0	4.86188	0	0.0628147	0	0.307425
putative_3490	--	--	--	--	--	uncharacterized protein LOC100384747 [Zea mays]	3:4127293-4128101	557	+	21	20	1	0	20.2382	19.818	0.760971	0	3.33119	3.27925	0.125363	0
putative_3491	[G]	Carbohydrate transport and metabolism	Biological Process: nucleobase-containing compound metabolic process (GO:0006139);; Cellular Component: membrane (GO:0016020);; Cellular Component: cytoplasmic membrane-bounded vesicle (GO:0016023);; Biological Process: cellular component organization (GO:0016043);; Molecular Function: ion binding (GO:0043167);; Cellular Component: intracellular membrane-bounded organelle (GO:0043231);; Biologica…	--	Protodermal factor 1 (Precursor) GN=PDF1 OS=Arabidopsis thaliana (Mouse-ear cress) PE=2 SV=1	meiosis 5 precursor [Zea mays]	3:4843294-4844837	1268	+	27	176	57	56	25.0568	174.398	43.3754	68.0663	1.33321	9.2951	2.30854	3.62011
putative_3497	[R]	General function prediction only	Molecular Function: nucleotide binding (GO:0000166);; Molecular Function: protein binding (GO:0005515);; Cellular Component: nucleus (GO:0005634);; Biological Process: regulation of transcription, DNA-dependent (GO:0006355);; Biological Process: chromatin modification (GO:0016568);; Biological Process: negative regulation of gene expression, epigenetic (GO:0045814);;	K11293|0.0|zma:732736|HIRA	Protein HIRA OS=Zea mays (Maize) PE=1 SV=1	protein HIRA [Zea mays]	3:8118973-8121373	1259	+	489	371	505	252	470.297	366.632	384.291	306.298	25.7865	20.1707	24.5065	17.8023
putative_3498	--	--	--	--	--	uncharacterized protein LOC100273925 [Zea mays]	3:8369203-8372060	1937	+	5	0	0	0	3.85489	0	0	0	0.14341	0	0	0
putative_3499	--	--	Molecular Function: DNA binding (GO:0003677);; Molecular Function: chromatin binding (GO:0003682);; Molecular Function: sequence-specific DNA binding transcription factor activity (GO:0003700);; Cellular Component: nucleus (GO:0005634);; Cellular Component: mitochondrion (GO:0005739);; Cellular Component: vacuolar membrane (GO:0005774);; Cellular Component: plasma membrane (GO:0005886);; Biologic…	--	Cold-regulated 413 plasma membrane protein 1 GN=F19G14.3 OS=Arabidopsis thaliana (Mouse-ear cress) PE=1 SV=1	uncharacterized protein LOC100384156 [Zea mays]	3:8738004-8739827	677	+	0	0	29	11	0	0	21.3072	13.3702	0	0	2.76906	1.73877
putative_350	--	--	Cellular Component: mitochondrion (GO:0005739);;	--	Glutathione S-transferase T3 GN=K1O13.1 OS=Arabidopsis thaliana (Mouse-ear cress) PE=2 SV=1	uncharacterized protein LOC100277010 [Zea mays]	1:47473206-47474289	680	-	10	3	0	0	9.63722	2.97269	0	0	1.16452	0.360599	0	0
putative_3500	--	--	--	--	--	PREDICTED: uncharacterized protein LOC101772476 [Setaria italica]	3:9250507-9251841	1133	+	0	0	0	5	0	0	0	6.07735	0	0	0	0.370857
putative_3501	--	--	Cellular Component: mitochondrion (GO:0005739);;	--	--	PREDICTED: uncharacterized protein LOC101772476 [Setaria italica]	3:9255724-9261005	3840	+	19	2	4	0	18.3107	1.9818	3.04389	0	0.282554	0.0305963	0.0469742	0
putative_3502	--	--	--	--	--	hypothetical protein ZEAMMB73_803769 [Zea mays]	3:10323791-10324861	861	+	25	0	202	5	23.3355	0	153.222	5.29916	3.47336	0	25.6963	0.886738
putative_3504	--	--	--	--	--	LOC100283529 [Zea mays]	3:14303281-14303991	570	+	16	16	21	30	14.7429	15.429	15.6466	36.128	2.3372	2.45842	2.48252	5.72017
putative_3506	--	--	Molecular Function: binding (GO:0005488);; Cellular Component: cytoplasmic membrane-bounded vesicle (GO:0016023);;	--	--	putative MuDR transposon protein [Oryza sativa Japonica Group]	3:15735890-15737046	1079	+	3	1	17	13	2.89117	0.990898	12.9365	15.8011	0.187576	0.0644219	0.839593	1.02463
putative_3507	[T]	Signal transduction mechanisms	--	--	--	uncharacterized protein LOC100382557 [Zea mays]	3:16719627-16721590	1531	+	30	20	10	10	28.7151	19.3161	7.23134	11.5458	1.22197	0.823112	0.307797	0.491163
putative_3508	--	--	--	--	--	hypothetical protein [Zea mays]	3:18133109-18156113	720	+	1	1	0	0	0.00243108	0.0188976	0	0	0.000270384	0.00210927	0	0
putative_351	--	--	Molecular Function: nucleic acid binding (GO:0003676);; Cellular Component: plastid (GO:0009536);; Cellular Component: Ino80 complex (GO:0031011);; Biological Process: cellular response to stimulus (GO:0051716);;	--	--	hypothetical protein SORBIDRAFT_08g018200 [Sorghum bicolor]	1:51373127-51375383	2041	-	104	155	96	56	100.227	153.589	72.2923	68.0664	3.8136	5.73019	2.90428	2.5623
putative_3511	--	--	--	--	--	hypothetical protein [Zea mays]	3:18854596-18858475	761	+	2	0	15	13	1.92744	0	11.4146	15.8011	0.198201	0	1.17441	1.62351
putative_3513	--	--	Cellular Component: mitochondrion (GO:0005739);;	--	--	PREDICTED: uncharacterized protein LOC101752595 [Setaria italica]	3:20565408-20566813	459	+	0	1	18	3	0	0.990898	13.6975	3.64641	0	0.230961	3.1729	0.842079
putative_3515	[L]	Replication, recombination and repair	Molecular Function: DNA binding (GO:0003677);; Molecular Function: RNA binding (GO:0003723);; Molecular Function: RNA-directed DNA polymerase activity (GO:0003964);; Molecular Function: aspartic-type endopeptidase activity (GO:0004190);; Biological Process: RNA-dependent DNA replication (GO:0006278);; Biological Process: DNA recombination (GO:0006310);; Biological Process: proteolysis (GO:0006508…	--	Uncharacterized mitochondrial protein AtMg00860 GN=AtMg00860 OS=Arabidopsis thaliana (Mouse-ear cress) PE=4 SV=1	PREDICTED: uncharacterized protein LOC101764768 [Setaria italica]	3:22300546-22304076	2909	+	16	4	18	17	14.9348	3.13777	12.954	19.923	0.310174	0.0652101	0.269065	0.413702
putative_3516	[RTKL]	--	Molecular Function: nucleotide binding (GO:0000166);; Biological Process: respiratory burst involved in defense response (GO:0002679);; Molecular Function: protein kinase activity (GO:0004672);; Cellular Component: plasma membrane (GO:0005886);; Biological Process: protein targeting to membrane (GO:0006612);; Biological Process: iron ion transport (GO:0006826);; Biological Process: cellular membr…	--	G-type lectin S-receptor-like serine/threonine-protein kinase B120 (Precursor) GN=B120 OS=Arabidopsis thaliana (Mouse-ear cress) PE=1 SV=1	PREDICTED: G-type lectin S-receptor-like serine/threonine-protein kinase RKS1-like [Brachypodium distachyon]	3:24098450-24099779	1125	+	0	0	0	0	0	0	0	0	0	0	0	0
putative_3518	--	--	Cellular Component: nucleus (GO:0005634);; Cellular Component: cytoplasm (GO:0005737);; Biological Process: protein import into nucleus (GO:0006606);; Molecular Function: protein transporter activity (GO:0008565);;	--	Importin subunit alpha-1a OS=Oryza sativa subsp. japonica (Rice) PE=1 SV=2	uncharacterized protein LOC100191665 [Zea mays]	3:29693900-29695106	1149	+	33	33	18	7	31.1542	32.085	13.6975	8.50829	1.86938	1.92893	0.822163	0.510288
putative_3519	--	--	--	--	--	hypothetical protein [Zea mays]	3:30034167-30035885	548	+	14	37	0	0	13.4921	36.6632	0	0	2.28124	6.23266	0	0
putative_352	--	--	Molecular Function: nucleic acid binding (GO:0003676);; Molecular Function: protein binding (GO:0005515);; Biological Process: DNA methylation (GO:0006306);; Biological Process: transcription, DNA-dependent (GO:0006351);; Biological Process: regulation of transcription, DNA-dependent (GO:0006355);; Biological Process: organelle organization (GO:0006996);; Molecular Function: methyltransferase act…	K00558|4e-32|zma:542060|et5, DMT105, DNA, Zmet5	DNA (cytosine-5)-methyltransferase 3 GN=DMT105 OS=Zea mays (Maize) PE=2 SV=1	TPA: hypothetical protein ZEAMMB73_816834 [Zea mays]	1:53235164-53238347	2801	-	1	0	100	51	0.963722	0	76.0972	61.989	0.0254996	0	1.90378	1.57241
putative_3521	--	--	Molecular Function: triglyceride lipase activity (GO:0004806);; Biological Process: lipid metabolic process (GO:0006629);; Cellular Component: membrane (GO:0016020);;	--	--	hypothetical protein ZEAMMB73_210781 [Zea mays]	3:31009323-31010382	511	+	59	58	64	32	56.8596	57.4721	48.7022	38.895	10.8253	11.0088	9.28147	7.39384
putative_3523	--	--	--	--	Glutathione S-transferase T3 GN=K1O13.1 OS=Arabidopsis thaliana (Mouse-ear cress) PE=2 SV=1	hypothetical protein ZEAMMB73_292632 [Zea mays]	3:33941640-33943276	1550	+	24	3	2	0	23.1293	2.97269	1.52194	0	0.970234	0.124866	0.0638567	0
putative_3524	--	--	Molecular Function: zinc ion binding (GO:0008270);;	K06874|2e-20|zma:100273287|uaz7c01h10	--	uncharacterized protein LOC100273287 [Zea mays]	3:34967220-34967916	511	+	4	59	69	28	3.83177	58.2875	52.507	33.9742	0.729516	11.165	10.0066	6.45841
putative_3529	--	--	Biological Process: gamete generation (GO:0007276);; Biological Process: regulation of DNA endoreduplication (GO:0032875);; Biological Process: proteasomal ubiquitin-dependent protein catabolic process (GO:0043161);; Biological Process: proteasome assembly (GO:0043248);; Biological Process: regulation of cell division (GO:0051302);; Biological Process: regulation of unidimensional cell growth (GO…	K03352|2e-82|sbi:SORBI_03g010430|hypothetical protein	Anaphase-promoting complex subunit 5 GN=APC5 OS=Arabidopsis thaliana (Mouse-ear cress) PE=2 SV=1	hypothetical protein SORBIDRAFT_03g010430 [Sorghum bicolor]	3:39457280-39458225	486	+	50	22	24	28	48.1861	21.7998	18.2633	34.0332	10.0278	4.56699	3.80483	7.07073
putative_3530	[D]	Cell cycle control, cell division, chromosome partitioning	Biological Process: regulation of cyclin-dependent protein kinase activity (GO:0000079);; Biological Process: double-strand break repair via homologous recombination (GO:0000724);; Biological Process: cytokinesis by cell plate formation (GO:0000911);; Cellular Component: nucleus (GO:0005634);; Cellular Component: cytoplasm (GO:0005737);; Biological Process: DNA replication initiation (GO:0006270)…	K06627|4e-84|sbi:SORBI_03g010940|hypothetical protein	Cyclin-A1-1 OS=Oryza sativa subsp. japonica (Rice) PE=2 SV=1	unknown [Zea mays]	3:41259031-41260053	754	+	53	34	93	21	51.0773	33.6905	70.7703	25.5249	5.32085	3.52134	7.37635	2.65678
putative_3534	--	--	Molecular Function: hydrolase activity, hydrolyzing O-glycosyl compounds (GO:0004553);; Cellular Component: mitochondrion (GO:0005739);; Biological Process: carbohydrate metabolic process (GO:0005975);;	--	Probable sucrose-phosphate synthase 3 OS=Oryza sativa subsp. japonica (Rice) PE=2 SV=1	Os07g0456700 [Oryza sativa Japonica Group]	3:42771390-42773948	1340	+	142	139	19	10	135.885	136.744	13.6975	10.9392	7.18717	7.24208	0.710081	0.566694
putative_3542	--	--	--	--	--	hypothetical protein ZEAMMB73_918480 [Zea mays]	3:49383278-49384472	1082	+	13	3	1	3	12.5284	2.97269	0.760971	3.64641	0.810009	0.192594	0.0492164	0.235633
putative_3543	[L]	Replication, recombination and repair	Molecular Function: DNA binding (GO:0003677);; Molecular Function: RNA binding (GO:0003723);; Molecular Function: RNA-directed DNA polymerase activity (GO:0003964);; Molecular Function: aspartic-type endopeptidase activity (GO:0004190);; Biological Process: RNA-dependent DNA replication (GO:0006278);; Biological Process: DNA recombination (GO:0006310);; Biological Process: proteolysis (GO:0006508…	--	--	retrotransposon protein, putative, unclassified [Oryza sativa Japonica Group]	3:52209141-52210402	1000	+	8	9	20	17	7.70978	8.91808	15.2194	20.663	0.550695	0.638457	1.0875	1.47508
putative_3546	--	--	Cellular Component: integral to membrane (GO:0016021);;	--	--	P0035H10.20 [Oryza sativa Japonica Group]	3:53976805-53979371	516	+	0	0	0	0	0	0	0	0	0	0	0	0
putative_3547	--	--	--	--	--	unknown [Zea mays]	3:56290230-56295631	560	+	5	72	0	3	4.81861	71.2031	0	3.64635	0.786195	11.6782	0	0.594156
putative_3551	--	--	Molecular Function: peptide receptor activity (GO:0001653);; Cellular Component: nucleus (GO:0005634);; Cellular Component: cytosol (GO:0005829);; Biological Process: gluconeogenesis (GO:0006094);; Biological Process: glycolysis (GO:0006096);; Biological Process: DNA repair (GO:0006281);; Biological Process: regulation of transcription, DNA-dependent (GO:0006355);; Biological Process: protein tar…	K03029|1e-24|zma:100283637|26S proteasome non-ATPase regulatory subunit 4	--	unknown [Zea mays]	3:68599632-68602066	2001	+	133	166	124	225	128.109	163.909	94.044	272.81	7.13441	10.2805	7.59215	21.184
putative_3552	--	--	--	--	--	uncharacterized protein LOC100276054 [Zea mays]	3:69593590-69604479	2900	+	2	3	28	27	1.78403	2.91001	20.5847	32.6259	0.037176	0.0606798	0.428995	0.679751
putative_3553	--	--	--	--	--	hypothetical protein OsI_32953 [Oryza sativa Indica Group]	3:70402604-70403871	1085	+	0	1	0	15	0	0.990898	0	18.2321	0	0.0639755	0	1.17409
putative_3554	[J]	Translation, ribosomal structure and biogenesis	Molecular Function: structural constituent of ribosome (GO:0003735);; Cellular Component: ribosome (GO:0005840);; Biological Process: translation (GO:0006412);;	--	60S ribosomal protein L11-2 GN=RPL11D OS=Arabidopsis thaliana (Mouse-ear cress) PE=2 SV=2	hypothetical protein ZEAMMB73_696876 [Zea mays]	3:71406676-71407287	511	+	1	0	7	14	0.963722	0	5.3268	17.0166	0.18348	0	1.01516	3.23481
putative_3555	--	--	--	--	Agglutinin isolectin 3 (Precursor; Fragment) OS=Triticum aestivum (Wheat) PE=1 SV=1	hypothetical protein [Zea mays]	3:76941328-76942031	571	+	19	24	4	2	18.3107	23.7816	3.04389	2.43094	2.89461	3.77852	0.481584	0.383805
putative_3558	[L]	Replication, recombination and repair	Molecular Function: nucleotide binding (GO:0000166);; Biological Process: RNA methylation (GO:0001510);; Molecular Function: nucleic acid binding (GO:0003676);; Molecular Function: structural constituent of ribosome (GO:0003735);; Molecular Function: helicase activity (GO:0004386);; Cellular Component: nucleolus (GO:0005730);; Cellular Component: mitochondrion (GO:0005739);; Cellular Component: v…	--	DEAD-box ATP-dependent RNA helicase 7 OS=Oryza sativa subsp. japonica (Rice) PE=2 SV=1	hypothetical protein ZEAMMB73_467708 [Zea mays]	3:90056414-90060052	3206	+	0	0	22	9	0	0	16.6523	10.5369	0	0	0.311506	0.197059
putative_3561	--	--	Molecular Function: RNA-directed DNA polymerase activity (GO:0003964);; Biological Process: metabolic process (GO:0008152);; Molecular Function: ligase activity (GO:0016874);;	--	--	TPA: hypothetical protein ZEAMMB73_955482 [Zea mays]	3:93437117-93443365	1916	+	16	21	1	2	15.4196	20.8089	0.760971	2.43094	0.507452	0.685532	0.0250476	0.0799803
putative_3562	--	--	Biological Process: carotenoid biosynthetic process (GO:0016117);; Molecular Function: isomerase activity (GO:0016853);;	K09835|4e-10|zma:100281747|carotenoid isomerase	--	TPA: hypothetical protein ZEAMMB73_447172, partial [Zea mays]	3:94696555-94697029	207	+	7	5	3	1	6.74606	4.95449	2.28291	1.21547	90.9053	76.7933	35.8617	16.9532
putative_3566	[K]	Transcription	Molecular Function: DNA binding (GO:0003677);; Molecular Function: sequence-specific DNA binding transcription factor activity (GO:0003700);; Cellular Component: nucleus (GO:0005634);; Biological Process: regulation of transcription, DNA-dependent (GO:0006355);; Biological Process: cellular membrane fusion (GO:0006944);; Biological Process: cell adhesion (GO:0007155);; Biological Process: respons…	--	MADS-box transcription factor 57 GN=P0617A09.25 OS=Oryza sativa subsp. japonica (Rice) PE=2 SV=2	putative tify domain/CCT motif transcription factor family protein [Zea mays]	3:106667406-106673147	3513	+	16	9	177	84	14.4558	7.92719	134.692	102.1	0.4582	0.251517	2.68856	2.26748
putative_3568	--	--	Cellular Component: nucleosome (GO:0000786);; Molecular Function: DNA binding (GO:0003677);; Molecular Function: chromatin binding (GO:0003682);; Molecular Function: signal transducer activity (GO:0004871);; Cellular Component: nucleus (GO:0005634);; Cellular Component: late endosome (GO:0005770);; Cellular Component: plasma membrane (GO:0005886);; Biological Process: nucleosome assembly (GO:0006…	--	BTB/POZ domain-containing protein At1g30440 GN=At1g30440 OS=Arabidopsis thaliana (Mouse-ear cress) PE=1 SV=2	putative phototropic-resoponsive NPH3 family protein [Zea mays]	3:111187322-111190802	2582	+	87	140	0	0	83.51	138.586	0	0	4.20761	6.21496	0	0
putative_3569	[O]	Posttranslational modification, protein turnover, chaperones	Molecular Function: ATP binding (GO:0005524);; Cellular Component: cell wall (GO:0005618);; Cellular Component: nucleus (GO:0005634);; Cellular Component: mitochondrion (GO:0005739);; Cellular Component: vacuolar membrane (GO:0005774);; Biological Process: protein folding (GO:0006457);; Biological Process: response to heat (GO:0009408);; Biological Process: response to cold (GO:0009409);; Cellula…	--	Stromal 70 kDa heat shock-related protein, chloroplastic (Precursor) GN=HSP70 OS=Pisum sativum (Garden pea) PE=1 SV=1	unknown [Zea mays]	3:112756176-112757442	1119	+	1746	408	328	724	1682.66	404.286	249.599	880	104.326	25.1157	15.4803	54.5336
putative_357	--	--	--	--	--	hypothetical protein [Zea mays]	1:57938570-57940153	658	-	6	14	0	0	5.78233	13.8726	0	0	0.7336	1.76716	0	0
putative_3570	[O]	Posttranslational modification, protein turnover, chaperones	Molecular Function: ATP binding (GO:0005524);; Cellular Component: nucleus (GO:0005634);; Cellular Component: mitochondrion (GO:0005739);; Biological Process: protein folding (GO:0006457);; Biological Process: response to heat (GO:0009408);; Biological Process: response to cold (GO:0009409);; Cellular Component: chloroplast stroma (GO:0009570);; Cellular Component: thylakoid (GO:0009579);; Biolog…	--	Stromal 70 kDa heat shock-related protein, chloroplastic (Fragment) GN=CHSP70 OS=Spinacia oleracea (Spinach) PE=2 SV=1	unknown [Zea mays]	3:112757633-112762367	3398	+	1030	241	298	547	992.634	238.806	226.769	664.862	17.446	4.1995	3.98595	11.6836
putative_3572	[J]	Translation, ribosomal structure and biogenesis	Molecular Function: nucleic acid binding (GO:0003676);; Molecular Function: zinc ion binding (GO:0008270);; Cellular Component: membrane (GO:0016020);;	--	Formin-like protein 5 GN=P0453E05.107 OS=Oryza sativa subsp. japonica (Rice) PE=2 SV=2	uncharacterized protein LOC100382497 [Zea mays]	3:115790909-115793975	2863	+	365	455	423	220	350.795	450.859	321.13	267.404	7.5378	9.66343	6.91418	5.7025
putative_3573	--	--	--	--	--	hypothetical protein [Zea mays]	3:115840273-115843238	616	+	51	15	0	1	49.1499	14.8635	0	1.21547	12.1535	2.70729	0	0.650788
putative_3576	--	--	Molecular Function: sequence-specific DNA binding transcription factor activity (GO:0003700);; Molecular Function: RNA binding (GO:0003723);; Molecular Function: RNA-directed DNA polymerase activity (GO:0003964);; Molecular Function: aspartic-type endopeptidase activity (GO:0004190);; Cellular Component: nucleus (GO:0005634);; Biological Process: RNA-dependent DNA replication (GO:0006278);; Biolo…	--	--	PREDICTED: uncharacterized protein LOC101755730 [Setaria italica]	3:122114290-122116531	1508	+	5	33	3	5	4.81861	32.6996	2.28291	6.07735	0.20871	1.41829	0.0989029	0.263139
putative_3578	--	--	Molecular Function: actin binding (GO:0003779);; Molecular Function: phosphoprotein phosphatase activity (GO:0004721);; Cellular Component: nucleus (GO:0005634);; Cellular Component: actin filament (GO:0005884);; Biological Process: actin nucleation (GO:0045010);; Biological Process: barbed-end actin filament capping (GO:0051016);;	--	Formin-like protein 12 OS=Oryza sativa subsp. japonica (Rice) PE=3 SV=3	hypothetical protein SORBIDRAFT_03g017636 [Sorghum bicolor]	3:124842056-124843905	1259	+	90	83	66	86	86.6671	82.2412	49.6466	103.683	7.63399	6.67492	4.65184	9.80714
putative_358	--	--	Biological Process: phosphatidylserine biosynthetic process (GO:0006659);; Cellular Component: plastid (GO:0009536);; Cellular Component: membrane (GO:0016020);;	--	Putative BTB/POZ domain-containing protein At3g08660 GN=At3g08660 OS=Arabidopsis thaliana (Mouse-ear cress) PE=3 SV=1	uncharacterized protein LOC100273629 [Zea mays]	1:59860792-59863094	1905	-	83	81	24	9	79.987	79.835	17.5024	9.99186	3.14754	3.15813	0.610991	0.348659
putative_3585	--	--	Cellular Component: endoplasmic reticulum membrane (GO:0005789);; Biological Process: cellular process (GO:0009987);; Molecular Function: transferase activity, transferring glycosyl groups (GO:0016757);;	--	Ferredoxin--NADP reductase, chloroplastic (Precursor) GN=PETH OS=Mesembryanthemum crystallinum (Common ice plant) PE=2 SV=1	hypothetical protein ZEAMMB73_248832 [Zea mays]	3:127982270-127984427	1703	+	114	30	56	33	109.864	29.727	42.6144	40.1106	6.0951	1.84223	2.07992	2.49815
putative_3589	--	--	Molecular Function: nucleic acid binding (GO:0003676);; Molecular Function: protein dimerization activity (GO:0046983);;	--	--	hypothetical protein SORBIDRAFT_07g021530 [Sorghum bicolor]	3:132458490-132459270	676	+	26	18	12	27	25.0568	17.8362	9.13166	32.8177	3.05417	2.18254	1.11377	3.99625
putative_3591	--	--	Biological Process: MAPK cascade (GO:0000165);; Molecular Function: MAP kinase activity (GO:0004707);; Molecular Function: ATP binding (GO:0005524);; Cellular Component: nucleus (GO:0005634);; Cellular Component: mitochondrion (GO:0005739);; Cellular Component: cytosol (GO:0005829);; Cellular Component: plasma membrane (GO:0005886);; Biological Process: protein phosphorylation (GO:0006468);; Biol…	--	Mitogen-activated protein kinase 12 OS=Oryza sativa subsp. japonica (Rice) PE=1 SV=2	putative MAP kinase family protein, partial [Zea mays]	3:134008344-134009740	993	+	4	2	6	22	3.85489	1.9818	4.56583	26.7403	0.277832	0.143163	0.329196	1.92614
putative_3592	--	--	Molecular Function: ATP binding (GO:0005524);; Cellular Component: cell wall (GO:0005618);; Cellular Component: nucleus (GO:0005634);; Cellular Component: mitochondrion (GO:0005739);; Cellular Component: vacuolar membrane (GO:0005774);; Cellular Component: endoplasmic reticulum (GO:0005783);; Cellular Component: Golgi apparatus (GO:0005794);; Cellular Component: cytosol (GO:0005829);; Cellular Co…	--	Heat shock protein 90-1 GN=F6N7.13 OS=Arabidopsis thaliana (Mouse-ear cress) PE=1 SV=3	LOC100286003 [Zea mays]	3:134279693-134282552	1620	+	262	209	267	168	252.495	207.098	203.179	204.199	10.0631	8.26433	8.09934	8.1357
putative_3593	--	--	Molecular Function: protein kinase activity (GO:0004672);; Molecular Function: ATP binding (GO:0005524);; Biological Process: protein phosphorylation (GO:0006468);; Cellular Component: integral to membrane (GO:0016021);; Biological Process: root hair cell differentiation (GO:0048765);;	--	Probable LRR receptor-like serine/threonine-protein kinase MRH1 (Precursor) GN=MRH1 OS=Arabidopsis thaliana (Mouse-ear cress) PE=2 SV=1	TPA: hypothetical protein ZEAMMB73_970745 [Zea mays]	3:138100799-138103617	2381	+	5	18	10	7	4.70037	16.9056	7.21751	7.54013	0.121442	0.437146	0.186502	0.194772
putative_3594	[K]	Transcription	Cellular Component: DNA-directed RNA polymerase IV complex (GO:0000418);; Molecular Function: DNA binding (GO:0003677);; Molecular Function: DNA-directed RNA polymerase activity (GO:0003899);; Cellular Component: DNA-directed RNA polymerase II, core complex (GO:0005665);; Biological Process: transcription, DNA-dependent (GO:0006351);; Molecular Function: zinc ion binding (GO:0008270);;	K03017|2e-55|zma:100282092|DNA-directed RNA polymerase II 14.5 kDa polypeptide	--	DNA-directed RNA polymerase II 14.5 kDa polypeptide [Zea mays]	3:138104900-138105885	508	+	15	19	2	0	14.4558	18.8271	1.52194	0	2.7806	3.64379	0.293043	0
putative_3595	--	--	Cellular Component: chloroplast (GO:0009507);; Molecular Function: isomerase activity (GO:0016853);;	--	--	isomerase [Zea mays]	3:139811718-139812960	611	+	5	11	15	13	4.81861	10.8999	11.4146	15.8011	0.68433	1.55503	1.62228	2.2415
putative_3596	--	--	Molecular Function: RNA binding (GO:0003723);; Molecular Function: ATP binding (GO:0005524);; Molecular Function: ATP-dependent helicase activity (GO:0008026);; Molecular Function: metal ion binding (GO:0046872);;	--	DEAD-box ATP-dependent RNA helicase 41 OS=Oryza sativa subsp. japonica (Rice) PE=2 SV=2	hypothetical protein [Zea mays]	3:140974595-140975559	709	+	30	26	114	34	28.9117	25.7633	86.7507	41.326	3.28749	2.94017	9.87012	4.69483
putative_3599	--	--	Cellular Component: mitochondrion (GO:0005739);; Cellular Component: plastid (GO:0009536);;	--	--	hypothetical protein SORBIDRAFT_03g047440 [Sorghum bicolor]	3:144096859-144097610	687	+	33	53	53	26	31.8028	52.5176	40.3315	31.6022	3.78564	6.27527	4.80384	3.75819
putative_36	--	--	--	--	--	uncharacterized protein LOC100279320 [Zea mays]	1:22734484-22735207	484	+	7	3	0	1	6.74606	2.97269	0	1.21547	1.41442	0.627475	0	0.254417
putative_3602	--	--	--	--	--	hypothetical protein [Zea mays]	3:145279846-145280828	445	+	11	24	4	5	10.4816	23.7816	3.04389	6.07724	2.57417	5.88668	0.748511	1.48959
putative_361	--	--	Biological Process: developmental process involved in reproduction (GO:0003006);; Biological Process: anatomical structure morphogenesis (GO:0009653);; Biological Process: post-embryonic development (GO:0009791);; Cellular Component: cytoplasmic membrane-bounded vesicle (GO:0016023);; Biological Process: cellular component organization (GO:0016043);; Biological Process: cell differentiation (GO:0…	--	Formin-like protein 20 GN=MBK20.20/MBK20.21 OS=Arabidopsis thaliana (Mouse-ear cress) PE=2 SV=3	hypothetical protein SORBIDRAFT_01g034875 [Sorghum bicolor]	1:62227864-62230464	1615	-	320	275	441	266	307.627	271.846	335.077	323.301	12.3042	10.887	13.405	12.927
putative_3610	--	--	Molecular Function: cyclin-dependent protein kinase inhibitor activity (GO:0004861);; Cellular Component: nucleus (GO:0005634);; Biological Process: cell cycle arrest (GO:0007050);; Molecular Function: kinase activity (GO:0016301);; Biological Process: phosphorylation (GO:0016310);;	--	--	putative transposase [Zea mays]	3:156716063-156717161	971	+	0	0	43	44	0	0	32.7217	53.4807	0	0	2.52673	4.10876
putative_3611	--	--	Molecular Function: aminopeptidase activity (GO:0004177);; Cellular Component: cytosol (GO:0005829);; Biological Process: proteolysis (GO:0006508);; Cellular Component: chloroplast (GO:0009507);;	--	--	unknown [Zea mays]	3:157024578-157035741	1164	+	83	34	0	1	79.8967	32.9385	0	0.000519614	4.71816	1.9488	0	3.06704e-05
putative_3612	--	--	Molecular Function: DNA binding (GO:0003677);; Molecular Function: binding (GO:0005488);; Cellular Component: plastid (GO:0009536);; Biological Process: cellular process (GO:0009987);; Cellular Component: cytoplasmic membrane-bounded vesicle (GO:0016023);;	--	Putative AC transposase OS=Zea mays (Maize) PE=2 SV=2	RecName: Full=Putative AC transposase; AltName: Full=ORFA	3:157199377-157202675	2792	+	467	639	687	402	450.058	633.184	522.787	488.619	9.77181	13.7574	11.3522	10.6072
putative_3616	--	--	Molecular Function: Rab GTPase activator activity (GO:0005097);; Biological Process: positive regulation of Rab GTPase activity (GO:0032851);;	--	--	hypothetical protein ZEAMMB73_756254 [Zea mays]	3:165017847-165021076	1666	+	176	229	223	105	169.615	225.925	169.696	127.624	8.17257	11.0464	8.06424	6.48814
putative_3618	--	--	--	K14290|4e-06|sbi:SORBI_01g000490|hypothetical protein	--	--	3:168865072-168866574	1446	+	9	18	108	79	8.52248	17.206	81.9112	94.9901	0.387764	0.783994	3.72776	4.32038
putative_3619	[J]	Translation, ribosomal structure and biogenesis	Molecular Function: translation release factor activity (GO:0003747);; Cellular Component: cytoplasm (GO:0005737);; Biological Process: translation (GO:0006412);; Biological Process: cellular aromatic compound metabolic process (GO:0006725);; Biological Process: plastid organization (GO:0009657);; Biological Process: cellular nitrogen compound metabolic process (GO:0034641);; Biological Process: …	K02835|8e-18|zma:100279745|hypothetical protein LOC100279745	--	Peptide chain release factor 1 [Aegilops tauschii]	3:168866696-168869124	554	+	14	12	119	68	12.5284	11.8908	89.7947	82.652	2.13386	2.93969	16.2652	17.5554
putative_3620	--	--	--	--	Formin-like protein 3 OS=Oryza sativa subsp. japonica (Rice) PE=2 SV=2	uncharacterized protein LOC100383123 [Zea mays]	3:170143580-170147172	1877	+	359	468	297	234	345.136	463.504	225.487	283.375	13.612	18.0298	8.60645	11.5162
putative_3622	--	--	Molecular Function: sequence-specific DNA binding transcription factor activity (GO:0003700);; Molecular Function: protein binding (GO:0005515);; Cellular Component: nucleus (GO:0005634);; Biological Process: regulation of transcription, DNA-dependent (GO:0006355);; Biological Process: cellular response to nitrogen starvation (GO:0006995);; Biological Process: sister chromatid cohesion (GO:000706…	--	Homeobox-leucine zipper protein HOX10 OS=Oryza sativa subsp. japonica (Rice) PE=2 SV=1	unknown [Zea mays]	3:172140047-172142550	1967	+	31	43	18	23	29.1415	41.7041	13.3382	27.2383	1.21734	1.37941	0.762241	1.12371
putative_3624	[U]	Intracellular trafficking, secretion, and vesicular transport	Molecular Function: GTPase activity (GO:0003924);; Molecular Function: signal recognition particle binding (GO:0005047);; Molecular Function: signal sequence binding (GO:0005048);; Molecular Function: protein binding (GO:0005515);; Molecular Function: GTP binding (GO:0005525);; Cellular Component: signal recognition particle receptor complex (GO:0005785);; Cellular Component: signal recognition p…	K13431|2e-92|sbi:SORBI_01g050330|hypothetical protein	Signal recognition particle 54 kDa protein, chloroplastic (Precursor) GN=F8F6_150 OS=Arabidopsis thaliana (Mouse-ear cress) PE=1 SV=1	putative signal recognition particle receptor, partial [Lolium perenne]	3:173134797-173135984	866	+	12	4	16	11	11.4887	3.2162	11.7867	13.3701	0.990147	0.277952	1.01629	1.1515
putative_3625	--	--	--	--	--	unknown [Zea mays]	3:174120617-174147552	335	+	3	0	0	0	2.89117	0	0	0	1.37404	0	0	0
putative_3626	--	--	--	--	--	hypothetical protein ZEAMMB73_746738 [Zea mays]	3:175869841-175870942	819	+	1	0	15	5	0.963722	0	11.4146	6.07735	0.0895467	0	1.06113	0.564274
putative_3627	[Z]	Cytoskeleton	Biological Process: polysaccharide biosynthetic process (GO:0000271);; Molecular Function: GTPase activity (GO:0003924);; Molecular Function: structural constituent of cytoskeleton (GO:0005200);; Molecular Function: GTP binding (GO:0005525);; Cellular Component: vacuole (GO:0005773);; Cellular Component: microtubule (GO:0005874);; Cellular Component: plasma membrane (GO:0005886);; Biological Proc…	--	Tubulin beta-2 chain GN=TUBB2 OS=Zea mays (Maize) PE=2 SV=1	hypothetical protein 0_11649_03, partial [Larix decidua]	3:175871378-175892253	1342	+	1	0	29	16	0.963722	0	21.3072	19.4475	0.0479033	0	1.14366	1.19522
putative_3628	--	--	Cellular Component: cytoplasmic membrane-bounded vesicle (GO:0016023);; Molecular Function: organic cyclic compound binding (GO:0097159);;	--	--	predicted protein [Hordeum vulgare subsp. vulgare]	3:175892393-175894032	1287	+	0	1	29	6	0	0.990898	22.0681	7.29282	0	0.113084	1.82575	0.679327
putative_3629	--	--	Cellular Component: mitochondrion (GO:0005739);; Molecular Function: organic cyclic compound binding (GO:0097159);;	--	--	hypothetical protein [Zea mays]	3:176421900-176433565	1833	+	134	158	170	117	129.025	155.802	128.712	141.65	5.73368	7.09695	6.60327	6.59599
putative_3631	[O]	Posttranslational modification, protein turnover, chaperones	Molecular Function: damaged DNA binding (GO:0003684);; Cellular Component: nucleus (GO:0005634);; Biological Process: base-excision repair (GO:0006284);; Biological Process: nucleotide-excision repair (GO:0006289);; Biological Process: meiosis (GO:0007126);; Biological Process: regulation of chromosome organization (GO:0033044);; Molecular Function: ubiquitin binding (GO:0043130);; Biological Pro…	K10839|6e-24|zma:100282427|csu631	Ubiquitin receptor RAD23b GN=F20B17.8 OS=Arabidopsis thaliana (Mouse-ear cress) PE=1 SV=3	LOC100282427 [Zea mays]	3:177590360-177595274	3178	+	54	69	30	12	51.6734	67.4404	22.2933	13.5026	1.02513	1.29198	0.452022	0.287315
putative_3634	[O]	Posttranslational modification, protein turnover, chaperones	Biological Process: response to reactive oxygen species (GO:0000302);; Molecular Function: plastid sigma factor activity (GO:0001053);; Molecular Function: DNA binding (GO:0003677);; Molecular Function: sequence-specific DNA binding transcription factor activity (GO:0003700);; Molecular Function: DNA-directed RNA polymerase activity (GO:0003899);; Molecular Function: protein binding (GO:0005515);…	--	UPF0051 protein ABCI8, chloroplastic (Precursor) GN=T4B21.16 OS=Arabidopsis thaliana (Mouse-ear cress) PE=2 SV=1	uncharacterized protein LOC100382623 [Zea mays]	3:183266280-183268179	715	+	225	160	309	193	216.838	158.544	235.14	234.586	24.3589	17.8744	26.4305	26.329
putative_3635	--	--	Cellular Component: cytoplasm (GO:0005737);; Biological Process: metal ion transport (GO:0030001);; Molecular Function: metal ion binding (GO:0046872);;	--	Copper transport protein CCH GN=CCH OS=Arabidopsis thaliana (Mouse-ear cress) PE=1 SV=1	hypothetical protein SORBIDRAFT_03g038500 [Sorghum bicolor]	3:184002794-184004253	1359	+	0	0	0	0	0	0	0	0	0	0	0	0
putative_3636	--	--	Cellular Component: endoplasmic reticulum (GO:0005783);;	--	--	uncharacterized protein LOC100278902 [Zea mays]	3:184594367-184594957	295	+	42	29	50	41	40.4763	28.736	38.0486	49.8343	29.1458	21.1775	27.5003	35.4815
putative_3637	--	--	--	--	--	unknown [Zea mays]	3:186440590-186442547	1490	+	1	16	0	0	0.00717127	15.1257	0	0	0.000315005	0.665343	0	0
putative_3638	--	--	Cellular Component: cytosol (GO:0005829);; Cellular Component: plasma membrane (GO:0005886);; Biological Process: cell adhesion (GO:0007155);; Cellular Component: plasmodesma (GO:0009506);; Biological Process: pollen germination (GO:0009846);; Biological Process: pollen tube growth (GO:0009860);; Biological Process: trichome morphogenesis (GO:0010090);; Biological Process: actin nucleation (GO:00…	--	Exocyst complex component 2 GN=SEC5A OS=Arabidopsis thaliana (Mouse-ear cress) PE=1 SV=1	hypothetical protein ZEAMMB73_313695 [Zea mays]	3:186800475-186803505	1664	+	0	0	0	0	0	0	0	0	0	0	0	0
putative_3639	[C]	Energy production and conversion	Molecular Function: aldo-keto reductase (NADP) activity (GO:0004033);; Biological Process: autophagy (GO:0006914);; Cellular Component: chloroplast stroma (GO:0009570);; Cellular Component: chloroplast envelope (GO:0009941);; Biological Process: isopentenyl diphosphate biosynthetic process, mevalonate-independent pathway (GO:0019288);; Biological Process: oxidation-reduction process (GO:0055114);;	--	--	TPA: hypothetical protein ZEAMMB73_456148 [Zea mays]	3:187268097-187273233	3255	+	62	68	20	41	59.4738	67.2659	14.9108	49.1852	1.1283	1.23861	0.274427	0.943794
putative_3640	--	--	Biological Process: mRNA splicing, via spliceosome (GO:0000398);; Biological Process: nuclear-transcribed mRNA catabolic process (GO:0000956);; Molecular Function: RNA binding (GO:0003723);; Molecular Function: binding (GO:0005488);; Molecular Function: calmodulin binding (GO:0005516);; Cellular Component: vacuole (GO:0005773);; Cellular Component: cytosol (GO:0005829);; Cellular Component: plasm…	--	Calmodulin-binding transcription activator 3 GN=T26C19.4 OS=Arabidopsis thaliana (Mouse-ear cress) PE=1 SV=1	uncharacterized protein LOC100383685 [Zea mays]	3:187445648-187447651	1509	+	17	14	21	12	16.3833	13.8726	15.9804	14.5856	0.709064	0.601232	0.691784	0.631045
putative_3641	--	--	--	--	--	putative protein kinase superfamily protein [Zea mays]	3:187641725-187644662	2686	+	64	56	41	44	61.6783	55.4903	31.1998	53.4806	3.35564	3.82792	1.71657	3.76841
putative_3643	--	--	--	--	--	uncharacterized protein LOC100382357 [Zea mays]	3:189515386-189517171	598	+	39	52	35	40	37.0549	51.0549	25.9731	47.7333	5.4422	7.53369	3.81757	7.00231
putative_3646	--	--	Molecular Function: zinc ion binding (GO:0008270);;	--	--	Os08g0143800 [Oryza sativa Japonica Group]	3:191092408-191111152	766	+	0	0	0	23	0	0	0	27.9558	0	0	0	2.84621
putative_365	--	--	Molecular Function: DNA binding (GO:0003677);; Molecular Function: sequence-specific DNA binding transcription factor activity (GO:0003700);; Cellular Component: nucleus (GO:0005634);; Biological Process: regulation of transcription, DNA-dependent (GO:0006355);; Biological Process: regulation of translation (GO:0006417);; Biological Process: organelle organization (GO:0006996);; Cellular Componen…	--	Auxin response factor 12 GN=ARF12 OS=Oryza sativa subsp. indica (Rice) PE=2 SV=1	TPA: hypothetical protein ZEAMMB73_638933 [Zea mays]	1:71292607-71297661	2765	-	0	3	0	1	0	2.9727	0	1.21547	0	0.0812926	0	0.0369426
putative_3652	--	--	Molecular Function: protein kinase activity (GO:0004672);; Molecular Function: ATP binding (GO:0005524);; Biological Process: protein phosphorylation (GO:0006468);;	--	--	ATP binding protein [Zea mays]	3:193474535-193476480	1472	+	13	7	22	14	12.4644	6.53532	16.4521	15.9046	0.555365	0.291603	0.73321	0.708393
putative_3654	--	--	--	--	Protein tesmin/TSO1-like CXC 5 GN=TCX5 OS=Arabidopsis thaliana (Mouse-ear cress) PE=1 SV=1	uncharacterized protein LOC100383445 [Zea mays]	3:195258767-195260310	1108	+	38	55	98	45	36.6215	54.4994	74.5752	54.6962	2.2986	3.4276	4.68235	3.43136
putative_3655	--	--	Cellular Component: nucleus (GO:0005634);; Biological Process: multicellular organismal development (GO:0007275);; Cellular Component: chloroplast (GO:0009507);; Cellular Component: cytoplasmic membrane-bounded vesicle (GO:0016023);; Biological Process: RNA metabolic process (GO:0016070);; Biological Process: developmental process (GO:0032502);;	--	Pentatricopeptide repeat-containing protein At5g16860 GN=PCMP-H92 OS=Arabidopsis thaliana (Mouse-ear cress) PE=2 SV=1	TPA: hypothetical protein ZEAMMB73_530850 [Zea mays]	3:195391522-195393719	2036	+	46	30	23	22	44.3312	29.7269	17.5023	26.7403	1.36266	0.914648	0.538076	0.821746
putative_3657	--	--	--	--	--	uncharacterized protein LOC100381569 [Zea mays]	3:196688286-196689903	1236	+	90	88	152	114	86.735	87.199	115.668	138.564	6.50094	6.31768	9.07493	12.0236
putative_3661	--	--	Molecular Function: microtubule motor activity (GO:0003777);; Molecular Function: ATP binding (GO:0005524);; Cellular Component: kinesin complex (GO:0005871);; Cellular Component: microtubule (GO:0005874);; Cellular Component: plasma membrane (GO:0005886);; Biological Process: microtubule-based movement (GO:0007018);; Molecular Function: microtubule binding (GO:0008017);;	--	--	hypothetical protein SORBIDRAFT_03g034310 [Sorghum bicolor]	3:199054454-199055753	762	+	35	38	18	29	33.1133	37.3276	13.2111	35.2486	3.39883	3.84399	1.35675	3.61504
putative_3664	--	--	Molecular Function: 6-phosphofructokinase activity (GO:0003872);; Molecular Function: ATP binding (GO:0005524);; Cellular Component: 6-phosphofructokinase complex (GO:0005945);; Biological Process: fructose 6-phosphate metabolic process (GO:0006002);; Biological Process: acetyl-CoA metabolic process (GO:0006084);; Biological Process: glycolysis (GO:0006096);; Biological Process: chromatin silenci…	K00895|1e-42|zma:100191851|hypothetical protein LOC100191851	Pyrophosphate--fructose 6-phosphate 1-phosphotransferase subunit alpha GN=PFP-ALPHA OS=Ricinus communis (Castor bean) PE=1 SV=1	unknown [Zea mays]	3:199810432-199812483	882	+	138	108	18	38	132.994	107.017	13.6974	46.1878	15.4385	13.0173	1.67881	5.56775
putative_3666	--	--	Molecular Function: nucleic acid binding (GO:0003676);; Molecular Function: binding (GO:0005488);; Biological Process: cellular process (GO:0009987);; Molecular Function: protein dimerization activity (GO:0046983);;	--	Putative AC transposase OS=Zea mays (Maize) PE=2 SV=2	unknown [Zea mays]	3:203240561-203243116	1146	+	219	152	60	57	210.639	149.733	45.5593	68.3878	16.6705	13.4162	2.97073	5.09156
putative_3669	--	--	--	--	Formin-like protein 5 GN=P0453E05.107 OS=Oryza sativa subsp. japonica (Rice) PE=2 SV=2	PREDICTED: uncharacterized protein LOC100841124 [Brachypodium distachyon]	3:206315971-206317267	601	+	189	122	101	91	181.354	120.771	76.7711	110.031	26.4269	17.6811	11.1956	16.015
putative_367	--	--	Molecular Function: catalytic activity (GO:0003824);;	K11600|9e-17|sbi:SORBI_09g022550|hypothetical protein	--	hypothetical protein SORBIDRAFT_09g028170 [Sorghum bicolor]	1:72409814-72411604	557	-	11	0	0	0	10.6009	0	0	0	1.74491	0	0	0
putative_3672	--	--	Molecular Function: DNA binding (GO:0003677);; Molecular Function: RNA binding (GO:0003723);; Biological Process: mitotic recombination (GO:0006312);; Biological Process: embryo sac egg cell differentiation (GO:0009560);; Biological Process: RNA metabolic process (GO:0016070);;	--	DNA repair protein recA homolog 3, mitochondrial (Precursor) GN=At2g19490 OS=Arabidopsis thaliana (Mouse-ear cress) PE=2 SV=2	hypothetical protein ZEAMMB73_787843 [Zea mays]	3:206777454-206779624	1746	+	5	14	0	0	4.81861	13.8726	0	0	0.176215	0.507907	0	0
putative_3677	[EH]	--	Cellular Component: ubiquitin ligase complex (GO:0000151);; Molecular Function: magnesium ion binding (GO:0000287);; Molecular Function: pyruvate decarboxylase activity (GO:0004737);; Cellular Component: cytosol (GO:0005829);; Biological Process: double-strand break repair (GO:0006302);; Biological Process: mitotic recombination (GO:0006312);; Biological Process: sister chromatid cohesion (GO:000…	--	2-hydroxyacyl-CoA lyase GN=T10B6.40 OS=Arabidopsis thaliana (Mouse-ear cress) PE=2 SV=1	uncharacterized protein LOC100382833 [Zea mays]	3:209079839-209085750	4639	+	11	4	276	207	9.63723	3.96359	210.028	250.387	0.191929	0.0756396	4.34614	4.48603
putative_3678	--	--	Biological Process: MAPK cascade (GO:0000165);; Biological Process: response to hypoxia (GO:0001666);; Molecular Function: DNA binding (GO:0003677);; Molecular Function: sequence-specific DNA binding transcription factor activity (GO:0003700);; Molecular Function: calmodulin binding (GO:0005516);; Cellular Component: nucleus (GO:0005634);; Cellular Component: mitochondrion (GO:0005739);; Biologic…	--	Digalactosyldiacylglycerol synthase 1, chloroplastic (Precursor) GN=DGD1 OS=Lotus japonicus (Lotus corniculatus var. japonicus) PE=2 SV=1	uncharacterized protein LOC100274517 [Zea mays]	3:209206671-209213943	3768	+	92	68	147	84	87.6988	66.3903	111.863	100.884	1.79956	1.27865	2.34144	2.34501
putative_3684	--	--	--	--	--	uncharacterized protein LOC100272433 [Zea mays]	3:214759432-214764579	1218	+	13	0	13	4	12.5284	0	9.89263	4.86188	0.699916	0	0.552827	0.271494
putative_3686	--	--	Molecular Function: nucleic acid binding (GO:0003676);; Molecular Function: zinc ion binding (GO:0008270);; Cellular Component: membrane (GO:0016020);;	--	--	uncharacterized protein LOC100276480 [Zea mays]	3:218797047-218799163	2046	+	25	13	14	13	24.0931	12.8817	10.6536	15.8011	0.736526	0.394178	0.325733	0.482922
putative_3688	--	--	Molecular Function: DNA binding (GO:0003677);; Molecular Function: protein dimerization activity (GO:0046983);;	--	Putative AC transposase OS=Zea mays (Maize) PE=2 SV=2	transposase [Zea mays]	3:220342382-220344457	1986	+	15	27	2	0	14.4558	25.7638	0.761647	0	0.456907	0.815141	0.0240774	0
putative_3690	--	--	Cellular Component: plastid (GO:0009536);;	--	--	unknown [Zea mays]	3:223564395-223568426	3900	+	181	113	0	0	173.887	111.007	0	0	3.19411	2.35401	0	0
putative_3691	--	--	Cellular Component: plasma membrane (GO:0005886);; Biological Process: embryo development (GO:0009790);; Biological Process: pollen tube guidance (GO:0010183);;	--	Protein GAMETE EXPRESSED 3 (Precursor) GN=GEX3 OS=Arabidopsis thaliana (Mouse-ear cress) PE=2 SV=1	hypothetical protein SORBIDRAFT_03g027240 [Sorghum bicolor]	3:223749901-223750368	328	+	0	0	3	1	0	0	2.28291	1.21547	0	0	1.15666	0.610051
putative_3693	--	--	Molecular Function: nucleotide binding (GO:0000166);; Cellular Component: ESCRT III complex (GO:0000815);; Biological Process: cell plate assembly (GO:0000919);; Molecular Function: protein binding (GO:0005515);; Cellular Component: kinetochore microtubule (GO:0005828);; Cellular Component: plasma membrane (GO:0005886);; Biological Process: embryo sac development (GO:0009553);; Biological Process…	K12194|1e-148|zma:100191382|hypothetical protein LOC100191382	Vacuolar protein sorting-associated protein 32 homolog 2 GN=F19B15.190 OS=Arabidopsis thaliana (Mouse-ear cress) PE=1 SV=1	uncharacterized protein LOC100191382 [Zea mays]	3:225578715-225581998	1469	+	186	155	169	128	179.252	153.589	127.843	154.365	8.03758	6.93057	5.76466	6.95139
putative_3694	[F]	Nucleotide transport and metabolism	Biological Process: endonucleolytic cleavage involved in rRNA processing (GO:0000478);; Molecular Function: CTP synthase activity (GO:0003883);; Cellular Component: cytosol (GO:0005829);; Biological Process: pyrimidine nucleotide biosynthetic process (GO:0006221);; Biological Process: embryo development ending in seed dormancy (GO:0009793);; Biological Process: response to cadmium ion (GO:0046686…	K01937|0.0|sbi:SORBI_03g027960|hypothetical protein	--	hypothetical protein SORBIDRAFT_03g027960 [Sorghum bicolor]	3:225753270-225759226	2826	+	421	203	655	254	404.763	201.152	498.437	308.729	11.1771	6.68502	18.8929	9.87802
putative_3695	--	--	--	--	Arginine decarboxylase 1 GN=P0493C11.18 OS=Oryza sativa subsp. japonica (Rice) PE=1 SV=1	uncharacterized protein LOC100216571 [Zea mays]	3:227496847-227500658	3593	+	40	20	110	28	38.3313	19.1873	83.4521	33.1364	0.908563	0.581924	1.52225	0.727871
putative_3697	--	--	Molecular Function: protein serine/threonine kinase activity (GO:0004674);; Molecular Function: ATP binding (GO:0005524);; Cellular Component: nucleus (GO:0005634);; Biological Process: protein phosphorylation (GO:0006468);; Biological Process: response to brassinosteroid stimulus (GO:0009741);; Biological Process: unidimensional cell growth (GO:0009826);; Biological Process: auxin metabolic proc…	--	Casein kinase I isoform delta-like GN=At4g26100 OS=Arabidopsis thaliana (Mouse-ear cress) PE=2 SV=2	hypothetical protein [Zea mays]	3:227914345-227915600	1128	+	24	14	467	262	22.1656	12.8817	355.374	318.453	2.30107	0.9369	24.4649	22.1124
putative_3699	[O]	Posttranslational modification, protein turnover, chaperones	Cellular Component: cytoplasm (GO:0005737);;	--	Ubiquitin-like protein 5 GN=UBL5 OS=Arabidopsis thaliana (Mouse-ear cress) PE=1 SV=1	PREDICTED: ubiquitin-like protein 5-like [Setaria italica]	3:229647564-229649086	682	+	426	613	1077	567	409.791	607.402	819.067	688.485	49.3043	73.3618	98.6087	82.7561
putative_3700	--	--	--	--	--	TPA: hypothetical protein ZEAMMB73_968783 [Zea mays]	3:229737558-229738697	387	+	16	0	10	17	15.3955	0	7.48505	20.6111	5.07385	0	2.47109	6.77161
putative_3701	--	--	Biological Process: response to stress (GO:0006950);; Biological Process: circadian rhythm (GO:0007623);; Molecular Function: zinc ion binding (GO:0008270);; Biological Process: response to external stimulus (GO:0009605);; Biological Process: red or far-red light signaling pathway (GO:0010017);; Biological Process: response to far red light (GO:0010218);; Biological Process: gene expression (GO:0…	--	Protein FAR1-RELATED SEQUENCE 5 GN=FRS5 OS=Arabidopsis thaliana (Mouse-ear cress) PE=2 SV=1	hypothetical protein SORBIDRAFT_08g001435 [Sorghum bicolor]	3:229990307-229995381	3667	+	473	261	406	264	454.923	257.706	308.955	319.705	8.37503	4.89933	5.45459	6.04547
putative_3702	--	--	--	--	--	hypothetical protein ZEAMMB73_439096 [Zea mays]	3:230533665-230534406	650	+	14	6	0	0	13.4921	5.94539	0	0	1.74339	0.771418	0	0
putative_3705	[R]	General function prediction only	Molecular Function: nucleotide binding (GO:0000166);; Biological Process: mitotic cell cycle (GO:0000278);; Cellular Component: heterotrimeric G-protein complex (GO:0005834);; Biological Process: RNA processing (GO:0006396);; Biological Process: pyrimidine ribonucleotide biosynthetic process (GO:0009220);; Cellular Component: Cul4-RING ubiquitin ligase complex (GO:0080008);;	K11806|6e-28|sbi:SORBI_03g000410|hypothetical protein	--	hypothetical protein SORBIDRAFT_03g000410 [Sorghum bicolor]	3:1469828-1471341	1436	-	0	5	0	9	0	4.63111	0	9.72915	0	0.212752	0	0.446136
putative_3709	--	--	Biological Process: MAPK cascade (GO:0000165);; Biological Process: response to molecule of bacterial origin (GO:0002237);; Biological Process: respiratory burst involved in defense response (GO:0002679);; Molecular Function: catalytic activity (GO:0003824);; Cellular Component: nucleus (GO:0005634);; Biological Process: regulation of transcription, DNA-dependent (GO:0006355);; Biological Process…	K14487|1e-33|sbi:SORBI_03g001490|hypothetical protein	Probable indole-3-acetic acid-amido synthetase GH3.3 GN=P0483F08.33-1 OS=Oryza sativa subsp. japonica (Rice) PE=2 SV=2	hypothetical protein ZEAMMB73_980386 [Zea mays]	3:2943729-2945760	1908	-	18	20	64	30	17.0718	19.2403	48.0304	35.3914	0.564485	0.63686	1.58842	1.16992
putative_371	[J]	Translation, ribosomal structure and biogenesis	Biological Process: RNA methylation (GO:0001510);; Molecular Function: structural constituent of ribosome (GO:0003735);; Cellular Component: cell wall (GO:0005618);; Cellular Component: nucleolus (GO:0005730);; Cellular Component: vacuole (GO:0005773);; Biological Process: translation (GO:0006412);; Cellular Component: plasmodesma (GO:0009506);; Cellular Component: membrane (GO:0016020);; Molecul…	K02966|3e-39|pop:POPTR_556400|hypothetical protein	40S ribosomal protein S19-1 GN=RPS19A OS=Arabidopsis thaliana (Mouse-ear cress) PE=2 SV=1	40S ribosomal protein S19 [Zea mays]	1:74213414-74215658	2165	-	270	113	322	108	259.718	111.1	244.754	131.006	7.45448	3.19174	7.02604	3.75929
putative_3710	--	--	Cellular Component: plant-type vacuole (GO:0000325);; Molecular Function: calcium ion binding (GO:0005509);; Cellular Component: vacuolar membrane (GO:0005774);; Cellular Component: plasma membrane (GO:0005886);; Cellular Component: integral to membrane (GO:0016021);; Biological Process: cellular component organization (GO:0016043);; Biological Process: macromolecule metabolic process (GO:0043170…	--	Proline-rich receptor-like protein kinase PERK1 GN=PERK1 OS=Arabidopsis thaliana (Mouse-ear cress) PE=1 SV=1	unknown [Zea mays]	3:3692299-3693718	1116	-	88	56	433	28	84.792	54.5711	328.749	33.1028	5.27471	3.4015	20.4574	2.05823
putative_3711	--	--	--	--	--	hypothetical protein SORBIDRAFT_05g001370 [Sorghum bicolor]	3:4571990-4573601	906	-	2	1	49	18	1.92744	0.990898	37.2876	21.8785	0.156467	0.0806485	3.02823	1.77491
putative_3712	--	--	Molecular Function: motor activity (GO:0003774);; Molecular Function: amidase activity (GO:0004040);; Molecular Function: ATP binding (GO:0005524);; Cellular Component: cytosol (GO:0005829);; Biological Process: indoleacetic acid biosynthetic process (GO:0009684);; Biological Process: leaf morphogenesis (GO:0009965);; Cellular Component: myosin complex (GO:0016459);; Molecular Function: carbon-ni…	--	Amidase 1 GN=F7G19.15 OS=Arabidopsis thaliana (Mouse-ear cress) PE=1 SV=1	uncharacterized protein LOC100279311 [Zea mays]	3:6099728-6101500	1521	-	96	145	95	88	92.2794	143.192	72.274	106.349	3.95707	6.1487	3.0999	4.55882
putative_3714	--	--	Molecular Function: nucleotide binding (GO:0000166);; Molecular Function: protein binding (GO:0005515);; Cellular Component: nucleus (GO:0005634);; Biological Process: regulation of transcription, DNA-dependent (GO:0006355);; Biological Process: chromatin modification (GO:0016568);; Biological Process: negative regulation of gene expression, epigenetic (GO:0045814);;	K11293|2e-35|zma:732736|HIRA	Protein HIRA OS=Zea mays (Maize) PE=1 SV=1	protein HIRA [Zea mays]	3:6413327-6416527	2888	-	13	2	143	90	12.5277	1.98102	108.267	108.255	0.262227	0.0414942	3.86041	4.05314
putative_3715	--	--	Biological Process: protein peptidyl-prolyl isomerization (GO:0000413);; Molecular Function: peptidyl-prolyl cis-trans isomerase activity (GO:0003755);; Molecular Function: protein serine/threonine kinase activity (GO:0004674);; Molecular Function: ATP binding (GO:0005524);; Biological Process: protein folding (GO:0006457);; Biological Process: protein phosphorylation (GO:0006468);; Biological Pr…	--	Putative serine/threonine-protein kinase-like protein CCR3 (Precursor) GN=F27K19.130 OS=Arabidopsis thaliana (Mouse-ear cress) PE=2 SV=1	hypothetical protein SORBIDRAFT_09g002330 [Sorghum bicolor]	3:6417122-6418438	958	-	1	0	69	35	0.963722	0	52.507	42.5415	0.0727405	0	3.96473	3.20904
putative_3716	--	--	Molecular Function: sucrose alpha-glucosidase activity (GO:0004575);; Molecular Function: protein binding (GO:0005515);; Cellular Component: cell wall (GO:0005618);; Cellular Component: nucleus (GO:0005634);; Cellular Component: vacuole (GO:0005773);; Cellular Component: cytosol (GO:0005829);; Cellular Component: plasma membrane (GO:0005886);; Biological Process: sucrose catabolic process (GO:000…	--	Alkaline/neutral invertase CINV1 GN=CINV1 OS=Arabidopsis thaliana (Mouse-ear cress) PE=1 SV=1	TPA: hypothetical protein ZEAMMB73_700256 [Zea mays]	3:6640579-6643377	1946	-	5	0	173	103	4.81861	0	131.648	123.978	0.16295	0	4.28731	4.07377
putative_3717	--	--	Molecular Function: nucleic acid binding (GO:0003676);; Cellular Component: mitochondrion (GO:0005739);; Molecular Function: protein dimerization activity (GO:0046983);;	--	Putative AC transposase OS=Zea mays (Maize) PE=2 SV=2	uncharacterized protein LOC100193801 [Zea mays]	3:6780082-6782917	2035	-	2	0	1	0	1.54351	0	0.574632	0	0.0474706	0	0.0176757	0
putative_3718	--	--	Cellular Component: mitochondrion (GO:0005739);; Cellular Component: vacuole (GO:0005773);; Cellular Component: membrane (GO:0016020);; Cellular Component: cell part (GO:0044464);;	--	Glycine-rich cell wall structural protein 1 (Precursor) GN=GRP-1 OS=Petunia hybrida (Petunia) PE=1 SV=1	hypothetical protein SORBIDRAFT_03g003300 [Sorghum bicolor]	3:7675887-7689938	2618	-	116	74	50	70	111.481	72.9752	37.9042	84.1846	4.73327	3.10258	1.60969	3.57309
putative_372	--	--	Biological Process: response to molecule of bacterial origin (GO:0002237);; Biological Process: respiratory burst involved in defense response (GO:0002679);; Molecular Function: sequence-specific DNA binding transcription factor activity (GO:0003700);; Molecular Function: protein binding (GO:0005515);; Cellular Component: nucleus (GO:0005634);; Biological Process: regulation of transcription, DNA…	--	Probable WRKY transcription factor 2 GN=WRKY2 OS=Arabidopsis thaliana (Mouse-ear cress) PE=2 SV=1	hypothetical protein SORBIDRAFT_01g032120 [Sorghum bicolor]	1:75151727-75161921	888	-	26	11	42	11	24.9538	10.7475	31.8639	13.0961	2.08008	0.89827	2.65724	1.09093
putative_3720	--	--	--	--	--	hypothetical protein ZEAMMB73_043616 [Zea mays]	3:7954168-7957485	1569	-	178	131	163	146	171.009	128.859	123.972	176.939	7.50211	5.53189	5.22592	7.70664
putative_3721	--	--	--	--	--	unknown [Zea mays]	3:7958359-7959599	1141	-	8	10	8	6	7.70978	9.90898	6.08777	7.29282	0.466625	0.60089	0.368572	0.441176
putative_3722	[R]	General function prediction only	Molecular Function: nucleotide binding (GO:0000166);; Cellular Component: nucleus (GO:0005634);; Cellular Component: vacuolar membrane (GO:0005774);; Cellular Component: Golgi apparatus (GO:0005794);; Cellular Component: plasma membrane (GO:0005886);; Biological Process: response to oxidative stress (GO:0006979);; Biological Process: organelle organization (GO:0006996);; Biological Process: respo…	--	Ras-related protein Rab7 OS=Glycine max (Soybean) PE=2 SV=1	hypothetical protein ZEAMMB73_911919 [Zea mays]	3:8587425-8592155	2913	-	4	0	129	88	3.84518	0	97.4043	105.746	0.125071	0	2.93104	3.09124
putative_3723	--	--	Molecular Function: protein serine/threonine kinase activity (GO:0004674);; Molecular Function: protein serine/threonine/tyrosine kinase activity (GO:0004712);; Molecular Function: non-membrane spanning protein tyrosine kinase activity (GO:0004715);; Molecular Function: ATP binding (GO:0005524);; Biological Process: protein phosphorylation (GO:0006468);; Biological Process: signal transduction (G…	--	Serine/threonine-protein kinase HT1 GN=HT1 OS=Arabidopsis thaliana (Mouse-ear cress) PE=1 SV=1	TPA: putative protein kinase superfamily protein [Zea mays]	3:10172196-10174280	610	-	1	1	0	4	0.963722	0.990898	0	4.7373	0.137215	0.141728	0	0.67373
putative_3724	--	--	Biological Process: rRNA processing (GO:0006364);; Biological Process: regulation of translation (GO:0006417);; Cellular Component: chloroplast (GO:0009507);; Cellular Component: plastid chromosome (GO:0009508);; Biological Process: chloroplast relocation (GO:0009902);; Biological Process: leaf morphogenesis (GO:0009965);; Biological Process: thylakoid membrane organization (GO:0010027);; Biologi…	--	--	unknown [Zea mays]	3:12748398-12750834	1515	-	1256	1092	648	941	1210.44	1082.06	493.109	1143.76	52.1451	46.679	21.2478	49.2557
putative_3725	--	--	Molecular Function: catalytic activity (GO:0003824);; Biological Process: macromolecule metabolic process (GO:0043170);; Biological Process: primary metabolic process (GO:0044238);; Molecular Function: organic cyclic compound binding (GO:0097159);;	--	Putative Pol polyprotein from transposon element Bs1 OS=Zea mays (Maize) PE=4 SV=1	hypothetical protein ZEAMMB73_096396 [Zea mays]	3:13485987-13500702	1233	-	66	65	0	1	63.6057	64.4084	0	1.21547	3.50094	3.55136	0	0.0668716
putative_373	--	--	Molecular Function: GTPase activity (GO:0003924);; Molecular Function: GTP binding (GO:0005525);; Cellular Component: vacuolar membrane (GO:0005774);; Cellular Component: endoplasmic reticulum membrane (GO:0005789);; Cellular Component: plasma membrane (GO:0005886);; Biological Process: GTP catabolic process (GO:0006184);; Biological Process: protein targeting to membrane (GO:0006612);; Biologica…	--	Protein ROOT HAIR DEFECTIVE 3 GN=B1112D09.4 OS=Oryza sativa subsp. japonica (Rice) PE=2 SV=1	TPA: hypothetical protein ZEAMMB73_555367 [Zea mays]	1:76668215-76668944	229	-	0	8	17	8	0	7.92718	12.9365	9.28826	0	31.269	49.0185	32.9907
putative_3730	--	--	--	--	--	TPA: hypothetical protein ZEAMMB73_445200 [Zea mays]	3:16890430-16891302	506	-	16	17	24	8	15.322	16.6096	17.683	9.47174	2.96763	3.23705	3.42841	1.8317
putative_3732	--	--	Molecular Function: CAAX-protein geranylgeranyltransferase activity (GO:0004662);; Cellular Component: CAAX-protein geranylgeranyltransferase complex (GO:0005953);; Biological Process: response to water deprivation (GO:0009414);; Biological Process: response to auxin stimulus (GO:0009733);; Biological Process: negative regulation of abscisic acid mediated signaling pathway (GO:0009788);; Biologic…	K11713|2e-40|sbi:SORBI_03g006060|hypothetical protein	Geranylgeranyl transferase type-1 subunit beta GN=F12L6 OS=Arabidopsis thaliana (Mouse-ear cress) PE=1 SV=1	hypothetical protein SORBIDRAFT_03g006060 [Sorghum bicolor]	3:17435729-17442115	552	-	42	51	28	33	40.4763	50.5358	21.3072	40.1105	6.76193	8.48772	3.56267	6.69188
putative_3733	--	--	Molecular Function: nucleic acid binding (GO:0003676);; Cellular Component: plastid (GO:0009536);; Molecular Function: protein dimerization activity (GO:0046983);;	--	Putative AC9 transposase OS=Zea mays (Maize) PE=4 SV=1	TPA: hypothetical protein ZEAMMB73_811166 [Zea mays]	3:18133127-18156107	1071	-	43	35	8	26	40.7377	33.7998	5.89033	30.7399	3.57277	2.64438	0.394335	2.63317
putative_3735	--	--	Cellular Component: extracellular region (GO:0005576);; Cellular Component: nucleus (GO:0005634);; Cellular Component: plasma membrane (GO:0005886);; Molecular Function: zinc ion binding (GO:0008270);; Molecular Function: transferase activity (GO:0016740);;	--	Probable protein S-acyltransferase 7 GN=PAT07 OS=Arabidopsis thaliana (Mouse-ear cress) PE=1 SV=1	hypothetical protein SORBIDRAFT_02g029440 [Sorghum bicolor]	3:21595891-21597475	1004	-	6	2	0	10	5.78233	1.9818	0	12.1547	0.410921	0.141156	0	0.863282
putative_3737	--	--	Molecular Function: RNA polymerase II transcription cofactor activity (GO:0001104);; Biological Process: regulation of transcription from RNA polymerase II promoter (GO:0006357);; Cellular Component: mediator complex (GO:0016592);;	--	Mediator of RNA polymerase II transcription subunit 22a GN=F3O9.23 OS=Arabidopsis thaliana (Mouse-ear cress) PE=1 SV=1	surfeit locus protein 5 [Zea mays]	3:21917560-21919123	561	-	13	14	0	0	12.5284	13.8726	0	0	2.03816	2.26862	0	0
putative_3744	--	--	Cellular Component: membrane (GO:0016020);;	--	--	Zinc finger MYM-type protein [Medicago truncatula]	3:33107341-33108201	722	-	27	39	19	12	26.0205	38.645	14.4585	14.5856	2.88252	4.29624	1.60262	1.61435
putative_3745	--	--	Cellular Component: mitochondrion (GO:0005739);;	--	--	hypothetical protein ZEAMMB73_078814, partial [Zea mays]	3:33647826-33648470	523	-	11	0	33	14	10.6009	0	25.1121	17.0166	1.93903	0	4.59767	3.10798
putative_3750	--	--	Molecular Function: DNA binding (GO:0003677);; Biological Process: DNA repair (GO:0006281);; Biological Process: chromosome segregation (GO:0007059);; Biological Process: meiosis I (GO:0007127);; Cellular Component: intracellular membrane-bounded organelle (GO:0043231);; Biological Process: cellular biosynthetic process (GO:0044249);; Biological Process: chromosome organization (GO:0051276);; Bio…	--	Tubby-like F-box protein 1 GN=TULP1 OS=Arabidopsis thaliana (Mouse-ear cress) PE=2 SV=1	hypothetical protein ZEAMMB73_218731 [Zea mays]	3:36004812-36009079	3603	-	7	132	3	0	6.74606	129.808	1.52194	0	0.161254	2.90248	0.0437557	0
putative_3753	[D]	Cell cycle control, cell division, chromosome partitioning	Biological Process: regulation of cyclin-dependent protein kinase activity (GO:0000079);; Biological Process: double-strand break repair via homologous recombination (GO:0000724);; Biological Process: developmental process involved in reproduction (GO:0003006);; Cellular Component: nucleus (GO:0005634);; Cellular Component: cytoplasm (GO:0005737);; Biological Process: mitosis (GO:0007067);; Biolo…	K06627|0.0|sbi:SORBI_03g010940|hypothetical protein	Cyclin-A1-1 OS=Oryza sativa subsp. japonica (Rice) PE=2 SV=1	unknown [Zea mays]	3:41183263-41191791	1130	-	84	44	70	25	80.9527	43.5995	53.268	30.3868	4.95862	2.67585	3.26389	1.86038
putative_3754	--	--	Molecular Function: nucleotide binding (GO:0000166);; Biological Process: DNA methylation (GO:0006306);; Biological Process: regulation of transcription from RNA polymerase II promoter (GO:0006357);; Biological Process: production of siRNA involved in RNA interference (GO:0030422);; Biological Process: regulation of DNA-dependent transcription, elongation (GO:0032784);;	--	Probable RNA helicase SDE3 GN=SDE3 OS=Arabidopsis thaliana (Mouse-ear cress) PE=1 SV=1	hypothetical protein ZEAMMB73_452233 [Zea mays]	3:41458594-41459838	879	-	36	42	36	38	34.5824	40.8774	27.3069	45.4136	2.92191	3.46312	2.30822	3.83446
putative_3755	--	--	Cellular Component: membrane (GO:0016020);; Cellular Component: cytoplasmic membrane-bounded vesicle (GO:0016023);; Molecular Function: kinase activity (GO:0016301);; Biological Process: phosphorylation (GO:0016310);;	--	Protein STRUBBELIG-RECEPTOR FAMILY 2 (Precursor) GN=SRF2 OS=Arabidopsis thaliana (Mouse-ear cress) PE=2 SV=1	putative STRUBBELIG family receptor protein kinase [Zea mays]	3:43929987-43933479	1746	-	0	0	65	49	0	0	49.4631	59.558	0	0	1.80919	2.25203
putative_3757	--	--	--	--	--	hypothetical protein SORBIDRAFT_04g030080 [Sorghum bicolor]	3:46512756-46515696	1957	-	1	0	29	21	0.963722	0	21.5312	24.5516	0.0309683	0	0.691999	0.788739
putative_3758	--	--	Cellular Component: mitochondrion (GO:0005739);;	--	--	hypothetical protein [Oryza sativa Japonica Group]	3:46541381-46541901	427	-	8	11	0	0	7.70978	10.8999	0	0	2.05604	2.93174	0	0
putative_3759	--	--	--	--	Proline-rich receptor-like protein kinase PERK9 GN=PERK9 OS=Arabidopsis thaliana (Mouse-ear cress) PE=2 SV=1	TPA: hypothetical protein ZEAMMB73_833652 [Zea mays]	3:46844534-46845548	639	-	0	0	0	0	0	0	0	0	0	0	0	0
putative_376	--	--	Biological Process: fatty acid catabolic process (GO:0009062);;	--	--	TPA: hypothetical protein ZEAMMB73_535980 [Zea mays]	1:82166792-82167265	288	-	5	12	6	15	4.81861	11.8908	4.56583	18.2321	3.81348	9.65361	3.62828	14.2457
putative_3764	--	--	--	--	--	TPA: hypothetical protein ZEAMMB73_053697, partial [Zea mays]	3:53685958-53690110	1138	-	0	1	42	12	0	0.990898	31.9584	14.5856	0	0.0602852	1.94117	0.885226
putative_3765	--	--	--	--	Pistil-specific extensin-like protein (Precursor) OS=Nicotiana tabacum (Common tobacco) PE=2 SV=1	uncharacterized protein LOC100275386 [Zea mays]	3:55247342-55249515	742	-	22	22	22	21	21.2019	21.7998	16.7414	25.5249	2.25918	2.33081	1.78488	2.7175
putative_3769	--	--	--	--	--	PREDICTED: uncharacterized protein LOC101776702 [Setaria italica]	3:60339560-60346451	807	-	13	33	3	5	11.9051	32.1009	1.88493	5.48093	1.32937	3.53459	0.210601	0.611475
putative_3774	--	--	Biological Process: polysaccharide biosynthetic process (GO:0000271);; Molecular Function: protein binding (GO:0005515);; Molecular Function: ATP binding (GO:0005524);; Cellular Component: plasma membrane (GO:0005886);; Biological Process: ATP catabolic process (GO:0006200);; Biological Process: regulation of cell size (GO:0008361);; Biological Process: response to nematode (GO:0009624);; Biologi…	--	ABC transporter B family member 19 GN=MLD15.2 OS=Arabidopsis thaliana (Mouse-ear cress) PE=1 SV=1	Os04g0642000 [Oryza sativa Japonica Group]	3:64559128-64562051	1008	-	2	0	18	10	1.15215	0	12.986	11.4528	0.0814629	0	0.918518	0.809317
putative_3775	--	--	--	--	Leucine-rich repeat extensin-like protein 3 (Precursor) GN=LRX3 OS=Arabidopsis thaliana (Mouse-ear cress) PE=1 SV=1	TPA: hypothetical protein ZEAMMB73_923697 [Zea mays]	3:66435987-66441446	2135	-	35	8	0	9	33.0534	7.92718	0	10.0265	1.1403	0.268124	0	0.382661
putative_3778	[J]	Translation, ribosomal structure and biogenesis	Cellular Component: ribonucleoprotein complex (GO:0030529);;	--	60S ribosomal protein L23 GN=RPL23 OS=Nicotiana tabacum (Common tobacco) PE=2 SV=1	uncharacterized protein LOC100276444 [Zea mays]	3:69211749-69215846	1949	-	0	0	47	10	0	0	35.7656	12.1547	0	0	1.1548	0.392284
putative_378	--	--	Cellular Component: nucleus (GO:0005634);; Cellular Component: endosome (GO:0005768);; Cellular Component: Golgi apparatus (GO:0005794);; Cellular Component: trans-Golgi network (GO:0005802);; Molecular Function: methyltransferase activity (GO:0008168);; Biological Process: trichoblast differentiation (GO:0010054);; Biological Process: methylation (GO:0032259);;	--	Probable methyltransferase PMT16 GN=At2g45750 OS=Arabidopsis thaliana (Mouse-ear cress) PE=3 SV=1	hypothetical protein ZEAMMB73_443319 [Zea mays]	1:83183883-83185940	1914	-	227	161	122	58	218.765	159.535	92.8385	70.4973	7.20796	5.26195	3.05941	2.32216
putative_3781	--	--	--	--	--	TPA: hypothetical protein ZEAMMB73_020362 [Zea mays]	3:73814900-73815280	303	-	6	19	0	0	5.78233	18.8271	0	0	3.77481	12.5516	0	0
putative_3784	--	--	--	--	--	hypothetical protein SORBIDRAFT_05g011225 [Sorghum bicolor]	3:76209737-76211154	1021	-	11	1	0	2	10.6009	0.990898	0	2.43094	0.737418	0.0690818	0	0.169006
putative_3786	--	--	--	--	--	hypothetical protein [Zea mays]	3:79739614-79742697	1828	-	18	0	72	5	17.347	0	54.7899	6.07735	0.602075	0	1.90198	0.210873
putative_3788	--	--	Molecular Function: sequence-specific DNA binding transcription factor activity (GO:0003700);; Molecular Function: protein binding (GO:0005515);; Cellular Component: nucleus (GO:0005634);; Cellular Component: endoplasmic reticulum (GO:0005783);; Biological Process: DNA metabolic process (GO:0006259);; Biological Process: transcription, DNA-dependent (GO:0006351);; Biological Process: regulation o…	--	Homeobox-leucine zipper protein TF1 OS=Oryza sativa subsp. japonica (Rice) PE=2 SV=1	uncharacterized protein LOC100276760 precursor [Zea mays]	3:82015108-82018659	2196	-	124	128	60	33	119.502	125.844	45.6583	38.8951	3.7665	4.03699	1.57715	1.32441
putative_379	--	--	Molecular Function: DNA binding (GO:0003677);; Molecular Function: RNA binding (GO:0003723);; Molecular Function: protein binding (GO:0005515);; Cellular Component: nucleus (GO:0005634);; Cellular Component: mitochondrion (GO:0005739);; Cellular Component: cytosol (GO:0005829);; Biological Process: vernalization response (GO:0010048);; Biological Process: negative regulation of short-day photoper…	--	KH domain-containing protein At4g26480 GN=At4g26480 OS=Arabidopsis thaliana (Mouse-ear cress) PE=2 SV=1	hypothetical protein [Zea mays]	1:84608315-84609339	920	-	11	14	41	20	10.601	13.8726	31.1998	24.3094	0.843421	1.10652	2.48332	1.93285
putative_3790	--	--	--	--	--	TPA: hypothetical protein ZEAMMB73_906786 [Zea mays]	3:86197413-86321293	391	-	2	2	225	0	1.92744	0.990898	170.458	0	0.71535	0.372144	63.0234	0
putative_3793	--	--	--	--	Leucine-rich repeat extensin-like protein 5 (Precursor) GN=LRX5 OS=Arabidopsis thaliana (Mouse-ear cress) PE=2 SV=2	uncharacterized protein LOC100272394 precursor [Zea mays]	3:90163816-90165660	1215	-	23	18	17	4	22.1656	17.8362	12.9365	4.86188	1.24204	1.00123	0.725102	0.272311
putative_3794	--	--	--	--	--	unknown [Zea mays]	3:94132463-94134782	1192	-	0	0	47	37	0	0	35.0047	44.9724	0	0	2.20163	3.86961
putative_3796	--	--	Cellular Component: exocyst (GO:0000145);; Cellular Component: plasma membrane (GO:0005886);; Biological Process: exocytosis (GO:0006887);; Biological Process: actin filament organization (GO:0007015);; Cellular Component: plasmodesma (GO:0009506);; Biological Process: protein transport (GO:0015031);; Biological Process: vesicle docking (GO:0048278);;	--	Exocyst complex component 5 GN=OSJNBb0001P17 OS=Oryza sativa subsp. japonica (Rice) PE=2 SV=1	hypothetical protein SORBIDRAFT_08g008650 [Sorghum bicolor]	3:99253764-99255204	1172	-	535	392	411	377	515.592	388.432	312.759	458.232	30.1922	22.7886	18.3203	26.8208
putative_3797	--	--	Cellular Component: exocyst (GO:0000145);; Cellular Component: plasma membrane (GO:0005886);; Biological Process: exocytosis (GO:0006887);; Biological Process: actin filament organization (GO:0007015);; Cellular Component: plasmodesma (GO:0009506);; Biological Process: protein transport (GO:0015031);; Biological Process: vesicle docking (GO:0048278);;	--	Exocyst complex component 5 GN=OSJNBb0001P17 OS=Oryza sativa subsp. japonica (Rice) PE=2 SV=1	hypothetical protein SORBIDRAFT_08g008650 [Sorghum bicolor]	3:99272168-99273022	592	-	21	14	17	10	19.3547	13.0922	12.3199	11.9327	2.88813	1.96298	1.83982	1.7785
putative_3798	--	--	--	--	--	unknown [Zea mays]	3:103553165-103565176	1826	-	81	89	1	4	78.0615	88.1899	0.760971	4.86188	3.66684	4.66225	0.0603111	0.384927
putative_3799	--	--	Molecular Function: nucleic acid binding (GO:0003676);; Molecular Function: zinc ion binding (GO:0008270);;	--	--	hypothetical protein [Zea mays]	3:106562849-106567145	382	-	0	0	9	7	0	0	6.84874	8.50829	0	0	2.32982	2.87964
putative_38	--	--	Biological Process: RNA methylation (GO:0001510);; Molecular Function: structural constituent of ribosome (GO:0003735);; Cellular Component: nucleolus (GO:0005730);; Cellular Component: vacuolar membrane (GO:0005774);; Cellular Component: endoplasmic reticulum (GO:0005783);; Cellular Component: Golgi apparatus (GO:0005794);; Biological Process: translation (GO:0006412);; Cellular Component: plasm…	K02875|2e-14|sbi:SORBI_02g031930|hypothetical protein	60S ribosomal protein L14-1 GN=RPL14A OS=Arabidopsis thaliana (Mouse-ear cress) PE=2 SV=1	PREDICTED: 60S ribosomal protein L14-1-like isoform X2 [Setaria italica]	1:24789941-24792082	511	+	2	7	14	3	0.96375	5.94547	10.6536	2.43097	0.183485	1.13886	2.03032	0.462121
putative_380	--	--	Molecular Function: RNA binding (GO:0003723);; Cellular Component: plastid (GO:0009536);;	--	--	hypothetical protein ZEAMMB73_387986 [Zea mays]	1:87592059-87593584	521	-	6	4	38	51	5.78233	3.96359	28.9169	61.989	1.06462	0.734075	5.32919	11.3964
putative_3800	--	--	Molecular Function: DNA binding (GO:0003677);; Molecular Function: transposase activity (GO:0004803);; Biological Process: transposition, DNA-mediated (GO:0006313);; Molecular Function: zinc ion binding (GO:0008270);;	--	--	transposon protein, putative, Mutator sub-class [Oryza sativa Japonica Group]	3:109714511-109715815	1135	-	2	9	0	0	1.92744	8.91808	0	0	0.117419	0.544344	0	0
putative_3801	--	--	--	--	--	hypothetical protein SORBIDRAFT_04g016651 [Sorghum bicolor]	3:111803000-111803382	296	-	0	0	0	0	0	0	0	0	0	0	0	0
putative_3802	--	--	Molecular Function: magnesium ion binding (GO:0000287);; Molecular Function: ketol-acid reductoisomerase activity (GO:0004455);; Molecular Function: copper ion binding (GO:0005507);; Cellular Component: cell wall (GO:0005618);; Cellular Component: mitochondrion (GO:0005739);; Biological Process: gluconeogenesis (GO:0006094);; Biological Process: glycolysis (GO:0006096);; Biological Process: purin…	K00053|4e-48|zma:100382989|hypothetical protein LOC100382989	Ketol-acid reductoisomerase, chloroplastic (Precursor) GN=OJ1735_C10.18 OS=Oryza sativa subsp. japonica (Rice) PE=1 SV=1	uncharacterized protein LOC100382989 [Zea mays]	3:113642369-113647024	3085	-	2140	668	1127	771	2062.16	661.787	857.528	936.64	40.6101	13.0408	16.889	18.4423
putative_3805	--	--	Molecular Function: DNA binding (GO:0003677);; Molecular Function: peroxidase activity (GO:0004601);; Biological Process: DNA recombination (GO:0006310);; Molecular Function: electron carrier activity (GO:0009055);; Cellular Component: plastid (GO:0009536);; Biological Process: electron transport chain (GO:0022900);;	--	Uncharacterized mitochondrial protein AtMg00300 GN=AtMg00300 OS=Arabidopsis thaliana (Mouse-ear cress) PE=4 SV=1	PREDICTED: uncharacterized protein LOC101777861 [Setaria italica]	3:115303127-115303829	461	-	0	0	6	27	0	0	4.56583	32.8177	0	0	1.04894	7.51661
putative_3807	--	--	Cellular Component: mitochondrion (GO:0005739);; Cellular Component: ribosome (GO:0005840);; Molecular Function: hydrolase activity, acting on ester bonds (GO:0016788);;	--	--	simiar to ribosomal protein [Oryza sativa Japonica Group]	3:119173519-119174507	621	-	115	15	8	3	110.041	14.1626	5.66139	3.02476	25.2072	3.073	0.784668	0.418465
putative_3808	--	--	Cellular Component: nucleus (GO:0005634);; Biological Process: regulation of transcription, DNA-dependent (GO:0006355);; Biological Process: response to abscisic acid stimulus (GO:0009737);;	K11644|3e-73|sbi:SORBI_09g000200|hypothetical protein	Paired amphipathic helix protein Sin3-like 3 GN=F3I6.12 OS=Arabidopsis thaliana (Mouse-ear cress) PE=1 SV=3	TPA: hypothetical protein ZEAMMB73_922770 [Zea mays]	3:120346317-120347897	1258	-	77	102	80	51	73.6618	100.168	60.3722	61.1817	3.95704	5.39017	3.24404	3.28521
putative_3809	--	--	--	K11644|5e-45|sbi:SORBI_09g000200|hypothetical protein	--	TPA: hypothetical protein ZEAMMB73_922770 [Zea mays]	3:120353435-120355942	1155	-	93	106	55	51	89.3579	104.65	41.8318	60.9218	5.41917	6.2693	3.33911	3.83298
putative_381	--	--	--	--	--	PREDICTED: uncharacterized protein LOC101754525 [Setaria italica]	1:89102263-89102715	341	-	22	18	0	0	21.2019	17.8362	0	0	9.58728	8.18333	0	0
putative_3810	[U]	Intracellular trafficking, secretion, and vesicular transport	Cellular Component: nucleus (GO:0005634);; Cellular Component: cytoplasm (GO:0005737);; Biological Process: protein import into nucleus (GO:0006606);; Biological Process: intracellular protein transport (GO:0006886);; Molecular Function: protein transporter activity (GO:0008565);; Cellular Component: intracellular part (GO:0044424);;	--	Importin subunit alpha-1b OS=Oryza sativa subsp. japonica (Rice) PE=1 SV=2	uncharacterized protein LOC100191665 [Zea mays]	3:121425827-121427681	1084	-	1	0	1	4	0.96371	0	0.000346245	4.86188	0.0621638	0	2.72104e-05	0.381679
putative_3811	--	--	--	--	--	TPA: hypothetical protein ZEAMMB73_102504 [Zea mays]	3:122498604-122499367	653	-	23	10	59	30	22.1656	9.90898	44.8973	36.4641	2.84441	1.27681	5.76534	4.67448
putative_3812	--	--	Cellular Component: mitochondrion (GO:0005739);;	--	--	uncharacterized protein LOC100276223 [Zea mays]	3:123405986-123407529	1241	-	44	33	19	18	42.4038	32.6996	14.4585	21.8785	2.31572	1.78888	0.789818	1.19429
putative_3813	[U]	Intracellular trafficking, secretion, and vesicular transport	Biological Process: protein import into nucleus, docking (GO:0000059);; Cellular Component: nuclear pore (GO:0005643);; Molecular Function: Ran GTPase binding (GO:0008536);; Molecular Function: protein transporter activity (GO:0008565);; Cellular Component: chloroplast (GO:0009507);; Biological Process: plant-type cell wall cellulose metabolic process (GO:0052541);; Biological Process: cell wall …	K14293|2e-43|sbi:SORBI_08g018670|hypothetical protein	--	TPA: hypothetical protein ZEAMMB73_372195 [Zea mays]	3:124014159-124015368	613	-	20	60	0	0	19.2744	59.4539	0	0	2.72348	8.43891	0	0
putative_3816	--	--	--	--	--	hypothetical protein SORBIDRAFT_08g019125 [Sorghum bicolor]	3:125419081-125422466	1609	-	293	153	370	208	281.407	150.616	281.56	251.602	11.4619	6.31974	11.4572	10.263
putative_3817	--	--	--	--	Probable sodium/metabolite cotransporter BASS5, chloroplastic (Precursor) OS=Oryza sativa subsp. japonica (Rice) PE=2 SV=1	bile acid sodium symporter [Zea mays]	3:125687186-125687717	425	-	24	30	2	2	23.1293	29.7269	1.52194	2.43094	6.22754	8.07333	0.410359	0.653108
putative_3818	--	--	Molecular Function: diacylglycerol O-acyltransferase activity (GO:0004144);; Biological Process: metabolic process (GO:0008152);; Molecular Function: transferase activity, transferring acyl groups other than amino-acyl groups (GO:0016747);; Biological Process: triglyceride biosynthetic process (GO:0019432);;	K14457|1e-36|osa:4340911|Os06g0326700	Diacylglycerol O-acyltransferase 2 GN=DGAT2 OS=Arabidopsis thaliana (Mouse-ear cress) PE=2 SV=1	hypothetical protein ZEAMMB73_897295 [Zea mays]	3:126771226-126775880	1182	-	20	40	30	73	19.2745	39.636	22.8291	88.606	3.14909	6.70622	1.60315	6.21916
putative_3822	--	--	Molecular Function: nucleic acid binding (GO:0003676);; Molecular Function: zinc ion binding (GO:0008270);;	--	--	mutator-like transposase [Zea mays]	3:129167763-129168850	886	-	98	131	115	92	94.4448	129.808	87.5117	111.823	7.89621	10.8818	7.31976	9.34292
putative_3825	--	--	--	--	--	hypothetical protein OsJ_02038 [Oryza sativa Japonica Group]	3:131089261-131092930	3033	-	7	6	110	90	5.78234	4.95449	83.479	108.577	0.235831	0.202329	2.02867	2.78574
putative_3826	--	--	Biological Process: karyogamy (GO:0000741);; Molecular Function: protein binding (GO:0005515);; Cellular Component: nucleolus (GO:0005730);; Biological Process: rRNA processing (GO:0006364);; Biological Process: embryo sac egg cell differentiation (GO:0009560);; Cellular Component: small-subunit processome (GO:0032040);;	--	Probable U3 small nucleolar RNA-associated protein 11 OS=Oryza sativa subsp. japonica (Rice) PE=2 SV=2	U3 small nucleolar RNA-associated protein 11 [Zea mays]	3:131100714-131101797	901	-	13	20	31	29	12.5284	19.818	23.5901	35.2486	1.02447	1.6248	1.92984	2.88047
putative_3828	--	--	--	--	--	hypothetical protein ZEAMMB73_817460 [Zea mays]	3:141685271-141687521	1816	-	38	30	34	36	35.659	29.7269	25.114	43.7569	1.34925	1.04066	1.34995	2.33757
putative_3830	--	--	Molecular Function: DNA binding (GO:0003677);; Cellular Component: plastid (GO:0009536);; Molecular Function: protein dimerization activity (GO:0046983);;	--	Putative AC transposase OS=Zea mays (Maize) PE=2 SV=2	hAT family dimerisation domain containing protein [Oryza sativa Japonica Group]	3:146217155-146218076	734	-	0	1	84	75	0	0.990898	63.9216	91.1603	0	0.107592	6.92058	9.85552
putative_3834	--	--	Biological Process: cytokinesis by cell plate formation (GO:0000911);; Molecular Function: microtubule motor activity (GO:0003777);; Molecular Function: ATP binding (GO:0005524);; Cellular Component: kinesin complex (GO:0005871);; Cellular Component: microtubule (GO:0005874);; Biological Process: microtubule-based movement (GO:0007018);; Molecular Function: microtubule binding (GO:0008017);; Biol…	K10395|1e-73|sbi:SORBI_04g028210|hypothetical protein	--	hypothetical protein ZEAMMB73_400691 [Zea mays]	3:148215114-148217319	1396	-	12	18	0	0	11.5647	17.8362	0	0	0.548503	0.847238	0	0
putative_3835	--	--	--	--	--	TPA: putative calcium-dependent protein kinase family protein [Zea mays]	3:150398845-150399980	727	-	0	3	4	11	0	2.97269	3.04389	13.3702	0	0.327226	0.334081	1.46531
putative_3836	--	--	Molecular Function: sulfotransferase activity (GO:0008146);; Biological Process: response to abiotic stimulus (GO:0009628);; Biological Process: jasmonic acid metabolic process (GO:0009694);; Biological Process: response to cytokinin stimulus (GO:0009735);; Biological Process: hormone-mediated signaling pathway (GO:0009755);; Biological Process: flavonoid metabolic process (GO:0009812);; Biologic…	--	Cytosolic sulfotransferase 5 GN=T14D3.10 OS=Arabidopsis thaliana (Mouse-ear cress) PE=1 SV=1	uncharacterized protein LOC100273019 [Zea mays]	3:150609300-150611296	1256	-	2	5	6	3	1.92744	4.95449	4.56583	3.64641	0.10374	0.267121	0.245813	0.196174
putative_3837	[Z]	Cytoskeleton	Biological Process: maltose metabolic process (GO:0000023);; Molecular Function: DNA binding (GO:0003677);; Molecular Function: sequence-specific DNA binding transcription factor activity (GO:0003700);; Molecular Function: motor activity (GO:0003774);; Molecular Function: actin binding (GO:0003779);; Molecular Function: enzyme inhibitor activity (GO:0004857);; Molecular Function: ATP binding (GO:…	--	Myosin-3 GN=F14I3.6 OS=Arabidopsis thaliana (Mouse-ear cress) PE=2 SV=1	hypothetical protein SORBIDRAFT_02g036390 [Sorghum bicolor]	3:150779755-150796567	2000	-	80	80	60	76	77.0978	79.2719	45.6582	92.3757	2.60651	2.95185	1.80847	3.78475
putative_3839	[L]	Replication, recombination and repair	Molecular Function: DNA binding (GO:0003677);; Molecular Function: RNA binding (GO:0003723);; Molecular Function: RNA-directed DNA polymerase activity (GO:0003964);; Molecular Function: aspartic-type endopeptidase activity (GO:0004190);; Biological Process: RNA-dependent DNA replication (GO:0006278);; Biological Process: DNA recombination (GO:0006310);; Biological Process: proteolysis (GO:0006508…	--	Uncharacterized mitochondrial protein AtMg00860 GN=AtMg00860 OS=Arabidopsis thaliana (Mouse-ear cress) PE=4 SV=1	putative gag-pol polyprotein [Zea mays]	3:152499350-152504915	5460	-	30	3	307	113	28.9117	2.97269	233.618	137.348	0.308279	0.031708	2.49116	1.46439
putative_384	--	--	Cellular Component: plastid (GO:0009536);;	--	--	unknown [Zea mays]	1:90790141-90793463	739	-	81	62	119	54	78.0615	61.4357	90.5556	65.6354	8.36571	6.60656	9.71013	7.02801
putative_3841	--	--	--	--	Chitin-binding lectin 1 (Precursor) OS=Solanum tuberosum (Potato) PE=1 SV=2	Uncharacterized protein TCM_004539 [Theobroma cacao]	3:153856460-153857146	598	-	0	0	13	4	0	0	9.89263	4.86188	0	0	1.45403	0.713221
putative_3842	--	--	--	--	--	TPA: hypothetical protein ZEAMMB73_811988 [Zea mays]	3:154805310-154806489	582	-	0	0	22	10	0	0	16.7414	12.1547	0	0	2.56874	1.8612
putative_3844	--	--	Cellular Component: plasma membrane (GO:0005886);; Cellular Component: chloroplast (GO:0009507);; Biological Process: response to symbiotic fungus (GO:0009610);; Biological Process: symbiosis, encompassing mutualism through parasitism (GO:0044403);;	--	60S ribosomal protein L3 GN=RPL3 OS=Oryza sativa subsp. japonica (Rice) PE=2 SV=2	putative leucine-rich repeat receptor-like protein kinase family protein [Zea mays]	3:159541633-159543053	446	-	5	12	0	0	4.81861	11.8908	0	0	1.17823	2.93037	0	0
putative_385	--	--	Biological Process: DNA metabolic process (GO:0006259);;	--	--	transposon protein, putative, Mariner sub-class [Oryza sativa Japonica Group]	1:94413149-94422288	2421	-	15	6	62	26	13.7418	5.05832	47.1059	30.3891	0.348599	0.128422	1.19513	0.770749
putative_3850	--	--	Molecular Function: nucleic acid binding (GO:0003676);; Cellular Component: intracellular membrane-bounded organelle (GO:0043231);; Cellular Component: cytoplasmic part (GO:0044444);;	--	--	MudrA [Zea mays]	3:168015701-168017367	1579	-	89	94	1	1	85.7713	93.1444	0.760971	1.21547	3.52132	3.82904	0.0312482	0.0498845
putative_3855	--	--	--	--	--	hypothetical protein [Zea mays]	3:172581264-172599015	429	-	41	19	26	19	39.5126	18.8271	19.7853	23.0939	10.4376	5.01564	5.23369	6.08756
putative_3856	--	--	Biological Process: carbohydrate metabolic process (GO:0005975);; Cellular Component: plastid (GO:0009536);; Biological Process: macromolecule metabolic process (GO:0043170);; Biological Process: cellular metabolic process (GO:0044237);;	--	--	TPA: hypothetical protein ZEAMMB73_961698 [Zea mays]	3:172898151-172899898	1173	-	2	22	0	1	0.963723	21.7998	0	1.21547	0.109582	1.83586	0	0.138083
putative_3857	[U]	Intracellular trafficking, secretion, and vesicular transport	Molecular Function: GTPase activity (GO:0003924);; Molecular Function: signal recognition particle binding (GO:0005047);; Molecular Function: GTP binding (GO:0005525);; Cellular Component: signal recognition particle receptor complex (GO:0005785);; Cellular Component: signal recognition particle, endoplasmic reticulum targeting (GO:0005786);; Biological Process: GTP catabolic process (GO:0006184)…	K13431|7e-16|vvi:100256941|hypothetical protein LOC100256941	--	PREDICTED: LOW QUALITY PROTEIN: signal recognition particle receptor subunit alpha homolog [Glycine max]	3:173135433-173141946	1333	-	17	22	45	21	15.4956	21.5562	33.8716	24.3095	0.776445	1.08186	1.69767	1.2176
putative_3859	[V]	Defense mechanisms	Cellular Component: cytosol (GO:0005829);; Biological Process: protein folding (GO:0006457);; Biological Process: drug transmembrane transport (GO:0006855);; Biological Process: purine nucleobase transport (GO:0006863);; Biological Process: hyperosmotic response (GO:0006972);; Biological Process: response to high light intensity (GO:0009644);; Cellular Component: plant-type vacuole membrane (GO:0…	--	MATE efflux family protein ALF5 GN=MDB19.4 OS=Arabidopsis thaliana (Mouse-ear cress) PE=2 SV=1	uncharacterized protein LOC100279897 [Zea mays]	3:174695931-174700833	4406	-	362	317	839	559	347.904	313.123	638.454	679.448	10.1598	8.02972	15.7782	16.4315
putative_386	--	--	Molecular Function: catalytic activity (GO:0003824);; Cellular Component: mitochondrion (GO:0005739);; Biological Process: embryo development ending in seed dormancy (GO:0009793);; Cellular Component: intracellular membrane-bounded organelle (GO:0043231);; Cellular Component: cytoplasmic part (GO:0044444);;	--	Pentatricopeptide repeat-containing protein At4g20090 GN=EMB1025 OS=Arabidopsis thaliana (Mouse-ear cress) PE=3 SV=1	PREDICTED: pentatricopeptide repeat-containing protein At4g20090-like, partial [Setaria italica]	1:95657364-95659929	2418	-	351	272	236	88	338.267	269.524	179.589	106.961	8.59277	6.85211	4.5626	2.71652
putative_3860	--	--	Molecular Function: nucleic acid binding (GO:0003676);;	--	--	uncharacterized protein LOC100272433 [Zea mays]	3:175894098-175896154	1977	-	200	261	331	156	192.744	258.624	251.882	189.613	6.12326	8.22452	8.0033	6.02225
putative_3862	--	--	Cellular Component: mitochondrion (GO:0005739);;	--	--	hypothetical protein [Zea mays]	3:176431897-176433894	1904	-	0	14	14	10	0	13.5304	10.3899	11.3556	0	0.448923	0.344421	0.376266
putative_3863	--	--	Molecular Function: nucleotide binding (GO:0000166);; Molecular Function: catalytic activity (GO:0003824);; Cellular Component: microtubule cytoskeleton (GO:0015630);; Cellular Component: protein complex (GO:0043234);; Cellular Component: cytoskeletal part (GO:0044430);; Cellular Component: cell part (GO:0044464);; Molecular Function: metal ion binding (GO:0046872);;	--	Pollen-specific leucine-rich repeat extensin-like protein 3 (Precursor) GN=PEX3 OS=Arabidopsis thaliana (Mouse-ear cress) PE=2 SV=1	unknown [Zea mays]	3:177251177-177255015	3147	-	269	316	131	92	259.242	313.123	99.6872	110.608	6.40034	7.34248	2.7225	3.04591
putative_3864	--	--	Cellular Component: chloroplast (GO:0009507);; Biological Process: regulation of chlorophyll biosynthetic process (GO:0010380);;	--	--	hypothetical protein ZEAMMB73_841759 [Zea mays]	3:177592024-177595274	3037	-	12	20	2	0	10.6036	19.7585	1.4049	0	0.210225	0.391974	0.0278559	0
putative_3866	--	--	Cellular Component: plastid (GO:0009536);;	--	--	unknown [Zea mays]	3:179416821-179419283	617	-	17	54	0	21	15.475	52.5777	0	24.4738	2.16473	7.38787	0	3.41972
putative_3868	--	--	Molecular Function: translation initiation factor activity (GO:0003743);; Molecular Function: translation elongation factor activity (GO:0003746);; Biological Process: translational initiation (GO:0006413);; Biological Process: translational frameshifting (GO:0006452);; Molecular Function: peptidase activity (GO:0008233);; Biological Process: peptidyl-lysine modification to hypusine (GO:0008612);…	--	Eukaryotic translation initiation factor 5A GN=TIF5A OS=Zea mays (Maize) PE=1 SV=2	TPA: pd [Zea mays]	3:180227352-180229016	1496	-	60	87	64	41	57.3719	85.6992	48.1814	49.274	2.50831	3.752	2.21691	2.23903
putative_3869	--	--	Biological Process: maltose metabolic process (GO:0000023);; Molecular Function: histone deacetylase activity (GO:0004407);; Cellular Component: cytosol (GO:0005829);; Biological Process: pentose-phosphate shunt (GO:0006098);; Cellular Component: chloroplast (GO:0009507);; Biological Process: thylakoid membrane organization (GO:0010027);; Biological Process: mRNA modification (GO:0016556);; Biolo…	--	--	histone deacetylase 10 [Zea mays]	3:182660369-182661629	359	-	5	10	3	8	4.7395	9.90898	2.28291	8.65013	1.87079	3.96119	0.902985	3.39918
putative_387	--	--	--	--	Putative AC9 transposase OS=Zea mays (Maize) PE=4 SV=1	hypothetical protein [Zea mays]	1:97513236-97514142	424	-	3	6	25	38	2.89117	5.94539	19.0243	46.1879	0.78221	1.62255	5.15434	12.469
putative_3873	[R]	General function prediction only	--	K00670|8e-33|ppp:PHYPADRAFT_193640|hypothetical protein	--	PREDICTED: N-alpha-acetyltransferase 15, NatA auxiliary subunit-like [Cucumis sativus]	3:186837764-186838900	462	-	0	0	0	0	0	0	0	0	0	0	0	0
putative_3874	--	--	--	--	--	TPA: hypothetical protein ZEAMMB73_724867 [Zea mays]	3:187106109-187107203	875	-	0	1	4	6	0	0.990898	3.04389	7.29282	0	0.0844606	0.258861	0.619506
putative_3875	[C]	Energy production and conversion	Molecular Function: aldo-keto reductase (NADP) activity (GO:0004033);; Biological Process: autophagy (GO:0006914);; Cellular Component: chloroplast stroma (GO:0009570);; Cellular Component: chloroplast envelope (GO:0009941);; Biological Process: isopentenyl diphosphate biosynthetic process, mevalonate-independent pathway (GO:0019288);; Biological Process: oxidation-reduction process (GO:0055114);;	--	--	uncharacterized protein LOC100274225 [Zea mays]	3:187268078-187273233	4429	-	125	89	85	86	119.779	87.3142	64.2303	103.964	3.9339	2.95154	2.44684	4.24718
putative_3880	[RTKL]	--	Biological Process: immune system process (GO:0002376);; Molecular Function: protein serine/threonine kinase activity (GO:0004674);; Molecular Function: ATP binding (GO:0005524);; Cellular Component: nucleus (GO:0005634);; Cellular Component: plasma membrane (GO:0005886);; Biological Process: protein phosphorylation (GO:0006468);; Biological Process: defense response (GO:0006952);; Cellular Compo…	--	G-type lectin S-receptor-like serine/threonine-protein kinase B120 (Precursor) GN=B120 OS=Arabidopsis thaliana (Mouse-ear cress) PE=1 SV=1	PREDICTED: G-type lectin S-receptor-like serine/threonine-protein kinase B120-like [Setaria italica]	3:190570945-190589863	3529	-	60	143	137	153	57.8233	141.698	104.253	184.751	1.49184	3.54067	2.89863	5.3394
putative_3881	--	--	Molecular Function: adenylate cyclase activity (GO:0004016);; Cellular Component: chloroplast (GO:0009507);; Cellular Component: plastid (GO:0009536);; Biological Process: embryo development ending in seed dormancy (GO:0009793);; Cellular Component: membrane (GO:0016020);; Biological Process: cellular component organization (GO:0016043);;	--	Pentatricopeptide repeat-containing protein At5g65560 GN=At5g65560 OS=Arabidopsis thaliana (Mouse-ear cress) PE=2 SV=1	hypothetical protein ZEAMMB73_407218 [Zea mays]	3:190793494-190804518	3221	-	74	65	74	56	71.3155	64.4084	56.3119	68.0663	1.40911	1.24968	1.12012	1.37822
putative_3882	--	--	--	--	--	putative gag-pol polyprotein [Zea mays]	3:191114159-191124296	5506	-	174	74	13	192	167.688	72.3355	9.89263	232.155	3.03153	1.57225	0.406838	8.58976
putative_3883	--	--	--	--	--	unknown [Zea mays]	3:192821645-192823566	1534	-	18	38	33	17	17.347	36.6632	24.3511	20.663	0.887791	1.8648	1.2084	1.09066
putative_3884	--	--	--	K11433|3e-07|zma:100284915|histone-lysine N-methyltransferase SUVR3	--	histone-lysine N-methyltransferase SUVR3 [Zea mays]	3:192908696-192912486	662	-	31	7	6	0	29.8754	6.93629	4.56583	0	3.75617	0.875599	0.57443	0
putative_3885	--	--	Molecular Function: ubiquitin thiolesterase activity (GO:0004221);; Molecular Function: ubiquitin-specific protease activity (GO:0004843);; Cellular Component: nucleus (GO:0005634);; Cellular Component: cytosol (GO:0005829);; Biological Process: ubiquitin-dependent protein catabolic process (GO:0006511);; Biological Process: cellular membrane fusion (GO:0006944);; Molecular Function: cysteine-typ…	K11838|4e-68|sbi:SORBI_03g035900|hypothetical protein	Ubiquitin carboxyl-terminal hydrolase 12 GN=UBP12 OS=Arabidopsis thaliana (Mouse-ear cress) PE=1 SV=2	hypothetical protein SORBIDRAFT_03g035900 [Sorghum bicolor]	3:193231555-193234738	663	-	371	220	164	161	357.541	217.997	124.799	195.691	44.9826	27.5356	15.7301	24.6196
putative_3889	[T]	Signal transduction mechanisms	Molecular Function: mRNA binding (GO:0003729);; Molecular Function: dodecenoyl-CoA delta-isomerase activity (GO:0004165);; Molecular Function: enoyl-CoA hydratase activity (GO:0004300);; Molecular Function: protein serine/threonine phosphatase activity (GO:0004722);; Cellular Component: nucleus (GO:0005634);; Cellular Component: nucleolus (GO:0005730);; Cellular Component: peroxisome (GO:0005777)…	--	Serine/threonine-protein phosphatase PP1 isozyme 9 GN=TOPP9 OS=Arabidopsis thaliana (Mouse-ear cress) PE=2 SV=1	uncharacterized protein LOC100382714 [Zea mays]	3:194922739-194925558	2691	-	76	22	224	157	73.2429	21.7998	170.458	190.829	1.6552	0.493005	3.8526	4.31173
putative_3890	--	--	Biological Process: cellular process (GO:0009987);;	--	Homeobox-leucine zipper protein ROC9 OS=Oryza sativa subsp. japonica (Rice) PE=2 SV=1	PREDICTED: homeobox-leucine zipper protein ROC9-like [Setaria italica]	3:195312284-195313255	739	-	18	63	21	25	17.347	62.4266	15.9804	30.3868	1.85905	6.71311	1.71355	3.25371
putative_3892	--	--	Cellular Component: plastid (GO:0009536);; Cellular Component: integral to membrane (GO:0016021);;	--	--	uncharacterized protein LOC100278310 [Zea mays]	3:197892740-197893407	533	-	36	60	7	20	34.694	59.4539	5.3268	24.3094	6.14485	10.5901	0.944334	4.29949
putative_3893	--	--	Biological Process: long-chain fatty acid metabolic process (GO:0001676);; Molecular Function: long-chain fatty acid-CoA ligase activity (GO:0004467);; Cellular Component: cell wall (GO:0005618);; Cellular Component: mitochondrion (GO:0005739);; Cellular Component: endoplasmic reticulum (GO:0005783);; Cellular Component: Golgi apparatus (GO:0005794);; Biological Process: fatty acid biosynthetic p…	--	Long chain acyl-CoA synthetase 9, chloroplastic GN=LACS9 OS=Arabidopsis thaliana (Mouse-ear cress) PE=2 SV=1	uncharacterized protein LOC100384301 [Zea mays]	3:198539004-198544575	4161	-	438	351	106	51	421.147	347.805	79.902	60.7734	7.33425	5.97418	2.24057	1.78546
putative_3894	--	--	--	--	Vegetative cell wall protein gp1 (Precursor) GN=GP1 OS=Chlamydomonas reinhardtii (Chlamydomonas smithii) PE=2 SV=1	TPA: hypothetical protein ZEAMMB73_748597 [Zea mays]	3:198544688-198562887	2125	-	49	23	4	0	46.2589	21.7998	3.04389	0	1.52877	0.684344	0.0954642	0
putative_3895	--	--	--	--	Glutathione S-transferase T3 GN=K1O13.1 OS=Arabidopsis thaliana (Mouse-ear cress) PE=2 SV=1	hypothetical protein ZEAMMB73_292632 [Zea mays]	3:198583880-198586100	1979	-	9	18	5	14	8.6735	17.8362	3.80486	17.0166	0.275234	0.566564	0.120758	0.539845
putative_3896	--	--	Molecular Function: microtubule motor activity (GO:0003777);; Molecular Function: ATP binding (GO:0005524);; Cellular Component: kinesin complex (GO:0005871);; Cellular Component: microtubule (GO:0005874);; Cellular Component: plasma membrane (GO:0005886);; Biological Process: microtubule-based movement (GO:0007018);; Molecular Function: microtubule binding (GO:0008017);;	--	--	hypothetical protein SORBIDRAFT_03g034310 [Sorghum bicolor]	3:199035607-199037243	732	-	23	45	26	19	22.1656	44.5904	19.7853	23.0939	2.40776	4.86053	2.15041	2.50643
putative_3897	--	--	Cellular Component: Golgi membrane (GO:0000139);; Biological Process: nuclear-transcribed mRNA catabolic process (GO:0000956);; Cellular Component: nucleus (GO:0005634);; Biological Process: pentose-phosphate shunt (GO:0006098);; Cellular Component: chloroplast envelope (GO:0009941);; Biological Process: chloroplast fission (GO:0010020);; Biological Process: thylakoid membrane organization (GO:00…	--	Golgin-84 GN=OSJNBa0014K08.9 OS=Oryza sativa subsp. japonica (Rice) PE=2 SV=1	uncharacterized protein LOC100382765 [Zea mays]	3:199056134-199056889	537	-	49	43	68	34	47.2224	42.6086	51.7461	41.326	8.25915	7.49405	9.05862	7.21779
putative_3899	--	--	Cellular Component: nucleus (GO:0005634);; Molecular Function: metal ion binding (GO:0046872);;	--	--	uncharacterized protein LOC100501117 [Zea mays]	3:200198595-200201502	2114	-	11	22	0	0	10.2205	21.1442	0	0	0.301239	0.62379	0	0
putative_3900	--	--	--	--	Squamosa promoter-binding-like protein 18 GN=SPL18 OS=Oryza sativa subsp. japonica (Rice) PE=2 SV=1	hypothetical protein OsI_31965 [Oryza sativa Indica Group]	3:200600080-200601730	1103	-	7	16	37	24	6.74606	15.8544	28.1559	29.1713	0.425816	1.00276	1.77781	1.84039
putative_3902	--	--	Biological Process: cell morphogenesis (GO:0000902);; Molecular Function: catalytic activity (GO:0003824);; Molecular Function: DNA-directed RNA polymerase activity (GO:0003899);; Cellular Component: extracellular region (GO:0005576);; Biological Process: metabolic process (GO:0008152);; Biological Process: tissue development (GO:0009888);; Biological Process: regulation of meristem growth (GO:00…	--	Protodermal factor 1 (Precursor) GN=PDF1 OS=Arabidopsis thaliana (Mouse-ear cress) PE=2 SV=1	DNA-directed RNA polymerase II largest subunit precursor [Zea mays]	3:201293885-201296222	2053	-	1301	838	1365	491	1253.8	830.372	1038.73	596.796	38.1826	25.3123	31.6378	18.1701
putative_3904	--	--	Molecular Function: nucleic acid binding (GO:0003676);; Molecular Function: binding (GO:0005488);; Biological Process: cellular process (GO:0009987);; Molecular Function: protein dimerization activity (GO:0046983);;	--	Putative AC transposase OS=Zea mays (Maize) PE=2 SV=2	unknown [Zea mays]	3:203241877-203243098	1149	-	21	8	50	45	19.6909	7.81992	37.3866	54.3746	1.18153	0.470128	2.24405	3.26114
putative_3906	[RTKL]	--	Molecular Function: protein serine/threonine kinase activity (GO:0004674);; Molecular Function: ATP binding (GO:0005524);; Cellular Component: nucleus (GO:0005634);; Cellular Component: cytoplasm (GO:0005737);; Cellular Component: plasma membrane (GO:0005886);; Biological Process: protein phosphorylation (GO:0006468);; Cellular Component: plasmodesma (GO:0009506);;	K02218|1e-178|sbi:SORBI_03g032560|hypothetical protein	Casein kinase I isoform delta-like GN=At4g26100 OS=Arabidopsis thaliana (Mouse-ear cress) PE=2 SV=2	hypothetical protein SORBIDRAFT_03g032560 [Sorghum bicolor]	3:204291542-204294063	1258	-	761	828	1085	801	733.393	820.463	825.654	973.591	39.7686	44.555	44.9937	52.7195
putative_3907	--	--	Molecular Function: DNA binding (GO:0003677);; Molecular Function: protein dimerization activity (GO:0046983);;	--	Putative AC transposase OS=Zea mays (Maize) PE=2 SV=2	unknown [Zea mays]	3:205397765-205410140	2834	-	261	331	245	214	250.568	327.987	186.438	258.895	5.46556	7.32309	4.11173	5.81741
putative_3910	--	--	Molecular Function: nucleic acid binding (GO:0003676);; Molecular Function: DNA binding (GO:0003677);; Cellular Component: plastid (GO:0009536);; Biological Process: cellular process (GO:0009987);; Cellular Component: cytoplasmic membrane-bounded vesicle (GO:0016023);; Molecular Function: protein dimerization activity (GO:0046983);;	--	Putative AC transposase OS=Zea mays (Maize) PE=2 SV=2	uncharacterized protein LOC100502208 [Zea mays]	3:206476336-206479497	1203	-	52	126	4	38	50.0829	124.748	3.04389	45.1869	2.84053	7.73509	0.17269	2.56169
putative_3911	--	--	Molecular Function: serine-type endopeptidase activity (GO:0004252);; Biological Process: proteolysis (GO:0006508);; Cellular Component: chloroplast (GO:0009507);;	--	--	unknown [Zea mays]	3:206699342-206700203	667	-	33	76	108	60	31.8028	75.3082	82.1849	72.9282	3.95404	9.40037	10.2247	9.05815
putative_3912	--	--	Biological Process: mitotic cell cycle (GO:0000278);; Cellular Component: origin recognition complex (GO:0000808);; Molecular Function: DNA binding (GO:0003677);; Molecular Function: ATP binding (GO:0005524);; Cellular Component: nucleus (GO:0005634);; Biological Process: DNA replication (GO:0006260);; Biological Process: DNA methylation (GO:0006306);; Biological Process: methylation-dependent ch…	K02606|8e-50|zma:541939|orc4, ORC4L	--	origin recognition complex subunit 4 [Zea mays]	3:207919503-207921093	1199	-	158	108	91	66	152.268	107.017	69.2484	80.221	8.67132	6.10547	3.94471	4.56633
putative_3914	--	--	Molecular Function: nucleic acid binding (GO:0003676);; Molecular Function: catalytic activity (GO:0003824);; Biological Process: mRNA processing (GO:0006397);; Biological Process: transport (GO:0006810);; Biological Process: response to osmotic stress (GO:0006970);; Cellular Component: plastid (GO:0009536);; Biological Process: negative regulation of flower development (GO:0009910);; Biological …	--	Leucine-rich repeat extensin-like protein 6 (Precursor) GN=LRX6 OS=Arabidopsis thaliana (Mouse-ear cress) PE=2 SV=1	hAT family dimerisation domain containing protein [Oryza sativa Japonica Group]	3:208621210-208622803	1456	-	6	1	15	23	5.78204	0.990869	11.2355	27.8574	0.260953	0.0447841	0.507195	1.2568
putative_3915	--	--	Molecular Function: two-component sensor activity (GO:0000155);; Biological Process: two-component signal transduction system (phosphorelay) (GO:0000160);; Cellular Component: membrane (GO:0016020);; Biological Process: signal transduction by phosphorylation (GO:0023014);;	K12879|7e-50|sbi:SORBI_01g006520|hypothetical protein	--	PREDICTED: THO complex subunit 2-like [Setaria italica]	3:208839546-208840347	303	-	212	230	83	139	204.309	227.907	63.1606	168.95	133.377	151.941	41.3727	109.21
putative_3917	--	--	Cellular Component: mitochondrion (GO:0005739);; Biological Process: response to inorganic substance (GO:0010035);; Molecular Function: oxidoreductase activity (GO:0016491);; Biological Process: reproductive process (GO:0022414);; Biological Process: cellular metabolic process (GO:0044237);; Cellular Component: intracellular organelle part (GO:0044446);; Biological Process: oxidation-reduction pr…	K00384|1e-07|zma:100283742|pco061833	Thioredoxin reductase NTRA GN=OSJNBb0039F24.13 OS=Oryza sativa subsp. japonica (Rice) PE=2 SV=2	hypothetical protein ZEAMMB73_651436 [Zea mays]	3:209429317-209431986	1754	-	41	30	0	0	39.5126	28.736	0	0	2.30012	1.3338	0	0
putative_392	--	--	Molecular Function: glycerol-3-phosphate O-acyltransferase activity (GO:0004366);; Biological Process: unsaturated fatty acid biosynthetic process (GO:0006636);; Biological Process: glycerophospholipid metabolic process (GO:0006650);; Biological Process: phosphatidylglycerol biosynthetic process (GO:0006655);; Biological Process: phospholipid biosynthetic process (GO:0008654);; Cellular Component…	K00630|0.0|sbi:SORBI_01g027910|hypothetical protein	Glycerol-3-phosphate acyltransferase, chloroplastic (Precursor) OS=Cucumis sativus (Cucumber) PE=2 SV=1	hypothetical protein SORBIDRAFT_01g027910 [Sorghum bicolor]	1:104515519-104522980	2258	-	248	143	250	110	239.003	140.707	189.482	132.486	10.6851	5.7656	9.58202	6.87437
putative_3921	--	--	--	--	--	putative peptidase M48 family protein [Zea mays]	3:210373334-210375139	292	-	0	0	0	3	0	0	0	3.64641	0	0	0	2.69889
putative_3922	[G]	Carbohydrate transport and metabolism	Molecular Function: ribokinase activity (GO:0004747);; Biological Process: D-ribose metabolic process (GO:0006014);; Cellular Component: chloroplast stroma (GO:0009570);; Biological Process: phosphorylation (GO:0016310);;	K00852|2e-42|sbi:SORBI_03g030470|hypothetical protein	--	hypothetical protein F775_30524 [Aegilops tauschii]	3:211016648-211022692	3193	-	69	125	82	72	65.7733	123.455	62.2901	86.7932	1.23564	2.32065	1.77333	2.08796
putative_3923	--	--	Molecular Function: calcium-dependent protein kinase C activity (GO:0004698);; Molecular Function: protein binding (GO:0005515);; Cellular Component: nucleus (GO:0005634);; Cellular Component: cytoplasm (GO:0005737);; Cellular Component: plasma membrane (GO:0005886);; Biological Process: protein phosphorylation (GO:0006468);; Cellular Component: plasmodesma (GO:0009506);; Biological Process: syst…	--	Probable xyloglucan glycosyltransferase 1 GN=OSJNBb0053G03.13 OS=Oryza sativa subsp. japonica (Rice) PE=2 SV=1	hypothetical protein ZEAMMB73_532870 [Zea mays]	3:211615802-211622834	2618	-	27	66	9	2	25.6279	64.701	6.83271	2.43094	0.609289	1.53324	0.160352	0.0565965
putative_3925	[RTKL]	--	Biological Process: cytokinesis by cell plate formation (GO:0000911);; Molecular Function: plastid sigma factor activity (GO:0001053);; Molecular Function: DNA binding (GO:0003677);; Molecular Function: sequence-specific DNA binding transcription factor activity (GO:0003700);; Molecular Function: DNA-directed RNA polymerase activity (GO:0003899);; Molecular Function: protein serine/threonine kina…	--	CBL-interacting protein kinase 9 OS=Oryza sativa subsp. japonica (Rice) PE=2 SV=1	uncharacterized LOC100382328 [Zea mays]	3:212749646-212752374	1407	-	29	87	0	0	26.9843	86.2082	0	0	1.46863	4.58045	0	0
putative_3926	--	--	--	K14497|3e-07|zma:100285223|protein phosphatase 2C ABI1	--	putative protein phosphatase 2C family protein [Zea mays]	3:212773851-212775224	596	-	10	3	8	2	9.63722	2.97269	6.08777	2.43094	1.42288	0.440981	0.899521	0.358492
putative_3927	[R]	General function prediction only	Molecular Function: protein binding (GO:0005515);; Cellular Component: nucleus (GO:0005634);; Biological Process: DNA methylation (GO:0006306);; Biological Process: chromatin silencing (GO:0006342);; Biological Process: regulation of gene expression by genetic imprinting (GO:0006349);; Biological Process: response to stress (GO:0006950);; Molecular Function: zinc ion binding (GO:0008270);; Biolog…	--	Histone-lysine N-methyltransferase ATX4 GN=T13J8.20 OS=Arabidopsis thaliana (Mouse-ear cress) PE=2 SV=3	uncharacterized protein LOC100383419 [Zea mays]	3:213258165-213261614	1370	-	10	3	44	16	9.34336	2.52506	33.2621	18.7076	0.553279	0.153789	1.80979	1.10251
putative_3929	--	--	Molecular Function: protein serine/threonine phosphatase activity (GO:0004722);; Cellular Component: plasma membrane (GO:0005886);; Biological Process: protein dephosphorylation (GO:0006470);; Cellular Component: protein serine/threonine phosphatase complex (GO:0008287);; Molecular Function: hydrolase activity (GO:0016787);; Molecular Function: metal ion binding (GO:0046872);; Biological Process:…	--	Probable protein phosphatase 2C 36 GN=OSJNBa0078D06.30 OS=Oryza sativa subsp. japonica (Rice) PE=2 SV=1	hypothetical protein ZEAMMB73_059881, partial [Zea mays]	3:214721253-214726066	1200	-	0	5	5	5	0	4.24538	3.18769	5.45833	0	0.241958	0.181401	0.310382
putative_3930	--	--	--	K13179|5e-11|zma:100501728|hypothetical protein LOC100501728	DEAD-box ATP-dependent RNA helicase 27 OS=Oryza sativa subsp. japonica (Rice) PE=2 SV=1	putative DEAD-box ATP-dependent RNA helicase family protein [Zea mays]	3:215650565-215653451	1942	-	14	0	6	12	12.5284	0	4.56583	13.3712	0.533876	0	0.293912	0.932534
putative_3932	--	--	Molecular Function: binding (GO:0005488);;	--	--	hypothetical protein ZEAMMB73_138431 [Zea mays]	3:218921495-218926452	1055	-	5	6	2	6	4.81861	5.94539	1.52194	7.29282	0.321584	0.39763	0.101607	0.486448
putative_3933	--	--	Molecular Function: organic cyclic compound binding (GO:0097159);;	--	--	hypothetical protein ZEAMMB73_138431 [Zea mays]	3:218924447-218925709	1015	-	1	0	0	1	0.963722	0	0	1.21547	0.0675423	0	0	0.0851383
putative_3935	--	--	--	--	Peptidyl-prolyl cis-trans isomerase CYP40 GN=F19G14.21 OS=Arabidopsis thaliana (Mouse-ear cress) PE=2 SV=1	PREDICTED: putative ribonuclease H protein At1g65750-like [Setaria italica]	3:220754030-220755948	1394	-	68	43	236	126	64.5694	42.6086	179.589	151.934	3.49081	2.32042	9.6786	8.0699
putative_3938	--	--	Molecular Function: binding (GO:0005488);;	--	--	mutator-like transposase [Zea mays]	3:223827389-223829312	1103	-	49	61	0	14	46.5051	60.3214	0	16.1109	3.04707	3.83672	0	1.01788
putative_394	--	--	Cellular Component: nucleus (GO:0005634);; Cellular Component: vacuole (GO:0005773);; Biological Process: DNA replication (GO:0006260);; Biological Process: DNA replication initiation (GO:0006270);; Biological Process: regulation of DNA replication (GO:0006275);; Biological Process: cell proliferation (GO:0008283);; Cellular Component: plasmodesma (GO:0009506);; Biological Process: regulation of …	--	F-box protein At1g10780 GN=At1g10780 OS=Arabidopsis thaliana (Mouse-ear cress) PE=2 SV=1	PREDICTED: F-box protein At1g10780-like [Setaria italica]	1:110786119-110787894	1428	-	2	1	23	12	0.963722	0.990898	16.7413	14.5856	0.0574555	0.0458228	0.924435	0.869184
putative_3940	[V]	Defense mechanisms	Molecular Function: ATP binding (GO:0005524);; Cellular Component: mitochondrion (GO:0005739);; Cellular Component: vacuolar membrane (GO:0005774);; Cellular Component: cytosol (GO:0005829);; Cellular Component: plasma membrane (GO:0005886);; Biological Process: ATP catabolic process (GO:0006200);; Biological Process: protein targeting to membrane (GO:0006612);; Biological Process: transport (GO:…	--	Pleiotropic drug resistance protein 3 GN=P0410E03.8 OS=Oryza sativa subsp. japonica (Rice) PE=2 SV=1	hypothetical protein SORBIDRAFT_03g027510 [Sorghum bicolor]	3:224465200-224467887	1352	-	4	7	0	0	3.08844	6.79342	0	0	0.152163	0.335229	0	0
putative_3941	[E]	Amino acid transport and metabolism	Biological Process: microtubule cytoskeleton organization (GO:0000226);; Biological Process: cytokinesis by cell plate formation (GO:0000911);; Molecular Function: microtubule motor activity (GO:0003777);; Molecular Function: aldo-keto reductase (NADP) activity (GO:0004033);; Molecular Function: glutamate dehydrogenase (NAD+) activity (GO:0004352);; Molecular Function: glutamate dehydrogenase [NA…	--	Glutamate dehydrogenase GN=GDH1 OS=Zea mays (Maize) PE=1 SV=1	hypothetical protein ZEAMMB73_800087, partial [Zea mays]	3:224602022-224606028	1514	-	16	26	35	19	14.4558	24.7724	25.873	23.094	0.817619	1.75824	1.73573	1.17577
putative_3942	--	--	Molecular Function: DNA binding (GO:0003677);; Cellular Component: plastid (GO:0009536);;	--	--	Os06g0605100 [Oryza sativa Japonica Group]	3:227430881-227433526	777	-	3	0	27	22	2.89117	0	20.5462	26.7403	0.288802	0	2.05346	2.66899
putative_3943	--	--	Cellular Component: mitochondrion (GO:0005739);; Biological Process: plastid organization (GO:0009657);; Biological Process: xylem and phloem pattern formation (GO:0010051);; Biological Process: mRNA modification (GO:0016556);; Biological Process: photosynthesis, light reaction (GO:0019684);; Cellular Component: intracellular membrane-bounded organelle (GO:0043231);; Biological Process: cellular …	--	Pentatricopeptide repeat-containing protein At4g39530 GN=PCMP-E52 OS=Arabidopsis thaliana (Mouse-ear cress) PE=1 SV=1	PREDICTED: pentatricopeptide repeat-containing protein At4g39530-like isoform X1 [Setaria italica]	3:227487207-227492223	4447	-	66	96	78	36	63.6056	94.1352	59.3557	43.7569	1.00042	1.51079	0.912928	0.667392
putative_3945	--	--	Molecular Function: endonuclease activity (GO:0004519);; Molecular Function: serine C-palmitoyltransferase activity (GO:0004758);; Molecular Function: protein binding (GO:0005515);; Cellular Component: vacuole (GO:0005773);; Cellular Component: endoplasmic reticulum membrane (GO:0005789);; Molecular Function: transaminase activity (GO:0008483);; Cellular Component: chloroplast (GO:0009507);; Biol…	--	Long chain base biosynthesis protein 2a OS=Oryza sativa subsp. japonica (Rice) PE=2 SV=1	TPA: hypothetical protein ZEAMMB73_445343, partial [Zea mays]	3:227777205-227780723	1618	-	1	1	28	34	0.963722	0.990898	21.3072	41.326	0.0384637	0.0395988	0.969939	1.70598
putative_3946	[O]	Posttranslational modification, protein turnover, chaperones	Cellular Component: cytoplasm (GO:0005737);;	--	Ubiquitin-like protein 5 GN=UBL5 OS=Arabidopsis thaliana (Mouse-ear cress) PE=1 SV=1	PREDICTED: ubiquitin-like protein 5-like [Setaria italica]	3:229647585-229649207	705	-	111	125	364	173	106.627	122.925	276.625	209.573	12.2238	14.144	31.7315	24.0036
putative_3947	--	--	--	--	--	unknown [Zea mays]	3:230482556-230483730	1052	-	188	49	207	223	181.18	48.554	157.521	271.05	12.135	3.25901	10.5541	18.1446
putative_3949	--	--	Cellular Component: nucleus (GO:0005634);; Cellular Component: peroxisome (GO:0005777);;	--	F-box/kelch-repeat protein At5g60570 GN=At5g60570 OS=Arabidopsis thaliana (Mouse-ear cress) PE=2 SV=1	kelch motif family protein [Zea mays]	3:231373133-231375318	636	-	17	52	0	0	15.7515	51.1899	0	0	2.66327	8.70216	0	0
putative_396	--	--	Molecular Function: galactokinase activity (GO:0004335);; Molecular Function: glucokinase activity (GO:0004340);; Molecular Function: ATP binding (GO:0005524);; Cellular Component: cytoplasm (GO:0005737);; Cellular Component: cytosol (GO:0005829);; Biological Process: inositol metabolic process (GO:0006020);; Molecular Function: poly(U) RNA binding (GO:0008266);; Molecular Function: L-arabinokina…	--	Glucuronokinase 1 GN=GLCAK1 OS=Arabidopsis thaliana (Mouse-ear cress) PE=1 SV=1	hypothetical protein [Zea mays]	1:111547771-111549326	1000	-	3	12	31	18	2.81234	11.8113	23.1319	21.1503	0.20088	0.845588	1.65288	1.50986
putative_398	--	--	Molecular Function: nucleic acid binding (GO:0003676);; Cellular Component: cytoplasmic membrane-bounded vesicle (GO:0016023);;	--	--	mutator-like transposase [Zea mays]	1:111903502-111904139	546	-	0	0	0	1	0	0	0	1.21547	0	0	0	0.206482
putative_399	--	--	Molecular Function: catalytic activity (GO:0003824);;	K03539|7e-17|zma:100279258|hypothetical protein LOC100279258	--	uncharacterized protein LOC100279258 [Zea mays]	1:111904916-111907558	600	-	0	0	0	0	0	0	0	0	0	0	0	0
putative_40	--	--	--	--	--	hypothetical protein SORBIDRAFT_06g031840 [Sorghum bicolor]	1:25390498-25392654	796	+	9	1	81	48	8.6735	0.990898	61.6387	58.3426	0.837956	0.0960279	5.95799	5.63219
putative_401	--	--	--	--	Cysteine proteinase 1 (Precursor) GN=CCP1 OS=Zea mays (Maize) PE=2 SV=1	unknown [Zea mays]	1:113036266-113037443	242	-	1	1	4	10	0.963722	0.990898	3.04389	12.1547	2.09233	2.28567	6.73156	25.6576
putative_403	--	--	Molecular Function: hydrolase activity (GO:0016787);;	--	--	hypothetical protein ZEAMMB73_667161 [Zea mays]	1:113884304-113891306	2188	-	1	1	16	1	0.145652	0.161093	11.6014	0.347284	0.00413174	0.00457389	0.329149	0.00984925
putative_404	--	--	--	--	Vegetative cell wall protein gp1 (Precursor) GN=GP1 OS=Chlamydomonas reinhardtii (Chlamydomonas smithii) PE=2 SV=1	TPA: hypothetical protein ZEAMMB73_496477 [Zea mays]	1:114501915-114510887	1278	-	0	0	97	71	0	0	73.8143	86.2984	0	0	4.71509	4.54653
putative_407	--	--	Biological Process: cleavage involved in rRNA processing (GO:0000469);; Molecular Function: endoribonuclease activity (GO:0004521);; Cellular Component: cytoplasm (GO:0005737);; Biological Process: protein import into nucleus (GO:0006606);; Biological Process: embryo sac development (GO:0009553);; Biological Process: pollen development (GO:0009555);; Biological Process: cellular process (GO:00099…	K11883|1e-122|zma:100276745|hypothetical protein LOC100276745	Pentatricopeptide repeat-containing protein At2g13600 GN=PCMP-E76 OS=Arabidopsis thaliana (Mouse-ear cress) PE=3 SV=1	uncharacterized protein LOC100276745 [Zea mays]	1:118952204-118954352	1880	-	9	7	57	34	8.67253	6.93577	43.0205	40.2373	0.29159	0.233447	1.4467	1.35251
putative_409	--	--	Molecular Function: protein kinase activity (GO:0004672);; Molecular Function: ATP binding (GO:0005524);; Cellular Component: cell wall (GO:0005618);; Cellular Component: cytoplasm (GO:0005737);; Biological Process: DNA repair (GO:0006281);; Biological Process: protein phosphorylation (GO:0006468);; Biological Process: actin filament organization (GO:0007015);; Biological Process: negative regula…	--	Protein SPA1-RELATED 4 GN=SPA4 OS=Arabidopsis thaliana (Mouse-ear cress) PE=1 SV=1	uncharacterized protein LOC100381592 [Zea mays]	1:120374993-120376762	1044	-	2	0	11	11	1.92744	0	7.88524	12.9521	0.130345	0	0.533436	0.875429
putative_41	--	--	Cellular Component: intracellular membrane-bounded organelle (GO:0043231);;	--	AT-rich interactive domain-containing protein 2 GN=ARID2 OS=Arabidopsis thaliana (Mouse-ear cress) PE=2 SV=1	putative MYB DNA-binding domain superfamily protein [Zea mays]	1:25620919-25623968	2361	+	938	809	988	709	903.89	801.182	751.769	861.15	23.7282	21.0064	20.1082	22.776
putative_410	--	--	Cellular Component: chloroplast (GO:0009507);; Cellular Component: membrane (GO:0016020);;	--	--	hypothetical protein TRIUR3_31893 [Triticum urartu]	1:122263519-122264593	743	-	183	162	159	84	176.361	160.525	120.994	102.099	18.7565	17.1305	12.8752	10.8493
putative_411	--	--	Molecular Function: oxidoreductase activity (GO:0016491);; Molecular Function: metal ion binding (GO:0046872);;	--	--	Os08g0208400 [Oryza sativa Japonica Group]	1:122361354-122362785	1204	-	9	6	1	2	8.6735	5.94539	0.760971	2.43094	0.491433	0.337471	0.0431287	0.137673
putative_413	--	--	Biological Process: protein import into nucleus, docking (GO:0000059);; Molecular Function: structural constituent of ribosome (GO:0003735);; Cellular Component: nuclear pore (GO:0005643);; Cellular Component: ribosome (GO:0005840);; Biological Process: translation (GO:0006412);; Molecular Function: Ran GTPase binding (GO:0008536);; Molecular Function: protein transporter activity (GO:0008565);;	--	40S ribosomal protein S4 GN=OJ1359_D06.12 OS=Oryza sativa subsp. japonica (Rice) PE=2 SV=3	hypothetical protein SORBIDRAFT_05g027171 [Sorghum bicolor]	1:125607405-125607930	437	-	51	48	2	7	49.1498	47.5631	1.52194	8.50829	12.5104	12.2057	0.387907	2.16127
putative_419	[J]	Translation, ribosomal structure and biogenesis	Molecular Function: translation elongation factor activity (GO:0003746);; Molecular Function: GTPase activity (GO:0003924);; Molecular Function: calmodulin binding (GO:0005516);; Molecular Function: GTP binding (GO:0005525);; Cellular Component: nucleus (GO:0005634);; Cellular Component: mitochondrion (GO:0005739);; Cellular Component: vacuole (GO:0005773);; Cellular Component: Golgi apparatus (G…	--	Elongation factor 1-alpha GN=TEF1 OS=Triticum aestivum (Wheat) PE=2 SV=1	uncharacterized protein LOC100382307 [Zea mays]	1:143472074-143475476	1117	-	19	23	45	47	18.3107	21.7998	34.2437	57.1271	1.14923	1.36544	2.13979	3.57624
putative_42	--	--	Cellular Component: membrane (GO:0016020);;	--	Presequence protease 1, chloroplastic/mitochondrial (Precursor) OS=Arabidopsis thaliana (Mouse-ear cress) PE=1 SV=2	TPA: hypothetical protein ZEAMMB73_967379 [Zea mays]	1:27875590-27885464	3024	+	152	172	168	129	146.123	170.055	127.53	156.556	13.9009	16.1319	11.7021	13.6089
putative_423	--	--	--	--	--	hypothetical protein ZEAMMB73_923117 [Zea mays]	1:150600425-150602576	617	-	65	23	17	14	61.7827	22.5261	12.8892	15.9731	11.495	4.50167	2.3445	2.61434
putative_425	--	--	Molecular Function: nucleotide binding (GO:0000166);; Biological Process: microtubule cytoskeleton organization (GO:0000226);; Biological Process: cytokinesis by cell plate formation (GO:0000911);; Molecular Function: DNA binding (GO:0003677);; Molecular Function: catalytic activity (GO:0003824);; Molecular Function: helicase activity (GO:0004386);; Molecular Function: protein binding (GO:0005515…	--	Protein HIRA OS=Oryza sativa subsp. japonica (Rice) PE=2 SV=1	unknown [Zea mays]	1:151721509-151724210	2235	-	54	1	0	0	51.38	0.00674393	0	0	1.42355	0.000187015	0	0
putative_426	--	--	--	--	--	TPA: hypothetical protein ZEAMMB73_648537 [Zea mays]	1:153197403-153200253	798	-	5	11	51	22	4.81861	10.8999	38.1616	25.9761	0.463927	1.05266	3.67599	2.49902
putative_427	--	--	--	--	--	hypothetical protein SORBIDRAFT_02g006490 [Sorghum bicolor]	1:153332704-153334735	1931	-	25	51	13	16	24.0931	50.5358	9.89263	19.4475	0.785953	1.65028	0.322768	0.634243
putative_428	--	--	Molecular Function: carboxylesterase activity (GO:0004091);; Cellular Component: cell wall (GO:0005618);; Biological Process: response to UV (GO:0009411);; Cellular Component: plant-type cell wall (GO:0009505);; Biological Process: flavonoid biosynthetic process (GO:0009813);; Biological Process: cellular component organization (GO:0016043);; Molecular Function: pectinesterase activity (GO:003059…	--	Putative pectinesterase 11 GN=F2G1.12 OS=Arabidopsis thaliana (Mouse-ear cress) PE=3 SV=1	uncharacterized protein LOC100192767 precursor [Zea mays]	1:153343739-153344577	702	-	11	34	134	2	10.6009	33.6905	101.97	2.43094	1.22282	3.90058	11.7694	0.280152
putative_430	--	--	--	--	--	TPA: hypothetical protein ZEAMMB73_133901 [Zea mays]	1:156347512-156349715	1644	-	0	0	9	0	0	0	6.84874	0	0	0	0.268418	0
putative_431	--	--	Cellular Component: plastid (GO:0009536);; Cellular Component: cell part (GO:0044464);;	--	Formin-like protein 5 GN=P0453E05.107 OS=Oryza sativa subsp. japonica (Rice) PE=2 SV=2	hypothetical protein SORBIDRAFT_08g019060 [Sorghum bicolor]	1:156529472-156535309	2380	-	531	468	394	276	510.773	463.74	299.062	334.254	13.3582	12.1134	8.02515	9.10007
putative_432	[Q]	Secondary metabolites biosynthesis, transport and catabolism	Biological Process: maltose metabolic process (GO:0000023);; Molecular Function: iron ion binding (GO:0005506);; Biological Process: unsaturated fatty acid biosynthetic process (GO:0006636);; Biological Process: phosphatidylglycerol biosynthetic process (GO:0006655);; Molecular Function: electron carrier activity (GO:0009055);; Cellular Component: chloroplast envelope (GO:0009941);; Biological Pr…	K09837|2e-39|sbi:SORBI_01g030050|hypothetical protein	Carotene epsilon-monooxygenase, chloroplastic (Precursor) GN=T4D2.60 OS=Arabidopsis thaliana (Mouse-ear cress) PE=1 SV=1	carotene epsilon-ring hydroxylase [Zea mays subsp. mays]	1:156754370-156757274	2774	-	62	70	0	0	59.0595	69.2121	0	0	1.29135	1.51439	0	0
putative_433	--	--	--	--	Vegetative cell wall protein gp1 (Precursor) GN=GP1 OS=Chlamydomonas reinhardtii (Chlamydomonas smithii) PE=2 SV=1	uncharacterized protein LOC100276395 [Zea mays]	1:159938716-159943775	1264	-	1	2	102	72	0.00323045	1.98156	77.6191	87.0944	0.000172541	0.106018	4.14687	4.64981
putative_436	--	--	Biological Process: DNA metabolic process (GO:0006259);; Biological Process: response to stress (GO:0006950);; Biological Process: meiosis (GO:0007126);; Biological Process: regulation of organelle organization (GO:0033043);; Biological Process: system development (GO:0048731);; Biological Process: anatomical structure development (GO:0048856);; Biological Process: regulation of cellular process …	--	Mediator of RNA polymerase II transcription subunit 8 GN=T17M13.24 OS=Arabidopsis thaliana (Mouse-ear cress) PE=1 SV=1	hypothetical protein SORBIDRAFT_02g032680 [Sorghum bicolor]	1:162788760-162789660	702	-	9	14	15	11	8.6735	13.8726	11.4146	13.3702	1.00049	1.60612	1.31747	1.54083
putative_438	--	--	--	--	--	hypothetical protein GUITHDRAFT_119564 [Guillardia theta CCMP2712]	1:163834544-163888872	898	-	6	14	8	1	5.01733	13.6059	5.64297	0.000421711	0.412086	1.12043	0.46367	3.46135e-05
putative_439	--	--	Molecular Function: binding (GO:0005488);; Cellular Component: mitochondrion (GO:0005739);; Cellular Component: plastid (GO:0009536);; Cellular Component: intracellular membrane-bounded organelle (GO:0043231);; Cellular Component: cell periphery (GO:0071944);;	--	Proline-rich receptor-like protein kinase PERK9 GN=PERK9 OS=Arabidopsis thaliana (Mouse-ear cress) PE=2 SV=1	hypothetical protein [Zea mays]	1:165084391-165090399	763	-	241	147	353	184	232.082	144.692	268.347	223.497	23.7778	14.873	27.508	22.8795
putative_441	--	--	--	--	--	hypothetical protein [Zea mays]	1:166505782-166508290	2251	-	295	305	404	349	283.334	301.233	306.671	422.984	14.5559	15.5218	15.0122	21.7515
putative_443	--	--	--	--	Pollen-specific leucine-rich repeat extensin-like protein 2 (Precursor) GN=PEX2 OS=Arabidopsis thaliana (Mouse-ear cress) PE=1 SV=1	uncharacterized protein LOC100216552 [Zea mays]	1:169003395-169006013	841	-	23	32	12	19	22.1656	31.7087	9.13166	23.0939	1.98692	2.85052	0.818942	2.06865
putative_445	--	--	Molecular Function: pyridoxal kinase activity (GO:0008478);; Biological Process: pyridoxal 5'-phosphate salvage (GO:0009443);; Biological Process: phosphorylation (GO:0016310);;	--	--	TPA: hypothetical protein ZEAMMB73_351787 [Zea mays]	1:170298161-170300812	2523	-	39	25	14	33	36.6215	23.7816	9.89263	38.895	1.41339	0.855784	0.382669	1.42563
putative_446	[C]	Energy production and conversion	Cellular Component: plant-type vacuole (GO:0000325);; Molecular Function: inorganic diphosphatase activity (GO:0004427);; Cellular Component: endosome (GO:0005768);; Cellular Component: vacuole (GO:0005773);; Cellular Component: vacuolar membrane (GO:0005774);; Cellular Component: Golgi apparatus (GO:0005794);; Cellular Component: trans-Golgi network (GO:0005802);; Cellular Component: plasma memb…	K01507|0.0|zma:100126542|H+-translocating pyrophosphatase	Pyrophosphate-energized membrane proton pump 3 GN=AVPL2 OS=Arabidopsis thaliana (Mouse-ear cress) PE=2 SV=1	TPA: h+-translocating pyrophosphatase [Zea mays]	1:170673072-170677889	1691	-	454	424	446	395	437.53	419.15	339.393	480.111	16.963	16.2063	13.144	18.5552
putative_448	--	--	Cellular Component: cytoplasmic membrane-bounded vesicle (GO:0016023);;	--	--	PREDICTED: uncharacterized protein LOC101753447 [Setaria italica]	1:173684898-173697991	1389	-	82	74	5	3	79.0253	73.3265	3.80486	3.64641	13.4665	10.6233	1.03589	0.646068
putative_449	--	--	Molecular Function: nucleotide binding (GO:0000166);; Molecular Function: microtubule motor activity (GO:0003777);; Cellular Component: microtubule associated complex (GO:0005875);; Biological Process: chromatin silencing (GO:0006342);; Biological Process: microtubule-based process (GO:0007017);; Biological Process: gene silencing by RNA (GO:0031047);; Biological Process: histone lysine methylati…	--	--	hypothetical protein SORBIDRAFT_08g021670 [Sorghum bicolor]	1:174015338-174016992	1034	-	43	18	33	11	41.4401	17.8362	25.1121	13.3702	2.83674	1.22363	1.71964	0.914744
putative_450	--	--	Molecular Function: DNA binding (GO:0003677);; Cellular Component: nucleus (GO:0005634);; Molecular Function: zinc ion binding (GO:0008270);; Biological Process: cellular process (GO:0009987);; Cellular Component: intracellular membrane-bounded organelle (GO:0043231);; Cellular Component: cell periphery (GO:0071944);;	--	Homeobox protein knotted-1-like 4 OS=Oryza sativa subsp. japonica (Rice) PE=2 SV=1	unknown [Zea mays]	1:174628791-174633187	2841	-	1	1	18	95	0.963722	0.990897	13.6975	114.254	0.020647	0.0212455	0.293317	2.44702
putative_451	[S]	Function unknown	Biological Process: developmental process involved in reproduction (GO:0003006);; Molecular Function: peroxidase activity (GO:0004601);; Biological Process: post-embryonic development (GO:0009791);; Cellular Component: membrane (GO:0016020);; Biological Process: cellular component organization (GO:0016043);; Biological Process: system development (GO:0048731);; Biological Process: response to sti…	--	Proline-rich receptor-like protein kinase PERK2 GN=PERK2 OS=Arabidopsis thaliana (Mouse-ear cress) PE=2 SV=3	unknown [Zea mays]	1:175546120-175546974	747	-	35	22	0	0	33.0132	21.7998	0	0	3.48452	2.30873	0	0
putative_452	--	--	Biological Process: protein peptidyl-prolyl isomerization (GO:0000413);; Molecular Function: peptidyl-prolyl cis-trans isomerase activity (GO:0003755);; Biological Process: protein folding (GO:0006457);;	K09566|8e-87|zma:100384625|TIDP2776	Peptidyl-prolyl cis-trans isomerase CYP19-3 GN=F18O21.30 OS=Arabidopsis thaliana (Mouse-ear cress) PE=2 SV=2	TPA: hypothetical protein ZEAMMB73_596682 [Zea mays]	1:177768134-177770522	1537	-	40	33	59	60	38.2439	32.3008	44.8973	72.9282	1.62006	1.37016	1.90234	3.0883
putative_456	--	--	Molecular Function: DNA binding (GO:0003677);; Biological Process: DNA recombination (GO:0006310);; Biological Process: transport (GO:0006810);; Cellular Component: plastid (GO:0009536);; Molecular Function: hydrolase activity (GO:0016787);;	--	Endonuclease OS=Nicotiana tabacum (Common tobacco) PE=2 SV=1	retrotransposon protein, putative, Ty1-copia subclass [Oryza sativa Japonica Group]	1:181193286-181198598	4919	-	73	64	95	56	69.8081	62.8306	71.9862	67.887	1.14755	1.10874	1.45283	1.30614
putative_457	--	--	--	--	--	PREDICTED: alanine--tRNA ligase-like [Setaria italica]	1:181261185-181261804	501	-	8	3	13	11	7.70978	2.97269	9.89263	13.3702	1.51959	0.589626	1.95184	2.63111
putative_459	--	--	--	--	--	hypothetical protein [Zea mays]	1:182997448-182999869	1823	-	34	32	1	1	32.0078	30.9475	0.735952	0.00115263	1.16885	1.13874	0.0256274	4.01186e-05
putative_460	[O]	Posttranslational modification, protein turnover, chaperones	Molecular Function: endopeptidase inhibitor activity (GO:0004866);; Cellular Component: extracellular region (GO:0005576);; Cellular Component: nucleus (GO:0005634);; Biological Process: DNA repair (GO:0006281);; Biological Process: negative regulation of peptidase activity (GO:0010466);;	--	Serpin-ZXA OS=Oryza sativa subsp. japonica (Rice) PE=1 SV=1	hypothetical protein SORBIDRAFT_09g000460 [Sorghum bicolor]	1:183796547-183800330	1550	-	3	19	15	9	2.8112	18.3598	11.1085	9.94351	0.117927	0.771194	0.466085	0.416989
putative_4601	--	--	Biological Process: auxin transport (GO:0060918);;	--	Pollen-specific protein SF21 GN=SF21 OS=Helianthus annuus (Common sunflower) PE=2 SV=1	hypothetical protein ZEAMMB73_906036 [Zea mays]	4:812029-812596	493	+	5	7	10	15	4.81861	6.93629	7.60971	18.2321	0.977311	1.41599	1.54504	3.69185
putative_4603	--	--	Molecular Function: binding (GO:0005488);;	--	Disease resistance protein RGA2 GN=RGA2 OS=Solanum bulbocastanum (Wild potato) PE=1 SV=1	TPA: hypothetical protein ZEAMMB73_691485 [Zea mays]	4:912821-1067192	2997	+	165	240	103	91	159.004	237.814	77.8465	109.974	3.32784	5.07709	1.688	2.27976
putative_4604	--	--	Biological Process: mitochondrial fission (GO:0000266);; Molecular Function: GTPase activity (GO:0003924);; Molecular Function: GTP binding (GO:0005525);; Cellular Component: mitochondrion (GO:0005739);; Cellular Component: peroxisome (GO:0005777);; Cellular Component: cytosol (GO:0005829);; Cellular Component: plasma membrane (GO:0005886);; Biological Process: GTP catabolic process (GO:0006184);…	--	Dynamin-related protein 3B GN=T22C12.1 OS=Arabidopsis thaliana (Mouse-ear cress) PE=1 SV=2	PREDICTED: dynamin-related protein 3A-like [Setaria italica]	4:2038526-2043568	3030	+	18	4	21	23	17.1244	2.97269	15.9682	26.8685	0.445726	0.0594904	0.398184	0.781372
putative_4606	--	--	Molecular Function: purine ribonucleoside binding (GO:0032550);; Molecular Function: adenyl ribonucleotide binding (GO:0032559);; Molecular Function: anion binding (GO:0043168);;	--	--	hypothetical protein OsJ_34767 [Oryza sativa Japonica Group]	4:2404149-2405336	1071	+	0	7	11	31	0	6.65065	8.16277	36.6917	0	0.436444	0.534739	2.40158
putative_4607	--	--	Molecular Function: RNA binding (GO:0003723);; Molecular Function: RNA-directed DNA polymerase activity (GO:0003964);; Molecular Function: protein serine/threonine kinase activity (GO:0004674);; Molecular Function: ATP binding (GO:0005524);; Cellular Component: integral to plasma membrane (GO:0005887);; Biological Process: RNA-dependent DNA replication (GO:0006278);; Biological Process: protein p…	--	Cell number regulator 13 GN=CNR13 OS=Zea mays (Maize) PE=2 SV=1	PREDICTED: G-type lectin S-receptor-like serine/threonine-protein kinase SD1-13-like [Setaria italica]	4:2629444-2647491	1493	+	3	4	10	7	2.22083	3.51108	7.27485	7.62653	0.0973224	0.15408	0.318876	0.334098
putative_4608	--	--	--	--	--	hypothetical protein SORBIDRAFT_09g007400 [Sorghum bicolor]	4:3781367-3784792	983	+	3	3	27	4	2.68012	2.76221	19.8357	4.55893	0.195686	0.202152	1.44884	0.332672
[truncated: 1,303 more rows]
