# Supplementary material for: Transcriptome Dynamics during Maize Endosperm Development
Source: PLoS One. 2016 Oct 3;11(10):e0163814. doi: 10.1371/journal.pone.0163814 (PMC5047526; doi:10.1371/journal.pone.0163814)
Supplement: S10 Table — (XLS) [file pone.0163814.s019.xls]

## Sheet: Gene express level 
Table S10. Disstribution of genes in differentially expressed leves
Stages Levels	5-DAP	10-DAP	15-DAP	20-DAP
0-1	7601	7282	7816	7075
1-5	6165	6522	6486	6445
5-10	3448	3686	3776	3622
10-100	9233	10043	9304	9696
>100	1931	1672	1922	1885
Total	28378	29205	29304	28723
Table S10. Gene expression at four developmental stages
GeneID	Gene_position	Length	Strand	5 DAP			10 DAP			15 DAP			20 DAP			TF
				Raw_fragment_number	Normalized_count	FPKM	Raw_fragment_number	Normalized_count	FPKM	Raw_fragment_number	Normalized_count	FPKM	Raw_fragment_number	Normalized_count	FPKM
AC147602.5_FG004	3:178846540-178848005	483	-	3	2.89117	0.608463	0	0	0	11	8.37068	1.7636	1	1.21547	0.255374
AC148152.3_FG001	2:231358787-231360623	1599	-	4	3.85489	0.155971	9	8.91808	0.361296	33	25.1121	1.01626	8	9.72376	0.393301
AC148152.3_FG005	2:231282990-231284358	1155	-	5	4.81861	0.287286	48	47.5631	2.84113	13	9.89263	0.589984	43	52.2652	3.11458
AC148152.3_FG006	2:231237972-231241353	1047	+	0	0	0	0	0	0	1	0.760971	0.0512935	0	0	0
AC148152.3_FG008	2:231209371-231213678	1971	-	4	3.85489	0.122884	1	0.990898	0.0316195	10	7.60971	0.242619	4	4.86188	0.154945
AC148167.6_FG001	7:11665130-11671217	1912	+	663	638.948	26.3629	806	798.663	33.3711	612	465.714	18.652	929	1129.17	45.2547
AC149475.2_FG002	9:152485305-152488367	669	-	711	685.207	102.013	313	310.151	51.241	616	468.758	65.6389	656	797.348	115.337
AC149475.2_FG003	9:152490622-152495158	1064	-	1181	1138.16	99.4988	660	653.992	58.7114	1455	1107.21	99.8285	701	852.044	75.545
AC149475.2_FG005	9:152524853-152536126	5184	+	361	347.124	3.94622	404	400.323	4.57983	456	347.004	4.03358	333	403.536	4.66528	C2H2
AC149475.2_FG007	9:152556214-152556891	678	-	0	0	0	0	0	0	0	0	0	8	8.93928	1.08383
AC149810.2_FG003	9:151584788-151593594	4326	-	1030	992.634	13.7728	854	846.227	12.0253	1086	826.415	11.2448	645	783.978	10.6658
AC149810.2_FG004	9:151597278-151597925	648	-	7	6.74606	0.875742	2	1.9818	0.258338	9	6.84874	0.889677	5	6.07735	0.788117
AC149810.2_FG008	9:151631194-151634175	2030	+	4	3.85489	0.160275	25	24.7725	0.929142	16	11.4146	0.546886	18	20.663	0.821329
AC149818.2_FG001	9:152414975-152420189	930	+	110	106.009	8.31585	90	89.1808	7.0133	65	49.4631	3.8817	53	64.4199	5.05022
AC149818.2_FG004	9:152436266-152437593	949	+	428	411.51	59.8027	382	377.532	55.7653	805	612.582	82.8371	269	326.961	50.3612
AC149818.2_FG005	9:152441561-152442438	582	-	9	8.6735	1.32976	18	17.8362	2.74798	25	19.0243	2.91902	12	14.5856	2.23344
AC149818.2_FG006	9:152443043-152445498	590	-	178	170.579	26.6121	221	217.997	33.9559	373	283.842	43.5435	300	363.425	56.3817
AC149818.2_FG007	9:152453633-152454922	1290	-	28	26.9842	1.40632	32	31.7087	1.6553	45	34.2437	1.78514	31	37.6796	1.9629
AC149818.2_FG008	9:152459143-152462592	3210	-	155	149.2	4.20381	133	131.401	3.776	83	62.8319	1.71426	85	102.418	3.06829	C2H2
AC149818.2_FG009	9:152481093-152481920	699	-	4	3.85489	0.447433	2	1.9818	0.23088	4	2.28297	0.265143	3	2.4311	0.281914	LBD
AC149828.2_FG002	9:150418786-150423446	691	+	644	620.549	73.588	318	314.431	37.4633	767	583.599	69.7293	226	273.934	32.5694
AC149828.2_FG004	9:150487074-150487466	393	+	0	0	0	0	0	0	0	0	0	1	1.21547	0.385775
AC149828.2_FG005	9:150508134-150508907	774	+	0	0	0	0	0	0	0	0	0	0	0	0
AC149829.2_FG002	9:151116517-151116771	255	-	812	781.671	1155.05	840	831.632	1286.96	337	256.061	381.77	175	211.714	305.165
AC149829.2_FG003	9:151118003-151122684	3641	-	1143	1100.57	18.3617	955	946.308	15.7964	766	582.143	9.71318	472	573.702	9.57022
AC149829.2_FG004	9:151128745-151129980	1000	-	8	7.70978	0.968337	20	19.818	1.41879	42	31.9608	2.28375	16	19.4475	1.38831	bHLH
AC149829.2_FG006	9:151149416-151150702	1287	-	443	426.246	22.2767	597	590.626	30.9192	792	602.194	31.4807	507	615.167	32.1367
AC150739.3_FG001	9:155180732-155184792	2662	+	113	108.901	2.7853	155	152.598	3.49375	154	117.189	2.68011	102	123.978	2.89451
AC152495.1_FG002	10:3280568-3284464	3897	-	23	22.1656	0.336741	24	23.7816	0.361466	36	27.395	0.416219	19	23.0939	0.350801
AC152495.1_FG003	10:3296163-3304271	5794	-	68	65.5322	0.814041	103	101.334	1.21826	161	122.414	1.48118	75	90.0062	1.0469
AC152495.1_FG010	10:3369199-3373083	3885	-	8	7.70978	0.117511	10	9.90898	0.151104	17	12.9365	0.197191	7	8.50829	0.129665
AC152495.1_FG011	10:3374430-3375797	1368	+	0	0	0	0	0	0	0	0	0	0	0	0
AC152495.1_FG012	10:3382115-3385323	2559	-	35	33.517	0.982163	72	71.3007	2.11948	32	23.7067	0.626322	14	17.0166	0.440261
AC152495.1_FG013	10:3393689-3396738	2736	+	0	0	0	0	0	0	0	0	0	0	0	0
AC152495.1_FG015	10:3401150-3402412	1263	-	0	0	0	0	0	0	0	0	0	1	1.21547	0.0649538
AC152495.1_FG017	10:3438490-3441711	3222	-	0	0	0	0	0	0	0	0	0	0	0	0
AC155352.2_FG001	2:34720873-34723703	1266	-	2	1.92744	0.10275	2	1.9818	0.105828	1	0.760971	0.040578	3	3.64641	0.194304
AC155352.2_FG010	2:34740816-34741415	429	+	115	110.828	29.2762	0	0	0	160	121.755	32.2073	103	125.193	33.001
AC155376.2_FG002	8:164094581-164095366	786	+	0	0	0	0	0	0	0	0	0	0	0	0
AC155376.2_FG004	8:164135912-164138949	1667	+	318	305.5	11.7809	242	239.797	9.25863	514	390.378	15.057	192	232.155	8.94976
AC155376.2_FG005	8:164169975-164178451	2061	-	299	287.189	10.7461	224	221.961	8.39311	228	173.501	8.47194	351	426.63	21.3174
AC155377.1_FG001	3:220883486-220901741	4590	-	1297	1249.95	15.9797	1127	1116.74	14.2826	1133	862.181	11.0231	941	1143.76	14.6207
AC155377.1_FG002	3:220979473-220985596	1900	-	328	315.137	10.5159	292	289.342	9.65932	230	174.262	5.8177	227	275.912	9.16407
AC155390.2_FG002	1:32667228-32669225	1998	-	7	6.33182	0.198782	11	10.7198	0.336876	1	0.401599	0.0126099	3	3.35025	0.105152
AC155434.2_FG001	7:173888418-173890521	1496	+	6	5.78233	0.257614	19	17.8362	0.780888	1	0.760971	0.0597176	11	13.3702	0.584339
AC155434.2_FG003	7:173885184-173885904	354	+	0	0	0	0	0	0	0	0	0	0	0	0
AC155434.2_FG004	7:173817567-173838675	6136	-	2060	1985.27	21.5849	2025	2005.58	23.4859	2142	1630	22.2787	1594	1936.24	20.1244
AC155434.2_FG006	7:173806883-173808319	1437	-	274	264.06	12.1031	216	214.034	9.82457	310	235.901	10.8151	390	474.033	21.7193	Dof
AC155496.2_FG009	5:4777199-4786635	2496	-	1586	1528.46	37.4975	854	846.227	20.7766	1249	950.453	23.3203	857	1041.66	25.5498
AC155610.2_FG007	3:175686403-175689182	1341	+	19	18.3107	0.910973	36	35.6723	1.77755	160	121.755	6.05901	23	27.9558	1.39027
AC155610.2_FG009	3:175701338-175701538	201	+	82	78.6973	1676.28	22	21.6496	526.829	182	138.14	3644.68	90	108.412	2432.09
AC155622.2_FG001	3:4441648-4449122	4395	-	2597	2502.79	41.7834	2112	2091.78	37.3169	2477	1884.93	39.911	1767	2146.52	37.7579
AC155624.2_FG006	1:8264659-8289299	2276	+	731	704.481	29.6885	833	824.428	35.85	1100	836.791	39.3111	490	595.581	27.2164
AC155624.2_FG011	1:8290076-8293499	1066	-	402	387.416	31.5559	468	463.741	37.7669	346	263.296	20.2785	366	444.862	35.9096
AC159612.1_FG007	5:4582263-4584511	2054	+	88	84.8075	2.58134	55	54.4994	1.7505	164	124.039	4.17871	57	69.2818	2.58278
AC165171.2_FG002	3:144743920-144745323	1014	+	61	58.7871	4.12525	8	7.92718	0.557522	116	88.2727	6.19661	28	34.0332	2.38686	WRKY
AC165178.2_FG004	2:181422894-181424932	1811	-	78	75.1704	2.70561	84	82.2446	2.88834	69	52.5071	1.85308	72	87.5139	4.09429	MYB
AC166636.1_FG007	1:19971564-19973341	1653	-	59	55.8959	2.48107	46	45.5813	2.77151	91	69.2484	4.25653	25	30.3867	1.63118
AC166636.1_FG008	1:19980603-19983527	1047	+	85	81.9164	8.77506	159	157.553	16.0415	254	193.287	18.5368	185	224.862	21.8418
AC166636.1_FG009	1:19985132-19990950	2085	-	6	5.78233	0.173075	12	11.8908	0.356251	16	12.1755	0.364491	10	12.1547	0.363723
AC177831.3_FG004	2:49116209-49119186	1455	-	1	0.963722	0.0435295	12	11.8908	0.53786	2	1.52194	0.0687596	4	4.86188	0.219523
AC177833.2_FG001	2:110063478-110067338	750	-	0	0	0	0	0	0	0	0	0	0	0	0
AC177837.3_FG002	1:22598348-22599226	879	+	0	0	0	0	0	0	0	0	0	0	0	0
AC177838.2_FG015	1:161143-161925	783	+	32	30.6564	3.02982	28	26.8651	2.66352	8	5.60389	0.554128	9	10.4786	1.0348
AC177844.2_FG003	2:67908752-67909060	309	-	0	0	0	0	0	0	0	0	0	0	0	0
AC177850.2_FG003	1:18142214-18144233	843	+	0	0	0	0	0	0	0	0	0	0	0	0
AC177850.2_FG005	1:18199712-18202663	510	+	20	18.7131	3.57489	7	6.54492	1.25799	25	18.5618	5.24413	17	19.4757	3.71492
AC177860.4_FG002	2:173255605-173258490	1829	+	9	7.88272	0.273422	14	13.005	0.451595	0	0	0	0	0	0
AC177890.3_FG005	1:282685996-282686490	495	+	0	0	0	0	0	0	0	0	0	0	0	0
AC177893.3_FG003	2:211005161-211005784	624	-	0	0	0	0	0	0	0	0	0	0	0	0
AC177893.3_FG006	2:210998897-210999592	696	-	19	18.3107	2.13863	9	8.91808	1.0455	9	6.84874	0.800398	2	2.43094	0.283661
AC177897.2_FG002	1:260133905-260138971	1797	+	86	82.8802	3.3833	142	140.707	5.64176	149	112.624	6.59949	83	100.884	4.33322
AC177897.2_FG022	1:260052556-260054526	1749	+	0	0	0	0	0	0	1	0.760971	0.0277792	0	0	0
AC177897.2_FG029	1:260029359-260029919	561	+	0	0	0	0	0	0	0	0	0	0	0	0
AC177899.2_FG009	1:300444330-300446450	2121	+	1	0.00167926	4.93124e-05	1	0.000857128	2.51937e-05	1	0.000344144	1.01076e-05	1	0.332131	0.00975095
AC177899.2_FG012	1:300344676-300347154	1497	+	0	0	0	0	0	0	0	0	0	0	0	0
AC177900.4_FG001	1:91087789-91088151	363	+	0	0	0	0	0	0	0	0	0	0	0	0
AC177905.2_FG001	1:115705655-115705858	204	-	0	0	0	0	0	0	0	0	0	0	0	0
AC177905.2_FG003	1:115616900-115617412	513	+	9	8.6735	1.64014	7	6.49954	1.23652	6	4.56583	0.864245	3	3.64641	0.68849
AC177908.3_FG002	1:72799918-72805502	2634	-	339	326.702	12.2234	244	241.779	7.42035	577	439.081	13.1085	322	391.381	12.8755
AC177908.3_FG003	1:72690304-72691035	732	+	0	0	0	0	0	0	0	0	0	0	0	0
AC177908.3_FG006	1:72739362-72740252	891	-	0	0	0	0	0	0	0	0	0	1	1.21547	0.1008
AC177911.4_FG005	1:16790124-16790687	564	-	0	0	0	0	0	0	0	0	0	0	0	0
AC177920.3_FG008	2:52259830-52261750	597	+	0	0	0	0	0	0	0	0	0	0	0	0
AC177922.2_FG002	3:74801239-74801859	621	-	0	0	0	0	0	0	0	0	0	0	0	0
AC177924.2_FG001	2:70717256-70722062	828	-	13	12.5284	1.14695	7	6.93629	0.636865	2	1.52194	0.139398	3	3.64641	0.333578	bHLH
AC177924.2_FG003	2:70740295-70740630	336	+	0	0	0	9	8.91808	4.26673	0	0	0	0	0	0
AC177926.2_FG003	1:295596330-295596986	657	+	0	0	0	0	0	0	0	0	0	0	0	0
AC177930.2_FG001	2:108469184-108469705	522	-	0	0	0	0	0	0	0	0	0	0	0	0
AC177930.2_FG002	2:108459750-108460181	432	-	0	0	0	0	0	0	0	0	0	0	0	0
AC177936.6_FG008	1:285635885-285648684	2924	+	1413	1361.74	44.7233	1176	1164.31	40.6417	1435	1091.99	41.8036	1110	1347.95	52.0648
AC177941.3_FG001	1:35960130-35962613	2484	+	0	0	0	0	0	0	0	0	0	0	0	0
AC177941.3_FG006	1:35848136-35848949	732	+	0	0	0	0	0	0	0	0	0	0	0	0
AC177946.2_FG004	1:19104324-19104800	477	+	56	53.8223	11.589	36	35.6723	7.73412	13	9.83427	2.1199	10	12.0532	2.59084
AC177947.2_FG003	1:33355137-33355748	612	-	8	7.70978	1.09215	2	1.9818	0.282013	0	0	0	0	0	0
AC182105.3_FG006	4:85705028-85706760	867	-	0	0	0	0	0	0	0	0	0	0	0	0
AC182413.4_FG002	5:4210801-4214221	681	-	0	0	0	0	0	0	0	0	0	0	0	0
AC182439.4_FG004	3:46892903-46893382	330	-	0	0	0	0	0	0	0	0	0	1	1.21547	0.599332
AC182482.3_FG003	3:23005376-23012937	1880	+	31	28.9117	1.22409	69	67.3811	2.6687	203	153.716	7.23478	54	65.6354	2.71442
AC182615.4_FG001	3:22046940-22047800	861	-	0	0	0	0	0	0	0	0	0	0	0	0
AC182617.3_FG001	3:127296562-127310329	1634	-	792	763.268	33.3334	411	407.259	17.8621	1069	813.478	33.074	343	415.69	16.9678
AC182627.2_FG003	3:58306613-58307062	450	-	2	1.92744	0.463188	1	0.990898	0.239966	0	0	0	0	0	0
AC182831.3_FG004	3:194168275-194168862	588	+	0	0	0	0	0	0	0	0	0	0	0	0
AC182838.3_FG006	3:190509605-190510401	372	-	7	6.58875	2.38208	13	12.7371	4.6587	0	0	0	0	0	0
AC183315.4_FG006	3:28221287-28223015	870	+	6	5.78233	0.495294	17	16.8453	1.44686	14	10.6536	0.912958	9	10.9392	0.936374
AC183319.3_FG001	3:37159271-37160060	522	+	1	0.963722	0.176854	3	2.97269	0.548738	0	0	0	0	0	0
AC183372.4_FG006	3:141332902-141333714	813	-	0	0	0	1	0.990898	0.0932788	0	0	0	0	0	0
AC183412.5_FG005	2:26850541-26854132	3168	+	17	16.3833	0.310389	11	10.8999	0.206629	0	0	0	6	7.29282	0.138145
AC183413.3_FG006	5:112042342-112048514	753	-	0	0	0	0	0	0	0	0	0	0	0	0
AC183509.1_FG001	3:135565392-135566421	756	+	2	1.92744	0.200041	0	0	0	2	1.52194	0.158042	0	0	0
AC183514.3_FG006	3:168427403-168430627	687	-	35	33.7303	4.01508	7	6.93629	0.828809	0	0	0	1	1.21547	0.144546
AC183817.2_FG002	5:86335132-86338776	843	+	0	0	0	0	0	0	0	0	0	0	0	0
AC183888.4_FG006	4:240239011-240242899	630	-	0	0	0	0	0	0	0	0	0	0	0	0
AC183888.4_FG008	4:240229973-240231598	1038	+	0	0	0	0	0	0	0	0	0	0	0	0
AC183914.3_FG004	4:178651212-178651709	498	-	0	0	0	0	0	0	0	0	0	0	0	0
AC183915.4_FG001	3:55958940-55962409	660	-	1	0.963722	0.121714	1	0.990898	0.125653	0	0	0	0	0	0
AC183927.3_FG004	3:64562577-64563601	768	+	0	0	0	0	0	0	12	9.13166	0.927574	3	3.64641	0.369898
AC183928.4_FG001	7:109608-111503	1824	+	2	1.92744	0.0670638	1	0.990898	0.0345158	0	0	0	0	0	0
AC183932.3_FG007	5:5575816-5578873	2240	+	537	517.519	15.3064	428	424.104	12.6047	196	149.15	4.34573	261	317.238	9.27485
AC183938.4_FG011	10:142839464-142842561	825	-	0	0	0	2	1.9818	0.182862	0	0	0	1	1.21547	0.111741
AC183944.4_FG003	9:80885109-80887658	1740	-	0	0	0	0	0	0	0	0	0	0	0	0
AC183950.2_FG002	8:163179500-163179916	417	+	0	0	0	0	0	0	0	0	0	0	0	0	C2H2
AC183950.2_FG003	8:163113316-163183032	1340	+	726	699.663	45.1368	444	438.968	28.3396	1238	941.321	63.2053	456	553.039	38.666
AC183950.2_FG004	8:163214353-163217215	2355	+	10	9.23675	0.241551	2	1.91371	0.0500872	1	0.760971	0.0315495	3	3.64641	0.151096
AC183950.2_FG005	8:163218231-163219697	1467	-	6	5.27105	0.235797	31	30.2433	1.35485	12	8.90978	0.398667	1	0.00307331	0.000137433
AC183968.2_FG001	4:241402394-241404692	831	+	0	0	0	1	0.990898	0.0905346	14	10.6536	0.97101	11	13.3702	1.21714
AC184112.4_FG010	3:155667382-155668201	675	-	0	0	0	0	0	0	0	0	0	0	0	0
AC184116.3_FG001	7:60253113-60253796	684	+	3	2.89117	0.346362	0	0	0	0	0	0	0	0	0
AC184127.3_FG003	5:179793961-179794455	495	+	0	0	0	0	0	0	0	0	0	0	0	0
AC184130.4_FG005	4:235295762-235296655	894	-	0	0	0	0	0	0	0	0	0	0	0	0
AC184130.4_FG012	4:235215737-235229977	1535	-	78	75.1703	4.37041	137	135.753	6.15532	223	168.936	12.1681	94	114.254	6.00795
AC184133.3_FG001	9:72608274-72610234	507	+	11	10.5889	2.04382	18	16.8974	3.28168	13	9.1318	1.76436	0	0	0
AC184164.2_FG004	3:209309527-209310293	438	+	1	0.963722	0.244191	1	0.990898	0.253124	0	0	0	0	0	0
AC184164.2_FG006	3:209331425-209331823	399	-	0	0	0	0	0	0	2	1.52194	0.469199	0	0	0
AC184169.3_FG001	4:26793760-26862120	3315	+	615	592.689	14.8067	660	653.992	17.7549	801	608.777	17.5404	579	702.542	18.2729
AC184170.4_FG002	3:133656226-133656873	648	-	0	0	0	1	0.990898	0.129169	4	3.04389	0.395412	0	0	0
AC184171.4_FG002	4:206313390-206314046	657	+	0	0	0	0	0	0	0	0	0	0	0	0
AC184172.3_FG001	4:158407910-158408749	600	+	0	0	0	0	0	0	0	0	0	0	0	0
AC184699.3_FG005	3:220686421-220688722	2091	+	15	14.4558	0.431302	17	16.8453	0.503071	13	9.89263	0.295201	10	12.1547	0.362559
AC184764.3_FG003	4:212307047-212307898	642	+	0	0	0	0	0	0	0	0	0	0	0	0
AC184764.3_FG006	4:212215453-212216504	723	-	0	0	0	0	0	0	0	0	0	0	0	0
AC184765.4_FG005	3:213460474-213461593	1017	+	0	0	0	0	0	0	0	0	0	0	0	0
AC184771.4_FG003	4:60516987-60517820	399	+	0	0	0	0	0	0	0	0	0	0	0	0
AC184775.2_FG002	3:148801400-148802842	1389	+	0	0	0	0	0	0	0	0	0	0	0	0
AC184788.2_FG001	5:152985127-152985600	474	-	0	0	0	2	1.9818	0.434732	0	0	0	0	0	0
AC184789.4_FG002	5:128712338-128716680	825	+	0	0	0	0	0	0	0	0	0	0	0	0
AC184794.2_FG003	4:86442615-86444988	1875	+	5	4.81861	0.162501	229	225.925	8.46355	192	146.107	5.41989	109	132.486	4.76238
AC184831.3_FG003	4:238475280-238476164	885	+	0	0	0	1	0.990898	0.0831921	0	0	0	0	0	0
AC184831.3_FG005	4:238485005-238485850	846	-	0	0	0	0	0	0	0	0	0	0	0	0	GATA
AC184831.3_FG008	4:238557057-238557902	846	-	0	0	0	0	0	0	0	0	0	0	0	0	GATA
AC184836.3_FG002	4:80087734-80088498	765	+	0	0	0	0	0	0	0	0	0	0	0	0
AC184857.2_FG006	5:15392020-15392748	729	-	0	0	0	0	0	0	0	0	0	0	0	0
AC184871.2_FG009	1:273673649-273675135	723	+	0	0	0	0	0	0	0	0	0	0	0	0
AC185108.3_FG006	7:162184234-162184620	237	+	0	0	0	0	0	0	0	0	0	0	0	0
AC185108.3_FG010	7:162309142-162309999	858	-	7	6.74606	0.588667	1	0.990898	0.0867082	6	4.56583	0.3986	8	9.72376	0.847913
AC185108.3_FG011	7:162313242-162313838	597	+	0	0	0	0	0	0	0	0	0	0	0	0	C2H2
AC185122.3_FG009	4:19466878-19467558	681	+	0	0	0	0	0	0	0	0	0	0	0	0
AC185126.3_FG006	4:188055422-188055925	504	+	0	0	0	0	0	0	0	0	0	0	0	0
AC185130.2_FG004	5:76093449-76098413	1066	-	69	66.4969	4.38034	68	67.381	5.01135	30	22.8291	1.50434	18	21.8785	1.44044
AC185130.2_FG005	5:76074654-76077533	504	-	0	0	0	0	0	0	0	0	0	0	0	0
AC185217.3_FG004	4:190256505-190257669	780	+	0	0	0	0	0	0	0	0	0	0	0	0
AC185217.3_FG007	4:190268979-190270115	774	+	5	4.81861	0.483931	9	8.91808	0.89852	1	0.760971	0.0764642	4	4.86188	0.487885
AC185226.4_FG001	4:162576953-162599946	4760	-	1308	1260.55	24.2024	1251	1238.62	23.3725	1693	1288.32	24.4004	951	1155.91	22.6987
AC185252.4_FG002	3:113342894-113343557	564	-	0	0	0	0	0	0	0	0	0	0	0	0
AC185254.4_FG002	4:74311699-74322990	3137	+	53	50.1136	1.06176	42	40.6268	0.815156	69	52.5071	1.10473	33	38.8951	0.831095
AC185256.3_FG002	5:114484537-114485567	948	-	0	0	0	0	0	0	0	0	0	0	0	0
AC185256.3_FG003	5:114588561-114595381	2394	+	0	0	0	0	0	0	0	0	0	0	0	0
AC185261.4_FG002	5:60207782-60208246	465	-	0	0	0	0	0	0	0	0	0	0	0	0
AC185265.3_FG003	5:115996865-115999094	1350	+	0	0	0	0	0	0	0	0	0	0	0	0
AC185276.2_FG004	3:228582691-228583317	627	+	0	0	0	0	0	0	0	0	0	0	0	0
AC185276.2_FG006	3:228494917-228496843	249	+	0	0	0	0	0	0	0	0	0	0	0	0
AC185281.5_FG006	5:90817357-90819053	624	+	0	0	0	0	0	0	0	0	0	0	0	0
AC185300.4_FG002	4:228011331-228012407	1077	-	20	19.0554	1.23917	23	22.6903	1.47862	37	27.841	1.81111	20	23.2846	1.51341
AC185305.3_FG003	4:52459054-52459293	240	-	0	0	0	1	0.990898	2.45697	1	0.760971	1.80876	0	0	0
AC185415.3_FG005	2:197683480-197691313	1613	-	91	87.6987	3.70598	104	102.062	4.28009	122	92.8385	3.87745	72	87.5139	3.62347
AC185422.3_FG005	4:149157981-149162014	1205	+	3	2.89116	0.197765	2	1.9818	0.112463	17	12.9365	0.732446	0	0	0
AC185427.5_FG004	5:139107771-139108250	480	-	3	2.89117	0.615413	9	8.91808	1.91129	1	0.760971	0.162161	5	6.07735	1.29143
AC185443.3_FG004	4:221317508-221320563	1974	-	0	0	0	0	0	0	0	0	0	0	0	0
AC185460.3_FG004	5:183645861-183646790	930	+	0	0	0	1	0.990898	0.0779256	0	0	0	0	0	0
AC185466.3_FG001	4:181668842-181670224	606	+	16	15.4196	2.21803	20	19.818	2.86387	10	7.60971	1.09545	19	23.0939	3.31814
AC185471.3_FG005	4:166914847-166921513	468	+	4	3.85489	0.859841	1	0.990898	0.222607	5	3.80486	0.849672	1	1.21547	0.270631
AC185473.3_FG005	4:156782042-156782383	342	-	0	0	0	0	0	0	0	0	0	0	0	0
AC185475.3_FG001	4:168857087-168858825	621	+	4	3.85489	0.533901	3	2.9727	0.413546	2	1.52194	0.210941	9	10.9392	1.5134
AC185478.4_FG005	4:181401680-181402444	765	-	0	0	0	0	0	0	0	0	0	0	0	0
AC185478.4_FG007	4:181518222-181518716	495	+	0	0	0	0	0	0	0	0	0	0	0	0
AC185487.4_FG001	5:195603986-195604390	405	+	0	0	0	0	0	0	0	0	0	0	0	0
AC185500.3_FG001	3:180898313-180899211	564	-	1	0.963722	0.155424	0	0	0	1	0.760971	0.122829	0	0	0
AC185501.3_FG001	4:177342178-177342687	510	+	0	0	0	0	0	0	0	0	0	1	1.21547	0.231846
AC185501.3_FG006	4:177370079-177370931	420	+	0	0	0	0	0	0	1	0.760971	0.21025	0	0	0
AC185504.4_FG002	4:163996575-163997129	555	-	0	0	0	2	1.9818	0.329878	0	0	0	0	0	0
AC185522.2_FG002	4:115462297-115462746	450	-	0	0	0	0	0	0	0	0	0	0	0	0
AC185530.2_FG004	4:120658676-120660231	879	-	0	0	0	0	0	0	0	0	0	0	0	0
AC185586.4_FG003	4:80920457-80920822	366	-	0	0	0	0	0	0	0	0	0	0	0	0
AC185587.3_FG003	1:203093192-203094775	714	-	0	0	0	0	0	0	0	0	0	0	0	0
AC185588.2_FG002	1:297181343-297185602	684	-	0	0	0	1	0.990898	0.119165	0	0	0	0	0	0
AC185593.3_FG003	1:85774941-85775324	384	-	0	0	0	1	0.990898	0.336047	2	1.52194	0.511512	0	0	0
AC185605.3_FG003	5:44413909-44414361	453	-	0	0	0	0	0	0	0	0	0	0	0	0
AC185610.3_FG001	1:251503583-251503918	336	-	2	1.92744	0.908302	0	0	0	3	2.28291	1.07848	1	1.21547	0.569322
AC185611.3_FG001	1:206794909-206795232	324	+	0	0	0	0	0	0	0	0	0	0	0	0
AC185623.4_FG010	4:157627349-157627609	261	-	0	0	0	0	0	0	2	1.52194	1.96037	2	2.43094	3.04091
AC185623.4_FG012	4:157645342-157646896	891	-	0	0	0	0	0	0	0	0	0	0	0	0
AC185628.3_FG010	5:7207097-7209188	771	+	0	0	0	0	0	0	13	9.89263	0.999423	46	55.9116	5.64106
AC185642.4_FG001	4:164731972-164732298	327	+	0	0	0	0	0	0	0	0	0	0	0	0
AC185648.3_FG007	4:174540175-174542764	1341	+	0	0	0	0	0	0	0	0	0	0	0	0
AC185649.2_FG003	4:164504267-164504605	339	-	0	0	0	0	0	0	0	0	0	0	0	0
AC185655.3_FG004	2:39291421-39292839	1419	-	0	0	0	0	0	0	0	0	0	0	0	0	C2H2
AC185655.3_FG005	2:39314238-39315755	1518	-	0	0	0	0	0	0	1	0.760971	0.0327141	1	1.21547	0.0522233	C2H2
AC185656.3_FG002	5:65712432-65712809	378	+	0	0	0	0	0	0	0	0	0	0	0	0
AC185660.3_FG003	4:164925556-164925894	339	-	0	0	0	0	0	0	0	0	0	0	0	0
AC186009.3_FG001	1:29697501-29698458	882	-	0	0	0	0	0	0	0	0	0	0	0	0
AC186013.3_FG001	7:59327473-59328192	720	+	2	1.92744	0.214369	2	1.9818	0.2212	1	0.760971	0.084684	1	1.21547	0.135064
AC186145.3_FG002	4:59678350-59679108	759	-	1	3.85995e-05	3.98388e-06	0	0	0	2	1.52183	0.157154	1	1.21537	0.125336
AC186147.3_FG008	4:162908356-162909690	1335	-	578	557.02	27.861	383	379.496	19.0119	579	440.183	22.0228	254	307.772	15.388
AC186156.3_FG004	4:172821941-172822552	612	+	0	0	0	0	0	0	0	0	0	0	0	0
AC186156.3_FG005	4:172794270-172794881	612	+	0	0	0	4	3.96359	0.564026	0	0	0	0	0	0
AC186164.3_FG001	4:226722159-226722662	504	+	7	6.74606	1.31572	16	15.8472	3.11014	17	12.9365	2.52566	11	13.3702	2.60361
AC186166.3_FG008	5:1818155-1820634	2187	+	9	7.95045	0.225646	46	44.677	1.26916	16	11.909	0.614062	23	27.1664	0.770851
AC186189.3_FG004	1:283384244-283386967	693	+	94	90.5899	10.6473	63	62.4266	7.36483	53	40.3315	4.7432	37	44.9724	5.28079
AC186189.3_FG005	1:283387227-283387916	690	+	0	0	0	0	0	0	0	0	0	0	0	0
AC186195.4_FG001	2:13087811-13089756	1794	-	3	2.89117	0.10251	1	0.990898	0.0351733	0	0	0	2	2.43094	0.0861675
AC186231.4_FG002	1:202624720-202625559	840	+	2	1.92744	0.173053	11	10.8999	0.981444	103	78.38	7.04055	0	0	0
AC186233.3_FG007	1:10193318-10195985	2424	+	0	0	0	0	0	0	3	2.28291	0.0578414	3	3.64641	0.0923569
AC186283.4_FG002	1:108657660-108658169	510	-	0	0	0	0	0	0	0	0	0	0	0	0
AC186284.3_FG007	1:150686756-150688696	1659	+	0	0	0	0	0	0	0	0	0	0	0	0
AC186287.7_FG005	4:173995206-173996678	1473	-	1	0.963722	0.0429055	3	2.97269	0.132535	1	0.760971	0.0338868	1	1.21547	0.0540943
AC186309.3_FG002	5:38325635-38326853	1101	-	0	0	0	0	0	0	0	0	0	0	0	0
AC186309.3_FG006	5:38388468-38389163	696	+	0	0	0	0	0	0	0	0	0	0	0	0
AC186310.4_FG004	4:230614068-230616202	1977	-	1	0.963722	0.0306163	0	0	0	0	0	0	0	0	0
AC186322.4_FG003	1:211458482-211459643	747	+	0	0	0	0	0	0	0	0	0	1	1.21547	0.128184
AC186322.4_FG005	1:211473240-211474205	966	-	0	0	0	0	0	0	0	0	0	0	0	0
AC186329.3_FG006	2:49318394-49318968	453	+	1	0.963722	0.228645	0	0	0	0	0	0	0	0	0
AC186337.3_FG003	2:24633243-24633719	477	-	0	0	0	0	0	0	0	0	0	0	0	0
AC186375.3_FG001	6:111760558-111761351	717	+	0	0	0	0	0	0	0	0	0	0	0	0
AC186404.3_FG002	8:69168902-69169751	504	-	0	0	0	0	0	0	0	0	0	0	0	0
AC186406.4_FG006	6:14951256-14953843	2073	-	0	0	0	0	0	0	0	0	0	0	0	0
AC186408.5_FG005	4:184247328-184248107	780	-	0	0	0	0	0	0	0	0	0	0	0	0
AC186412.4_FG011	1:275024552-275025456	744	-	0	0	0	0	0	0	0	0	0	0	0	0
AC186417.3_FG004	1:13072885-13074762	609	-	0	0	0	1	0.990898	0.142092	0	0	0	0	0	0
AC186417.3_FG006	1:13087620-13088273	654	+	0	0	0	0	0	0	0	0	0	0	0	0
AC186424.4_FG009	1:279654192-279654614	423	-	0	0	0	0	0	0	0	0	0	0	0	0
AC186431.5_FG001	8:61953310-62000059	639	-	2	1.92744	0.255553	0	0	0	1	0.760971	0.100965	0	0	0
AC186433.4_FG001	6:86277617-86278228	612	+	15	14.4558	2.04779	4	3.96359	0.564026	1	0.760971	0.107878	0	0	0
AC186493.4_FG002	7:154258241-154260097	1857	+	11	10.6009	0.361427	7	5.94546	0.202925	3	2.28291	0.0778472	3	2.43103	0.0828606
AC186500.3_FG001	5:122034476-122035165	690	-	0	0	0	0	0	0	0	0	0	0	0	0
AC186506.3_FG001	1:160126927-160127591	417	+	1	0.963722	0.26988	1	0.990898	0.279993	0	0	0	1	1.21547	0.339597
AC186512.3_FG007	4:163676001-163676579	579	+	1	0.0326827	0.00505226	1	0.00407184	0.000632569	0	0	0	0	0	0
AC186519.4_FG002	1:258673893-258674273	381	+	0	0	0	0	0	0	0	0	0	0	0	0
AC186524.3_FG005	1:180959298-180961804	597	-	0	0	0	0	0	0	0	0	0	0	0	0
AC186524.3_FG006	1:180963014-180963490	477	+	0	0	0	0	0	0	0	0	0	1	1.21547	0.261265
AC186563.4_FG004	4:176811696-176811977	282	+	0	0	0	0	0	0	0	0	0	0	0	0
AC186577.3_FG006	6:1996014-1996736	723	-	2	1.92744	0.213097	4	3.96359	0.439765	8	6.08777	0.67345	0	0	0
AC186579.3_FG007	8:159032278-159033277	759	-	0	0	0	0	0	0	0	0	0	0	0	0
AC186581.3_FG003	7:40973158-40974020	549	+	0	0	0	0	0	0	0	0	0	0	0	0
AC186583.3_FG004	6:61952500-61954179	771	+	0	0	0	0	0	0	0	0	0	0	0	0
AC186585.4_FG002	6:15264372-15265949	710	+	21	19.2745	2.70977	15	14.8635	2.09906	24	17.5024	2.46245	7	8.50829	1.02492
AC186590.3_FG005	6:93371593-93372311	450	+	0	0	0	0	0	0	0	0	0	0	0	0
AC186590.3_FG006	6:93379182-93379900	450	+	0	0	0	0	0	0	0	0	0	0	0	0
AC186592.3_FG002	6:74909302-74911917	2616	+	2	1.92744	0.04492	3	2.97269	0.0693316	4	3.04389	0.0709478	2	2.43094	0.0566436
AC186592.3_FG003	6:74918766-74919260	495	+	1	0.963722	0.194054	0	0	0	0	0	0	0	0	0
AC186602.4_FG003	1:99663463-99664502	576	+	0	0	0	0	0	0	0	0	0	0	0	0
AC186603.6_FG003	1:168693316-168694764	1449	-	13	12.5284	0.568641	52	51.5267	2.3421	30	22.8291	1.03642	44	53.4807	2.42651
AC186606.4_FG003	1:182626789-182627397	609	-	2	1.92744	0.27513	1	0.990898	0.142092	1	0.760971	0.108705	2	2.43094	0.346605	bZIP
AC186611.4_FG005	8:112706821-112708821	687	-	0	0	0	0	0	0	0	0	0	0	0	0
AC186613.4_FG003	2:36039757-36040371	615	-	0	0	0	0	0	0	0	0	0	0	0	0
AC186619.3_FG001	1:207334378-207335651	966	+	0	0	0	0	0	0	0	0	0	0	0	0
AC186647.3_FG001	6:110030367-110030822	456	+	0	0	0	0	0	0	0	0	0	0	0	0
AC186653.4_FG005	1:23342660-23343165	336	+	0	0	0	0	0	0	0	0	0	0	0	0
AC186656.4_FG004	1:288643944-288644270	327	+	0	0	0	0	0	0	0	0	0	0	0	0
AC186656.4_FG012	1:288758802-288760579	1077	+	0	0	0	0	0	0	3	2.28291	0.148508	2	2.43094	0.158002
AC186663.3_FG006	3:140618643-140619413	681	+	0	0	0	0	0	0	0	0	0	0	0	0
AC186667.3_FG007	1:275701415-275702484	924	+	0	0	0	0	0	0	0	0	0	0	0	0
AC186669.3_FG002	3:203481950-203483929	1980	+	2	0.96489	0.0306012	4	3.96359	0.125832	0	0	0	2	1.21849	0.0386342
AC186684.4_FG001	1:267792675-267796162	606	-	9	8.6735	1.24764	7	6.93629	1.00236	2	1.52194	0.219089	4	4.86188	0.698556
AC186691.4_FG006	1:189367641-189367829	189	+	0	0	0	0	0	0	0	0	0	0	0	0
AC186743.4_FG003	4:185718494-185718829	336	-	1	0.00194531	0.000916723	0	0	0	3	2.28291	1.07848	0	0	0
AC186781.4_FG006	7:139424719-139427275	711	+	0	0	0	0	0	0	1	0.760971	0.086229	0	0	0
AC186782.4_FG003	7:90748646-90777493	1203	+	0	0	0	1	0.990898	0.0563023	0	0	0	0	0	0
AC186785.4_FG002	7:110439192-110441558	516	-	0	0	0	0	0	0	0	0	0	0	0	0
AC186789.4_FG001	8:146744700-146744974	219	+	0	0	0	0	0	0	0	0	0	0	0	0
AC186800.3_FG005	7:138373627-138374157	531	+	0	0	0	0	0	0	0	0	0	0	0	0
AC186807.4_FG002	8:74702933-74703271	339	+	0	0	0	0	0	0	1	0.760971	0.350605	0	0	0
AC186815.3_FG003	8:145401332-145404933	948	+	3	2.89117	0.221208	3	2.97269	0.228003	3	2.28291	0.17474	0	0	0
AC186828.3_FG001	6:77262093-77262521	429	+	0	0	0	0	0	0	0	0	0	0	0	0
AC186845.4_FG009	7:163756211-163756528	318	-	8	6.74609	3.74764	3	2.56637	1.45138	3	1.52206	0.848004	5	4.86194	2.67987
AC186897.4_FG016	8:13175774-13176205	432	-	1	0.963722	0.251017	4	3.96359	1.04104	1	0.760971	0.198478	0	0	0
AC186902.4_FG006	1:279917535-279918363	792	-	0	0	0	0	0	0	0	0	0	0	0	0
AC186902.4_FG009	1:279859354-279859968	615	-	0	0	0	0	0	0	0	0	0	0	0	0
AC186904.4_FG007	2:15114411-15114992	474	-	0	0	0	0	0	0	0	0	0	0	0	0
AC186905.3_FG013	1:234700274-234700615	342	+	0	0	0	0	0	0	0	0	0	0	0	0
AC187037.4_FG008	8:147713492-147714098	378	-	2	1.92744	0.670816	4	3.96359	1.39496	1	0.760971	0.265327	1	1.21547	0.421548
AC187046.3_FG009	7:162096143-162097954	1191	+	0	0	0	0	0	0	0	0	0	0	0	0
AC187056.3_FG002	6:71581277-71582874	1329	-	0	0	0	0	0	0	0	0	0	0	0	0
AC187065.3_FG003	8:32334482-32335006	525	-	0	0	0	1	0.990898	0.181118	1	0.760971	0.138417	0	0	0
AC187067.4_FG001	7:175728052-175728507	456	-	0	0	0	0	0	0	0	0	0	0	0	0
AC187072.4_FG001	7:164602083-164602934	645	+	0	0	0	0	0	0	0	0	0	0	0	0
AC187072.4_FG002	7:164607111-164608106	996	+	0	0	0	0	0	0	0	0	0	0	0	0
AC187080.3_FG006	6:91137863-91140765	2790	+	3	1.92747	0.0418823	0	0	0	0	0	0	2	2.43094	0.0528132
AC187080.3_FG007	6:91126380-91128404	2025	+	3	1.92747	0.0596073	4	2.9728	0.0920253	1	0.760971	0.023537	1	1.21547	0.0375793
AC187082.3_FG003	7:38933904-38936698	870	+	0	0	0	0	0	0	0	0	0	0	0	0
AC187086.3_FG004	8:136786043-136788220	903	-	0	0	0	0	0	0	0	0	0	0	0	0
AC187088.3_FG002	6:9257833-9258622	381	-	0	0	0	0	0	0	0	0	0	0	0	0
AC187090.3_FG003	8:9480068-9480476	375	-	0	0	0	0	0	0	0	0	0	0	0	0
AC187090.3_FG011	8:9379432-9379998	567	-	0	0	0	0	0	0	4	3.04389	0.487098	0	0	0
AC187092.6_FG003	8:70564699-70565112	414	+	3	2.89117	0.821993	19	18.8271	5.40179	1	0.760971	0.216675	7	8.50829	2.4133
AC187096.5_FG001	8:20922672-20927879	744	-	0	0	0	0	0	0	0	0	0	0	0	0
AC187098.4_FG011	7:174836643-174838301	1659	-	1	0.00538087	0.000208651	0	0	0	0	0	0	0	0	0
AC187099.5_FG005	8:120576304-120578729	537	+	0	0	0	0	0	0	3	1.52269	0.26656	0	0	0
AC187142.3_FG007	6:123771371-123771646	276	-	0	0	0	0	0	0	0	0	0	2	2.43094	2.2802
AC187157.4_FG001	8:22685341-22686442	876	-	0	0	0	1	0.990898	0.084332	0	0	0	1	1.21547	0.103094	ERF
AC187157.4_FG002	8:22678477-22681883	969	+	212	204.309	15.1953	160	158.544	11.8196	269	204.701	15.2304	143	173.812	12.9194
AC187157.4_FG005	8:22640767-22645283	2656	-	13	12.5284	0.296799	60	58.463	1.34115	96	73.0532	1.68213	68	82.652	1.90716	HD-ZIP
AC187160.3_FG003	7:130778557-130779995	477	+	0	0	0	0	0	0	0	0	0	0	0	0
AC187207.3_FG006	1:13368622-13370295	1674	-	0	0	0	5	4.95449	0.190373	1	0.760971	0.0292098	2	2.43094	0.0932641
AC187209.5_FG003	2:4655998-4657613	1110	-	0	0	0	0	0	0	1	0.760971	0.047672	0	0	0
AC187209.5_FG010	2:4702820-4703488	669	+	0	0	0	0	0	0	0	0	0	0	0	0
AC187212.3_FG011	2:9556848-9559571	777	-	0	0	0	0	0	0	0	0	0	0	0	0
AC187217.4_FG004	1:221441399-221441509	111	+	0	0	0	0	0	0	0	0	0	0	0	0
AC187222.4_FG001	3:139283031-139286078	902	+	100	96.0185	7.84017	56	54.8579	4.491	169	128.025	10.458	41	48.6534	3.97009
AC187235.3_FG003	8:81740371-81741114	744	+	0	0	0	0	0	0	0	0	0	0	0	0
AC187241.4_FG009	8:148330109-148330670	420	+	0	0	0	0	0	0	0	0	0	0	0	0
AC187243.3_FG005	8:123614699-123615250	552	+	5	4.81861	0.804991	21	20.8089	3.49494	4	3.04389	0.508952	2	2.43094	0.405569
AC187262.4_FG007	1:184699439-184700602	935	-	1195	1151.65	106.82	289	286.369	24.8772	3783	2878.75	234.071	2121	2576.79	214.963
AC187263.4_FG001	8:24766490-24767041	552	-	49	46.902	7.83539	27	25.7685	4.32794	20	14.475	2.42029	41	49.2644	8.21908
AC187279.3_FG003	6:48607338-48607664	327	+	6	5.78233	2.94858	7	6.93629	3.59546	3	1.52196	0.778163	3	3.64641	1.84667
AC187279.3_FG004	6:48571557-48572027	471	-	0	0	0	0	0	0	0	0	0	0	0	0
AC187283.3_FG005	6:85608192-85608440	249	+	0	0	0	1	0.990898	1.81795	4	3.04389	5.36442	1	1.21547	2.05991
AC187393.3_FG001	8:13664900-13665927	714	+	7	6.74606	0.759357	10	9.90898	1.11941	3	2.28291	0.257123	5	6.07735	0.683471
AC187404.3_FG003	10:60770380-60772717	1176	+	0	0	0	0	0	0	0	0	0	0	0	0
AC187404.3_FG006	10:60747681-60748395	471	+	0	0	0	0	0	0	0	0	0	0	0	0
AC187460.4_FG002	7:86278491-86278862	372	+	0	0	0	0	0	0	0	0	0	0	0	0
AC187469.3_FG005	9:140505014-140505748	735	+	0	0	0	0	0	0	0	0	0	0	0	0
AC187485.3_FG001	8:67737908-67739327	471	-	0	0	0	0	0	0	0	0	0	0	0	0
AC187551.3_FG002	8:94438246-94440159	1914	-	0	0	0	43	42.1019	1.38865	43	32.3047	1.06457	0	0	0
AC187560.5_FG003	7:5526967-5527296	330	-	0	0	0	1	0.990898	0.499738	0	0	0	0	0	0
AC187567.4_FG004	6:131465405-131465851	447	-	5	4.81861	1.1731	3	2.97269	0.729376	3	1.52233	0.371085	7	7.29428	1.77236
AC187782.4_FG009	8:140488236-140488604	204	+	0	0	0	0	0	0	0	0	0	0	0	0
AC187789.3_FG001	9:30446554-30446811	258	+	0	0	0	0	0	0	0	0	0	0	0	0
AC187800.4_FG003	1:65642559-65642846	288	-	6	5.78233	4.57618	5	4.95449	4.02234	4	3.04389	2.41885	3	3.64641	2.84914
AC187802.3_FG008	6:157777255-157778533	840	+	0	0	0	0	0	0	0	0	0	0	0	0
AC187809.3_FG005	9:43112054-43113808	1137	+	0	0	0	0	0	0	3	2.28291	0.138816	0	0	0
AC187813.3_FG002	5:186824226-186824627	402	-	0	0	0	0	0	0	0	0	0	0	0	0
AC187818.3_FG004	8:1355031-1355447	417	-	0	0	0	0	0	0	0	0	0	0	0	0
AC187826.3_FG007	8:125522018-125523396	876	+	0	0	0	0	0	0	0	0	0	0	0	0
AC187843.3_FG001	10:7368378-7370449	1107	-	0	0	0	0	0	0	0	0	0	0	0	0
AC187843.3_FG006	10:7440080-7440550	471	+	1	0.963722	0.212417	2	1.9818	0.43991	0	0	0	2	2.43094	0.534871
AC187843.3_FG010	10:7347403-7348533	1131	-	0	0	0	0	0	0	0	0	0	0	0	0
AC187870.3_FG002	8:44989007-44990669	696	-	0	0	0	0	0	0	0	0	0	0	0	0
AC187872.3_FG005	7:161216563-161216937	375	-	0	0	0	0	0	0	0	0	0	0	0	0
AC187879.3_FG001	4:96056464-96057189	726	-	1	0.963722	0.10592	0	0	0	1	0.760971	0.0836845	1	1.21547	0.133472
AC187885.3_FG002	6:119945171-119945642	432	+	0	0	0	0	0	0	0	0	0	0	0	0
AC187887.3_FG008	6:132232504-132233084	471	-	0	0	0	1	0.990898	0.219955	0	0	0	0	0	0
AC187891.3_FG006	10:6401971-6402762	792	-	7	6.74606	0.65628	10	9.90898	0.966984	20	15.2194	1.48135	10	12.1547	1.18153
AC187895.2_FG001	7:102463678-102464421	744	+	0	0	0	1	0.990898	0.105542	0	0	0	1	1.21547	0.128914
AC187895.2_FG002	7:102467394-102467975	582	+	0	0	0	0	0	0	0	0	0	0	0	0
AC187896.3_FG006	6:158622715-158622999	285	+	0	0	0	0	0	0	1	0.760971	0.631639	0	0	0
AC187899.3_FG002	10:79677445-79678051	480	+	0	0	0	0	0	0	1	0.760971	0.162161	0	0	0
AC187901.4_FG004	9:28979306-28979803	498	-	0	0	0	0	0	0	0	0	0	0	0	0
AC187903.3_FG004	10:132137762-132138079	318	+	0	0	0	0	0	0	0	0	0	0	0	0
AC187910.5_FG002	8:149795716-149797892	501	+	0	0	0	4	3.96359	0.786168	0	0	0	0	0	0
AC188000.3_FG003	10:91778426-91779253	828	-	1	0.963722	0.0882269	0	0	0	0	0	0	0	0	0
AC188001.3_FG009	8:169908908-169911669	660	-	0	0	0	0	0	0	0	0	0	0	0	0
AC188003.3_FG012	4:1078563-1079020	366	+	17	16.3833	6.16229	14	13.8726	5.28132	153	116.304	43.8322	1	1.21547	0.455317
AC188023.3_FG005	6:165316824-165317565	462	+	108	104.082	23.7851	109	108.008	24.8637	170	129.365	29.5983	106	128.84	29.3892
AC188023.3_FG011	6:165358085-165359290	687	+	0	0	0	0	0	0	0	0	0	0	0	0
AC188036.3_FG003	10:82151668-82152585	801	+	0	0	0	0	0	0	0	0	0	0	0	0
AC188128.3_FG002	10:144189184-144189881	552	-	0	0	0	0	0	0	0	0	0	0	0	0
AC188134.2_FG011	5:211701636-211703692	723	+	0	0	0	0	0	0	0	0	0	0	0	0
AC188195.2_FG003	10:96514787-96515050	264	+	0	0	0	0	0	0	0	0	0	0	0	0
AC188195.2_FG004	10:96530989-96531252	264	+	0	0	0	0	0	0	0	0	0	0	0	0
AC188195.2_FG005	10:96519911-96520174	264	-	0	0	0	0	0	0	0	0	0	0	0	0
AC188296.3_FG004	6:125089480-125089929	450	+	0	0	0	1	0.990898	0.239966	0	0	0	0	0	0
AC188582.3_FG002	9:81959103-81959708	606	-	0	0	0	0	0	0	0	0	0	0	0	0
AC188583.4_FG003	9:10528779-10529359	549	-	0	0	0	0	0	0	2	1.52194	0.25678	0	0	0
AC188612.3_FG009	10:4719251-4720141	777	-	0	0	0	0	0	0	1	0.760971	0.076054	0	0	0
AC188710.4_FG006	6:129138400-129144473	4959	+	0	0	0	2	1.9818	0.023373	8	6.08777	0.0717757	3	3.64641	0.042985
AC188718.3_FG005	7:125582530-125584552	1500	+	0	0	0	0	0	0	0	0	0	0	0	0
AC188718.3_FG011	7:125624361-125625459	912	+	0	0	0	0	0	0	0	0	0	0	0	0
AC188718.3_FG015	7:125534861-125537068	1077	-	0	0	0	0	0	0	0	0	0	0	0	0
AC188721.3_FG001	7:142646103-142647449	831	+	0	0	0	0	0	0	1	0.760971	0.0693579	0	0	0
AC188722.3_FG002	10:34730619-34730912	294	-	0	0	0	0	0	0	0	0	0	0	0	0
AC188723.3_FG001	8:87419443-87420366	756	+	1	0.963722	0.100021	0	0	0	0	0	0	0	0	0
AC188724.3_FG006	8:74126851-74127738	888	-	0	0	0	0	0	0	0	0	0	1	1.21547	0.101251
AC188727.3_FG003	9:6371446-6374213	1905	+	0	0	0	0	0	0	0	0	0	0	0	0
AC188735.3_FG001	10:88509601-88510302	702	+	0	0	0	0	0	0	0	0	0	0	0	0
AC188744.3_FG009	9:59857475-59858182	708	+	0	0	0	0	0	0	0	0	0	0	0	0
AC188745.3_FG001	10:97146951-97147975	702	+	0	0	0	0	0	0	0	0	0	0	0	0
AC188752.3_FG008	4:218770775-218772712	1881	-	0	0	0	0	0	0	4	3.04389	0.102299	3	2.43374	0.0817566
AC188753.3_FG004	3:159543987-159545784	777	+	0	0	0	0	0	0	0	0	0	0	0	0
AC188755.3_FG001	6:64315368-64316090	723	-	0	0	0	0	0	0	0	0	0	0	0	0
AC188756.2_FG004	9:38409974-38411526	1005	+	2	1.92744	0.1368	1	0.990898	0.0704883	0	0	0	0	0	0
AC188757.4_FG004	9:121598646-121599446	801	-	0	0	0	1	0.990898	0.0952027	0	0	0	0	0	0
AC188831.3_FG005	2:9495924-9496382	459	-	5	4.81861	1.11484	13	12.8817	3.00249	6	4.56583	1.05763	15	18.2321	4.2104
AC188838.3_FG005	6:150658552-150660183	1632	+	114	109.864	4.34147	116	114.944	4.54794	184	140.019	5.53421	92	111.823	4.41748
AC188964.3_FG002	4:92567589-92569707	1272	-	0	0	0	0	0	0	0	0	0	0	0	0
AC188978.3_FG008	6:168157850-168158805	498	+	0	0	0	0	0	0	0	0	0	0	0	0
AC189044.2_FG005	3:206195921-206196055	135	-	0	0	0	0	0	0	0	0	0	0	0	0
AC189048.2_FG001	6:23959756-23961260	1410	+	0	0	0	0	0	0	0	0	0	0	0	0
AC189052.3_FG003	1:177838089-177841167	1278	-	0	0	0	0	0	0	0	0	0	0	0	0
AC189056.3_FG001	10:46707940-46708428	489	+	0	0	0	0	0	0	0	0	0	0	0	0
AC189060.4_FG007	3:227101057-227103173	723	+	0	0	0	0	0	0	0	0	0	0	0	0
AC189078.3_FG004	7:65913552-65914034	483	-	0	0	0	0	0	0	0	0	0	0	0	0
AC189084.3_FG002	9:124792643-124793134	492	-	0	0	0	0	0	0	0	0	0	0	0	0
AC189280.3_FG001	4:171842284-171845974	639	+	6	5.78233	0.76666	18	17.8362	3723.96	0	0	0	0	0	0
AC189694.3_FG003	4:118279637-118280471	630	+	0	0	0	0	0	0	0	0	0	0	0	0
AC189750.4_FG004	7:152351424-152354834	2107	-	444	426.929	12.7926	894	885.863	26.2314	576	438.32	13.2465	589	715.912	23.1294
AC189752.3_FG003	4:209094337-209094840	504	+	0	0	0	0	0	0	0	0	0	0	0	0
AC189753.3_FG002	9:133000512-133005724	1131	-	0	0	0	0	0	0	0	0	0	0	0	0
AC189770.3_FG002	9:120688525-120693683	1059	-	0	0	0	0	0	0	0	0	0	0	0	0
AC189771.3_FG001	5:73295006-73295440	435	-	0	0	0	0	0	0	2	1.52194	0.391476	0	0	0
AC189792.3_FG005	8:77229637-77230242	606	-	0	0	0	0	0	0	1	0.760971	0.109545	1	1.21547	0.174639
AC189795.3_FG001	10:144935726-144936253	528	+	2	1.92744	0.346876	2	1.9818	0.358718	2	1.52194	0.274157	0	0	0
AC189796.3_FG004	10:31189417-31192755	759	+	0	0	0	0	0	0	0	0	0	0	0	0
AC189879.3_FG003	9:86401833-86408268	3516	+	38	36.6215	0.656823	158	156.562	2.81258	168	127.843	2.30937	118	143.425	2.54646
AC189883.3_FG002	10:58117312-58118221	531	+	0	0	0	0	0	0	0	0	0	0	0	0
AC190035.1_FG005	2:177403974-177406209	594	+	0	0	0	0	0	0	0	0	0	0	0	0
AC190225.2_FG001	8:61329298-61331048	666	+	0	0	0	0	0	0	0	0	0	0	0	0
AC190480.1_FG007	2:230916694-230918286	1593	-	0	0	0	0	0	0	0	0	0	0	0	0
AC190485.1_FG004	4:95542687-95543310	624	-	0	0	0	0	0	0	0	0	0	0	0	0
AC190491.1_FG002	3:11972848-11974072	354	+	0	0	0	0	0	0	0	0	0	0	0	0
AC190496.1_FG002	1:268938531-268938935	405	+	0	0	0	0	0	0	0	0	0	0	0	0
AC190498.1_FG007	1:262512352-262512974	336	-	0	0	0	0	0	0	0	0	0	0	0	0
AC190507.1_FG007	2:87766012-87766815	486	-	1	0.963722	0.200556	0	0	0	0	0	0	0	0	0
AC190526.3_FG004	5:156197707-156201103	1607	-	0	0	0	0	0	0	21	15.9804	0.71863	9	10.9392	0.439917
AC190544.2_FG004	2:219912429-219912647	219	-	0	0	0	0	0	0	6	3.80486	24.9914	4	3.64642	22.0775
AC190549.3_FG004	3:7179594-7180016	423	+	0	0	0	0	0	0	0	0	0	0	0	0
AC190560.2_FG002	3:189972727-189974162	375	-	0	0	0	0	0	0	0	0	0	0	0	0
AC190565.2_FG003	9:61848739-61851070	723	+	0	0	0	0	0	0	0	0	0	0	0	0
AC190570.3_FG003	1:230766944-230768623	762	-	0	0	0	0	0	0	0	0	0	0	0	0
AC190572.4_FG001	3:119675050-119676586	744	+	0	0	0	0	0	0	0	0	0	0	0	0
AC190576.2_FG002	5:92282137-92282586	450	+	0	0	0	0	0	0	0	0	0	0	0	0
AC190587.3_FG005	9:114030535-114033244	2532	-	1	0.963723	0.0232751	5	3.97028	0.0959613	0	0	0	2	1.21677	0.0293807
AC190589.2_FG002	3:138546684-138547370	687	+	10	9.63722	1.14716	0	0	0	0	0	0	0	0	0
AC190590.3_FG001	10:53192309-53192833	525	-	2	1.92744	0.350258	2	1.9818	0.362237	3	2.28291	0.41525	3	3.64641	0.661671
AC190609.3_FG001	4:194283465-194286652	1215	-	1	0.963722	0.0540016	0	0	0	6	4.56583	0.255918	3	3.64641	0.204233	bZIP
AC190609.3_FG002	4:194340274-194342652	545	-	6636	6394.49	4964.43	1542	1527.07	1010.89	6963	5298.01	3229.94	1987	2414.83	1345.66
AC190609.3_FG003	4:194340198-194344253	3278	+	362	348.681	21.2705	353	349.693	21.5875	602	457.982	21.525	270	327.262	17.3104
AC190609.3_FG004	4:194405480-194411146	2126	-	161	155.007	5.25162	191	189.261	6.02813	239	181.112	5.47099	105	127.624	3.82554
AC190609.3_FG005	4:194316920-194317327	408	+	0	0	0	0	0	0	0	0	0	0	0	0
AC190613.3_FG001	2:76215310-76218216	2847	+	6	5.78233	0.122922	5	4.95449	0.105395	0	0	0	0	0	0
AC190614.3_FG004	5:16695723-16696214	492	+	0	0	0	0	0	0	0	0	0	0	0	0
AC190623.3_FG001	3:192033467-192033931	384	+	34	32.7666	10.9932	25	24.7724	8.40116	40	30.4389	10.2302	20	24.3094	8.12947
AC190623.3_FG002	3:192039428-192042682	2337	-	0	0	0	0	0	0	0	0	0	0	0	0
AC190628.4_FG007	4:181772400-181790742	4005	-	1670	1608.46	30.7354	1339	1325.82	29.0775	1704	1296.7	37.7738	997	1211.82	29.2137
AC190630.2_FG001	10:18008298-18010681	504	+	1	0.963722	0.187961	0	0	0	2	1.52194	0.297137	0	0	0
AC190632.2_FG004	4:151505627-151509053	645	+	0	0	0	0	0	0	0	0	0	0	0	0
AC190634.1_FG005	2:164435963-164437081	471	-	0	0	0	0	0	0	0	0	0	0	0	0
AC190636.3_FG005	5:813734-814828	1095	-	36	34.694	2.20987	78	77.29	4.93311	115	87.5117	5.57602	35	42.5415	2.70835
AC190638.3_FG001	4:164797112-164797450	339	-	0	0	0	0	0	0	0	0	0	0	0	0
AC190643.4_FG011	5:212209897-212210459	468	-	0	0	0	0	0	0	0	0	0	0	0	0
AC190652.3_FG001	3:50084980-50089432	762	-	0	0	0	2	1.9818	0.204085	0	0	0	1	1.21547	0.124657
AC190665.3_FG006	3:52819390-52819959	570	+	0	0	0	0	0	0	0	0	0	0	0	0
AC190671.4_FG003	2:218626712-218627074	321	-	0	0	0	0	0	0	0	0	0	0	0	0
AC190677.3_FG003	2:104040064-104040735	615	-	0	0	0	0	0	0	0	0	0	0	0	0
AC190685.3_FG005	2:10349173-10350051	879	+	0	0	0	0	0	0	0	0	0	0	0	0
AC190688.3_FG006	8:170130928-170136676	1512	+	2	1.92744	0.083226	0	0	0	2	1.52194	0.0657315	2	2.43094	0.10493
AC190693.1_FG009	2:207081246-207081686	441	+	0	0	0	0	0	0	1	0.760971	0.190479	2	2.43094	0.606484
AC190695.3_FG003	1:77024923-77027766	1767	+	0	0	0	0	0	0	0	0	0	0	0	0
AC190701.3_FG001	3:44554598-44560478	1419	-	0	0	0	0	0	0	0	0	0	0	0	0
AC190716.3_FG001	5:8833763-8836395	786	-	0	0	0	1	0.990898	0.097722	0	0	0	1	1.21547	0.119399
AC190734.2_FG003	5:11847304-11848383	1080	-	0	0	0	0	0	0	0	0	0	0	0	0	TCP
AC190740.2_FG004	1:66781535-66787044	915	+	1	0.963722	0.0772241	4	3.96359	0.318422	1	0.760971	0.061003	1	1.21547	0.0973346
AC190743.3_FG012	9:119198829-119202911	1145	-	375	361.082	68.0648	321	317.558	63.9147	239	181.161	49.5726	267	323.815	95.1334
AC190744.2_FG010	2:57935786-57936124	339	-	0	0	0	0	0	0	0	0	0	0	0	0
AC190749.3_FG006	4:162083355-162084414	411	+	0	0	0	0	0	0	0	0	0	0	0	0
AC190750.2_FG014	2:2997711-3001870	1482	+	157	151.304	6.68823	135	133.771	5.92155	289	219.921	9.72358	251	305.083	13.4811
AC190751.4_FG008	4:178807172-178807483	312	+	0	0	0	0	0	0	0	0	0	0	0	0
AC190756.4_FG007	9:16106197-16107330	870	+	0	0	0	0	0	0	0	0	0	0	0	0
AC190757.3_FG001	9:153100573-153103623	2457	-	0	0	0	0	0	0	0	0	0	0	0	0
AC190763.3_FG002	1:145489227-145489712	486	-	0	0	0	0	0	0	0	0	0	0	0	0
AC190771.2_FG003	2:187863852-187864313	462	+	0	0	0	0	0	0	0	0	0	0	0	0
AC190772.4_FG011	4:28350228-28350848	474	-	0	0	0	0	0	0	0	0	0	0	0	0
AC190788.2_FG004	2:199693527-199694030	504	-	5	4.81862	0.939804	1	0.990898	0.194472	4	2.28292	0.445707	3	2.43117	0.473428
AC190788.2_FG005	2:199653122-199704679	2813	+	90	86.5856	3.84966	102	100.875	5.26538	126	95.7391	5.47446	90	108.317	5.01897
AC190789.3_FG005	10:148308797-148309303	507	-	0	0	0	0	0	0	0	0	0	0	0	0
AC190792.2_FG006	2:1309281-1353156	1444	+	179	172.506	14.3676	355	351.769	27.7317	371	281.56	18.1479	319	386.52	31.7903
AC190799.2_FG010	1:9067586-9068314	729	+	0	0	0	0	0	0	0	0	0	0	0	0
AC190807.2_FG001	2:163097801-163098630	525	-	0	0	0	0	0	0	0	0	0	1	1.21547	0.220557
AC190809.2_FG002	2:107076598-107077084	342	+	0	0	0	0	0	0	0	0	0	0	0	0
AC190811.1_FG003	2:145421834-145422160	327	+	0	0	0	0	0	0	0	0	0	15	18.2321	9.23334
AC190812.3_FG006	8:164651212-164651926	579	+	0	0	0	0	0	0	0	0	0	0	0	0
AC190816.3_FG007	4:36485915-36488284	2370	+	7	6.74606	0.175187	63	62.4266	1.62249	0	0	0	6	7.29282	0.189347
AC190832.2_FG003	4:166343551-166345199	618	-	1	0.963722	0.134475	1	0.990898	0.138885	0	0	0	0	0	0
AC190832.2_FG006	4:166251248-166251772	525	-	0	0	0	0	0	0	0	0	0	0	0	0
AC190834.3_FG005	5:35790-37638	1173	+	0	0	0	0	0	0	0	0	0	0	0	0
AC190841.2_FG007	2:229413601-229413924	324	-	2	1.20463	0.631555	1	0.990898	0.52833	4	2.62216	1.3785	2	2.13546	1.11156
AC190851.3_FG003	7:22553471-22554277	807	+	0	0	0	0	0	0	0	0	0	0	0	0
AC190858.3_FG004	2:58662853-58664834	924	+	0	0	0	0	0	0	0	0	0	0	0	0
AC190858.3_FG005	2:58714603-58715850	645	+	0	0	0	0	0	0	0	0	0	0	0	0
AC190882.3_FG003	8:40945691-40946202	249	+	2	1.92744	3.35576	4	3.96359	7.27181	14	10.6536	18.7755	3	3.64641	6.17974
AC190883.2_FG005	3:200195395-200198461	561	+	0	0	0	0	0	0	0	0	0	0	0	0
AC190885.4_FG006	4:184951428-184952156	729	+	10	9.63722	1.05299	13	12.8817	1.41242	9	6.84874	0.748741	4	4.86188	0.53076
AC190909.3_FG004	5:64289723-64361485	6565	-	7398	7129.62	111.87	4043	4006.2	64.6661	4314	3282.07	58.8133	3431	4170.28	71.8633
AC190913.3_FG002	9:19354642-19355687	930	+	0	0	0	0	0	0	0	0	0	0	0	0
AC190915.3_FG007	1:273875668-273891308	3831	-	347	334.325	13.4398	344	340.219	12.6702	317	240.63	7.84821	265	321.458	10.068
AC190922.3_FG007	5:61514481-61514972	492	+	0	0	0	0	0	0	0	0	0	0	0	0
AC190925.2_FG002	5:115287803-115288282	480	-	36	34.3236	7.30611	18	17.4324	3.73604	31	22.8894	4.87767	13	14.9618	3.17936
AC190932.3_FG008	5:175413815-175414895	621	-	0	0	0	0	0	0	0	0	0	0	0	0
AC190933.3_FG004	3:16614267-16616203	900	-	243	234.185	19.1778	75	74.3173	6.10194	174	132.409	10.8479	144	175.028	14.324
AC190934.3_FG003	1:29493132-29493674	543	-	0	0	0	0	0	0	0	0	0	0	0	0
AC190978.3_FG007	4:152414586-152415092	507	-	0	0	0	0	0	0	0	0	0	0	0	0
AC190985.3_FG006	7:134309141-134330818	3728	-	63	60.7145	1.40335	59	58.463	1.37293	67	50.9851	0.955376	32	38.8951	1.00788
AC190990.2_FG005	5:177016937-177018164	657	-	0	0	0	0	0	0	1	0.760971	0.0968279	4	4.86188	0.617599
AC190999.2_FG004	2:183934487-183945347	3917	-	161	155.159	2.8004	115	113.953	2.07636	182	137.735	2.50794	114	137.348	2.51217
AC191009.3_FG004	1:298496695-298503780	903	+	578	557.031	45.8036	472	467.704	38.2331	975	741.947	60.5194	525	638.122	51.9945
AC191012.2_FG001	3:12744245-12744814	570	+	7	6.74606	1.06946	7	6.93629	1.10521	3	2.28291	0.362213	0	0	0
AC191040.2_FG002	1:11788150-11789504	786	-	2	0.963814	0.0947526	0	0	0	0	0	0	2	1.21568	0.11942
AC191042.4_FG001	1:82643070-82673477	2205	-	0	0	0	0	0	0	1	0.760971	0.0214051	0	0	0
AC191048.2_FG006	5:4152455-4153135	681	+	28	26.9842	3.25363	22	21.7998	2.63867	22	16.7414	2.01987	40	48.6188	5.85659
AC191049.3_FG007	1:165020409-165020804	396	-	0	0	0	0	0	0	0	0	0	2	2.43094	0.758662
AC191050.3_FG003	2:57649929-57652315	1689	+	52	50.1136	1.90361	1949	1931.26	73.4499	228	173.501	6.59194	4862	5909.62	224.415
AC191064.3_FG007	9:123602742-123603956	1215	+	0	0	0	0	0	0	0	0	0	0	0	0
AC191067.3_FG005	8:80662492-80663217	726	+	0	0	0	0	0	0	0	0	0	0	0	0
AC191069.3_FG004	8:37658183-37661513	312	-	165	159.014	93.9367	71	70.3538	42.3583	210	159.804	94.6946	106	128.84	75.4619
AC191069.3_FG007	8:37754215-37754684	273	-	0	0	0	0	0	0	0	0	0	0	0	0
AC191070.3_FG006	4:42444474-42446902	1014	-	0	0	0	0	0	0	0	0	0	0	0	0
AC191071.3_FG001	9:150221783-150225053	1605	-	1	0.963722	0.0388241	2	1.9818	0.0799405	8	6.08777	0.245301	2	2.43094	0.0979002
AC191073.2_FG001	2:61954120-61954795	441	+	0	0	0	0	0	0	0	0	0	0	0	0
AC191073.2_FG003	2:61863808-61865989	507	+	2	1.92744	0.372027	0	0	0	2	1.52194	0.294056	1	1.21547	0.234244
AC191097.3_FG007	4:195326341-195327036	696	+	33	31.8028	3.71446	18	17.8362	2.091	31	23.5901	2.75693	16	19.4475	2.26928
AC191098.3_FG002	7:51517319-51517558	240	+	0	0	0	0	0	0	0	0	0	0	0	0
AC191107.4_FG001	2:168618752-168621157	2229	-	0	0	0	0	0	0	0	0	0	0	0	0
AC191107.4_FG002	2:168697786-168698573	699	+	0	0	0	0	0	0	1	0.760971	0.0883788	0	0	0
AC191113.2_FG002	2:6354513-6356489	1977	-	4	3.25421	0.103382	6	5.69647	0.181154	31	22.8505	0.726054	1	0.0241546	0.000767167
AC191115.3_FG002	2:83328915-83338644	1260	+	0	0	0	0	0	0	0	0	0	0	0	0
AC191147.3_FG002	5:151178520-151178960	441	-	0	0	0	0	0	0	0	0	0	5	6.07735	1.51621
AC191246.3_FG004	5:172949242-172949751	510	-	0	0	0	0	0	0	0	0	0	0	0	0
AC191246.3_FG006	5:172931601-172933427	1827	-	4	3.70987	0.128841	1	0.0361229	0.00125591	1	0.00787118	0.00027341	16	19.4445	0.675107
AC191251.3_FG005	5:4975268-4996103	1320	+	103	99.2634	6.23167	72	70.3538	4.27341	206	155.999	9.43049	76	92.3758	5.37101
AC191253.3_FG004	9:116818179-116819389	1002	-	0	0	0	0	0	0	0	0	0	0	0	0
AC191254.3_FG001	5:176191590-176193125	588	-	0	0	0	0	0	0	19	14.4585	2.18251	10	12.1547	1.83111
AC191264.3_FG002	7:150153355-150158910	1028	+	24	23.1294	1.95181	13	12.8817	1.16375	22	16.7414	2.08084	25	30.3868	3.36919
AC191279.2_FG001	10:7312893-7313774	882	+	0	0	0	0	0	0	0	0	0	0	0	0
AC191279.2_FG003	10:7323515-7324603	1089	-	0	0	0	0	0	0	0	0	0	0	0	0
AC191283.3_FG004	2:114763714-114789408	3963	+	237	227.439	5.3287	241	238.806	5.06992	429	325.695	8.6288	161	195.691	4.92626
AC191297.3_FG004	3:27437480-27437821	342	+	0	0	0	0	0	0	0	0	0	0	0	0
AC191305.3_FG002	4:217354294-217355193	900	-	0	0	0	0	0	0	0	0	0	0	0	0
AC191317.3_FG009	1:64984098-64984628	531	+	5	4.81861	0.858894	6	5.94539	1.0658	5	3.80486	0.67883	3	3.64641	0.649031
AC191328.3_FG002	4:123691404-123691625	222	-	0	0	0	0	0	0	0	0	0	0	0	0
AC191330.3_FG001	1:7113385-7116457	2499	+	0	0	0	0	0	0	0	0	0	0	0	0
AC191338.3_FG002	2:71380652-71382612	954	-	0	0	0	0	0	0	0	0	0	0	0	0
AC191360.3_FG004	4:238406522-238407007	486	+	3	2.89117	0.601667	2	1.9818	0.415181	0	0	0	0	0	0
AC191360.3_FG015	4:238292817-238294377	585	-	0	0	0	0	0	0	1	0.760971	0.115807	0	0	0
AC191361.4_FG006	5:213900649-213901182	534	-	0	0	0	0	0	0	0	0	0	0	0	0
AC191362.3_FG002	1:133182054-133182266	213	+	0	0	0	0	0	0	0	0	0	0	0	0
AC191380.3_FG001	1:169185384-169186070	687	-	0	0	0	0	0	0	0	0	0	0	0	0
AC191401.3_FG009	6:156699506-156700406	777	-	9	8.6735	0.866406	1	0.990898	0.0992986	0	0	0	2	2.43094	0.242636
AC191401.3_FG013	6:156607386-156607793	408	+	6	5.78233	1.69573	8	7.92718	2.34671	0	0	0	0	0	0
AC191410.4_FG004	5:204776084-204776825	678	-	0	0	0	0	0	0	0	0	0	0	0	0
AC191412.3_FG005	4:198870615-198910724	873	+	0	0	0	0	0	0	0	0	0	0	0	0
AC191418.3_FG003	4:199093224-199093616	240	-	0	0	0	2	1.9818	4.91394	1	0.760971	1.80876	0	0	0
AC191421.3_FG001	UNKNOWN:2559067-2559525	459	-	0	0	0	0	0	0	0	0	0	0	0	0
AC191523.3_FG001	4:29997941-29999118	531	+	0	0	0	0	0	0	0	0	0	0	0	0
AC191526.3_FG001	5:217752873-217756118	2985	-	0	0	0	0	0	0	0	0	0	0	0	0
AC191526.3_FG004	5:217829202-217829540	339	-	1	0.963722	0.442951	0	0	0	1	0.760971	0.350605	1	1.21547	0.555416
AC191534.3_FG003	7:27649770-27672146	2791	+	1025	987.816	28.6838	1439	1425.9	43.2978	884	672.699	18.6536	645	782.762	21.5613
AC191539.4_FG001	3:201176360-201176902	543	-	0	0	0	0	0	0	0	0	0	2	1.21556	0.208396
AC191541.4_FG005	3:205536601-205539793	1113	-	0	0	0	0	0	0	0	0	0	0	0	0
AC191548.3_FG005	4:29110551-29111039	489	-	1	0.963722	0.198341	1	0.990898	0.205282	1	0.760971	0.156782	0	0	0
AC191551.3_FG003	3:47073741-47077076	1191	-	0	0	0	0	0	0	1	0.760971	0.0437048	1	1.21547	0.069755
AC191562.3_FG008	3:134779903-134780343	441	+	0	0	0	0	0	0	0	0	0	0	0	0
AC191564.3_FG003	4:42916810-42917460	651	+	0	0	0	0	0	0	0	0	0	0	0	0
AC191568.3_FG010	3:26085714-26087287	537	+	0	0	0	0	0	0	0	0	0	0	0	0
AC191575.2_FG001	1:295271450-295299652	1122	-	0	0	0	18	17.8362	1.10437	0	0	0	2	2.43094	0.217056
AC191577.3_FG004	5:137122605-137124500	534	-	0	0	0	0	0	0	0	0	0	0	0	0
AC191578.3_FG003	3:155626317-155627051	735	+	0	0	0	0	0	0	0	0	0	0	0	0
AC191589.3_FG003	1:72598205-72598989	600	+	2	1.92744	0.281602	0	0	0	0	0	0	0	0	0
AC191598.3_FG007	9:150235255-150236603	468	+	0	0	0	2	1.9818	0.445214	1	0.760971	0.169934	0	0	0
AC191601.1_FG003	2:230424076-230425859	1659	+	8	6.7461	0.26159	2	1.9818	0.0769424	0	0	0	0	0	0
AC191622.3_FG003	6:167578085-167580057	375	-	0	0	0	0	0	0	0	0	0	0	0	0
AC191622.3_FG005	6:167597768-167598226	459	+	0	0	0	0	0	0	0	0	0	0	0	0
AC191650.3_FG003	3:153369452-153370159	708	-	0	0	0	0	0	0	0	0	0	0	0	0
AC191654.3_FG004	2:16355785-16356291	507	-	0	0	0	3	2.97269	0.577335	2	1.52194	0.294056	0	0	0
AC191676.3_FG011	5:15546474-15547368	783	+	1	0.963722	0.0952461	3	2.97269	0.294726	6	4.56583	0.451481	1	1.21547	0.120032
AC191686.3_FG002	3:56331999-56332478	480	-	0	0	0	0	0	0	0	0	0	0	0	0
AC191691.3_FG011	4:14219663-14220217	348	+	0	0	0	0	0	0	0	0	0	0	0	0
AC191692.3_FG001	4:61948360-61949103	744	-	2	1.92744	0.2046	0	0	0	0	0	0	0	0	0
AC191704.3_FG007	7:2736832-2737660	216	-	0	0	0	0	0	0	0	0	0	0	0	0
AC191708.3_FG001	10:78694714-78695814	1101	+	0	0	0	0	0	0	0	0	0	0	0	0
AC191708.3_FG002	10:78741804-78742895	1092	-	0	0	0	0	0	0	0	0	0	0	0	0
AC191731.3_FG001	7:57417649-57418650	1002	+	0	0	0	0	0	0	0	0	0	0	0	0
AC191735.3_FG009	7:149892322-149893139	549	-	0	0	0	0	0	0	0	0	0	0	0	0
AC191748.3_FG001	3:216727940-216730851	834	-	0	0	0	0	0	0	0	0	0	2	2.43094	0.220223
AC191771.3_FG008	5:60600084-60675623	1125	-	323	310.877	24.7555	411	407.244	25.1319	573	435.308	30.7881	322	391.377	32.741
AC191778.3_FG001	4:17874484-17875002	519	+	0	0	0	0	0	0	0	0	0	0	0	0
AC191782.3_FG001	3:67989522-67990399	702	-	0	0	0	0	0	0	0	0	0	0	0	0
AC191790.3_FG005	3:89622172-89624208	561	-	0	0	0	0	0	0	0	0	0	0	0	0
AC191804.4_FG002	5:153141720-153142088	369	-	0	0	0	0	0	0	1	0.760971	0.281106	1	1.21547	0.446378
AC191927.2_FG002	6:114269543-114269977	435	-	0	0	0	0	0	0	0	0	0	0	0	0
AC191961.3_FG009	2:14869123-14872799	1176	+	1	0.963722	0.0561986	3	2.97269	0.173673	4	3.04389	0.177555	0	0	0
AC192175.3_FG001	9:152882932-152883348	417	-	0	0	0	0	0	0	0	0	0	0	0	0
AC192177.3_FG008	4:38795874-38796191	318	+	0	0	0	0	0	0	0	0	0	0	0	0
AC192204.3_FG005	1:204074774-204076473	753	+	1	0.963722	0.100581	0	0	0	0	0	0	0	0	0
AC192240.3_FG005	5:67213921-67214507	528	+	0	0	0	0	0	0	0	0	0	1	1.21547	0.21843
AC192244.3_FG001	5:76210477-76210827	351	+	195	187.229	78.3277	150	147.796	62.667	253	192.263	80.6105	103	124.612	51.8738
AC192244.3_FG007	5:76217166-76222777	3119	+	75	71.816	1.45477	110	108.531	2.16224	130	98.2042	1.96431	72	86.6901	2.04976
AC192330.1_FG004	10:140597198-140599033	1260	+	0	0	0	0	0	0	0	0	0	0	0	0
AC192356.3_FG003	7:161939954-161944649	684	-	0	0	0	0	0	0	0	0	0	0	0	0
AC192362.3_FG002	1:230119710-230123616	2480	+	187	180.216	7.58534	315	312.133	12.107	313	237.423	12.0185	164	199.337	8.72766
AC192367.2_FG002	4:58493016-58540370	4781	-	272	262.132	3.21092	268	265.561	3.25419	262	198.613	3.34348	211	256.463	3.14118
AC192368.3_FG009	4:65886858-65887355	498	+	0	0	0	1	0.990898	0.198657	0	0	0	0	0	0
AC192372.3_FG003	5:124080792-124081139	348	-	4	2.96006	1.26679	3	2.48573	1.07851	0	0	0	4	3.82627	1.62906
AC192381.3_FG004	1:285337811-285338212	402	-	0	0	0	0	0	0	0	0	0	0	0	0
AC192405.3_FG001	4:207025823-207026760	417	-	0	0	0	0	0	0	0	0	0	0	0	0
AC192451.3_FG001	5:137851626-137855682	1277	-	1215	1169.96	98.3166	1567	1552.73	129.642	1800	1368.99	111.948	1007	1222.76	101.835
AC192608.3_FG004	1:202528876-202529268	393	+	2	1.92744	0.613522	1	0.990898	0.318649	3	2.28291	0.727884	5	6.07735	1.92888
AC193318.3_FG006	3:184263929-184264721	762	-	0	0	0	0	0	0	0	0	0	0	0	0
AC193319.3_FG004	4:85141293-85141781	489	+	2	1.92744	0.396681	0	0	0	1	0.760971	0.156782	0	0	0
AC193324.3_FG002	10:137902848-137995683	4652	+	970	934.053	18.0965	1001	990.97	18.7331	1069	813.401	19.0584	621	753.898	15.6966
AC193335.3_FG001	1:174059634-174060020	387	-	0	0	0	0	0	0	0	0	0	0	0	0
AC193353.3_FG002	3:143596873-143603875	906	+	1	0.963722	0.0782334	0	0	0	0	0	0	0	0	0
AC193379.3_FG001	3:186061860-186069832	2940	-	2	1.92744	0.0395744	9	7.92733	0.162871	5	3.04413	0.0625088	3	2.43108	0.0499068
AC193402.3_FG004	10:120443593-120444114	522	-	0	0	0	0	0	0	0	0	0	1	1.21547	0.222726
AC193423.3_FG003	2:81077859-81078659	801	-	0	0	0	0	0	0	1	0.760971	0.0729249	0	0	0
AC193430.3_FG008	8:143093861-143094625	765	-	11	10.6009	1.08215	12	11.8908	1.21778	0	0	0	0	0	0
AC193440.3_FG009	2:46859147-46861689	645	+	1	0.963722	0.125984	3	2.97269	0.390238	2	1.52194	0.199094	0	0	0
AC193464.3_FG001	3:45917973-45918952	702	+	0	0	0	0	0	0	0	0	0	0	0	0
AC193466.3_FG001	2:175780513-175781004	492	+	0	0	0	0	0	0	0	0	0	0	0	0
AC193479.2_FG002	8:69054507-69054959	453	+	0	0	0	0	0	0	0	0	0	1	0.000142283	3.36932e-05
AC193499.3_FG004	2:174553617-174554321	705	-	1	0.618437	0.070898	1	0.990898	0.114015	72	54.5875	6.26171	28	33.0109	3.78094
AC193499.3_FG007	2:174566202-174567989	576	-	0	0	0	0	0	0	0	0	0	0	0	0
AC193500.3_FG003	1:1780238-1781389	1152	+	21	20.2382	1.21048	6	5.94539	0.356283	16	12.1755	0.728465	4	4.86188	0.290657
AC193502.3_FG004	7:100684254-100687529	879	-	0	0	0	0	0	0	0	0	0	0	0	0
AC193503.3_FG004	7:9131788-9132330	543	+	0	0	0	0	0	0	0	0	0	0	0	0
AC193576.3_FG003	10:96468453-96468979	309	+	0	0	0	0	0	0	0	0	0	0	0	0
AC193591.3_FG001	4:226791362-226791868	507	+	6	5.78233	1.11608	1	0.990898	0.192445	32	24.3511	4.70489	6	7.29282	1.40546
AC193592.3_FG001	9:39369670-39373570	621	+	0	0	0	0	0	0	0	0	0	0	0	0
AC193598.3_FG002	6:5503430-5507323	3894	+	6	5.78233	0.0879171	7	6.93629	0.105514	0	0	0	0	0	0
AC193606.2_FG001	5:79175814-79176557	744	-	0	0	0	0	0	0	0	0	0	0	0	0
AC193606.2_FG005	5:79197084-79198076	993	-	0	0	0	0	0	0	0	0	0	0	0	0
AC193625.3_FG008	4:12100075-12100521	447	+	2	1.92744	0.469239	0	0	0	0	0	0	0	0	0
AC193625.3_FG010	4:12107203-12110797	1071	-	8	6.74606	0.441795	11	9.90898	0.650273	0	0	0	1	1.21547	0.0795559
AC193630.3_FG003	9:19931557-19933396	1044	-	0	0	0	0	0	0	0	0	0	1	1.21547	0.082153	WRKY
AC193630.3_FG004	9:19927943-19928845	903	-	0	0	0	2	1.9818	0.162005	1	0.760971	0.0620712	3	3.64641	0.297111
AC193632.2_FG002	4:39794254-39796948	2312	-	12	10.6009	0.282939	14	12.8816	0.446202	23	17.5023	0.487483	7	7.29282	0.252263
AC193645.3_FG006	10:82386509-82388113	1605	+	0	0	0	0	0	0	0	0	0	0	0	0
AC193646.3_FG002	9:129725276-129726237	810	+	0	0	0	0	0	0	0	0	0	0	0	0
AC193658.3_FG001	9:25177431-25177877	447	+	3	2.89117	0.703859	2	1.9818	0.486251	0	0	0	1	1.21547	0.295334
AC193668.3_FG009	9:21957818-21961838	723	-	0	0	0	0	0	0	0	0	0	0	0	0
AC193744.3_FG009	4:240994205-240995056	645	-	1	0.963722	0.125984	0	0	0	0	0	0	0	0	0
AC193745.3_FG002	1:283191829-283193058	1230	-	0	0	0	0	0	0	0	0	0	0	0	0
AC193745.3_FG003	1:283196092-283197282	1191	-	0	0	0	0	0	0	0	0	0	0	0	0
AC193754.3_FG005	2:36034684-36035349	666	-	0	0	0	0	0	0	0	0	0	0	0	0
AC193754.3_FG008	2:35880818-35882857	2040	-	1	0.00414495	0.000127128	1	0.0260827	0.000800756	1	0.114243	0.00350447	8	9.32703	0.285996
AC193756.3_FG001	1:135626857-135627285	429	-	0	0	0	0	0	0	0	0	0	0	0	0
AC193767.3_FG003	10:149322937-149324124	1101	+	0	0	0	0	0	0	1	0.760971	0.0481578	0	0	0	B3
AC193786.3_FG005	8:157922747-157923803	744	+	4	3.85489	0.409199	3	2.97269	0.316627	2	1.52194	0.161645	5	6.07735	0.644569	bHLH
AC193787.3_FG008	2:30493551-30494000	450	-	0	0	0	2	1.9818	0.479931	0	0	0	0	0	0
AC194005.3_FG004	6:61414180-61414791	612	-	0	0	0	3	2.97269	0.42302	0	0	0	2	2.43094	0.343973
AC194008.3_FG007	1:255633661-255635871	768	+	0	0	0	0	0	0	0	0	0	0	0	0
AC194016.3_FG001	2:113078080-113078373	294	+	0	0	0	0	0	0	0	0	0	0	0	0
AC194022.3_FG013	3:2783126-2783395	270	+	50	47.6405	50.5831	160	157.844	173.43	12	8.86963	9.46973	20	24.1977	25.2249
AC194022.3_FG014	3:2784615-2788214	1194	+	1	0.963722	0.0551628	1	0.990898	0.0568221	0	0	0	0	0	0
AC194031.3_FG002	9:38954483-38955208	726	-	0	0	0	0	0	0	0	0	0	0	0	0
AC194032.3_FG010	9:151696414-151699380	606	-	0	0	0	0	0	0	0	0	0	0	0	0
AC194039.4_FG009	3:216930550-216931065	516	-	0	0	0	0	0	0	0	0	0	0	0	0
AC194045.3_FG001	9:53404871-53405466	456	-	0	0	0	0	0	0	0	0	0	0	0	0
AC194047.3_FG006	8:92024966-92026477	516	-	1	0.963722	0.180407	0	0	0	0	0	0	0	0	0
AC194056.3_FG008	3:213548727-213548999	273	+	0	0	0	1	0.990898	1.02828	1	0.760971	0.768484	0	0	0
AC194072.3_FG005	1:282542199-282545370	1798	-	3	2.25977	0.136033	19	17.9628	0.636	0	0	0	0	0	0
AC194097.3_FG008	8:173750803-173760583	621	-	14	12.6913	2.86606	11	10.7466	1.66012	0	0	0	0	0	0
AC194101.3_FG001	3:99477428-99478261	366	-	0	0	0	0	0	0	0	0	0	0	0	0
AC194103.3_FG006	10:18729957-18730742	786	-	7	6.74606	0.663205	2	1.9818	0.195444	5	3.80486	0.374248	2	2.43094	0.238798
AC194104.3_FG007	10:5388174-5389202	1029	+	0	0	0	0	0	0	0	0	0	0	0	0
AC194104.3_FG010	10:5375713-5375937	225	-	0	0	0	0	0	0	0	0	0	0	0	0
AC194112.3_FG001	8:66098326-66099375	1050	-	57	54.9322	3.68807	98	97.108	6.53371	102	77.6191	5.21307	65	79.0056	5.30149
AC194133.3_FG004	4:208722432-208724291	399	+	0	0	0	0	0	0	1	0.760971	0.2346	2	2.43094	0.746195
AC194136.3_FG001	10:85451381-85451803	423	+	0	0	0	0	0	0	0	0	0	0	0	0
AC194157.3_FG001	2:80813287-80813490	204	-	0	0	0	0	0	0	0	0	0	0	0	0
AC194158.3_FG005	5:17891415-17892008	594	+	0	0	0	0	0	0	0	0	0	0	0	0
AC194163.3_FG001	2:137495512-137496495	807	+	0	0	0	0	0	0	0	0	0	0	0	0
AC194163.3_FG002	2:137439230-137439622	393	-	0	0	0	0	0	0	0	0	0	0	0	0
AC194163.3_FG003	2:137446303-137447088	786	-	0	0	0	0	0	0	0	0	0	0	0	0
AC194172.3_FG008	1:190071422-190074884	1197	-	0	0	0	0	0	0	0	0	0	0	0	0
AC194174.3_FG003	7:102139586-102140110	525	+	0	0	0	0	0	0	0	0	0	2	1.21553	0.220568
AC194176.3_FG002	1:183526617-183527207	591	-	3	2.89117	0.432577	3	2.97269	0.44691	11	8.37068	1.25341	4	4.86188	0.726568
AC194180.3_FG004	4:189240369-189240890	522	+	0	0	0	0	0	0	0	0	0	0	0	0
AC194203.3_FG003	2:212486387-212487524	423	-	0	0	0	1	0.910301	5.17742	1	0.184392	0.0502014	0	0	0
AC194206.3_FG005	8:59128893-59130902	1332	-	0	0	0	0	0	0	0	0	0	0	0	0
AC194214.3_FG002	6:139111324-139114690	867	+	0	0	0	0	0	0	0	0	0	0	0	0
AC194219.3_FG002	5:39141456-39142578	843	-	0	0	0	0	0	0	1	0.760971	0.0680269	0	0	0
AC194259.3_FG001	4:241262701-241265713	1167	+	0	0	0	1	0.990898	0.0584407	0	0	0	0	0	0
AC194264.3_FG006	1:205501577-205530039	3300	+	616	592.689	23.5118	737	729.3	27.6624	636	483.978	14.359	578	702.542	22.996
AC194272.3_FG003	1:195556984-195557812	402	+	1	0.963722	0.291807	5	4.95449	1.51482	0	0	0	3	3.64641	1.10119
AC194273.3_FG006	10:78956952-78958046	1095	-	0	0	0	0	0	0	0	0	0	0	0	0
AC194273.3_FG007	10:78903512-78904640	1092	+	0	0	0	0	0	0	0	0	0	0	0	0
AC194298.3_FG005	3:204583775-204583963	189	-	1	0.963722	50.2933	0	0	0	1	0.760971	55.4176	5	6.07735	330.106
AC194321.3_FG009	5:174446738-174447238	501	+	12	10.6014	2.08953	1	0.990898	0.196542	10	7.60971	1.50142	6	6.07741	1.19597
AC194325.3_FG006	2:33087267-33088224	651	-	0	0	0	0	0	0	0	0	0	0	0	0
AC194335.3_FG001	4:37598519-37599609	1005	+	0	0	0	0	0	0	0	0	0	0	0	0
AC194338.3_FG008	5:16618955-16619887	741	-	1	0.963722	0.102886	0	0	0	0	0	0	0	0	0
AC194341.4_FG001	8:141396920-141398654	1335	+	0	0	0	0	0	0	0	0	0	0	0	0
AC194341.4_FG002	8:141393007-141395668	782	-	2082	2006.47	198.654	1053	1043.42	103.633	2798	2129.2	210.914	1249	1518.12	150.185
AC194341.4_FG003	8:141389953-141391991	1770	+	0	0	0	0	0	0	2	1.52194	0.0548068	0	0	0
AC194341.4_FG004	8:141377175-141379250	1706	+	51	49.1498	1.87555	74	73.3264	2.97374	113	85.9898	3.35224	39	47.4034	1.9284
AC194350.3_FG001	6:118181212-118184396	990	+	0	0	0	0	0	0	2	1.52194	0.110158	6	7.29282	0.52735
AC194355.3_FG002	8:56190336-56191277	693	-	1	0.963722	0.113269	1	0.990898	0.116902	1	0.760971	0.0894944	0	0	0
AC194356.3_FG002	4:138519896-138520444	549	-	0	0	0	0	0	0	2	1.52194	0.25678	1	1.21547	0.204616
AC194357.3_FG003	4:197730255-197730692	438	-	0	0	0	0	0	0	0	0	0	0	0	0
AC194362.3_FG003	3:231992588-231993990	651	-	0	0	0	0	0	0	0	0	0	0	0	0	WRKY
AC194380.3_FG008	1:185408983-185412408	744	-	0	0	0	1	0.990898	0.105542	0	0	0	0	0	0
AC194389.3_FG001	1:80167006-80183074	2221	-	441	424.038	12.0296	748	741.191	20.6977	660	502.241	14.0146	379	460.663	12.8496
AC194402.2_FG003	5:14568445-14570968	870	+	0	0	0	2	1.9818	0.170219	0	0	0	1	1.21547	0.104042
AC194402.2_FG004	5:14653637-14654221	585	+	1	0.963722	0.146546	8	6.93631	1.0599	4	2.28295	0.347427	6	7.29282	1.10762
AC194405.3_FG009	8:171568251-171569394	204	-	0	0	0	0	0	0	0	0	0	0	0	0
AC194405.3_FG021	8:171591230-171595664	2402	+	3	1.92744	0.0529213	20	19.8179	0.528586	13	9.89263	0.263666	2	2.43094	0.0647701
AC194410.3_FG002	10:31946868-31947689	822	+	1	0.963722	0.0891024	1	0.990898	0.0918862	3	2.28291	0.211172	2	2.43094	0.22459
AC194425.3_FG005	3:191278501-191278839	243	+	10	9.63722	20.2302	59	58.463	130.227	45	34.2437	73.14	27	32.8177	66.9848
AC194428.3_FG006	1:5016684-5020549	906	-	0	0	0	0	0	0	0	0	0	0	0	0
AC194428.3_FG007	1:5022109-5023466	483	+	0	0	0	0	0	0	0	0	0	0	0	0
AC194438.3_FG005	8:67904690-67905172	483	+	0	0	0	0	0	0	0	0	0	0	0	0
AC194439.3_FG002	8:85418692-85424667	5458	-	164	157.087	2.68478	281	278.442	4.47514	47	35.0046	0.864438	27	31.6023	0.915619
AC194452.3_FG001	1:179573339-179573803	465	-	0	0	0	0	0	0	0	0	0	1	1.21547	0.273904
AC194457.3_FG001	7:39565351-39566853	1503	-	1	0.963722	0.0419043	0	0	0	2	1.52194	0.0661918	0	0	0
AC194467.3_FG006	10:39183788-39187538	1695	+	2	1.92744	0.0729186	1	0.990898	0.0375328	1	0.760971	0.0287946	0	0	0
AC194472.3_FG001	2:216057911-216059193	225	+	0	0	0	0	0	0	0	0	0	0	0	0
AC194478.3_FG005	6:72257836-72260373	1119	+	0	0	0	0	0	0	0	0	0	0	0	0
AC194480.3_FG001	1:172297520-172297765	246	+	0	0	0	0	0	0	0	0	0	0	0	0
AC194480.3_FG003	1:172219663-172219908	246	-	0	0	0	0	0	0	0	0	0	0	0	0
AC194481.3_FG002	10:88950765-88951911	501	+	0	0	0	0	0	0	0	0	0	0	0	0
AC194485.3_FG002	10:108742841-108743459	501	-	0	0	0	0	0	0	0	0	0	0	0	0
AC194591.2_FG004	5:97188507-97189302	714	+	0	0	0	0	0	0	0	0	0	0	0	0
AC194591.2_FG005	5:97265938-97266417	480	-	0	0	0	0	0	0	0	0	0	0	0	0
AC194592.2_FG001	6:122382035-122383347	915	-	1	0.963722	0.0772241	0	0	0	0	0	0	0	0	0
AC194597.2_FG001	6:54651846-54652382	537	-	0	0	0	0	0	0	0	0	0	0	0	0
AC194609.2_FG003	1:176048282-176048980	699	-	29	27.948	3.24389	16	15.1383	1.76363	14	9.99647	1.16098	18	20.932	2.4273
AC194613.2_FG002	5:122261363-122261839	477	+	0	0	0	0	0	0	0	0	0	0	0	0
AC194633.3_FG014	8:8338591-8340102	825	-	1	0.963722	0.0886625	0	0	0	0	0	0	1	1.21547	0.111741
AC194666.2_FG010	4:9726171-9732713	1410	+	1	0.963722	0.045172	1	0.990898	0.0465154	5	3.80486	0.178387	1	1.21547	0.0569507
AC194670.2_FG001	4:206484654-206487204	495	-	0	0	0	0	0	0	0	0	0	0	0	0
AC194705.3_FG004	2:43736695-43738206	972	+	0	0	0	0	0	0	0	0	0	0	0	0
AC194712.3_FG002	4:151295735-151296493	759	-	1	0.963722	0.0994666	4	3.96359	0.410438	2	1.52194	0.157166	11	13.3702	1.37881
AC194719.3_FG002	9:9970215-9970754	540	+	0	0	0	0	0	0	0	0	0	0	0	0
AC194734.3_FG004	3:23529559-23529969	411	-	1	0.963722	0.278243	0	0	0	1	0.760971	0.220038	1	1.21547	0.350077
AC194824.2_FG003	6:120529782-120532175	1539	-	0	0	0	0	0	0	0	0	0	0	0	0
AC194824.2_FG005	6:120509134-120510415	1134	+	0	0	0	0	0	0	0	0	0	1	1.21547	0.0740906
AC194828.3_FG004	6:150741162-150741959	525	+	0	0	0	4	3.96359	0.724474	0	0	0	0	0	0
AC194828.3_FG012	6:150868130-150868720	591	-	0	0	0	0	0	0	0	0	0	0	0	0
AC194839.3_FG001	3:164342167-164342987	675	+	0	0	0	0	0	0	0	0	0	0	0	0
AC194852.3_FG007	6:103636711-103638258	1350	+	1	0.963722	0.047565	0	0	0	5	3.80486	0.187839	12	14.5856	0.719598
AC194853.1_FG002	6:77482134-77482573	285	-	0	0	0	0	0	0	0	0	0	1	1.21547	0.991091
AC194856.3_FG002	1:116709786-116709992	207	+	0	0	0	0	0	0	0	0	0	0	0	0
AC194856.3_FG007	1:116716549-116716755	207	+	0	0	0	0	0	0	0	0	0	0	0	0
AC194863.3_FG004	1:8573835-8577024	2223	+	0	0	0	0	0	0	0	0	0	0	0	0
AC194863.3_FG006	1:8551951-8553427	1233	-	2	1.92744	0.106089	1	0.990898	0.0546363	1	0.760971	0.0418969	0	0	0
AC194863.3_FG007	1:8549323-8551254	1503	+	9	8.6735	0.377139	3	2.97269	0.129438	14	10.6536	0.463342	1	1.21547	0.0528324
AC194878.3_FG001	9:25678093-25678629	537	+	0	0	0	0	0	0	0	0	0	0	0	0
AC194878.3_FG002	9:25684589-25685125	537	+	0	0	0	0	0	0	0	0	0	0	0	0
AC194895.3_FG004	3:6968789-6969017	195	+	0	0	0	0	0	0	0	0	0	0	0	0
AC194897.4_FG003	4:129620391-129621465	717	-	0	0	0	0	0	0	0	0	0	0	0	0
AC194897.4_FG005	4:129658485-129659629	744	+	0	0	0	0	0	0	0	0	0	0	0	0
AC194898.3_FG003	8:43051761-43054341	2199	-	0	0	0	2	1.9818	0.0559563	0	0	0	0	0	0
AC194905.2_FG001	1:148230257-148231375	1119	+	0	0	0	0	0	0	0	0	0	0	0	0
AC194905.2_FG003	1:148315547-148317467	1167	+	0	0	0	0	0	0	0	0	0	0	0	0
AC194912.3_FG003	5:195109206-195109790	585	-	0	0	0	0	0	0	0	0	0	0	0	0
AC194914.3_FG002	1:99538428-99539066	639	-	293	282.371	37.4385	183	181.334	24.1447	214	162.848	21.6064	127	154.365	20.445
AC194937.3_FG004	5:118931065-118932228	735	+	20	18.7143	2.02108	64	63.4174	6.87255	123	93.3287	10.0849	38	45.7885	4.94074
AC194940.3_FG001	9:119056647-119056907	261	+	0	0	0	0	0	0	0	0	0	0	0	0
AC194942.3_FG001	8:105209528-105212959	1462	+	17	15.8223	0.710644	5	4.33667	0.195057	0	0	0	0	0	0
AC194965.4_FG001	6:127377811-127382429	2850	-	110	106.01	2.49436	187	185.298	3.93728	469	356.135	7.57979	294	356.133	7.59561
AC194965.4_FG004	6:127446073-127447275	432	-	4	3.85489	1.00407	8	7.92718	2.08208	5	3.80486	0.99239	23	27.9558	7.26639	GATA
AC194970.5_FG001	2:207236995-207238335	1104	-	99	95.4085	6.01547	144	142.689	9.01465	95	72.2923	4.5595	206	250.387	15.7788
AC194970.5_FG002	2:207226133-207227831	1429	-	129	124.32	5.73581	77	76.2992	3.57758	196	148.389	6.91214	76	92.3757	4.40746	BES1
AC194970.5_FG004	2:207351561-207363537	2546	+	1106	1064.91	48.7604	1148	1136.56	53.2127	836	636.171	34.8792	1115	1355.25	68.1232
AC194970.5_FG005	2:207250877-207255958	1649	-	451	434.639	21.4973	405	401.314	20.0748	839	637.694	32.9117	413	501.989	25.339
AC194970.5_FG009	2:207265904-207268967	1437	+	1087	1047.57	48.015	818	810.555	37.206	1209	920.014	42.1787	630	765.746	35.0849
AC194972.2_FG001	3:212830524-212831417	894	+	0	0	0	0	0	0	0	0	0	0	0	0	C2H2
AC194974.3_FG001	5:207565158-207565799	642	+	0	0	0	0	0	0	1	0.760971	0.100251	0	0	0
AC194974.3_FG005	5:207664032-207665207	1038	-	0	0	0	3	2.97269	0.202943	4	3.04389	0.207425	1	1.21547	0.0827534
AC194977.2_FG004	7:160015814-160022084	948	-	0	0	0	0	0	0	0	0	0	0	0	0
AC194980.3_FG002	4:177605987-177606388	402	+	515	496.098	150.214	144	142.689	43.6269	278	211.088	64.017	109	131.982	39.8577
AC194980.3_FG005	4:177627453-177627752	300	+	3	2.89117	1.95591	0	0	0	4	3.04389	2.06648	0	0	0
AC195058.3_FG003	10:79537393-79537803	411	+	0	0	0	0	0	0	2	1.52194	0.440075	0	0	0
AC195135.3_FG002	1:288805503-288805775	273	-	0	0	0	0	0	0	0	0	0	0	0	0
AC195138.3_FG004	7:163592319-163592790	417	-	0	0	0	2	1.9818	0.559987	1	0.760971	0.213414	0	0	0
AC195147.3_FG001	7:168107563-168108606	1044	+	0	0	0	0	0	0	0	0	0	0	0	0
AC195147.3_FG008	7:168081874-168082344	471	+	0	0	0	0	0	0	0	0	0	0	0	0
AC195148.3_FG001	9:80267167-80267728	519	+	0	0	0	0	0	0	0	0	0	0	0	0
AC195154.3_FG004	3:203463280-203519842	8647	+	1409	1357.88	13.2501	1715	1698.4	17.1988	1392	1058.99	12.2013	1536	1866.96	20.9338
AC195168.2_FG004	3:71646588-71646926	339	+	17	16.3833	7.53016	5	4.95449	2.31108	0	0	0	0	0	0
AC195172.3_FG001	8:4467802-4473237	1440	+	18	16.9684	0.775833	11	10.7069	0.490261	0	0	0	4	4.86188	0.222215
AC195174.2_FG007	8:20678319-20678549	231	+	0	0	0	0	0	0	0	0	0	1	1.21547	3.94025
AC195207.2_FG002	1:161538847-161541164	972	-	0	0	0	0	0	0	0	0	0	0	0	0
AC195214.3_FG007	2:216565441-216565914	474	+	0	0	0	0	0	0	0	0	0	1	1.21547	0.264314
AC195220.3_FG003	6:101015752-101016559	579	+	0	0	0	0	0	0	0	0	0	0	0	0
AC195220.3_FG004	6:101051052-101054414	630	-	0	0	0	0	0	0	0	0	0	0	0	0
AC195220.3_FG007	6:101099347-101103038	1689	+	0	0	0	0	0	0	0	0	0	0	0	0
AC195230.2_FG003	8:25947985-25948836	633	+	1	0.963722	0.129621	4	3.96359	0.535405	0	0	0	0	0	0
AC195235.3_FG003	2:13459177-13467511	1320	-	0	0	0	1	0.990898	0.0503183	1	0.760971	0.0385902	0	0	0
AC195240.4_FG002	10:621942-622867	729	+	0	0	0	0	0	0	0	0	0	0	0	0
AC195244.3_FG008	3:189392497-189393267	594	+	0	0	0	0	0	0	0	0	0	0	0	0
AC195253.3_FG002	2:75987204-75987581	378	+	0	0	0	0	0	0	3	2.28291	0.795981	3	3.64641	1.26464
AC195260.2_FG007	1:13031896-13034701	555	-	0	0	0	0	0	0	0	0	0	0	0	0
AC195307.3_FG001	1:239157691-239158677	654	+	1	0.963722	0.123387	0	0	0	7	5.3268	0.682455	3	3.64641	0.466379
AC195320.3_FG003	2:33782141-33783901	1761	+	0	0	0	0	0	0	0	0	0	0	0	0
AC195331.3_FG008	3:218772014-218772199	186	+	5	4.81861	303.439	4	3.96359	242.158	8	6.08777	543.648	2	2.43094	156.3
AC195340.3_FG001	5:5433227-5435612	1353	-	18999	18309.8	901.3	22194	21992	1084.26	34437	26205.6	1290.3	18181	22098.5	1087.37
AC195340.3_FG002	5:5423516-5426755	1063	+	1981	1909.09	173.683	1211	1199.96	111.777	2769	2106.51	173.354	1369	1663.23	146.881
AC195340.3_FG004	5:5377637-5383370	4262	-	433	417.292	7.72769	544	539.048	9.92804	214	162.087	2.97544	857	1040.44	19.3289
AC195340.3_FG005	5:5384487-5386557	453	-	0	0	0	0	0	0	0	0	0	0	0	0
AC195342.3_FG002	2:58045076-58045438	363	-	0	0	0	0	0	0	0	0	0	0	0	0
AC195343.3_FG002	7:77596064-77596527	339	+	0	0	0	0	0	0	4	2.28296	1.05183	3	2.43096	1.11084
AC195347.4_FG004	5:180876768-180878219	1452	+	209	201.219	9.11078	253	249.83	11.3281	139	105.244	4.76634	99	119.147	5.3928
AC195348.3_FG004	3:183090121-183090453	333	+	0	0	0	0	0	0	0	0	0	0	0	0
AC195351.3_FG001	6:73648210-73649115	906	-	0	0	0	1	0.990898	0.0806485	0	0	0	0	0	0
AC195351.3_FG003	6:73507271-73508050	780	-	0	0	0	0	0	0	1	0.760971	0.0756483	2	2.43094	0.241343
AC195367.3_FG001	4:111327674-111328183	510	+	0	0	0	0	0	0	0	0	0	0	0	0
AC195370.3_FG004	7:65750419-65751315	705	+	0	0	0	0	0	0	0	0	0	0	0	0
AC195378.3_FG001	1:60523640-60524197	558	+	0	0	0	0	0	0	0	0	0	0	0	0
AC195389.3_FG001	6:10065965-10067032	957	+	0	0	0	0	0	0	0	0	0	0	0	0
AC195402.3_FG001	1:130816504-130816977	474	+	0	0	0	0	0	0	0	0	0	0	0	0
AC195458.3_FG001	5:205475917-205476177	261	+	0	0	0	0	0	0	0	0	0	0	0	0
AC195484.3_FG003	7:93389141-93391776	2340	-	1	0.963722	0.0253804	0	0	0	1	0.760971	0.0200436	3	2.43253	0.0640492
AC195485.3_FG002	3:108852322-108854094	1260	+	3	2.89117	0.155013	1	0.990898	0.053219	3	2.28291	0.122435	3	3.64641	0.195422
AC195536.3_FG006	8:150420438-150420719	282	-	0	0	0	0	0	0	0	0	0	0	0	0
AC195545.3_FG003	2:84787614-84788138	525	-	0	0	0	0	0	0	0	0	0	0	0	0
AC195580.2_FG010	9:8679847-8680179	333	+	0	0	0	0	0	0	0	0	0	0	0	0
AC195587.4_FG003	6:78468901-78470928	855	+	2	0.963733	0.0844918	0	0	0	3	2.28291	0.200238	2	1.21608	0.106541
AC195587.4_FG004	6:78610195-78626233	4603	+	150	144.358	1.86122	315	311.568	3.99457	526	400.215	5.13745	256	310.614	3.97546
AC195596.3_FG002	2:98100885-98101433	549	+	0	0	0	0	0	0	0	0	0	0	0	0
AC195596.3_FG005	2:98072714-98073262	549	-	0	0	0	0	0	0	0	0	0	0	0	0
AC195608.3_FG005	1:243398732-243399397	666	-	0	0	0	1	0.990898	0.123966	0	0	0	0	0	0
AC195608.3_FG006	1:243383730-243384143	414	-	0	0	0	0	0	0	0	0	0	0	0	0
AC195685.3_FG001	5:138416997-138420989	1032	+	0	0	0	0	0	0	0	0	0	0	0	0
AC195785.3_FG004	1:180815825-180818527	2703	-	55	53.0047	1.19206	83	82.2445	1.85099	78	59.3558	1.33505	37	44.9724	1.01124
AC195794.3_FG002	1:207891946-207892644	699	+	0	0	0	0	0	0	5	3.80486	0.441894	0	0	0
AC195796.3_FG001	4:162559851-162561371	462	+	0	0	0	2	1.9818	0.456215	2	1.52194	0.348215	0	0	0
AC195798.3_FG001	8:83776314-83776649	336	-	0	0	0	0	0	0	0	0	0	0	0	0
AC195806.3_FG001	6:48716520-48716939	420	-	0	0	0	0	0	0	1	0.574416	0.158706	0	0	0
AC195807.3_FG004	8:158365405-158365749	345	-	0	0	0	0	0	0	3	1.522	0.668199	7	8.50829	3.70682
AC195825.3_FG001	2:179084546-179087469	1911	+	3	2.89117	0.0954282	0	0	0	0	0	0	4	4.86188	0.160433
AC195826.2_FG006	7:121543689-121544528	840	+	0	0	0	0	0	0	0	0	0	0	0	0
AC195860.3_FG002	6:163910475-163912307	1833	+	4	3.85489	0.13338	6	5.94539	0.20594	1	0.760971	0.0263346	1	1.21547	0.042044
AC195860.3_FG005	6:163870844-163873846	767	+	15	14.4558	4.93155	16	14.8635	3.75099	19	13.6975	2.18153	30	35.2487	5.1529
AC195860.3_FG006	6:163868874-163870703	1284	-	547	527.156	27.628	396	392.396	20.5997	760	578.338	30.3187	342	415.691	21.777
AC195864.3_FG017	7:167500409-167502067	1659	+	24	23.1293	0.896875	22	21.7998	0.846366	26	19.7853	0.767359	18	21.8785	0.848107
AC195864.3_FG020	7:167486406-167486747	342	-	0	0	0	0	0	0	0	0	0	0	0	0
AC195874.2_FG002	2:219552727-219558681	701	-	560	539.685	95.3952	461	456.804	73.1735	798	607.255	109.243	520	632.045	121.702
AC195914.2_FG002	5:141952954-141953631	678	-	3	2.89117	0.350874	2	1.9818	0.241447	0	0	0	0	0	0
AC195914.2_FG003	5:142001419-142001730	312	-	0	0	0	0	0	0	0	0	0	0	0	0
AC195920.3_FG006	6:3902242-3903137	681	+	0	0	0	0	0	0	0	0	0	0	0	0
AC195946.3_FG003	8:66401912-66402175	264	-	0	0	0	0	0	0	0	0	0	0	0	0
AC195954.3_FG001	5:46563713-46564144	432	+	0	0	0	1	0.990898	0.26026	0	0	0	0	0	0
AC195957.3_FG003	5:88559615-88560763	300	+	1	0.963722	0.65197	1	0.990898	0.685115	1	0.760971	0.516621	3	3.64641	2.44139
AC195959.2_FG004	9:709107-712584	717	+	0	0	0	0	0	0	0	0	0	0	0	0
AC195980.2_FG004	3:143816074-143819209	2142	-	99	94.6422	3.00974	56	54.7471	1.71178	1	0.760974	0.0246272	0	0	0
AC195989.3_FG004	8:94612455-94612904	450	-	1	0.963722	0.231594	0	0	0	0	0	0	0	0	0
AC195995.3_FG006	4:147503177-147504020	717	+	0	0	0	0	0	0	0	0	0	0	0	0
AC195995.3_FG008	4:147570061-147570672	612	-	0	0	0	0	0	0	0	0	0	0	0	0
AC195999.3_FG005	4:118469184-118469705	522	-	0	0	0	0	0	0	0	0	0	0	0	0
AC196002.2_FG002	4:8901387-8901950	564	+	2	1.92744	0.310849	2	1.9818	0.321269	4	3.04389	0.491317	4	4.86188	0.783092
AC196008.1_FG001	5:207902423-207904075	810	-	0	0	0	0	0	0	0	0	0	1	1.21547	0.114567
AC196008.1_FG004	5:208010843-208011523	681	+	0	0	0	0	0	0	0	0	0	0	0	0
AC196009.2_FG008	3:166319780-166319983	204	-	0	0	0	0	0	0	0	0	0	0	0	0
AC196018.3_FG003	1:278942979-278945989	1137	+	0	0	0	0	0	0	0	0	0	0	0	0
AC196019.3_FG001	3:166945362-166948809	885	+	0	0	0	0	0	0	0	0	0	0	0	0
AC196025.3_FG001	5:71090220-71091816	1107	+	0	0	0	0	0	0	0	0	0	0	0	0
AC196025.3_FG002	5:71094630-71095311	462	-	0	0	0	0	0	0	0	0	0	0	0	0
AC196025.3_FG008	5:71066901-71067305	405	-	0	0	0	0	0	0	0	0	0	0	0	0
AC196025.3_FG009	5:71064305-71065383	642	+	0	0	0	0	0	0	0	0	0	0	0	0
AC196025.3_FG010	5:71060761-71061341	453	-	0	0	0	0	0	0	0	0	0	0	0	0
AC196025.3_FG011	5:71043333-71054168	1218	-	0	0	0	0	0	0	0	0	0	0	0	0
AC196025.3_FG012	5:71034799-71035212	414	-	0	0	0	0	0	0	0	0	0	0	0	0
AC196025.3_FG013	5:71032751-71033828	642	+	0	0	0	0	0	0	2	1.52194	0.200502	0	0	0
AC196025.3_FG015	5:71015096-71017589	747	+	10	9.63722	1.0172	5	4.95449	0.524712	12	9.13166	0.964374	5	6.07735	0.640921
AC196035.3_FG002	2:149901167-149901855	354	+	0	0	0	0	0	0	0	0	0	0	0	0
AC196043.3_FG005	4:126949528-126950031	504	-	0	0	0	5	4.95449	0.972359	1	0.760971	0.148568	5	6.07735	1.18346
AC196048.2_FG001	1:91013468-91014430	375	-	0	0	0	0	0	0	0	0	0	0	0	0
AC196059.3_FG003	9:150711305-150714399	1130	-	76	73.2429	4.48637	35	34.6814	2.12852	99	75.3362	4.61607	38	46.1879	2.82778
AC196065.3_FG001	7:53177169-53177612	444	-	0	0	0	0	0	0	0	0	0	0	0	0
AC196066.3_FG003	1:248421517-248462233	2676	-	1018	980.96	25.5878	820	812.264	20.7271	758	576.626	18.3059	807	980.086	28.374
AC196082.3_FG001	8:99954430-99955095	666	-	13	12.5284	1.56112	17	16.8453	2.10742	0	0	0	0	0	0
AC196090.3_FG006	9:154016088-154018334	2247	+	291	280.443	7.72413	192	190.252	5.24465	658	500.719	13.7931	425	516.575	14.2247
AC196096.3_FG005	4:55195897-55198076	753	+	0	0	0	0	0	0	0	0	0	0	0	0
AC196105.3_FG002	3:151807641-151808771	558	-	0	0	0	0	0	0	0	0	0	0	0	0
AC196106.2_FG001	2:227173374-227175299	1926	+	0	0	0	0	0	0	0	0	0	0	0	0
AC196110.4_FG004	4:15320883-15321409	474	+	5	4.81861	1.04967	0	0	0	0	0	0	0	0	0
AC196123.3_FG001	3:159705815-159708050	1740	-	0	0	0	0	0	0	0	0	0	0	0	0
AC196130.3_FG002	3:161259783-161259983	201	+	0	0	0	0	0	0	0	0	0	0	0	0
AC196135.3_FG006	8:156462526-156463419	894	+	0	0	0	0	0	0	0	0	0	0	0	0
AC196143.2_FG003	3:88049163-88050107	945	-	0	0	0	0	0	0	0	0	0	0	0	0
AC196154.3_FG014	4:236906778-236907095	318	-	1	0.963722	0.535375	6	5.94539	3.36235	2	1.52194	0.847939	2	2.43094	1.33992
AC196154.3_FG018	4:236929480-236932546	1137	-	0	0	0	0	0	0	0	0	0	0	0	0
AC196156.3_FG003	1:261093688-261132663	282	-	0	0	0	0	0	0	1	0.544896	0.473363	17	19.6187	16.7258
AC196158.3_FG002	8:31979904-31980515	612	-	0	0	0	0	0	0	0	0	0	0	0	0
AC196161.3_FG002	1:45740188-45740709	522	+	0	0	0	0	0	0	0	0	0	0	0	0
AC196161.3_FG004	1:45749751-45750281	531	-	0	0	0	0	0	0	0	0	0	0	0	0
AC196170.2_FG003	3:140687785-140688711	927	+	0	0	0	0	0	0	0	0	0	0	0	0
AC196171.6_FG002	9:38236084-38237808	909	-	0	0	0	1	0.990898	0.0802978	0	0	0	0	0	0
AC196202.3_FG007	10:71810095-71810736	642	-	0	0	0	0	0	0	0	0	0	1	1.21547	0.159848
AC196206.3_FG007	2:2959131-2960069	585	-	7	6.74606	1.02582	13	12.8817	1.96837	0	0	0	0	0	0
AC196212.3_FG001	2:99001493-99001696	204	+	0	0	0	0	0	0	0	0	0	0	0	0
AC196213.3_FG001	5:124406951-124407367	417	+	0	0	0	0	0	0	0	0	0	0	0	0
AC196259.2_FG010	8:144854960-144864898	1190	+	36	34.6938	3.15353	36	34.6815	2.00939	44	33.4823	4.00014	29	35.2487	5.1037
AC196262.4_FG006	4:10038130-10040047	516	+	0	0	0	0	0	0	0	0	0	0	0	0
AC196278.2_FG003	4:208395843-208488216	3867	-	746	718.937	13.4068	469	464.731	8.21929	964	733.576	16.819	431	522.653	10.3448
AC196278.2_FG005	4:208411175-208412665	1350	+	1	0.963722	0.047565	0	0	0	1	0.760971	0.0375678	0	0	0
AC196290.3_FG007	10:88604310-88606148	1839	-	4	3.85489	0.132887	2	1.9818	0.0683924	2	1.52194	0.0524743	2	2.43094	0.083777
AC196394.3_FG002	1:16626949-16628169	709	+	19	17.347	2.09124	19	18.8271	2.14859	1	0.760971	0.08658	2	2.43094	0.516572
AC196395.3_FG001	2:174290291-174291667	807	-	0	0	0	0	0	0	0	0	0	0	0	0
AC196412.3_FG001	4:35272649-35274211	1563	+	0	0	0	0	0	0	0	0	0	0	0	0
AC196417.3_FG008	3:155345465-155346046	482	+	116	111.792	68.2631	208	206.107	134.656	1678	1276.15	670.606	129	156.796	80.2998
AC196420.4_FG002	2:71240820-71245131	729	-	0	0	0	0	0	0	1	0.760971	0.0831935	0	0	0
AC196426.3_FG007	8:139014159-139021807	3090	-	3009	2899.83	58.9896	2426	2403.61	48.3347	2506	1906.55	38.8239	2488	3024	61.5577
AC196431.2_FG001	4:44134084-44143261	456	+	0	0	0	0	0	0	0	0	0	0	0	0
AC196432.3_FG007	5:24212056-24212901	846	-	0	0	0	0	0	0	0	0	0	0	0	0
AC196436.3_FG002	7:75748131-75748583	453	-	0	0	0	0	0	0	0	0	0	0	0	0
AC196437.3_FG001	9:36414909-36422631	1113	+	0	0	0	0	0	0	0	0	0	1	1.21547	0.075827
AC196439.3_FG002	10:107148061-107153897	2433	+	87	82.8801	2.51088	4	2.97269	0.166942	0	0	0	1	1.21547	0.0311506
AC196465.3_FG002	8:149888154-149888780	627	+	41	39.5126	5.39232	32	31.7087	4.34625	38	28.9169	3.94913	40	48.6188	6.62782
AC196465.3_FG006	8:149891564-149920568	6834	+	707	681.351	12.3327	560	554.904	8.00362	726	552.465	10.2248	472	573.7	9.83762
AC196470.3_FG007	8:13441603-13442061	459	-	0	0	0	1	0.990898	0.230961	0	0	0	1	1.21547	0.280693
AC196475.3_FG004	4:32249373-32251536	1095	-	1846	1779.03	116.313	6037	5982.05	391.286	6599	5021.65	329.893	3039	3693.82	241.333
AC196475.3_FG005	4:32242938-32246208	2337	+	2475	2385.21	66.767	2346	2323.65	64.5103	3147	2394.01	65.7454	2271	2760.33	76.8665	NAC
AC196488.3_FG007	6:133675929-133704943	1059	+	0	0	0	0	0	0	0	0	0	0	0	0
AC196489.3_FG002	2:63943718-63944981	501	-	214	205.446	40.4932	187	184.611	36.617	859	653.543	128.946	276	335.074	65.939
AC196502.3_FG003	6:83967924-83970319	975	-	4	3.85489	0.284433	0	0	0	0	0	0	0	0	0
AC196575.3_FG007	5:190432845-190434712	723	-	0	0	0	0	0	0	4	3.04389	0.336725	0	0	0
AC196637.2_FG002	3:170538931-170540493	1563	-	0	0	0	0	0	0	0	0	0	0	0	0
AC196642.4_FG003	6:150409955-150411050	753	+	0	0	0	0	0	0	0	0	0	0	0	0
AC196708.3_FG006	4:237687877-237688275	399	+	11	10.6009	3.2629	9	8.91808	2.77216	12	9.13166	2.8152	13	15.8011	4.85026
AC196709.3_FG001	5:53279277-53279618	342	+	0	0	0	0	0	0	0	0	0	0	0	0
AC196710.3_FG013	2:232890803-232891213	411	-	0	0	0	0	0	0	0	0	0	11	13.3702	3.85084
AC196714.3_FG004	10:50609263-50614429	822	-	0	0	0	1	0.990898	0.0918862	0	0	0	0	0	0
AC196719.3_FG002	2:103500310-103500681	372	+	6	5.78233	2.09054	6	5.94539	2.17458	1	0.760971	0.275642	2	2.43094	0.875565
AC196726.2_FG001	7:139525994-139526248	255	+	0	0	0	2	1.9818	3.06686	5	3.80486	5.67278	1	1.21547	1.75198
AC196728.3_FG003	5:136772293-136772727	435	-	0	0	0	0	0	0	0	0	0	0	0	0
AC196779.3_FG003	6:69566698-69567925	900	+	22	21.2019	1.73626	26	25.7633	2.11534	19	14.4585	1.18454	16	19.4475	1.59155
AC196780.4_FG003	3:182132070-182132336	267	+	0	0	0	0	0	0	0	0	0	0	0	0
AC196789.3_FG001	1:31048533-31050042	1200	+	0	0	0	0	0	0	0	0	0	0	0	0
AC196795.4_FG009	6:14001935-14026225	2219	-	3	2.59003	0.0723339	2	1.28596	0.0359461	2	1.14219	0.0319037	2	1.66011	0.046353
AC196954.2_FG012	2:8060365-8061161	594	-	0	0	0	0	0	0	2	1.52194	0.226075	0	0	0
AC196956.3_FG003	7:78360556-78363204	1047	+	0	0	0	2	0.991127	0.0669276	2	0.837995	0.0564853	2	1.21636	0.0819162
AC196957.3_FG005	1:181633452-181635532	582	-	0	0	0	0	0	0	0	0	0	0	0	0
AC196961.2_FG003	7:148082947-148083258	312	+	109	104.491	61.7276	74	72.3807	43.5787	301	228.84	135.603	75	90.9038	53.2426
AC196961.2_FG004	7:148131600-148133719	474	-	1	0.963722	0.209934	0	0	0	0	0	0	0	0	0
AC196972.3_FG009	4:228134466-228134927	462	+	0	0	0	0	0	0	0	0	0	0	0	0
AC196974.3_FG008	4:6165232-6165982	693	-	0	0	0	0	0	0	6	4.56583	0.536966	0	0	0
AC196978.5_FG002	10:4585490-4586176	687	+	0	0	0	0	0	0	0	0	0	0	0	0
AC196978.5_FG007	10:4516274-4517728	696	-	0	0	0	0	0	0	0	0	0	0	0	0
AC196984.3_FG001	3:130775160-130776129	693	+	0	0	0	0	0	0	0	0	0	0	0	0
AC197013.3_FG003	7:158996167-159034575	5990	-	2482	2391.96	72.0265	2771	2744.79	115.645	3076	2339.99	69.8079	1596	1939.89	53.7657
AC197021.3_FG004	8:126620838-126621472	552	+	0	0	0	2	1.9818	0.332852	0	0	0	2	2.43094	0.405569
AC197029.3_FG001	7:105651526-105651740	153	-	0	0	0	0	0	0	0	0	0	0	0	0
AC197029.3_FG003	7:105497941-105508767	2685	-	406	391.272	13.504	407	402.304	11.8246	185	140.78	4.06377	89	106.961	3.23809
AC197038.3_FG001	7:74808342-74808874	432	+	0	0	0	0	0	0	0	0	0	0	0	0
AC197041.3_FG001	6:7322954-7323736	783	+	0	0	0	0	0	0	0	0	0	0	0	0
AC197047.3_FG001	4:75974913-75975576	558	+	2	1.92744	0.316324	5	4.95449	0.817394	8	6.08777	0.999959	9	10.9392	1.79295
AC197054.3_FG002	1:268542490-268543005	516	+	0	0	0	0	0	0	0	0	0	0	0	0
AC197055.3_FG003	3:202046554-202049599	2403	-	0	0	0	0	0	0	0	0	0	0	0	0
AC197056.3_FG002	2:75431988-75432446	459	+	0	0	0	6	5.94539	1.38576	6	4.56583	1.05763	1	1.21547	0.280693
AC197056.3_FG005	2:75419239-75423605	1665	-	301	290.08	11.2017	487	482.567	18.6577	478	363.744	14.0491	298	362.21	13.9827
AC197082.3_FG004	1:260678255-260679745	1419	-	0	0	0	0	0	0	0	0	0	0	0	0
AC197082.3_FG005	1:260664972-260665855	846	-	0	0	0	0	0	0	0	0	0	0	0	0
AC197109.3_FG004	5:45176321-45179241	723	-	0	0	0	0	0	0	0	0	0	0	0	0
AC197118.3_FG005	5:78820119-78821393	1275	-	272	262.133	13.8551	251	248.715	13.1682	316	240.467	12.7135	197	239.448	12.6508
AC197122.3_FG003	5:15703439-15731473	3239	+	419	403.8	10.3193	497	492.476	12.6859	547	415.491	11.5021	461	560.332	13.88
AC197124.3_FG002	6:111915197-111916292	327	+	0	0	0	0	0	0	0	0	0	0	0	0
AC197124.3_FG004	6:111923570-111924656	213	-	0	0	0	0	0	0	0	0	0	0	0	0
AC197140.2_FG001	6:95136851-95137279	429	+	0	0	0	0	0	0	0	0	0	0	0	0
AC197143.3_FG007	6:168364504-168365274	771	-	0	0	0	0	0	0	0	0	0	0	0	0
AC197143.3_FG010	6:168338666-168339076	411	-	0	0	0	0	0	0	0	0	0	0	0	0
AC197145.4_FG001	4:64492631-64492852	222	+	1	0.963722	4.96625	1	0.990898	5.63651	0	0	0	0	0	0
AC197146.3_FG001	10:2480007-2481833	1827	-	186	179.252	6.22531	40	39.6359	1.37806	187	142.302	4.94293	81	98.4531	3.41826
AC197146.3_FG002	10:2466640-2467603	870	+	8	7.70978	0.660392	18	17.8362	1.53197	14	10.6536	0.912958	8	9.72376	0.832333	MYB
AC197150.3_FG003	3:87780430-87782664	2235	+	0	0	0	0	0	0	1	0.324256	0.00898527	3	3.64641	0.101006
AC197164.4_FG002	5:59129109-59131618	954	-	0	0	0	1	0.990898	0.0753805	0	0	0	0	0	0
AC197230.3_FG001	3:19090340-19092503	507	+	0	0	0	1	0.990898	0.192445	0	0	0	0	0	0
AC197242.3_FG001	2:196728267-196728623	357	+	0	0	0	0	0	0	0	0	0	0	0	0
AC197246.3_FG001	1:192101696-192103976	651	-	111	106.973	13.7907	110	108.999	14.1099	234	178.067	22.9714	96	116.685	15.0273
AC197246.3_FG003	1:191987674-191990586	565	+	1563	1506.3	242.23	594	587.603	94.9936	2013	1531.84	246.544	684	831.382	133.524
AC197265.3_FG005	5:83145879-83146355	477	+	2	1.92744	0.415017	0	0	0	3	2.28291	0.49211	2	2.43094	0.522531
AC197267.3_FG001	9:50807898-50808182	285	+	0	0	0	3	2.97269	2.52329	0	0	0	0	0	0
AC197274.4_FG010	4:180264138-180264831	465	-	24	23.1293	5.22155	28	27.7451	6.30906	42	31.9608	7.22382	15	18.2321	4.10856
AC197340.3_FG003	2:41965482-41965856	168	+	1	0.963722	135.029	3	2.97269	323.368	17	12.9365	2577.45	15	18.2321	2248.76
AC197340.3_FG004	2:41994604-41996093	747	-	0	0	0	0	0	0	0	0	0	0	0	0
AC197347.3_FG003	5:54965242-54966073	453	+	0	0	0	0	0	0	0	0	0	0	0	0
AC197355.3_FG001	5:104969846-104970052	207	+	2	1.92744	25.9729	2	1.9818	30.7173	17	12.9365	203.216	5	6.07735	84.766
AC197373.4_FG005	3:41194732-41194944	213	-	0	0	0	0	0	0	0	0	0	0	0	0
AC197376.3_FG001	6:115717836-115718719	750	-	0	0	0	0	0	0	0	0	0	0	0	0
AC197377.3_FG001	4:43119843-43120620	645	-	7	6.74606	0.881886	15	14.8635	1.95119	8	6.08777	0.796376	19	22.7399	2.9696
AC197377.3_FG004	4:43177947-43182953	2125	+	14	13.4921	0.784711	5	3.96359	0.12407	30	22.0682	0.942743	14	17.0166	1.28031
AC197387.3_FG004	1:63919534-63919998	465	+	23	21.3192	4.8129	50	49.0009	11.1425	1	0.0983923	0.0222387	27	32.4299	7.30801
AC197427.3_FG003	4:206165635-206169362	1011	+	0	0	0	0	0	0	0	0	0	0	0	0
AC197432.4_FG001	1:185554731-185555657	927	-	43	41.4401	3.26448	22	21.7998	1.72163	24	18.2633	1.4393	17	20.663	1.62672
AC197477.3_FG002	7:157938479-157939946	375	+	0	0	0	0	0	0	0	0	0	0	0	0
AC197526.3_FG003	3:61348118-61349965	774	+	0	0	0	0	0	0	0	0	0	0	0	0
AC197541.3_FG009	3:169034338-169035344	246	+	0	0	0	1	0.990898	1.99676	0	0	0	0	0	0
AC197544.3_FG002	7:176475673-176480528	1581	+	0	0	0	0	0	0	0	0	0	0	0	0
AC197545.3_FG002	1:27388401-27407231	3540	-	1083	1043.71	20.3982	834	826.409	15.923	1329	1010.57	21.6587	623	757.238	15.724
AC197555.3_FG008	3:227494431-227495354	924	+	399	383.602	30.3469	246	242.962	19.2695	176	133.329	10.5521	68	81.9881	6.48202
AC197575.3_FG008	2:32496378-32499262	546	+	12	10.601	1.87755	1	0.990898	0.188487	19	13.6975	2.42826	12	13.3702	2.36472
AC197577.2_FG002	10:120742951-120743556	495	+	0	0	0	0	0	0	0	0	0	0	0	0
AC197578.4_FG001	3:192774263-192788216	4718	-	945	910.717	23.6314	1099	1089	29.9229	1116	848.484	22.6933	878	1065.97	28.8999
AC197583.2_FG003	10:69074508-69075194	687	+	0	0	0	0	0	0	0	0	0	0	0	0
AC197595.3_FG001	3:124134487-124134855	369	-	0	0	0	0	0	0	0	0	0	0	0	0
AC197672.3_FG002	10:98133251-98154669	7807	+	4376	4217.24	31.4592	5935	5880.98	43.9384	4151	3158.79	23.5851	3843	4669.83	34.8715
AC197697.3_FG001	2:76361430-76362131	702	+	0	0	0	0	0	0	0	0	0	0	0	0
AC197699.3_FG002	9:17002567-17006457	1947	-	3	2.89117	0.0934419	4	3.96359	0.128235	9	6.84874	0.221387	5	6.07735	0.196368
AC197699.3_FG003	9:16996583-17001284	2086	+	175	168.651	5.04532	200	198.18	5.93434	187	142.302	4.25873	117	142.21	4.25569
AC197699.3_FG005	9:17088257-17088583	327	+	0	0	0	0	0	0	0	0	0	0	0	0
AC197699.3_FG006	9:17071571-17083299	1872	-	10	9.63722	0.325591	9	8.91808	0.301621	14	10.6536	0.359993	11	13.3702	0.451586
AC197699.3_FG008	9:17056140-17058782	1839	+	1	0.963722	0.0332217	5	4.95449	0.170981	97	73.0532	2.63797	42	49.8343	2.49227
AC197699.3_FG009	9:17048925-17049254	330	+	0	0	0	0	0	0	0	0	0	0	0	0
AC197699.3_FG010	9:17045708-17046031	324	+	0	0	0	0	0	0	0	0	0	5	5.35279	2.78626
AC197705.4_FG001	8:118165588-118167724	1830	+	4932	4753.08	164.764	1420	1407.08	48.8299	3198	2433.59	84.3748	2310	2807.74	97.3024
AC197705.4_FG003	8:118102992-118103722	649	-	55	53.0048	9.24031	890	881.899	153.555	43	32.7217	5.28158	848	1030.72	176.034
AC197705.4_FG004	8:118105128-118105649	522	+	0	0	0	0	0	0	0	0	0	0	0	0
AC197705.4_FG006	8:118186657-118188309	1653	+	364	350.324	13.6411	317	313.691	12.2299	181	136.998	5.3356	190	229.735	8.94277
AC197705.4_FG007	8:118191151-118195242	1929	-	1415	1362.7	52.2702	1039	1029.54	39.6949	2269	1726.64	66.6965	895	1086.63	42.7546
AC197705.4_FG008	8:118195750-118197099	1350	+	0	0	0	0	0	0	1	0.760971	0.0375678	0	0	0
AC197705.4_FG011	8:118078199-118090973	3148	+	103	99.2634	2.04878	78	76.2992	1.62065	194	146.868	2.95909	89	106.961	2.26433
AC197714.3_FG004	4:58534571-58535627	372	+	4	2.8913	1.04531	7	6.93629	2.53701	7	5.3268	1.92949	4	3.64679	1.31349
AC197717.3_FG002	9:146815337-146818566	1576	+	2245	2163.03	125.674	1817	1800.46	105.686	1963	1493.46	99.6516	1296	1575.25	103.873
AC197718.3_FG002	3:160307371-160307976	351	+	0	0	0	0	0	0	0	0	0	0	0	0
AC197738.3_FG007	1:291482370-291482798	429	+	0	0	0	0	0	0	0	0	0	0	0	0
AC197757.3_FG002	4:25341927-25342184	258	-	0	0	0	0	0	0	0	0	0	0	0	0
AC197757.3_FG003	4:25344294-25344770	477	-	0	0	0	0	0	0	0	0	0	0	0	0
AC197758.3_FG004	4:183929142-183944284	1269	+	8	7.41329	0.495265	12	10.9438	0.582727	51	38.5118	2.34337	3	3.64641	0.259644
AC197764.4_FG003	5:36832340-36833181	597	+	0	0	0	5	4.95449	0.733023	4	3.04389	0.448575	5	6.07735	0.893873
AC197770.3_FG002	10:96008889-96009503	615	+	0	0	0	0	0	0	1	0.760971	0.107063	0	0	0
AC197771.3_FG001	10:78600700-78601182	483	-	2	1.92744	0.405642	2	1.9818	0.419902	4	3.04389	0.641309	1	1.21547	0.255374
AC197783.3_FG005	4:199912945-199915442	573	+	0	0	0	1	0.990898	0.156548	0	0	0	0	0	0
AC197835.3_FG001	1:266820647-266821141	495	-	0	0	0	0	0	0	0	0	0	0	0	0
AC197837.3_FG003	9:91425959-91426732	774	-	0	0	0	0	0	0	0	0	0	0	0	0
AC197901.3_FG003	9:118759325-118759666	342	+	0	0	0	0	0	0	0	0	0	0	0	0
AC197903.4_FG001	3:7933844-7934666	309	+	0	0	0	0	0	0	0	0	0	0	0	0
AC197909.3_FG002	6:66001512-66003004	780	-	0	0	0	0	0	0	0	0	0	0	0	0
AC198019.2_FG004	9:71375909-71376280	372	+	0	0	0	0	0	0	0	0	0	0	0	0
AC198025.3_FG001	7:44572937-44573503	567	+	2	1.92744	0.308182	1	0.990898	0.159249	0	0	0	2	2.43094	0.38819
AC198081.2_FG001	7:110045075-110045575	501	+	0	0	0	0	0	0	0	0	0	0	0	0
AC198081.2_FG005	7:110105306-110105671	366	+	0	0	0	0	0	0	0	0	0	0	0	0	C2H2
AC198122.3_FG002	9:69864467-69868239	957	+	0	0	0	0	0	0	0	0	0	0	0	0
AC198169.4_FG004	5:188388613-188394059	2453	-	763	735.32	22.2079	850	842.263	24.5173	786	597.364	17.0213	744	904.31	26.3498
AC198174.4_FG001	5:198996188-198998115	1779	-	3	2.89117	0.103494	2	1.9818	0.0710231	1	0.760971	0.0272454	0	0	0
AC198179.4_FG001	6:35314651-35316707	1572	-	0	0	0	0	0	0	0	0	0	1	1.21547	0.0501422
AC198179.4_FG002	6:35349209-35350202	900	-	0	0	0	0	0	0	0	0	0	0	0	0
AC198206.5_FG001	5:128454834-128463337	1752	+	60	57.8233	2.10631	45	44.5904	1.62617	63	47.9412	1.74667	21	25.5249	0.929514
AC198208.3_FG002	10:21677140-21677637	498	-	0	0	0	0	0	0	0	0	0	0	0	0
AC198223.3_FG001	2:134849982-134850296	315	-	0	0	0	0	0	0	0	0	0	0	0	0
AC198229.4_FG002	2:80590389-80591365	705	+	1	0.963722	0.110482	1	0.990898	0.114015	2	1.52194	0.174581	1	1.21547	0.139215
AC198230.4_FG003	8:50354076-50354568	237	-	0	0	0	0	0	0	0	0	0	0	0	0
AC198291.3_FG001	6:35990568-36001507	633	+	0	0	0	2	1.9818	0.267702	2	1.52194	0.204846	0	0	0
AC198324.3_FG003	4:134452719-134454437	1719	-	1	0.963722	0.0358766	0	0	0	0	0	0	11	13.3702	0.497585
AC198352.4_FG005	6:12868084-12868566	483	-	0	0	0	0	0	0	0	0	0	0	0	0
AC198353.5_FG001	2:188791940-188794503	1488	+	0	0	0	0	0	0	0	0	0	0	0	0
AC198353.5_FG004	2:188770909-188785318	2636	+	208	200.454	5.27964	220	217.998	5.79724	286	216.877	5.79553	191	230.94	6.55135
AC198357.3_FG002	7:85342627-85343638	531	+	0	0	0	0	0	0	0	0	0	1	1.21547	0.216344
AC198361.3_FG004	1:233326649-233331818	2937	-	2083	2006.47	61.8495	1259	1247.54	36.9834	1741	1324.85	37.1518	1144	1390.5	42.8348
AC198366.3_FG004	10:1887926-1889446	1521	+	0	0	0	0	0	0	0	0	0	0	0	0	GRAS
AC198371.3_FG003	10:5912898-5913966	759	+	0	0	0	10	9.90898	1.0261	0	0	0	12	14.5856	1.50416
AC198371.3_FG011	10:5880437-5880796	360	+	0	0	0	0	0	0	0	0	0	0	0	0
AC198379.3_FG006	7:103922458-103925324	534	-	0	0	0	0	0	0	0	0	0	0	0	0
AC198380.3_FG001	7:101875286-101876777	1258	+	13	12.5284	0.673012	26	25.7633	1.38636	27	20.5462	1.10403	8	9.72376	0.522126
AC198382.3_FG001	10:20639741-20640673	660	+	0	0	0	0	0	0	0	0	0	0	0	0
AC198386.3_FG001	3:83259349-83259807	459	+	0	0	0	1	0.990898	0.230961	0	0	0	0	0	0
AC198393.3_FG001	7:71680218-71680841	624	+	0	0	0	0	0	0	0	0	0	0	0	0
AC198398.3_FG003	10:7584351-7585733	1383	+	0	0	0	0	0	0	0	0	0	0	0	0
AC198403.3_FG001	4:10900952-10901590	639	-	0	0	0	0	0	0	0	0	0	0	0	0	ERF
AC198414.2_FG001	9:63895726-63896088	363	+	0	0	0	0	0	0	0	0	0	0	0	0
AC198418.3_FG005	1:295106808-295189877	2632	+	136	131.066	3.07695	183	180.343	4.40027	188	143.063	3.37505	174	211.492	5.22202
AC198421.3_FG003	10:23186708-23187466	666	-	0	0	0	0	0	0	0	0	0	0	0	0
AC198479.3_FG007	7:118085335-118086665	606	-	0	0	0	2	1.9818	0.286387	0	0	0	0	0	0
AC198481.3_FG004	7:170099653-170103818	2806	+	2606	2511.46	55.9646	2292	2270.15	50.6203	3031	2306.5	51.4073	2483	3016.8	67.2091
AC198490.3_FG003	8:106277379-106278861	782	+	6	4.81874	0.477087	1	0.990898	0.0984165	2	1.52194	0.15076	4	4.86188	0.480978
AC198494.3_FG002	8:90063249-90064339	969	+	2	1.92744	0.143352	0	0	0	0	0	0	5	6.07735	0.451729
AC198506.3_FG001	10:124426808-124427944	1137	-	0	0	0	0	0	0	0	0	0	0	0	0	C2H2
AC198509.3_FG004	10:114812028-114812619	276	+	0	0	0	0	0	0	0	0	0	0	0	0
AC198509.3_FG005	10:114831966-114833427	990	+	0	0	0	0	0	0	0	0	0	0	0	0
AC198510.5_FG002	8:66676943-66677404	462	+	0	0	0	0	0	0	0	0	0	0	0	0
AC198515.3_FG011	10:140268585-140271261	2214	+	0	0	0	0	0	0	0	0	0	0	0	0
AC198518.3_FG002	3:107406722-107407300	579	-	1	0.963722	0.148977	6	5.94539	0.923629	5	3.80486	0.588651	7	8.50829	1.31364
AC198518.3_FG003	3:107351215-107363513	1476	+	471	453.913	34.8993	442	436.986	32.4094	584	444.407	30.5213	337	408.397	30.5595
AC198518.3_FG005	3:107371837-107373182	915	-	0	0	0	0	0	0	1	0.760971	0.061003	1	1.21547	0.0973346	bHLH
AC198597.4_FG001	7:136797350-136797961	612	+	0	0	0	0	0	0	0	0	0	0	0	0
AC198605.3_FG005	10:99609255-99610412	411	-	0	0	0	0	0	0	0	0	0	0	0	0
AC198691.3_FG005	3:201865800-201867489	927	+	0	0	0	0	0	0	0	0	0	0	0	0
AC198699.3_FG004	10:18733971-18739694	1527	+	0	0	0	1	0.990898	0.0423541	0	0	0	0	0	0
AC198700.2_FG004	2:220646372-220647259	888	-	6	4.8509	0.404358	0	0	0	108	82.1153	6.84789	4	4.49672	0.374585
AC198721.3_FG002	10:12413747-12416077	1854	+	0	0	0	0	0	0	0	0	0	0	0	0
AC198723.4_FG002	7:103621612-103622974	939	+	0	0	0	0	0	0	0	0	0	0	0	0
AC198723.4_FG003	7:103604973-103606253	837	-	0	0	0	0	0	0	0	0	0	0	0	0
AC198725.4_FG004	3:217292977-217294257	1281	+	0	0	0	4	3.96359	0.208666	5	3.80486	0.200028	2	2.43094	0.12771
AC198725.4_FG007	3:217230993-217244458	3690	-	445	427.893	10.1503	488	483.558	12.2352	817	621.713	18.4124	240	290.497	8.2706
AC198725.4_FG009	3:217212884-217215223	1059	-	0	0	0	2	1.9818	0.131912	1	0.760971	0.0505618	0	0	0	WRKY
AC198743.3_FG008	4:25624497-25628326	1215	-	0	0	0	0	0	0	21	15.9804	0.895714	3	3.64641	0.204233
AC198744.3_FG004	10:3058733-3060600	939	-	0	0	0	0	0	0	1	0.760971	0.0589733	0	0	0
AC198752.4_FG004	4:113104282-113105150	420	+	0	0	0	0	0	0	1	0.760971	0.21025	3	3.64641	1.00376
AC198766.3_FG005	5:153481426-153482373	948	-	0	0	0	0	0	0	0	0	0	0	0	0
AC198773.3_FG003	10:14540796-14543332	1311	+	0	0	0	0	0	0	0	0	0	0	0	0
AC198781.3_FG002	10:5279773-5279997	225	+	0	0	0	0	0	0	0	0	0	0	0	0
AC198787.3_FG001	10:85763686-85764108	423	-	0	0	0	0	0	0	0	0	0	0	0	0
AC198787.3_FG004	10:85830134-85830556	423	+	0	0	0	0	0	0	0	0	0	0	0	0
AC198787.3_FG009	10:85699124-85699848	507	-	0	0	0	1	0.990898	0.192445	1	0.760971	0.147028	2	2.43094	0.468488
AC198871.3_FG002	1:202410121-202412988	2337	+	1	0.963722	0.0254164	1	0.990898	0.0261551	1	0.760971	0.0200719	0	0	0
AC198901.4_FG004	7:41470202-41471403	558	-	7	6.74606	1.10714	9	8.91808	1.47131	1	0.760971	0.124995	1	1.21547	0.199217
AC198923.4_FG002	8:159395009-159395473	465	-	0	0	0	0	0	0	0	0	0	0	0	0
AC198937.4_FG003	4:83615531-83617710	855	-	4	3.85489	0.337964	0	0	0	2	1.52194	0.133492	0	0	0
AC198937.4_FG005	4:83571704-83573094	1146	+	0	0	0	0	0	0	0	0	0	0	0	0	NAC
AC198940.4_FG008	2:218813640-218815132	774	+	0	0	0	0	0	0	0	0	0	0	0	0
AC198979.4_FG009	1:10989531-10989923	393	+	0	0	0	0	0	0	0	0	0	0	0	0	ERF
AC198981.4_FG001	2:175844677-175846212	1089	-	0	0	0	0	0	0	0	0	0	0	0	0
AC198982.3_FG006	8:146463129-146473100	1969	+	170	163.833	13.0054	136	134.762	11.045	241	183.394	10.4127	140	170.166	9.86022
AC198993.3_FG004	4:85278900-85281279	879	-	0	0	0	0	0	0	0	0	0	0	0	0
AC198995.3_FG003	1:108068610-108069294	228	-	0	0	0	0	0	0	0	0	0	0	0	0
AC199001.3_FG005	8:134900966-134904951	1858	+	1277	1230.67	44.9184	1176	1165.3	42.1274	865	657.48	23.2576	839	1018.56	35.9722
AC199005.2_FG003	5:211122180-211122527	348	-	0	0	0	0	0	0	0	0	0	0	0	0
AC199039.3_FG003	8:135455108-135456085	978	+	9	8.6735	0.637451	70	69.3629	5.10975	12	9.13166	0.67138	31	37.6796	2.7676
AC199043.2_FG002	8:68933977-68934234	258	+	0	0	0	0	0	0	0	0	0	1	1.21547	1.62839
AC199054.3_FG003	9:120797398-120798158	570	+	0	0	0	0	0	0	0	0	0	0	0	0
AC199054.3_FG007	9:120883718-120884155	438	-	0	0	0	0	0	0	1	0.760971	0.193073	0	0	0
AC199058.2_FG001	10:19588511-19590481	408	+	24	23.1293	6.78293	32	31.7087	9.38682	15	11.4146	3.35259	14	17.0166	4.97787
AC199067.2_FG004	3:176451543-176452178	636	+	33	31.8028	4.24685	33	32.6996	4.3853	37	28.1559	3.76248	12	14.5856	1.94564
AC199068.2_FG017	2:235330642-235331598	957	-	0	0	0	0	0	0	2	1.52194	0.115075	2	2.43094	0.183621
AC199084.3_FG004	7:112295058-112295198	141	+	0	0	0	0	0	0	0	0	0	0	0	0
AC199175.2_FG003	1:243108030-243112602	1011	-	1	0.963722	0.0678827	5	4.95449	0.349771	0	0	0	0	0	0
AC199175.2_FG006	1:243158766-243159620	288	-	0	0	0	0	0	0	0	0	0	0	0	0
AC199182.3_FG003	2:98056083-98056631	549	-	0	0	0	0	0	0	0	0	0	0	0	0
AC199183.3_FG001	10:90901202-90906852	1398	-	0	0	0	0	0	0	0	0	0	0	0	0
AC199194.3_FG002	8:49272838-49273518	681	+	0	0	0	0	0	0	0	0	0	0	0	0
AC199198.3_FG002	1:67196531-67196884	354	+	0	0	0	0	0	0	0	0	0	0	0	0
AC199198.3_FG003	1:67186673-67187026	354	+	1	0.963722	0.394324	0	0	0	0	0	0	0	0	0
AC199204.3_FG002	8:36215489-36216358	711	+	1	0.963722	0.109139	0	0	0	1	0.760971	0.086229	0	0	0
AC199217.3_FG004	8:120316735-120317097	363	+	0	0	0	0	0	0	0	0	0	0	0	0
AC199315.4_FG001	8:138225306-138225551	246	+	71	67.9442	129.488	46	45.1634	91.009	1	0.161971	0.313182	45	53.8134	99.7603
AC199315.4_FG002	8:138255217-138255384	168	+	5	4.81861	675.146	2	1.9818	215.579	0	0	0	1	1.21547	149.917
AC199325.3_FG001	10:19102222-19105332	1467	-	0	0	0	0	0	0	0	0	0	0	0	0
AC199325.3_FG005	10:19201866-19204358	684	-	0	0	0	0	0	0	0	0	0	0	0	0
AC199335.3_FG002	10:58273872-58299154	726	-	0	0	0	0	0	0	0	0	0	0	0	0
AC199343.3_FG013	2:6201357-6202631	1275	-	1	0.963722	0.050938	0	0	0	0	0	0	0	0	0
AC199355.3_FG004	10:117215695-117217135	1029	-	0	0	0	1	0.990898	0.0683994	0	0	0	0	0	0
AC199363.4_FG003	8:84943640-84987722	5280	+	842	810.907	11.3601	898	888.858	13.7594	485	368.608	6.06598	594	721.083	11.3638
AC199370.4_FG006	10:136742880-136743326	447	-	0	0	0	0	0	0	0	0	0	0	0	0
AC199379.4_FG001	8:101141998-101143439	792	+	0	0	0	0	0	0	0	0	0	0	0	0
AC199379.4_FG008	8:101119483-101119866	384	-	0	0	0	0	0	0	0	0	0	0	0	0
AC199382.3_FG005	10:136339578-136340304	477	+	1	0.963722	0.207508	1	0.990898	0.214837	7	5.3268	1.14826	5	6.07735	1.30633
AC199384.3_FG002	7:76570565-76571020	456	+	0	0	0	4	2.97286	0.701698	2	0.761807	0.178687	5	6.07735	1.42108
AC199421.3_FG001	1:247168661-247169113	453	+	0	0	0	0	0	0	0	0	0	0	0	0
AC199439.4_FG005	8:145687358-145693572	2040	+	10	9.63722	0.29558	4	3.96359	0.121685	6	4.56583	0.140059	4	4.86188	0.149081
AC199479.4_FG004	5:164065739-164067582	1038	-	0	0	0	0	0	0	0	0	0	0	0	0
AC199481.3_FG001	4:48463880-48465797	1395	-	0	0	0	0	0	0	1	0.760971	0.0361319	0	0	0
AC199487.4_FG002	1:165753224-165753469	246	+	1	0.963722	1.83666	2	1.9818	3.99352	0	0	0	0	0	0
AC199487.4_FG003	1:165812007-165812252	246	-	0	0	0	2	1.9818	3.99352	1	0.760971	1.47139	1	1.21547	2.25326
AC199488.4_FG003	1:165625766-165626011	246	-	0	0	0	0	0	0	0	0	0	0	0	0
AC199488.4_FG004	1:165646391-165646636	246	-	0	0	0	0	0	0	0	0	0	0	0	0
AC199492.3_FG001	8:149424319-149424606	288	-	1	0.963722	0.762696	2	1.9818	1.60893	2	1.52194	1.20943	2	2.43094	1.89942
AC199517.4_FG001	3:51010516-51011256	741	+	0	0	0	1	0.990898	0.106149	0	0	0	0	0	0
AC199517.4_FG006	3:51038248-51038988	741	+	0	0	0	0	0	0	0	0	0	0	0	0
AC199524.3_FG002	1:171068809-171069462	330	-	0	0	0	0	0	0	0	0	0	0	0	0
AC199526.5_FG001	3:58942313-58942903	471	-	4	3.85489	0.84967	3	2.97269	0.659866	0	0	0	1	1.21547	0.267435
AC199526.5_FG002	3:58903687-58904871	1185	-	0	0	0	0	0	0	0	0	0	0	0	0
AC199526.5_FG003	3:58872305-58884154	2160	+	12	11.5647	0.3994	56	55.1274	2.01159	44	32.865	1.23223	76	92.2379	3.75485
AC199541.4_FG001	1:78406032-78407587	1398	+	173	166.724	7.89419	135	133.771	6.3435	62	47.1802	2.23448	10	12.1547	0.575293
AC199541.4_FG002	1:78455635-78457190	1398	+	0	0	0	0	0	0	1	0.760971	0.03604	2	2.43094	0.115059
AC199541.4_FG004	1:78327323-78328878	1398	-	54	52.041	2.46408	50	49.5449	2.34945	40	30.4389	1.4416	6	7.29282	0.345176
AC199541.4_FG007	1:78363842-78365263	1422	+	40	38.5489	1.78888	43	42.6086	1.98021	59	44.8973	2.08399	14	17.0166	0.78937
AC199543.4_FG004	9:42118081-42119627	1206	-	0	0	0	0	0	0	0	0	0	0	0	0
AC199554.2_FG003	3:177450126-177450299	174	-	0	0	0	0	0	0	0	0	0	0	0	0
AC199571.3_FG001	10:93227265-93232585	1911	-	43	41.0875	5.60252	40	39.4403	5.1153	37	27.6803	1.36262	50	59.5802	5.91111
AC199571.3_FG003	10:93224472-93226100	1143	-	0	0	0	2	0.991056	0.0599685	5	3.04389	0.183888	5	4.86189	0.293483
AC199571.3_FG004	10:93222472-93225832	998	+	50	48.1861	5.3309	48	47.563	5.5626	44	33.4827	3.78267	46	54.6961	6.39442	MYB_related
AC199572.3_FG005	4:182130327-182130572	246	+	0	0	0	0	0	0	0	0	0	0	0	0
AC199577.4_FG004	5:81863099-81863686	333	-	0	0	0	0	0	0	0	0	0	0	0	0
AC199624.4_FG007	7:2554871-2557423	954	-	0	0	0	0	0	0	4	3.04389	0.231088	2	2.43094	0.184369
AC199632.4_FG007	8:154705495-154707076	1545	+	0	0	0	3	2.97269	0.125337	0	0	0	0	0	0
AC199638.4_FG001	3:43850768-43852281	1026	+	0	0	0	0	0	0	0	0	0	0	0	0
AC199701.4_FG001	8:45864875-45866456	744	+	0	0	0	0	0	0	0	0	0	0	0	0
AC199703.3_FG003	10:34498823-34499338	516	+	4	3.85489	0.72163	11	9.90904	1.86611	0	0	0	8	8.50846	1.59039
AC199705.3_FG006	10:129917045-129918436	720	+	0	0	0	0	0	0	0	0	0	0	0	0
AC199705.3_FG008	10:129921291-129944499	3063	+	44	41.44	1.10656	112	110.98	3.2404	70	53.268	1.55864	58	70.4973	1.43666
AC199728.4_FG006	5:164720069-164723196	2178	+	0	0	0	0	0	0	0	0	0	0	0	0
AC199765.4_FG008	2:26390080-26391570	1491	+	254	243.853	10.7031	168	166.148	7.30269	214	162.447	7.13169	174	211.253	9.26896
AC199768.4_FG008	2:223385480-223386289	507	+	0	0	0	0	0	0	0	0	0	0	0	0
AC199771.4_FG001	8:134116722-134117057	336	+	4	3.20954	1.51249	7	6.38383	3.05425	28	21.0237	9.93186	4	3.93492	1.8431
AC199777.3_FG001	5:137261687-137262334	648	-	0	0	0	0	0	0	1	0.760971	0.098853	0	0	0
AC199779.3_FG006	4:170806542-170807060	519	-	24	23.0297	4.26824	57	55.9747	10.4359	19	14.4585	2.68228	8	8.5083	1.57457
AC199782.5_FG001	2:194391400-194396368	2077	-	975	938.666	52.1125	440	435.35	24.2973	1102	838.025	45.6642	487	591.932	32.5513
AC199782.5_FG002	2:194357938-194361751	1984	+	1029	991.67	38.4641	810	802.627	31.0343	1172	891.097	34.2946	636	773.039	30.0142
AC199782.5_FG003	2:194355584-194356615	1032	-	35	33.7303	2.31465	31	30.7178	2.11255	26	19.7853	1.3582	22	26.7403	1.83398	TCP
AC199790.4_FG013	8:141879096-141879617	522	+	0	0	0	0	0	0	0	0	0	0	0	0
AC199801.4_FG005	2:222657295-222669920	1248	-	0	0	0	0	0	0	0	0	0	0	0	0
AC199810.3_FG003	8:105979784-105980500	717	+	0	0	0	0	0	0	0	0	0	0	0	0
AC199820.4_FG006	2:209929767-209930804	725	-	20	19.2745	2.86349	102	101.072	17.2553	417	317.325	48.4708	64	77.7901	11.9717	MYB_related
AC199826.4_FG003	1:215528327-215529228	816	+	1	0.963722	0.0899955	0	0	0	6	4.56583	0.42658	3	3.64641	0.34026
AC199843.4_FG007	8:13995879-13998521	2265	-	0	0	0	0	0	0	0	0	0	0	0	0
AC199857.4_FG004	10:54439902-54440399	498	+	0	0	0	0	0	0	0	0	0	0	0	0
AC199873.4_FG002	3:13991429-13992424	846	+	0	0	0	0	0	0	0	0	0	0	0	0
AC199875.3_FG002	10:109005801-109006046	246	+	0	0	0	0	0	0	0	0	0	1	1.21547	2.25326
AC199893.4_FG002	1:229707414-229708112	699	+	0	0	0	0	0	0	0	0	0	0	0	0
AC199908.4_FG002	1:177148034-177150936	1011	+	0	0	0	0	0	0	0	0	0	0	0	0
AC199911.5_FG001	10:72978056-72978856	801	-	1	0.963722	0.0923085	12	11.8908	1.14243	4	3.04389	0.2917	29	35.2486	3.37365
AC199918.4_FG003	8:137725721-137729761	546	+	0	0	0	0	0	0	0	0	0	0	0	0
AC199932.4_FG002	1:117893133-117893584	357	-	0	0	0	0	0	0	0	0	0	0	0	0
AC199956.4_FG003	8:41131585-41132148	564	-	2	1.92744	0.310849	0	0	0	0	0	0	1	1.21547	0.195773
AC199961.4_FG001	10:146760294-146766983	2224	+	10	9.63722	0.268476	3	2.97269	0.0934187	110	83.7071	2.33228	62	75.3591	2.09891
AC199961.4_FG004	10:146741183-146747035	2430	+	3	2.89117	0.0730442	1	0.990898	0.0250548	0	0	0	1	1.21547	0.0307022
AC200038.4_FG011	1:21603261-21604413	1020	-	0	0	0	0	0	0	0	0	0	0	0	0	ERF
AC200045.3_FG006	10:106101674-106104157	2484	-	0	0	0	0	0	0	1	0.760971	0.01877	3	2.43131	0.0599509
AC200047.3_FG004	10:87566629-87566997	369	-	0	0	0	0	0	0	0	0	0	0	0	0
AC200057.4_FG006	7:140692511-140694474	804	-	0	0	0	0	0	0	0	0	0	0	0	0
AC200057.4_FG007	7:140686338-140691778	1786	+	338	325.481	13.9095	279	275.751	11.5954	321	243.744	10.6431	246	298.459	13.1215	bZIP
AC200065.5_FG009	4:173562120-173562575	456	-	0	0	0	0	0	0	0	0	0	0	0	0
AC200069.4_FG002	10:115937512-115938106	240	+	1	0.963722	2.24338	0	0	0	1	0.760971	1.80876	0	0	0
AC200099.4_FG003	8:27665226-27665378	153	+	0	0	0	0	0	0	0	0	0	0	0	0
AC200099.4_FG006	8:27653407-27654504	1098	+	0	0	0	3	2.97269	0.189087	1	0.760971	0.0483219	0	0	0
AC200106.4_FG003	7:99530859-99531401	543	-	0	0	0	0	0	0	0	0	0	0	0	0
AC200112.4_FG007	2:142045960-142047088	651	-	1	0.963722	0.124241	0	0	0	0	0	0	0	0	0
AC200112.4_FG008	2:142049730-142092840	1413	+	0	0	0	0	0	0	0	0	0	0	0	0
AC200117.3_FG004	4:240833037-240833978	759	-	0	0	0	0	0	0	0	0	0	0	0	0
AC200122.4_FG004	6:103355554-103356303	483	+	0	0	0	0	0	0	0	0	0	0	0	0
AC200124.3_FG005	6:62747476-62747811	336	-	0	0	0	0	0	0	0	0	0	0	0	0	GRAS
AC200138.3_FG003	1:149092965-149095013	390	-	0	0	0	0	0	0	0	0	0	0	0	0
AC200143.3_FG003	7:159174311-159175104	333	+	0	0	0	0	0	0	0	0	0	0	0	0
AC200171.2_FG001	7:49157382-49158074	693	+	0	0	0	0	0	0	0	0	0	0	0	0
AC200178.2_FG002	2:93935857-93936387	531	-	5	4.22772	0.75357	1	0.990898	0.177634	2	1.52194	0.271532	1	1.21547	0.216344
AC200178.2_FG003	2:93928298-93928768	471	-	0	0	0	0	0	0	0	0	0	0	0	0
AC200207.2_FG001	1:131602063-131602836	735	-	33	31.8028	3.43459	11	10.8999	1.18122	15	11.4146	1.23343	14	17.0166	1.83615
AC200209.1_FG001	UNKNOWN:5433681-5435940	1326	+	24	22.2475	1.12181	22	21.7998	1.101	16	11.7639	0.593338	15	18.2321	0.918962
AC200210.1_FG006	3:225906457-225927850	3713	-	1918	1848.42	29.7119	1506	1492.29	24.5852	1161	882.727	14.1175	1365	1659.11	26.6994
AC200215.3_FG002	5:158043176-158045732	1149	+	3	2.89117	0.173482	2	1.9818	0.119144	0	0	0	2	2.43094	0.145796
AC200225.5_FG001	10:52757082-52757598	240	+	0	0	0	0	0	0	0	0	0	0	0	0
AC200228.4_FG001	1:107022498-107024357	693	-	0	0	0	0	0	0	0	0	0	0	0	0
AC200234.3_FG001	4:81661633-81663602	582	+	0	0	0	0	0	0	0	0	0	0	0	0
AC200234.3_FG006	4:81737248-81741481	1257	-	0	0	0	0	0	0	0	0	0	0	0	0
AC200240.3_FG002	8:131226020-131226756	693	+	0	0	0	0	0	0	0	0	0	0	0	0
AC200256.3_FG003	1:234939755-234940706	654	+	0	0	0	0	0	0	0	0	0	0	0	0
AC200287.4_FG006	6:86042427-86047290	1134	-	10	9.63722	0.587736	14	13.8726	0.847684	6	3.80492	0.232121	7	7.29288	0.444547
AC200298.4_FG001	3:55444648-55445684	717	+	0	0	0	0	0	0	1	0.760971	0.0851928	0	0	0
AC200490.3_FG005	3:32093905-32096979	3015	-	0	0	0	0	0	0	0	0	0	0	0	0
AC200495.3_FG001	2:218944708-218945400	693	-	2	1.92744	0.226539	0	0	0	1	0.760971	0.0894944	2	2.43094	0.285448
AC200497.4_FG015	6:164814413-164817017	651	-	0	0	0	0	0	0	0	0	0	0	0	0
AC200535.4_FG002	3:161398282-161398716	435	+	0	0	0	0	0	0	0	0	0	0	0	0
AC200540.3_FG002	7:137113936-137115092	957	-	0	0	0	0	0	0	1	0.760971	0.0575375	1	1.21547	0.0918107
AC200565.4_FG001	8:95877707-95911197	549	+	3	2.89117	0.487364	2	1.9818	0.335879	5	3.80486	0.641951	1	1.21547	0.204616
AC200622.3_FG005	10:67233723-67235270	852	-	0	0	0	0	0	0	0	0	0	0	0	0
AC200627.3_FG005	1:274844539-274845270	732	-	0	0	0	0	0	0	0	0	0	0	0	0
AC200670.3_FG002	5:143821801-143822160	360	-	0	0	0	0	0	0	0	0	0	0	0	0
AC200725.4_FG003	3:19710401-19710859	459	-	0	0	0	3	2.97269	0.692882	4	3.04389	0.705088	3	3.64641	0.842079
AC200725.4_FG008	3:19780795-19780947	153	-	0	0	0	0	0	0	0	0	0	0	0	0
AC200739.5_FG001	9:84498710-84499153	444	+	0	0	0	0	0	0	0	0	0	0	0	0
AC200753.3_FG003	7:7459649-7462861	3213	-	0	0	0	0	0	0	0	0	0	0	0	0
AC200754.4_FG004	1:220321677-220323654	1978	+	0	0	0	1	0.990898	0.0373808	3	1.52203	0.0573596	7	7.29283	0.274697
AC200876.4_FG002	3:57245622-57246338	717	-	0	0	0	0	0	0	0	0	0	0	0	0
AC200876.4_FG003	3:57237787-57238800	1014	-	0	0	0	0	0	0	1	0.760971	0.0534191	1	1.21547	0.0852451
AC200881.4_FG002	1:217545957-217547054	843	-	0	0	0	1	0.990898	0.0887931	0	0	0	0	0	0
AC200881.4_FG007	1:217655074-217656334	924	-	0	0	0	0	0	0	0	0	0	0	0	0
AC200884.4_FG002	8:128124567-128125892	489	-	0	0	0	0	0	0	0	0	0	0	0	0
AC200887.4_FG002	5:143514928-143515692	513	+	37	35.6577	6.74281	28	27.7451	5.27843	21	15.9804	3.02486	23	27.9558	5.27842
AC200904.3_FG003	3:33170529-33174333	1518	-	0	0	0	0	0	0	0	0	0	0	0	0
AC201740.3_FG003	9:118908308-118908703	396	-	0	0	0	0	0	0	0	0	0	1	1.21547	0.379331	C2H2
AC201767.3_FG003	3:203145574-203146098	525	-	0	0	0	0	0	0	0	0	0	2	2.43094	0.441114
AC201769.3_FG002	6:45711013-45711324	312	+	7	6.74606	3.98519	6	5.83523	3.51325	8	6.08777	3.60741	5	6.07735	3.55952
AC201791.3_FG005	5:176788138-176790117	519	-	0	0	0	0	0	0	0	0	0	0	0	0
AC201797.4_FG006	1:273831613-273833305	507	+	0	0	0	0	0	0	0	0	0	0	0	0
AC201798.4_FG005	1:125793631-125793930	300	-	0	0	0	0	0	0	0	0	0	0	0	0
AC201815.4_FG001	5:47675016-47676908	1893	-	25	24.0931	0.803777	24	23.7816	0.794231	34	25.873	0.86331	25	30.3868	1.01347
AC201828.3_FG002	2:151612962-151613498	537	+	0	0	0	0	0	0	0	0	0	0	0	0
AC201832.3_FG006	8:120046828-120048920	576	-	0	0	0	0	0	0	0	0	0	0	0	0
AC201888.3_FG013	10:147062673-147066654	768	+	0	0	0	0	0	0	0	0	0	0	0	0
AC201891.3_FG001	4:99188200-99189273	249	-	0	0	0	0	0	0	0	0	0	0	0	0
AC201898.4_FG004	1:246687276-246687643	258	-	0	0	0	0	0	0	0	0	0	0	0	0
AC201966.3_FG001	1:129729964-129730554	591	-	0	0	0	0	0	0	0	0	0	0	0	0
AC201969.4_FG005	6:64639687-64641072	999	+	0	0	0	0	0	0	1	0.760971	0.0544446	0	0	0
AC201977.3_FG005	9:19220162-19220914	753	+	0	0	0	0	0	0	1	0.760971	0.0794637	0	0	0
AC201985.4_FG003	6:126651393-126651997	543	+	1	0.963722	0.165448	2	1.9818	0.342102	17	12.9365	2.22289	18	21.8785	3.75087
AC201986.3_FG002	4:9183034-9183546	513	-	0	0	0	0	0	0	0	0	0	0	0	0
AC201995.4_FG001	2:203223234-203225032	852	+	0	0	0	0	0	0	0	0	0	0	0	0
AC202000.4_FG006	10:13585147-13587788	936	+	0	0	0	0	0	0	0	0	0	0	0	0
AC202011.3_FG010	1:206340907-206341623	717	+	1	0.097882	0.0109517	11	10.1328	1.13779	3	1.97827	0.221473	4	3.8425	0.429543
AC202015.3_FG004	UNKNOWN:6846299-6847555	696	-	0	0	0	0	0	0	0	0	0	0	0	0
AC202040.4_FG002	5:33929744-33931243	1281	-	0	0	0	0	0	0	0	0	0	0	0	0
AC202041.4_FG003	1:43507856-43508938	381	-	2	1.92744	0.658517	1	0.990898	0.342276	4	3.04389	1.04182	0	0	0
AC202069.3_FG002	9:132220813-132221793	909	+	3	2.89117	0.233682	0	0	0	0	0	0	0	0	0
AC202073.4_FG001	2:46524002-46537949	2608	-	147	140.704	3.36948	149	146.653	3.53898	129	97.4043	2.3247	73	88.7293	2.13881
AC202076.3_FG009	5:214100297-214100599	303	+	0	0	0	0	0	0	0	0	0	0	0	0
AC202091.4_FG003	10:25675318-25676240	834	+	0	0	0	0	0	0	0	0	0	1	1.21547	0.110111
AC202092.2_FG003	10:49504157-49504699	543	-	0	0	0	0	0	0	0	0	0	0	0	0
AC202101.3_FG002	1:42872324-42873262	939	+	0	0	0	0	0	0	0	0	0	0	0	0
AC202107.3_FG001	10:6529797-6530246	450	+	0	0	0	1	0.990898	0.239966	8	6.08777	1.4648	3	3.64641	0.874597
AC202110.3_FG004	7:77920300-77924448	3111	+	3	2.80914	0.0626725	1	0.000535563	1.1957e-05	115	86.9098	1.79436	134	161.667	3.22892
AC202122.2_FG001	9:24268164-24268547	213	+	0	0	0	0	0	0	0	0	0	0	0	0
AC202129.3_FG001	7:17885176-17885535	360	-	2	1.92744	0.755473	3	2.97269	1.17992	1	0.760971	0.29888	1	1.21547	0.474314
AC202139.3_FG008	3:41369747-41370580	834	+	0	0	0	0	0	0	0	0	0	0	0	0
AC202144.5_FG001	9:139943334-139945062	429	+	0	0	0	0	0	0	0	0	0	0	0	0
AC202172.3_FG004	1:84738849-84739076	228	+	0	0	0	0	0	0	0	0	0	0	0	0
AC202178.3_FG002	10:68004214-68004971	597	+	0	0	0	0	0	0	1	0.760971	0.112144	0	0	0
AC202179.3_FG004	6:83637700-83639754	1323	+	0	0	0	0	0	0	0	0	0	0	0	0
AC202179.3_FG005	6:83633585-83635913	1794	+	0	0	0	0	0	0	0	0	0	0	0	0
AC202181.3_FG010	8:150964410-150965270	861	+	0	0	0	0	0	0	11	7.85291	0.682368	7	7.60784	0.660314
AC202185.4_FG004	1:122162694-122163480	627	+	4	3.85489	0.52608	14	13.8726	1.90149	174	132.409	18.0829	23	27.9558	3.811
AC202187.4_FG003	4:87760413-87762207	1131	-	0	0	0	0	0	0	0	0	0	0	0	0
AC202384.4_FG009	2:211430066-211431078	894	-	0	0	0	0	0	0	9	6.84874	0.566075	9	10.9392	0.903182
AC202391.4_FG002	7:15458376-15460243	1671	+	2	1.92744	0.0741226	1	0.990898	0.0381532	2	1.52194	0.0585402	1	1.21547	0.0467282
AC202396.4_FG010	5:23766360-23766972	582	+	1	0.963722	0.147752	0	0	0	1	0.760971	0.116761	1	1.21547	0.18612
AC202417.5_FG002	7:126220716-126221012	297	+	0	0	0	0	0	0	0	0	0	0	0	0
AC202432.3_FG006	8:167199719-167203242	1453	+	21	19.8262	0.917067	30	28.8379	1.30655	23	17.0655	1.01953	11	12.5425	0.567284
AC202435.3_FG001	2:72206051-72207447	1161	-	1	0.963722	0.0570919	8	7.92718	0.470504	7	5.3268	0.315663	5	6.07735	0.359858
AC202435.3_FG003	2:72129714-72134439	1527	+	2	1.92744	0.0822728	0	0	0	0	0	0	0	0	0
AC202439.3_FG001	6:113720108-113720674	567	+	7	6.74606	1.07864	14	13.8726	2.22948	28	21.3072	3.40969	11	13.3702	2.13505
AC202439.3_FG006	6:113667684-113673549	2334	-	8	6.74606	0.197167	15	14.8634	0.392885	7	4.56583	0.133466	4	4.86188	0.142065
AC202526.4_FG006	4:21564546-21565539	699	-	0	0	0	0	0	0	0	0	0	0	0	0
AC202532.4_FG006	7:175442272-175445867	879	-	0	0	0	0	0	0	0	0	0	0	0	0
AC202534.2_FG007	2:221581024-221581554	531	-	0	0	0	0	0	0	0	0	0	0	0	0
AC202549.3_FG008	8:29947077-29947613	537	+	0	0	0	0	0	0	0	0	0	0	0	0
AC202561.3_FG007	5:18637442-18638305	864	+	0	0	0	0	0	0	0	0	0	0	0	0
AC202567.4_FG004	5:155039021-155044232	2367	+	132	126.248	5.61683	54	53.0141	2.21239	95	72.2922	2.74022	74	88.8118	4.26886
AC202705.2_FG001	2:6715493-6716368	474	+	0	0	0	0	0	0	0	0	0	0	0	0
AC202707.3_FG002	4:49937683-49941888	1489	+	72	68.4243	3.02137	98	97.108	4.32662	200	152.194	6.69207	56	68.0663	2.99118
AC202855.3_FG004	4:195622459-195623127	669	+	1	0.963722	0.119289	2	1.9818	0.246278	10	7.60971	0.942534	8	9.72376	1.20241
AC202864.3_FG002	6:160545826-160547319	1149	-	25	24.0931	1.44568	33	32.6996	1.96588	49	37.2876	2.23811	25	30.3868	1.82246	GATA
AC202867.3_FG008	3:132330283-132330822	405	+	0	0	0	0	0	0	0	0	0	0	0	0
AC202867.3_FG010	3:132311673-132312323	651	+	0	0	0	0	0	0	0	0	0	0	0	0
AC202877.3_FG002	8:57909851-57911305	1113	-	1	0.963722	0.0601517	1	0.990898	0.0619714	1	0.760971	0.0475123	5	6.07735	0.379135
AC202900.3_FG001	4:42633506-42634278	615	-	0	0	0	1	0.990898	0.139938	0	0	0	0	0	0
AC202911.3_FG002	7:127731428-127732108	681	-	8	7.70978	0.929609	1	0.990898	0.11994	1	0.760971	0.0918122	0	0	0
AC202915.3_FG002	8:128744739-128752754	1836	+	1114	1073.43	49.0692	981	971.794	41.6541	777	591.275	23.3817	684	831.021	34.887
AC202921.3_FG004	3:178284933-178285403	471	+	0	0	0	0	0	0	0	0	0	0	0	0
AC202930.4_FG007	9:93915154-93915573	420	+	0	0	0	0	0	0	0	0	0	0	0	0
AC202930.4_FG008	9:93931745-93932565	294	-	0	0	0	0	0	0	0	0	0	0	0	0
AC202940.3_FG004	2:199455006-199455480	432	-	0	0	0	0	0	0	0	0	0	0	0	0
AC202950.3_FG008	5:1442023-1443366	1344	+	0	0	0	0	0	0	0	0	0	2	2.43094	0.120571
AC202953.3_FG003	1:207175148-207175507	360	-	0	0	0	0	0	0	0	0	0	0	0	0
AC202959.3_FG001	3:78496767-78497681	915	+	0	0	0	0	0	0	0	0	0	0	0	0
AC202965.3_FG002	4:14847476-14849209	693	-	0	0	0	0	0	0	0	0	0	0	0	0
AC202974.3_FG004	5:1576579-1577232	654	-	0	0	0	1	0.990898	0.127387	3	2.28291	0.292481	0	0	0
AC202989.3_FG007	1:91796738-91805596	1008	+	0	0	0	0	0	0	0	0	0	0	0	0
AC202991.3_FG003	4:199556534-199557670	372	-	0	0	0	0	0	0	0	0	0	0	0	0
AC203001.3_FG001	4:64425372-64426121	750	-	0	0	0	0	0	0	0	0	0	0	0	0
AC203006.3_FG005	5:204055706-204056587	882	+	0	0	0	0	0	0	0	0	0	0	0	0
AC203019.3_FG001	1:262565832-262566592	720	-	6	5.78233	0.643108	14	13.8726	1.5484	6	4.56583	0.508104	9	10.9392	1.21558
AC203027.3_FG003	6:69148028-69151660	1092	+	0	0	0	0	0	0	0	0	0	0	0	0
AC203031.3_FG002	7:122346282-122346821	540	-	4	3.08533	0.534604	4	3.41075	0.594277	0	0	0	0	0	0
AC203048.3_FG001	5:21213907-21217105	511	-	142	136.571	26.068	133	131.628	25.2134	45	34.2437	6.52603	72	87.4116	16.6167
AC203090.3_FG005	1:214988188-214993760	1135	-	51	49.1499	3.72805	37	36.6633	2.88742	73	54.7899	3.34594	16	19.4475	1.18418
AC203093.3_FG001	6:26715229-26722555	5884	+	63	59.9504	0.591408	41	39.9565	0.441024	66	50.0557	0.493823	74	89.6667	0.884488
AC203101.3_FG002	6:122113693-122114729	885	-	0	0	0	0	0	0	0	0	0	0	0	0
AC203148.3_FG005	8:113903105-113905061	582	-	0	0	0	0	0	0	0	0	0	0	0	0
AC203159.3_FG009	7:7520832-7521900	675	-	0	0	0	0	0	0	0	0	0	0	0	0
AC203159.3_FG010	7:7523481-7524129	558	+	0	0	0	0	0	0	0	0	0	1	1.21547	0.199217
AC203173.3_FG001	8:175150778-175151936	984	-	2	1.92744	0.140547	6	5.94539	0.434542	11	8.37068	0.610613	8	9.72376	0.708633
AC203173.3_FG002	8:175185352-175188965	2376	-	0	0	0	0	0	0	3	2.28291	0.0591278	1	1.21547	0.0314701
AC203173.3_FG004	8:175215582-175220817	3068	-	20737	19984.7	414.46	10554	10457.9	218.563	18261	13895.3	287.851	11003	13373.8	274.496
AC203176.4_FG003	6:13427403-13428197	795	+	2	1.92744	0.186535	4	3.96359	0.384779	6	4.56583	0.442097	1	1.21547	0.11754
AC203183.3_FG001	5:111688367-111688561	195	+	0	0	0	0	0	0	0	0	0	0	0	0
AC203208.4_FG001	5:189704286-189705825	657	-	0	0	0	0	0	0	0	0	0	0	0	0
AC203220.3_FG006	7:82403005-82407448	933	+	0	0	0	0	0	0	0	0	0	0	0	0
AC203227.3_FG001	8:73168070-73168650	435	+	0	0	0	0	0	0	1	0.760971	0.195738	2	2.43094	0.623169
AC203228.3_FG003	7:125763961-125764518	558	-	0	0	0	0	0	0	0	0	0	0	0	0
AC203237.3_FG001	8:109328424-109329675	843	-	1	0.963722	0.0861115	0	0	0	0	0	0	0	0	0
AC203244.4_FG001	6:65794079-65796126	630	+	0	0	0	2	1.9818	0.269657	2	1.52194	0.206337	2	2.43094	0.328984
AC203253.4_FG001	3:151595550-151596125	576	-	0	0	0	0	0	0	0	0	0	0	0	0
AC203257.2_FG003	2:141703163-141704815	660	+	0	0	0	0	0	0	0	0	0	0	0	0
AC203260.3_FG003	8:63914156-63915090	708	+	0	0	0	1	0.990898	0.113315	0	0	0	0	0	0
AC203262.3_FG002	1:148513533-148513892	360	+	0	0	0	0	0	0	0	0	0	0	0	0
AC203265.3_FG002	6:60925033-60928549	1557	+	0	0	0	0	0	0	0	0	0	0	0	0
AC203278.4_FG004	5:69971182-69972036	465	-	1	0.963722	0.217564	1	0.990898	0.225324	4	3.04389	0.687983	1	1.21547	0.273904
AC203280.3_FG001	1:119978961-119980191	693	+	3	2.89117	0.339808	2	1.9818	0.233804	0	0	0	0	0	0
AC203294.3_FG001	8:171275246-171277488	1395	-	0	0	0	0	0	0	1	0.760971	0.0361319	0	0	0
AC203294.3_FG008	8:171169868-171170176	309	+	13	12.5284	7.64333	0	0	0	3	2.28291	1.3972	2	2.43094	1.46982
AC203294.3_FG012	8:171193955-171194488	534	+	57	54.9322	9.69861	19	18.8271	3.34288	58	44.1363	7.79975	7	8.50829	1.50008
AC203306.3_FG003	6:60818210-60819753	438	+	0	0	0	0	0	0	0	0	0	0	0	0
AC203307.4_FG001	6:157019168-157019491	324	+	3	2.89117	1.51576	10	9.90898	5.2833	2	1.52194	0.800105	4	4.86188	2.53073
AC203311.3_FG005	10:25610871-25611248	378	-	0	0	0	0	0	0	0	0	0	0	0	0
AC203316.3_FG003	10:57691611-57692798	1080	-	0	0	0	0	0	0	0	0	0	0	0	0
AC203316.3_FG004	10:57700508-57702459	924	-	2	1.92744	0.152481	0	0	0	0	0	0	0	0	0
AC203324.3_FG008	5:199142128-199143749	681	-	0	0	0	0	0	0	0	0	0	0	0	0
AC203332.3_FG001	10:30796170-30797220	717	-	0	0	0	0	0	0	0	0	0	0	0	0
AC203341.3_FG003	10:74445628-74446097	273	+	0	0	0	0	0	0	0	0	0	0	0	0
AC203359.3_FG001	5:184825930-184826364	435	+	0	0	0	0	0	0	52	38.857	9.99487	38	45.8787	11.761
AC203363.3_FG007	1:198227927-198228751	825	-	0	0	0	0	0	0	0	0	0	0	0	0
AC203365.3_FG004	5:204903027-204904557	597	+	0	0	0	0	0	0	2	1.52194	0.224287	0	0	0
AC203365.3_FG007	5:204934786-204935364	495	+	0	0	0	0	0	0	0	0	0	0	0	0
AC203366.4_FG001	3:222406653-222482919	7548	+	2257	2174.16	43.1226	1430	1415.99	26.5466	1030	783.8	27.6483	1078	1309.06	32.1655
AC203381.3_FG006	8:174062311-174062553	243	+	0	0	0	0	0	0	0	0	0	0	0	0
AC203382.3_FG005	1:223789578-223791020	756	+	0	0	0	0	0	0	0	0	0	0	0	0
AC203392.3_FG004	8:167083974-167086722	1308	-	0	0	0	0	0	0	0	0	0	0	0	0
AC203394.3_FG004	2:127598915-127600727	510	-	11	10.6009	2.02517	12	11.8908	2.28552	29	22.0682	4.22005	12	14.5856	2.78215
AC203401.3_FG003	7:135234428-135235138	711	-	3	2.89117	0.327417	2	1.9818	0.225247	3	2.28291	0.258687	0	0	0
AC203408.4_FG003	6:24316769-24318275	1197	+	2	1.92744	0.109988	7	6.93629	0.396534	1	0.760971	0.043437	3	3.64641	0.207984
AC203423.3_FG009	9:47636452-47639265	2448	+	0	0	0	0	0	0	0	0	0	1	1.21547	0.0304545
AC203424.3_FG001	8:110987838-111050189	3460	-	3571	3440.49	59.9504	2544	2520.84	43.8869	3368	2562.95	44.9359	1806	2195.14	37.9783
AC203430.3_FG007	5:205388870-205391737	489	+	0	0	0	0	0	0	0	0	0	0	0	0
AC203437.2_FG002	10:114948105-114948845	741	-	0	0	0	0	0	0	0	0	0	0	0	0
AC203439.3_FG005	2:168041506-168041985	480	+	3	2.89117	0.615413	3	1.98194	0.424763	2	1.52194	0.324322	2	2.43094	0.516572
AC203531.3_FG002	8:11916871-11917152	282	+	0	0	0	0	0	0	0	0	0	0	0	0
AC203535.4_FG001	3:157508995-157518195	2778	+	1717	1654.72	52.8362	1309	1297.09	40.7912	2466	1876.56	68.7966	1119	1360.11	45.3491	MYB
AC203535.4_FG002	3:157576117-157577069	741	-	269	259.241	27.6763	326	323.033	34.6046	143	108.819	11.6239	660	802.21	85.5701	NAC
AC203535.4_FG004	3:157585924-157588143	1113	-	8	7.70978	0.481214	11	10.8999	0.681685	15	11.4146	0.712684	22	26.7403	1.66819
AC203535.4_FG006	3:157416242-157417530	927	-	14	13.4921	1.60503	15	14.8635	1.71194	31	22.8292	2.28266	7	8.50829	0.996608
AC203535.4_FG007	3:157412721-157415760	1308	+	0	0	0	0	0	0	0	0	0	0	0	0
AC203570.4_FG005	10:90219845-90245423	2897	+	193	185.998	9.14911	221	217.997	10.1535	226	171.98	6.68711	147	178.674	6.74085
AC203571.3_FG001	9:113603800-113604702	903	-	8	7.70978	0.628606	1	0.990898	0.0810023	12	9.13166	0.744854	2	2.43094	0.198074
AC203571.3_FG007	9:113662340-113664393	735	-	0	0	0	0	0	0	0	0	0	0	0	0
AC203672.3_FG001	7:114556252-114556716	465	-	4	3.85489	0.870258	15	14.8635	3.37985	0	0	0	0	0	0
AC203748.3_FG002	9:99087087-99088637	1551	+	0	0	0	0	0	0	1	0.760971	0.0319044	2	2.43094	0.101863
AC203752.5_FG002	6:96678707-96698315	4302	-	2014	1939.97	59.9318	1349	1336.72	42.677	2342	1782.2	62.0179	1676	2037.13	58.2472
AC203753.4_FG006	7:36511675-36544813	3636	+	28	26.9842	9.59981	8	7.92719	0.253949	69	51.746	2.58213	10	12.1547	0.632281
AC203753.4_FG007	7:36507390-36507749	360	+	0	0	0	0	0	0	0	0	0	0	0	0
AC203754.4_FG007	6:151137130-151137897	768	-	0	0	0	0	0	0	0	0	0	0	0	0
AC203754.4_FG008	6:151130567-151135142	1912	-	284	273.697	9.02854	115	113.953	3.76298	183	139.258	4.59453	222	269.834	8.89877
AC203761.3_FG002	9:35402616-35464419	4154	+	162	156.123	2.5968	235	232.861	5.8753	368	279.276	7.70129	124	150.718	3.07952
AC203768.3_FG005	6:42733839-42741381	1008	-	0	0	0	0	0	0	0	0	0	0	0	0
AC203774.3_FG004	6:122578918-122581695	714	-	0	0	0	0	0	0	0	0	0	0	0	0
AC203777.3_FG001	8:6235009-6235314	306	-	0	0	0	0	0	0	0	0	0	5	6.07735	3.79725
AC203777.3_FG004	8:6259322-6260413	1092	+	0	0	0	0	0	0	0	0	0	0	0	0
AC203790.3_FG004	1:128498191-128498502	312	+	0	0	0	0	0	0	2	1.52194	0.901853	2	2.43094	1.42381
AC203802.2_FG005	10:105875438-105875893	456	+	0	0	0	0	0	0	0	0	0	0	0	0
AC203804.4_FG008	3:46476020-46477824	561	-	0	0	0	0	0	0	0	0	0	0	0	0
AC203806.3_FG006	3:166527930-166529618	783	+	0	0	0	0	0	0	0	0	0	0	0	0
AC203831.3_FG002	3:5328987-5333008	819	+	0	0	0	0	0	0	0	0	0	0	0	0
AC203834.4_FG004	3:123622985-123624240	693	-	0	0	0	0	0	0	0	0	0	2	2.43094	0.285448
AC203841.3_FG002	10:124183226-124186051	2826	-	53	51.0773	1.09455	84	83.2354	1.7849	70	53.268	1.14162	41	49.8343	1.06773
AC203841.3_FG009	10:124230566-124237641	1819	-	414	398.017	14.8332	524	519.231	20.2201	650	494.631	20.4089	332	403.536	16.1067
AC203847.3_FG004	8:133025594-133027927	840	+	9	8.6735	0.778738	14	13.7409	1.23726	286	217.301	19.5193	12	14.5856	1.30861
AC203847.3_FG009	8:132964925-132966655	1098	+	1	0.963722	0.0611763	4	3.07459	0.195569	3	1.52379	0.0967613	0	0	0
AC203855.2_FG001	8:141082745-141083035	291	+	0	0	0	0	0	0	1	0.760971	0.57999	1	1.21547	0.911649
AC203862.4_FG001	8:78638029-78639525	1497	-	29	27.948	1.22092	33	32.6996	1.4305	23	17.5023	0.764775	23	27.9558	1.22084
AC203862.4_FG002	8:78640407-78643457	2205	-	365	351.759	9.89306	426	422.123	11.8827	201	152.955	4.30243	305	370.718	10.424
AC203865.3_FG001	3:119976377-119979899	1368	-	359	345.977	18.7961	478	473.649	26.0197	284	215.355	12.0996	140	170.166	9.49717	CPP
AC203900.3_FG006	3:198375027-198376271	1245	-	0	0	0	0	0	0	0	0	0	0	0	0
AC203909.3_FG003	4:32229860-32231506	1647	+	16	15.4196	0.602935	14	13.8726	0.543123	3	2.28291	0.0892847	0	0	0
AC203909.3_FG006	4:32162277-32162762	486	+	18	17.347	3.61	9	8.91808	1.86831	46	35.0047	7.2926	18	21.8785	4.54547
AC203909.3_FG007	4:32164015-32165649	1635	+	1	0.963722	0.0380024	0	0	0	40	30.4389	1.20054	4	4.86188	0.191658
AC203909.3_FG010	4:32143077-32143421	345	+	0	0	0	0	0	0	0	0	0	0	0	0
AC203925.3_FG002	4:22697227-22712080	2148	+	113	108.901	3.96656	196	193.225	10.2424	171	130.126	5.13934	110	133.702	5.39842
AC203928.4_FG001	9:91717166-91717504	339	-	0	0	0	0	0	0	0	0	0	0	0	0
AC203944.4_FG002	4:156027890-156028351	462	+	0	0	0	0	0	0	0	0	0	0	0	0
AC203955.3_FG002	8:104449987-104451180	642	-	0	0	0	0	0	0	0	0	0	0	0	0
AC203955.3_FG005	8:104467697-104468518	822	+	0	0	0	0	0	0	0	0	0	0	0	0
AC203956.3_FG004	9:113478808-113484440	1473	-	0	0	0	0	0	0	0	0	0	0	0	0
AC203957.3_FG001	2:174345809-174345940	132	+	0	0	0	0	0	0	0	0	0	0	0	0
AC203957.3_FG004	2:174469304-174470553	1116	-	4	3.85489	0.239804	22	21.7997	1.79447	118	89.7947	8.73666	11	13.3702	1.19055	bZIP
AC203966.5_FG002	1:299638957-299642749	666	-	2	1.92744	0.240173	2	0.990909	0.123967	11	8.37068	1.04372	19	23.0939	2.8748
AC203966.5_FG003	1:299608577-299609401	825	+	1	0.862684	0.0793669	0	0	0	0	0	0	1	0.00274988	0.000252803
AC203966.5_FG005	1:299528035-299529150	1116	-	252	242.858	15.1076	297	294.297	18.3439	1416	1077.54	67.0527	246	299.006	18.5912
AC203966.5_FG006	1:299542046-299545429	747	-	3	2.89117	0.305161	13	12.8817	1.36425	0	0	0	1	1.21547	0.128184
AC203972.3_FG001	10:27647980-27650691	2712	+	15	14.4558	0.323935	39	38.645	0.866601	21	15.9804	0.35814	25	30.3868	0.680803
AC203972.3_FG003	10:27714867-27715537	564	-	0	0	0	1	0.990898	0.160634	0	0	0	2	2.43094	0.391546
AC203976.4_FG001	8:63957039-63958470	864	-	0	0	0	0	0	0	0	0	0	0	0	0
AC203980.3_FG003	1:126847154-126847839	429	-	0	0	0	0	0	0	0	0	0	0	0	0
AC203985.4_FG001	10:79279020-79280632	1524	-	0	0	0	0	0	0	0	0	0	0	0	0
AC203985.4_FG005	10:79370667-79371107	441	-	37	35.2175	8.80379	48	47.1226	11.8747	0	0	0	1	0.0201678	0.00503158
AC203986.3_FG013	7:160253689-160254129	441	+	0	0	0	1	0.990898	0.249701	2	1.52194	0.380959	0	0	0
AC203989.4_FG001	1:176756707-176758919	1593	-	901	868.092	53.1188	1136	1125.36	72.4724	1388	1055.72	60.588	1218	1479.43	83.6398
AC204007.3_FG001	8:164451949-164454433	744	+	0	0	0	0	0	0	0	0	0	0	0	0
AC204007.3_FG008	8:164356857-164357342	486	+	75	72.2792	15.0417	34	33.6905	7.05808	92	70.0094	14.5852	18	21.8785	4.54547
AC204009.3_FG009	3:184631674-184632285	462	-	0	0	0	0	0	0	0	0	0	1	1.21547	0.277257
AC204015.3_FG006	4:60153082-60157614	1071	+	0	0	0	0	0	0	0	0	0	0	0	0
AC204017.4_FG003	2:3940725-3941660	528	-	0	0	0	0	0	0	0	0	0	0	0	0
AC204035.3_FG003	1:38852182-38852820	639	-	0	0	0	1	0.990898	0.131938	0	0	0	2	2.43094	0.321969
AC204048.3_FG002	5:51429334-51429642	309	-	3	2.89117	1.76385	4	3.96359	2.46604	3	2.28291	1.3972	1	1.21547	0.734909
AC204050.4_FG006	6:162141712-162143124	1413	-	0	0	0	5	4.95449	0.231993	12	9.13166	0.427053	3	3.64641	0.170424
AC204051.3_FG001	2:67008002-67008472	471	+	0	0	0	0	0	0	0	0	0	0	0	0
AC204060.3_FG010	4:233334315-233336196	420	-	1	0.963722	0.265884	0	0	0	0	0	0	0	0	0
AC204070.3_FG004	7:36208270-36236263	3044	+	440	424.038	16.1305	351	347.805	11.4668	222	168.935	6.14247	193	234.586	9.77022
AC204088.3_FG010	5:180486734-180487192	459	+	0	0	0	0	0	0	0	0	0	0	0	0
AC204212.4_FG001	5:201120649-201120939	291	+	0	0	0	0	0	0	4	3.04389	2.31996	0	0	0	MYB_related
AC204213.1_FG007	1:253914723-253917328	351	-	0	0	0	0	0	0	0	0	0	3	3.64641	1.51794
AC204231.3_FG010	4:233769445-233771085	1380	-	0	0	0	0	0	0	0	0	0	0	0	0
AC204252.3_FG001	4:43351795-43352862	1068	-	3	2.89117	0.190002	3	2.97269	0.19577	0	0	0	3	3.64641	0.239509
AC204254.3_FG001	8:8730984-8731430	447	+	2	1.52759	0.371893	9	8.06373	1.97851	1	0.000303975	7.40975e-05	37	44.6472	10.8483
AC204271.3_FG003	10:97552048-97552850	423	+	0	0	0	0	0	0	0	0	0	0	0	0
AC204277.3_FG006	8:118529462-118531088	831	-	62	59.7508	5.44332	62	61.4357	5.61314	84	63.9216	5.82606	56	68.0663	6.19637
AC204292.4_FG002	6:137030625-137032622	1998	+	9	7.86759	0.246996	19	18.1064	0.569005	5	3.71401	0.116617	12	13.3948	0.420413
AC204292.4_FG003	6:137029391-137030029	639	+	0	0	0	0	0	0	3	2.28291	0.302894	0	0	0
AC204292.4_FG005	6:137015214-137015618	405	+	0	0	0	0	0	0	0	0	0	0	0	0
AC204292.4_FG006	6:137078714-137080990	2277	-	1	0.963722	0.0261568	11	10.8999	0.296094	2	1.52194	0.0413135	6	7.29282	0.197894
AC204298.3_FG006	5:135288385-135290727	2007	-	5	3.85524	0.120423	4	3.96359	0.123931	3	1.52229	0.0475583	7	8.50829	0.265701
AC204300.3_FG003	3:30531098-30533434	1611	+	0	0	0	0	0	0	0	0	0	2	2.43094	0.0974788
AC204300.3_FG009	3:30539243-30539758	345	+	0	0	0	0	0	0	0	0	0	0	0	0
AC204306.3_FG007	1:56756491-56756985	495	+	2	0.963869	0.194084	0	0	0	0	0	0	0	0	0
AC204311.4_FG004	2:122953928-122957720	1523	+	16	15.4196	0.660199	16	15.8544	0.679744	19	14.4585	0.619187	17	20.663	0.884397
AC204325.3_FG003	3:54163534-54164148	615	-	0	0	0	0	0	0	0	0	0	0	0	0
AC204351.3_FG004	7:24394696-24395763	1068	-	0	0	0	0	0	0	0	0	0	0	0	0
AC204352.3_FG012	6:156830401-156831790	1086	-	0	0	0	0	0	0	0	0	0	0	0	0
AC204359.3_FG004	8:171429588-171431286	1053	+	0	0	0	0	0	0	0	0	0	0	0	0
AC204359.3_FG005	8:171439571-171440653	1083	+	334	321.883	20.787	390	386.45	25.0082	398	302.867	19.5655	185	224.862	14.5139
AC204377.3_FG001	9:58214828-58215082	255	-	0	0	0	0	0	0	0	0	0	0	0	0
AC204381.3_FG001	3:192409367-192413520	2823	+	10	9.63722	0.206757	11	10.8999	0.234006	15	11.4146	0.244916	24	29.1713	0.625733
AC204383.2_FG002	4:175422301-175422924	624	-	0	0	0	0	0	0	0	0	0	0	0	0
AC204387.3_FG002	2:110425137-110425352	216	+	0	0	0	0	0	0	0	0	0	0	0	0
AC204437.3_FG004	10:145202943-145203656	714	+	0	0	0	0	0	0	1	0.760971	0.0857078	0	0	0
AC204472.3_FG002	9:37264105-37285252	1175	+	18	17.347	1.03231	31	30.7177	2.11353	41	30.4389	1.98073	9	10.9392	0.891875
AC204476.3_FG004	5:186532942-186534496	1080	-	0	0	0	0	0	0	0	0	0	0	0	0
AC204502.4_FG006	8:170275456-170276541	1086	+	2	1.18599	0.0763255	4	3.80142	0.245148	4	2.87494	0.185082	1	0.911524	0.058632
AC204515.4_FG003	3:188558064-188558486	423	-	1	0.963722	0.262005	0	0	0	0	0	0	0	0	0
AC204515.4_FG006	3:188528710-188530299	1512	+	0	0	0	0	0	0	2	1.52194	0.0657315	0	0	0
AC204519.3_FG003	6:118089068-118090089	516	-	0	0	0	0	0	0	0	0	0	0	0	0
AC204520.3_FG005	6:117894420-117895294	681	-	0	0	0	0	0	0	0	0	0	0	0	0
AC204530.4_FG002	1:61612916-61631441	2663	+	666	641.839	31.8738	637	630.211	33.1901	970	737.381	36.4466	596	724.42	39.2934
AC204530.4_FG003	1:61621307-61622780	1098	-	5	3.8558	0.244763	15	13.8727	0.882416	6	3.80488	0.241611	1	1.21547	0.0771179
AC204530.4_FG006	1:61666123-61670385	2743	+	32	30.8391	0.810168	65	63.4175	1.86637	81	61.6387	1.94855	55	66.8509	2.41569
AC204539.4_FG001	2:189543918-189555416	551	+	35	33.7303	6.3836	60	59.4539	11.2659	31	23.5901	4.35134	38	46.1878	8.46841
AC204539.4_FG003	2:189560453-189563321	657	+	0	0	0	0	0	0	1	0.760971	0.0968279	0	0	0
AC204540.3_FG001	1:66117383-66117853	471	-	0	0	0	0	0	0	0	0	0	0	0	0
AC204552.3_FG001	1:89096160-89097906	651	-	0	0	0	0	0	0	0	0	0	0	0	0
AC204563.3_FG011	7:11792188-11803138	2180	+	41	38.5488	2.15778	45	44.5904	1.64965	23	17.5024	0.851106	18	20.663	0.89574
AC204569.3_FG002	2:111129941-111130978	1038	+	0	0	0	0	0	0	0	0	0	0	0	0
AC204573.3_FG002	6:111560614-111561417	804	-	0	0	0	0	0	0	0	0	0	1	1.21547	0.115738
AC204573.3_FG015	6:111468089-111470058	1734	+	0	0	0	0	0	0	0	0	0	0	0	0
AC204581.3_FG003	6:156532981-156533274	294	+	0	0	0	0	0	0	0	0	0	0	0	0
AC204591.3_FG002	1:249609870-249610287	288	+	0	0	0	0	0	0	0	0	0	0	0	0
AC204604.3_FG008	5:200441505-200442870	853	+	142	136.849	13.6502	170	168.453	16.4803	144	109.58	13.6945	92	110.608	13.3103
AC204605.3_FG008	4:37189514-37190558	594	-	0	0	0	0	0	0	1	0.760971	0.113038	0	0	0
AC204611.4_FG001	4:18117873-18119930	1125	-	1	0.963722	0.0593564	2	1.9818	0.122301	3	2.28291	0.140652	5	6.07735	0.374125
AC204618.3_FG001	6:81328552-81328986	435	+	0	0	0	0	0	0	0	0	0	0	0	0
AC204619.3_FG003	8:146924732-146925124	393	+	0	0	0	0	0	0	2	1.52194	0.485256	0	0	0
AC204621.4_FG006	4:1269993-1270970	885	-	2	1.92744	0.161389	2	1.9818	0.166384	0	0	0	0	0	0	GRAS
AC204636.3_FG003	4:148942167-148942730	564	+	0	0	0	0	0	0	0	0	0	0	0	0
AC204641.5_FG001	7:68892128-68896934	1746	-	1	0.963722	0.0352429	0	0	0	0	0	0	0	0	0
AC204641.5_FG003	7:68906042-68909293	2004	+	0	0	0	2	1.9818	0.0620698	3	2.28291	0.071441	0	0	0
AC204659.3_FG005	1:62239790-62241042	687	+	0	0	0	0	0	0	0	0	0	0	0	0
AC204662.3_FG005	6:14780938-14781546	609	-	1	0.963722	0.137565	11	10.8999	1.56301	3	2.28291	0.326114	3	3.64641	0.519908
AC204679.3_FG003	4:99293586-99296413	1509	+	0	0	0	0	0	0	0	0	0	0	0	0
AC204687.3_FG001	7:101385435-101387406	735	-	0	0	0	0	0	0	0	0	0	0	0	0
AC204690.4_FG005	4:44820548-44826962	972	+	0	0	0	0	0	0	0	0	0	0	0	0
AC204703.3_FG007	3:223024974-223026125	825	-	0	0	0	0	0	0	0	0	0	0	0	0
AC204707.4_FG001	3:9273338-9273742	360	+	0	0	0	0	0	0	0	0	0	0	0	0
AC204710.4_FG003	4:30479109-30479773	417	+	0	0	0	0	0	0	1	0.760971	0.213414	0	0	0
AC204711.3_FG002	10:102366411-102371816	2078	+	41	39.5126	1.25146	119	117.917	3.95098	831	632.368	19.8696	992	1204.53	38.0161
AC204711.3_FG003	10:102311847-102320525	1096	-	1142	1099.61	165.889	1418	1404.1	217.356	1913	1455.74	194.887	2218	2695.91	348.417
AC204712.3_FG002	3:199982366-199984383	739	-	146	139.74	22.028	101	100.081	15.2445	259	197.092	36.1965	104	126.409	16.3797
AC204712.3_FG006	3:200114326-200115063	738	+	0	0	0	0	0	0	0	0	0	0	0	0
AC204717.3_FG005	2:162979554-162981080	1447	-	6	4.8187	0.219068	2	0.991011	0.0451188	6	3.80488	0.173019	4	3.6465	0.165717
AC204763.2_FG001	6:159470220-159471460	897	+	3	2.89117	0.237808	7	6.93629	0.572035	23	17.5023	1.44025	6	7.29282	0.599465
AC204768.3_FG001	7:98915458-98916987	774	-	0	0	0	0	0	0	0	0	0	0	0	0
AC204772.2_FG002	7:143389969-143390385	417	-	2	1.92744	0.53976	1	0.990898	0.279993	0	0	0	0	0	0
AC204821.3_FG004	1:92025632-92026378	747	+	0	0	0	0	0	0	0	0	0	0	0	0
AC204845.3_FG008	7:3013150-3014245	600	-	0	0	0	0	0	0	0	0	0	0	0	0
AC204868.3_FG004	4:186839752-186841049	678	+	4	3.85489	0.467832	5	4.95449	0.603619	4	3.04389	0.369642	1	1.21547	0.147367
AC204887.4_FG003	1:458334-458906	573	-	0	0	0	0	0	0	0	0	0	0	0	0
AC204891.4_FG001	4:151916441-151922092	2256	-	6	5.78233	0.624471	20	19.2044	0.939049	44	32.7261	1.0308	25	29.8501	0.818339
AC204893.3_FG001	8:9919345-9920090	360	-	0	0	0	0	0	0	0	0	0	0	0	0
AC204897.3_FG007	3:227446444-227446947	504	-	1	0.963722	0.187961	0	0	0	0	0	0	3	3.64641	0.710076
AC204931.3_FG002	1:54456036-54456665	630	+	1	0.963722	0.130564	0	0	0	0	0	0	0	0	0
AC204931.3_FG004	1:54339214-54340577	354	+	7	6.74606	2.76027	6	5.94539	2.46483	14	10.6536	4.36847	7	8.50829	3.46475
AC204944.3_FG004	6:130438012-130438338	327	+	0	0	0	0	0	0	0	0	0	0	0	0
AC204953.3_FG002	2:138906162-138906854	693	-	0	0	0	0	0	0	1	0.760971	0.0894944	0	0	0
AC205008.4_FG002	7:21633292-21636720	2968	+	16	15.4196	0.332455	14	13.8726	0.282116	138	105.014	2.13443	75	91.1603	1.99735
AC205012.3_FG002	8:77431960-77434618	2585	-	132	126.544	2.98779	85	83.6115	1.97561	329	250.286	5.91012	96	116.418	2.74819
AC205026.3_FG003	6:109167300-109172449	1068	-	0	0	0	0	0	0	0	0	0	0	0	0
AC205033.4_FG004	9:71260994-71261374	381	-	0	0	0	0	0	0	0	0	0	0	0	0
AC205035.3_FG004	6:128775648-128779902	2521	-	109	104.881	3.09388	201	199.145	5.69058	187	141.657	4.61752	123	149.489	4.67038
AC205057.3_FG002	4:84831997-84833223	1227	-	121	116.24	6.43602	51	49.6843	2.75581	108	81.9167	4.53691	69	82.8548	4.58551
AC205057.3_FG004	4:84835641-84847440	11204	-	74	71.1766	1.0799	654	647.871	6.07821	218	165.708	1.44315	225	272.783	1.88728
AC205060.2_FG002	3:189063208-189064147	489	+	2	1.92744	0.396681	5	4.95449	1.02641	0	0	0	0	0	0
AC205066.3_FG008	2:200773483-200773998	516	+	0	0	0	0	0	0	0	0	0	0	0	0
AC205077.3_FG003	1:103559787-103560460	603	-	62	59.7508	8.66173	65	64.4084	9.38033	34	25.873	3.75351	39	47.4033	6.86385
AC205078.3_FG009	2:45948500-45949297	798	+	1	0.963722	0.0927855	0	0	0	3	2.28291	0.219906	1	1.21547	0.116933
AC205100.3_FG001	1:35141959-35147250	951	-	2	1.92744	0.146869	2	1.9818	0.151379	0	0	0	0	0	0
AC205104.3_FG003	5:45536387-45537567	225	-	0	0	0	0	0	0	0	0	0	0	0	0
AC205106.3_FG004	2:117629968-117630303	336	-	0	0	0	0	0	0	0	0	0	0	0	0
AC205110.4_FG001	UNKNOWN:5440179-5440559	381	+	0	0	0	0	0	0	0	0	0	0	0	0
AC205122.4_FG003	7:2133070-2135590	654	+	1636	1576.29	209.403	2348	2326.02	310.268	3323	2528.55	336.236	2142	2602.92	345.474
AC205122.4_FG005	7:2141396-2142814	1419	+	0	0	0	0	0	0	0	0	0	0	0	0
AC205122.4_FG006	7:2144037-2146304	2268	-	0	0	0	0	0	0	0	0	0	0	0	0
AC205122.4_FG007	7:2149678-2152050	1434	+	0	0	0	1	0.990898	0.0455965	0	0	0	0	0	0
AC205122.4_FG008	7:2156213-2157640	1428	+	0	0	0	0	0	0	1	0.760971	0.0351467	2	2.43094	0.112209
AC205122.4_FG009	7:2159226-2160736	792	-	0	0	0	0	0	0	0	0	0	1	1.21547	0.118153
AC205122.4_FG010	7:2175684-2207710	2481	-	0	0	0	0	0	0	3	2.28291	0.0563847	1	1.21547	0.0300106
AC205154.3_FG001	4:96639114-96642233	513	+	0	0	0	0	0	0	0	0	0	0	0	0
AC205154.3_FG005	4:96694517-96695634	1029	-	2	1.92744	0.132754	0	0	0	1	0.760971	0.0524314	1	1.21547	0.0836705
AC205155.3_FG001	4:61356928-61358140	486	+	0	0	0	0	0	0	0	0	0	0	0	0
AC205158.3_FG004	4:49788731-49790304	564	-	0	0	0	0	0	0	0	0	0	0	0	0
AC205165.3_FG002	9:29946866-29947237	372	+	1	0.963722	0.348423	2	1.9818	0.724858	0	0	0	0	0	0
AC205171.3_FG001	2:80718842-80719243	402	+	0	0	0	0	0	0	0	0	0	0	0	0
AC205173.3_FG001	7:74524380-74525162	783	-	0	0	0	0	0	0	0	0	0	0	0	0
AC205175.3_FG001	1:100575655-100577421	1629	-	0	0	0	0	0	0	0	0	0	1	1.21547	0.0481181
AC205175.3_FG002	1:100581757-100582284	528	-	0	0	0	0	0	0	0	0	0	0	0	0
AC205250.3_FG004	8:169121590-169122225	636	+	0	0	0	0	0	0	0	0	0	0	0	0
AC205250.3_FG006	8:169136716-169137354	639	+	1	0.0722352	0.00957742	1	0.00658041	0.000876183	0	0	0	0	0	0
AC205251.3_FG002	2:142226957-142227562	606	+	0	0	0	0	0	0	0	0	0	0	0	0
AC205269.3_FG003	4:116859407-116859974	327	-	0	0	0	1	0.990898	0.513637	2	1.52194	0.778156	0	0	0
AC205274.3_FG001	8:52299255-52299758	504	-	1	0.963722	0.187961	3	2.97269	0.583416	7	5.3268	1.03998	0	0	0
AC205320.3_FG004	7:6069942-6070566	579	+	55	53.0047	8.19376	38	37.6541	5.84965	95	72.2923	11.1844	27	32.8177	5.06688
AC205324.3_FG003	4:237894455-237896503	2049	-	3	1.92746	0.0588259	2	1.9818	0.0605433	0	0	0	4	3.64642	0.111261
AC205326.3_FG002	8:168669880-168670857	978	+	49	47.1593	3.46592	31	30.1591	2.22173	52	38.8774	2.85835	38	46.146	3.38946
AC205331.3_FG004	5:114321144-114322971	492	-	0	0	0	0	0	0	0	0	0	0	0	0
AC205336.3_FG003	1:160633788-160635656	906	+	0	0	0	0	0	0	0	0	0	0	0	0
AC205345.3_FG002	6:89785632-89788795	1356	+	14	13.4921	0.662401	22	21.7998	1.07195	15	11.4146	0.560547	11	13.3702	0.656156
AC205362.4_FG002	6:18156459-18158445	1455	+	29	27.948	1.26236	136	134.762	6.09574	419	318.847	14.4051	132	160.442	7.24426
AC205369.3_FG001	3:27008624-27009322	699	-	0	0	0	1	0.990898	0.11544	1	0.760971	0.0883788	0	0	0
AC205376.4_FG003	4:79539415-79587397	796	-	5	4.81861	0.465531	12	11.8908	1.18733	20	15.2194	1.49027	14	17.0166	1.65955
AC205376.4_FG008	4:79587613-79592732	914	+	59	56.0722	5.58211	69	67.4781	6.50352	51	38.4719	3.75649	43	52.2652	4.44186
AC205379.3_FG012	1:206387213-206388011	579	-	1	0.963722	0.148977	0	0	0	0	0	0	0	0	0
AC205395.3_FG003	6:121702509-121703568	681	+	0	0	0	0	0	0	0	0	0	0	0	0
AC205405.3_FG001	2:158945280-158945702	423	+	0	0	0	0	0	0	0	0	0	0	0	0
AC205411.3_FG001	5:130032756-130033196	441	+	0	0	0	0	0	0	0	0	0	0	0	0
AC205413.4_FG001	10:86099715-86100737	1023	-	1	0.963722	0.0668716	2	1.9818	0.13782	3	2.28291	0.158466	1	1.21547	0.0842933
AC205413.4_FG002	10:86005621-86006334	714	-	0	0	0	0	0	0	1	0.760971	0.0857078	0	0	0
AC205413.4_FG003	10:86052856-86053872	1017	-	1	0.963722	0.0673733	0	0	0	0	0	0	0	0	0
AC205417.3_FG003	1:146393560-146394078	519	+	0	0	0	0	0	0	0	0	0	0	0	0
AC205419.3_FG001	9:142806356-142814430	4594	-	3482	3355.68	49.8443	2286	2265.19	33.485	3171	2412.28	32.1278	3183	3867.63	55.9224
AC205425.3_FG006	5:106094215-106094469	255	-	0	0	0	1	0.576317	0.891861	2	0.999159	1.48968	2	1.60639	2.31545
AC205466.3_FG003	5:58966110-58966844	516	-	0	0	0	0	0	0	0	0	0	0	0	0
AC205470.3_FG008	7:95434751-95436675	1887	+	0	0	0	0	0	0	0	0	0	1	1.21547	0.0406846
AC205471.4_FG003	8:125180331-125182094	1341	+	51	48.1863	2.39731	46	44.5905	2.22194	51	38.8095	1.93131	36	42.5419	2.11565	HSF
AC205471.4_FG007	8:125226068-125226454	387	-	120	115.053	37.9178	165	163.055	54.3091	381	289.434	95.5529	163	197.669	64.9424
AC205471.4_FG008	8:125196525-125197922	1398	-	2	1.92744	0.0912623	8	7.92718	0.375911	1	0.760971	0.03604	2	2.43094	0.115059
AC205476.3_FG007	6:67088025-67088627	603	+	0	0	0	0	0	0	1	0.760971	0.110397	5	6.07735	0.87998
AC205484.3_FG005	4:124781045-124789968	726	+	6	5.78233	0.635521	12	11.8908	1.31149	12	9.13166	1.00421	6	7.29282	0.800832	NAC
AC205485.3_FG011	4:183086553-183089394	2289	-	1	0.963722	0.0260053	0	0	0	0	0	0	1	1.21547	0.0327914
AC205490.4_FG004	5:5619736-5620473	738	+	0	0	0	0	0	0	0	0	0	0	0	0
AC205496.3_FG002	4:75559213-75559713	501	+	2	1.92744	0.379898	0	0	0	0	0	0	0	0	0
AC205500.3_FG002	1:106667528-106674802	2381	-	91	87.6988	2.75902	87	86.2081	2.70456	149	113.385	3.56674	74	88.7293	2.62478
AC205502.4_FG004	1:59467407-59469906	1614	-	19	18.3107	0.732903	29	27.7453	1.11195	57	42.8979	1.71739	12	14.5856	0.583617
AC205511.3_FG002	4:143885206-143892522	1503	-	1	0.963722	0.0419043	0	0	0	7	5.3268	0.231671	2	2.43094	0.105665
AC205513.3_FG003	1:100991525-100992887	831	+	0	0	0	9	8.91808	0.814811	1	0.760971	0.0693579	7	8.50829	0.774546
AC205521.3_FG003	4:69339347-69344007	2295	+	2725	2625.18	76.4934	2126	2106.65	60.7545	2352	1789.04	52.7759	1843	2240.12	64.9401
AC205532.3_FG001	4:142684864-142686955	777	+	0	0	0	0	0	0	0	0	0	0	0	0
AC205534.3_FG001	4:143612708-143613283	516	-	0	0	0	0	0	0	0	0	0	0	0	0
AC205534.3_FG002	4:143679438-143680820	1319	-	0	0	0	0	0	0	0	0	0	0	0	0
AC205544.3_FG004	2:140056166-140057095	429	-	0	0	0	0	0	0	0	0	0	0	0	0
AC205558.3_FG002	1:102925102-102925500	399	-	2	1.36712	0.420792	1	0.990898	0.308018	0	0	0	2	1.61197	0.494806
AC205560.3_FG003	4:122560119-122560457	339	-	0	0	0	1	0.990898	0.462215	0	0	0	1	1.21547	0.555416
AC205562.3_FG002	4:73366185-73367147	963	+	0	0	0	1	0.990898	0.0744684	0	0	0	0	0	0	WRKY
AC205567.3_FG002	1:81960076-81960861	579	+	3	2.89117	0.446932	8	7.92718	1.23151	8	6.08777	0.941842	2	2.43094	0.375325
AC205574.3_FG006	3:3475915-3479648	2761	+	316	303.572	6.80395	247	243.76	5.4246	221	167.414	3.68745	393	476.464	10.5544	TCP
AC205591.4_FG006	4:214699098-214700037	261	-	0	0	0	0	0	0	0	0	0	0	0	0
AC205592.3_FG001	4:197923783-197925832	1134	+	21	19.6556	1.19872	4	3.91269	0.239085	15	10.9395	0.667369	9	10.414	0.634797
AC205595.3_FG007	1:172081105-172081317	213	-	0	0	0	0	0	0	0	0	0	0	0	0
AC205605.3_FG002	6:56220287-56220994	708	+	0	0	0	0	0	0	0	0	0	0	0	0
AC205608.4_FG004	2:210528995-210532162	1937	-	142	135.885	4.9712	174	172.416	6.06934	185	140.78	5.10302	86	103.315	3.57895
AC205615.4_FG002	4:74753714-74768838	477	-	0	0	0	0	0	0	0	0	0	0	0	0
AC205619.3_FG003	1:238177925-238180072	1095	-	0	0	0	0	0	0	0	0	0	0	0	0
AC205664.3_FG001	4:61097769-61098113	345	-	0	0	0	0	0	0	0	0	0	0	0	0
AC205672.3_FG001	4:145495253-145496268	837	-	0	0	0	2	1.9818	0.179311	0	0	0	0	0	0
AC205673.3_FG006	2:197006742-197014021	3180	-	41	38.719	1.73702	37	36.3554	3.7971	10	6.86103	0.383553	11	12.4013	0.598832
AC205677.3_FG001	6:4883950-4890814	3880	+	1204	1160.32	20.7829	1443	1429.87	25.1487	1119	851.527	17.5827	788	956.575	17.7613
AC205695.3_FG008	1:186615110-186616941	435	-	0	0	0	0	0	0	0	0	0	0	0	0
AC205703.4_FG001	5:181014743-181016466	498	+	8	7.70978	1.53584	8	7.92718	1.58925	10	7.60971	1.51748	7	8.50829	1.69221
AC205703.4_FG002	5:181001975-181011429	2011	+	3783	3644.91	155.1	2512	2488.78	106.92	2233	1698.62	65.7181	2297	2790.89	113.705
AC205703.4_FG005	5:181192339-181197076	2523	+	169	162.869	4.50968	128	126.835	3.59673	416	316.564	9.18904	136	165.304	4.86096
AC205703.4_FG006	5:181197597-181200098	981	-	116	111.792	8.18375	218	216.016	15.8505	279	212.311	15.5482	219	266.188	19.475
AC205703.4_FG010	5:181206483-181214257	5820	+	793	763.268	7.65845	776	767.948	7.66475	980	745.752	7.45321	608	739.006	7.40064
AC205709.3_FG001	9:134834433-134835701	1155	+	0	0	0	0	0	0	0	0	0	0	0	0
AC205712.3_FG003	9:44973396-44974862	546	+	0	0	0	0	0	0	0	0	0	0	0	0
AC205713.4_FG004	1:228983009-228983329	321	+	0	0	0	0	0	0	0	0	0	0	0	0
AC205722.3_FG004	4:37111380-37162542	588	+	0	0	0	0	0	0	0	0	0	0	0	0
AC205725.3_FG010	1:23580043-23586538	4476	+	592	570.523	8.20401	460	454.823	6.41202	601	456.583	7.09302	224	271.05	3.92705
AC205726.4_FG003	4:205523186-205523518	333	+	0	0	0	0	0	0	0	0	0	0	0	0
AC205730.3_FG001	1:166361948-166364519	2001	-	0	0	0	0	0	0	1	0.760971	0.0238537	0	0	0
AC205730.3_FG002	1:166324566-166341470	1836	+	83	79.9889	3.07619	131	129.808	4.67598	104	78.3801	2.79196	40	47.4034	1.67034
AC205735.3_FG006	4:205308125-205309513	1389	-	31	29.7786	1.42081	15	14.0517	0.671465	14	10.1929	0.486449	10	12.003	0.572476
AC205813.4_FG008	3:195770392-195772038	270	-	0	0	0	0	0	0	0	0	0	0	0	0
AC205814.3_FG001	1:194818102-194818494	393	-	0	0	0	0	0	0	0	0	0	0	0	0
AC205833.3_FG002	3:103456467-103457109	570	-	0	0	0	0	0	0	0	0	0	0	0	0
AC205834.3_FG003	4:222962015-222964637	2481	+	3	1.92747	0.0475995	0	0	0	0	0	0	0	0	0
AC205853.3_FG014	4:239203068-239206028	2694	-	0	0	0	0	0	0	1	0.760971	0.0171783	0	0	0
AC205886.3_FG001	6:90807106-90815834	1011	+	4	3.85489	0.271531	2	1.9818	0.139908	8	6.08777	0.428969	4	4.86188	0.342269
AC205888.4_FG004	1:59137860-59141285	2421	+	5	4.81861	0.122238	8	7.92718	0.201258	9	6.08803	0.15446	13	14.5858	0.369934
AC205907.3_FG004	2:56634090-56634725	636	+	0	0	0	0	0	0	0	0	0	0	0	0
AC205968.3_FG001	5:59425799-59426044	246	-	0	0	0	0	0	0	0	0	0	0	0	0
AC205972.3_FG002	1:174431403-174431690	288	-	0	0	0	0	0	0	0	0	0	0	0	0
AC205976.3_FG004	3:153494259-153495059	801	-	0	0	0	0	0	0	0	0	0	0	0	0
AC205982.3_FG014	6:159183032-159183607	576	-	131	125.407	19.5482	110	108.128	16.9391	214	162.848	25.4052	89	108.177	16.8415
AC206030.4_FG001	1:197462896-197464488	1593	-	1	0.963722	0.0391627	4	3.96359	0.161277	8	6.08777	0.247441	2	2.43094	0.0987539
AC206031.3_FG007	1:199738874-199739386	513	+	0	0	0	0	0	0	7	5.3268	1.00829	1	1.21547	0.229497
AC206156.3_FG003	6:14609667-14610359	693	+	1	0.963722	0.113269	1	0.990898	0.116902	0	0	0	0	0	0
AC206156.3_FG009	6:14461448-14462479	693	-	0	0	0	0	0	0	2	1.52194	0.178989	1	1.21547	0.142724
AC206160.3_FG001	4:191432488-191435335	405	-	0	0	0	0	0	0	0	0	0	0	0	0
AC206165.3_FG007	6:159616925-159618583	1410	-	3	2.89117	0.135516	6	5.94539	0.279092	3	2.28291	0.107032	2	2.43094	0.113901	HSF
AC206165.3_FG009	6:159631867-159632244	378	-	0	0	0	0	0	0	0	0	0	0	0	0
AC206165.3_FG019	6:159663919-159664803	885	+	2	1.92744	0.161389	4	3.96359	0.332768	2	1.52194	0.127491	3	3.64641	0.305117
AC206166.3_FG002	7:104535601-104535999	399	-	0	0	0	0	0	0	0	0	0	0	0	0
AC206168.2_FG003	9:111639898-111644335	1083	-	0	0	0	0	0	0	0	0	0	0	0	0
AC206169.3_FG002	9:42760293-42760778	486	+	0	0	0	0	0	0	0	0	0	0	0	0
AC206184.4_FG002	6:49101063-49101644	582	+	0	0	0	0	0	0	0	0	0	0	0	0
AC206185.3_FG002	6:116345195-116346376	1182	-	0	0	0	2	1.9818	0.115061	1	0.760971	0.0441127	0	0	0
AC206186.3_FG001	6:91574151-91574510	360	-	0	0	0	0	0	0	0	0	0	0	0	0
AC206194.3_FG003	10:120831918-120833176	1062	-	0	0	0	0	0	0	0	0	0	0	0	0
AC206198.3_FG001	1:219719395-219719697	303	+	0	0	0	0	0	0	0	0	0	0	0	0
AC206199.3_FG001	2:87006944-87007282	339	+	0	0	0	0	0	0	0	0	0	0	0	0
AC206199.3_FG005	2:87077896-87078240	345	+	0	0	0	0	0	0	1	0.760971	0.334086	1	1.21547	0.529546
AC206201.3_FG004	1:294997951-295003799	1554	-	2371	2284.02	2184.36	774	765.964	1167.75	1109	843.157	1424.06	1225	1487.73	1685.33
AC206201.3_FG009	1:294932401-294936784	2196	-	21	20.2382	0.951004	10	9.90898	0.423393	20	14.7423	0.676937	7	8.50829	0.39966
AC206217.2_FG006	6:151793583-151794143	561	+	0	0	0	0	0	0	0	0	0	0	0	0	C2H2
AC206223.3_FG001	9:137411118-137413738	1465	-	90	86.735	4.43317	199	197.189	9.84144	125	95.1214	4.82873	56	68.0664	3.49454
AC206223.3_FG004	9:137250532-137257691	1842	-	20	19.2744	0.663208	20	19.818	0.682659	50	38.0486	1.30944	43	52.2652	1.79788
AC206223.3_FG006	9:137336819-137339379	1785	+	150	144.558	5.15492	175	173.407	6.19071	267	203.179	7.24668	180	218.785	7.79959
AC206223.3_FG007	9:137355935-137356690	756	-	0	0	0	0	0	0	0	0	0	0	0	0
AC206223.3_FG008	9:137350754-137354173	2916	-	3	2.89117	0.0598895	12	11.8908	0.246476	81	61.6387	1.27696	32	38.895	0.805564
AC206223.3_FG010	9:137344168-137344612	321	-	186	179.252	96.6974	78	77.29	42.4234	159	120.994	65.4546	53	64.4199	34.4917
AC206227.4_FG001	5:116420711-116424680	837	+	0	0	0	0	0	0	0	0	0	0	0	0
AC206259.3_FG002	1:292664334-292667201	2721	+	6	5.78234	0.129108	5	3.96363	0.0885632	3	1.52334	0.0340172	5	4.8619	0.108537
AC206259.3_FG003	1:292661090-292709217	10355	-	2789	2687.82	33.2902	3004	2975.67	35.4552	1946	1480.85	25.2069	1903	2313.04	34.7957
AC206262.3_FG004	6:157144912-157145267	258	+	0	0	0	0	0	0	1	0.760971	1.05202	0	0	0
AC206265.3_FG006	9:134616000-134616651	549	+	3	2.89117	0.487364	0	0	0	2	1.52194	0.25678	2	2.43094	0.409233
AC206266.3_FG001	9:17739670-17908271	5158	+	96	91.5537	1.6116	574	568.773	9.89556	336	255.685	4.56633	412	500.774	9.59258
AC206273.3_FG004	9:111715379-111715717	339	-	0	0	0	0	0	0	0	0	0	0	0	0
AC206274.3_FG008	6:148091111-148095676	732	+	0	0	0	0	0	0	0	0	0	0	0	0
AC206285.3_FG003	3:127860081-127860488	408	-	0	0	0	0	0	0	1	0.760971	0.223506	0	0	0
AC206285.3_FG005	3:127930756-127931685	930	+	0	0	0	0	0	0	0	0	0	0	0	0
AC206312.3_FG008	6:163105619-163106386	768	+	0	0	0	0	0	0	0	0	0	0	0	0
AC206319.2_FG004	6:88152659-88153096	438	-	0	0	0	0	0	0	0	0	0	0	0	0
AC206325.3_FG003	4:5812248-5815813	1551	+	0	0	0	0	0	0	0	0	0	0	0	0
AC206332.3_FG005	4:125492309-125495142	1773	+	0	0	0	0	0	0	0	0	0	0	0	0
AC206349.2_FG002	6:7433047-7433829	783	-	0	0	0	0	0	0	0	0	0	0	0	0
AC206350.3_FG005	3:15433008-15434096	1089	-	2	1.92744	0.123616	0	0	0	0	0	0	0	0	0
AC206392.3_FG004	2:82202027-82202373	285	+	0	0	0	0	0	0	1	0.760971	0.631639	5	6.07735	4.95545
AC206425.3_FG002	3:131930841-131931803	845	-	0	0	0	572	566.794	58.6656	0	0	0	339	412.044	45.857
AC206425.3_FG004	3:131847059-131848547	657	+	1	0.963722	0.122545	1	0.990898	0.126514	4	3.04389	0.387311	2	2.43094	0.308799
AC206503.3_FG001	2:105718710-105722600	972	-	0	0	0	0	0	0	0	0	0	0	0	0
AC206514.2_FG002	6:83669538-83672474	1404	-	0	0	0	0	0	0	0	0	0	0	0	0
AC206519.2_FG002	5:83025159-83025821	663	+	0	0	0	0	0	0	0	0	0	0	0	0
AC206547.2_FG002	10:27193235-27193723	489	-	6	5.78233	1.19004	4	3.96359	0.82113	6	4.56583	0.940691	4	4.86188	0.998966
AC206582.2_FG002	9:28441745-28442361	435	+	6	5.20049	1.33588	6	4.95564	1.28351	0	0	0	4	3.64656	0.934792
AC206610.4_FG004	8:166863341-166865038	897	+	0	0	0	0	0	0	0	0	0	0	0	0
AC206610.4_FG005	8:166854854-166855882	726	-	0	0	0	0	0	0	0	0	0	0	0	0
AC206611.3_FG002	2:145026418-145026612	195	-	0	0	0	0	0	0	0	0	0	0	0	0
AC206611.3_FG003	2:145042907-145044461	1095	-	11	10.6009	0.67524	4	3.96359	0.25298	3	2.28291	0.145461	3	3.64641	0.232144
AC206634.3_FG004	5:64095146-64096408	456	+	3	2.89117	0.677311	4	3.96359	0.935545	0	0	0	0	0	0
AC206638.3_FG007	2:3085080-3085499	420	+	0	0	0	0	0	0	2	0.96923	0.26779	0	0	0
AC206638.3_FG015	2:3190645-3190908	189	-	0	0	0	0	0	0	0	0	0	0	0	0
AC206642.4_FG001	2:77605531-77607759	802	+	2838	2735.04	678.092	1049	1039.45	254.38	4120	3135.2	768.494	1529	1858.45	461.698
AC206647.3_FG003	9:147507819-147508169	276	-	0	0	0	0	0	0	0	0	0	0	0	0
AC206655.3_FG004	6:12712224-12712604	381	-	0	0	0	0	0	0	0	0	0	0	0	0
AC206695.3_FG001	6:41904105-41906638	765	-	0	0	0	0	0	0	0	0	0	0	0	0
AC206698.2_FG002	8:117443173-117446202	2295	-	0	0	0	0	0	0	0	0	0	0	0	0
AC206700.3_FG003	5:93829199-93830105	687	+	3	2.89117	0.344149	0	0	0	0	0	0	3	3.64641	0.433637
AC206749.3_FG003	2:220329167-220329642	402	+	0	0	0	0	0	0	0	0	0	0	0	0
AC206763.3_FG002	2:182392288-182419179	1383	-	0	0	0	0	0	0	0	0	0	0	0	0
AC206764.4_FG001	3:690875-692941	2067	-	35	33.4973	1.01239	7	6.53037	0.197558	16	11.4275	0.345428	8	8.62801	0.260701
AC206764.4_FG003	3:654965-655642	678	-	11	10.6009	1.28654	6	5.94539	0.724342	6	4.56583	0.554464	8	9.72376	1.17894
AC206768.3_FG005	3:88527498-88527953	456	+	1	0.963722	0.22577	1	0.990898	0.233886	1	0.760971	0.178491	0	0	0
AC206768.3_FG006	3:88506924-88509911	1233	+	0	0	0	0	0	0	0	0	0	0	0	0
AC206780.3_FG004	4:239087915-239090625	2604	-	2	0.964035	0.0225802	3	1.98207	0.0464601	0	0	0	3	2.43095	0.0569287
AC206788.3_FG008	6:159772119-159772388	270	-	7	6.74606	7.16274	11	10.8999	11.9762	15	11.4146	12.1869	2	2.43094	2.53413
AC206788.3_FG015	6:159888909-159890330	1422	+	42	39.8261	1.84815	35	34.129	1.58612	68	51.1614	2.37475	21	24.5207	1.13747
AC206831.3_FG015	9:147338721-147340639	348	+	0	0	0	0	0	0	0	0	0	0	0	0
AC206832.3_FG004	4:154028647-154029354	708	-	0	0	0	0	0	0	0	0	0	2	1.21553	0.138372
AC206840.3_FG002	1:57349176-57349496	321	-	9	8.34075	4.4994	12	11.7724	6.4617	5	3.42317	1.85184	4	4.08191	2.18554
AC206898.3_FG006	5:32435597-32438520	1143	-	2	0.963934	0.0582149	0	0	0	2	0.761066	0.0459776	1	1.21547	0.0733706
AC206901.3_FG005	10:130721588-130723152	834	-	45	43.3675	3.93158	35	34.6814	3.15325	32	24.3511	2.20865	26	31.6022	2.8629	MYB
AC206941.2_FG002	5:12291230-12291790	561	-	295	283.993	46.2009	5473	5422.44	886.746	248	188.364	30.6697	6715	8160.84	1325.91
AC206946.2_FG009	6:113037573-113040851	798	+	0	0	0	0	0	0	0	0	0	0	0	0
AC206951.3_FG014	1:17511587-17512069	483	-	0	0	0	0	0	0	0	0	0	0	0	0
AC206951.3_FG016	1:17519643-17520458	816	-	4	3.85489	0.359982	10	9.90898	0.9281	5	3.80486	0.355483	3	3.64641	0.34026	ERF
AC206951.3_FG017	1:17526391-17527311	921	-	26	25.0568	1.99071	36	35.6723	2.84129	49	37.2876	2.96365	65	79.0056	6.27284	ERF
AC206952.3_FG001	4:186048375-186050487	744	+	0	0	0	0	0	0	6	4.56583	0.484935	0	0	0
AC206968.3_FG001	2:46340624-46341052	429	+	0	0	0	0	0	0	0	0	0	0	0	0
AC206968.3_FG003	2:46343069-46345626	1281	-	0	0	0	0	0	0	0	0	0	0	0	0
AC206969.3_FG001	4:38446985-38448792	732	+	0	0	0	0	0	0	0	0	0	0	0	0
AC206980.3_FG007	2:5100809-5101384	576	+	1	0.963723	0.150224	5	3.96369	0.620945	4	3.04389	0.474864	9	10.9392	1.70307
AC206989.4_FG002	1:196306378-196307384	648	+	649	625.456	81.1938	526	521.212	67.943	581	442.124	57.4336	475	577.348	74.8711
AC206999.1_FG002	1:172727465-172731700	2170	-	384	369.508	11.6136	733	726.315	23.085	12	9.13166	0.305098	6	7.29283	0.374474
AC206999.1_FG007	1:172733618-172733863	246	+	0	0	0	0	0	0	0	0	0	0	0	0
AC207011.3_FG001	2:38593956-38596134	339	-	0	0	0	0	0	0	0	0	0	0	0	0
AC207019.3_FG003	1:252528936-252529737	669	-	0	0	0	0	0	0	0	0	0	0	0	0
AC207024.3_FG002	1:291780382-291781919	582	-	2	1.92744	0.295503	2	1.9818	0.305331	0	0	0	0	0	0
AC207043.3_FG002	5:86013134-86013838	705	+	2	1.92744	0.220964	3	2.97269	0.342044	7	5.3268	0.611034	2	2.43094	0.27843
AC207043.3_FG004	5:85934526-85936601	963	-	1	0.963722	0.0722527	0	0	0	2	1.52194	0.114149	0	0	0
AC207080.3_FG005	5:187306993-187309600	1590	+	0	0	0	0	0	0	2	0.761	0.0309989	0	0	0
AC207104.3_FG001	5:81273796-81274512	717	+	0	0	0	0	0	0	0	0	0	0	0	0
AC207107.4_FG001	5:61958269-61959084	816	-	0	0	0	0	0	0	0	0	0	0	0	0
AC207107.4_FG002	5:61959885-61963506	780	+	0	0	0	0	0	0	0	0	0	1	1.21547	0.120672
AC207119.3_FG001	1:215912930-215914936	810	-	0	0	0	0	0	0	0	0	0	0	0	0
AC207188.3_FG002	2:20119937-20120488	552	-	0	0	0	2	1.9818	0.332852	6	4.56583	0.763429	2	2.43094	0.405569
AC207189.4_FG002	6:130924920-130925195	276	-	0	0	0	4	3.96359	3.89648	2	1.52194	1.45802	3	3.64641	3.42031
AC207205.3_FG004	2:191471460-191492533	1039	-	14	13.4921	0.917971	19	18.8271	1.28374	9	6.84874	0.466138	19	23.0939	1.5704
AC207206.3_FG001	2:145778202-145778624	423	-	0	0	0	0	0	0	0	0	0	0	0	0
AC207206.3_FG003	2:145710487-145712719	1728	+	0	0	0	0	0	0	0	0	0	0	0	0
AC207225.3_FG001	1:124660482-124662057	345	-	0	0	0	0	0	0	0	0	0	0	0	0
AC207225.3_FG003	1:124664440-124673622	8827	+	154	148.291	0.962833	187	185.161	1.20247	188	142.316	0.924068	151	183.314	1.19017
AC207231.3_FG001	5:71569698-71572113	645	+	0	0	0	0	0	0	0	0	0	0	0	0
AC207254.3_FG005	2:182224540-182225304	765	-	0	0	0	0	0	0	0	0	0	0	0	0
AC207260.3_FG003	6:88817373-88817843	471	+	0	0	0	0	0	0	0	0	0	0	0	0
AC207260.3_FG004	6:88983151-88984248	966	+	0	0	0	0	0	0	0	0	0	0	0	0
AC207265.3_FG002	9:14833132-14841478	2356	+	285	274.661	7.17931	355	350.778	9.36159	403	305.944	8.33473	189	228.508	6.07885
AC207309.3_FG007	9:125895435-125896370	936	+	28	26.0806	2.02879	36	35.3688	2.75817	39	28.9174	2.25038	16	19.4475	1.51187
AC207309.3_FG010	9:125953428-125953868	441	+	0	0	0	0	0	0	0	0	0	0	0	0
AC207321.3_FG003	3:175145739-175147280	1542	+	0	0	0	0	0	0	3	1.52198	0.0642441	0	0	0
AC207328.3_FG003	4:127209793-127210332	540	-	4	3.85489	0.667947	11	10.8999	1.89916	5	3.80486	0.659875	4	4.86188	0.841266
AC207342.3_FG001	8:136380345-136381870	1185	+	0	0	0	0	0	0	0	0	0	0	0	0	Nin-like
AC207342.3_FG007	8:136413869-136419143	2832	-	625	601.423	36.853	464	459.325	23.4129	674	512.564	28.8172	452	548.42	30.1674
AC207342.3_FG008	8:136412703-136416457	2733	+	335	322.788	12.8423	285	281.867	12.4889	759	577.147	25.0836	259	314.563	15.7788
AC207347.3_FG005	1:252793890-252800952	2334	+	433	417.292	12.4974	513	508.331	15.0123	526	400.27	12.549	432	525.083	15.1572
AC207383.3_FG003	2:171235348-171236436	1089	+	2	1.92744	0.123616	1	0.990898	0.0636813	0	0	0	0	0	0
AC207389.3_FG004	1:173889157-173889450	294	+	0	0	0	0	0	0	0	0	0	0	0	0
AC207397.3_FG001	4:108812800-108815545	2133	-	0	0	0	0	0	0	0	0	0	0	0	0
AC207427.3_FG005	3:198932468-198933022	171	-	5	4.81861	603.58	4	3.96359	396.172	7	5.3268	951.198	5	6.07735	684.264
AC207454.3_FG004	9:133322469-133323014	546	-	5	4.81861	0.819689	5	4.95449	0.847405	0	0	0	1	1.21547	0.206482
AC207472.3_FG001	3:20446331-20447382	321	+	1	0.963722	0.519879	0	0	0	0	0	0	0	0	0
AC207533.2_FG002	2:152198784-152236985	6352	+	1678	1616.34	30.5568	1892	1874.51	35.2597	1807	1374.94	27.2737	1488	1808.23	33.984
AC207544.3_FG011	7:3866229-3868217	708	+	0	0	0	0	0	0	0	0	0	0	0	0
AC207546.3_FG004	1:297966020-297973176	1533	+	0	0	0	0	0	0	1	0.760972	0.0323411	0	0	0
AC207549.3_FG010	1:66421315-66422193	879	-	0	0	0	0	0	0	0	0	0	0	0	0
AC207575.3_FG004	6:84561710-84562141	432	+	0	0	0	0	0	0	0	0	0	0	0	0
AC207619.3_FG001	1:192853576-192854835	513	+	0	0	0	0	0	0	0	0	0	0	0	0
AC207620.2_FG007	3:180621008-180622864	1629	+	0	0	0	0	0	0	0	0	0	0	0	0
AC207628.4_FG002	3:202856043-202856873	831	+	0	0	0	0	0	0	0	0	0	0	0	0
AC207628.4_FG003	3:202897661-202908175	5469	-	85	81.9164	0.87196	61	60.4448	0.643624	55	41.8534	0.445534	17	20.663	0.219929
AC207628.4_FG005	3:202940170-202943629	1838	+	26	24.1342	0.832475	9	8.33934	0.287971	79	59.4598	2.41435	9	10.2989	0.355149
AC207628.4_FG009	3:202827010-202833690	2777	-	288	277.552	6.46329	359	354.741	8.3195	219	166.653	3.7508	301	364.64	8.42187
AC207628.4_FG010	3:202837296-202838194	828	-	38	36.6215	3.35262	17	16.8453	1.54667	100	76.0971	6.96988	34	41.326	3.78055
AC207628.4_FG011	3:202844173-202857236	2443	+	604	581.125	15.8044	260	256.642	7.17026	641	487.022	13.3441	267	323.315	8.92128
AC207649.3_FG002	6:5719727-5721990	531	-	0	0	0	0	0	0	0	0	0	0	0	0
AC207652.3_FG001	3:38166788-38180088	4058	-	337	324.055	4.78839	525	519.985	7.69369	292	222.142	3.29901	270	328.104	4.84255
AC207655.2_FG003	7:136978750-136983343	699	-	1	0.963722	0.111858	4	3.96359	0.461761	0	0	0	0	0	0
AC207656.3_FG002	5:49251849-49256054	3789	+	1239	1194.05	22.917	1227	1215.83	23.3163	1632	1241.14	22.2556	897	1090.28	20.0287	ARF
AC207722.2_FG009	7:147057396-147058184	789	-	42	40.4763	3.95835	9	8.91808	0.874868	258	196.331	19.2098	2	2.43094	0.237546
AC207728.2_FG003	6:126342288-126449383	3063	-	73	69.3881	1.57419	47	46.5195	0.995107	110	83.4552	1.77814	115	138.564	2.9379
AC207732.3_FG010	2:186693256-186693885	630	-	0	0	0	2	1.9818	0.269657	1	0.760973	0.103169	0	0	0
AC207733.3_FG001	2:126391039-126396250	1410	+	0	0	0	0	0	0	0	0	0	2	2.43094	0.113901
AC207733.3_FG007	2:126392268-126393148	738	-	0	0	0	0	0	0	0	0	0	0	0	0
AC207740.3_FG005	3:4877173-4877422	177	+	0	0	0	0	0	0	0	0	0	0	0	0
AC207755.3_FG005	10:6163581-6165882	1127	-	20	19.2745	1.7034	26	25.7633	2.17986	151	114.907	9.76614	28	32.8177	2.54441
AC207756.3_FG001	4:144473602-144477187	937	+	101	96.3722	12.7221	75	73.3265	9.61429	75	57.0729	8.95085	83	100.884	17.3162
AC207767.2_FG001	3:192454504-192457951	2133	+	5	3.85511	0.112498	5	3.96382	0.115779	5	3.04396	0.0888413	0	0	0
AC207784.3_FG007	8:72535439-72536275	837	+	0	0	0	0	0	0	0	0	0	0	0	0
AC207790.2_FG001	6:108854641-108855493	624	-	0	0	0	0	0	0	0	0	0	0	0	0
AC207793.3_FG002	3:98604282-98604614	333	-	0	0	0	0	0	0	0	0	0	0	0	0
AC207798.2_FG003	6:128483794-128485104	657	+	0	0	0	0	0	0	0	0	0	0	0	0
AC207803.3_FG003	UNKNOWN:5632196-5650483	4405	+	2898	2792.86	37.3974	3094	3064.85	41.3128	2215	1685.56	22.5024	3040	3695.03	49.32
AC207814.3_FG002	3:58536324-58537469	1146	+	0	0	0	0	0	0	0	0	0	0	0	0
AC207814.3_FG003	3:58532609-58535597	2058	-	12	11.5647	0.351227	11	10.8999	0.331358	0	0	0	0	0	0
AC207888.3_FG009	2:234264112-234266163	2052	+	3	2.89117	0.088094	15	14.8635	0.453332	1	0.760971	0.0231905	17	20.663	0.629449	LBD
AC207890.3_FG002	4:94431219-94439333	3947	+	14204	13688.7	244.719	10473	10377.7	185.448	6183	4705.09	82.3649	12270	14913.8	265.294
AC207896.4_FG003	3:58651847-58652239	393	-	0	0	0	0	0	0	0	0	0	0	0	0
AC208023.3_FG001	9:108706917-108710771	973	+	3646	3512.77	499.287	1922	1903.51	343.216	4249	3233.37	461.434	2734	3321.88	515.989
AC208026.3_FG005	1:196659132-196660940	867	-	0	0	0	1	0.990898	0.0855036	1	0.760971	0.0655125	1	1.21547	0.104522
AC208031.3_FG002	7:129866108-129867049	594	+	4	3.85489	0.572176	4	3.96359	0.591111	2	1.52194	0.226075	3	3.64641	0.540591
AC208031.3_FG005	7:129876216-129879378	477	+	1	0.963722	0.207508	0	0	0	0	0	0	0	0	0
AC208035.3_FG002	2:160157080-160157544	465	+	0	0	0	0	0	0	0	0	0	0	0	0
AC208042.3_FG005	8:745609-746385	777	-	0	0	0	0	0	0	0	0	0	0	0	0
AC208079.3_FG001	10:44979737-44980144	408	+	0	0	0	0	0	0	0	0	0	0	0	0
AC208082.3_FG008	5:13990518-13993571	606	-	0	0	0	0	0	0	0	0	0	0	0	0
AC208109.2_FG004	7:31511710-31515064	810	+	0	0	0	0	0	0	0	0	0	0	0	0
AC208110.2_FG001	10:140656185-140659057	1584	+	1	0.963722	0.0394206	2	1.9818	0.0811705	2	1.52194	0.0622677	0	0	0	WRKY
AC208110.2_FG005	10:140721590-140722713	1071	+	0	0	0	0	0	0	0	0	0	0	0	0
AC208110.2_FG006	10:140736174-140741028	3666	+	49	47.2224	0.765459	91	90.1717	1.46241	86	65.4435	1.06091	42	51.0497	0.827392
AC208110.2_FG007	10:140741826-140743194	369	-	418	401.919	148.184	316	312.491	116.584	468	355.462	131.309	137	165.643	60.832
AC208110.2_FG011	10:140727537-140729607	1734	+	1	0.963722	0.0355218	0	0	0	7	5.3268	0.196378	1	1.21547	0.0447877
AC208113.3_FG001	1:263056025-263057088	462	+	0	0	0	0	0	0	0	0	0	0	0	0
AC208113.3_FG005	1:262997973-262999127	1155	+	20	18.8486	1.12376	33	32.2175	1.92448	0	0	0	5	4.9201	0.293197
AC208113.3_FG009	1:263047262-263048970	1518	+	16	15.4196	0.715372	40	39.6359	1.71172	50	37.2876	1.82835	30	35.2486	1.51905
AC208122.2_FG003	4:144175828-144201788	702	-	0	0	0	0	0	0	0	0	0	0	0	0
AC208126.3_FG001	4:235746306-235746728	306	-	11	10.6009	6.68629	238	235.834	151.796	142	108.058	68.3792	140	170.166	106.323
AC208201.3_FG001	1:45400236-45402380	1014	+	290	279.48	19.6118	203	201.152	14.1471	339	257.969	18.1091	192	233.37	16.3671
AC208201.3_FG002	1:45366147-45367585	1167	+	36	34.694	2.04232	32	31.7087	1.8701	74	56.3119	3.31592	31	37.6796	2.21703
AC208201.3_FG003	1:45337864-45341089	2264	+	7	5.78234	0.157977	6	5.94539	0.191178	102	77.6191	2.12043	7	8.50829	0.232343
AC208204.3_FG006	1:38637065-38637541	477	+	4702	4531.42	975.704	1178	1167.28	253.078	985	749.557	161.576	754	916.464	196.994
AC208212.3_FG001	3:122780181-122780854	492	-	0	0	0	5	4.95449	1.01513	0	0	0	0	0	0
AC208217.3_FG001	5:84252018-84516345	849	-	238	229.366	26.3742	187	185.234	19.3323	312	236.662	30.2601	231	279.559	31.5433
AC208221.3_FG002	2:37901719-37904325	744	+	152	146.486	15.5496	491	486.531	51.8212	128	97.4043	10.3453	81	98.4531	10.442
AC208308.3_FG003	1:155342107-155343199	480	-	0	0	0	1	0.990898	0.212366	0	0	0	0	0	0
AC208308.3_FG004	1:155392124-155392609	486	-	0	0	0	0	0	0	0	0	0	0	0	0
AC208327.4_FG002	8:126449851-126452292	570	+	7	6.74606	1.06946	5	4.95449	0.789436	29	22.0682	3.50139	9	10.9392	1.73201
AC208327.4_FG003	8:126490835-126504544	1677	+	1354	1304.84	56.5082	867	859.041	37.0813	1272	967.857	42.3029	878	1065.97	46.458
AC208327.4_FG006	8:126550034-126552768	1855	-	333	320.92	14.5412	413	409.241	18.68	525	399.51	17.6643	333	403.537	18.5048
AC208337.2_FG003	7:10786267-10792717	4263	-	107	103.118	1.8995	159	156.562	3.33821	121	92.0775	1.53478	454	550.608	10.0338
AC208338.3_FG010	6:82779241-82782818	984	+	0	0	0	0	0	0	0	0	0	0	0	0
AC208341.4_FG005	8:96347085-96347585	501	-	187	180.216	35.5204	168	166.471	33.019	235	178.828	35.2833	148	179.89	35.4003
AC208341.4_FG006	8:96350079-96361126	1054	-	11	10.6009	0.844188	26	25.7633	1.72513	23	17.5023	1.34748	17	20.663	1.87825
AC208341.4_FG007	8:96253905-96254996	855	-	0	0	0	0	0	0	0	0	0	0	0	0
AC208341.4_FG008	8:96265428-96267691	807	-	3	2.89114	0.274105	6	4.95922	0.471605	2	1.52194	0.144365	1	1.21547	0.11515
AC208346.3_FG004	3:183576733-183578676	1944	-	411	396.09	12.8238	327	324.024	10.5014	388	295.257	9.56084	205	249.171	8.06507
AC208348.3_FG012	5:216695478-216697052	1575	+	39	37.5852	1.5476	49	48.554	2.00188	31	23.5901	0.971549	33	40.1105	1.65104
AC208358.3_FG005	4:60019724-60024654	1906	-	1	0.963722	0.0344278	3	2.9727	0.098514	19	14.4585	0.478723	0	0	0
AC208406.3_FG004	8:103831393-103831659	267	+	8	7.70978	8.67892	6	5.94539	6.93958	21	15.9804	18.096	5	6.07735	6.70857
AC208411.3_FG013	5:147905575-147907439	756	-	0	0	0	0	0	0	1	0.760971	0.0790209	0	0	0
AC208418.3_FG009	4:219494930-219496508	1155	+	0	0	0	0	0	0	0	0	0	0	0	0
AC208422.3_FG001	2:149005956-149006868	552	-	0	0	0	0	0	0	0	0	0	0	0	0
AC208422.3_FG002	2:149028678-149029641	603	-	0	0	0	0	0	0	0	0	0	0	0	0
AC208423.3_FG002	4:10092613-10094349	927	-	0	0	0	0	0	0	0	0	0	0	0	0
AC208434.3_FG001	1:204366162-204369690	993	-	0	0	0	0	0	0	0	0	0	0	0	0	C3H
AC208434.3_FG007	1:204433981-204435070	972	-	0	0	0	0	0	0	1	0.760971	0.0563934	2	2.43094	0.179974
AC208436.3_FG007	1:45098844-45109608	4330	+	42	39.5126	0.553937	159	156.562	2.23562	112	85.2288	1.20412	111	134.917	1.93525
AC208440.3_FG003	1:227436670-227452453	3617	-	609	586.194	10.2003	616	609.744	10.5846	494	375.879	6.53905	456	553.261	9.52787
AC208445.3_FG001	1:172509257-172509502	246	+	0	0	0	0	0	0	0	0	0	0	0	0
AC208445.3_FG006	1:172558791-172559036	246	+	0	0	0	0	0	0	0	0	0	0	0	0
AC208453.3_FG003	1:146249687-146250489	633	-	0	0	0	0	0	0	0	0	0	0	0	0
AC208454.3_FG002	5:7603580-7604419	840	+	0	0	0	0	0	0	0	0	0	1	1.21547	0.109051
AC208458.3_FG011	4:131752253-131752684	432	-	2	1.92744	0.502035	0	0	0	0	0	0	0	0	0
AC208516.2_FG008	5:188203926-188204342	417	+	0	0	0	0	0	0	0	0	0	0	0	0
AC208521.3_FG002	6:55385154-55395304	2628	+	159	152.268	7.83037	159	156.562	7.80858	422	321.13	14.9388	167	202.983	10.0357
AC208530.3_FG003	1:253003404-253005264	1152	+	0	0	0	0	0	0	0	0	0	0	0	0
AC208539.3_FG002	5:202930664-202931464	801	+	0	0	0	8	7.33625	0.704846	0	0	0	0	0	0
AC208539.3_FG003	5:202936520-202937053	534	+	0	0	0	0	0	0	0	0	0	0	0	0
AC208559.3_FG003	4:125108205-125110893	912	-	11	10.6009	0.853134	9	8.91808	0.719551	16	12.1755	0.980266	6	7.29282	0.586529
AC208564.3_FG004	1:186736360-186737646	384	+	0	0	0	0	0	0	0	0	0	0	0	0
AC208571.4_FG001	1:50628458-50712412	3856	+	236	227.438	7.7029	249	246.734	7.78166	346	263.296	9.7669	139	168.95	5.49478
AC208576.3_FG001	1:63590507-63591874	1368	-	4	2.89125	0.140466	2	0.991461	0.0482434	0	0	0	0	0	0
AC208577.3_FG005	5:174941523-174942072	495	+	24	23.1293	4.6573	14	13.8726	2.81144	0	0	0	0	0	0
AC208579.3_FG001	10:144692132-144695657	1089	-	0	0	0	0	0	0	5	3.80486	0.244105	2	2.43094	0.155828
AC208606.3_FG007	2:111194692-111196748	825	+	0	0	0	0	0	0	0	0	0	0	0	0
AC208610.3_FG010	2:236726546-236727049	504	-	0	0	0	0	0	0	0	0	0	0	0	0
AC208625.3_FG004	10:94943457-94944123	309	-	0	0	0	0	0	0	0	0	0	0	0	0
AC208630.3_FG001	5:49058343-49058885	543	+	0	0	0	0	0	0	0	0	0	0	0	0
AC208641.3_FG009	4:11626864-11629343	780	+	0	0	0	0	0	0	0	0	0	0	0	0
AC208644.2_FG005	1:205149650-205149817	168	+	0	0	0	0	0	0	0	0	0	0	0	0
AC208649.4_FG003	10:19376619-19380010	1053	+	0	0	0	0	0	0	0	0	0	0	0	0
AC208663.3_FG002	2:29926105-29927193	1089	+	0	0	0	0	0	0	0	0	0	0	0	0	NAC
AC208678.3_FG002	1:139449486-139450308	408	-	0	0	0	0	0	0	0	0	0	0	0	0
AC208680.3_FG001	1:96208211-96208840	630	+	0	0	0	2	1.9818	0.269657	5	3.80486	0.515842	0	0	0
AC208702.3_FG007	1:204949444-204949671	228	+	0	0	0	0	0	0	0	0	0	0	0	0
AC208711.3_FG005	6:96189684-96191509	1788	+	0	0	0	0	0	0	7	4.56598	0.162541	7	7.29302	0.259497
AC208724.3_FG001	4:230214450-230217325	798	+	3	2.89117	0.278356	1	0.990898	0.0956961	6	3.82697	0.36864	5	6.07735	0.584667
AC208826.3_FG003	7:41914107-41915154	585	-	0	0	0	0	0	0	0	0	0	0	0	0
AC208826.3_FG004	7:41829770-41830300	531	+	5	4.81861	0.858894	7	6.93629	1.24343	0	0	0	0	0	0
AC208848.3_FG005	3:110524404-110524889	486	-	0	0	0	0	0	0	0	0	0	0	0	0
AC208855.3_FG002	10:39915791-39916033	243	+	0	0	0	14	13.8726	30.9013	0	0	0	2	2.43094	4.96184
AC208860.3_FG002	9:140716307-140719269	861	+	1	0.963722	0.0837033	1	0.990898	0.0863029	27	20.5462	1.78534	14	17.0166	1.47694
AC208892.3_FG005	2:216320371-216325621	3892	+	42	39.5127	0.681192	28	27.7452	0.573835	214	162.848	5.50488	49	59.5581	3.46531
AC208895.3_FG001	3:33251694-33258626	1896	+	0	0	0	0	0	0	0	0	0	0	0	0
AC208895.3_FG004	3:33198291-33204399	1605	+	0	0	0	0	0	0	0	0	0	0	0	0
AC208897.3_FG003	1:27116408-27120653	1590	+	3	2.89117	0.117745	14	13.8726	0.565706	12	9.13166	0.371973	5	6.07735	0.247424
AC208897.3_FG004	1:27121864-27127600	1790	-	11	10.6009	0.376827	20	18.8271	0.670008	7	5.3268	0.189384	25	30.3868	1.07983
AC208905.3_FG004	9:18947410-18947685	276	-	0	0	0	1	0.990898	0.974119	0	0	0	0	0	0
AC208915.3_FG010	3:223452808-223453587	780	+	0	0	0	1	0.990898	0.0987675	0	0	0	0	0	0
AC208916.3_FG003	6:150103861-150104526	666	+	0	0	0	4	3.96359	0.495863	3	2.28291	0.284652	5	6.07735	0.756527
AC208920.3_FG001	4:78255913-78256595	516	+	0	0	0	0	0	0	2	1.52194	0.285185	0	0	0
AC208930.3_FG007	3:129214698-129217288	672	-	14	13.4921	1.65902	12	11.8908	1.46788	7	5.3268	0.655417	3	3.64641	0.447931
AC208974.3_FG001	1:101447078-101449378	618	-	0	0	0	0	0	0	0	0	0	0	0	0
AC209015.3_FG004	6:102323695-102324231	537	-	0	0	0	0	0	0	0	0	0	0	0	0
AC209016.3_FG010	1:297256292-297260320	939	-	0	0	0	0	0	0	0	0	0	0	0	0
AC209029.2_FG002	4:20938296-20941034	879	+	0	0	0	0	0	0	0	0	0	1	1.21547	0.102627
AC209050.3_FG001	6:96391845-96395699	2775	+	0	0	0	0	0	0	0	0	0	0	0	0
AC209050.3_FG003	6:96329344-96330904	1398	+	0	0	0	0	0	0	0	0	0	0	0	0	WRKY
AC209051.3_FG003	5:170765924-170768961	1443	+	0	0	0	0	0	0	0	0	0	0	0	0
AC209062.3_FG002	5:54193943-54194686	744	-	0	0	0	0	0	0	0	0	0	0	0	0
AC209073.3_FG001	8:161316880-161317101	222	-	0	0	0	0	0	0	0	0	0	0	0	0
AC209073.3_FG002	8:161317717-161320784	1203	-	0	0	0	0	0	0	0	0	0	0	0	0
AC209074.3_FG007	8:164924251-164928829	1059	-	0	0	0	0	0	0	0	0	0	0	0	0
AC209080.3_FG004	3:179374734-179380428	1023	-	9	8.6735	0.601844	13	12.8817	0.895829	76	57.8338	4.01448	44	53.4807	3.70891
AC209093.3_FG006	3:190768577-190771798	726	-	0	0	0	0	0	0	0	0	0	0	0	0
AC209168.3_FG007	5:189915062-189915517	456	-	0	0	0	0	0	0	0	0	0	1	1.21547	0.284215
AC209169.3_FG007	2:2419124-2419414	291	+	1	0.963722	0.731633	1	0.990898	0.770895	0	0	0	0	0	0
AC209177.3_FG001	5:75956269-75956640	372	-	3	2.89117	1.04527	4	3.96359	1.44972	8	6.08777	2.20514	1	1.21547	0.437783
AC209206.3_FG004	10:137576828-137577532	705	+	0	0	0	0	0	0	0	0	0	0	0	0
AC209206.3_FG011	10:137479572-137488263	4032	+	424	408.618	6.58817	513	508.331	8.18662	645	490.827	7.85662	423	514.144	8.19522
AC209206.3_FG014	10:137458157-137460710	1641	-	713	687.135	29.0088	391	386.45	16.6978	4289	3263.8	131.422	410	498.342	20.9396
AC209208.3_FG001	5:193306800-193319884	6773	-	599	576.406	5.94138	367	363.307	3.96409	614	467.107	4.33022	447	542.935	6.20075
AC209208.3_FG002	5:193306271-193309603	1212	+	3626	3494.35	254.861	2435	2412.19	177.794	5944	4522.58	322.076	2127	2584.47	188.973
AC209208.3_FG003	5:193299213-193301582	2370	+	4	3.85489	0.100107	18	17.8362	0.463568	5	3.80486	0.098821	3	3.64641	0.0946733
AC209208.3_FG004	5:193282803-193284461	1602	-	0	0	0	0	0	0	0	0	0	0	0	0
AC209208.3_FG005	5:193233378-193240337	1426	-	356	342.122	27.6998	254	250.697	18.7081	593	450.495	33.0385	262	318.453	24.2595
AC209212.3_FG005	1:299683657-299686317	2661	-	0	0	0	1	0.490314	0.0112248	0	0	0	0	0	0
AC209213.4_FG002	1:106121460-106125866	3472	+	125	119.983	4.08722	153	151.088	4.02842	243	184.861	5.24653	164	198.667	5.53731
AC209215.4_FG004	1:99994149-100002247	1482	-	0	0	0	0	0	0	1	0.760971	0.0336456	0	0	0
AC209215.4_FG006	1:100006308-100008129	342	+	1	0.963722	0.432289	0	0	0	1	0.760971	0.342146	1	1.21547	0.542173
AC209242.3_FG003	4:232129726-232134496	1721	-	556	535.83	19.9209	443	437.977	16.3881	695	528.875	19.6661	336	408.398	15.284
AC209257.4_FG003	6:153224357-153228531	3851	+	14	13.1246	0.201914	8	7.08727	0.109087	92	69.6928	1.07227	39	46.224	0.711039
AC209257.4_FG004	6:153232840-153233260	291	+	0	0	0	0	0	0	5	3.80486	2.89995	0	0	0
AC209257.4_FG006	6:153233970-153236020	618	+	4	3.85489	0.537898	20	19.818	2.77771	23	17.5023	2.444	7	8.50829	1.1859	ERF
AC209257.4_FG008	6:153242562-153243215	654	+	65	61.7802	7.90981	45	43.6638	5.61329	62	46.8161	5.99796	21	24.7723	3.16839
AC209332.3_FG011	5:21027086-21029945	1593	-	0	0	0	2	0.991429	0.040341	0	0	0	2	1.51031	0.0613546
AC209356.4_FG001	4:235888891-235889255	267	+	0	0	0	0	0	0	64	48.7022	55.1498	0	0	0
AC209364.3_FG004	3:225864555-225867272	2718	+	2	0.963832	0.0215463	5	3.96365	0.08867	5	3.80486	0.0850669	9	10.9392	0.244501
AC209364.3_FG007	3:225778033-225778584	552	+	3	2.89117	0.482995	2	1.9818	0.332852	0	0	0	0	0	0
AC209364.3_FG009	3:225759509-225760204	696	-	13	12.5284	1.46327	16	15.8544	1.85866	36	27.395	3.20159	6	7.29282	0.850982
AC209374.4_FG002	5:196279079-196295855	3050	-	370	355.614	13.8001	350	346.814	12.9776	466	354.613	13.9071	247	300.221	13.1117
AC209377.3_FG003	3:137530090-137530581	492	-	2	1.92744	0.392348	7	6.93629	1.42118	12	9.13166	1.86081	2	2.43094	0.494036
AC209381.3_FG002	3:153638346-153639176	831	-	0	0	0	0	0	0	0	0	0	0	0	0
AC209381.3_FG007	3:153759889-153760689	801	-	0	0	0	0	0	0	0	0	0	0	0	0
AC209438.4_FG002	1:58610125-58610701	267	+	0	0	0	0	0	0	0	0	0	0	0	0
AC209460.3_FG002	1:54821254-54850765	2525	+	1327	1277.9	58.0339	1172	1161.33	46.2151	1519	1155.91	61.0987	869	1056.24	50.2664
AC209463.4_FG013	5:216505297-216506334	1038	-	6	5.78233	0.393895	6	5.94539	0.405885	1	0.760971	0.0518562	0	0	0
AC209624.2_FG001	2:83169346-83192383	3563	+	35	32.7665	1.2104	55	53.5086	1.54147	145	110.341	2.88851	24	29.1712	0.839397
AC209626.2_FG013	1:17884404-17885816	707	+	125	120.465	34.5472	87	86.2082	24.5157	101	76.8581	19.5541	89	108.177	29.7991
AC209629.2_FG003	6:118752439-118752933	495	-	0	0	0	0	0	0	0	0	0	0	0	0
AC209629.2_FG007	6:118703532-118704951	981	+	0	0	0	0	0	0	0	0	0	0	0	0
AC209636.2_FG003	6:146567633-146568712	1080	+	0	0	0	8	7.92718	0.514776	1	0.760971	0.0493305	4	4.86188	0.314905
AC209647.2_FG001	8:53118786-53119277	492	-	0	0	0	0	0	0	0	0	0	0	0	0
AC209647.2_FG002	8:53111205-53111501	297	-	0	0	0	1	0.990898	0.711506	0	0	0	0	0	0
AC209651.2_FG001	9:32510646-32511143	498	-	1	0.963722	0.191979	0	0	0	0	0	0	2	2.43094	0.483489
AC209664.3_FG002	9:4651553-4654530	1506	+	347	334.412	14.5069	162	160.525	6.97333	507	385.812	16.7405	141	171.381	7.43203
AC209675.3_FG001	1:36693699-36693953	255	+	0	0	0	1	0.990898	1.53343	1	0.760971	1.13456	0	0	0
AC209697.3_FG005	9:45736675-45737184	510	-	3	2.89117	0.55232	0	0	0	0	0	0	0	0	0
AC209698.3_FG004	1:195144976-195145377	402	+	0	0	0	0	0	0	0	0	0	0	0	0
AC209704.3_FG003	2:47856951-47858091	948	+	0	0	0	0	0	0	0	0	0	0	0	0
AC209705.3_FG004	9:70955800-71000805	4744	-	866	833.62	15.0763	565	559.858	10.1994	787	598.885	13.0512	514	623.536	12.2563
AC209710.4_FG002	7:27120843-27122017	474	-	0	0	0	0	0	0	0	0	0	0	0	0
AC209718.1_FG009	3:5565724-5567649	1926	+	0	0	0	0	0	0	0	0	0	0	0	0
AC209723.3_FG003	7:79257319-79258143	825	+	0	0	0	1	0.990898	0.0914312	0	0	0	1	1.21547	0.111741
AC209723.3_FG004	7:79207720-79211150	882	+	0	0	0	0	0	0	0	0	0	0	0	0
AC209729.3_FG003	3:219872008-219874983	2913	+	2	1.92745	0.0399708	3	1.98302	0.0411504	0	0	0	2	1.21601	0.0252131
AC209732.3_FG001	4:85394515-85401130	1026	-	0	0	0	0	0	0	1	0.760971	0.052626	1	1.21547	0.0839808
AC209734.3_FG005	6:136955292-136955672	381	-	0	0	0	0	0	0	0	0	0	0	0	0
AC209737.3_FG006	8:166574701-166575351	651	+	0	0	0	0	0	0	0	0	0	0	0	0
AC209738.3_FG005	3:219104042-219104893	852	-	0	0	0	4	3.96359	0.350121	4	3.04389	0.268247	3	3.64641	0.320971
AC209739.3_FG003	2:111316608-111317684	1077	-	1	0.113371	0.00737251	1	0.481004	0.0313447	1	0.12306	0.0080053	1	0.121712	0.00791079
AC209744.3_FG001	3:130262980-130263588	528	+	0	0	0	0	0	0	0	0	0	0	0	0
AC209755.3_FG001	3:212466502-212467342	783	+	0	0	0	0	0	0	0	0	0	0	0	0
AC209768.3_FG005	2:233751410-233752909	1500	+	0	0	0	2	1.9818	0.0864938	0	0	0	0	0	0
AC209768.3_FG016	2:233589788-233590231	444	-	0	0	0	1	0.000490969	0.000122071	0	0	0	1	0.000358705	8.83092e-05
AC209778.3_FG002	9:126526475-126527004	444	-	0	0	0	0	0	0	0	0	0	0	0	0
AC209780.2_FG003	3:88431495-88432115	621	+	1	0.963722	0.133475	1	0.990898	0.137848	0	0	0	0	0	0
AC209784.3_FG007	3:181108343-181111529	1947	-	563	542.576	17.5359	929	920.544	29.7825	662	503.763	16.2843	483	587.072	18.9692
AC209784.3_FG011	3:180974800-180977597	2049	+	8	6.88	0.209977	0	0	0	1	0.00283893	8.66578e-05	8	9.47406	0.289078	Trihelix
[truncated: 39,537 more rows]
