# Supplementary material for: Transcriptome Dynamics during Maize Endosperm Development
Source: PLoS One. 2016 Oct 3;11(10):e0163814. doi: 10.1371/journal.pone.0163814 (PMC5047526; doi:10.1371/journal.pone.0163814)
Supplement: S11 Table — (XLS) [file pone.0163814.s020.xls]

## Sheet:  GO annotation of special genes
Table S11. Functional annotations of specific genes at 5 DAP
GO_acc	term_type	Term	queryitem	querytotal	bgitem	bgtotal	pvalue	FDR	entries
GO:0045449	P	regulation of transcription	15	114	3352	39203	0.063	1	// AC177924.2_FG001 // GRMZM2G077436 // GRMZM2G018485 // GRMZM5G889719 // GRMZM2G069630 // GRMZM2G021475 // GRMZM2G315506 // GRMZM2G113078 // GRMZM2G061052 // GRMZM2G113098 // GRMZM2G532534 // GRMZM2G582044 // GRMZM2G066057 // GRMZM2G385818 // GRMZM2G550861
GO:0019219	P	regulation of nucleobase, nucleoside, nucleotide and nucleic acid metabolic process	15	114	3370	39203	0.065	1	// AC177924.2_FG001 // GRMZM2G077436 // GRMZM2G018485 // GRMZM5G889719 // GRMZM2G069630 // GRMZM2G021475 // GRMZM2G315506 // GRMZM2G113078 // GRMZM2G061052 // GRMZM2G113098 // GRMZM2G532534 // GRMZM2G582044 // GRMZM2G066057 // GRMZM2G385818 // GRMZM2G550861
GO:0051171	P	regulation of nitrogen compound metabolic process	15	114	3370	39203	0.065	1	// AC177924.2_FG001 // GRMZM2G077436 // GRMZM2G018485 // GRMZM5G889719 // GRMZM2G069630 // GRMZM2G021475 // GRMZM2G315506 // GRMZM2G113078 // GRMZM2G061052 // GRMZM2G113098 // GRMZM2G532534 // GRMZM2G582044 // GRMZM2G066057 // GRMZM2G385818 // GRMZM2G550861
GO:0031326	P	regulation of cellular biosynthetic process	15	114	3393	39203	0.068	1	// AC177924.2_FG001 // GRMZM2G077436 // GRMZM2G018485 // GRMZM5G889719 // GRMZM2G069630 // GRMZM2G021475 // GRMZM2G315506 // GRMZM2G113078 // GRMZM2G061052 // GRMZM2G113098 // GRMZM2G532534 // GRMZM2G582044 // GRMZM2G066057 // GRMZM2G385818 // GRMZM2G550861
GO:0009889	P	regulation of biosynthetic process	15	114	3393	39203	0.068	1	// AC177924.2_FG001 // GRMZM2G077436 // GRMZM2G018485 // GRMZM5G889719 // GRMZM2G069630 // GRMZM2G021475 // GRMZM2G315506 // GRMZM2G113078 // GRMZM2G061052 // GRMZM2G113098 // GRMZM2G532534 // GRMZM2G582044 // GRMZM2G066057 // GRMZM2G385818 // GRMZM2G550861
GO:0010556	P	regulation of macromolecule biosynthetic process	15	114	3393	39203	0.068	1	// AC177924.2_FG001 // GRMZM2G077436 // GRMZM2G018485 // GRMZM5G889719 // GRMZM2G069630 // GRMZM2G021475 // GRMZM2G315506 // GRMZM2G113078 // GRMZM2G061052 // GRMZM2G113098 // GRMZM2G532534 // GRMZM2G582044 // GRMZM2G066057 // GRMZM2G385818 // GRMZM2G550861
GO:0050794	P	regulation of cellular process	18	114	4274	39203	0.069	1	// AC177924.2_FG001 // GRMZM2G077436 // GRMZM2G018485 // GRMZM2G177050 // GRMZM5G889719 // GRMZM2G069630 // GRMZM2G021475 // GRMZM2G395535 // GRMZM2G315506 // GRMZM2G113078 // GRMZM2G061052 // GRMZM2G113098 // GRMZM2G532534 // GRMZM2G075253 // GRMZM2G582044 // GRMZM2G066057 // GRMZM2G385818 // GRMZM2G550861
GO:0010468	P	regulation of gene expression	15	114	3419	39203	0.072	1	// AC177924.2_FG001 // GRMZM2G077436 // GRMZM2G018485 // GRMZM5G889719 // GRMZM2G069630 // GRMZM2G021475 // GRMZM2G315506 // GRMZM2G113078 // GRMZM2G061052 // GRMZM2G113098 // GRMZM2G532534 // GRMZM2G582044 // GRMZM2G066057 // GRMZM2G385818 // GRMZM2G550861
GO:0031323	P	regulation of cellular metabolic process	15	114	3439	39203	0.074	1	// AC177924.2_FG001 // GRMZM2G077436 // GRMZM2G018485 // GRMZM5G889719 // GRMZM2G069630 // GRMZM2G021475 // GRMZM2G315506 // GRMZM2G113078 // GRMZM2G061052 // GRMZM2G113098 // GRMZM2G532534 // GRMZM2G582044 // GRMZM2G066057 // GRMZM2G385818 // GRMZM2G550861
GO:0065007	P	biological regulation	24	114	6272	39203	0.093	1	// GRMZM2G077436 // GRMZM2G069630 // GRMZM2G395535 // GRMZM2G532534 // GRMZM2G002053 // GRMZM2G075253 // AC177924.2_FG001 // GRMZM2G018485 // GRMZM2G177050 // GRMZM2G021475 // GRMZM2G113078 // GRMZM2G456960 // GRMZM2G582044 // GRMZM2G550861 // GRMZM2G127690 // GRMZM2G113098 // GRMZM2G066057 // GRMZM2G703850 // GRMZM5G889719 // GRMZM2G311165 // GRMZM2G315506 // GRMZM2G135165 // GRMZM2G061052 // GR…
GO:0080090	P	regulation of primary metabolic process	15	114	3595	39203	0.099	1	// AC177924.2_FG001 // GRMZM2G077436 // GRMZM2G018485 // GRMZM5G889719 // GRMZM2G069630 // GRMZM2G021475 // GRMZM2G315506 // GRMZM2G113078 // GRMZM2G061052 // GRMZM2G113098 // GRMZM2G532534 // GRMZM2G582044 // GRMZM2G066057 // GRMZM2G385818 // GRMZM2G550861
GO:0050789	P	regulation of biological process	18	114	4504	39203	0.1	1	// AC177924.2_FG001 // GRMZM2G077436 // GRMZM2G018485 // GRMZM2G177050 // GRMZM5G889719 // GRMZM2G069630 // GRMZM2G021475 // GRMZM2G395535 // GRMZM2G315506 // GRMZM2G113078 // GRMZM2G061052 // GRMZM2G113098 // GRMZM2G532534 // GRMZM2G075253 // GRMZM2G582044 // GRMZM2G066057 // GRMZM2G385818 // GRMZM2G550861
GO:0019222	P	regulation of metabolic process	15	114	3667	39203	0.11	1	// AC177924.2_FG001 // GRMZM2G077436 // GRMZM2G018485 // GRMZM5G889719 // GRMZM2G069630 // GRMZM2G021475 // GRMZM2G315506 // GRMZM2G113078 // GRMZM2G061052 // GRMZM2G113098 // GRMZM2G532534 // GRMZM2G582044 // GRMZM2G066057 // GRMZM2G385818 // GRMZM2G550861
GO:0060255	P	regulation of macromolecule metabolic process	15	114	3632	39203	0.11	1	// AC177924.2_FG001 // GRMZM2G077436 // GRMZM2G018485 // GRMZM5G889719 // GRMZM2G069630 // GRMZM2G021475 // GRMZM2G315506 // GRMZM2G113078 // GRMZM2G061052 // GRMZM2G113098 // GRMZM2G532534 // GRMZM2G582044 // GRMZM2G066057 // GRMZM2G385818 // GRMZM2G550861
GO:0009058	P	biosynthetic process	29	114	7998	39203	0.11	1	// GRMZM2G429118 // GRMZM2G077436 // GRMZM2G142834 // GRMZM2G069630 // GRMZM2G532534 // GRMZM2G022837 // AC177924.2_FG001 // GRMZM2G018485 // GRMZM2G307892 // GRMZM2G113078 // GRMZM2G460864 // GRMZM2G143373 // GRMZM2G582044 // GRMZM2G103972 // GRMZM2G550861 // GRMZM2G114642 // GRMZM2G175882 // GRMZM2G012405 // GRMZM2G078472 // GRMZM2G113098 // GRMZM2G066057 // GRMZM2G141320 // GRMZM5G889719 // GR…
GO:0051252	P	regulation of RNA metabolic process	10	114	2211	39203	0.11	1	// GRMZM2G077436 // GRMZM2G018485 // GRMZM5G889719 // GRMZM2G021475 // GRMZM2G315506 // GRMZM2G113078 // GRMZM2G113098 // GRMZM2G532534 // GRMZM2G582044 // GRMZM2G385818
GO:0006355	P	regulation of transcription, DNA-dependent	10	114	2208	39203	0.11	1	// GRMZM2G077436 // GRMZM2G018485 // GRMZM5G889719 // GRMZM2G021475 // GRMZM2G315506 // GRMZM2G113078 // GRMZM2G113098 // GRMZM2G532534 // GRMZM2G582044 // GRMZM2G385818
GO:0065003	P	macromolecular complex assembly	5	114	882	39203	0.12	1	// GRMZM2G005659 // GRMZM2G013524 // GRMZM2G077436 // GRMZM2G473356 // GRMZM2G008865
GO:0006350	P	transcription	15	114	3730	39203	0.12	1	// AC177924.2_FG001 // GRMZM2G077436 // GRMZM2G018485 // GRMZM5G889719 // GRMZM2G069630 // GRMZM2G021475 // GRMZM2G315506 // GRMZM2G113078 // GRMZM2G061052 // GRMZM2G113098 // GRMZM2G532534 // GRMZM2G582044 // GRMZM2G066057 // GRMZM2G385818 // GRMZM2G550861
GO:0022607	P	cellular component assembly	5	114	909	39203	0.13	1	// GRMZM2G005659 // GRMZM2G013524 // GRMZM2G077436 // GRMZM2G473356 // GRMZM2G008865
GO:0043933	P	macromolecular complex subunit organization	5	114	929	39203	0.14	1	// GRMZM2G005659 // GRMZM2G013524 // GRMZM2G077436 // GRMZM2G473356 // GRMZM2G008865
GO:0009987	P	cellular process	60	114	18476	39203	0.14	1	// GRMZM2G429118 // GRMZM2G077436 // GRMZM2G142834 // GRMZM2G069630 // GRMZM2G377855 // GRMZM2G395535 // GRMZM2G473356 // GRMZM2G532534 // GRMZM2G005659 // GRMZM2G075253 // GRMZM2G008865 // AC177924.2_FG001 // GRMZM2G018485 // GRMZM2G177050 // GRMZM2G322728 // GRMZM5G810943 // GRMZM2G307892 // GRMZM2G045421 // GRMZM2G081585 // GRMZM5G827496 // GRMZM2G113078 // GRMZM2G146315 // GRMZM2G013524 // GR…
GO:0044249	P	cellular biosynthetic process	27	114	7619	39203	0.15	1	// GRMZM2G077436 // GRMZM2G142834 // GRMZM2G069630 // GRMZM2G532534 // AC177924.2_FG001 // GRMZM2G018485 // GRMZM2G307892 // GRMZM2G113078 // GRMZM2G460864 // GRMZM2G143373 // GRMZM2G582044 // GRMZM2G103972 // GRMZM2G550861 // GRMZM2G114642 // GRMZM2G175882 // GRMZM2G012405 // GRMZM2G078472 // GRMZM2G113098 // GRMZM2G066057 // GRMZM2G141320 // GRMZM5G889719 // GRMZM2G315506 // GRMZM2G135165 // GR…
GO:0032774	P	RNA biosynthetic process	10	114	2364	39203	0.15	1	// GRMZM2G077436 // GRMZM2G018485 // GRMZM5G889719 // GRMZM2G021475 // GRMZM2G315506 // GRMZM2G113078 // GRMZM2G113098 // GRMZM2G532534 // GRMZM2G582044 // GRMZM2G385818
GO:0006351	P	transcription, DNA-dependent	10	114	2362	39203	0.15	1	// GRMZM2G077436 // GRMZM2G018485 // GRMZM5G889719 // GRMZM2G021475 // GRMZM2G315506 // GRMZM2G113078 // GRMZM2G113098 // GRMZM2G532534 // GRMZM2G582044 // GRMZM2G385818
GO:0005975	P	carbohydrate metabolic process	8	114	1828	39203	0.16	1	// GRMZM2G429118 // GRMZM2G078566 // GRMZM2G348602 // GRMZM2G335111 // GRMZM2G145715 // GRMZM2G460864 // GRMZM2G074462 // GRMZM2G103972
GO:0016043	P	cellular component organization	6	114	1290	39203	0.17	1	// GRMZM2G077436 // GRMZM5G810943 // GRMZM2G473356 // GRMZM2G013524 // GRMZM2G005659 // GRMZM2G008865
GO:0044085	P	cellular component biogenesis	5	114	1037	39203	0.19	1	// GRMZM2G005659 // GRMZM2G013524 // GRMZM2G077436 // GRMZM2G473356 // GRMZM2G008865
GO:0034645	P	cellular macromolecule biosynthetic process	21	114	6057	39203	0.22	1	// AC177924.2_FG001 // GRMZM2G175882 // GRMZM2G018485 // GRMZM2G066057 // GRMZM5G889719 // GRMZM2G069630 // GRMZM2G307892 // GRMZM2G142834 // GRMZM2G077436 // GRMZM2G315506 // GRMZM2G113078 // GRMZM2G135165 // GRMZM2G061052 // GRMZM2G113098 // GRMZM2G532534 // GRMZM2G460864 // GRMZM2G582044 // GRMZM2G103972 // GRMZM2G385818 // GRMZM2G550861 // GRMZM2G021475
GO:0009059	P	macromolecule biosynthetic process	21	114	6064	39203	0.23	1	// AC177924.2_FG001 // GRMZM2G175882 // GRMZM2G018485 // GRMZM2G066057 // GRMZM5G889719 // GRMZM2G069630 // GRMZM2G307892 // GRMZM2G142834 // GRMZM2G077436 // GRMZM2G315506 // GRMZM2G113078 // GRMZM2G135165 // GRMZM2G061052 // GRMZM2G113098 // GRMZM2G532534 // GRMZM2G460864 // GRMZM2G582044 // GRMZM2G103972 // GRMZM2G385818 // GRMZM2G550861 // GRMZM2G021475
GO:0042592	P	homeostatic process	8	114	2047	39203	0.25	1	// GRMZM2G018485 // GRMZM2G127690 // GRMZM2G395535 // GRMZM2G311165 // GRMZM2G135165 // GRMZM2G456960 // GRMZM2G002053 // GRMZM2G703850
GO:0065008	P	regulation of biological quality	8	114	2139	39203	0.28	1	// GRMZM2G018485 // GRMZM2G127690 // GRMZM2G395535 // GRMZM2G311165 // GRMZM2G135165 // GRMZM2G456960 // GRMZM2G002053 // GRMZM2G703850
GO:0010467	P	gene expression	20	114	6042	39203	0.3	1	// AC177924.2_FG001 // GRMZM2G175882 // GRMZM2G018485 // GRMZM5G889719 // GRMZM2G069630 // GRMZM2G307892 // GRMZM2G142834 // GRMZM2G077436 // GRMZM2G315506 // GRMZM2G113078 // GRMZM2G135165 // GRMZM2G061052 // GRMZM2G113098 // GRMZM2G532534 // GRMZM2G460864 // GRMZM2G582044 // GRMZM2G066057 // GRMZM2G385818 // GRMZM2G550861 // GRMZM2G021475
GO:0016070	P	RNA metabolic process	11	114	3121	39203	0.3	1	// GRMZM2G077436 // GRMZM2G018485 // GRMZM5G889719 // GRMZM2G021475 // GRMZM2G315506 // GRMZM2G113078 // GRMZM2G113098 // GRMZM2G532534 // GRMZM2G460864 // GRMZM2G582044 // GRMZM2G385818
GO:0006412	P	translation	7	114	1871	39203	0.3	1	// GRMZM2G175882 // GRMZM2G018485 // GRMZM2G307892 // GRMZM2G135165 // GRMZM2G142834 // GRMZM2G460864 // GRMZM2G385818
GO:0043687	P	post-translational protein modification	10	114	2929	39203	0.35	1	// GRMZM5G874665 // GRMZM2G177050 // GRMZM2G322728 // GRMZM2G127690 // GRMZM2G418289 // GRMZM2G416791 // GRMZM2G146315 // GRMZM2G179268 // GRMZM2G150489 // GRMZM2G340224
GO:0032501	P	multicellular organismal process	7	114	1983	39203	0.36	1	// GRMZM2G018485 // GRMZM2G322728 // GRMZM2G127690 // GRMZM2G135165 // GRMZM2G456960 // GRMZM2G002053 // GRMZM2G703850
GO:0023052	P	signaling	6	114	1673	39203	0.36	1	// GRMZM2G177050 // GRMZM2G322728 // GRMZM2G113098 // GRMZM2G075253 // GRMZM2G173710 // GRMZM2G149201
GO:0006139	P	nucleobase, nucleoside, nucleotide and nucleic acid metabolic process	19	114	5979	39203	0.38	1	// AC177924.2_FG001 // GRMZM2G077436 // GRMZM2G018485 // GRMZM5G889719 // GRMZM2G069630 // GRMZM2G021475 // GRMZM2G315506 // GRMZM2G113078 // GRMZM2G012405 // GRMZM2G061052 // GRMZM2G113098 // GRMZM2G532534 // GRMZM2G145715 // GRMZM2G460864 // GRMZM2G042181 // GRMZM2G582044 // GRMZM2G066057 // GRMZM2G385818 // GRMZM2G550861
GO:0006468	P	protein amino acid phosphorylation	8	114	2387	39203	0.39	1	// GRMZM5G874665 // GRMZM2G177050 // GRMZM2G322728 // GRMZM2G418289 // GRMZM2G416791 // GRMZM2G146315 // GRMZM2G179268 // GRMZM2G340224
GO:0044237	P	cellular metabolic process	44	114	14490	39203	0.39	1	// GRMZM2G429118 // GRMZM2G077436 // GRMZM2G142834 // GRMZM2G069630 // GRMZM2G377855 // GRMZM2G532534 // AC177924.2_FG001 // GRMZM2G018485 // GRMZM2G177050 // GRMZM2G322728 // GRMZM2G307892 // GRMZM2G081585 // GRMZM2G113078 // GRMZM2G146315 // GRMZM2G145715 // GRMZM2G460864 // GRMZM2G143373 // GRMZM2G582044 // GRMZM2G103972 // GRMZM2G550861 // GRMZM2G114642 // GRMZM2G175882 // GRMZM5G874665 // GR…
GO:0050826	P	response to freezing	6	114	1758	39203	0.4	1	// GRMZM2G018485 // GRMZM2G127690 // GRMZM2G135165 // GRMZM2G456960 // GRMZM2G002053 // GRMZM2G703850
GO:0042309	P	homoiothermy	6	114	1758	39203	0.4	1	// GRMZM2G018485 // GRMZM2G127690 // GRMZM2G135165 // GRMZM2G456960 // GRMZM2G002053 // GRMZM2G703850
GO:0009409	P	response to cold	6	114	1758	39203	0.4	1	// GRMZM2G018485 // GRMZM2G127690 // GRMZM2G135165 // GRMZM2G456960 // GRMZM2G002053 // GRMZM2G703850
GO:0001659	P	temperature homeostasis	6	114	1758	39203	0.4	1	// GRMZM2G018485 // GRMZM2G127690 // GRMZM2G135165 // GRMZM2G456960 // GRMZM2G002053 // GRMZM2G703850
GO:0048871	P	multicellular organismal homeostasis	6	114	1758	39203	0.4	1	// GRMZM2G018485 // GRMZM2G127690 // GRMZM2G135165 // GRMZM2G456960 // GRMZM2G002053 // GRMZM2G703850
GO:0009266	P	response to temperature stimulus	6	114	1765	39203	0.41	1	// GRMZM2G018485 // GRMZM2G127690 // GRMZM2G135165 // GRMZM2G456960 // GRMZM2G002053 // GRMZM2G703850
GO:0006464	P	protein modification process	10	114	3113	39203	0.42	1	// GRMZM5G874665 // GRMZM2G177050 // GRMZM2G322728 // GRMZM2G127690 // GRMZM2G418289 // GRMZM2G416791 // GRMZM2G146315 // GRMZM2G179268 // GRMZM2G150489 // GRMZM2G340224
GO:0044267	P	cellular protein metabolic process	18	114	5860	39203	0.44	1	// GRMZM2G127690 // GRMZM2G175882 // GRMZM2G018485 // GRMZM5G874665 // GRMZM2G177050 // GRMZM2G322728 // GRMZM2G307892 // GRMZM2G418289 // GRMZM2G146315 // GRMZM2G416791 // GRMZM2G135165 // GRMZM2G142834 // GRMZM2G460864 // GRMZM2G179268 // GRMZM2G385818 // GRMZM2G150489 // GRMZM2G029079 // GRMZM2G340224
GO:0044260	P	cellular macromolecule metabolic process	34	114	11296	39203	0.44	1	// GRMZM2G077436 // GRMZM2G142834 // GRMZM2G069630 // GRMZM2G532534 // AC177924.2_FG001 // GRMZM2G018485 // GRMZM2G177050 // GRMZM2G322728 // GRMZM2G307892 // GRMZM2G113078 // GRMZM2G146315 // GRMZM2G145715 // GRMZM2G460864 // GRMZM2G582044 // GRMZM2G103972 // GRMZM2G550861 // GRMZM2G175882 // GRMZM5G874665 // GRMZM2G127690 // GRMZM2G416791 // GRMZM2G113098 // GRMZM2G179268 // GRMZM2G066057 // GR…
GO:0006807	P	nitrogen compound metabolic process	21	114	6937	39203	0.46	1	// AC177924.2_FG001 // GRMZM2G077436 // GRMZM2G018485 // GRMZM5G889719 // GRMZM2G069630 // GRMZM2G021475 // GRMZM2G315506 // GRMZM2G078472 // GRMZM2G113078 // GRMZM2G012405 // GRMZM2G061052 // GRMZM2G113098 // GRMZM2G532534 // GRMZM2G145715 // GRMZM2G460864 // GRMZM2G042181 // GRMZM2G582044 // GRMZM2G066057 // GRMZM2G385818 // GRMZM2G550861 // GRMZM2G023214
GO:0009628	P	response to abiotic stimulus	6	114	1856	39203	0.46	1	// GRMZM2G018485 // GRMZM2G127690 // GRMZM2G135165 // GRMZM2G456960 // GRMZM2G002053 // GRMZM2G703850
GO:0043412	P	macromolecule modification	10	114	3252	39203	0.48	1	// GRMZM5G874665 // GRMZM2G177050 // GRMZM2G322728 // GRMZM2G127690 // GRMZM2G418289 // GRMZM2G416791 // GRMZM2G146315 // GRMZM2G179268 // GRMZM2G150489 // GRMZM2G340224
GO:0044281	P	small molecule metabolic process	8	114	2730	39203	0.54	1	// GRMZM2G114642 // GRMZM2G012405 // GRMZM2G078472 // GRMZM2G454789 // GRMZM2G023214 // GRMZM2G145715 // GRMZM2G460864 // GRMZM2G143373
GO:0050896	P	response to stimulus	10	114	3421	39203	0.54	1	// GRMZM2G018485 // GRMZM2G108523 // GRMZM2G075594 // GRMZM2G127690 // GRMZM2G456960 // GRMZM2G472403 // GRMZM2G135165 // GRMZM2G002053 // GRMZM2G042181 // GRMZM2G703850
GO:0006950	P	response to stress	9	114	3059	39203	0.54	1	// GRMZM2G018485 // GRMZM2G108523 // GRMZM2G127690 // GRMZM2G472403 // GRMZM2G135165 // GRMZM2G456960 // GRMZM2G002053 // GRMZM2G703850 // GRMZM2G042181
GO:0016310	P	phosphorylation	8	114	2743	39203	0.55	1	// GRMZM5G874665 // GRMZM2G177050 // GRMZM2G322728 // GRMZM2G418289 // GRMZM2G416791 // GRMZM2G146315 // GRMZM2G179268 // GRMZM2G340224
GO:0044238	P	primary metabolic process	45	114	15885	39203	0.62	1	// GRMZM2G429118 // GRMZM2G077436 // GRMZM2G142834 // GRMZM2G069630 // GRMZM2G078566 // GRMZM2G532534 // GRMZM2G074462 // AC177924.2_FG001 // GRMZM2G018485 // GRMZM2G177050 // GRMZM2G322728 // GRMZM2G307892 // GRMZM2G348602 // GRMZM2G113078 // GRMZM2G146315 // GRMZM2G145715 // GRMZM2G460864 // GRMZM2G582044 // GRMZM2G103972 // GRMZM2G550861 // GRMZM2G023214 // GRMZM2G114642 // GRMZM2G175882 // GR…
GO:0006796	P	phosphate metabolic process	8	114	2994	39203	0.65	1	// GRMZM5G874665 // GRMZM2G177050 // GRMZM2G322728 // GRMZM2G418289 // GRMZM2G416791 // GRMZM2G146315 // GRMZM2G179268 // GRMZM2G340224
GO:0006793	P	phosphorus metabolic process	8	114	2995	39203	0.65	1	// GRMZM5G874665 // GRMZM2G177050 // GRMZM2G322728 // GRMZM2G418289 // GRMZM2G416791 // GRMZM2G146315 // GRMZM2G179268 // GRMZM2G340224
GO:0043170	P	macromolecule metabolic process	35	114	12696	39203	0.68	1	// GRMZM2G077436 // GRMZM2G142834 // GRMZM2G069630 // GRMZM2G532534 // AC177924.2_FG001 // GRMZM2G018485 // GRMZM2G177050 // GRMZM2G322728 // GRMZM2G307892 // GRMZM2G113078 // GRMZM2G146315 // GRMZM2G145715 // GRMZM2G460864 // GRMZM2G582044 // GRMZM2G103972 // GRMZM2G550861 // GRMZM2G175882 // GRMZM5G874665 // GRMZM2G127690 // GRMZM2G416791 // GRMZM2G113098 // GRMZM2G179268 // GRMZM2G066057 // GR…
GO:0055114	P	oxidation reduction	7	114	2743	39203	0.69	1	// GRMZM2G114642 // AC193500.3_FG003 // GRMZM2G141320 // GRMZM2G081585 // GRMZM2G143373 // GRMZM2G145715 // GRMZM2G377563
GO:0019538	P	protein metabolic process	19	114	7175	39203	0.71	1	// GRMZM2G127690 // GRMZM2G175882 // GRMZM2G018485 // GRMZM5G874665 // GRMZM2G177050 // GRMZM2G322728 // GRMZM2G124684 // GRMZM2G307892 // GRMZM2G418289 // GRMZM2G146315 // GRMZM2G416791 // GRMZM2G135165 // GRMZM2G142834 // GRMZM2G460864 // GRMZM2G179268 // GRMZM2G385818 // GRMZM2G150489 // GRMZM2G029079 // GRMZM2G340224
GO:0008152	P	metabolic process	56	114	20231	39203	0.73	1	// GRMZM2G429118 // GRMZM2G077436 // GRMZM2G142834 // GRMZM2G047910 // GRMZM2G069630 // GRMZM2G377855 // GRMZM2G078566 // GRMZM2G457929 // GRMZM2G532534 // GRMZM2G074462 // GRMZM2G022837 // AC177924.2_FG001 // AC193500.3_FG003 // GRMZM2G018485 // GRMZM2G177050 // GRMZM2G113078 // GRMZM2G307892 // GRMZM2G081585 // GRMZM2G348602 // GRMZM2G143373 // GRMZM5G815665 // GRMZM2G146315 // GRMZM2G145715 //…
GO:0006810	P	transport	8	114	3841	39203	0.88	1	// GRMZM2G075594 // GRMZM2G456123 // GRMZM2G311165 // GRMZM2G067313 // GRMZM5G827496 // GRMZM2G473356 // GRMZM5G881088 // GRMZM2G075253
GO:0051234	P	establishment of localization	8	114	3841	39203	0.88	1	// GRMZM2G075594 // GRMZM2G456123 // GRMZM2G311165 // GRMZM2G067313 // GRMZM5G827496 // GRMZM2G473356 // GRMZM5G881088 // GRMZM2G075253
GO:0051179	P	localization	8	114	3887	39203	0.89	1	// GRMZM2G075594 // GRMZM2G456123 // GRMZM2G311165 // GRMZM2G067313 // GRMZM5G827496 // GRMZM2G473356 // GRMZM5G881088 // GRMZM2G075253
GO:0016758	F	transferase activity, transferring hexosyl groups	8	114	542	39203	0.00021	0.038	// GRMZM2G141320 // GRMZM2G457929 // GRMZM2G047910 // AC234524.1_FG005 // GRMZM2G423930 // GRMZM5G815665 // GRMZM2G103972 // GRMZM2G164283
GO:0016757	F	transferase activity, transferring glycosyl groups	8	114	747	39203	0.0016	0.15	// GRMZM2G141320 // GRMZM2G457929 // GRMZM2G047910 // AC234524.1_FG005 // GRMZM2G423930 // GRMZM5G815665 // GRMZM2G103972 // GRMZM2G164283
GO:0030528	F	transcription regulator activity	12	114	2233	39203	0.03	1	// AC177924.2_FG001 // GRMZM2G077436 // GRMZM5G889719 // GRMZM2G069630 // GRMZM2G021475 // GRMZM2G113078 // GRMZM2G061052 // GRMZM2G113098 // GRMZM2G532534 // GRMZM2G582044 // GRMZM2G066057 // GRMZM2G550861
GO:0022804	F	active transmembrane transporter activity	5	114	825	39203	0.094	1	// GRMZM2G456123 // GRMZM2G473356 // GRMZM5G881088 // GRMZM2G311165 // GRMZM2G075594
GO:0003700	F	transcription factor activity	7	114	1390	39203	0.11	1	// GRMZM2G077436 // GRMZM5G889719 // GRMZM2G021475 // GRMZM2G113078 // GRMZM2G113098 // GRMZM2G532534 // GRMZM2G582044
GO:0005198	F	structural molecule activity	9	114	2019	39203	0.13	1	// GRMZM2G175882 // GRMZM2G018485 // GRMZM2G307892 // GRMZM2G045421 // GRMZM2G135165 // GRMZM2G142834 // GRMZM5G870829 // GRMZM2G385818 // GRMZM2G550861
GO:0003677	F	DNA binding	19	114	5003	39203	0.14	1	// GRMZM2G077436 // GRMZM2G018485 // GRMZM2G424348 // GRMZM5G889719 // GRMZM2G040131 // GRMZM2G021475 // GRMZM2G315506 // GRMZM2G113078 // GRMZM2G307588 // GRMZM2G113098 // GRMZM2G013524 // GRMZM2G532534 // GRMZM2G456960 // GRMZM2G005659 // GRMZM2G042181 // GRMZM2G582044 // GRMZM2G008865 // GRMZM2G385818 // GRMZM2G001223
GO:0003735	F	structural constituent of ribosome	6	114	1378	39203	0.21	1	// GRMZM2G175882 // GRMZM2G018485 // GRMZM2G307892 // GRMZM2G135165 // GRMZM2G142834 // GRMZM2G385818
GO:0016740	F	transferase activity	19	114	5727	39203	0.3	1	// GRMZM5G874665 // GRMZM2G177050 // GRMZM2G141320 // GRMZM2G416791 // GRMZM2G047910 // AC234524.1_FG005 // GRMZM2G322728 // GRMZM2G423930 // GRMZM2G418289 // GRMZM2G146315 // GRMZM2G454789 // GRMZM5G815665 // GRMZM2G153961 // GRMZM2G457929 // GRMZM2G179268 // GRMZM2G075253 // GRMZM2G103972 // GRMZM2G340224 // GRMZM2G164283
GO:0016773	F	phosphotransferase activity, alcohol group as acceptor	10	114	2858	39203	0.32	1	// GRMZM5G874665 // GRMZM2G177050 // GRMZM2G322728 // GRMZM2G418289 // GRMZM2G416791 // GRMZM2G153961 // GRMZM2G146315 // GRMZM2G179268 // GRMZM2G075253 // GRMZM2G340224
GO:0004674	F	protein serine/threonine kinase activity	8	114	2248	39203	0.33	1	// GRMZM5G874665 // GRMZM2G177050 // GRMZM2G322728 // GRMZM2G418289 // GRMZM2G416791 // GRMZM2G146315 // GRMZM2G179268 // GRMZM2G340224
GO:0016491	F	oxidoreductase activity	11	114	3266	39203	0.35	1	// GRMZM2G429118 // GRMZM2G114642 // AC193500.3_FG003 // GRMZM2G141320 // GRMZM2G081585 // GRMZM2G395535 // GRMZM2G143373 // GRMZM2G103197 // GRMZM2G145715 // GRMZM2G377563 // GRMZM2G007140
GO:0060089	F	molecular transducer activity	5	114	1377	39203	0.37	1	// GRMZM2G075253 // GRMZM2G173710 // GRMZM2G113098 // GRMZM2G149201 // GRMZM2G315506
GO:0004871	F	signal transducer activity	5	114	1377	39203	0.37	1	// GRMZM2G075253 // GRMZM2G173710 // GRMZM2G113098 // GRMZM2G149201 // GRMZM2G315506
GO:0050825	F	ice binding	6	114	1758	39203	0.4	1	// GRMZM2G018485 // GRMZM2G127690 // GRMZM2G135165 // GRMZM2G456960 // GRMZM2G002053 // GRMZM2G703850
GO:0050824	F	water binding	6	114	1758	39203	0.4	1	// GRMZM2G018485 // GRMZM2G127690 // GRMZM2G135165 // GRMZM2G456960 // GRMZM2G002053 // GRMZM2G703850
GO:0004672	F	protein kinase activity	8	114	2423	39203	0.41	1	// GRMZM5G874665 // GRMZM2G177050 // GRMZM2G322728 // GRMZM2G418289 // GRMZM2G416791 // GRMZM2G146315 // GRMZM2G179268 // GRMZM2G340224
GO:0022891	F	substrate-specific transmembrane transporter activity	5	114	1472	39203	0.43	1	// GRMZM2G456123 // GRMZM2G473356 // GRMZM5G881088 // GRMZM2G311165 // GRMZM2G075594
GO:0016301	F	kinase activity	9	114	3006	39203	0.51	1	// GRMZM5G874665 // GRMZM2G177050 // GRMZM2G322728 // GRMZM2G418289 // GRMZM2G416791 // GRMZM2G146315 // GRMZM2G179268 // GRMZM2G075253 // GRMZM2G340224
GO:0022892	F	substrate-specific transporter activity	5	114	1632	39203	0.52	1	// GRMZM2G456123 // GRMZM2G473356 // GRMZM5G881088 // GRMZM2G311165 // GRMZM2G075594
GO:0022857	F	transmembrane transporter activity	5	114	1672	39203	0.54	1	// GRMZM2G456123 // GRMZM2G473356 // GRMZM5G881088 // GRMZM2G311165 // GRMZM2G075594
GO:0016772	F	transferase activity, transferring phosphorus-containing groups	10	114	3661	39203	0.63	1	// GRMZM5G874665 // GRMZM2G177050 // GRMZM2G322728 // GRMZM2G418289 // GRMZM2G416791 // GRMZM2G153961 // GRMZM2G146315 // GRMZM2G179268 // GRMZM2G075253 // GRMZM2G340224
GO:0005515	F	protein binding	13	114	4766	39203	0.64	1	// GRMZM2G457411 // GRMZM2G029079 // GRMZM2G001454 // GRMZM2G014571 // GRMZM2G397684 // GRMZM2G030106 // GRMZM2G463471 // GRMZM2G473356 // GRMZM2G042181 // GRMZM2G390436 // GRMZM2G075631 // GRMZM2G180490 // GRMZM2G382918
GO:0000166	F	nucleotide binding	17	114	6408	39203	0.7	1	// AC193500.3_FG003 // GRMZM2G181358 // GRMZM5G874665 // GRMZM2G177050 // GRMZM2G322728 // GRMZM2G075253 // GRMZM2G418289 // GRMZM2G146315 // GRMZM2G416791 // GRMZM2G153961 // GRMZM2G473356 // GRMZM2G145715 // GRMZM2G460864 // GRMZM2G179268 // GRMZM2G042181 // AC211471.3_FG002 // GRMZM2G340224
GO:0017076	F	purine nucleotide binding	16	114	6079	39203	0.71	1	// AC193500.3_FG003 // GRMZM2G181358 // GRMZM5G874665 // GRMZM2G177050 // GRMZM2G322728 // GRMZM2G075253 // GRMZM2G418289 // GRMZM2G146315 // GRMZM2G416791 // GRMZM2G153961 // GRMZM2G473356 // GRMZM2G460864 // GRMZM2G179268 // GRMZM2G042181 // AC211471.3_FG002 // GRMZM2G340224
GO:0005215	F	transporter activity	6	114	2411	39203	0.71	1	// GRMZM2G075594 // GRMZM2G456123 // GRMZM2G311165 // GRMZM5G827496 // GRMZM2G473356 // GRMZM5G881088
GO:0030554	F	adenyl nucleotide binding	14	114	5398	39203	0.72	1	// AC193500.3_FG003 // GRMZM5G874665 // GRMZM2G177050 // GRMZM2G322728 // GRMZM2G075253 // GRMZM2G418289 // GRMZM2G416791 // GRMZM2G153961 // GRMZM2G146315 // GRMZM2G460864 // GRMZM2G179268 // GRMZM2G042181 // AC211471.3_FG002 // GRMZM2G340224
GO:0001883	F	purine nucleoside binding	14	114	5398	39203	0.72	1	// AC193500.3_FG003 // GRMZM5G874665 // GRMZM2G177050 // GRMZM2G322728 // GRMZM2G075253 // GRMZM2G418289 // GRMZM2G416791 // GRMZM2G153961 // GRMZM2G146315 // GRMZM2G460864 // GRMZM2G179268 // GRMZM2G042181 // AC211471.3_FG002 // GRMZM2G340224
GO:0001882	F	nucleoside binding	14	114	5400	39203	0.72	1	// AC193500.3_FG003 // GRMZM5G874665 // GRMZM2G177050 // GRMZM2G322728 // GRMZM2G075253 // GRMZM2G418289 // GRMZM2G416791 // GRMZM2G153961 // GRMZM2G146315 // GRMZM2G460864 // GRMZM2G179268 // GRMZM2G042181 // AC211471.3_FG002 // GRMZM2G340224
GO:0032555	F	purine ribonucleotide binding	15	114	5800	39203	0.73	1	// GRMZM2G181358 // GRMZM5G874665 // GRMZM2G177050 // GRMZM2G322728 // GRMZM2G075253 // GRMZM2G418289 // GRMZM2G146315 // GRMZM2G416791 // GRMZM2G153961 // GRMZM2G473356 // GRMZM2G460864 // GRMZM2G179268 // GRMZM2G042181 // AC211471.3_FG002 // GRMZM2G340224
GO:0032553	F	ribonucleotide binding	15	114	5800	39203	0.73	1	// GRMZM2G181358 // GRMZM5G874665 // GRMZM2G177050 // GRMZM2G322728 // GRMZM2G075253 // GRMZM2G418289 // GRMZM2G146315 // GRMZM2G416791 // GRMZM2G153961 // GRMZM2G473356 // GRMZM2G460864 // GRMZM2G179268 // GRMZM2G042181 // AC211471.3_FG002 // GRMZM2G340224
GO:0005524	F	ATP binding	13	114	5133	39203	0.74	1	// GRMZM5G874665 // GRMZM2G177050 // GRMZM2G322728 // GRMZM2G075253 // GRMZM2G418289 // GRMZM2G416791 // GRMZM2G153961 // GRMZM2G146315 // GRMZM2G460864 // GRMZM2G179268 // GRMZM2G042181 // AC211471.3_FG002 // GRMZM2G340224
GO:0032559	F	adenyl ribonucleotide binding	13	114	5137	39203	0.74	1	// GRMZM5G874665 // GRMZM2G177050 // GRMZM2G322728 // GRMZM2G075253 // GRMZM2G418289 // GRMZM2G416791 // GRMZM2G153961 // GRMZM2G146315 // GRMZM2G460864 // GRMZM2G179268 // GRMZM2G042181 // AC211471.3_FG002 // GRMZM2G340224
GO:0003676	F	nucleic acid binding	21	114	8298	39203	0.8	1	// GRMZM2G077436 // GRMZM2G018485 // GRMZM2G424348 // GRMZM5G889719 // GRMZM2G040131 // GRMZM2G021475 // GRMZM2G315506 // GRMZM2G454789 // GRMZM2G113078 // GRMZM2G307588 // GRMZM2G113098 // GRMZM2G013524 // GRMZM2G532534 // GRMZM2G456960 // GRMZM2G005659 // GRMZM2G042181 // GRMZM2G582044 // GRMZM2G044246 // GRMZM2G008865 // GRMZM2G385818 // GRMZM2G001223
GO:0046872	F	metal ion binding	16	114	6652	39203	0.83	1	// GRMZM2G114642 // GRMZM2G457411 // GRMZM2G180054 // GRMZM5G874665 // GRMZM2G039381 // GRMZM2G092338 // GRMZM2G001454 // GRMZM2G397684 // GRMZM2G040131 // GRMZM2G014571 // GRMZM2G166192 // GRMZM2G113098 // GRMZM2G532534 // GRMZM2G390436 // GRMZM2G081585 // GRMZM2G340224
GO:0008270	F	zinc ion binding	9	114	3989	39203	0.83	1	// GRMZM2G457411 // GRMZM2G001454 // GRMZM2G166192 // GRMZM2G040131 // GRMZM2G014571 // GRMZM2G397684 // GRMZM2G113098 // GRMZM2G532534 // GRMZM2G390436
GO:0043169	F	cation binding	16	114	6664	39203	0.83	1	// GRMZM2G114642 // GRMZM2G457411 // GRMZM2G180054 // GRMZM5G874665 // GRMZM2G039381 // GRMZM2G092338 // GRMZM2G001454 // GRMZM2G397684 // GRMZM2G040131 // GRMZM2G014571 // GRMZM2G166192 // GRMZM2G113098 // GRMZM2G532534 // GRMZM2G390436 // GRMZM2G081585 // GRMZM2G340224
GO:0043167	F	ion binding	16	114	6665	39203	0.83	1	// GRMZM2G114642 // GRMZM2G457411 // GRMZM2G180054 // GRMZM5G874665 // GRMZM2G039381 // GRMZM2G092338 // GRMZM2G001454 // GRMZM2G397684 // GRMZM2G040131 // GRMZM2G014571 // GRMZM2G166192 // GRMZM2G113098 // GRMZM2G532534 // GRMZM2G390436 // GRMZM2G081585 // GRMZM2G340224
GO:0005488	F	binding	65	114	24279	39203	0.88	1	// GRMZM2G429118 // GRMZM2G077436 // GRMZM2G092338 // GRMZM2G094850 // GRMZM2G140989 // GRMZM2G390436 // GRMZM2G473356 // GRMZM2G532534 // GRMZM2G075253 // GRMZM2G005659 // GRMZM2G002053 // GRMZM2G315506 // GRMZM2G008865 // GRMZM2G039381 // GRMZM2G456960 // AC193500.3_FG003 // GRMZM2G018485 // GRMZM2G177050 // GRMZM2G424348 // GRMZM2G322728 // GRMZM2G703850 // GRMZM2G040131 // GRMZM2G081585 // GR…
GO:0046914	F	transition metal ion binding	12	114	5507	39203	0.89	1	// GRMZM2G114642 // GRMZM2G457411 // GRMZM2G039381 // GRMZM2G092338 // GRMZM2G001454 // GRMZM2G397684 // GRMZM2G040131 // GRMZM2G014571 // GRMZM2G166192 // GRMZM2G113098 // GRMZM2G532534 // GRMZM2G390436
GO:0003824	F	catalytic activity	43	114	17617	39203	0.95	1	// GRMZM2G429118 // GRMZM2G047910 // GRMZM2G423930 // GRMZM2G078566 // GRMZM2G457929 // GRMZM2G103197 // GRMZM2G074462 // GRMZM2G075253 // GRMZM2G022837 // GRMZM2G007140 // AC193500.3_FG003 // GRMZM2G177050 // GRMZM2G322728 // GRMZM2G081585 // GRMZM2G348602 // GRMZM2G143373 // GRMZM5G815665 // GRMZM2G153961 // GRMZM2G145715 // GRMZM2G460864 // GRMZM2G377563 // GRMZM2G017868 // GRMZM2G103972 // AC…
GO:0016787	F	hydrolase activity	7	114	6078	39203	1	1	// GRMZM2G124684 // GRMZM2G078566 // GRMZM2G348602 // GRMZM2G153961 // GRMZM2G335111 // GRMZM2G017868 // AC211471.3_FG002
GO:0043232	C	intracellular non-membrane-bounded organelle	12	114	2597	39203	0.076	1	// GRMZM2G175882 // GRMZM2G018485 // GRMZM2G307892 // GRMZM2G045421 // GRMZM2G135165 // GRMZM2G142834 // GRMZM2G013524 // GRMZM2G005659 // GRMZM2G385818 // GRMZM2G008865 // GRMZM2G550861 // GRMZM2G473356
GO:0043228	C	non-membrane-bounded organelle	12	114	2597	39203	0.076	1	// GRMZM2G175882 // GRMZM2G018485 // GRMZM2G307892 // GRMZM2G045421 // GRMZM2G135165 // GRMZM2G142834 // GRMZM2G013524 // GRMZM2G005659 // GRMZM2G385818 // GRMZM2G008865 // GRMZM2G550861 // GRMZM2G473356
GO:0044425	C	membrane part	11	114	2684	39203	0.16	1	// GRMZM2G075594 // GRMZM2G108267 // GRMZM2G060311 // GRMZM2G377855 // GRMZM2G423930 // GRMZM2G311165 // GRMZM2G473356 // GRMZM5G881088 // GRMZM2G149201 // GRMZM2G113098 // GRMZM2G164283
GO:0016021	C	integral to membrane	9	114	2156	39203	0.18	1	// GRMZM2G075594 // GRMZM2G060311 // GRMZM2G423930 // GRMZM2G311165 // GRMZM2G473356 // GRMZM5G881088 // GRMZM2G149201 // GRMZM2G113098 // GRMZM2G164283
GO:0031224	C	intrinsic to membrane	9	114	2183	39203	0.19	1	// GRMZM2G075594 // GRMZM2G060311 // GRMZM2G423930 // GRMZM2G311165 // GRMZM2G473356 // GRMZM5G881088 // GRMZM2G149201 // GRMZM2G113098 // GRMZM2G164283
GO:0032991	C	macromolecular complex	13	114	3586	39203	0.24	1	// GRMZM2G127690 // GRMZM2G175882 // GRMZM2G018485 // GRMZM2G008865 // GRMZM2G377855 // GRMZM2G067313 // GRMZM2G135165 // GRMZM2G142834 // GRMZM2G013524 // GRMZM2G005659 // GRMZM2G150489 // GRMZM2G307892 // GRMZM2G473356
GO:0044424	C	intracellular part	26	114	7930	39203	0.28	1	// GRMZM2G142834 // GRMZM2G069630 // GRMZM2G377855 // GRMZM2G473356 // GRMZM2G005659 // GRMZM2G008865 // AC177924.2_FG001 // GRMZM2G018485 // GRMZM2G040131 // GRMZM2G045421 // GRMZM2G013524 // GRMZM2G460864 // GRMZM2G550861 // GRMZM2G114642 // GRMZM2G175882 // GRMZM2G127690 // GRMZM2G067313 // GRMZM2G307588 // GRMZM2G181358 // GRMZM2G066057 // GRMZM2G315506 // GRMZM2G135165 // GRMZM2G061052 // GR…
GO:0043229	C	intracellular organelle	20	114	6224	39203	0.35	1	// GRMZM2G114642 // GRMZM2G175882 // GRMZM2G018485 // AC177924.2_FG001 // GRMZM2G069630 // GRMZM2G040131 // GRMZM2G045421 // GRMZM2G142834 // GRMZM2G135165 // GRMZM2G315506 // GRMZM2G307588 // GRMZM2G061052 // GRMZM2G013524 // GRMZM2G005659 // GRMZM2G385818 // GRMZM2G066057 // GRMZM2G008865 // GRMZM2G307892 // GRMZM2G550861 // GRMZM2G473356
GO:0043226	C	organelle	20	114	6224	39203	0.35	1	// GRMZM2G114642 // GRMZM2G175882 // GRMZM2G018485 // AC177924.2_FG001 // GRMZM2G069630 // GRMZM2G040131 // GRMZM2G045421 // GRMZM2G142834 // GRMZM2G135165 // GRMZM2G315506 // GRMZM2G307588 // GRMZM2G061052 // GRMZM2G013524 // GRMZM2G005659 // GRMZM2G385818 // GRMZM2G066057 // GRMZM2G008865 // GRMZM2G307892 // GRMZM2G550861 // GRMZM2G473356
GO:0005840	C	ribosome	5	114	1390	39203	0.38	1	// GRMZM2G135165 // GRMZM2G175882 // GRMZM2G018485 // GRMZM2G142834 // GRMZM2G307892
GO:0044422	C	organelle part	6	114	1764	39203	0.41	1	// GRMZM2G307892 // GRMZM2G473356 // GRMZM2G013524 // GRMZM2G005659 // GRMZM2G385818 // GRMZM2G008865
GO:0044446	C	intracellular organelle part	6	114	1764	39203	0.41	1	// GRMZM2G307892 // GRMZM2G473356 // GRMZM2G013524 // GRMZM2G005659 // GRMZM2G385818 // GRMZM2G008865
GO:0044464	C	cell part	42	114	13914	39203	0.42	1	// GRMZM2G142834 // GRMZM2G069630 // GRMZM2G377855 // GRMZM2G423930 // GRMZM2G136567 // GRMZM2G473356 // GRMZM5G881088 // GRMZM2G005659 // GRMZM2G075253 // GRMZM2G008865 // GRMZM5G827496 // GRMZM2G018485 // GRMZM2G456123 // GRMZM2G040131 // GRMZM2G045421 // GRMZM2G463471 // GRMZM2G013524 // GRMZM2G460864 // GRMZM2G103972 // GRMZM2G060311 // GRMZM2G550861 // GRMZM2G164283 // GRMZM2G114642 // GRMZM…
GO:0005623	C	cell	42	114	13914	39203	0.42	1	// GRMZM2G142834 // GRMZM2G069630 // GRMZM2G377855 // GRMZM2G423930 // GRMZM2G136567 // GRMZM2G473356 // GRMZM5G881088 // GRMZM2G005659 // GRMZM2G075253 // GRMZM2G008865 // GRMZM5G827496 // GRMZM2G018485 // GRMZM2G456123 // GRMZM2G040131 // GRMZM2G045421 // GRMZM2G463471 // GRMZM2G013524 // GRMZM2G460864 // GRMZM2G103972 // GRMZM2G060311 // GRMZM2G550861 // GRMZM2G164283 // GRMZM2G114642 // GRMZM…
GO:0030529	C	ribonucleoprotein complex	5	114	1484	39203	0.43	1	// GRMZM2G135165 // GRMZM2G175882 // GRMZM2G018485 // GRMZM2G142834 // GRMZM2G307892
GO:0005634	C	nucleus	10	114	3212	39203	0.46	1	// AC177924.2_FG001 // GRMZM2G069630 // GRMZM2G040131 // GRMZM2G315506 // GRMZM2G307588 // GRMZM2G061052 // GRMZM2G385818 // GRMZM2G066057 // GRMZM2G008865 // GRMZM2G550861
GO:0016020	C	membrane	16	114	5307	39203	0.48	1	// GRMZM2G075594 // GRMZM2G108267 // GRMZM2G456123 // GRMZM2G149201 // GRMZM2G377855 // GRMZM2G423930 // GRMZM2G311165 // GRMZM5G827496 // GRMZM2G136567 // GRMZM2G473356 // GRMZM2G113098 // GRMZM5G881088 // GRMZM2G103972 // GRMZM2G060311 // GRMZM2G010372 // GRMZM2G164283
GO:0005622	C	intracellular	28	114	9403	39203	0.48	1	// GRMZM2G142834 // GRMZM2G069630 // GRMZM2G377855 // GRMZM2G473356 // GRMZM2G005659 // GRMZM2G075253 // GRMZM2G008865 // AC177924.2_FG001 // GRMZM2G018485 // GRMZM2G040131 // GRMZM2G045421 // GRMZM2G463471 // GRMZM2G013524 // GRMZM2G460864 // GRMZM2G550861 // GRMZM2G114642 // GRMZM2G175882 // GRMZM2G127690 // GRMZM2G067313 // GRMZM2G307588 // GRMZM2G181358 // GRMZM2G066057 // GRMZM2G315506 // GR…
GO:0005737	C	cytoplasm	10	114	3593	39203	0.61	1	// GRMZM2G114642 // GRMZM2G175882 // GRMZM2G181358 // GRMZM2G307892 // GRMZM2G142834 // GRMZM2G067313 // GRMZM2G135165 // GRMZM2G018485 // GRMZM2G460864 // GRMZM2G473356
GO:0043234	C	protein complex	5	114	1824	39203	0.62	1	// GRMZM2G377855 // GRMZM2G473356 // GRMZM2G150489 // GRMZM2G127690 // GRMZM2G067313
GO:0043231	C	intracellular membrane-bounded organelle	11	114	4093	39203	0.65	1	// GRMZM2G114642 // AC177924.2_FG001 // GRMZM2G069630 // GRMZM2G040131 // GRMZM2G315506 // GRMZM2G307588 // GRMZM2G061052 // GRMZM2G385818 // GRMZM2G066057 // GRMZM2G008865 // GRMZM2G550861
GO:0043227	C	membrane-bounded organelle	11	114	4127	39203	0.66	1	// GRMZM2G114642 // AC177924.2_FG001 // GRMZM2G069630 // GRMZM2G040131 // GRMZM2G315506 // GRMZM2G307588 // GRMZM2G061052 // GRMZM2G385818 // GRMZM2G066057 // GRMZM2G008865 // GRMZM2G550861
GO:0044444	C	cytoplasmic part	7	114	2678	39203	0.67	1	// GRMZM2G114642 // GRMZM2G175882 // GRMZM2G018485 // GRMZM2G307892 // GRMZM2G067313 // GRMZM2G135165 // GRMZM2G142834
Table S11. Functional annotations of specific genes at 10 DAP
GO_acc	term_type	Term	queryitem	querytotal	bgitem	bgtotal	pvalue	FDR	entries
GO:0009889	P	regulation of biosynthetic process	52	308	3393	39203	3.1e-06	0.00058	// GRMZM2G558078 // GRMZM2G451031 // GRMZM2G155816 // GRMZM2G409881 // GRMZM2G098813 // GRMZM2G087944 // GRMZM2G450445 // GRMZM5G809156 // GRMZM2G406204 // GRMZM2G092465 // GRMZM2G033093 // GRMZM2G302927 // GRMZM2G106560 // GRMZM2G072926 // GRMZM2G066044 // GRMZM2G361376 // GRMZM2G031882 // GRMZM2G088427 // GRMZM2G150327 // GRMZM2G088443 // GRMZM2G062541 // GRMZM2G035890 // GRMZM2G016079 // GRMZM…
GO:0010556	P	regulation of macromolecule biosynthetic process	52	308	3393	39203	3.1e-06	0.00058	// GRMZM2G558078 // GRMZM2G451031 // GRMZM2G155816 // GRMZM2G409881 // GRMZM2G098813 // GRMZM2G087944 // GRMZM2G450445 // GRMZM5G809156 // GRMZM2G406204 // GRMZM2G092465 // GRMZM2G033093 // GRMZM2G302927 // GRMZM2G106560 // GRMZM2G072926 // GRMZM2G066044 // GRMZM2G361376 // GRMZM2G031882 // GRMZM2G088427 // GRMZM2G150327 // GRMZM2G088443 // GRMZM2G062541 // GRMZM2G035890 // GRMZM2G016079 // GRMZM…
GO:0031326	P	regulation of cellular biosynthetic process	52	308	3393	39203	3.1e-06	0.00058	// GRMZM2G558078 // GRMZM2G451031 // GRMZM2G155816 // GRMZM2G409881 // GRMZM2G098813 // GRMZM2G087944 // GRMZM2G450445 // GRMZM5G809156 // GRMZM2G406204 // GRMZM2G092465 // GRMZM2G033093 // GRMZM2G302927 // GRMZM2G106560 // GRMZM2G072926 // GRMZM2G066044 // GRMZM2G361376 // GRMZM2G031882 // GRMZM2G088427 // GRMZM2G150327 // GRMZM2G088443 // GRMZM2G062541 // GRMZM2G035890 // GRMZM2G016079 // GRMZM…
GO:0010468	P	regulation of gene expression	52	308	3419	39203	3.9e-06	0.00058	// GRMZM2G558078 // GRMZM2G451031 // GRMZM2G155816 // GRMZM2G409881 // GRMZM2G098813 // GRMZM2G087944 // GRMZM2G450445 // GRMZM5G809156 // GRMZM2G406204 // GRMZM2G092465 // GRMZM2G033093 // GRMZM2G302927 // GRMZM2G106560 // GRMZM2G072926 // GRMZM2G066044 // GRMZM2G361376 // GRMZM2G031882 // GRMZM2G088427 // GRMZM2G150327 // GRMZM2G088443 // GRMZM2G062541 // GRMZM2G035890 // GRMZM2G016079 // GRMZM…
GO:0031323	P	regulation of cellular metabolic process	52	308	3439	39203	4.6e-06	0.00058	// GRMZM2G558078 // GRMZM2G451031 // GRMZM2G155816 // GRMZM2G409881 // GRMZM2G098813 // GRMZM2G087944 // GRMZM2G450445 // GRMZM5G809156 // GRMZM2G406204 // GRMZM2G092465 // GRMZM2G033093 // GRMZM2G302927 // GRMZM2G106560 // GRMZM2G072926 // GRMZM2G066044 // GRMZM2G361376 // GRMZM2G031882 // GRMZM2G088427 // GRMZM2G150327 // GRMZM2G088443 // GRMZM2G062541 // GRMZM2G035890 // GRMZM2G016079 // GRMZM…
GO:0045449	P	regulation of transcription	50	308	3352	39203	1e-05	0.00094	// GRMZM2G558078 // GRMZM2G451031 // GRMZM2G155816 // GRMZM2G409881 // GRMZM2G098813 // GRMZM2G087944 // GRMZM2G450445 // GRMZM5G809156 // GRMZM2G406204 // GRMZM2G092465 // GRMZM2G033093 // GRMZM2G302927 // GRMZM2G106560 // GRMZM2G072926 // GRMZM2G066044 // GRMZM2G361376 // GRMZM2G031882 // GRMZM2G088427 // GRMZM2G150327 // GRMZM2G088443 // GRMZM2G062541 // GRMZM2G089619 // GRMZM2G020016 // GRMZM…
GO:0019219	P	regulation of nucleobase, nucleoside, nucleotide and nucleic acid metabolic process	50	308	3370	39203	1.2e-05	0.00094	// GRMZM2G558078 // GRMZM2G451031 // GRMZM2G155816 // GRMZM2G409881 // GRMZM2G098813 // GRMZM2G087944 // GRMZM2G450445 // GRMZM5G809156 // GRMZM2G406204 // GRMZM2G092465 // GRMZM2G033093 // GRMZM2G302927 // GRMZM2G106560 // GRMZM2G072926 // GRMZM2G066044 // GRMZM2G361376 // GRMZM2G031882 // GRMZM2G088427 // GRMZM2G150327 // GRMZM2G088443 // GRMZM2G062541 // GRMZM2G089619 // GRMZM2G020016 // GRMZM…
GO:0051171	P	regulation of nitrogen compound metabolic process	50	308	3370	39203	1.2e-05	0.00094	// GRMZM2G558078 // GRMZM2G451031 // GRMZM2G155816 // GRMZM2G409881 // GRMZM2G098813 // GRMZM2G087944 // GRMZM2G450445 // GRMZM5G809156 // GRMZM2G406204 // GRMZM2G092465 // GRMZM2G033093 // GRMZM2G302927 // GRMZM2G106560 // GRMZM2G072926 // GRMZM2G066044 // GRMZM2G361376 // GRMZM2G031882 // GRMZM2G088427 // GRMZM2G150327 // GRMZM2G088443 // GRMZM2G062541 // GRMZM2G089619 // GRMZM2G020016 // GRMZM…
GO:0080090	P	regulation of primary metabolic process	52	308	3595	39203	1.5e-05	0.0011	// GRMZM2G558078 // GRMZM2G451031 // GRMZM2G155816 // GRMZM2G409881 // GRMZM2G098813 // GRMZM2G087944 // GRMZM2G450445 // GRMZM5G809156 // GRMZM2G406204 // GRMZM2G092465 // GRMZM2G033093 // GRMZM2G302927 // GRMZM2G106560 // GRMZM2G072926 // GRMZM2G066044 // GRMZM2G361376 // GRMZM2G031882 // GRMZM2G088427 // GRMZM2G150327 // GRMZM2G088443 // GRMZM2G062541 // GRMZM2G035890 // GRMZM2G016079 // GRMZM…
GO:0060255	P	regulation of macromolecule metabolic process	52	308	3632	39203	2e-05	0.0013	// GRMZM2G558078 // GRMZM2G451031 // GRMZM2G155816 // GRMZM2G409881 // GRMZM2G098813 // GRMZM2G087944 // GRMZM2G450445 // GRMZM5G809156 // GRMZM2G406204 // GRMZM2G092465 // GRMZM2G033093 // GRMZM2G302927 // GRMZM2G106560 // GRMZM2G072926 // GRMZM2G066044 // GRMZM2G361376 // GRMZM2G031882 // GRMZM2G088427 // GRMZM2G150327 // GRMZM2G088443 // GRMZM2G062541 // GRMZM2G035890 // GRMZM2G016079 // GRMZM…
GO:0019222	P	regulation of metabolic process	52	308	3667	39203	2.6e-05	0.0015	// GRMZM2G558078 // GRMZM2G451031 // GRMZM2G155816 // GRMZM2G409881 // GRMZM2G098813 // GRMZM2G087944 // GRMZM2G450445 // GRMZM5G809156 // GRMZM2G406204 // GRMZM2G092465 // GRMZM2G033093 // GRMZM2G302927 // GRMZM2G106560 // GRMZM2G072926 // GRMZM2G066044 // GRMZM2G361376 // GRMZM2G031882 // GRMZM2G088427 // GRMZM2G150327 // GRMZM2G088443 // GRMZM2G062541 // GRMZM2G035890 // GRMZM2G016079 // GRMZM…
GO:0050794	P	regulation of cellular process	57	308	4274	39203	5.5e-05	0.0029	// GRMZM2G558078 // GRMZM2G451031 // GRMZM2G155816 // GRMZM2G009968 // GRMZM2G373738 // GRMZM2G087944 // GRMZM2G409881 // GRMZM2G450445 // GRMZM5G809156 // GRMZM2G406204 // GRMZM2G092465 // GRMZM2G033093 // GRMZM2G150327 // GRMZM2G302927 // GRMZM2G106560 // GRMZM2G072926 // GRMZM2G066044 // GRMZM2G361376 // GRMZM2G308752 // GRMZM2G031882 // GRMZM2G088427 // GRMZM5G893782 // GRMZM2G088443 // GRMZM…
GO:0006952	P	defense response	15	308	608	39203	0.00013	0.0064	// GRMZM2G409881 // GRMZM2G056467 // GRMZM2G077937 // AC230011.2_FG002 // GRMZM2G334584 // GRMZM2G165063 // GRMZM2G469414 // GRMZM2G475956 // GRMZM2G035278 // GRMZM2G075283 // GRMZM2G167049 // GRMZM2G373329 // GRMZM2G374405 // GRMZM2G406196 // GRMZM2G008593
GO:0050896	P	response to stimulus	47	308	3421	39203	0.00014	0.0064	// GRMZM2G010924 // GRMZM2G409881 // GRMZM2G095411 // GRMZM2G165063 // GRMZM2G469414 // GRMZM2G455124 // GRMZM2G169280 // GRMZM2G072926 // GRMZM2G092465 // GRMZM2G069444 // GRMZM2G034155 // GRMZM2G008593 // GRMZM2G123094 // GRMZM2G057841 // GRMZM2G141624 // GRMZM2G000326 // GRMZM2G406196 // AC230011.2_FG002 // GRMZM2G160327 // AC214451.3_FG005 // GRMZM2G063632 // GRMZM2G410728 // GRMZM2G035278 //…
GO:0006350	P	transcription	50	308	3730	39203	0.00015	0.0064	// GRMZM2G558078 // GRMZM2G451031 // GRMZM2G155816 // GRMZM2G409881 // GRMZM2G098813 // GRMZM2G087944 // GRMZM2G450445 // GRMZM5G809156 // GRMZM2G406204 // GRMZM2G092465 // GRMZM2G033093 // GRMZM2G302927 // GRMZM2G106560 // GRMZM2G072926 // GRMZM2G066044 // GRMZM2G361376 // GRMZM2G031882 // GRMZM2G088427 // GRMZM2G150327 // GRMZM2G088443 // GRMZM2G062541 // GRMZM2G089619 // GRMZM2G020016 // GRMZM…
GO:0050789	P	regulation of biological process	57	308	4504	39203	0.00022	0.0087	// GRMZM2G558078 // GRMZM2G451031 // GRMZM2G155816 // GRMZM2G009968 // GRMZM2G373738 // GRMZM2G087944 // GRMZM2G409881 // GRMZM2G450445 // GRMZM5G809156 // GRMZM2G406204 // GRMZM2G092465 // GRMZM2G033093 // GRMZM2G150327 // GRMZM2G302927 // GRMZM2G106560 // GRMZM2G072926 // GRMZM2G066044 // GRMZM2G361376 // GRMZM2G308752 // GRMZM2G031882 // GRMZM2G088427 // GRMZM5G893782 // GRMZM2G088443 // GRMZM…
GO:0006950	P	response to stress	42	308	3059	39203	0.00034	0.012	// GRMZM2G010924 // GRMZM2G409881 // GRMZM2G095411 // GRMZM2G165063 // GRMZM2G469414 // GRMZM2G169280 // GRMZM2G072926 // GRMZM2G092465 // GRMZM2G069444 // GRMZM2G308034 // GRMZM2G008593 // GRMZM2G123094 // GRMZM2G057841 // GRMZM2G074032 // GRMZM2G000326 // GRMZM2G406196 // AC230011.2_FG002 // GRMZM2G160327 // AC214451.3_FG005 // GRMZM2G063632 // GRMZM2G410728 // GRMZM2G035278 // GRMZM2G167049 //…
GO:0016998	P	cell wall macromolecule catabolic process	5	308	73	39203	0.00037	0.013	// GRMZM2G026151 // GRMZM2G103668 // GRMZM2G006562 // GRMZM2G136139 // GRMZM2G024024
GO:0044036	P	cell wall macromolecule metabolic process	5	308	78	39203	0.00049	0.016	// GRMZM2G026151 // GRMZM2G103668 // GRMZM2G006562 // GRMZM2G136139 // GRMZM2G024024
GO:0065007	P	biological regulation	72	308	6272	39203	0.00052	0.016	// GRMZM2G558078 // GRMZM2G451031 // GRMZM2G155816 // GRMZM2G009968 // GRMZM2G308752 // GRMZM2G373738 // GRMZM2G087944 // GRMZM2G409881 // GRMZM2G450445 // GRMZM5G809156 // GRMZM2G169280 // GRMZM2G150327 // GRMZM2G092465 // GRMZM2G033093 // GRMZM2G069444 // GRMZM2G410728 // GRMZM2G302927 // GRMZM2G106560 // GRMZM2G123094 // GRMZM2G074032 // GRMZM2G072926 // GRMZM2G406196 // GRMZM2G066044 // AC214…
GO:0009611	P	response to wounding	9	308	384	39203	0.004	0.12	// GRMZM2G409881 // GRMZM2G000326 // GRMZM2G056467 // GRMZM2G165063 // GRMZM2G406196 // GRMZM2G475956 // GRMZM2G035278 // GRMZM2G312602 // GRMZM2G008593
GO:0034645	P	cellular macromolecule biosynthetic process	65	308	6057	39203	0.0052	0.15	// GRMZM2G558078 // GRMZM2G451031 // GRMZM2G073026 // GRMZM2G155816 // GRMZM2G035749 // GRMZM2G016079 // GRMZM2G098813 // GRMZM2G087944 // GRMZM2G409881 // GRMZM2G111975 // GRMZM2G450445 // GRMZM2G163054 // GRMZM5G809156 // GRMZM2G406204 // GRMZM2G092465 // GRMZM2G033093 // GRMZM2G302927 // GRMZM2G106560 // GRMZM2G072926 // GRMZM2G066044 // GRMZM2G336879 // GRMZM2G031882 // GRMZM2G088427 // GRMZM…
GO:0009059	P	macromolecule biosynthetic process	65	308	6064	39203	0.0054	0.15	// GRMZM2G558078 // GRMZM2G451031 // GRMZM2G073026 // GRMZM2G155816 // GRMZM2G035749 // GRMZM2G016079 // GRMZM2G098813 // GRMZM2G087944 // GRMZM2G409881 // GRMZM2G111975 // GRMZM2G450445 // GRMZM2G163054 // GRMZM5G809156 // GRMZM2G406204 // GRMZM2G092465 // GRMZM2G033093 // GRMZM2G302927 // GRMZM2G106560 // GRMZM2G072926 // GRMZM2G066044 // GRMZM2G336879 // GRMZM2G031882 // GRMZM2G088427 // GRMZM…
GO:0009605	P	response to external stimulus	9	308	405	39203	0.0055	0.15	// GRMZM2G409881 // GRMZM2G000326 // GRMZM2G056467 // GRMZM2G165063 // GRMZM2G406196 // GRMZM2G475956 // GRMZM2G035278 // GRMZM2G312602 // GRMZM2G008593
GO:0006955	P	immune response	8	308	360	39203	0.0087	0.21	// GRMZM2G409881 // GRMZM2G056467 // GRMZM2G165063 // GRMZM2G475956 // GRMZM2G035278 // GRMZM2G374405 // GRMZM2G406196 // GRMZM2G008593
GO:0002376	P	immune system process	8	308	363	39203	0.0091	0.21	// GRMZM2G409881 // GRMZM2G056467 // GRMZM2G165063 // GRMZM2G475956 // GRMZM2G035278 // GRMZM2G374405 // GRMZM2G406196 // GRMZM2G008593
GO:0030001	P	metal ion transport	11	308	616	39203	0.011	0.21	// GRMZM2G034152 // GRMZM2G084779 // AF546187.1_FG011 // GRMZM2G123094 // AC186166.3_FG008 // GRMZM2G108615 // GRMZM2G084486 // GRMZM2G049781 // GRMZM2G141624 // GRMZM2G425999 // GRMZM2G145085
GO:0019724	P	B cell mediated immunity	7	308	312	39203	0.013	0.21	// GRMZM2G409881 // GRMZM2G056467 // GRMZM2G165063 // GRMZM2G475956 // GRMZM2G035278 // GRMZM2G406196 // GRMZM2G008593
GO:0002524	P	hypersensitivity	7	308	312	39203	0.013	0.21	// GRMZM2G409881 // GRMZM2G056467 // GRMZM2G165063 // GRMZM2G475956 // GRMZM2G035278 // GRMZM2G406196 // GRMZM2G008593
GO:0002438	P	acute inflammatory response to antigenic stimulus	7	308	312	39203	0.013	0.21	// GRMZM2G409881 // GRMZM2G056467 // GRMZM2G165063 // GRMZM2G475956 // GRMZM2G035278 // GRMZM2G406196 // GRMZM2G008593
GO:0002437	P	inflammatory response to antigenic stimulus	7	308	312	39203	0.013	0.21	// GRMZM2G409881 // GRMZM2G056467 // GRMZM2G165063 // GRMZM2G475956 // GRMZM2G035278 // GRMZM2G406196 // GRMZM2G008593
GO:0002252	P	immune effector process	7	308	312	39203	0.013	0.21	// GRMZM2G409881 // GRMZM2G056467 // GRMZM2G165063 // GRMZM2G475956 // GRMZM2G035278 // GRMZM2G406196 // GRMZM2G008593
GO:0002526	P	acute inflammatory response	7	308	312	39203	0.013	0.21	// GRMZM2G409881 // GRMZM2G056467 // GRMZM2G165063 // GRMZM2G475956 // GRMZM2G035278 // GRMZM2G406196 // GRMZM2G008593
GO:0006954	P	inflammatory response	7	308	312	39203	0.013	0.21	// GRMZM2G409881 // GRMZM2G056467 // GRMZM2G165063 // GRMZM2G475956 // GRMZM2G035278 // GRMZM2G406196 // GRMZM2G008593
GO:0016064	P	immunoglobulin mediated immune response	7	308	312	39203	0.013	0.21	// GRMZM2G409881 // GRMZM2G056467 // GRMZM2G165063 // GRMZM2G475956 // GRMZM2G035278 // GRMZM2G406196 // GRMZM2G008593
GO:0016068	P	type I hypersensitivity	7	308	312	39203	0.013	0.21	// GRMZM2G409881 // GRMZM2G056467 // GRMZM2G165063 // GRMZM2G475956 // GRMZM2G035278 // GRMZM2G406196 // GRMZM2G008593
GO:0002460	P	adaptive immune response based on somatic recombination of immune receptors built from immunoglobulin superfamily domains	7	308	312	39203	0.013	0.21	// GRMZM2G409881 // GRMZM2G056467 // GRMZM2G165063 // GRMZM2G475956 // GRMZM2G035278 // GRMZM2G406196 // GRMZM2G008593
GO:0002449	P	lymphocyte mediated immunity	7	308	312	39203	0.013	0.21	// GRMZM2G409881 // GRMZM2G056467 // GRMZM2G165063 // GRMZM2G475956 // GRMZM2G035278 // GRMZM2G406196 // GRMZM2G008593
GO:0002443	P	leukocyte mediated immunity	7	308	312	39203	0.013	0.21	// GRMZM2G409881 // GRMZM2G056467 // GRMZM2G165063 // GRMZM2G475956 // GRMZM2G035278 // GRMZM2G406196 // GRMZM2G008593
GO:0002250	P	adaptive immune response	7	308	312	39203	0.013	0.21	// GRMZM2G409881 // GRMZM2G056467 // GRMZM2G165063 // GRMZM2G475956 // GRMZM2G035278 // GRMZM2G406196 // GRMZM2G008593
GO:0006468	P	protein amino acid phosphorylation	29	308	2387	39203	0.014	0.22	// GRMZM2G079219 // GRMZM2G373435 // GRMZM2G332821 // GRMZM2G083402 // GRMZM2G017157 // GRMZM2G180160 // GRMZM2G456487 // GRMZM2G463493 // GRMZM5G867798 // GRMZM2G391473 // GRMZM2G023836 // GRMZM2G024834 // GRMZM2G412885 // GRMZM2G308752 // GRMZM2G423486 // GRMZM2G034155 // GRMZM2G026151 // GRMZM2G127984 // GRMZM2G310410 // GRMZM2G066274 // GRMZM2G059740 // GRMZM2G027958 // GRMZM2G024024 // GRMZM…
GO:0015849	P	organic acid transport	5	308	179	39203	0.015	0.22	// GRMZM2G010433 // GRMZM2G127342 // GRMZM2G175321 // GRMZM2G166459 // GRMZM2G087479
GO:0046942	P	carboxylic acid transport	5	308	179	39203	0.015	0.22	// GRMZM2G010433 // GRMZM2G127342 // GRMZM2G175321 // GRMZM2G166459 // GRMZM2G087479
GO:0010467	P	gene expression	62	308	6042	39203	0.016	0.23	// GRMZM2G558078 // GRMZM2G451031 // GRMZM2G073026 // GRMZM2G155816 // GRMZM2G035749 // GRMZM2G098813 // GRMZM2G087944 // GRMZM2G409881 // GRMZM2G450445 // GRMZM5G809156 // GRMZM2G406204 // GRMZM2G088427 // GRMZM2G092465 // GRMZM2G033093 // GRMZM2G302927 // GRMZM2G106560 // GRMZM2G072926 // GRMZM2G066044 // GRMZM2G009968 // GRMZM2G031882 // GRMZM2G423486 // GRMZM2G150327 // GRMZM2G088443 // GRMZM…
GO:0006813	P	potassium ion transport	6	308	267	39203	0.021	0.28	// GRMZM2G034152 // GRMZM2G084779 // GRMZM2G108615 // GRMZM2G084486 // GRMZM2G425999 // GRMZM2G145085
GO:0071554	P	cell wall organization or biogenesis	6	308	270	39203	0.022	0.28	// GRMZM2G136139 // GRMZM2G026151 // GRMZM2G006562 // GRMZM2G103668 // GRMZM2G008593 // GRMZM2G024024
GO:0048871	P	multicellular organismal homeostasis	22	308	1758	39203	0.023	0.28	// GRMZM2G409881 // GRMZM2G095411 // GRMZM2G169280 // GRMZM2G072926 // GRMZM2G069444 // GRMZM2G308034 // GRMZM2G123094 // GRMZM2G074032 // GRMZM2G406196 // AC214451.3_FG005 // GRMZM2G063632 // GRMZM2G410728 // GRMZM2G008642 // GRMZM2G005146 // GRMZM2G091490 // GRMZM2G474326 // GRMZM2G140805 // GRMZM2G301860 // GRMZM2G146449 // GRMZM2G304442 // GRMZM2G092465 // AC187243.3_FG005
GO:0050826	P	response to freezing	22	308	1758	39203	0.023	0.28	// GRMZM2G409881 // GRMZM2G095411 // GRMZM2G169280 // GRMZM2G072926 // GRMZM2G069444 // GRMZM2G308034 // GRMZM2G123094 // GRMZM2G074032 // GRMZM2G406196 // AC214451.3_FG005 // GRMZM2G063632 // GRMZM2G410728 // GRMZM2G008642 // GRMZM2G005146 // GRMZM2G091490 // GRMZM2G474326 // GRMZM2G140805 // GRMZM2G301860 // GRMZM2G146449 // GRMZM2G304442 // GRMZM2G092465 // AC187243.3_FG005
GO:0042309	P	homoiothermy	22	308	1758	39203	0.023	0.28	// GRMZM2G409881 // GRMZM2G095411 // GRMZM2G169280 // GRMZM2G072926 // GRMZM2G069444 // GRMZM2G308034 // GRMZM2G123094 // GRMZM2G074032 // GRMZM2G406196 // AC214451.3_FG005 // GRMZM2G063632 // GRMZM2G410728 // GRMZM2G008642 // GRMZM2G005146 // GRMZM2G091490 // GRMZM2G474326 // GRMZM2G140805 // GRMZM2G301860 // GRMZM2G146449 // GRMZM2G304442 // GRMZM2G092465 // AC187243.3_FG005
GO:0009628	P	response to abiotic stimulus	23	308	1856	39203	0.023	0.28	// GRMZM2G010924 // GRMZM2G409881 // GRMZM2G095411 // GRMZM2G169280 // GRMZM2G072926 // GRMZM2G069444 // GRMZM2G308034 // GRMZM2G123094 // GRMZM2G074032 // GRMZM2G406196 // AC214451.3_FG005 // GRMZM2G063632 // GRMZM2G410728 // GRMZM2G008642 // GRMZM2G005146 // GRMZM2G091490 // GRMZM2G474326 // GRMZM2G140805 // GRMZM2G301860 // GRMZM2G146449 // GRMZM2G304442 // GRMZM2G092465 // AC187243.3_FG005
GO:0009409	P	response to cold	22	308	1758	39203	0.023	0.28	// GRMZM2G409881 // GRMZM2G095411 // GRMZM2G169280 // GRMZM2G072926 // GRMZM2G069444 // GRMZM2G308034 // GRMZM2G123094 // GRMZM2G074032 // GRMZM2G406196 // AC214451.3_FG005 // GRMZM2G063632 // GRMZM2G410728 // GRMZM2G008642 // GRMZM2G005146 // GRMZM2G091490 // GRMZM2G474326 // GRMZM2G140805 // GRMZM2G301860 // GRMZM2G146449 // GRMZM2G304442 // GRMZM2G092465 // AC187243.3_FG005
GO:0001659	P	temperature homeostasis	22	308	1758	39203	0.023	0.28	// GRMZM2G409881 // GRMZM2G095411 // GRMZM2G169280 // GRMZM2G072926 // GRMZM2G069444 // GRMZM2G308034 // GRMZM2G123094 // GRMZM2G074032 // GRMZM2G406196 // AC214451.3_FG005 // GRMZM2G063632 // GRMZM2G410728 // GRMZM2G008642 // GRMZM2G005146 // GRMZM2G091490 // GRMZM2G474326 // GRMZM2G140805 // GRMZM2G301860 // GRMZM2G146449 // GRMZM2G304442 // GRMZM2G092465 // AC187243.3_FG005
GO:0009266	P	response to temperature stimulus	22	308	1765	39203	0.024	0.29	// GRMZM2G409881 // GRMZM2G095411 // GRMZM2G169280 // GRMZM2G072926 // GRMZM2G069444 // GRMZM2G308034 // GRMZM2G123094 // GRMZM2G074032 // GRMZM2G406196 // AC214451.3_FG005 // GRMZM2G063632 // GRMZM2G410728 // GRMZM2G008642 // GRMZM2G005146 // GRMZM2G091490 // GRMZM2G474326 // GRMZM2G140805 // GRMZM2G301860 // GRMZM2G146449 // GRMZM2G304442 // GRMZM2G092465 // AC187243.3_FG005
GO:0032501	P	multicellular organismal process	24	308	1983	39203	0.026	0.3	// GRMZM2G409881 // GRMZM2G095411 // GRMZM2G169280 // GRMZM2G072926 // GRMZM2G069444 // GRMZM2G308034 // GRMZM2G384913 // GRMZM2G123094 // GRMZM2G074032 // GRMZM2G406196 // AC214451.3_FG005 // GRMZM2G063632 // GRMZM2G410728 // GRMZM2G013960 // GRMZM2G008642 // GRMZM2G005146 // GRMZM2G091490 // GRMZM2G474326 // GRMZM2G140805 // GRMZM2G301860 // GRMZM2G146449 // GRMZM2G304442 // GRMZM2G092465 // AC…
GO:0006464	P	protein modification process	34	308	3113	39203	0.034	0.39	// GRMZM2G079219 // GRMZM2G373435 // GRMZM2G332821 // GRMZM2G083402 // GRMZM2G017157 // GRMZM2G180160 // GRMZM2G456487 // GRMZM2G463493 // GRMZM5G867798 // GRMZM2G391473 // GRMZM2G023836 // GRMZM2G024834 // GRMZM2G412885 // GRMZM2G070432 // GRMZM2G308752 // GRMZM2G423486 // GRMZM2G034155 // GRMZM2G111975 // GRMZM2G026151 // GRMZM2G127984 // GRMZM2G310410 // GRMZM2G066274 // GRMZM2G059740 // GRMZM…
GO:0042592	P	homeostatic process	24	308	2047	39203	0.035	0.4	// GRMZM2G409881 // GRMZM2G009968 // GRMZM2G095411 // GRMZM2G169280 // GRMZM2G072926 // GRMZM2G069444 // GRMZM2G308034 // GRMZM2G123094 // GRMZM2G074032 // GRMZM2G406196 // AC214451.3_FG005 // GRMZM2G063632 // GRMZM2G410728 // GRMZM2G008642 // GRMZM2G005146 // GRMZM2G091490 // GRMZM2G474326 // GRMZM2G022866 // GRMZM2G140805 // GRMZM2G301860 // GRMZM2G146449 // GRMZM2G304442 // GRMZM2G092465 // AC…
GO:0043687	P	post-translational protein modification	32	308	2929	39203	0.038	0.43	// GRMZM2G079219 // GRMZM2G373435 // GRMZM2G332821 // GRMZM2G083402 // GRMZM2G017157 // GRMZM2G180160 // GRMZM2G456487 // GRMZM2G463493 // GRMZM5G867798 // GRMZM2G391473 // GRMZM2G023836 // GRMZM2G024834 // GRMZM2G412885 // GRMZM2G308752 // GRMZM2G423486 // GRMZM2G034155 // GRMZM2G026151 // GRMZM2G127984 // GRMZM2G310410 // GRMZM2G066274 // GRMZM2G059740 // GRMZM2G027958 // GRMZM2G024024 // GRMZM…
GO:0044260	P	cellular macromolecule metabolic process	103	308	11296	39203	0.044	0.48	// GRMZM2G558078 // GRMZM2G079219 // GRMZM2G336879 // GRMZM2G373435 // GRMZM2G087944 // GRMZM2G409881 // GRMZM2G450445 // GRMZM2G034155 // GRMZM2G351775 // GRMZM5G871347 // GRMZM2G024024 // GRMZM2G019956 // GRMZM2G026151 // GRMZM2G316840 // GRMZM2G066274 // GRMZM2G085467 // GRMZM2G005146 // GRMZM2G111146 // GRMZM5G888797 // GRMZM2G381378 // GRMZM2G077197 // GRMZM2G071484 // GRMZM2G333045 // GRMZM…
GO:0005976	P	polysaccharide metabolic process	6	308	328	39203	0.048	0.51	// GRMZM2G049372 // GRMZM2G035749 // GRMZM2G136139 // GRMZM2G091191 // GRMZM2G057766 // GRMZM2G103668
GO:0065008	P	regulation of biological quality	24	308	2139	39203	0.053	0.56	// GRMZM2G409881 // GRMZM2G009968 // GRMZM2G095411 // GRMZM2G169280 // GRMZM2G072926 // GRMZM2G069444 // GRMZM2G308034 // GRMZM2G123094 // GRMZM2G074032 // GRMZM2G406196 // AC214451.3_FG005 // GRMZM2G063632 // GRMZM2G410728 // GRMZM2G008642 // GRMZM2G005146 // GRMZM2G091490 // GRMZM2G474326 // GRMZM2G022866 // GRMZM2G140805 // GRMZM2G301860 // GRMZM2G146449 // GRMZM2G304442 // GRMZM2G092465 // AC…
GO:0043412	P	macromolecule modification	34	308	3252	39203	0.056	0.58	// GRMZM2G079219 // GRMZM2G373435 // GRMZM2G332821 // GRMZM2G083402 // GRMZM2G017157 // GRMZM2G180160 // GRMZM2G456487 // GRMZM2G463493 // GRMZM5G867798 // GRMZM2G391473 // GRMZM2G023836 // GRMZM2G024834 // GRMZM2G412885 // GRMZM2G070432 // GRMZM2G308752 // GRMZM2G423486 // GRMZM2G034155 // GRMZM2G111975 // GRMZM2G026151 // GRMZM2G127984 // GRMZM2G310410 // GRMZM2G066274 // GRMZM2G059740 // GRMZM…
GO:0042221	P	response to chemical stimulus	9	308	626	39203	0.063	0.64	// GRMZM2G010924 // GRMZM2G141624 // GRMZM2G160327 // GRMZM2G427815 // GRMZM2G034155 // GRMZM2G455124 // GRMZM2G047968 // GRMZM5G805874 // GRMZM2G166459
GO:0016310	P	phosphorylation	29	308	2743	39203	0.066	0.65	// GRMZM2G079219 // GRMZM2G373435 // GRMZM2G332821 // GRMZM2G083402 // GRMZM2G017157 // GRMZM2G180160 // GRMZM2G456487 // GRMZM2G463493 // GRMZM5G867798 // GRMZM2G391473 // GRMZM2G023836 // GRMZM2G024834 // GRMZM2G412885 // GRMZM2G308752 // GRMZM2G423486 // GRMZM2G034155 // GRMZM2G026151 // GRMZM2G127984 // GRMZM2G310410 // GRMZM2G066274 // GRMZM2G059740 // GRMZM2G027958 // GRMZM2G024024 // GRMZM…
GO:0044249	P	cellular biosynthetic process	71	308	7619	39203	0.066	0.65	// GRMZM2G558078 // GRMZM2G451031 // GRMZM2G073026 // GRMZM2G155816 // GRMZM2G035749 // GRMZM2G026580 // GRMZM2G016079 // GRMZM2G098813 // GRMZM2G087944 // GRMZM2G409881 // GRMZM2G111975 // GRMZM2G450445 // GRMZM2G163054 // GRMZM5G809156 // GRMZM2G406204 // GRMZM2G092465 // GRMZM2G066321 // GRMZM2G033093 // GRMZM2G068330 // GRMZM2G302927 // GRMZM2G106560 // GRMZM2G072926 // GRMZM2G066044 // GRMZM…
GO:0009058	P	biosynthetic process	74	308	7998	39203	0.069	0.67	// GRMZM2G558078 // GRMZM2G451031 // GRMZM2G073026 // GRMZM2G155816 // GRMZM2G035749 // GRMZM2G026580 // GRMZM2G016079 // GRMZM2G098813 // GRMZM2G087944 // GRMZM2G409881 // GRMZM2G111975 // GRMZM2G450445 // GRMZM2G163054 // GRMZM5G809156 // GRMZM2G406204 // GRMZM2G092465 // GRMZM2G066321 // GRMZM2G033093 // GRMZM2G068330 // GRMZM2G302927 // GRMZM2G106560 // GRMZM2G072926 // GRMZM2G085467 // GRMZM…
GO:0006355	P	regulation of transcription, DNA-dependent	24	308	2208	39203	0.07	0.67	// GRMZM2G451031 // GRMZM2G409881 // GRMZM2G087944 // GRMZM5G809156 // GRMZM2G072926 // GRMZM2G033093 // GRMZM2G302927 // GRMZM2G066044 // GRMZM2G361376 // GRMZM2G031882 // GRMZM2G088427 // GRMZM2G089619 // GRMZM2G478501 // GRMZM2G019956 // GRMZM2G038015 // GRMZM2G068330 // GRMZM2G005146 // GRMZM2G474326 // GRMZM2G094352 // GRMZM2G301860 // GRMZM2G160517 // GRMZM2G020016 // GRMZM2G016079 // GRMZM…
GO:0051252	P	regulation of RNA metabolic process	24	308	2211	39203	0.071	0.67	// GRMZM2G451031 // GRMZM2G409881 // GRMZM2G087944 // GRMZM5G809156 // GRMZM2G072926 // GRMZM2G033093 // GRMZM2G302927 // GRMZM2G066044 // GRMZM2G361376 // GRMZM2G031882 // GRMZM2G088427 // GRMZM2G089619 // GRMZM2G478501 // GRMZM2G019956 // GRMZM2G038015 // GRMZM2G068330 // GRMZM2G005146 // GRMZM2G474326 // GRMZM2G094352 // GRMZM2G301860 // GRMZM2G160517 // GRMZM2G020016 // GRMZM2G016079 // GRMZM…
GO:0023033	P	signaling pathway	11	308	849	39203	0.076	0.7	// GRMZM2G124477 // GRMZM2G067743 // GRMZM2G406014 // GRMZM2G111975 // GRMZM2G353497 // GRMZM2G066044 // GRMZM2G098301 // GRMZM2G025518 // GRMZM2G043782 // GRMZM2G480226 // GRMZM2G035625
GO:0043170	P	macromolecule metabolic process	112	308	12696	39203	0.078	0.71	// GRMZM2G558078 // GRMZM2G079219 // GRMZM2G336879 // GRMZM2G373435 // GRMZM2G087944 // GRMZM2G409881 // GRMZM2G450445 // GRMZM2G103668 // GRMZM2G034155 // GRMZM2G351775 // GRMZM5G871347 // GRMZM2G024024 // GRMZM2G035517 // GRMZM2G019956 // GRMZM2G026151 // GRMZM2G316840 // GRMZM2G066274 // GRMZM2G085467 // GRMZM2G005146 // GRMZM2G136139 // GRMZM2G324172 // GRMZM2G111146 // GRMZM2G146234 // GRMZM…
GO:0007186	P	G-protein coupled receptor protein signaling pathway	10	308	758	39203	0.08	0.72	// GRMZM2G124477 // GRMZM2G067743 // GRMZM2G406014 // GRMZM2G111975 // GRMZM2G353497 // GRMZM2G066044 // GRMZM2G098301 // GRMZM2G025518 // GRMZM2G480226 // GRMZM2G035625
GO:0006351	P	transcription, DNA-dependent	25	308	2362	39203	0.083	0.73	// GRMZM2G451031 // GRMZM2G409881 // GRMZM2G087944 // GRMZM5G809156 // GRMZM2G072926 // GRMZM2G033093 // GRMZM2G302927 // GRMZM2G066044 // GRMZM2G361376 // GRMZM2G031882 // GRMZM2G088427 // GRMZM2G089619 // GRMZM2G145085 // GRMZM2G478501 // GRMZM2G019956 // GRMZM2G038015 // GRMZM2G068330 // GRMZM2G005146 // GRMZM2G474326 // GRMZM2G094352 // GRMZM2G301860 // GRMZM2G160517 // GRMZM2G020016 // GRMZM…
GO:0032774	P	RNA biosynthetic process	25	308	2364	39203	0.083	0.73	// GRMZM2G451031 // GRMZM2G409881 // GRMZM2G087944 // GRMZM5G809156 // GRMZM2G072926 // GRMZM2G033093 // GRMZM2G302927 // GRMZM2G066044 // GRMZM2G361376 // GRMZM2G031882 // GRMZM2G088427 // GRMZM2G089619 // GRMZM2G145085 // GRMZM2G478501 // GRMZM2G019956 // GRMZM2G038015 // GRMZM2G068330 // GRMZM2G005146 // GRMZM2G474326 // GRMZM2G094352 // GRMZM2G301860 // GRMZM2G160517 // GRMZM2G020016 // GRMZM…
GO:0007166	P	cell surface receptor linked signaling pathway	10	308	767	39203	0.085	0.74	// GRMZM2G124477 // GRMZM2G067743 // GRMZM2G406014 // GRMZM2G111975 // GRMZM2G353497 // GRMZM2G066044 // GRMZM2G098301 // GRMZM2G025518 // GRMZM2G480226 // GRMZM2G035625
GO:0006139	P	nucleobase, nucleoside, nucleotide and nucleic acid metabolic process	56	308	5979	39203	0.091	0.78	// GRMZM2G558078 // GRMZM2G451031 // GRMZM2G155816 // GRMZM2G336879 // GRMZM2G016079 // GRMZM2G098813 // GRMZM2G087944 // GRMZM2G409881 // GRMZM2G450445 // GRMZM5G809156 // GRMZM2G406204 // GRMZM2G088427 // GRMZM2G092465 // GRMZM2G033093 // GRMZM2G302927 // GRMZM2G106560 // GRMZM2G072926 // GRMZM2G066044 // GRMZM2G361376 // GRMZM2G031882 // GRMZM2G423486 // GRMZM2G150327 // GRMZM2G088443 // GRMZM…
GO:0016052	P	carbohydrate catabolic process	6	308	408	39203	0.11	0.9	// GRMZM2G035749 // GRMZM2G136139 // GRMZM2G057766 // GRMZM2G074946 // GRMZM2G103668 // GRMZM2G091490
GO:0008152	P	metabolic process	170	308	20231	39203	0.12	0.96	// GRMZM2G558078 // GRMZM2G079219 // GRMZM2G336879 // GRMZM2G373435 // GRMZM2G087944 // GRMZM2G409881 // GRMZM2G450445 // GRMZM2G155816 // GRMZM2G423486 // GRMZM2G103668 // GRMZM2G034155 // GRMZM2G493155 // GRMZM2G006562 // GRMZM2G351775 // GRMZM2G160327 // GRMZM2G402368 // GRMZM5G871347 // GRMZM2G474326 // GRMZM2G035517 // GRMZM2G313536 // GRMZM2G019956 // GRMZM2G026151 // GRMZM2G089102 // GRMZM…
GO:0006812	P	cation transport	11	308	924	39203	0.12	0.96	// GRMZM2G034152 // GRMZM2G084779 // AF546187.1_FG011 // GRMZM2G123094 // AC186166.3_FG008 // GRMZM2G108615 // GRMZM2G084486 // GRMZM2G049781 // GRMZM2G141624 // GRMZM2G425999 // GRMZM2G145085
GO:0015672	P	monovalent inorganic cation transport	7	308	532	39203	0.13	1	// GRMZM2G034152 // GRMZM2G084779 // AF546187.1_FG011 // GRMZM2G108615 // GRMZM2G084486 // GRMZM2G425999 // GRMZM2G145085
GO:0006796	P	phosphate metabolic process	29	308	2994	39203	0.14	1	// GRMZM2G079219 // GRMZM2G373435 // GRMZM2G332821 // GRMZM2G083402 // GRMZM2G017157 // GRMZM2G180160 // GRMZM2G456487 // GRMZM2G463493 // GRMZM5G867798 // GRMZM2G391473 // GRMZM2G023836 // GRMZM2G024834 // GRMZM2G412885 // GRMZM2G308752 // GRMZM2G423486 // GRMZM2G034155 // GRMZM2G026151 // GRMZM2G127984 // GRMZM2G310410 // GRMZM2G066274 // GRMZM2G059740 // GRMZM2G027958 // GRMZM2G024024 // GRMZM…
GO:0006807	P	nitrogen compound metabolic process	62	308	6937	39203	0.15	1	// GRMZM2G558078 // GRMZM2G451031 // GRMZM2G155816 // GRMZM2G336879 // GRMZM2G026580 // GRMZM2G016079 // GRMZM2G098813 // GRMZM2G087944 // GRMZM2G409881 // GRMZM2G450445 // GRMZM5G809156 // GRMZM2G406204 // GRMZM2G088427 // GRMZM2G103668 // GRMZM2G033093 // GRMZM2G302927 // GRMZM2G106560 // GRMZM2G072926 // GRMZM2G085467 // GRMZM2G066044 // GRMZM2G034152 // GRMZM2G361376 // GRMZM2G031882 // GRMZM…
GO:0006793	P	phosphorus metabolic process	29	308	2995	39203	0.15	1	// GRMZM2G079219 // GRMZM2G373435 // GRMZM2G332821 // GRMZM2G083402 // GRMZM2G017157 // GRMZM2G180160 // GRMZM2G456487 // GRMZM2G463493 // GRMZM5G867798 // GRMZM2G391473 // GRMZM2G023836 // GRMZM2G024834 // GRMZM2G412885 // GRMZM2G308752 // GRMZM2G423486 // GRMZM2G034155 // GRMZM2G026151 // GRMZM2G127984 // GRMZM2G310410 // GRMZM2G066274 // GRMZM2G059740 // GRMZM2G027958 // GRMZM2G024024 // GRMZM…
GO:0006810	P	transport	36	308	3841	39203	0.16	1	// GRMZM2G101576 // GRMZM2G024196 // GRMZM2G373738 // GRMZM2G080110 // GRMZM2G455124 // GRMZM2G141624 // GRMZM2G119970 // GRMZM2G121070 // GRMZM2G391473 // AC203966.5_FG006 // GRMZM2G034152 // AC194203.3_FG003 // GRMZM2G143029 // GRMZM2G034155 // GRMZM2G084486 // GRMZM2G154245 // GRMZM2G175321 // GRMZM2G145085 // GRMZM2G049372 // GRMZM2G313536 // GRMZM2G049781 // GRMZM2G084779 // GRMZM2G157126 //…
GO:0051234	P	establishment of localization	36	308	3841	39203	0.16	1	// GRMZM2G101576 // GRMZM2G024196 // GRMZM2G373738 // GRMZM2G080110 // GRMZM2G455124 // GRMZM2G141624 // GRMZM2G119970 // GRMZM2G121070 // GRMZM2G391473 // AC203966.5_FG006 // GRMZM2G034152 // AC194203.3_FG003 // GRMZM2G143029 // GRMZM2G034155 // GRMZM2G084486 // GRMZM2G154245 // GRMZM2G175321 // GRMZM2G145085 // GRMZM2G049372 // GRMZM2G313536 // GRMZM2G049781 // GRMZM2G084779 // GRMZM2G157126 //…
GO:0051179	P	localization	36	308	3887	39203	0.17	1	// GRMZM2G101576 // GRMZM2G024196 // GRMZM2G373738 // GRMZM2G080110 // GRMZM2G455124 // GRMZM2G141624 // GRMZM2G119970 // GRMZM2G121070 // GRMZM2G391473 // AC203966.5_FG006 // GRMZM2G034152 // AC194203.3_FG003 // GRMZM2G143029 // GRMZM2G034155 // GRMZM2G084486 // GRMZM2G154245 // GRMZM2G175321 // GRMZM2G145085 // GRMZM2G049372 // GRMZM2G313536 // GRMZM2G049781 // GRMZM2G084779 // GRMZM2G157126 //…
GO:0006811	P	ion transport	11	308	1096	39203	0.25	1	// GRMZM2G034152 // GRMZM2G084779 // AF546187.1_FG011 // GRMZM2G123094 // AC186166.3_FG008 // GRMZM2G108615 // GRMZM2G084486 // GRMZM2G049781 // GRMZM2G141624 // GRMZM2G425999 // GRMZM2G145085
GO:0044238	P	primary metabolic process	131	308	15885	39203	0.25	1	// GRMZM2G558078 // GRMZM2G079219 // GRMZM2G336879 // GRMZM2G373435 // GRMZM2G087944 // GRMZM2G409881 // GRMZM2G450445 // GRMZM2G423486 // GRMZM2G103668 // GRMZM2G150327 // GRMZM2G351775 // GRMZM2G402368 // GRMZM5G871347 // GRMZM2G474326 // GRMZM2G035517 // GRMZM2G313536 // GRMZM2G019956 // GRMZM2G026151 // GRMZM2G316840 // GRMZM2G066274 // GRMZM2G049892 // GRMZM2G005146 // GRMZM5G865811 // GRMZM…
GO:0008610	P	lipid biosynthetic process	5	308	461	39203	0.3	1	// GRMZM2G009510 // GRMZM2G009348 // GRMZM2G032095 // GRMZM2G003526 // GRMZM2G066321
GO:0055114	P	oxidation reduction	24	308	2743	39203	0.32	1	// GRMZM2G119067 // GRMZM5G878558 // GRMZM2G034152 // GRMZM5G893782 // GRMZM2G099467 // GRMZM2G427815 // GRMZM2G003526 // GRMZM2G350020 // GRMZM2G179521 // GRMZM2G146234 // GRMZM2G139467 // GRMZM2G142584 // GRMZM2G159393 // GRMZM2G066321 // AF546187.1_FG011 // GRMZM2G160327 // GRMZM2G100158 // GRMZM2G158342 // GRMZM2G102959 // GRMZM2G384884 // GRMZM2G170047 // GRMZM2G025885 // GRMZM2G171118 // GR…
GO:0006629	P	lipid metabolic process	10	308	1068	39203	0.33	1	// GRMZM2G427729 // GRMZM2G122261 // GRMZM2G324172 // GRMZM2G132331 // GRMZM2G066321 // GRMZM2G009510 // GRMZM2G003526 // GRMZM2G032095 // GRMZM2G009348 // GRMZM5G865811
GO:0055085	P	transmembrane transport	13	308	1420	39203	0.33	1	// GRMZM2G049372 // GRMZM2G101576 // GRMZM2G391473 // GRMZM2G024196 // GRMZM2G166459 // GRMZM2G080110 // GRMZM2G455124 // GRMZM2G121070 // GRMZM2G154245 // GRMZM2G137108 // GRMZM5G805874 // GRMZM2G087479 // GRMZM2G119970
GO:0044267	P	cellular protein metabolic process	49	308	5860	39203	0.34	1	// GRMZM2G035749 // GRMZM2G079219 // GRMZM2G009968 // GRMZM2G373435 // GRMZM5G860469 // GRMZM2G332821 // GRMZM2G083402 // GRMZM2G017157 // GRMZM2G180160 // GRMZM2G456487 // GRMZM2G463493 // GRMZM5G867798 // GRMZM2G391473 // GRMZM2G351775 // GRMZM2G024834 // GRMZM2G135629 // GRMZM2G070432 // GRMZM2G308752 // GRMZM2G423486 // GRMZM2G034155 // GRMZM2G035890 // GRMZM2G166507 // GRMZM2G373329 // GRMZM…
GO:0005975	P	carbohydrate metabolic process	16	308	1828	39203	0.37	1	// GRMZM2G049372 // GRMZM2G035749 // GRMZM2G111975 // GRMZM2G313536 // GRMZM2G179521 // GRMZM2G091191 // GRMZM2G402368 // GRMZM2G074781 // GRMZM2G057766 // GRMZM2G136139 // GRMZM2G074946 // GRMZM2G164945 // GRMZM2G166245 // GRMZM2G103668 // GRMZM2G091490 // GRMZM2G013538
GO:0009056	P	catabolic process	9	308	1005	39203	0.39	1	// GRMZM2G035749 // GRMZM2G136139 // GRMZM2G074946 // GRMZM2G026151 // GRMZM2G057766 // GRMZM2G006562 // GRMZM2G103668 // GRMZM2G091490 // GRMZM2G024024
GO:0016070	P	RNA metabolic process	26	308	3121	39203	0.41	1	// GRMZM2G451031 // GRMZM2G409881 // GRMZM2G087944 // GRMZM5G809156 // GRMZM2G088427 // GRMZM2G072926 // GRMZM2G033093 // GRMZM2G302927 // GRMZM2G066044 // GRMZM2G361376 // GRMZM2G031882 // GRMZM2G423486 // GRMZM2G089619 // GRMZM2G145085 // GRMZM2G478501 // GRMZM2G019956 // GRMZM2G038015 // GRMZM2G068330 // GRMZM2G005146 // GRMZM2G474326 // GRMZM2G094352 // GRMZM2G301860 // GRMZM2G160517 // GRMZM…
GO:0023052	P	signaling	14	308	1673	39203	0.44	1	// GRMZM2G124477 // GRMZM2G067743 // GRMZM2G406014 // GRMZM2G111975 // GRMZM2G353497 // GRMZM2G066044 // GRMZM2G098301 // GRMZM2G308752 // GRMZM2G373738 // GRMZM2G025518 // GRMZM5G893782 // GRMZM2G043782 // GRMZM2G480226 // GRMZM2G035625
GO:0070271	P	protein complex biogenesis	5	308	593	39203	0.5	1	// GRMZM2G017643 // GRMZM2G108615 // GRMZM2G087479 // GRMZM2G145085 // GRMZM2G354376
GO:0006461	P	protein complex assembly	5	308	593	39203	0.5	1	// GRMZM2G017643 // GRMZM2G108615 // GRMZM2G087479 // GRMZM2G145085 // GRMZM2G354376
GO:0044237	P	cellular metabolic process	114	308	14490	39203	0.51	1	// GRMZM2G558078 // GRMZM2G079219 // GRMZM2G336879 // GRMZM2G373435 // GRMZM2G087944 // GRMZM2G409881 // GRMZM2G450445 // GRMZM2G034155 // GRMZM2G351775 // GRMZM5G871347 // GRMZM2G024024 // GRMZM2G019956 // GRMZM2G026151 // GRMZM2G316840 // GRMZM2G066274 // GRMZM2G049892 // GRMZM2G005146 // GRMZM2G111146 // GRMZM5G888797 // GRMZM2G381378 // GRMZM2G077197 // GRMZM2G071484 // GRMZM2G333045 // GRMZM…
GO:0016043	P	cellular component organization	10	308	1290	39203	0.56	1	// GRMZM2G049372 // GRMZM2G304121 // GRMZM2G070432 // GRMZM2G448523 // GRMZM2G354376 // GRMZM2G108615 // GRMZM2G087479 // GRMZM2G017643 // GRMZM2G132486 // GRMZM2G145085
GO:0022607	P	cellular component assembly	7	308	909	39203	0.57	1	// GRMZM2G304121 // GRMZM2G448523 // GRMZM2G108615 // GRMZM2G087479 // GRMZM2G017643 // GRMZM2G354376 // GRMZM2G145085
GO:0009057	P	macromolecule catabolic process	6	308	776	39203	0.57	1	// GRMZM2G035749 // GRMZM2G136139 // GRMZM2G057766 // GRMZM2G074946 // GRMZM2G103668 // GRMZM2G091490
GO:0043933	P	macromolecular complex subunit organization	7	308	929	39203	0.6	1	// GRMZM2G304121 // GRMZM2G070432 // GRMZM2G354376 // GRMZM2G108615 // GRMZM2G087479 // GRMZM2G017643 // GRMZM2G145085
GO:0009987	P	cellular process	143	308	18476	39203	0.62	1	// GRMZM2G558078 // GRMZM2G079219 // GRMZM2G024196 // GRMZM2G336879 // GRMZM2G373435 // GRMZM2G373738 // GRMZM2G087944 // GRMZM2G409881 // GRMZM2G450445 // GRMZM2G034155 // GRMZM2G132486 // GRMZM2G351775 // GRMZM2G143029 // GRMZM2G121070 // GRMZM5G871347 // GRMZM2G474326 // GRMZM2G334584 // GRMZM2G313536 // GRMZM2G019956 // GRMZM2G026151 // GRMZM2G316840 // GRMZM2G066274 // GRMZM2G049892 // GRMZM…
GO:0019538	P	protein metabolic process	54	308	7175	39203	0.66	1	// GRMZM2G035749 // GRMZM2G079219 // GRMZM2G009968 // GRMZM2G373435 // GRMZM2G128992 // GRMZM5G860469 // GRMZM2G332821 // GRMZM2G002498 // GRMZM2G083402 // GRMZM2G017157 // GRMZM2G180160 // GRMZM2G456487 // GRMZM2G463493 // GRMZM5G867798 // GRMZM2G391473 // GRMZM2G351775 // GRMZM2G024834 // GRMZM2G135629 // GRMZM2G070432 // GRMZM2G308752 // GRMZM2G423486 // GRMZM2G034155 // GRMZM2G035890 // GRMZM…
GO:0065003	P	macromolecular complex assembly	6	308	882	39203	0.69	1	// GRMZM2G304121 // GRMZM2G354376 // GRMZM2G108615 // GRMZM2G087479 // GRMZM2G017643 // GRMZM2G145085
GO:0044085	P	cellular component biogenesis	7	308	1037	39203	0.71	1	// GRMZM2G304121 // GRMZM2G448523 // GRMZM2G108615 // GRMZM2G087479 // GRMZM2G017643 // GRMZM2G354376 // GRMZM2G145085
GO:0006412	P	translation	13	308	1871	39203	0.71	1	// GRMZM2G035749 // GRMZM2G002498 // GRMZM5G860469 // GRMZM2G009968 // GRMZM2G301904 // GRMZM2G160517 // GRMZM2G070432 // GRMZM2G013960 // GRMZM2G140739 // GRMZM2G035890 // GRMZM5G888797 // GRMZM2G020016 // GRMZM2G073026
GO:0051649	P	establishment of localization in cell	5	308	791	39203	0.75	1	// GRMZM2G373738 // GRMZM2G313536 // GRMZM2G157126 // GRMZM2G143029 // GRMZM2G327680
GO:0044262	P	cellular carbohydrate metabolic process	6	308	959	39203	0.77	1	// GRMZM2G049372 // GRMZM2G111975 // GRMZM2G091191 // GRMZM2G074946 // GRMZM2G179521 // GRMZM2G091490
GO:0051641	P	cellular localization	5	308	817	39203	0.77	1	// GRMZM2G373738 // GRMZM2G313536 // GRMZM2G157126 // GRMZM2G143029 // GRMZM2G327680
GO:0009308	P	amine metabolic process	6	308	994	39203	0.79	1	// GRMZM2G136139 // GRMZM2G034152 // GRMZM2G057766 // GRMZM2G020016 // GRMZM2G049892 // GRMZM2G103668
GO:0006519	P	cellular amino acid and derivative metabolic process	5	308	985	39203	0.89	1	// GRMZM2G034152 // GRMZM2G040039 // GRMZM2G020016 // GRMZM2G049892 // GRMZM2G070432
GO:0043436	P	oxoacid metabolic process	6	308	1186	39203	0.91	1	// GRMZM2G066321 // GRMZM2G034152 // GRMZM2G003526 // GRMZM2G020016 // GRMZM2G049892 // GRMZM2G032095
GO:0019752	P	carboxylic acid metabolic process	6	308	1186	39203	0.91	1	// GRMZM2G066321 // GRMZM2G034152 // GRMZM2G003526 // GRMZM2G020016 // GRMZM2G049892 // GRMZM2G032095
GO:0006082	P	organic acid metabolic process	6	308	1188	39203	0.91	1	// GRMZM2G066321 // GRMZM2G034152 // GRMZM2G003526 // GRMZM2G020016 // GRMZM2G049892 // GRMZM2G032095
GO:0042180	P	cellular ketone metabolic process	6	308	1198	39203	0.91	1	// GRMZM2G066321 // GRMZM2G034152 // GRMZM2G003526 // GRMZM2G020016 // GRMZM2G049892 // GRMZM2G032095
GO:0044281	P	small molecule metabolic process	13	308	2730	39203	0.98	1	// GRMZM2G025885 // GRMZM2G040039 // GRMZM2G066321 // GRMZM2G034152 // GRMZM2G070432 // GRMZM2G001524 // GRMZM2G003526 // GRMZM2G032095 // GRMZM2G049892 // GRMZM2G179521 // GRMZM2G074946 // GRMZM2G020016 // GRMZM2G091490
GO:0006508	P	proteolysis	5	308	1613	39203	1	1	// GRMZM2G146234 // GRMZM2G035517 // GRMZM2G128992 // GRMZM2G324172 // GRMZM2G136495
GO:0003700	F	transcription factor activity	24	308	1390	39203	0.00034	0.12	// GRMZM2G451031 // GRMZM2G409881 // GRMZM2G087944 // GRMZM2G072926 // GRMZM2G033093 // GRMZM2G031882 // GRMZM2G089619 // GRMZM2G063880 // GRMZM5G871347 // GRMZM2G038015 // GRMZM2G163054 // GRMZM2G106560 // GRMZM2G027972 // GRMZM2G013960 // GRMZM2G068330 // GRMZM2G038158 // GRMZM2G474326 // GRMZM2G094352 // GRMZM2G301860 // GRMZM2G020016 // GRMZM2G145554 // GRMZM2G381378 // GRMZM2G016079 // GRMZM…
GO:0030528	F	transcription regulator activity	32	308	2233	39203	0.0009	0.12	// GRMZM2G451031 // GRMZM2G409881 // GRMZM2G087944 // GRMZM2G351810 // GRMZM2G072926 // GRMZM2G033093 // GRMZM2G031882 // GRMZM2G150327 // GRMZM2G088443 // GRMZM2G089619 // GRMZM2G020016 // GRMZM5G871347 // GRMZM2G038015 // GRMZM2G145085 // GRMZM2G163054 // GRMZM2G106560 // GRMZM2G027972 // GRMZM2G385543 // GRMZM2G013960 // GRMZM2G068330 // GRMZM2G085467 // GRMZM2G038158 // GRMZM2G474326 // GRMZM…
GO:0009055	F	electron carrier activity	17	308	914	39203	0.0011	0.12	// GRMZM2G004012 // GRMZM2G022866 // GRMZM2G053511 // GRMZM2G009968 // GRMZM5G872368 // GRMZM5G878558 // AF546187.1_FG011 // GRMZM2G119067 // GRMZM2G004106 // GRMZM2G100158 // GRMZM2G158342 // GRMZM2G350020 // GRMZM2G384884 // GRMZM2G170047 // GRMZM2G179349 // GRMZM2G139467 // GRMZM2G171118
GO:0005506	F	iron ion binding	20	308	1187	39203	0.0014	0.12	// GRMZM2G384884 // GRMZM5G878558 // GRMZM2G160327 // GRMZM5G872368 // AF546187.1_FG011 // GRMZM2G427815 // GRMZM2G099467 // GRMZM2G146234 // GRMZM2G100158 // GRMZM2G003526 // GRMZM2G158342 // GRMZM2G102959 // GRMZM2G350020 // GRMZM2G170047 // GRMZM2G179349 // GRMZM2G119067 // GRMZM2G066321 // GRMZM2G139467 // GRMZM2G171118 // GRMZM2G047968
GO:0020037	F	heme binding	16	308	876	39203	0.0019	0.12	// GRMZM2G384884 // GRMZM5G878558 // GRMZM2G160327 // GRMZM5G872368 // GRMZM2G427815 // AF546187.1_FG011 // GRMZM2G100158 // GRMZM2G158342 // GRMZM2G102959 // GRMZM2G350020 // GRMZM2G170047 // GRMZM2G179349 // GRMZM2G119067 // GRMZM2G139467 // GRMZM2G171118 // GRMZM2G047968
GO:0046906	F	tetrapyrrole binding	16	308	880	39203	0.002	0.12	// GRMZM2G384884 // GRMZM5G878558 // GRMZM2G160327 // GRMZM5G872368 // GRMZM2G427815 // AF546187.1_FG011 // GRMZM2G100158 // GRMZM2G158342 // GRMZM2G102959 // GRMZM2G350020 // GRMZM2G170047 // GRMZM2G179349 // GRMZM2G119067 // GRMZM2G139467 // GRMZM2G171118 // GRMZM2G047968
GO:0043565	F	sequence-specific DNA binding	17	308	985	39203	0.0025	0.13	// GRMZM2G094352 // GRMZM2G409881 // GRMZM2G478501 // GRMZM2G106560 // GRMZM2G038015 // GRMZM5G809663 // GRMZM2G031882 // GRMZM2G163054 // GRMZM2G068330 // GRMZM2G063880 // GRMZM2G145554 // GRMZM2G038158 // GRMZM2G381378 // GRMZM2G089619 // GRMZM5G871347 // GRMZM2G027972 // GRMZM2G088242
GO:0004497	F	monooxygenase activity	11	308	553	39203	0.0051	0.23	// GRMZM2G159393 // GRMZM5G872368 // AF546187.1_FG011 // GRMZM2G119067 // GRMZM2G100158 // GRMZM2G158342 // GRMZM2G350020 // GRMZM2G384884 // GRMZM2G170047 // GRMZM2G139467 // GRMZM2G171118
GO:0004674	F	protein serine/threonine kinase activity	29	308	2248	39203	0.0067	0.27	// GRMZM2G079219 // GRMZM2G373435 // GRMZM2G332821 // GRMZM2G083402 // GRMZM2G017157 // GRMZM2G180160 // GRMZM2G456487 // GRMZM2G463493 // GRMZM5G867798 // GRMZM2G391473 // GRMZM2G023836 // GRMZM2G024834 // GRMZM2G412885 // GRMZM2G308752 // GRMZM2G423486 // GRMZM2G034155 // GRMZM2G026151 // GRMZM2G127984 // GRMZM2G310410 // GRMZM2G066274 // GRMZM2G059740 // GRMZM2G027958 // GRMZM2G024024 // GRMZM…
GO:0016747	F	transferase activity, transferring acyl groups other than amino-acyl groups	8	308	357	39203	0.0083	0.3	// GRMZM2G493155 // GRMZM2G015793 // GRMZM2G032276 // GRMZM2G050450 // GRMZM2G009510 // GRMZM2G032095 // GRMZM2G009348 // GRMZM2G124042
GO:0003677	F	DNA binding	53	308	5003	39203	0.015	0.5	// GRMZM2G038015 // GRMZM2G451031 // GRMZM2G155816 // GRMZM2G409881 // GRMZM2G016079 // GRMZM5G809663 // GRMZM2G087944 // GRMZM2G450445 // GRMZM5G809156 // GRMZM2G406204 // GRMZM2G092465 // GRMZM2G033093 // GRMZM2G302927 // GRMZM2G106560 // GRMZM2G072926 // GRMZM2G066044 // GRMZM2G149590 // GRMZM2G361376 // GRMZM2G080583 // GRMZM2G088427 // GRMZM2G308034 // GRMZM2G123202 // GRMZM2G026580 // GRMZM…
GO:0004672	F	protein kinase activity	29	308	2423	39203	0.017	0.52	// GRMZM2G079219 // GRMZM2G373435 // GRMZM2G332821 // GRMZM2G083402 // GRMZM2G017157 // GRMZM2G180160 // GRMZM2G456487 // GRMZM2G463493 // GRMZM5G867798 // GRMZM2G391473 // GRMZM2G023836 // GRMZM2G024834 // GRMZM2G412885 // GRMZM2G308752 // GRMZM2G423486 // GRMZM2G034155 // GRMZM2G026151 // GRMZM2G127984 // GRMZM2G310410 // GRMZM2G066274 // GRMZM2G059740 // GRMZM2G027958 // GRMZM2G024024 // GRMZM…
GO:0050825	F	ice binding	22	308	1758	39203	0.023	0.59	// GRMZM2G409881 // GRMZM2G095411 // GRMZM2G169280 // GRMZM2G072926 // GRMZM2G069444 // GRMZM2G308034 // GRMZM2G123094 // GRMZM2G074032 // GRMZM2G406196 // AC214451.3_FG005 // GRMZM2G063632 // GRMZM2G410728 // GRMZM2G008642 // GRMZM2G005146 // GRMZM2G091490 // GRMZM2G474326 // GRMZM2G140805 // GRMZM2G301860 // GRMZM2G146449 // GRMZM2G304442 // GRMZM2G092465 // AC187243.3_FG005
GO:0050824	F	water binding	22	308	1758	39203	0.023	0.59	// GRMZM2G409881 // GRMZM2G095411 // GRMZM2G169280 // GRMZM2G072926 // GRMZM2G069444 // GRMZM2G308034 // GRMZM2G123094 // GRMZM2G074032 // GRMZM2G406196 // AC214451.3_FG005 // GRMZM2G063632 // GRMZM2G410728 // GRMZM2G008642 // GRMZM2G005146 // GRMZM2G091490 // GRMZM2G474326 // GRMZM2G140805 // GRMZM2G301860 // GRMZM2G146449 // GRMZM2G304442 // GRMZM2G092465 // AC187243.3_FG005
GO:0016746	F	transferase activity, transferring acyl groups	8	308	437	39203	0.024	0.59	// GRMZM2G493155 // GRMZM2G015793 // GRMZM2G032276 // GRMZM2G050450 // GRMZM2G009510 // GRMZM2G032095 // GRMZM2G009348 // GRMZM2G124042
GO:0004872	F	receptor activity	15	308	1082	39203	0.026	0.59	// GRMZM2G124477 // GRMZM2G067743 // GRMZM2G406014 // GRMZM2G111975 // GRMZM2G353497 // GRMZM2G066044 // GRMZM2G098301 // GRMZM2G160517 // GRMZM2G025518 // GRMZM5G809156 // GRMZM2G068330 // GRMZM2G089619 // GRMZM2G005146 // GRMZM2G302927 // GRMZM2G035625
GO:0008227	F	G-protein coupled amine receptor activity	6	308	314	39203	0.04	0.83	// GRMZM2G067743 // GRMZM2G406014 // GRMZM2G353497 // GRMZM2G066044 // GRMZM2G025518 // GRMZM2G035625
GO:0004857	F	enzyme inhibitor activity	5	308	236	39203	0.041	0.83	// GRMZM2G133146 // GRMZM2G439908 // GRMZM2G000326 // GRMZM2G312602 // GRMZM2G008593
GO:0005515	F	protein binding	48	308	4766	39203	0.044	0.83	// GRMZM2G463493 // GRMZM2G319215 // GRMZM2G090269 // GRMZM2G373738 // GRMZM5G860469 // GRMZM2G165063 // GRMZM2G368765 // GRMZM2G469414 // GRMZM2G157855 // GRMZM2G053511 // GRMZM2G355846 // GRMZM2G088531 // GRMZM2G384913 // GRMZM2G493155 // GRMZM5G867798 // GRMZM2G351775 // GRMZM2G024834 // GRMZM2G157246 // GRMZM2G034155 // GRMZM2G067865 // GRMZM2G031584 // GRMZM2G167049 // GRMZM2G053210 // GRMZM…
GO:0046873	F	metal ion transmembrane transporter activity	6	308	328	39203	0.048	0.83	// GRMZM2G084779 // GRMZM2G108615 // GRMZM2G084486 // GRMZM2G141624 // GRMZM2G425999 // GRMZM2G145085
GO:0004879	F	ligand-dependent nuclear receptor activity	7	308	414	39203	0.048	0.83	// GRMZM2G160517 // GRMZM2G066044 // GRMZM5G809156 // GRMZM2G068330 // GRMZM2G089619 // GRMZM2G005146 // GRMZM2G302927
GO:0015291	F	secondary active transmembrane transporter activity	7	308	421	39203	0.052	0.85	// GRMZM2G010433 // AF546187.1_FG011 // GRMZM2G034155 // GRMZM2G455124 // GRMZM2G087479 // GRMZM5G805874 // GRMZM2G166459
GO:0008324	F	cation transmembrane transporter activity	13	308	996	39203	0.054	0.86	// GRMZM2G010433 // GRMZM2G034152 // AF546187.1_FG011 // GRMZM2G084779 // GRMZM2G166459 // GRMZM2G034155 // GRMZM2G455124 // GRMZM2G108615 // GRMZM2G084486 // GRMZM2G087479 // GRMZM2G141624 // GRMZM2G425999 // GRMZM2G145085
GO:0016773	F	phosphotransferase activity, alcohol group as acceptor	30	308	2858	39203	0.067	0.97	// GRMZM2G079219 // GRMZM2G373435 // GRMZM2G332821 // GRMZM2G083402 // GRMZM2G017157 // GRMZM2G180160 // GRMZM2G456487 // GRMZM2G463493 // GRMZM5G867798 // GRMZM2G391473 // GRMZM2G023836 // GRMZM2G024834 // GRMZM2G412885 // GRMZM2G308752 // GRMZM2G423486 // GRMZM2G034155 // GRMZM2G166245 // GRMZM2G026151 // GRMZM2G127984 // GRMZM2G310410 // GRMZM2G066274 // GRMZM2G059740 // GRMZM2G027958 // GRMZM…
GO:0004091	F	carboxylesterase activity	5	308	280	39203	0.073	0.97	// GRMZM2G133146 // GRMZM2G439908 // GRMZM2G074946 // GRMZM2G008593 // GRMZM2G324172
GO:0030234	F	enzyme regulator activity	8	308	552	39203	0.074	0.97	// GRMZM2G133146 // GRMZM2G000326 // GRMZM5G860469 // GRMZM5G893782 // GRMZM2G439908 // GRMZM2G065423 // GRMZM2G312602 // GRMZM2G008593
GO:0016301	F	kinase activity	31	308	3006	39203	0.075	0.97	// GRMZM2G079219 // GRMZM2G373435 // GRMZM2G332821 // GRMZM2G083402 // GRMZM2G017157 // GRMZM2G180160 // GRMZM2G456487 // GRMZM2G463493 // GRMZM5G867798 // GRMZM2G391473 // GRMZM2G023836 // GRMZM2G024834 // GRMZM2G412885 // GRMZM2G308752 // GRMZM2G423486 // GRMZM2G034155 // GRMZM2G026151 // GRMZM2G127984 // GRMZM2G310410 // GRMZM2G001524 // GRMZM2G066274 // GRMZM2G059740 // GRMZM2G027958 // GRMZM…
GO:0004888	F	transmembrane receptor activity	9	308	653	39203	0.077	0.97	// GRMZM2G124477 // GRMZM2G067743 // GRMZM2G406014 // GRMZM2G111975 // GRMZM2G353497 // GRMZM2G066044 // GRMZM2G098301 // GRMZM2G025518 // GRMZM2G035625
GO:0060089	F	molecular transducer activity	16	308	1377	39203	0.081	0.97	// GRMZM2G124477 // GRMZM2G067743 // GRMZM2G406014 // GRMZM2G111975 // GRMZM2G353497 // GRMZM2G066044 // GRMZM2G098301 // GRMZM2G160517 // GRMZM2G025518 // GRMZM5G809156 // GRMZM2G068330 // GRMZM2G089619 // GRMZM2G005146 // GRMZM2G302927 // GRMZM2G035625 // GRMZM2G384913
GO:0004871	F	signal transducer activity	16	308	1377	39203	0.081	0.97	// GRMZM2G124477 // GRMZM2G067743 // GRMZM2G406014 // GRMZM2G111975 // GRMZM2G353497 // GRMZM2G066044 // GRMZM2G098301 // GRMZM2G160517 // GRMZM2G025518 // GRMZM5G809156 // GRMZM2G068330 // GRMZM2G089619 // GRMZM2G005146 // GRMZM2G302927 // GRMZM2G035625 // GRMZM2G384913
GO:0004930	F	G-protein coupled receptor activity	8	308	608	39203	0.11	1	// GRMZM2G124477 // GRMZM2G067743 // GRMZM2G406014 // GRMZM2G111975 // GRMZM2G353497 // GRMZM2G066044 // GRMZM2G025518 // GRMZM2G035625
GO:0043176	F	amine binding	5	308	320	39203	0.11	1	// GRMZM2G067743 // GRMZM2G025518 // GRMZM2G353497 // GRMZM2G035625 // GRMZM2G089102
GO:0016740	F	transferase activity	53	308	5727	39203	0.12	1	// GRMZM2G079219 // GRMZM2G381025 // GRMZM2G373435 // GRMZM2G008539 // GRMZM2G332821 // GRMZM2G083402 // GRMZM2G017157 // GRMZM2G180160 // GRMZM2G456487 // GRMZM2G493155 // GRMZM5G867798 // GRMZM2G391473 // GRMZM2G023836 // GRMZM2G024834 // GRMZM2G412885 // GRMZM2G308752 // GRMZM2G423486 // GRMZM2G034155 // GRMZM2G009510 // GRMZM2G026580 // GRMZM2G166245 // GRMZM2G009348 // GRMZM2G443785 // GRMZM…
GO:0016798	F	hydrolase activity, acting on glycosyl bonds	10	308	821	39203	0.12	1	// GRMZM2G035749 // GRMZM2G136139 // GRMZM2G091191 // GRMZM2G402368 // GRMZM2G074781 // GRMZM2G057766 // GRMZM2G035890 // GRMZM2G164945 // GRMZM2G103668 // GRMZM2G013538
GO:0022891	F	substrate-specific transmembrane transporter activity	16	308	1472	39203	0.12	1	// GRMZM2G049372 // GRMZM2G010433 // GRMZM2G034152 // AF546187.1_FG011 // GRMZM2G084779 // GRMZM2G166459 // GRMZM2G034155 // GRMZM2G098301 // GRMZM2G455124 // GRMZM2G121070 // GRMZM2G108615 // GRMZM2G084486 // GRMZM2G087479 // GRMZM2G141624 // GRMZM2G425999 // GRMZM2G145085
GO:0046914	F	transition metal ion binding	51	308	5507	39203	0.12	1	// GRMZM2G004012 // GRMZM5G842019 // GRMZM2G090269 // GRMZM5G872368 // GRMZM2G165063 // GRMZM2G368765 // GRMZM2G157855 // GRMZM2G004106 // GRMZM2G355846 // GRMZM2G119067 // GRMZM2G035625 // GRMZM2G384913 // GRMZM2G377079 // GRMZM2G074032 // GRMZM2G121151 // GRMZM5G878558 // GRMZM2G160327 // GRMZM2G457909 // GRMZM2G157246 // GRMZM2G179349 // GRMZM2G037574 // GRMZM2G064905 // GRMZM2G067865 // GRMZM…
GO:0015075	F	ion transmembrane transporter activity	14	308	1258	39203	0.13	1	// GRMZM2G010433 // GRMZM2G034152 // AF546187.1_FG011 // GRMZM2G084779 // GRMZM2G166459 // GRMZM2G034155 // GRMZM2G098301 // GRMZM2G455124 // GRMZM2G108615 // GRMZM2G084486 // GRMZM2G087479 // GRMZM2G141624 // GRMZM2G425999 // GRMZM2G145085
GO:0016757	F	transferase activity, transferring glycosyl groups	9	308	747	39203	0.14	1	// GRMZM2G060993 // GRMZM2G111975 // GRMZM2G091191 // GRMZM2G381025 // GRMZM2G008539 // GRMZM2G037545 // GRMZM2G165919 // GRMZM2G104829 // GRMZM2G443785
GO:0004553	F	hydrolase activity, hydrolyzing O-glycosyl compounds	9	308	767	39203	0.16	1	// GRMZM2G035749 // GRMZM2G136139 // GRMZM2G091191 // GRMZM2G402368 // GRMZM2G074781 // GRMZM2G057766 // GRMZM2G164945 // GRMZM2G103668 // GRMZM2G013538
GO:0046872	F	metal ion binding	59	308	6652	39203	0.17	1	// GRMZM2G004012 // GRMZM5G842019 // GRMZM2G090269 // GRMZM5G872368 // GRMZM2G165063 // AF546187.1_FG011 // GRMZM2G368765 // GRMZM2G119067 // GRMZM2G157855 // GRMZM2G304897 // GRMZM2G004106 // GRMZM2G145085 // GRMZM2G355846 // GRMZM2G141624 // GRMZM2G035625 // GRMZM2G384913 // GRMZM2G377079 // GRMZM2G074032 // GRMZM2G121151 // GRMZM5G878558 // GRMZM2G160327 // GRMZM2G457909 // GRMZM2G157246 // GR…
GO:0022857	F	transmembrane transporter activity	17	308	1672	39203	0.17	1	// GRMZM2G049372 // GRMZM2G010433 // GRMZM2G034152 // AF546187.1_FG011 // GRMZM2G084779 // GRMZM2G166459 // GRMZM2G034155 // GRMZM2G098301 // GRMZM2G455124 // GRMZM2G121070 // GRMZM2G108615 // GRMZM2G084486 // GRMZM2G087479 // GRMZM5G805874 // GRMZM2G141624 // GRMZM2G425999 // GRMZM2G145085
GO:0043169	F	cation binding	59	308	6664	39203	0.18	1	// GRMZM2G004012 // GRMZM5G842019 // GRMZM2G090269 // GRMZM5G872368 // GRMZM2G165063 // AF546187.1_FG011 // GRMZM2G368765 // GRMZM2G119067 // GRMZM2G157855 // GRMZM2G304897 // GRMZM2G004106 // GRMZM2G145085 // GRMZM2G355846 // GRMZM2G141624 // GRMZM2G035625 // GRMZM2G384913 // GRMZM2G377079 // GRMZM2G074032 // GRMZM2G121151 // GRMZM5G878558 // GRMZM2G160327 // GRMZM2G457909 // GRMZM2G157246 // GR…
GO:0043167	F	ion binding	59	308	6665	39203	0.18	1	// GRMZM2G004012 // GRMZM5G842019 // GRMZM2G090269 // GRMZM5G872368 // GRMZM2G165063 // AF546187.1_FG011 // GRMZM2G368765 // GRMZM2G119067 // GRMZM2G157855 // GRMZM2G304897 // GRMZM2G004106 // GRMZM2G145085 // GRMZM2G355846 // GRMZM2G141624 // GRMZM2G035625 // GRMZM2G384913 // GRMZM2G377079 // GRMZM2G074032 // GRMZM2G121151 // GRMZM5G878558 // GRMZM2G160327 // GRMZM2G457909 // GRMZM2G157246 // GR…
GO:0005524	F	ATP binding	46	308	5133	39203	0.19	1	// GRMZM2G079219 // GRMZM2G373435 // GRMZM5G860469 // GRMZM2G165063 // GRMZM2G015395 // GRMZM2G469414 // GRMZM2G017157 // GRMZM2G304897 // GRMZM2G180160 // GRMZM2G456487 // GRMZM2G463493 // GRMZM5G867798 // GRMZM2G391473 // AC230011.2_FG002 // GRMZM2G024834 // GRMZM2G412885 // GRMZM2G308752 // GRMZM2G423486 // GRMZM2G034155 // GRMZM2G167049 // GRMZM2G016278 // GRMZM2G026151 // GRMZM2G127984 // GR…
GO:0032559	F	adenyl ribonucleotide binding	46	308	5137	39203	0.19	1	// GRMZM2G079219 // GRMZM2G373435 // GRMZM5G860469 // GRMZM2G165063 // GRMZM2G015395 // GRMZM2G469414 // GRMZM2G017157 // GRMZM2G304897 // GRMZM2G180160 // GRMZM2G456487 // GRMZM2G463493 // GRMZM5G867798 // GRMZM2G391473 // AC230011.2_FG002 // GRMZM2G024834 // GRMZM2G412885 // GRMZM2G308752 // GRMZM2G423486 // GRMZM2G034155 // GRMZM2G167049 // GRMZM2G016278 // GRMZM2G026151 // GRMZM2G127984 // GR…
GO:0030554	F	adenyl nucleotide binding	48	308	5398	39203	0.2	1	// GRMZM2G079219 // GRMZM2G373435 // GRMZM5G860469 // GRMZM2G165063 // GRMZM2G015395 // GRMZM2G469414 // GRMZM2G017157 // GRMZM2G304897 // GRMZM2G180160 // GRMZM2G456487 // GRMZM2G463493 // GRMZM5G867798 // GRMZM2G391473 // AC230011.2_FG002 // GRMZM2G024834 // GRMZM2G412885 // GRMZM2G308752 // GRMZM2G423486 // GRMZM2G034155 // GRMZM2G167049 // GRMZM2G016278 // GRMZM2G026151 // GRMZM2G127984 // GR…
GO:0001883	F	purine nucleoside binding	48	308	5398	39203	0.2	1	// GRMZM2G079219 // GRMZM2G373435 // GRMZM5G860469 // GRMZM2G165063 // GRMZM2G015395 // GRMZM2G469414 // GRMZM2G017157 // GRMZM2G304897 // GRMZM2G180160 // GRMZM2G456487 // GRMZM2G463493 // GRMZM5G867798 // GRMZM2G391473 // AC230011.2_FG002 // GRMZM2G024834 // GRMZM2G412885 // GRMZM2G308752 // GRMZM2G423486 // GRMZM2G034155 // GRMZM2G167049 // GRMZM2G016278 // GRMZM2G026151 // GRMZM2G127984 // GR…
GO:0001882	F	nucleoside binding	48	308	5400	39203	0.2	1	// GRMZM2G079219 // GRMZM2G373435 // GRMZM5G860469 // GRMZM2G165063 // GRMZM2G015395 // GRMZM2G469414 // GRMZM2G017157 // GRMZM2G304897 // GRMZM2G180160 // GRMZM2G456487 // GRMZM2G463493 // GRMZM5G867798 // GRMZM2G391473 // AC230011.2_FG002 // GRMZM2G024834 // GRMZM2G412885 // GRMZM2G308752 // GRMZM2G423486 // GRMZM2G034155 // GRMZM2G167049 // GRMZM2G016278 // GRMZM2G026151 // GRMZM2G127984 // GR…
GO:0022892	F	substrate-specific transporter activity	16	308	1632	39203	0.22	1	// GRMZM2G049372 // GRMZM2G010433 // GRMZM2G034152 // AF546187.1_FG011 // GRMZM2G084779 // GRMZM2G166459 // GRMZM2G034155 // GRMZM2G098301 // GRMZM2G455124 // GRMZM2G121070 // GRMZM2G108615 // GRMZM2G084486 // GRMZM2G087479 // GRMZM2G141624 // GRMZM2G425999 // GRMZM2G145085
GO:0016772	F	transferase activity, transferring phosphorus-containing groups	33	308	3661	39203	0.23	1	// GRMZM2G079219 // GRMZM2G373435 // GRMZM2G332821 // GRMZM2G083402 // GRMZM2G017157 // GRMZM2G180160 // GRMZM2G456487 // GRMZM2G463493 // GRMZM5G867798 // GRMZM2G391473 // GRMZM2G023836 // GRMZM2G024834 // GRMZM2G412885 // GRMZM2G308752 // GRMZM2G423486 // GRMZM2G034155 // GRMZM2G026580 // GRMZM2G166245 // GRMZM2G026151 // GRMZM2G127984 // GRMZM2G310410 // GRMZM2G001524 // GRMZM2G066274 // GRMZM…
GO:0032555	F	purine ribonucleotide binding	50	308	5800	39203	0.26	1	// GRMZM2G079219 // GRMZM2G373435 // GRMZM2G373738 // GRMZM5G860469 // GRMZM2G165063 // GRMZM2G015395 // GRMZM2G469414 // GRMZM2G017157 // GRMZM2G304897 // GRMZM2G180160 // GRMZM2G456487 // GRMZM2G463493 // GRMZM5G867798 // GRMZM2G391473 // AC230011.2_FG002 // GRMZM2G024834 // GRMZM2G412885 // GRMZM2G308752 // GRMZM2G423486 // GRMZM2G034155 // GRMZM2G167049 // GRMZM2G020016 // GRMZM2G016278 // GR…
GO:0032553	F	ribonucleotide binding	50	308	5800	39203	0.26	1	// GRMZM2G079219 // GRMZM2G373435 // GRMZM2G373738 // GRMZM5G860469 // GRMZM2G165063 // GRMZM2G015395 // GRMZM2G469414 // GRMZM2G017157 // GRMZM2G304897 // GRMZM2G180160 // GRMZM2G456487 // GRMZM2G463493 // GRMZM5G867798 // GRMZM2G391473 // AC230011.2_FG002 // GRMZM2G024834 // GRMZM2G412885 // GRMZM2G308752 // GRMZM2G423486 // GRMZM2G034155 // GRMZM2G167049 // GRMZM2G020016 // GRMZM2G016278 // GR…
GO:0017076	F	purine nucleotide binding	52	308	6079	39203	0.28	1	// GRMZM2G079219 // GRMZM2G373435 // GRMZM2G373738 // GRMZM5G860469 // GRMZM2G165063 // GRMZM2G015395 // GRMZM2G469414 // GRMZM2G017157 // GRMZM2G304897 // GRMZM2G180160 // GRMZM2G456487 // GRMZM2G463493 // GRMZM5G867798 // GRMZM2G391473 // AC230011.2_FG002 // GRMZM2G024834 // GRMZM2G412885 // GRMZM2G308752 // GRMZM2G423486 // GRMZM2G034155 // GRMZM2G167049 // GRMZM2G020016 // GRMZM2G016278 // GR…
GO:0016491	F	oxidoreductase activity	28	308	3266	39203	0.34	1	// GRMZM2G034152 // GRMZM2G009968 // GRMZM5G872368 // GRMZM2G025870 // GRMZM5G878558 // GRMZM2G160327 // GRMZM2G336879 // GRMZM5G893782 // GRMZM2G099467 // GRMZM2G119067 // GRMZM2G427815 // GRMZM2G003526 // GRMZM2G350020 // GRMZM2G179521 // GRMZM2G139467 // GRMZM2G142584 // GRMZM2G159393 // GRMZM2G066321 // AF546187.1_FG011 // GRMZM2G146234 // GRMZM2G100158 // GRMZM2G158342 // GRMZM2G102959 // GR…
GO:0005215	F	transporter activity	21	308	2411	39203	0.35	1	// GRMZM2G049372 // GRMZM2G101576 // GRMZM2G391473 // GRMZM2G141624 // GRMZM2G034152 // AF546187.1_FG011 // GRMZM2G084779 // GRMZM2G166459 // GRMZM2G034155 // GRMZM2G098301 // GRMZM2G455124 // GRMZM2G121070 // GRMZM2G108615 // GRMZM2G084486 // GRMZM2G087479 // GRMZM2G137108 // GRMZM5G805874 // GRMZM2G010433 // GRMZM2G425999 // GRMZM2G119970 // GRMZM2G145085
GO:0000166	F	nucleotide binding	53	308	6408	39203	0.36	1	// GRMZM2G079219 // GRMZM2G059740 // GRMZM2G373435 // GRMZM2G373738 // GRMZM5G860469 // GRMZM2G165063 // GRMZM2G015395 // GRMZM2G469414 // GRMZM2G017157 // GRMZM2G304897 // GRMZM2G180160 // GRMZM2G456487 // GRMZM2G463493 // GRMZM5G867798 // GRMZM2G391473 // AC230011.2_FG002 // GRMZM2G024834 // GRMZM2G412885 // GRMZM2G308752 // GRMZM2G423486 // GRMZM2G034155 // GRMZM2G167049 // GRMZM2G020016 // GR…
GO:0005509	F	calcium ion binding	5	308	534	39203	0.41	1	// GRMZM2G080247 // GRMZM2G304897 // GRMZM2G084935 // GRMZM2G074781 // GRMZM2G180160
GO:0016758	F	transferase activity, transferring hexosyl groups	5	308	542	39203	0.42	1	// GRMZM2G060993 // GRMZM2G037545 // GRMZM2G008539 // GRMZM2G091191 // GRMZM2G381025
GO:0005488	F	binding	193	308	24279	39203	0.42	1	// GRMZM2G079219 // GRMZM2G409881 // GRMZM2G373435 // GRMZM2G373738 // GRMZM2G095411 // GRMZM2G165063 // GRMZM2G450445 // GRMZM2G368765 // GRMZM2G169280 // GRMZM2G423486 // GRMZM2G145085 // GRMZM2G069444 // GRMZM2G034155 // GRMZM2G493155 // GRMZM2G132486 // GRMZM2G121151 // GRMZM2G351775 // GRMZM2G160327 // AC183315.4_FG006 // GRMZM2G157246 // GRMZM2G080583 // GRMZM2G123202 // GRMZM5G871347 // GR…
GO:0022804	F	active transmembrane transporter activity	7	308	825	39203	0.47	1	// GRMZM2G010433 // AF546187.1_FG011 // GRMZM2G034155 // GRMZM2G455124 // GRMZM2G087479 // GRMZM5G805874 // GRMZM2G166459
GO:0016874	F	ligase activity	5	308	762	39203	0.72	1	// GRMZM2G135629 // GRMZM2G071484 // GRMZM2G020016 // GRMZM2G373329 // GRMZM2G040039
GO:0005198	F	structural molecule activity	14	308	2019	39203	0.72	1	// GRMZM2G035749 // GRMZM2G002498 // GRMZM5G860469 // GRMZM2G094356 // GRMZM2G066044 // GRMZM2G160517 // GRMZM5G864133 // GRMZM2G013960 // GRMZM2G100328 // GRMZM2G140739 // GRMZM5G888797 // GRMZM2G313536 // GRMZM2G354376 // GRMZM2G073026
GO:0008270	F	zinc ion binding	28	308	3989	39203	0.76	1	// GRMZM5G842019 // GRMZM2G090269 // GRMZM2G165063 // GRMZM2G368765 // GRMZM2G157855 // GRMZM2G355846 // GRMZM2G035625 // GRMZM2G384913 // GRMZM2G377079 // GRMZM2G074032 // GRMZM2G121151 // GRMZM2G457909 // GRMZM2G157246 // GRMZM2G037574 // GRMZM2G067865 // GRMZM2G053210 // GRMZM2G145085 // GRMZM2G035103 // GRMZM2G038335 // GRMZM2G053511 // GRMZM2G013960 // GRMZM2G101664 // GRMZM2G037131 // GRMZM…
GO:0003735	F	structural constituent of ribosome	8	308	1378	39203	0.85	1	// GRMZM2G035749 // GRMZM2G002498 // GRMZM2G160517 // GRMZM5G860469 // GRMZM2G013960 // GRMZM2G140739 // GRMZM5G888797 // GRMZM2G073026
GO:0003676	F	nucleic acid binding	58	308	8298	39203	0.86	1	// GRMZM2G038015 // GRMZM2G451031 // GRMZM2G155816 // GRMZM5G842019 // GRMZM2G009968 // GRMZM2G016079 // GRMZM5G809663 // GRMZM2G087944 // GRMZM2G409881 // GRMZM2G450445 // GRMZM5G809156 // GRMZM2G406204 // GRMZM2G092465 // GRMZM2G033093 // GRMZM2G302927 // GRMZM2G106560 // GRMZM2G072926 // GRMZM2G066044 // GRMZM2G149590 // GRMZM2G361376 // GRMZM2G080583 // GRMZM2G088427 // GRMZM2G308034 // GRMZM…
GO:0016788	F	hydrolase activity, acting on ester bonds	7	308	1355	39203	0.91	1	// GRMZM2G133146 // GRMZM2G324172 // GRMZM2G132331 // GRMZM2G122261 // GRMZM2G439908 // GRMZM2G074946 // GRMZM2G008593
GO:0003824	F	catalytic activity	127	308	17617	39203	0.91	1	// GRMZM2G079219 // GRMZM2G336879 // GRMZM2G373435 // GRMZM2G373738 // GRMZM2G165919 // GRMZM2G423486 // GRMZM2G103668 // GRMZM2G034155 // GRMZM2G493155 // GRMZM2G160327 // GRMZM2G402368 // GRMZM2G130864 // GRMZM2G334584 // GRMZM2G035517 // GRMZM2G313536 // GRMZM2G026151 // GRMZM2G066274 // GRMZM2G049892 // GRMZM2G449133 // GRMZM2G140909 // GRMZM2G136139 // GRMZM2G575566 // GRMZM2G324172 // GRMZM…
GO:0016818	F	hydrolase activity, acting on acid anhydrides, in phosphorus-containing anhydrides	9	308	1958	39203	0.97	1	// GRMZM2G067743 // GRMZM2G575566 // GRMZM2G334584 // GRMZM2G373738 // GRMZM5G860469 // GRMZM2G324781 // GRMZM2G448523 // GRMZM2G015395 // GRMZM2G026580
GO:0016817	F	hydrolase activity, acting on acid anhydrides	9	308	1980	39203	0.97	1	// GRMZM2G067743 // GRMZM2G575566 // GRMZM2G334584 // GRMZM2G373738 // GRMZM5G860469 // GRMZM2G324781 // GRMZM2G448523 // GRMZM2G015395 // GRMZM2G026580
GO:0016787	F	hydrolase activity	35	308	6078	39203	0.98	1	// GRMZM2G035749 // AC191575.2_FG001 // GRMZM2G373738 // GRMZM5G860469 // GRMZM2G015395 // GRMZM2G439908 // GRMZM2G103668 // GRMZM2G008593 // GRMZM2G133146 // GRMZM2G132331 // GRMZM2G031447 // GRMZM2G402368 // GRMZM2G074781 // GRMZM2G448523 // GRMZM2G334584 // GRMZM2G035890 // GRMZM2G091191 // GRMZM2G128992 // GRMZM2G079949 // GRMZM2G067743 // GRMZM2G035517 // GRMZM2G026580 // GRMZM2G140909 // GR…
GO:0016462	F	pyrophosphatase activity	8	308	1907	39203	0.98	1	// GRMZM2G575566 // GRMZM2G334584 // GRMZM2G373738 // GRMZM5G860469 // GRMZM2G324781 // GRMZM2G448523 // GRMZM2G015395 // GRMZM2G026580
GO:0017111	F	nucleoside-triphosphatase activity	8	308	1822	39203	0.98	1	// GRMZM2G575566 // GRMZM2G334584 // GRMZM2G373738 // GRMZM5G860469 // GRMZM2G324781 // GRMZM2G448523 // GRMZM2G015395 // GRMZM2G026580
GO:0008233	F	peptidase activity	5	308	1529	39203	0.99	1	// GRMZM2G146234 // GRMZM2G035517 // GRMZM2G128992 // GRMZM2G324172 // GRMZM2G136495
GO:0070011	F	peptidase activity, acting on L-amino acid peptides	5	308	1493	39203	0.99	1	// GRMZM2G146234 // GRMZM2G035517 // GRMZM2G128992 // GRMZM2G324172 // GRMZM2G136495
GO:0016020	C	membrane	52	308	5307	39203	0.055	1	// GRMZM2G101576 // GRMZM2G425999 // GRMZM2G025518 // GRMZM2G080110 // GRMZM2G455124 // GRMZM2G179349 // GRMZM2G017643 // GRMZM2G035625 // GRMZM2G124477 // GRMZM2G391473 // GRMZM2G066044 // GRMZM2G094224 // GRMZM2G166459 // GRMZM2G034155 // GRMZM2G121070 // GRMZM2G084486 // GRMZM2G154245 // GRMZM2G043782 // GRMZM2G032095 // GRMZM2G175321 // GRMZM2G145085 // GRMZM2G143460 // GRMZM2G049372 // GRMZM…
GO:0016021	C	integral to membrane	23	308	2156	39203	0.088	1	// GRMZM2G025518 // GRMZM2G455124 // GRMZM2G035625 // GRMZM2G124477 // GRMZM2G066044 // GRMZM2G034155 // GRMZM2G043782 // GRMZM2G145085 // GRMZM2G143460 // GRMZM2G049372 // GRMZM2G121070 // GRMZM2G111975 // GRMZM2G480226 // GRMZM2G137108 // GRMZM2G133793 // GRMZM2G067743 // GRMZM2G406014 // GRMZM2G353497 // GRMZM2G098301 // GRMZM2G179349 // GRMZM2G020666 // GRMZM2G108615 // GRMZM2G087479
GO:0031224	C	intrinsic to membrane	23	308	2183	39203	0.097	1	// GRMZM2G025518 // GRMZM2G455124 // GRMZM2G035625 // GRMZM2G124477 // GRMZM2G066044 // GRMZM2G034155 // GRMZM2G043782 // GRMZM2G145085 // GRMZM2G143460 // GRMZM2G049372 // GRMZM2G121070 // GRMZM2G111975 // GRMZM2G480226 // GRMZM2G137108 // GRMZM2G133793 // GRMZM2G067743 // GRMZM2G406014 // GRMZM2G353497 // GRMZM2G098301 // GRMZM2G179349 // GRMZM2G020666 // GRMZM2G108615 // GRMZM2G087479
GO:0044425	C	membrane part	27	308	2684	39203	0.11	1	// GRMZM2G025518 // GRMZM2G455124 // GRMZM2G035625 // GRMZM2G124477 // GRMZM2G066044 // GRMZM2G094224 // GRMZM2G034155 // GRMZM2G043782 // GRMZM2G145085 // GRMZM2G143460 // GRMZM2G049372 // GRMZM2G121070 // GRMZM2G111975 // GRMZM2G313536 // GRMZM2G480226 // GRMZM2G157126 // GRMZM2G137108 // GRMZM2G133793 // GRMZM2G067743 // GRMZM2G406014 // GRMZM2G353497 // GRMZM2G327680 // GRMZM2G098301 // GRMZM…
GO:0043234	C	protein complex	14	308	1824	39203	0.57	1	// GRMZM2G313536 // GRMZM2G336879 // GRMZM2G301904 // GRMZM2G135629 // GRMZM2G094224 // GRMZM2G327680 // GRMZM2G157126 // GRMZM2G143029 // GRMZM2G123094 // GRMZM2G108615 // GRMZM2G026580 // GRMZM2G373329 // GRMZM2G071484 // GRMZM2G145085
GO:0005634	C	nucleus	23	308	3212	39203	0.71	1	// GRMZM2G558078 // GRMZM5G809156 // GRMZM2G351810 // GRMZM2G033093 // GRMZM2G068330 // GRMZM2G302927 // GRMZM2G066044 // GRMZM2G150327 // GRMZM2G088443 // GRMZM2G089619 // GRMZM2G145085 // GRMZM2G478501 // GRMZM2G038015 // GRMZM2G385543 // GRMZM2G013960 // GRMZM2G000743 // GRMZM2G085467 // GRMZM2G005146 // GRMZM2G067743 // GRMZM2G160517 // GRMZM2G111146 // GRMZM2G062541 // GRMZM2G088242
GO:0044464	C	cell part	104	308	13914	39203	0.75	1	// GRMZM2G558078 // GRMZM2G336879 // GRMZM2G373738 // GRMZM2G025518 // GRMZM5G893782 // GRMZM2G124477 // GRMZM2G121151 // GRMZM2G143029 // GRMZM2G043782 // GRMZM2G035103 // GRMZM2G313536 // GRMZM2G048010 // GRMZM2G000743 // GRMZM2G085467 // GRMZM2G005146 // GRMZM2G324172 // GRMZM2G066107 // GRMZM2G111146 // GRMZM5G864133 // GRMZM2G108615 // GRMZM5G888797 // GRMZM5G805874 // GRMZM2G071484 // GRMZM…
GO:0005623	C	cell	104	308	13914	39203	0.75	1	// GRMZM2G558078 // GRMZM2G336879 // GRMZM2G373738 // GRMZM2G025518 // GRMZM5G893782 // GRMZM2G124477 // GRMZM2G121151 // GRMZM2G143029 // GRMZM2G043782 // GRMZM2G035103 // GRMZM2G313536 // GRMZM2G048010 // GRMZM2G000743 // GRMZM2G085467 // GRMZM2G005146 // GRMZM2G324172 // GRMZM2G066107 // GRMZM2G111146 // GRMZM5G864133 // GRMZM2G108615 // GRMZM5G888797 // GRMZM5G805874 // GRMZM2G071484 // GRMZM…
GO:0044444	C	cytoplasmic part	18	308	2678	39203	0.78	1	// GRMZM2G035749 // GRMZM2G002498 // GRMZM5G860469 // GRMZM2G313536 // GRMZM2G336879 // GRMZM2G301904 // GRMZM2G003526 // GRMZM2G160517 // GRMZM2G157126 // GRMZM2G143029 // GRMZM2G391473 // GRMZM2G013960 // GRMZM2G140739 // GRMZM2G111975 // GRMZM5G888797 // GRMZM2G066321 // GRMZM2G327680 // GRMZM2G073026
GO:0043231	C	intracellular membrane-bounded organelle	28	308	4093	39203	0.81	1	// GRMZM2G558078 // GRMZM5G809156 // GRMZM2G351810 // GRMZM2G033093 // GRMZM2G478501 // GRMZM2G068330 // GRMZM2G302927 // GRMZM2G391473 // GRMZM2G066044 // GRMZM2G150327 // GRMZM2G088443 // GRMZM2G062541 // GRMZM2G089619 // GRMZM2G145085 // GRMZM2G111975 // GRMZM2G313536 // GRMZM2G038015 // GRMZM2G385543 // GRMZM2G013960 // GRMZM2G003526 // GRMZM2G085467 // GRMZM2G005146 // GRMZM2G067743 // GRMZM…
GO:0043227	C	membrane-bounded organelle	28	308	4127	39203	0.82	1	// GRMZM2G558078 // GRMZM5G809156 // GRMZM2G351810 // GRMZM2G033093 // GRMZM2G478501 // GRMZM2G068330 // GRMZM2G302927 // GRMZM2G391473 // GRMZM2G066044 // GRMZM2G150327 // GRMZM2G088443 // GRMZM2G062541 // GRMZM2G089619 // GRMZM2G145085 // GRMZM2G111975 // GRMZM2G313536 // GRMZM2G038015 // GRMZM2G385543 // GRMZM2G013960 // GRMZM2G003526 // GRMZM2G085467 // GRMZM2G005146 // GRMZM2G067743 // GRMZM…
GO:0005840	C	ribosome	8	308	1390	39203	0.86	1	// GRMZM2G035749 // GRMZM2G002498 // GRMZM2G160517 // GRMZM5G860469 // GRMZM2G013960 // GRMZM2G140739 // GRMZM5G888797 // GRMZM2G073026
GO:0030529	C	ribonucleoprotein complex	8	308	1484	39203	0.9	1	// GRMZM2G035749 // GRMZM2G002498 // GRMZM2G160517 // GRMZM5G860469 // GRMZM2G013960 // GRMZM2G140739 // GRMZM5G888797 // GRMZM2G073026
GO:0032991	C	macromolecular complex	22	308	3586	39203	0.91	1	// GRMZM2G035749 // GRMZM2G336879 // GRMZM5G860469 // GRMZM2G160517 // GRMZM2G135629 // GRMZM2G094224 // GRMZM2G143029 // GRMZM2G373329 // GRMZM2G145085 // GRMZM2G073026 // GRMZM2G002498 // GRMZM2G313536 // GRMZM2G157126 // GRMZM2G013960 // GRMZM2G140739 // GRMZM2G026580 // GRMZM2G327680 // GRMZM2G301904 // GRMZM2G123094 // GRMZM2G108615 // GRMZM5G888797 // GRMZM2G071484
GO:0005737	C	cytoplasm	21	308	3593	39203	0.94	1	// GRMZM2G035749 // GRMZM2G002498 // GRMZM5G860469 // GRMZM2G313536 // GRMZM2G111975 // GRMZM2G336879 // GRMZM2G301904 // GRMZM2G003526 // GRMZM2G160517 // GRMZM2G157126 // GRMZM2G143029 // GRMZM2G391473 // GRMZM2G013960 // GRMZM2G140739 // GRMZM2G108615 // GRMZM5G888797 // GRMZM2G066321 // GRMZM2G020016 // GRMZM2G327680 // GRMZM2G161891 // GRMZM2G073026
GO:0005622	C	intracellular	61	308	9403	39203	0.96	1	// GRMZM2G558078 // GRMZM2G035749 // GRMZM2G336879 // GRMZM2G373738 // GRMZM5G860469 // GRMZM2G074032 // GRMZM2G448523 // GRMZM5G809156 // GRMZM2G351810 // GRMZM2G066321 // GRMZM2G033093 // GRMZM2G068330 // GRMZM2G150327 // GRMZM2G302927 // GRMZM2G035625 // GRMZM2G391473 // GRMZM2G101664 // GRMZM2G121151 // GRMZM2G066044 // GRMZM2G135629 // GRMZM2G094224 // GRMZM2G143029 // GRMZM5G893782 // GRMZM…
GO:0044424	C	intracellular part	50	308	7930	39203	0.97	1	// GRMZM2G558078 // GRMZM2G035749 // GRMZM2G336879 // GRMZM2G003526 // GRMZM5G860469 // GRMZM5G809156 // GRMZM2G351810 // GRMZM2G066321 // GRMZM2G033093 // GRMZM2G068330 // GRMZM2G448523 // GRMZM2G302927 // GRMZM2G161891 // GRMZM2G391473 // GRMZM2G066044 // GRMZM2G135629 // GRMZM2G094224 // GRMZM2G143029 // GRMZM2G150327 // GRMZM2G088443 // GRMZM2G062541 // GRMZM2G089619 // GRMZM2G020016 // GRMZM…
GO:0043229	C	intracellular organelle	37	308	6224	39203	0.98	1	// GRMZM2G558078 // GRMZM2G035749 // GRMZM5G860469 // GRMZM5G809156 // GRMZM2G351810 // GRMZM2G033093 // GRMZM2G066321 // GRMZM2G478501 // GRMZM2G068330 // GRMZM2G448523 // GRMZM2G302927 // GRMZM2G391473 // GRMZM2G066044 // GRMZM2G150327 // GRMZM2G088443 // GRMZM2G000743 // GRMZM2G062541 // GRMZM2G089619 // GRMZM2G145085 // GRMZM2G073026 // GRMZM2G002498 // GRMZM2G111975 // GRMZM2G313536 // GRMZM…
GO:0043226	C	organelle	37	308	6224	39203	0.98	1	// GRMZM2G558078 // GRMZM2G035749 // GRMZM5G860469 // GRMZM5G809156 // GRMZM2G351810 // GRMZM2G033093 // GRMZM2G066321 // GRMZM2G478501 // GRMZM2G068330 // GRMZM2G448523 // GRMZM2G302927 // GRMZM2G391473 // GRMZM2G066044 // GRMZM2G150327 // GRMZM2G088443 // GRMZM2G000743 // GRMZM2G062541 // GRMZM2G089619 // GRMZM2G145085 // GRMZM2G073026 // GRMZM2G002498 // GRMZM2G111975 // GRMZM2G313536 // GRMZM…
GO:0043232	C	intracellular non-membrane-bounded organelle	11	308	2597	39203	0.99	1	// GRMZM2G035749 // GRMZM2G002498 // GRMZM2G160517 // GRMZM5G860469 // GRMZM5G864133 // GRMZM2G013960 // GRMZM2G140739 // GRMZM5G888797 // GRMZM2G448523 // GRMZM2G123094 // GRMZM2G073026
GO:0043228	C	non-membrane-bounded organelle	11	308	2597	39203	0.99	1	// GRMZM2G035749 // GRMZM2G002498 // GRMZM2G160517 // GRMZM5G860469 // GRMZM5G864133 // GRMZM2G013960 // GRMZM2G140739 // GRMZM5G888797 // GRMZM2G448523 // GRMZM2G123094 // GRMZM2G073026
GO:0044422	C	organelle part	5	308	1764	39203	1	1	// GRMZM2G123094 // GRMZM2G002498 // GRMZM2G111975 // GRMZM2G313536 // GRMZM2G391473
GO:0044446	C	intracellular organelle part	5	308	1764	39203	1	1	// GRMZM2G123094 // GRMZM2G002498 // GRMZM2G111975 // GRMZM2G313536 // GRMZM2G391473
Table S11. Functional annotations of specific genes at 15 DAP
GO_acc	term_type	Term	queryitem	querytotal	bgitem	bgtotal	pvalue	FDR	entries
GO:0006629	P	lipid metabolic process	20	329	1068	39203	0.00089	0.63	// GRMZM5G836977 // GRMZM2G163826 // GRMZM2G029400 // GRMZM2G094736 // GRMZM2G060866 // GRMZM2G101333 // GRMZM2G058414 // GRMZM2G011141 // GRMZM2G070178 // GRMZM2G157760 // GRMZM2G063464 // GRMZM2G101117 // GRMZM2G409312 // GRMZM2G131836 // GRMZM2G069503 // GRMZM2G116386 // GRMZM2G137694 // GRMZM2G168956 // GRMZM2G048962 // GRMZM2G414791
GO:0008152	P	metabolic process	193	329	20231	39203	0.0062	1	// GRMZM2G415219 // GRMZM2G043394 // GRMZM2G072292 // GRMZM2G101333 // GRMZM2G040840 // GRMZM2G123969 // AC197758.3_FG004 // GRMZM2G016264 // GRMZM2G080503 // GRMZM2G163975 // GRMZM2G133169 // GRMZM2G337113 // GRMZM2G346457 // GRMZM2G026804 // GRMZM2G125001 // GRMZM2G152774 // GRMZM2G158313 // GRMZM2G020657 // GRMZM2G093490 // GRMZM2G164591 // GRMZM2G098822 // GRMZM2G025429 // GRMZM2G133512 // GR…
GO:0000003	P	reproduction	5	329	181	39203	0.02	1	// GRMZM2G465999 // GRMZM2G301124 // GRMZM2G059785 // GRMZM2G073373 // GRMZM2G318862
GO:0051704	P	multi-organism process	5	329	186	39203	0.022	1	// AC206262.3_FG004 // GRMZM2G179248 // GRMZM2G465999 // GRMZM2G301124 // GRMZM2G318862
GO:0050896	P	response to stimulus	39	329	3421	39203	0.033	1	// GRMZM2G436856 // GRMZM2G060866 // GRMZM2G105400 // AC197758.3_FG004 // GRMZM2G480050 // GRMZM2G404316 // GRMZM2G073764 // GRMZM2G476933 // GRMZM2G335593 // GRMZM2G069098 // GRMZM2G178852 // GRMZM2G093490 // GRMZM2G020742 // GRMZM2G042347 // GRMZM2G346138 // GRMZM2G057352 // AC209356.4_FG001 // GRMZM2G101221 // GRMZM2G057459 // GRMZM2G439173 // GRMZM2G458159 // GRMZM2G130354 // GRMZM2G090435 //…
GO:0006952	P	defense response	10	329	608	39203	0.035	1	// GRMZM2G439173 // GRMZM2G054332 // GRMZM2G057352 // GRMZM2G046290 // GRMZM2G179248 // GRMZM2G134066 // GRMZM2G073764 // GRMZM2G476933 // GRMZM2G074496 // AC209356.4_FG001
GO:0055114	P	oxidation reduction	32	329	2743	39203	0.039	1	// GRMZM2G431288 // GRMZM2G415219 // GRMZM2G035073 // GRMZM2G148441 // GRMZM2G146395 // AC197758.3_FG004 // GRMZM2G016264 // AC214524.3_FG002 // GRMZM2G164036 // GRMZM2G404443 // GRMZM2G337113 // GRMZM2G336337 // GRMZM2G057694 // GRMZM2G036792 // GRMZM2G101221 // GRMZM2G022904 // AC204763.2_FG001 // GRMZM2G084958 // GRMZM2G411177 // GRMZM2G062946 // GRMZM5G845611 // GRMZM2G042347 // GRMZM2G339523…
GO:0042221	P	response to chemical stimulus	10	329	626	39203	0.042	1	// GRMZM2G171078 // GRMZM2G069098 // GRMZM2G101221 // GRMZM2G458159 // GRMZM2G093490 // AC197758.3_FG004 // GRMZM2G119496 // GRMZM2G042347 // GRMZM2G335052 // GRMZM2G089982
GO:0045454	P	cell redox homeostasis	5	329	225	39203	0.044	1	// AC209257.4_FG003 // GRMZM2G701204 // GRMZM2G403680 // GRMZM2G311898 // GRMZM5G861800
GO:0009611	P	response to wounding	7	329	384	39203	0.046	1	// GRMZM2G439173 // GRMZM2G046290 // GRMZM2G312597 // GRMZM2G134066 // GRMZM2G073764 // GRMZM2G476933 // GRMZM2G057352
GO:0019724	P	B cell mediated immunity	6	329	312	39203	0.051	1	// GRMZM2G439173 // GRMZM2G046290 // GRMZM2G134066 // GRMZM2G073764 // GRMZM2G476933 // GRMZM2G057352
GO:0002524	P	hypersensitivity	6	329	312	39203	0.051	1	// GRMZM2G439173 // GRMZM2G046290 // GRMZM2G134066 // GRMZM2G073764 // GRMZM2G476933 // GRMZM2G057352
GO:0002438	P	acute inflammatory response to antigenic stimulus	6	329	312	39203	0.051	1	// GRMZM2G439173 // GRMZM2G046290 // GRMZM2G134066 // GRMZM2G073764 // GRMZM2G476933 // GRMZM2G057352
GO:0002437	P	inflammatory response to antigenic stimulus	6	329	312	39203	0.051	1	// GRMZM2G439173 // GRMZM2G046290 // GRMZM2G134066 // GRMZM2G073764 // GRMZM2G476933 // GRMZM2G057352
GO:0006954	P	inflammatory response	6	329	312	39203	0.051	1	// GRMZM2G439173 // GRMZM2G046290 // GRMZM2G134066 // GRMZM2G073764 // GRMZM2G476933 // GRMZM2G057352
GO:0002526	P	acute inflammatory response	6	329	312	39203	0.051	1	// GRMZM2G439173 // GRMZM2G046290 // GRMZM2G134066 // GRMZM2G073764 // GRMZM2G476933 // GRMZM2G057352
GO:0016064	P	immunoglobulin mediated immune response	6	329	312	39203	0.051	1	// GRMZM2G439173 // GRMZM2G046290 // GRMZM2G134066 // GRMZM2G073764 // GRMZM2G476933 // GRMZM2G057352
GO:0016068	P	type I hypersensitivity	6	329	312	39203	0.051	1	// GRMZM2G439173 // GRMZM2G046290 // GRMZM2G134066 // GRMZM2G073764 // GRMZM2G476933 // GRMZM2G057352
GO:0002460	P	adaptive immune response based on somatic recombination of immune receptors built from immunoglobulin superfamily domains	6	329	312	39203	0.051	1	// GRMZM2G439173 // GRMZM2G046290 // GRMZM2G134066 // GRMZM2G073764 // GRMZM2G476933 // GRMZM2G057352
GO:0002252	P	immune effector process	6	329	312	39203	0.051	1	// GRMZM2G439173 // GRMZM2G046290 // GRMZM2G134066 // GRMZM2G073764 // GRMZM2G476933 // GRMZM2G057352
GO:0002449	P	lymphocyte mediated immunity	6	329	312	39203	0.051	1	// GRMZM2G439173 // GRMZM2G046290 // GRMZM2G134066 // GRMZM2G073764 // GRMZM2G476933 // GRMZM2G057352
GO:0002443	P	leukocyte mediated immunity	6	329	312	39203	0.051	1	// GRMZM2G439173 // GRMZM2G046290 // GRMZM2G134066 // GRMZM2G073764 // GRMZM2G476933 // GRMZM2G057352
GO:0002250	P	adaptive immune response	6	329	312	39203	0.051	1	// GRMZM2G439173 // GRMZM2G046290 // GRMZM2G134066 // GRMZM2G073764 // GRMZM2G476933 // GRMZM2G057352
GO:0009605	P	response to external stimulus	7	329	405	39203	0.058	1	// GRMZM2G439173 // GRMZM2G046290 // GRMZM2G312597 // GRMZM2G134066 // GRMZM2G073764 // GRMZM2G476933 // GRMZM2G057352
GO:0019725	P	cellular homeostasis	5	329	255	39203	0.067	1	// AC209257.4_FG003 // GRMZM2G701204 // GRMZM2G403680 // GRMZM2G311898 // GRMZM5G861800
GO:0065007	P	biological regulation	63	329	6272	39203	0.072	1	// GRMZM2G436856 // GRMZM2G060866 // GRMZM2G465208 // GRMZM2G137541 // GRMZM2G430394 // GRMZM2G041463 // GRMZM2G404316 // GRMZM2G163975 // GRMZM2G403680 // GRMZM2G178852 // GRMZM2G133169 // GRMZM2G020742 // GRMZM2G335593 // GRMZM2G363552 // GRMZM2G157760 // GRMZM2G125001 // GRMZM2G158313 // GRMZM2G164591 // GRMZM2G135703 // GRMZM2G115773 // GRMZM2G311898 // AC209257.4_FG003 // AC186231.4_FG002 //…
GO:0030001	P	metal ion transport	9	329	616	39203	0.08	1	// GRMZM2G088964 // GRMZM2G317270 // GRMZM2G000219 // GRMZM2G118919 // GRMZM2G458879 // GRMZM2G146140 // GRMZM2G112039 // GRMZM2G099382 // GRMZM2G120182
GO:0071554	P	cell wall organization or biogenesis	5	329	270	39203	0.081	1	// GRMZM2G073373 // GRMZM2G126196 // GRMZM2G180023 // GRMZM2G094523 // GRMZM2G158240
GO:0006950	P	response to stress	33	329	3059	39203	0.085	1	// GRMZM2G436856 // GRMZM2G060866 // AC197758.3_FG004 // GRMZM2G480050 // GRMZM2G404316 // GRMZM2G073764 // GRMZM2G476933 // GRMZM2G335593 // GRMZM2G178852 // GRMZM2G020742 // GRMZM2G042347 // GRMZM2G346138 // GRMZM2G057352 // AC209356.4_FG001 // GRMZM2G101221 // GRMZM2G057459 // GRMZM2G439173 // GRMZM2G130354 // GRMZM2G090435 // GRMZM2G179248 // GRMZM2G134066 // GRMZM2G171078 // GRMZM2G153745 //…
GO:0006955	P	immune response	6	329	360	39203	0.087	1	// GRMZM2G439173 // GRMZM2G046290 // GRMZM2G134066 // GRMZM2G073764 // GRMZM2G476933 // GRMZM2G057352
GO:0002376	P	immune system process	6	329	363	39203	0.089	1	// GRMZM2G439173 // GRMZM2G046290 // GRMZM2G134066 // GRMZM2G073764 // GRMZM2G476933 // GRMZM2G057352
GO:0005975	P	carbohydrate metabolic process	21	329	1828	39203	0.094	1	// GRMZM5G816636 // GRMZM2G337113 // GRMZM2G162529 // GRMZM2G146192 // GRMZM2G026804 // GRMZM2G162505 // GRMZM2G142898 // GRMZM5G845611 // GRMZM2G003794 // GRMZM2G092746 // AC210013.4_FG017 // GRMZM2G090469 // GRMZM2G007736 // GRMZM2G046679 // GRMZM2G062600 // GRMZM5G834199 // GRMZM2G115065 // GRMZM2G066162 // GRMZM2G046284 // GRMZM2G046686 // GRMZM2G041961
GO:0044238	P	primary metabolic process	145	329	15885	39203	0.11	1	// GRMZM2G142093 // GRMZM2G043394 // GRMZM2G072292 // GRMZM2G101333 // GRMZM2G040840 // GRMZM2G123969 // GRMZM2G036792 // GRMZM2G080503 // GRMZM2G163975 // GRMZM2G133169 // GRMZM2G337113 // GRMZM2G026804 // GRMZM2G125001 // GRMZM2G152774 // GRMZM2G158313 // GRMZM2G020657 // GRMZM2G093490 // GRMZM2G164591 // GRMZM2G025429 // GRMZM2G133512 // GRMZM2G013798 // GRMZM5G856011 // GRMZM2G055052 // GRMZM…
GO:0043687	P	post-translational protein modification	31	329	2929	39203	0.11	1	// GRMZM2G072292 // GRMZM2G040840 // GRMZM2G080503 // GRMZM2G132591 // GRMZM5G856011 // GRMZM2G009869 // GRMZM2G046201 // GRMZM2G125001 // GRMZM2G093490 // GRMZM2G422373 // GRMZM2G055052 // GRMZM2G180023 // GRMZM2G055154 // GRMZM2G012472 // GRMZM2G389462 // GRMZM2G300133 // GRMZM2G134162 // GRMZM2G093246 // GRMZM2G041463 // GRMZM2G301124 // GRMZM2G465999 // GRMZM2G041141 // GRMZM2G106143 // GRMZM…
GO:0006468	P	protein amino acid phosphorylation	26	329	2387	39203	0.11	1	// GRMZM2G072292 // GRMZM2G040840 // GRMZM2G080503 // GRMZM2G132591 // GRMZM5G856011 // GRMZM2G009869 // GRMZM2G046201 // GRMZM2G125001 // GRMZM2G093490 // GRMZM2G422373 // GRMZM2G142068 // GRMZM2G180023 // GRMZM2G055154 // GRMZM2G012472 // GRMZM2G300133 // GRMZM2G134162 // GRMZM2G093246 // GRMZM2G041463 // GRMZM2G301124 // GRMZM2G465999 // GRMZM2G093809 // GRMZM2G309897 // GRMZM2G398559 // GRMZM…
GO:0044282	P	small molecule catabolic process	6	329	405	39203	0.13	1	// GRMZM5G816636 // GRMZM2G336337 // GRMZM2G305526 // GRMZM2G046679 // GRMZM2G046284 // GRMZM2G046686
GO:0006979	P	response to oxidative stress	5	329	315	39203	0.13	1	// AC197758.3_FG004 // GRMZM2G042347 // GRMZM2G089982 // GRMZM2G101221 // GRMZM2G171078
GO:0065008	P	regulation of biological quality	23	329	2139	39203	0.14	1	// GRMZM2G436856 // GRMZM2G060866 // GRMZM2G480050 // GRMZM2G404316 // GRMZM2G403680 // GRMZM2G404443 // GRMZM2G335593 // GRMZM2G178852 // GRMZM2G020742 // GRMZM2G311898 // AC209257.4_FG003 // GRMZM2G346138 // GRMZM2G057352 // GRMZM2G130354 // GRMZM2G090435 // GRMZM5G861800 // GRMZM2G057459 // GRMZM2G153745 // GRMZM2G701204 // GRMZM2G045748 // GRMZM2G018721 // AC210013.4_FG017 // AC226564.1_FG003
GO:0006006	P	glucose metabolic process	6	329	418	39203	0.14	1	// GRMZM5G816636 // GRMZM2G337113 // GRMZM5G845611 // GRMZM2G046679 // GRMZM2G046284 // GRMZM2G046686
GO:0042592	P	homeostatic process	22	329	2047	39203	0.14	1	// GRMZM2G436856 // GRMZM2G060866 // GRMZM2G480050 // GRMZM2G404316 // GRMZM2G403680 // GRMZM2G335593 // GRMZM2G178852 // GRMZM2G020742 // GRMZM2G311898 // AC209257.4_FG003 // GRMZM2G346138 // GRMZM2G057352 // GRMZM2G130354 // GRMZM2G090435 // GRMZM5G861800 // GRMZM2G057459 // GRMZM2G153745 // GRMZM2G701204 // GRMZM2G045748 // GRMZM2G018721 // AC210013.4_FG017 // AC226564.1_FG003
GO:0006464	P	protein modification process	32	329	3113	39203	0.14	1	// GRMZM2G072292 // GRMZM2G040840 // GRMZM2G080503 // GRMZM2G132591 // GRMZM5G856011 // GRMZM2G009869 // GRMZM2G109582 // GRMZM2G046201 // GRMZM2G125001 // GRMZM2G093490 // GRMZM2G422373 // GRMZM2G055052 // GRMZM2G180023 // GRMZM2G055154 // GRMZM2G012472 // GRMZM2G389462 // GRMZM2G300133 // GRMZM2G134162 // GRMZM2G093246 // GRMZM2G041463 // GRMZM2G301124 // GRMZM2G465999 // GRMZM2G041141 // GRMZM…
GO:0009056	P	catabolic process	12	329	1005	39203	0.14	1	// GRMZM5G816636 // GRMZM2G336337 // GRMZM2G162505 // GRMZM2G458159 // GRMZM2G093490 // GRMZM2G046686 // GRMZM2G305526 // GRMZM2G046679 // GRMZM2G082780 // GRMZM2G046284 // GRMZM2G180023 // GRMZM2G551108
GO:0043412	P	macromolecule modification	33	329	3252	39203	0.15	1	// GRMZM2G072292 // GRMZM2G040840 // GRMZM2G080503 // GRMZM2G132591 // GRMZM5G856011 // GRMZM2G009869 // GRMZM2G109582 // GRMZM2G151887 // GRMZM2G046201 // GRMZM2G125001 // GRMZM2G093490 // GRMZM2G422373 // GRMZM2G055052 // GRMZM2G180023 // GRMZM2G055154 // GRMZM2G012472 // GRMZM2G389462 // GRMZM2G300133 // GRMZM2G134162 // GRMZM2G093246 // GRMZM2G041463 // GRMZM2G301124 // GRMZM2G465999 // GRMZM…
GO:0044248	P	cellular catabolic process	10	329	806	39203	0.15	1	// GRMZM5G816636 // GRMZM2G336337 // GRMZM2G458159 // GRMZM2G093490 // GRMZM2G305526 // GRMZM2G046679 // GRMZM2G082780 // GRMZM2G046284 // GRMZM2G046686 // GRMZM2G551108
GO:0045449	P	regulation of transcription	34	329	3352	39203	0.15	1	// GRMZM2G465208 // GRMZM2G137541 // GRMZM2G430394 // GRMZM2G104260 // GRMZM2G163975 // GRMZM2G133169 // GRMZM2G144196 // GRMZM2G105494 // GRMZM2G158313 // GRMZM2G164591 // GRMZM2G135703 // AC186231.4_FG002 // GRMZM2G398135 // GRMZM2G412598 // GRMZM2G162893 // GRMZM2G097349 // GRMZM2G135018 // GRMZM2G301089 // GRMZM2G468056 // GRMZM2G067463 // GRMZM2G142093 // GRMZM2G137532 // GRMZM2G141205 // GR…
GO:0019219	P	regulation of nucleobase, nucleoside, nucleotide and nucleic acid metabolic process	34	329	3370	39203	0.15	1	// GRMZM2G465208 // GRMZM2G137541 // GRMZM2G430394 // GRMZM2G104260 // GRMZM2G163975 // GRMZM2G133169 // GRMZM2G144196 // GRMZM2G105494 // GRMZM2G158313 // GRMZM2G164591 // GRMZM2G135703 // AC186231.4_FG002 // GRMZM2G398135 // GRMZM2G412598 // GRMZM2G162893 // GRMZM2G097349 // GRMZM2G135018 // GRMZM2G301089 // GRMZM2G468056 // GRMZM2G067463 // GRMZM2G142093 // GRMZM2G137532 // GRMZM2G141205 // GR…
GO:0051171	P	regulation of nitrogen compound metabolic process	34	329	3370	39203	0.15	1	// GRMZM2G465208 // GRMZM2G137541 // GRMZM2G430394 // GRMZM2G104260 // GRMZM2G163975 // GRMZM2G133169 // GRMZM2G144196 // GRMZM2G105494 // GRMZM2G158313 // GRMZM2G164591 // GRMZM2G135703 // AC186231.4_FG002 // GRMZM2G398135 // GRMZM2G412598 // GRMZM2G162893 // GRMZM2G097349 // GRMZM2G135018 // GRMZM2G301089 // GRMZM2G468056 // GRMZM2G067463 // GRMZM2G142093 // GRMZM2G137532 // GRMZM2G141205 // GR…
GO:0009889	P	regulation of biosynthetic process	34	329	3393	39203	0.16	1	// GRMZM2G465208 // GRMZM2G137541 // GRMZM2G430394 // GRMZM2G104260 // GRMZM2G163975 // GRMZM2G133169 // GRMZM2G144196 // GRMZM2G105494 // GRMZM2G158313 // GRMZM2G164591 // GRMZM2G135703 // AC186231.4_FG002 // GRMZM2G398135 // GRMZM2G412598 // GRMZM2G162893 // GRMZM2G097349 // GRMZM2G135018 // GRMZM2G301089 // GRMZM2G468056 // GRMZM2G067463 // GRMZM2G142093 // GRMZM2G137532 // GRMZM2G141205 // GR…
GO:0050794	P	regulation of cellular process	42	329	4274	39203	0.16	1	// GRMZM2G045748 // GRMZM2G465208 // GRMZM2G137541 // GRMZM2G430394 // GRMZM2G041463 // GRMZM2G104260 // GRMZM2G163975 // GRMZM2G403680 // GRMZM2G133169 // GRMZM2G144196 // GRMZM2G157760 // GRMZM2G125001 // GRMZM2G158313 // GRMZM2G164591 // GRMZM2G135703 // GRMZM2G311898 // AC209257.4_FG003 // AC186231.4_FG002 // GRMZM2G398135 // GRMZM2G412598 // GRMZM2G162893 // GRMZM2G097349 // GRMZM2G135018 //…
GO:0010556	P	regulation of macromolecule biosynthetic process	34	329	3393	39203	0.16	1	// GRMZM2G465208 // GRMZM2G137541 // GRMZM2G430394 // GRMZM2G104260 // GRMZM2G163975 // GRMZM2G133169 // GRMZM2G144196 // GRMZM2G105494 // GRMZM2G158313 // GRMZM2G164591 // GRMZM2G135703 // AC186231.4_FG002 // GRMZM2G398135 // GRMZM2G412598 // GRMZM2G162893 // GRMZM2G097349 // GRMZM2G135018 // GRMZM2G301089 // GRMZM2G468056 // GRMZM2G067463 // GRMZM2G142093 // GRMZM2G137532 // GRMZM2G141205 // GR…
GO:0031326	P	regulation of cellular biosynthetic process	34	329	3393	39203	0.16	1	// GRMZM2G465208 // GRMZM2G137541 // GRMZM2G430394 // GRMZM2G104260 // GRMZM2G163975 // GRMZM2G133169 // GRMZM2G144196 // GRMZM2G105494 // GRMZM2G158313 // GRMZM2G164591 // GRMZM2G135703 // AC186231.4_FG002 // GRMZM2G398135 // GRMZM2G412598 // GRMZM2G162893 // GRMZM2G097349 // GRMZM2G135018 // GRMZM2G301089 // GRMZM2G468056 // GRMZM2G067463 // GRMZM2G142093 // GRMZM2G137532 // GRMZM2G141205 // GR…
GO:0006355	P	regulation of transcription, DNA-dependent	23	329	2208	39203	0.17	1	// GRMZM2G465208 // GRMZM2G430394 // GRMZM2G133169 // GRMZM2G158313 // GRMZM2G164591 // GRMZM2G144196 // AC186231.4_FG002 // GRMZM2G398135 // GRMZM2G412598 // GRMZM2G104260 // GRMZM2G097349 // GRMZM2G135018 // GRMZM2G067463 // GRMZM2G142093 // GRMZM2G137532 // GRMZM2G097851 // GRMZM2G045748 // GRMZM2G011357 // GRMZM2G165972 // GRMZM2G135730 // GRMZM2G060290 // GRMZM2G453301 // GRMZM2G361659
GO:0006350	P	transcription	37	329	3730	39203	0.17	1	// GRMZM2G043394 // GRMZM2G465208 // GRMZM2G137541 // GRMZM2G430394 // GRMZM2G104260 // GRMZM2G163975 // GRMZM2G133169 // GRMZM2G144196 // GRMZM2G105494 // GRMZM2G158313 // GRMZM2G164591 // GRMZM2G135703 // GRMZM2G133512 // AC186231.4_FG002 // GRMZM2G398135 // GRMZM2G412598 // GRMZM2G162893 // GRMZM2G097349 // GRMZM5G866699 // GRMZM2G135018 // GRMZM2G301089 // GRMZM2G468056 // GRMZM2G067463 // GR…
GO:0051252	P	regulation of RNA metabolic process	23	329	2211	39203	0.17	1	// GRMZM2G465208 // GRMZM2G430394 // GRMZM2G133169 // GRMZM2G158313 // GRMZM2G164591 // GRMZM2G144196 // AC186231.4_FG002 // GRMZM2G398135 // GRMZM2G412598 // GRMZM2G104260 // GRMZM2G097349 // GRMZM2G135018 // GRMZM2G067463 // GRMZM2G142093 // GRMZM2G137532 // GRMZM2G097851 // GRMZM2G045748 // GRMZM2G011357 // GRMZM2G165972 // GRMZM2G135730 // GRMZM2G060290 // GRMZM2G453301 // GRMZM2G361659
GO:0010468	P	regulation of gene expression	34	329	3419	39203	0.17	1	// GRMZM2G465208 // GRMZM2G137541 // GRMZM2G430394 // GRMZM2G104260 // GRMZM2G163975 // GRMZM2G133169 // GRMZM2G144196 // GRMZM2G105494 // GRMZM2G158313 // GRMZM2G164591 // GRMZM2G135703 // AC186231.4_FG002 // GRMZM2G398135 // GRMZM2G412598 // GRMZM2G162893 // GRMZM2G097349 // GRMZM2G135018 // GRMZM2G301089 // GRMZM2G468056 // GRMZM2G067463 // GRMZM2G142093 // GRMZM2G137532 // GRMZM2G141205 // GR…
GO:0031323	P	regulation of cellular metabolic process	34	329	3439	39203	0.18	1	// GRMZM2G465208 // GRMZM2G137541 // GRMZM2G430394 // GRMZM2G104260 // GRMZM2G163975 // GRMZM2G133169 // GRMZM2G144196 // GRMZM2G105494 // GRMZM2G158313 // GRMZM2G164591 // GRMZM2G135703 // AC186231.4_FG002 // GRMZM2G398135 // GRMZM2G412598 // GRMZM2G162893 // GRMZM2G097349 // GRMZM2G135018 // GRMZM2G301089 // GRMZM2G468056 // GRMZM2G067463 // GRMZM2G142093 // GRMZM2G137532 // GRMZM2G141205 // GR…
GO:0019318	P	hexose metabolic process	6	329	457	39203	0.19	1	// GRMZM5G816636 // GRMZM2G337113 // GRMZM5G845611 // GRMZM2G046679 // GRMZM2G046284 // GRMZM2G046686
GO:0080090	P	regulation of primary metabolic process	35	329	3595	39203	0.2	1	// GRMZM2G465208 // GRMZM2G137541 // GRMZM2G430394 // GRMZM2G104260 // GRMZM2G163975 // GRMZM2G133169 // GRMZM2G144196 // GRMZM2G105494 // GRMZM2G158313 // GRMZM2G164591 // GRMZM2G135703 // AC186231.4_FG002 // GRMZM2G398135 // GRMZM2G412598 // GRMZM2G162893 // GRMZM2G097349 // GRMZM2G135018 // GRMZM2G301089 // GRMZM2G468056 // GRMZM2G067463 // GRMZM2G142093 // GRMZM2G137532 // GRMZM2G141205 // GR…
GO:0032774	P	RNA biosynthetic process	24	329	2364	39203	0.2	1	// GRMZM2G465208 // GRMZM2G430394 // GRMZM2G133169 // GRMZM2G158313 // GRMZM2G164591 // GRMZM2G144196 // AC186231.4_FG002 // GRMZM2G398135 // GRMZM2G412598 // GRMZM2G104260 // GRMZM2G097349 // GRMZM5G866699 // GRMZM2G135018 // GRMZM2G067463 // GRMZM2G142093 // GRMZM2G137532 // GRMZM2G097851 // GRMZM2G045748 // GRMZM2G011357 // GRMZM2G165972 // GRMZM2G135730 // GRMZM2G060290 // GRMZM2G453301 // GR…
GO:0006351	P	transcription, DNA-dependent	24	329	2362	39203	0.2	1	// GRMZM2G465208 // GRMZM2G430394 // GRMZM2G133169 // GRMZM2G158313 // GRMZM2G164591 // GRMZM2G144196 // AC186231.4_FG002 // GRMZM2G398135 // GRMZM2G412598 // GRMZM2G104260 // GRMZM2G097349 // GRMZM5G866699 // GRMZM2G135018 // GRMZM2G067463 // GRMZM2G142093 // GRMZM2G137532 // GRMZM2G097851 // GRMZM2G045748 // GRMZM2G011357 // GRMZM2G165972 // GRMZM2G135730 // GRMZM2G060290 // GRMZM2G453301 // GR…
GO:0050789	P	regulation of biological process	43	329	4504	39203	0.21	1	// GRMZM2G045748 // GRMZM2G465208 // GRMZM2G137541 // GRMZM2G430394 // GRMZM2G041463 // GRMZM2G104260 // GRMZM2G163975 // GRMZM2G403680 // GRMZM2G133169 // GRMZM2G144196 // GRMZM2G157760 // GRMZM2G125001 // GRMZM2G158313 // GRMZM2G164591 // GRMZM2G135703 // GRMZM2G311898 // AC209257.4_FG003 // AC186231.4_FG002 // GRMZM2G398135 // GRMZM2G412598 // GRMZM2G162893 // GRMZM2G097349 // GRMZM2G135018 //…
GO:0055085	P	transmembrane transport	15	329	1420	39203	0.22	1	// GRMZM2G358791 // GRMZM2G160496 // GRMZM2G069098 // GRMZM2G081573 // GRMZM2G056908 // GRMZM2G344820 // GRMZM5G839411 // GRMZM2G174107 // GRMZM2G458879 // GRMZM2G120922 // GRMZM2G119496 // GRMZM2G099382 // GRMZM2G027665 // GRMZM2G362163 // AC207628.4_FG005
GO:0060255	P	regulation of macromolecule metabolic process	35	329	3632	39203	0.22	1	// GRMZM2G465208 // GRMZM2G137541 // GRMZM2G430394 // GRMZM2G104260 // GRMZM2G163975 // GRMZM2G133169 // GRMZM2G144196 // GRMZM2G105494 // GRMZM2G158313 // GRMZM2G164591 // GRMZM2G135703 // AC186231.4_FG002 // GRMZM2G398135 // GRMZM2G412598 // GRMZM2G162893 // GRMZM2G097349 // GRMZM2G135018 // GRMZM2G301089 // GRMZM2G468056 // GRMZM2G067463 // GRMZM2G142093 // GRMZM2G137532 // GRMZM2G141205 // GR…
GO:0016310	P	phosphorylation	27	329	2743	39203	0.22	1	// GRMZM2G072292 // GRMZM2G040840 // GRMZM2G080503 // GRMZM2G132591 // GRMZM5G856011 // GRMZM2G009869 // GRMZM2G046201 // GRMZM2G125001 // GRMZM2G093490 // GRMZM2G422373 // GRMZM2G041961 // GRMZM2G142068 // GRMZM2G180023 // GRMZM2G055154 // GRMZM2G012472 // GRMZM2G300133 // GRMZM2G134162 // GRMZM2G093246 // GRMZM2G041463 // GRMZM2G301124 // GRMZM2G465999 // GRMZM2G093809 // GRMZM2G309897 // GRMZM…
GO:0032501	P	multicellular organismal process	20	329	1983	39203	0.23	1	// GRMZM2G057459 // GRMZM2G436856 // GRMZM2G153745 // GRMZM2G465999 // GRMZM2G060866 // GRMZM2G178852 // GRMZM2G130354 // GRMZM2G090435 // GRMZM2G020742 // GRMZM2G335593 // GRMZM2G018721 // AC210013.4_FG017 // GRMZM2G480050 // GRMZM2G318862 // GRMZM2G404316 // GRMZM2G301124 // GRMZM2G045748 // GRMZM2G346138 // GRMZM2G057352 // AC226564.1_FG003
GO:0019222	P	regulation of metabolic process	35	329	3667	39203	0.24	1	// GRMZM2G465208 // GRMZM2G137541 // GRMZM2G430394 // GRMZM2G104260 // GRMZM2G163975 // GRMZM2G133169 // GRMZM2G144196 // GRMZM2G105494 // GRMZM2G158313 // GRMZM2G164591 // GRMZM2G135703 // AC186231.4_FG002 // GRMZM2G398135 // GRMZM2G412598 // GRMZM2G162893 // GRMZM2G097349 // GRMZM2G135018 // GRMZM2G301089 // GRMZM2G468056 // GRMZM2G067463 // GRMZM2G142093 // GRMZM2G137532 // GRMZM2G141205 // GR…
GO:0005996	P	monosaccharide metabolic process	6	329	497	39203	0.24	1	// GRMZM5G816636 // GRMZM2G337113 // GRMZM5G845611 // GRMZM2G046679 // GRMZM2G046284 // GRMZM2G046686
GO:0016052	P	carbohydrate catabolic process	5	329	408	39203	0.26	1	// GRMZM2G046679 // GRMZM2G162505 // GRMZM2G046284 // GRMZM5G816636 // GRMZM2G046686
GO:0009628	P	response to abiotic stimulus	18	329	1856	39203	0.3	1	// GRMZM2G057459 // GRMZM2G436856 // GRMZM2G153745 // GRMZM2G045748 // GRMZM2G060866 // GRMZM2G178852 // GRMZM2G130354 // GRMZM2G090435 // GRMZM2G020742 // GRMZM2G018721 // AC210013.4_FG017 // GRMZM2G105400 // GRMZM2G404316 // GRMZM2G480050 // GRMZM2G335593 // GRMZM2G346138 // GRMZM2G057352 // AC226564.1_FG003
GO:0048871	P	multicellular organismal homeostasis	17	329	1758	39203	0.31	1	// GRMZM2G057459 // GRMZM2G436856 // GRMZM2G153745 // GRMZM2G045748 // GRMZM2G060866 // GRMZM2G178852 // GRMZM2G130354 // GRMZM2G090435 // GRMZM2G020742 // GRMZM2G018721 // AC210013.4_FG017 // GRMZM2G480050 // GRMZM2G404316 // GRMZM2G335593 // GRMZM2G346138 // GRMZM2G057352 // AC226564.1_FG003
GO:0050826	P	response to freezing	17	329	1758	39203	0.31	1	// GRMZM2G057459 // GRMZM2G436856 // GRMZM2G153745 // GRMZM2G045748 // GRMZM2G060866 // GRMZM2G178852 // GRMZM2G130354 // GRMZM2G090435 // GRMZM2G020742 // GRMZM2G018721 // AC210013.4_FG017 // GRMZM2G480050 // GRMZM2G404316 // GRMZM2G335593 // GRMZM2G346138 // GRMZM2G057352 // AC226564.1_FG003
GO:0042309	P	homoiothermy	17	329	1758	39203	0.31	1	// GRMZM2G057459 // GRMZM2G436856 // GRMZM2G153745 // GRMZM2G045748 // GRMZM2G060866 // GRMZM2G178852 // GRMZM2G130354 // GRMZM2G090435 // GRMZM2G020742 // GRMZM2G018721 // AC210013.4_FG017 // GRMZM2G480050 // GRMZM2G404316 // GRMZM2G335593 // GRMZM2G346138 // GRMZM2G057352 // AC226564.1_FG003
GO:0009409	P	response to cold	17	329	1758	39203	0.31	1	// GRMZM2G057459 // GRMZM2G436856 // GRMZM2G153745 // GRMZM2G045748 // GRMZM2G060866 // GRMZM2G178852 // GRMZM2G130354 // GRMZM2G090435 // GRMZM2G020742 // GRMZM2G018721 // AC210013.4_FG017 // GRMZM2G480050 // GRMZM2G404316 // GRMZM2G335593 // GRMZM2G346138 // GRMZM2G057352 // AC226564.1_FG003
GO:0001659	P	temperature homeostasis	17	329	1758	39203	0.31	1	// GRMZM2G057459 // GRMZM2G436856 // GRMZM2G153745 // GRMZM2G045748 // GRMZM2G060866 // GRMZM2G178852 // GRMZM2G130354 // GRMZM2G090435 // GRMZM2G020742 // GRMZM2G018721 // AC210013.4_FG017 // GRMZM2G480050 // GRMZM2G404316 // GRMZM2G335593 // GRMZM2G346138 // GRMZM2G057352 // AC226564.1_FG003
GO:0009266	P	response to temperature stimulus	17	329	1765	39203	0.32	1	// GRMZM2G057459 // GRMZM2G436856 // GRMZM2G153745 // GRMZM2G045748 // GRMZM2G060866 // GRMZM2G178852 // GRMZM2G130354 // GRMZM2G090435 // GRMZM2G020742 // GRMZM2G018721 // AC210013.4_FG017 // GRMZM2G480050 // GRMZM2G404316 // GRMZM2G335593 // GRMZM2G346138 // GRMZM2G057352 // AC226564.1_FG003
GO:0046483	P	heterocycle metabolic process	8	329	797	39203	0.36	1	// GRMZM2G404443 // GRMZM2G179854 // GRMZM2G458159 // GRMZM2G112039 // GRMZM2G093490 // GRMZM2G118919 // GRMZM2G317270 // GRMZM2G339523
GO:0006812	P	cation transport	9	329	924	39203	0.37	1	// GRMZM2G088964 // GRMZM2G317270 // GRMZM2G000219 // GRMZM2G118919 // GRMZM2G458879 // GRMZM2G146140 // GRMZM2G112039 // GRMZM2G099382 // GRMZM2G120182
GO:0006796	P	phosphate metabolic process	27	329	2994	39203	0.38	1	// GRMZM2G072292 // GRMZM2G040840 // GRMZM2G080503 // GRMZM2G132591 // GRMZM5G856011 // GRMZM2G009869 // GRMZM2G046201 // GRMZM2G125001 // GRMZM2G093490 // GRMZM2G422373 // GRMZM2G041961 // GRMZM2G142068 // GRMZM2G180023 // GRMZM2G055154 // GRMZM2G012472 // GRMZM2G300133 // GRMZM2G134162 // GRMZM2G093246 // GRMZM2G041463 // GRMZM2G301124 // GRMZM2G465999 // GRMZM2G093809 // GRMZM2G309897 // GRMZM…
GO:0006793	P	phosphorus metabolic process	27	329	2995	39203	0.38	1	// GRMZM2G072292 // GRMZM2G040840 // GRMZM2G080503 // GRMZM2G132591 // GRMZM5G856011 // GRMZM2G009869 // GRMZM2G046201 // GRMZM2G125001 // GRMZM2G093490 // GRMZM2G422373 // GRMZM2G041961 // GRMZM2G142068 // GRMZM2G180023 // GRMZM2G055154 // GRMZM2G012472 // GRMZM2G300133 // GRMZM2G134162 // GRMZM2G093246 // GRMZM2G041463 // GRMZM2G301124 // GRMZM2G465999 // GRMZM2G093809 // GRMZM2G309897 // GRMZM…
GO:0016070	P	RNA metabolic process	28	329	3121	39203	0.39	1	// GRMZM2G465208 // GRMZM2G430394 // GRMZM2G133169 // GRMZM2G151887 // GRMZM2G115065 // GRMZM2G158313 // GRMZM2G164591 // GRMZM2G144196 // GRMZM2G025429 // AC186231.4_FG002 // GRMZM2G398135 // GRMZM2G412598 // GRMZM2G104260 // GRMZM2G097349 // GRMZM5G866699 // GRMZM2G135018 // GRMZM2G067463 // GRMZM2G142093 // GRMZM2G137532 // GRMZM2G097851 // GRMZM2G045748 // GRMZM2G010046 // GRMZM2G011357 // GR…
GO:0016053	P	organic acid biosynthetic process	5	329	492	39203	0.4	1	// GRMZM2G120833 // GRMZM2G137694 // GRMZM2G339523 // GRMZM2G409312 // GRMZM2G168956
GO:0046394	P	carboxylic acid biosynthetic process	5	329	492	39203	0.4	1	// GRMZM2G120833 // GRMZM2G137694 // GRMZM2G339523 // GRMZM2G409312 // GRMZM2G168956
GO:0006066	P	alcohol metabolic process	7	329	729	39203	0.41	1	// GRMZM5G816636 // GRMZM2G337113 // GRMZM5G845611 // GRMZM2G046679 // GRMZM2G084958 // GRMZM2G046284 // GRMZM2G046686
GO:0044281	P	small molecule metabolic process	24	329	2730	39203	0.44	1	// GRMZM2G036792 // GRMZM2G046679 // GRMZM2G112039 // GRMZM2G137694 // GRMZM2G337113 // GRMZM2G336337 // GRMZM2G151887 // GRMZM2G115065 // GRMZM2G168956 // GRMZM2G084958 // GRMZM2G046284 // GRMZM2G120833 // GRMZM2G179854 // GRMZM2G409312 // GRMZM2G058414 // GRMZM5G845611 // GRMZM2G118919 // GRMZM2G339523 // GRMZM5G816636 // GRMZM2G060156 // GRMZM2G010046 // GRMZM2G317270 // GRMZM2G305526 // GRMZM…
GO:0006811	P	ion transport	10	329	1096	39203	0.44	1	// GRMZM2G088964 // GRMZM2G317270 // GRMZM2G000219 // GRMZM2G118919 // GRMZM2G458879 // GRMZM2G146140 // GRMZM2G112039 // GRMZM2G099382 // GRMZM2G120182 // AC207628.4_FG005
GO:0009308	P	amine metabolic process	9	329	994	39203	0.46	1	// GRMZM2G120833 // GRMZM2G404443 // GRMZM2G162505 // GRMZM2G458159 // GRMZM2G093490 // GRMZM2G058414 // GRMZM2G010046 // GRMZM2G115065 // GRMZM2G339523
GO:0006810	P	transport	33	329	3841	39203	0.47	1	// GRMZM2G319062 // GRMZM2G081573 // GRMZM5G839411 // GRMZM2G120922 // GRMZM2G012148 // GRMZM2G112039 // AC207628.4_FG005 // GRMZM2G109582 // GRMZM2G046750 // GRMZM2G056908 // GRMZM2G174107 // GRMZM2G458879 // GRMZM2G146140 // GRMZM2G120182 // GRMZM2G088964 // GRMZM2G358791 // GRMZM2G118919 // GRMZM2G160496 // GRMZM2G099382 // GRMZM2G027665 // GRMZM2G362163 // GRMZM2G069098 // GRMZM2G057459 // GR…
GO:0051234	P	establishment of localization	33	329	3841	39203	0.47	1	// GRMZM2G319062 // GRMZM2G081573 // GRMZM5G839411 // GRMZM2G120922 // GRMZM2G012148 // GRMZM2G112039 // AC207628.4_FG005 // GRMZM2G109582 // GRMZM2G046750 // GRMZM2G056908 // GRMZM2G174107 // GRMZM2G458879 // GRMZM2G146140 // GRMZM2G120182 // GRMZM2G088964 // GRMZM2G358791 // GRMZM2G118919 // GRMZM2G160496 // GRMZM2G099382 // GRMZM2G027665 // GRMZM2G362163 // GRMZM2G069098 // GRMZM2G057459 // GR…
GO:0051179	P	localization	33	329	3887	39203	0.5	1	// GRMZM2G319062 // GRMZM2G081573 // GRMZM5G839411 // GRMZM2G120922 // GRMZM2G012148 // GRMZM2G112039 // AC207628.4_FG005 // GRMZM2G109582 // GRMZM2G046750 // GRMZM2G056908 // GRMZM2G174107 // GRMZM2G458879 // GRMZM2G146140 // GRMZM2G120182 // GRMZM2G088964 // GRMZM2G358791 // GRMZM2G118919 // GRMZM2G160496 // GRMZM2G099382 // GRMZM2G027665 // GRMZM2G362163 // GRMZM2G069098 // GRMZM2G057459 // GR…
GO:0009117	P	nucleotide metabolic process	5	329	567	39203	0.52	1	// GRMZM2G036792 // GRMZM2G317270 // GRMZM2G118919 // GRMZM2G179854 // GRMZM2G112039
GO:0006753	P	nucleoside phosphate metabolic process	5	329	567	39203	0.52	1	// GRMZM2G036792 // GRMZM2G317270 // GRMZM2G118919 // GRMZM2G179854 // GRMZM2G112039
GO:0006139	P	nucleobase, nucleoside, nucleotide and nucleic acid metabolic process	50	329	5979	39203	0.53	1	// GRMZM2G043394 // GRMZM2G465208 // GRMZM2G137541 // GRMZM2G036792 // GRMZM2G430394 // GRMZM2G112039 // GRMZM2G104260 // GRMZM2G163975 // GRMZM2G133169 // GRMZM2G144196 // GRMZM2G151887 // GRMZM2G105494 // GRMZM2G152774 // GRMZM2G158313 // GRMZM2G164591 // GRMZM2G135703 // GRMZM2G025429 // GRMZM2G133512 // AC186231.4_FG002 // GRMZM2G055052 // GRMZM2G398135 // GRMZM2G412598 // GRMZM2G179854 // GR…
GO:0006091	P	generation of precursor metabolites and energy	6	329	705	39203	0.54	1	// GRMZM5G816636 // GRMZM2G146395 // GRMZM2G046679 // GRMZM2G082780 // GRMZM2G046284 // GRMZM2G046686
GO:0044283	P	small molecule biosynthetic process	6	329	708	39203	0.55	1	// GRMZM2G120833 // GRMZM2G060156 // GRMZM2G168956 // GRMZM2G409312 // GRMZM2G137694 // GRMZM2G339523
GO:0044262	P	cellular carbohydrate metabolic process	8	329	959	39203	0.56	1	// GRMZM5G816636 // GRMZM2G337113 // GRMZM2G142898 // GRMZM5G845611 // GRMZM2G007736 // GRMZM2G046679 // GRMZM2G046284 // GRMZM2G046686
GO:0023033	P	signaling pathway	7	329	849	39203	0.57	1	// GRMZM2G171078 // GRMZM2G089638 // GRMZM2G158328 // GRMZM2G057459 // GRMZM2G157760 // GRMZM2G337113 // GRMZM2G171223
GO:0006807	P	nitrogen compound metabolic process	57	329	6937	39203	0.59	1	// GRMZM2G043394 // GRMZM2G465208 // GRMZM2G137541 // GRMZM2G036792 // GRMZM2G430394 // GRMZM2G112039 // GRMZM2G104260 // GRMZM2G163975 // GRMZM2G133169 // GRMZM2G144196 // GRMZM2G151887 // GRMZM2G105494 // GRMZM2G152774 // GRMZM2G158313 // GRMZM2G093490 // GRMZM2G164591 // GRMZM2G135703 // GRMZM2G025429 // GRMZM2G133512 // AC186231.4_FG002 // GRMZM2G055052 // GRMZM2G398135 // GRMZM2G120833 // GR…
GO:0006508	P	proteolysis	13	329	1613	39203	0.6	1	// GRMZM5G811022 // GRMZM2G363552 // GRMZM2G358791 // GRMZM2G099765 // GRMZM2G025491 // GRMZM2G020657 // GRMZM2G014499 // GRMZM2G144464 // GRMZM2G115773 // GRMZM2G148532 // GRMZM5G848822 // GRMZM2G141036 // GRMZM2G551108
GO:0055086	P	nucleobase, nucleoside and nucleotide metabolic process	5	329	619	39203	0.6	1	// GRMZM2G036792 // GRMZM2G317270 // GRMZM2G118919 // GRMZM2G179854 // GRMZM2G112039
GO:0007186	P	G-protein coupled receptor protein signaling pathway	6	329	758	39203	0.61	1	// GRMZM2G171078 // GRMZM2G089638 // GRMZM2G158328 // GRMZM2G057459 // GRMZM2G337113 // GRMZM2G171223
GO:0007166	P	cell surface receptor linked signaling pathway	6	329	767	39203	0.62	1	// GRMZM2G171078 // GRMZM2G089638 // GRMZM2G158328 // GRMZM2G057459 // GRMZM2G337113 // GRMZM2G171223
GO:0034645	P	cellular macromolecule biosynthetic process	49	329	6057	39203	0.63	1	// GRMZM2G357654 // GRMZM2G043394 // GRMZM2G465208 // GRMZM2G123969 // GRMZM2G137541 // GRMZM2G046679 // GRMZM2G430394 // GRMZM2G058081 // GRMZM2G104260 // GRMZM2G163975 // GRMZM2G133169 // GRMZM2G144196 // GRMZM2G105494 // GRMZM2G142898 // GRMZM2G158313 // GRMZM2G041141 // GRMZM2G164591 // GRMZM2G135703 // GRMZM2G133512 // AC186231.4_FG002 // GRMZM2G398135 // GRMZM2G412598 // GRMZM2G162893 // GR…
GO:0044106	P	cellular amine metabolic process	7	329	898	39203	0.63	1	// GRMZM2G120833 // GRMZM2G010046 // GRMZM2G458159 // GRMZM2G093490 // GRMZM2G058414 // GRMZM2G115065 // GRMZM2G339523
GO:0010467	P	gene expression	49	329	6042	39203	0.63	1	// GRMZM2G357654 // GRMZM2G043394 // GRMZM2G465208 // GRMZM2G123969 // GRMZM2G137541 // GRMZM2G046679 // GRMZM2G430394 // GRMZM2G058081 // GRMZM2G104260 // GRMZM2G163975 // GRMZM2G133169 // GRMZM2G144196 // GRMZM2G151887 // GRMZM2G105494 // GRMZM2G115065 // GRMZM2G158313 // GRMZM2G041141 // GRMZM2G164591 // GRMZM2G135703 // GRMZM2G025429 // GRMZM2G133512 // AC186231.4_FG002 // GRMZM2G398135 // GR…
GO:0009057	P	macromolecule catabolic process	6	329	776	39203	0.64	1	// GRMZM5G816636 // GRMZM2G162505 // GRMZM2G046679 // GRMZM2G046284 // GRMZM2G046686 // GRMZM2G551108
GO:0044265	P	cellular macromolecule catabolic process	5	329	653	39203	0.64	1	// GRMZM2G046679 // GRMZM5G816636 // GRMZM2G046284 // GRMZM2G046686 // GRMZM2G551108
GO:0009059	P	macromolecule biosynthetic process	49	329	6064	39203	0.64	1	// GRMZM2G357654 // GRMZM2G043394 // GRMZM2G465208 // GRMZM2G123969 // GRMZM2G137541 // GRMZM2G046679 // GRMZM2G430394 // GRMZM2G058081 // GRMZM2G104260 // GRMZM2G163975 // GRMZM2G133169 // GRMZM2G144196 // GRMZM2G105494 // GRMZM2G142898 // GRMZM2G158313 // GRMZM2G041141 // GRMZM2G164591 // GRMZM2G135703 // GRMZM2G133512 // AC186231.4_FG002 // GRMZM2G398135 // GRMZM2G412598 // GRMZM2G162893 // GR…
GO:0044249	P	cellular biosynthetic process	61	329	7619	39203	0.68	1	// GRMZM2G357654 // GRMZM2G043394 // GRMZM2G112039 // GRMZM2G465208 // GRMZM2G123969 // GRMZM2G137541 // GRMZM2G164591 // GRMZM2G046679 // GRMZM2G430394 // GRMZM2G058081 // GRMZM2G104260 // GRMZM2G163975 // GRMZM2G137694 // GRMZM2G133169 // GRMZM2G144196 // GRMZM2G117028 // GRMZM2G105494 // GRMZM2G142898 // GRMZM2G158313 // GRMZM2G041141 // GRMZM2G133512 // GRMZM2G135703 // GRMZM2G007736 // GRMZM…
GO:0042180	P	cellular ketone metabolic process	9	329	1198	39203	0.68	1	// GRMZM2G120833 // GRMZM2G060156 // GRMZM2G168956 // GRMZM2G010046 // GRMZM2G115065 // GRMZM2G058414 // GRMZM2G409312 // GRMZM2G137694 // GRMZM2G339523
GO:0044237	P	cellular metabolic process	118	329	14490	39203	0.68	1	// GRMZM2G043394 // GRMZM2G072292 // GRMZM2G040840 // GRMZM2G123969 // GRMZM2G036792 // GRMZM2G080503 // GRMZM2G163975 // GRMZM2G133169 // GRMZM2G337113 // GRMZM2G125001 // GRMZM2G152774 // GRMZM2G158313 // GRMZM2G093490 // GRMZM2G164591 // GRMZM2G025429 // GRMZM2G133512 // GRMZM2G016066 // GRMZM5G856011 // GRMZM2G055052 // GRMZM2G180023 // GRMZM2G179854 // GRMZM2G168956 // GRMZM5G866699 // GRMZM…
GO:0006519	P	cellular amino acid and derivative metabolic process	7	329	985	39203	0.72	1	// GRMZM2G120833 // GRMZM2G336337 // GRMZM2G010046 // GRMZM2G115065 // GRMZM2G058414 // GRMZM2G305526 // GRMZM2G339523
GO:0009987	P	cellular process	150	329	18476	39203	0.73	1	// GRMZM2G043394 // GRMZM2G072292 // GRMZM2G040840 // GRMZM2G123969 // GRMZM2G037146 // GRMZM5G839411 // GRMZM2G080503 // GRMZM2G163975 // GRMZM2G133169 // GRMZM2G337113 // GRMZM2G125001 // GRMZM2G056908 // GRMZM2G158313 // GRMZM2G093490 // GRMZM2G164591 // GRMZM2G375593 // GRMZM2G025429 // GRMZM2G133512 // GRMZM2G016066 // GRMZM2G055052 // GRMZM2G180023 // GRMZM2G026131 // GRMZM2G179854 // GRMZM…
GO:0019538	P	protein metabolic process	56	329	7175	39203	0.75	1	// GRMZM2G148532 // GRMZM2G072292 // GRMZM2G040840 // GRMZM2G123969 // GRMZM2G046679 // GRMZM2G080503 // GRMZM2G058081 // GRMZM2G132591 // GRMZM2G009869 // GRMZM2G141036 // GRMZM2G301124 // GRMZM2G551108 // GRMZM5G856011 // GRMZM2G109582 // GRMZM2G099765 // GRMZM2G046201 // GRMZM2G309897 // GRMZM2G125001 // GRMZM2G115065 // GRMZM2G020657 // GRMZM2G093490 // GRMZM2G422373 // GRMZM2G115773 // GRMZM…
GO:0023052	P	signaling	12	329	1673	39203	0.75	1	// GRMZM2G171078 // GRMZM2G157760 // GRMZM2G337113 // GRMZM2G125001 // GRMZM2G171223 // GRMZM2G158328 // GRMZM2G089638 // GRMZM2G057459 // GRMZM2G318862 // GRMZM2G041463 // GRMZM2G301124 // GRMZM2G465999
GO:0043436	P	oxoacid metabolic process	8	329	1186	39203	0.78	1	// GRMZM2G120833 // GRMZM2G168956 // GRMZM2G010046 // GRMZM2G115065 // GRMZM2G058414 // GRMZM2G409312 // GRMZM2G137694 // GRMZM2G339523
GO:0022607	P	cellular component assembly	6	329	909	39203	0.78	1	// GRMZM2G094736 // GRMZM2G163956 // GRMZM2G037146 // GRMZM2G144196 // GRMZM2G073764 // GRMZM2G398135
GO:0019752	P	carboxylic acid metabolic process	8	329	1186	39203	0.78	1	// GRMZM2G120833 // GRMZM2G168956 // GRMZM2G010046 // GRMZM2G115065 // GRMZM2G058414 // GRMZM2G409312 // GRMZM2G137694 // GRMZM2G339523
GO:0006082	P	organic acid metabolic process	8	329	1188	39203	0.78	1	// GRMZM2G120833 // GRMZM2G168956 // GRMZM2G010046 // GRMZM2G115065 // GRMZM2G058414 // GRMZM2G409312 // GRMZM2G137694 // GRMZM2G339523
GO:0009058	P	biosynthetic process	62	329	7998	39203	0.78	1	// GRMZM2G357654 // GRMZM2G043394 // GRMZM2G112039 // GRMZM2G465208 // GRMZM2G123969 // GRMZM2G137541 // GRMZM2G164591 // GRMZM2G046679 // GRMZM2G430394 // GRMZM2G058081 // GRMZM2G104260 // GRMZM2G163975 // GRMZM2G137694 // GRMZM2G115065 // GRMZM2G133169 // GRMZM2G144196 // GRMZM2G117028 // GRMZM2G105494 // GRMZM2G142898 // GRMZM2G158313 // GRMZM2G041141 // GRMZM2G133512 // GRMZM2G135703 // GRMZM…
GO:0043170	P	macromolecule metabolic process	100	329	12696	39203	0.8	1	// GRMZM2G043394 // GRMZM2G072292 // GRMZM2G040840 // GRMZM2G123969 // GRMZM2G080503 // GRMZM2G163975 // GRMZM2G133169 // GRMZM2G125001 // GRMZM2G158313 // GRMZM2G020657 // GRMZM2G093490 // GRMZM2G164591 // GRMZM2G025429 // GRMZM2G133512 // GRMZM2G055052 // GRMZM2G180023 // GRMZM2G012472 // GRMZM5G866699 // GRMZM2G041238 // GRMZM2G041463 // GRMZM2G137532 // GRMZM2G097851 // GRMZM2G165972 // GRMZM…
GO:0044267	P	cellular protein metabolic process	44	329	5860	39203	0.81	1	// GRMZM2G072292 // GRMZM2G040840 // GRMZM2G123969 // GRMZM2G046679 // GRMZM2G080503 // GRMZM2G058081 // GRMZM2G132591 // GRMZM2G009869 // GRMZM2G142093 // GRMZM2G551108 // GRMZM5G856011 // GRMZM2G109582 // GRMZM2G046201 // GRMZM2G125001 // GRMZM2G115065 // GRMZM2G093490 // GRMZM2G422373 // GRMZM2G068963 // GRMZM2G055052 // GRMZM2G180023 // GRMZM2G398559 // GRMZM2G012472 // GRMZM2G389462 // GRMZM…
GO:0033036	P	macromolecule localization	6	329	997	39203	0.84	1	// GRMZM2G140924 // GRMZM2G109582 // GRMZM2G046750 // AC210013.4_FG017 // GRMZM2G012148 // GRMZM5G822180
GO:0044260	P	cellular macromolecule metabolic process	87	329	11296	39203	0.84	1	// GRMZM2G043394 // GRMZM2G072292 // GRMZM2G040840 // GRMZM2G123969 // GRMZM2G080503 // GRMZM2G163975 // GRMZM2G133169 // GRMZM2G125001 // GRMZM2G158313 // GRMZM2G093490 // GRMZM2G164591 // GRMZM2G025429 // GRMZM2G133512 // GRMZM2G055052 // GRMZM2G180023 // GRMZM2G012472 // GRMZM5G866699 // GRMZM2G041238 // GRMZM2G041463 // GRMZM2G137532 // GRMZM2G097851 // GRMZM2G165972 // GRMZM2G318862 // GRMZM…
GO:0006520	P	cellular amino acid metabolic process	5	329	849	39203	0.84	1	// GRMZM2G120833 // GRMZM2G010046 // GRMZM2G058414 // GRMZM2G339523 // GRMZM2G115065
GO:0034641	P	cellular nitrogen compound metabolic process	7	329	1150	39203	0.85	1	// GRMZM2G120833 // GRMZM2G010046 // GRMZM2G458159 // GRMZM2G093490 // GRMZM2G058414 // GRMZM2G115065 // GRMZM2G339523
GO:0016043	P	cellular component organization	8	329	1290	39203	0.85	1	// GRMZM2G094736 // GRMZM2G163956 // GRMZM2G037146 // GRMZM2G375593 // GRMZM2G144196 // GRMZM2G140455 // GRMZM2G073764 // GRMZM2G398135
GO:0065003	P	macromolecular complex assembly	5	329	882	39203	0.86	1	// GRMZM2G073764 // GRMZM2G144196 // GRMZM2G398135 // GRMZM2G094736 // GRMZM2G163956
GO:0044085	P	cellular component biogenesis	6	329	1037	39203	0.87	1	// GRMZM2G094736 // GRMZM2G163956 // GRMZM2G037146 // GRMZM2G144196 // GRMZM2G073764 // GRMZM2G398135
GO:0043933	P	macromolecular complex subunit organization	5	329	929	39203	0.89	1	// GRMZM2G073764 // GRMZM2G144196 // GRMZM2G398135 // GRMZM2G094736 // GRMZM2G163956
GO:0006412	P	translation	11	329	1871	39203	0.92	1	// GRMZM2G010046 // GRMZM2G115065 // GRMZM2G357654 // GRMZM2G041141 // GRMZM2G123969 // GRMZM2G041238 // GRMZM2G170878 // GRMZM2G046679 // GRMZM2G058081 // GRMZM2G142093 // GRMZM2G013798
GO:0004497	F	monooxygenase activity	14	329	553	39203	0.00033	0.081	// GRMZM2G431288 // GRMZM5G836610 // GRMZM2G159179 // GRMZM2G415219 // GRMZM2G057694 // GRMZM2G035073 // GRMZM2G062946 // GRMZM2G410700 // GRMZM2G022904 // GRMZM2G016264 // AC214524.3_FG002 // GRMZM2G148441 // GRMZM2G339523 // GRMZM2G164036
GO:0009055	F	electron carrier activity	19	329	914	39203	0.00035	0.081	// GRMZM2G097851 // GRMZM5G836610 // GRMZM2G159179 // GRMZM2G164036 // GRMZM2G057694 // GRMZM2G431288 // GRMZM2G062946 // GRMZM2G410700 // GRMZM2G022904 // GRMZM2G146395 // GRMZM2G082940 // GRMZM2G016264 // AC214524.3_FG002 // GRMZM2G035073 // GRMZM2G148441 // AC209257.4_FG003 // GRMZM2G403680 // GRMZM2G057352 // GRMZM2G311898
GO:0020037	F	heme binding	17	329	876	39203	0.0015	0.18	// GRMZM2G171078 // GRMZM5G836610 // GRMZM2G159179 // GRMZM2G164036 // GRMZM2G057694 // GRMZM2G431288 // GRMZM2G101221 // GRMZM2G410700 // GRMZM2G022904 // AC197758.3_FG004 // GRMZM2G062946 // GRMZM2G016264 // AC214524.3_FG002 // GRMZM2G035073 // GRMZM2G148441 // GRMZM2G042347 // GRMZM2G089982
GO:0046906	F	tetrapyrrole binding	17	329	880	39203	0.0016	0.18	// GRMZM2G171078 // GRMZM5G836610 // GRMZM2G159179 // GRMZM2G164036 // GRMZM2G057694 // GRMZM2G431288 // GRMZM2G101221 // GRMZM2G410700 // GRMZM2G022904 // AC197758.3_FG004 // GRMZM2G062946 // GRMZM2G016264 // AC214524.3_FG002 // GRMZM2G035073 // GRMZM2G148441 // GRMZM2G042347 // GRMZM2G089982
GO:0003824	F	catalytic activity	172	329	17617	39203	0.0046	0.42	// GRMZM2G415219 // GRMZM2G043394 // GRMZM2G072292 // GRMZM2G101333 // GRMZM2G040840 // GRMZM2G037146 // AC197758.3_FG004 // GRMZM2G016264 // GRMZM2G080503 // GRMZM2G101000 // GRMZM2G337113 // GRMZM2G346457 // GRMZM2G007659 // GRMZM2G026804 // GRMZM2G125001 // GRMZM2G152774 // GRMZM2G020657 // GRMZM2G093490 // GRMZM2G117028 // GRMZM2G098822 // GRMZM2G025429 // GRMZM2G133512 // GRMZM2G016066 // GR…
GO:0005507	F	copper ion binding	6	329	194	39203	0.0068	0.52	// GRMZM2G097851 // GRMZM2G336337 // GRMZM2G054050 // GRMZM2G082940 // GRMZM2G305526 // GRMZM2G057352
GO:0004879	F	ligand-dependent nuclear receptor activity	9	329	414	39203	0.0095	0.55	// GRMZM2G133169 // GRMZM2G097851 // GRMZM2G045748 // GRMZM2G011357 // GRMZM2G465208 // GRMZM2G430394 // GRMZM2G135730 // GRMZM2G142093 // GRMZM2G453301
GO:0016491	F	oxidoreductase activity	40	329	3266	39203	0.011	0.55	// GRMZM2G431288 // GRMZM2G319062 // GRMZM2G415219 // GRMZM2G035073 // GRMZM2G148441 // GRMZM2G166899 // AC197758.3_FG004 // GRMZM2G016264 // AC214524.3_FG002 // GRMZM2G403680 // GRMZM2G164036 // GRMZM2G404443 // GRMZM2G337113 // GRMZM2G336337 // GRMZM2G057694 // GRMZM2G036792 // GRMZM2G101221 // GRMZM2G410700 // GRMZM2G022904 // AC204763.2_FG001 // GRMZM2G311898 // AC209257.4_FG003 // GRMZM2G042…
GO:0016788	F	hydrolase activity, acting on ester bonds	20	329	1355	39203	0.012	0.55	// GRMZM2G124179 // GRMZM2G029400 // GRMZM2G094736 // GRMZM2G158240 // GRMZM2G152774 // GRMZM2G101333 // GRMZM2G046111 // GRMZM2G127846 // GRMZM2G011141 // GRMZM2G070178 // GRMZM2G157760 // GRMZM2G063464 // AC212023.4_FG004 // GRMZM2G101117 // GRMZM2G060866 // GRMZM2G069503 // GRMZM2G116386 // GRMZM2G101000 // GRMZM2G048962 // GRMZM2G414791
GO:0030554	F	adenyl nucleotide binding	60	329	5398	39203	0.014	0.55	// GRMZM2G415219 // GRMZM2G081573 // GRMZM2G072292 // GRMZM2G040840 // GRMZM2G098822 // GRMZM2G152028 // GRMZM2G012472 // GRMZM2G080503 // GRMZM2G112039 // GRMZM2G132591 // GRMZM2G009869 // GRMZM2G163826 // GRMZM2G404443 // GRMZM5G856011 // GRMZM2G046201 // GRMZM2G309897 // GRMZM2G125001 // GRMZM2G115065 // GRMZM2G093490 // GRMZM2G138770 // GRMZM2G422373 // GRMZM2G145655 // GRMZM2G170982 // GRMZM…
GO:0001883	F	purine nucleoside binding	60	329	5398	39203	0.014	0.55	// GRMZM2G415219 // GRMZM2G081573 // GRMZM2G072292 // GRMZM2G040840 // GRMZM2G098822 // GRMZM2G152028 // GRMZM2G012472 // GRMZM2G080503 // GRMZM2G112039 // GRMZM2G132591 // GRMZM2G009869 // GRMZM2G163826 // GRMZM2G404443 // GRMZM5G856011 // GRMZM2G046201 // GRMZM2G309897 // GRMZM2G125001 // GRMZM2G115065 // GRMZM2G093490 // GRMZM2G138770 // GRMZM2G422373 // GRMZM2G145655 // GRMZM2G170982 // GRMZM…
GO:0001882	F	nucleoside binding	60	329	5400	39203	0.014	0.55	// GRMZM2G415219 // GRMZM2G081573 // GRMZM2G072292 // GRMZM2G040840 // GRMZM2G098822 // GRMZM2G152028 // GRMZM2G012472 // GRMZM2G080503 // GRMZM2G112039 // GRMZM2G132591 // GRMZM2G009869 // GRMZM2G163826 // GRMZM2G404443 // GRMZM5G856011 // GRMZM2G046201 // GRMZM2G309897 // GRMZM2G125001 // GRMZM2G115065 // GRMZM2G093490 // GRMZM2G138770 // GRMZM2G422373 // GRMZM2G145655 // GRMZM2G170982 // GRMZM…
GO:0016301	F	kinase activity	36	329	3006	39203	0.021	0.74	// GRMZM2G072292 // GRMZM2G040840 // GRMZM2G080503 // GRMZM2G132591 // GRMZM5G856011 // GRMZM2G163826 // GRMZM2G012472 // GRMZM2G009869 // GRMZM2G046201 // GRMZM2G125001 // GRMZM2G093490 // GRMZM2G422373 // GRMZM2G145655 // GRMZM2G041961 // GRMZM2G142068 // GRMZM2G180023 // GRMZM2G055154 // GRMZM2G162529 // GRMZM2G179854 // GRMZM2G058414 // GRMZM2G300133 // GRMZM2G134162 // GRMZM2G093246 // GRMZM…
GO:0005506	F	iron ion binding	17	329	1187	39203	0.025	0.81	// GRMZM2G171078 // GRMZM5G836610 // GRMZM2G159179 // GRMZM2G164036 // GRMZM2G057694 // GRMZM2G431288 // GRMZM2G101221 // GRMZM2G410700 // GRMZM2G022904 // AC197758.3_FG004 // GRMZM2G062946 // GRMZM2G016264 // AC214524.3_FG002 // GRMZM2G035073 // GRMZM2G148441 // GRMZM2G042347 // GRMZM2G089982
GO:0050660	F	FAD binding	6	329	265	39203	0.027	0.81	// GRMZM2G404443 // GRMZM2G415219 // AC203909.3_FG007 // GRMZM2G380286 // AC204763.2_FG001 // GRMZM2G059191
GO:0004553	F	hydrolase activity, hydrolyzing O-glycosyl compounds	12	329	767	39203	0.031	0.89	// GRMZM2G026804 // GRMZM2G162505 // GRMZM2G115065 // GRMZM2G003794 // GRMZM2G092746 // GRMZM2G090469 // GRMZM2G041961 // AC210013.4_FG017 // GRMZM2G062600 // GRMZM5G834199 // GRMZM2G066162 // GRMZM2G146192
GO:0004872	F	receptor activity	15	329	1082	39203	0.043	0.98	// GRMZM2G133169 // GRMZM2G171078 // GRMZM2G045748 // GRMZM2G337113 // GRMZM2G158328 // GRMZM2G011357 // GRMZM2G057459 // GRMZM2G465208 // GRMZM2G097851 // GRMZM2G089638 // GRMZM2G430394 // GRMZM2G135730 // GRMZM2G171223 // GRMZM2G142093 // GRMZM2G453301
GO:0016787	F	hydrolase activity	63	329	6078	39203	0.044	0.98	// GRMZM2G148532 // GRMZM2G081573 // GRMZM2G060866 // GRMZM2G101333 // GRMZM2G144464 // GRMZM2G358791 // GRMZM2G037146 // GRMZM2G369721 // GRMZM2G112039 // GRMZM2G069503 // GRMZM2G101000 // GRMZM2G141036 // GRMZM2G092746 // GRMZM2G170982 // GRMZM2G099765 // GRMZM2G007659 // GRMZM2G026804 // GRMZM2G152774 // GRMZM2G020657 // GRMZM2G093490 // GRMZM2G138770 // GRMZM2G011141 // GRMZM2G070178 // GRMZM…
GO:0000166	F	nucleotide binding	66	329	6408	39203	0.044	0.98	// GRMZM2G415219 // GRMZM2G081573 // GRMZM2G072292 // GRMZM2G166899 // GRMZM2G040840 // GRMZM2G098822 // GRMZM2G152028 // GRMZM2G012472 // GRMZM2G080503 // GRMZM2G112039 // GRMZM2G132591 // GRMZM2G009869 // GRMZM2G163826 // GRMZM2G404443 // GRMZM2G337113 // GRMZM5G856011 // GRMZM2G007659 // GRMZM2G309897 // GRMZM2G125001 // GRMZM2G115065 // GRMZM2G093490 // GRMZM2G138770 // GRMZM2G422373 // GRMZM…
GO:0005524	F	ATP binding	54	329	5133	39203	0.048	0.98	// GRMZM2G081573 // GRMZM2G072292 // GRMZM2G040840 // GRMZM2G098822 // GRMZM2G152028 // GRMZM2G080503 // GRMZM2G112039 // GRMZM2G132591 // GRMZM2G009869 // GRMZM2G163826 // GRMZM2G012472 // GRMZM5G856011 // GRMZM2G046201 // GRMZM2G309897 // GRMZM2G125001 // GRMZM2G115065 // GRMZM2G093490 // GRMZM2G138770 // GRMZM2G422373 // GRMZM2G145655 // GRMZM2G170982 // GRMZM2G025429 // GRMZM2G117028 // GRMZM…
GO:0016798	F	hydrolase activity, acting on glycosyl bonds	12	329	821	39203	0.048	0.98	// GRMZM2G026804 // GRMZM2G162505 // GRMZM2G115065 // GRMZM2G003794 // GRMZM2G092746 // GRMZM2G090469 // GRMZM2G041961 // AC210013.4_FG017 // GRMZM2G062600 // GRMZM5G834199 // GRMZM2G066162 // GRMZM2G146192
GO:0050662	F	coenzyme binding	11	329	734	39203	0.049	0.98	// GRMZM2G404443 // GRMZM2G337113 // GRMZM2G415219 // GRMZM2G166899 // AC203909.3_FG007 // GRMZM5G845611 // GRMZM2G036792 // GRMZM2G380286 // AC204763.2_FG001 // GRMZM2G131836 // GRMZM2G059191
GO:0032559	F	adenyl ribonucleotide binding	54	329	5137	39203	0.049	0.98	// GRMZM2G081573 // GRMZM2G072292 // GRMZM2G040840 // GRMZM2G098822 // GRMZM2G152028 // GRMZM2G080503 // GRMZM2G112039 // GRMZM2G132591 // GRMZM2G009869 // GRMZM2G163826 // GRMZM2G012472 // GRMZM5G856011 // GRMZM2G046201 // GRMZM2G309897 // GRMZM2G125001 // GRMZM2G115065 // GRMZM2G093490 // GRMZM2G138770 // GRMZM2G422373 // GRMZM2G145655 // GRMZM2G170982 // GRMZM2G025429 // GRMZM2G117028 // GRMZM…
GO:0017076	F	purine nucleotide binding	62	329	6079	39203	0.059	1	// GRMZM2G415219 // GRMZM2G081573 // GRMZM2G072292 // GRMZM2G040840 // GRMZM2G098822 // GRMZM2G152028 // GRMZM2G012472 // GRMZM2G080503 // GRMZM2G112039 // GRMZM2G132591 // GRMZM2G009869 // GRMZM2G163826 // GRMZM2G404443 // GRMZM5G856011 // GRMZM2G046201 // GRMZM2G309897 // GRMZM2G125001 // GRMZM2G115065 // GRMZM2G093490 // GRMZM2G138770 // GRMZM2G422373 // GRMZM2G145655 // GRMZM2G170982 // GRMZM…
GO:0046873	F	metal ion transmembrane transporter activity	6	329	328	39203	0.062	1	// GRMZM2G088964 // GRMZM2G317270 // GRMZM2G118919 // GRMZM2G458879 // GRMZM2G146140 // GRMZM2G112039
GO:0004674	F	protein serine/threonine kinase activity	26	329	2248	39203	0.064	1	// GRMZM2G072292 // GRMZM2G040840 // GRMZM2G080503 // GRMZM2G132591 // GRMZM5G856011 // GRMZM2G009869 // GRMZM2G046201 // GRMZM2G125001 // GRMZM2G093490 // GRMZM2G422373 // GRMZM2G142068 // GRMZM2G180023 // GRMZM2G055154 // GRMZM2G012472 // GRMZM2G300133 // GRMZM2G134162 // GRMZM2G093246 // GRMZM2G041463 // GRMZM2G301124 // GRMZM2G465999 // GRMZM2G093809 // GRMZM2G309897 // GRMZM2G398559 // GRMZM…
GO:0070001	F	aspartic-type peptidase activity	5	329	259	39203	0.071	1	// GRMZM2G025491 // GRMZM5G848822 // GRMZM2G141036 // GRMZM2G144464 // GRMZM2G148532
GO:0004190	F	aspartic-type endopeptidase activity	5	329	259	39203	0.071	1	// GRMZM2G025491 // GRMZM5G848822 // GRMZM2G141036 // GRMZM2G144464 // GRMZM2G148532
GO:0016772	F	transferase activity, transferring phosphorus-containing groups	39	329	3661	39203	0.075	1	// GRMZM2G043394 // GRMZM2G072292 // GRMZM2G040840 // GRMZM2G080503 // GRMZM2G132591 // GRMZM2G009869 // GRMZM2G163826 // GRMZM2G012472 // GRMZM5G856011 // GRMZM2G046201 // GRMZM2G125001 // GRMZM2G093490 // GRMZM2G117028 // GRMZM2G422373 // GRMZM2G145655 // GRMZM2G133512 // GRMZM2G142068 // GRMZM2G180023 // GRMZM2G398559 // GRMZM2G162529 // GRMZM2G179854 // GRMZM2G058414 // GRMZM2G300133 // GRMZM…
GO:0060089	F	molecular transducer activity	17	329	1377	39203	0.077	1	// GRMZM2G133169 // GRMZM2G171078 // GRMZM2G105400 // GRMZM2G135730 // GRMZM2G337113 // GRMZM2G158328 // GRMZM2G011357 // GRMZM2G057459 // GRMZM2G465208 // GRMZM2G097851 // GRMZM2G089638 // GRMZM2G430394 // GRMZM2G134162 // GRMZM2G171223 // GRMZM2G142093 // GRMZM2G045748 // GRMZM2G453301
GO:0004871	F	signal transducer activity	17	329	1377	39203	0.077	1	// GRMZM2G133169 // GRMZM2G171078 // GRMZM2G105400 // GRMZM2G135730 // GRMZM2G337113 // GRMZM2G158328 // GRMZM2G011357 // GRMZM2G057459 // GRMZM2G465208 // GRMZM2G097851 // GRMZM2G089638 // GRMZM2G430394 // GRMZM2G134162 // GRMZM2G171223 // GRMZM2G142093 // GRMZM2G045748 // GRMZM2G453301
GO:0016746	F	transferase activity, transferring acyl groups	7	329	437	39203	0.079	1	// GRMZM2G409312 // AC198700.2_FG004 // GRMZM2G034360 // GRMZM2G168956 // GRMZM2G024350 // GRMZM2G137694 // GRMZM5G882427
GO:0016747	F	transferase activity, transferring acyl groups other than amino-acyl groups	6	329	357	39203	0.084	1	// GRMZM2G409312 // GRMZM2G034360 // GRMZM2G168956 // GRMZM2G024350 // GRMZM2G137694 // GRMZM5G882427
GO:0016773	F	phosphotransferase activity, alcohol group as acceptor	31	329	2858	39203	0.088	1	// GRMZM2G072292 // GRMZM2G040840 // GRMZM2G080503 // GRMZM2G132591 // GRMZM5G856011 // GRMZM2G163826 // GRMZM2G009869 // GRMZM2G046201 // GRMZM2G125001 // GRMZM2G093490 // GRMZM2G422373 // GRMZM2G142068 // GRMZM2G180023 // GRMZM2G055154 // GRMZM2G162529 // GRMZM2G012472 // GRMZM2G058414 // GRMZM2G300133 // GRMZM2G134162 // GRMZM2G093246 // GRMZM2G041463 // GRMZM2G301124 // GRMZM5G816636 // GRMZM…
GO:0022804	F	active transmembrane transporter activity	11	329	825	39203	0.092	1	// GRMZM2G358791 // GRMZM2G069098 // GRMZM2G081573 // GRMZM2G025491 // GRMZM2G317270 // GRMZM2G119496 // GRMZM2G344820 // GRMZM2G118919 // GRMZM2G112039 // GRMZM2G099382 // GRMZM2G335052
GO:0016740	F	transferase activity	57	329	5727	39203	0.097	1	// GRMZM2G043394 // GRMZM2G072292 // GRMZM2G040840 // GRMZM2G080503 // GRMZM2G458776 // GRMZM2G132591 // GRMZM2G009869 // GRMZM2G163826 // GRMZM2G012472 // GRMZM2G137694 // GRMZM2G151887 // GRMZM2G046201 // AC198700.2_FG004 // GRMZM2G125001 // GRMZM2G142898 // GRMZM2G093490 // GRMZM2G117028 // GRMZM2G422373 // GRMZM2G145655 // GRMZM2G051683 // GRMZM2G025429 // GRMZM2G133512 // GRMZM2G409312 // GR…
GO:0004175	F	endopeptidase activity	12	329	932	39203	0.098	1	// GRMZM5G811022 // GRMZM2G358791 // GRMZM2G099765 // GRMZM2G025491 // GRMZM2G020657 // GRMZM2G014499 // GRMZM2G144464 // GRMZM2G115773 // GRMZM2G148532 // GRMZM5G848822 // GRMZM2G141036 // GRMZM2G363552
GO:0042626	F	ATPase activity, coupled to transmembrane movement of substances	5	329	300	39203	0.11	1	// GRMZM2G317270 // GRMZM2G118919 // GRMZM2G112039 // GRMZM2G344820 // GRMZM2G081573
GO:0043492	F	ATPase activity, coupled to movement of substances	5	329	300	39203	0.11	1	// GRMZM2G317270 // GRMZM2G118919 // GRMZM2G112039 // GRMZM2G344820 // GRMZM2G081573
GO:0004672	F	protein kinase activity	26	329	2423	39203	0.12	1	// GRMZM2G072292 // GRMZM2G040840 // GRMZM2G080503 // GRMZM2G132591 // GRMZM5G856011 // GRMZM2G009869 // GRMZM2G046201 // GRMZM2G125001 // GRMZM2G093490 // GRMZM2G422373 // GRMZM2G142068 // GRMZM2G180023 // GRMZM2G055154 // GRMZM2G012472 // GRMZM2G300133 // GRMZM2G134162 // GRMZM2G093246 // GRMZM2G041463 // GRMZM2G301124 // GRMZM2G465999 // GRMZM2G093809 // GRMZM2G309897 // GRMZM2G398559 // GRMZM…
GO:0016820	F	hydrolase activity, acting on acid anhydrides, catalyzing transmembrane movement of substances	5	329	322	39203	0.14	1	// GRMZM2G317270 // GRMZM2G118919 // GRMZM2G112039 // GRMZM2G344820 // GRMZM2G081573
GO:0019787	F	small conjugating protein ligase activity	5	329	324	39203	0.14	1	// GRMZM2G019777 // GRMZM2G055052 // GRMZM2G041141 // GRMZM2G106143 // GRMZM2G389462
GO:0016684	F	oxidoreductase activity, acting on peroxide as acceptor	5	329	329	39203	0.15	1	// AC197758.3_FG004 // GRMZM2G042347 // GRMZM2G089982 // GRMZM2G101221 // GRMZM2G171078
GO:0032555	F	purine ribonucleotide binding	56	329	5800	39203	0.15	1	// GRMZM2G081573 // GRMZM2G072292 // GRMZM2G040840 // GRMZM2G098822 // GRMZM2G152028 // GRMZM2G080503 // GRMZM2G112039 // GRMZM2G132591 // GRMZM2G009869 // GRMZM2G163826 // GRMZM2G012472 // GRMZM5G856011 // GRMZM2G046201 // GRMZM2G309897 // GRMZM2G125001 // GRMZM2G115065 // GRMZM2G093490 // GRMZM2G138770 // GRMZM2G422373 // GRMZM2G145655 // GRMZM2G170982 // GRMZM2G025429 // GRMZM2G117028 // GRMZM…
GO:0032553	F	ribonucleotide binding	56	329	5800	39203	0.15	1	// GRMZM2G081573 // GRMZM2G072292 // GRMZM2G040840 // GRMZM2G098822 // GRMZM2G152028 // GRMZM2G080503 // GRMZM2G112039 // GRMZM2G132591 // GRMZM2G009869 // GRMZM2G163826 // GRMZM2G012472 // GRMZM5G856011 // GRMZM2G046201 // GRMZM2G309897 // GRMZM2G125001 // GRMZM2G115065 // GRMZM2G093490 // GRMZM2G138770 // GRMZM2G422373 // GRMZM2G145655 // GRMZM2G170982 // GRMZM2G025429 // GRMZM2G117028 // GRMZM…
GO:0015291	F	secondary active transmembrane transporter activity	6	329	421	39203	0.15	1	// GRMZM2G358791 // GRMZM2G069098 // GRMZM2G025491 // GRMZM2G119496 // GRMZM2G099382 // GRMZM2G335052
GO:0004601	F	peroxidase activity	5	329	329	39203	0.15	1	// AC197758.3_FG004 // GRMZM2G042347 // GRMZM2G089982 // GRMZM2G101221 // GRMZM2G171078
GO:0048037	F	cofactor binding	12	329	1034	39203	0.17	1	// GRMZM2G120833 // GRMZM2G337113 // GRMZM2G415219 // GRMZM2G166899 // AC203909.3_FG007 // GRMZM5G845611 // GRMZM2G404443 // GRMZM2G036792 // GRMZM2G380286 // AC204763.2_FG001 // GRMZM2G131836 // GRMZM2G059191
GO:0016758	F	transferase activity, transferring hexosyl groups	7	329	542	39203	0.18	1	// GRMZM2G142898 // GRMZM2G449019 // GRMZM2G021786 // GRMZM5G892627 // GRMZM2G051683 // GRMZM2G458776 // GRMZM2G120016
GO:0016209	F	antioxidant activity	5	329	374	39203	0.21	1	// AC197758.3_FG004 // GRMZM2G042347 // GRMZM2G089982 // GRMZM2G101221 // GRMZM2G171078
GO:0016881	F	acid-amino acid ligase activity	5	329	390	39203	0.23	1	// GRMZM2G019777 // GRMZM2G055052 // GRMZM2G041141 // GRMZM2G106143 // GRMZM2G389462
GO:0015405	F	P-P-bond-hydrolysis-driven transmembrane transporter activity	5	329	394	39203	0.24	1	// GRMZM2G317270 // GRMZM2G118919 // GRMZM2G112039 // GRMZM2G344820 // GRMZM2G081573
GO:0015399	F	primary active transmembrane transporter activity	5	329	394	39203	0.24	1	// GRMZM2G317270 // GRMZM2G118919 // GRMZM2G112039 // GRMZM2G344820 // GRMZM2G081573
GO:0003700	F	transcription factor activity	14	329	1390	39203	0.28	1	// GRMZM2G144196 // GRMZM2G135018 // GRMZM2G104260 // GRMZM2G097349 // GRMZM2G158328 // GRMZM2G158313 // GRMZM2G165972 // GRMZM2G164591 // GRMZM2G468056 // GRMZM2G018721 // GRMZM2G060290 // GRMZM2G067463 // GRMZM2G137532 // GRMZM2G361659
GO:0016757	F	transferase activity, transferring glycosyl groups	8	329	747	39203	0.29	1	// GRMZM2G131055 // GRMZM2G142898 // GRMZM2G449019 // GRMZM2G021786 // GRMZM5G892627 // GRMZM2G051683 // GRMZM2G458776 // GRMZM2G120016
GO:0022890	F	inorganic cation transmembrane transporter activity	5	329	431	39203	0.3	1	// GRMZM2G088964 // GRMZM2G317270 // GRMZM2G118919 // GRMZM2G146140 // GRMZM2G112039
GO:0050825	F	ice binding	17	329	1758	39203	0.31	1	// GRMZM2G057459 // GRMZM2G436856 // GRMZM2G153745 // GRMZM2G045748 // GRMZM2G060866 // GRMZM2G178852 // GRMZM2G130354 // GRMZM2G090435 // GRMZM2G020742 // GRMZM2G018721 // AC210013.4_FG017 // GRMZM2G480050 // GRMZM2G404316 // GRMZM2G335593 // GRMZM2G346138 // GRMZM2G057352 // AC226564.1_FG003
GO:0016829	F	lyase activity	7	329	655	39203	0.31	1	// GRMZM2G120833 // GRMZM2G060156 // GRMZM2G046679 // GRMZM2G030583 // GRMZM2G082780 // GRMZM2G046284 // GRMZM2G038153
GO:0050824	F	water binding	17	329	1758	39203	0.31	1	// GRMZM2G057459 // GRMZM2G436856 // GRMZM2G153745 // GRMZM2G045748 // GRMZM2G060866 // GRMZM2G178852 // GRMZM2G130354 // GRMZM2G090435 // GRMZM2G020742 // GRMZM2G018721 // AC210013.4_FG017 // GRMZM2G480050 // GRMZM2G404316 // GRMZM2G335593 // GRMZM2G346138 // GRMZM2G057352 // AC226564.1_FG003
GO:0043565	F	sequence-specific DNA binding	10	329	985	39203	0.32	1	// GRMZM2G135018 // GRMZM2G097349 // GRMZM5G866699 // GRMZM2G158328 // GRMZM2G158313 // GRMZM2G165972 // GRMZM2G468056 // GRMZM2G018721 // GRMZM2G060290 // GRMZM2G137532
GO:0022857	F	transmembrane transporter activity	16	329	1672	39203	0.33	1	// GRMZM2G088964 // GRMZM2G057459 // GRMZM2G358791 // GRMZM2G069098 // GRMZM2G081573 // GRMZM2G025491 // GRMZM2G317270 // GRMZM2G119496 // GRMZM2G344820 // GRMZM2G118919 // GRMZM2G458879 // GRMZM2G146140 // GRMZM2G112039 // GRMZM2G099382 // AC207628.4_FG005 // GRMZM2G335052
GO:0030528	F	transcription regulator activity	21	329	2233	39203	0.33	1	// GRMZM2G144196 // GRMZM2G135018 // GRMZM2G162893 // GRMZM2G097349 // GRMZM2G158328 // GRMZM2G301089 // GRMZM2G158313 // GRMZM2G165972 // GRMZM2G104260 // GRMZM2G164591 // GRMZM2G137541 // GRMZM2G468056 // GRMZM2G105494 // GRMZM2G018721 // GRMZM2G313058 // GRMZM2G060290 // GRMZM2G067463 // GRMZM2G163975 // GRMZM2G137532 // GRMZM2G398135 // GRMZM2G361659
GO:0008324	F	cation transmembrane transporter activity	10	329	996	39203	0.33	1	// GRMZM2G088964 // GRMZM2G358791 // GRMZM2G025491 // GRMZM2G317270 // GRMZM2G118919 // GRMZM2G458879 // GRMZM2G146140 // GRMZM2G112039 // GRMZM2G099382 // GRMZM2G335052
GO:0015075	F	ion transmembrane transporter activity	12	329	1258	39203	0.37	1	// GRMZM2G088964 // GRMZM2G057459 // GRMZM2G358791 // GRMZM2G025491 // GRMZM2G317270 // GRMZM2G118919 // GRMZM2G458879 // GRMZM2G146140 // GRMZM2G112039 // GRMZM2G099382 // AC207628.4_FG005 // GRMZM2G335052
GO:0005215	F	transporter activity	22	329	2411	39203	0.38	1	// GRMZM2G319062 // GRMZM2G081573 // GRMZM2G112039 // AC207628.4_FG005 // GRMZM2G069098 // GRMZM2G056908 // GRMZM2G174107 // GRMZM2G458879 // GRMZM2G146140 // GRMZM2G088964 // GRMZM2G358791 // GRMZM2G118919 // GRMZM2G099382 // GRMZM2G027665 // GRMZM2G057459 // GRMZM2G025491 // GRMZM2G317270 // GRMZM2G344820 // AC210013.4_FG017 // GRMZM2G034389 // GRMZM2G119496 // GRMZM2G335052
GO:0016879	F	ligase activity, forming carbon-nitrogen bonds	5	329	514	39203	0.43	1	// GRMZM2G019777 // GRMZM2G055052 // GRMZM2G041141 // GRMZM2G106143 // GRMZM2G389462
GO:0016874	F	ligase activity	7	329	762	39203	0.46	1	// GRMZM2G389462 // GRMZM2G106143 // GRMZM2G010046 // GRMZM2G115065 // GRMZM2G041141 // GRMZM2G019777 // GRMZM2G055052
GO:0004888	F	transmembrane receptor activity	6	329	653	39203	0.47	1	// GRMZM2G171078 // GRMZM2G089638 // GRMZM2G158328 // GRMZM2G057459 // GRMZM2G337113 // GRMZM2G171223
GO:0022892	F	substrate-specific transporter activity	14	329	1632	39203	0.51	1	// GRMZM2G088964 // GRMZM2G057459 // GRMZM2G358791 // GRMZM2G319062 // GRMZM2G025491 // GRMZM2G317270 // GRMZM2G118919 // GRMZM2G458879 // AC210013.4_FG017 // GRMZM2G112039 // GRMZM2G099382 // GRMZM2G146140 // AC207628.4_FG005 // GRMZM2G335052
GO:0042623	F	ATPase activity, coupled	5	329	579	39203	0.54	1	// GRMZM2G317270 // GRMZM2G118919 // GRMZM2G112039 // GRMZM2G344820 // GRMZM2G081573
GO:0046914	F	transition metal ion binding	46	329	5507	39203	0.54	1	// GRMZM2G431288 // GRMZM2G321810 // GRMZM2G164036 // GRMZM2G035073 // GRMZM2G148441 // GRMZM2G469371 // AC197758.3_FG004 // GRMZM2G401436 // GRMZM2G016264 // AC214524.3_FG002 // GRMZM2G031827 // GRMZM2G135703 // GRMZM2G350621 // GRMZM2G057694 // GRMZM2G058868 // GRMZM2G142898 // GRMZM2G022904 // GRMZM2G027298 // GRMZM2G082940 // GRMZM2G081285 // GRMZM2G042347 // GRMZM2G065284 // GRMZM2G057352 //…
GO:0046872	F	metal ion binding	55	329	6652	39203	0.57	1	// GRMZM2G431288 // GRMZM2G321810 // GRMZM2G164036 // GRMZM2G035073 // GRMZM2G148441 // GRMZM2G469371 // AC197758.3_FG004 // GRMZM2G046679 // GRMZM2G016264 // AC214524.3_FG002 // GRMZM2G132591 // GRMZM2G031827 // GRMZM2G135703 // GRMZM2G350621 // GRMZM2G057694 // GRMZM2G047954 // GRMZM2G058868 // GRMZM2G142898 // GRMZM2G022904 // GRMZM2G027298 // GRMZM2G082940 // GRMZM2G081285 // GRMZM2G030583 //…
GO:0043169	F	cation binding	55	329	6664	39203	0.58	1	// GRMZM2G431288 // GRMZM2G321810 // GRMZM2G164036 // GRMZM2G035073 // GRMZM2G148441 // GRMZM2G469371 // AC197758.3_FG004 // GRMZM2G046679 // GRMZM2G016264 // AC214524.3_FG002 // GRMZM2G132591 // GRMZM2G031827 // GRMZM2G135703 // GRMZM2G350621 // GRMZM2G057694 // GRMZM2G047954 // GRMZM2G058868 // GRMZM2G142898 // GRMZM2G022904 // GRMZM2G027298 // GRMZM2G082940 // GRMZM2G081285 // GRMZM2G030583 //…
GO:0022891	F	substrate-specific transmembrane transporter activity	12	329	1472	39203	0.58	1	// GRMZM2G088964 // GRMZM2G057459 // GRMZM2G358791 // GRMZM2G025491 // GRMZM2G317270 // GRMZM2G118919 // GRMZM2G458879 // GRMZM2G146140 // GRMZM2G112039 // GRMZM2G099382 // AC207628.4_FG005 // GRMZM2G335052
GO:0004930	F	G-protein coupled receptor activity	5	329	608	39203	0.58	1	// GRMZM2G158328 // GRMZM2G171078 // GRMZM2G089638 // GRMZM2G171223 // GRMZM2G337113
GO:0043167	F	ion binding	55	329	6665	39203	0.58	1	// GRMZM2G431288 // GRMZM2G321810 // GRMZM2G164036 // GRMZM2G035073 // GRMZM2G148441 // GRMZM2G469371 // AC197758.3_FG004 // GRMZM2G046679 // GRMZM2G016264 // AC214524.3_FG002 // GRMZM2G132591 // GRMZM2G031827 // GRMZM2G135703 // GRMZM2G350621 // GRMZM2G057694 // GRMZM2G047954 // GRMZM2G058868 // GRMZM2G142898 // GRMZM2G022904 // GRMZM2G027298 // GRMZM2G082940 // GRMZM2G081285 // GRMZM2G030583 //…
GO:0070011	F	peptidase activity, acting on L-amino acid peptides	12	329	1493	39203	0.6	1	// GRMZM5G811022 // GRMZM2G358791 // GRMZM2G099765 // GRMZM2G025491 // GRMZM2G020657 // GRMZM2G014499 // GRMZM2G144464 // GRMZM2G115773 // GRMZM2G148532 // GRMZM5G848822 // GRMZM2G141036 // GRMZM2G363552
GO:0008233	F	peptidase activity	12	329	1529	39203	0.63	1	// GRMZM5G811022 // GRMZM2G358791 // GRMZM2G099765 // GRMZM2G025491 // GRMZM2G020657 // GRMZM2G014499 // GRMZM2G144464 // GRMZM2G115773 // GRMZM2G148532 // GRMZM5G848822 // GRMZM2G141036 // GRMZM2G363552
GO:0005198	F	structural molecule activity	16	329	2019	39203	0.63	1	// GRMZM2G335593 // GRMZM2G074173 // GRMZM2G357654 // GRMZM2G041141 // GRMZM2G123969 // GRMZM2G041238 // GRMZM2G170878 // GRMZM2G046679 // GRMZM2G058081 // AC186231.4_FG002 // GRMZM2G142093 // GRMZM2G100212 // GRMZM2G346138 // GRMZM2G120182 // GRMZM5G883759 // GRMZM2G013798
GO:0016887	F	ATPase activity	6	329	785	39203	0.65	1	// GRMZM2G081573 // GRMZM2G317270 // GRMZM2G054332 // GRMZM2G344820 // GRMZM2G118919 // GRMZM2G112039
GO:0003677	F	DNA binding	40	329	5003	39203	0.65	1	// GRMZM2G043394 // GRMZM2G465208 // GRMZM2G430394 // GRMZM2G052606 // GRMZM2G133169 // GRMZM2G144196 // GRMZM5G866699 // GRMZM2G163956 // GRMZM2G158313 // GRMZM2G164591 // GRMZM2G135703 // GRMZM2G133512 // AC186231.4_FG002 // GRMZM2G055052 // GRMZM2G412598 // GRMZM2G160917 // GRMZM2G104260 // GRMZM2G097349 // GRMZM2G094736 // GRMZM2G135018 // AC232321.1_FG008 // GRMZM2G468056 // GRMZM2G060290 //…
GO:0005488	F	binding	198	329	24279	39203	0.76	1	// GRMZM2G131836 // GRMZM2G321810 // GRMZM2G415219 // GRMZM2G043394 // GRMZM2G072292 // GRMZM2G040840 // GRMZM2G469371 // AC197758.3_FG004 // GRMZM2G016264 // GRMZM2G080503 // GRMZM2G457370 // GRMZM2G133169 // GRMZM2G337113 // GRMZM2G350621 // GRMZM2G007659 // GRMZM2G125001 // GRMZM2G152774 // GRMZM2G158313 // GRMZM2G093490 // GRMZM2G164591 // GRMZM2G375593 // GRMZM2G025429 // GRMZM2G133512 // GR…
GO:0017111	F	nucleoside-triphosphatase activity	13	329	1822	39203	0.76	1	// GRMZM2G162529 // GRMZM2G007659 // GRMZM2G081573 // GRMZM2G317270 // GRMZM2G054332 // GRMZM2G112039 // GRMZM2G344820 // GRMZM2G138770 // GRMZM2G037146 // GRMZM2G170982 // GRMZM2G118919 // GRMZM2G117028 // GRMZM2G026131
GO:0016462	F	pyrophosphatase activity	13	329	1907	39203	0.81	1	// GRMZM2G162529 // GRMZM2G007659 // GRMZM2G081573 // GRMZM2G317270 // GRMZM2G054332 // GRMZM2G112039 // GRMZM2G344820 // GRMZM2G138770 // GRMZM2G037146 // GRMZM2G170982 // GRMZM2G118919 // GRMZM2G117028 // GRMZM2G026131
GO:0003735	F	structural constituent of ribosome	9	329	1378	39203	0.82	1	// GRMZM2G357654 // GRMZM2G041141 // GRMZM2G123969 // GRMZM2G041238 // GRMZM2G170878 // GRMZM2G046679 // GRMZM2G058081 // GRMZM2G142093 // GRMZM2G013798
GO:0016818	F	hydrolase activity, acting on acid anhydrides, in phosphorus-containing anhydrides	13	329	1958	39203	0.84	1	// GRMZM2G162529 // GRMZM2G007659 // GRMZM2G081573 // GRMZM2G317270 // GRMZM2G054332 // GRMZM2G112039 // GRMZM2G344820 // GRMZM2G138770 // GRMZM2G037146 // GRMZM2G170982 // GRMZM2G118919 // GRMZM2G117028 // GRMZM2G026131
GO:0016817	F	hydrolase activity, acting on acid anhydrides	13	329	1980	39203	0.85	1	// GRMZM2G162529 // GRMZM2G007659 // GRMZM2G081573 // GRMZM2G317270 // GRMZM2G054332 // GRMZM2G112039 // GRMZM2G344820 // GRMZM2G138770 // GRMZM2G037146 // GRMZM2G170982 // GRMZM2G118919 // GRMZM2G117028 // GRMZM2G026131
GO:0005515	F	protein binding	31	329	4766	39203	0.95	1	// GRMZM5G885045 // GRMZM2G105400 // GRMZM2G469371 // GRMZM2G401436 // GRMZM2G080503 // AC206223.3_FG008 // GRMZM2G480698 // GRMZM2G551108 // GRMZM2G363552 // GRMZM2G046201 // GRMZM2G142898 // GRMZM2G158313 // GRMZM2G176651 // GRMZM2G422373 // GRMZM2G375593 // GRMZM2G081285 // GRMZM2G115773 // GRMZM2G120182 // GRMZM2G088861 // AC204763.2_FG001 // GRMZM2G300133 // GRMZM2G140455 // GRMZM2G137532 //…
GO:0008270	F	zinc ion binding	23	329	3989	39203	0.98	1	// GRMZM2G321810 // GRMZM2G469371 // GRMZM2G401436 // GRMZM2G031827 // GRMZM2G350621 // GRMZM2G058868 // GRMZM2G142898 // GRMZM2G027298 // GRMZM2G135703 // GRMZM2G081285 // GRMZM2G065284 // GRMZM2G398135 // GRMZM5G885045 // GRMZM2G025014 // GRMZM2G411177 // GRMZM2G127846 // GRMZM2G028779 // GRMZM2G140924 // GRMZM2G335685 // GRMZM2G011357 // GRMZM2G016668 // GRMZM2G478553 // GRMZM2G176173
GO:0003676	F	nucleic acid binding	48	329	8298	39203	1	1	// GRMZM2G043394 // GRMZM2G465208 // GRMZM2G027298 // GRMZM2G430394 // GRMZM2G052606 // GRMZM2G457370 // GRMZM2G031827 // GRMZM2G133169 // GRMZM2G144196 // GRMZM5G866699 // GRMZM2G163956 // GRMZM2G152774 // GRMZM2G158313 // GRMZM2G164591 // GRMZM2G135703 // GRMZM2G133512 // AC186231.4_FG002 // GRMZM2G055052 // GRMZM2G025014 // GRMZM2G412598 // GRMZM2G160917 // GRMZM2G104260 // GRMZM2G097349 // GR…
GO:0009579	C	thylakoid	6	329	122	39203	0.00074	0.081	// GRMZM2G047954 // GRMZM2G164558 // GRMZM2G016066 // GRMZM2G008892 // GRMZM2G016622 // GRMZM2G059191
GO:0034357	C	photosynthetic membrane	5	329	112	39203	0.003	0.17	// GRMZM2G047954 // GRMZM2G016622 // GRMZM2G016066 // GRMZM2G059191 // GRMZM2G008892
GO:0005576	C	extracellular region	11	329	583	39203	0.012	0.42	// AC206262.3_FG004 // GRMZM2G336337 // GRMZM2G305526 // GRMZM2G059785 // GRMZM2G126196 // GRMZM2G073373 // AC205274.3_FG001 // GRMZM2G179248 // GRMZM2G401511 // GRMZM2G120182 // GRMZM2G094523
GO:0000151	C	ubiquitin ligase complex	5	329	168	39203	0.015	0.42	// GRMZM2G019777 // GRMZM2G041141 // GRMZM2G389462 // GRMZM2G055052 // GRMZM2G551108
GO:0005634	C	nucleus	32	329	3212	39203	0.18	1	// GRMZM2G108589 // GRMZM2G465208 // GRMZM2G137541 // GRMZM2G430394 // GRMZM2G163975 // GRMZM2G031827 // GRMZM2G133169 // GRMZM2G094736 // GRMZM2G163956 // GRMZM2G105494 // GRMZM2G158313 // AC186231.4_FG002 // GRMZM2G025014 // GRMZM2G412598 // GRMZM2G160917 // GRMZM2G162893 // GRMZM2G097349 // GRMZM5G866699 // GRMZM2G135018 // GRMZM2G301089 // GRMZM2G142093 // GRMZM2G137532 // GRMZM2G141205 // GR…
GO:0043227	C	membrane-bounded organelle	37	329	4127	39203	0.36	1	// GRMZM2G108589 // GRMZM2G465208 // GRMZM2G137541 // GRMZM2G430394 // GRMZM2G163975 // GRMZM2G142093 // GRMZM2G031827 // GRMZM2G133169 // GRMZM5G866699 // GRMZM2G163956 // GRMZM2G105494 // GRMZM2G158313 // GRMZM2G016066 // AC207628.4_FG005 // AC186231.4_FG002 // GRMZM2G025014 // GRMZM2G412598 // GRMZM2G160917 // GRMZM2G162893 // GRMZM2G097349 // GRMZM2G094736 // GRMZM2G135018 // GRMZM2G301089 //…
GO:0043231	C	intracellular membrane-bounded organelle	36	329	4093	39203	0.41	1	// GRMZM2G108589 // GRMZM2G465208 // GRMZM2G137541 // GRMZM2G430394 // GRMZM2G163975 // GRMZM2G142093 // GRMZM2G031827 // GRMZM2G133169 // GRMZM5G866699 // GRMZM2G163956 // GRMZM2G105494 // GRMZM2G158313 // GRMZM2G016066 // AC207628.4_FG005 // AC186231.4_FG002 // GRMZM2G025014 // GRMZM2G412598 // GRMZM2G160917 // GRMZM2G162893 // GRMZM2G097349 // GRMZM2G094736 // GRMZM2G135018 // GRMZM2G301089 //…
GO:0016020	C	membrane	46	329	5307	39203	0.43	1	// GRMZM2G081573 // GRMZM2G112039 // GRMZM2G064663 // GRMZM5G839411 // GRMZM2G088053 // GRMZM2G027665 // GRMZM2G073764 // GRMZM2G137694 // GRMZM2G362163 // AC207628.4_FG005 // GRMZM2G337113 // GRMZM2G069098 // GRMZM2G047954 // GRMZM2G089638 // GRMZM2G056908 // GRMZM2G009690 // GRMZM2G174107 // GRMZM2G458879 // GRMZM2G146140 // GRMZM2G016066 // GRMZM2G409312 // GRMZM5G883759 // GRMZM2G030252 // GR…
GO:0043234	C	protein complex	16	329	1824	39203	0.46	1	// GRMZM5G816636 // GRMZM2G047954 // GRMZM5G866699 // AC210013.4_FG017 // GRMZM2G019777 // GRMZM2G041141 // GRMZM2G164558 // GRMZM2G117028 // GRMZM2G046679 // GRMZM2G016066 // GRMZM2G008892 // GRMZM2G389462 // GRMZM2G016622 // GRMZM2G361659 // GRMZM2G055052 // GRMZM2G551108
GO:0043229	C	intracellular organelle	53	329	6224	39203	0.48	1	// GRMZM2G357654 // GRMZM2G108589 // GRMZM2G465208 // GRMZM2G123969 // GRMZM2G037146 // GRMZM2G047954 // GRMZM2G046679 // GRMZM2G430394 // GRMZM2G058081 // GRMZM2G163975 // GRMZM2G142093 // GRMZM2G031827 // GRMZM2G133169 // GRMZM5G866699 // GRMZM2G163956 // GRMZM2G105494 // GRMZM2G158313 // GRMZM2G041141 // GRMZM2G164558 // GRMZM2G016066 // AC207628.4_FG005 // AC186231.4_FG002 // GRMZM2G346138 //…
GO:0043226	C	organelle	53	329	6224	39203	0.48	1	// GRMZM2G357654 // GRMZM2G108589 // GRMZM2G465208 // GRMZM2G123969 // GRMZM2G037146 // GRMZM2G047954 // GRMZM2G046679 // GRMZM2G430394 // GRMZM2G058081 // GRMZM2G163975 // GRMZM2G142093 // GRMZM2G031827 // GRMZM2G133169 // GRMZM5G866699 // GRMZM2G163956 // GRMZM2G105494 // GRMZM2G158313 // GRMZM2G041141 // GRMZM2G164558 // GRMZM2G016066 // AC207628.4_FG005 // AC186231.4_FG002 // GRMZM2G346138 //…
GO:0044422	C	organelle part	14	329	1764	39203	0.62	1	// GRMZM2G047954 // GRMZM2G412598 // GRMZM2G094736 // GRMZM5G866699 // GRMZM2G163956 // GRMZM2G041238 // GRMZM2G164558 // GRMZM2G170878 // GRMZM2G008892 // AC186231.4_FG002 // GRMZM2G059191 // GRMZM2G013798 // AC207628.4_FG005 // GRMZM2G361659
GO:0044446	C	intracellular organelle part	14	329	1764	39203	0.62	1	// GRMZM2G047954 // GRMZM2G412598 // GRMZM2G094736 // GRMZM5G866699 // GRMZM2G163956 // GRMZM2G041238 // GRMZM2G164558 // GRMZM2G170878 // GRMZM2G008892 // AC186231.4_FG002 // GRMZM2G059191 // GRMZM2G013798 // AC207628.4_FG005 // GRMZM2G361659
GO:0005694	C	chromosome	5	329	661	39203	0.65	1	// AC186231.4_FG002 // GRMZM2G412598 // GRMZM2G055052 // GRMZM2G094736 // GRMZM2G163956
GO:0016021	C	integral to membrane	16	329	2156	39203	0.73	1	// GRMZM2G171078 // GRMZM2G160496 // GRMZM2G090563 // GRMZM2G081573 // GRMZM2G158328 // GRMZM2G056908 // GRMZM2G057459 // GRMZM2G344820 // GRMZM5G839411 // GRMZM2G174107 // GRMZM2G337113 // GRMZM2G171223 // GRMZM2G099382 // GRMZM2G089638 // GRMZM2G362163 // GRMZM2G335052
GO:0031224	C	intrinsic to membrane	16	329	2183	39203	0.74	1	// GRMZM2G171078 // GRMZM2G160496 // GRMZM2G090563 // GRMZM2G081573 // GRMZM2G158328 // GRMZM2G056908 // GRMZM2G057459 // GRMZM2G344820 // GRMZM5G839411 // GRMZM2G174107 // GRMZM2G337113 // GRMZM2G171223 // GRMZM2G099382 // GRMZM2G089638 // GRMZM2G362163 // GRMZM2G335052
GO:0044425	C	membrane part	20	329	2684	39203	0.74	1	// GRMZM2G171078 // GRMZM2G160496 // GRMZM2G090563 // GRMZM2G081573 // GRMZM2G158328 // GRMZM2G056908 // GRMZM2G057459 // GRMZM2G344820 // GRMZM5G839411 // GRMZM2G174107 // GRMZM2G089638 // GRMZM2G016066 // GRMZM2G337113 // GRMZM2G008892 // GRMZM2G171223 // GRMZM2G099382 // GRMZM2G047954 // GRMZM2G016622 // GRMZM2G362163 // GRMZM2G335052
GO:0044464	C	cell part	110	329	13914	39203	0.8	1	// GRMZM2G321810 // GRMZM2G108589 // GRMZM2G123969 // GRMZM2G037146 // GRMZM5G839411 // GRMZM2G163975 // GRMZM2G133169 // GRMZM2G337113 // GRMZM2G350621 // GRMZM2G171078 // GRMZM2G056908 // GRMZM2G158313 // GRMZM2G117028 // GRMZM2G041961 // GRMZM2G016066 // GRMZM2G055052 // GRMZM2G168956 // GRMZM5G866699 // GRMZM2G097851 // GRMZM2G127846 // GRMZM2G041238 // GRMZM2G140455 // GRMZM2G016622 // GRMZM…
GO:0005623	C	cell	110	329	13914	39203	0.8	1	// GRMZM2G321810 // GRMZM2G108589 // GRMZM2G123969 // GRMZM2G037146 // GRMZM5G839411 // GRMZM2G163975 // GRMZM2G133169 // GRMZM2G337113 // GRMZM2G350621 // GRMZM2G171078 // GRMZM2G056908 // GRMZM2G158313 // GRMZM2G117028 // GRMZM2G041961 // GRMZM2G016066 // GRMZM2G055052 // GRMZM2G168956 // GRMZM5G866699 // GRMZM2G097851 // GRMZM2G127846 // GRMZM2G041238 // GRMZM2G140455 // GRMZM2G016622 // GRMZM…
GO:0044424	C	intracellular part	60	329	7930	39203	0.83	1	// GRMZM2G357654 // GRMZM2G108589 // GRMZM2G465208 // GRMZM2G123969 // GRMZM2G037146 // GRMZM2G047954 // GRMZM2G046679 // GRMZM2G430394 // GRMZM2G058081 // GRMZM2G163975 // GRMZM2G142093 // GRMZM2G031827 // GRMZM2G551108 // GRMZM2G133169 // GRMZM5G866699 // GRMZM2G163956 // GRMZM2G105494 // GRMZM2G115065 // GRMZM2G158313 // GRMZM2G041141 // GRMZM2G164558 // GRMZM2G117028 // GRMZM2G016066 // AC207…
GO:0043232	C	intracellular non-membrane-bounded organelle	18	329	2597	39203	0.83	1	// GRMZM2G170878 // GRMZM2G412598 // GRMZM2G094736 // GRMZM2G163956 // GRMZM2G055052 // GRMZM2G357654 // GRMZM2G041141 // GRMZM2G123969 // GRMZM2G037146 // GRMZM2G041238 // GRMZM2G140455 // GRMZM2G046679 // GRMZM2G058081 // AC186231.4_FG002 // GRMZM2G142093 // GRMZM2G346138 // GRMZM2G120182 // GRMZM2G013798
GO:0005840	C	ribosome	9	329	1390	39203	0.83	1	// GRMZM2G357654 // GRMZM2G041141 // GRMZM2G123969 // GRMZM2G041238 // GRMZM2G170878 // GRMZM2G046679 // GRMZM2G058081 // GRMZM2G142093 // GRMZM2G013798
GO:0043228	C	non-membrane-bounded organelle	18	329	2597	39203	0.83	1	// GRMZM2G170878 // GRMZM2G412598 // GRMZM2G094736 // GRMZM2G163956 // GRMZM2G055052 // GRMZM2G357654 // GRMZM2G041141 // GRMZM2G123969 // GRMZM2G037146 // GRMZM2G041238 // GRMZM2G140455 // GRMZM2G046679 // GRMZM2G058081 // AC186231.4_FG002 // GRMZM2G142093 // GRMZM2G346138 // GRMZM2G120182 // GRMZM2G013798
GO:0032991	C	macromolecular complex	25	329	3586	39203	0.86	1	// GRMZM2G123969 // GRMZM2G047954 // GRMZM2G046679 // GRMZM2G058081 // GRMZM2G016622 // GRMZM2G551108 // GRMZM2G094736 // GRMZM2G163956 // GRMZM2G019777 // GRMZM2G041141 // GRMZM2G164558 // GRMZM2G117028 // GRMZM2G016066 // GRMZM2G055052 // GRMZM5G866699 // GRMZM2G041238 // GRMZM2G170878 // GRMZM2G142093 // GRMZM5G816636 // GRMZM2G389462 // GRMZM2G357654 // AC210013.4_FG017 // GRMZM2G008892 // GR…
GO:0030529	C	ribonucleoprotein complex	9	329	1484	39203	0.88	1	// GRMZM2G357654 // GRMZM2G041141 // GRMZM2G123969 // GRMZM2G041238 // GRMZM2G170878 // GRMZM2G046679 // GRMZM2G058081 // GRMZM2G142093 // GRMZM2G013798
GO:0005622	C	intracellular	68	329	9403	39203	0.93	1	// GRMZM2G357654 // GRMZM2G321810 // GRMZM2G108589 // GRMZM2G465208 // GRMZM2G123969 // GRMZM2G037146 // GRMZM2G047954 // GRMZM2G046679 // GRMZM2G430394 // GRMZM2G058081 // GRMZM2G163975 // GRMZM2G142093 // GRMZM2G031827 // GRMZM2G551108 // GRMZM2G133169 // GRMZM2G350621 // GRMZM5G866699 // GRMZM2G163956 // GRMZM2G058868 // GRMZM2G152774 // GRMZM2G158313 // GRMZM2G041141 // GRMZM2G041961 // GRMZM…
GO:0044444	C	cytoplasmic part	14	329	2678	39203	0.98	1	// GRMZM5G816636 // GRMZM2G357654 // GRMZM2G041141 // GRMZM2G123969 // GRMZM2G041238 // GRMZM2G170878 // GRMZM2G046679 // GRMZM2G016066 // GRMZM2G086656 // GRMZM2G058081 // GRMZM2G142093 // GRMZM2G016622 // AC207628.4_FG005 // GRMZM2G013798
GO:0005737	C	cytoplasm	16	329	3593	39203	1	1	// GRMZM5G816636 // GRMZM2G010046 // GRMZM2G115065 // GRMZM2G357654 // GRMZM2G041141 // GRMZM2G123969 // GRMZM2G041238 // GRMZM2G170878 // GRMZM2G046679 // GRMZM2G016066 // GRMZM2G086656 // GRMZM2G058081 // GRMZM2G142093 // GRMZM2G016622 // AC207628.4_FG005 // GRMZM2G013798
Table S11. GO annotation of genes differentially expressed at specific stages
GO_acc	term_type	Term	queryitem	querytotal	bgitem	bgtotal	pvalue	FDR	entries
GO:0045449	P	regulation of transcription	37	199	3352	39203	6.4e-06	0.00042	// GRMZM2G123900 // GRMZM5G806182 // GRMZM2G366264 // GRMZM2G160966 // GRMZM2G124566 // GRMZM2G167018 // GRMZM2G133568 // GRMZM2G126239 // GRMZM2G035704 // GRMZM2G081892 // GRMZM2G031993 // GRMZM2G011110 // GRMZM2G153127 // GRMZM2G108865 // GRMZM2G112629 // GRMZM2G328742 // GRMZM2G420357 // AC232238.2_FG004 // GRMZM2G141219 // GRMZM2G042494 // GRMZM2G148133 // GRMZM2G121115 // GRMZM2G176063 // GR…
GO:0019219	P	regulation of nucleobase, nucleoside, nucleotide and nucleic acid metabolic process	37	199	3370	39203	7.2e-06	0.00042	// GRMZM2G123900 // GRMZM5G806182 // GRMZM2G366264 // GRMZM2G160966 // GRMZM2G124566 // GRMZM2G167018 // GRMZM2G133568 // GRMZM2G126239 // GRMZM2G035704 // GRMZM2G081892 // GRMZM2G031993 // GRMZM2G011110 // GRMZM2G153127 // GRMZM2G108865 // GRMZM2G112629 // GRMZM2G328742 // GRMZM2G420357 // AC232238.2_FG004 // GRMZM2G141219 // GRMZM2G042494 // GRMZM2G148133 // GRMZM2G121115 // GRMZM2G176063 // GR…
GO:0051171	P	regulation of nitrogen compound metabolic process	37	199	3370	39203	7.2e-06	0.00042	// GRMZM2G123900 // GRMZM5G806182 // GRMZM2G366264 // GRMZM2G160966 // GRMZM2G124566 // GRMZM2G167018 // GRMZM2G133568 // GRMZM2G126239 // GRMZM2G035704 // GRMZM2G081892 // GRMZM2G031993 // GRMZM2G011110 // GRMZM2G153127 // GRMZM2G108865 // GRMZM2G112629 // GRMZM2G328742 // GRMZM2G420357 // AC232238.2_FG004 // GRMZM2G141219 // GRMZM2G042494 // GRMZM2G148133 // GRMZM2G121115 // GRMZM2G176063 // GR…
GO:0031326	P	regulation of cellular biosynthetic process	37	199	3393	39203	8.4e-06	0.00042	// GRMZM2G123900 // GRMZM5G806182 // GRMZM2G366264 // GRMZM2G160966 // GRMZM2G124566 // GRMZM2G167018 // GRMZM2G133568 // GRMZM2G126239 // GRMZM2G035704 // GRMZM2G081892 // GRMZM2G031993 // GRMZM2G011110 // GRMZM2G153127 // GRMZM2G108865 // GRMZM2G112629 // GRMZM2G328742 // GRMZM2G420357 // AC232238.2_FG004 // GRMZM2G141219 // GRMZM2G042494 // GRMZM2G148133 // GRMZM2G121115 // GRMZM2G176063 // GR…
GO:0009889	P	regulation of biosynthetic process	37	199	3393	39203	8.4e-06	0.00042	// GRMZM2G123900 // GRMZM5G806182 // GRMZM2G366264 // GRMZM2G160966 // GRMZM2G124566 // GRMZM2G167018 // GRMZM2G133568 // GRMZM2G126239 // GRMZM2G035704 // GRMZM2G081892 // GRMZM2G031993 // GRMZM2G011110 // GRMZM2G153127 // GRMZM2G108865 // GRMZM2G112629 // GRMZM2G328742 // GRMZM2G420357 // AC232238.2_FG004 // GRMZM2G141219 // GRMZM2G042494 // GRMZM2G148133 // GRMZM2G121115 // GRMZM2G176063 // GR…
GO:0010556	P	regulation of macromolecule biosynthetic process	37	199	3393	39203	8.4e-06	0.00042	// GRMZM2G123900 // GRMZM5G806182 // GRMZM2G366264 // GRMZM2G160966 // GRMZM2G124566 // GRMZM2G167018 // GRMZM2G133568 // GRMZM2G126239 // GRMZM2G035704 // GRMZM2G081892 // GRMZM2G031993 // GRMZM2G011110 // GRMZM2G153127 // GRMZM2G108865 // GRMZM2G112629 // GRMZM2G328742 // GRMZM2G420357 // AC232238.2_FG004 // GRMZM2G141219 // GRMZM2G042494 // GRMZM2G148133 // GRMZM2G121115 // GRMZM2G176063 // GR…
GO:0010468	P	regulation of gene expression	37	199	3419	39203	1e-05	0.00042	// GRMZM2G123900 // GRMZM5G806182 // GRMZM2G366264 // GRMZM2G160966 // GRMZM2G124566 // GRMZM2G167018 // GRMZM2G133568 // GRMZM2G126239 // GRMZM2G035704 // GRMZM2G081892 // GRMZM2G031993 // GRMZM2G011110 // GRMZM2G153127 // GRMZM2G108865 // GRMZM2G112629 // GRMZM2G328742 // GRMZM2G420357 // AC232238.2_FG004 // GRMZM2G141219 // GRMZM2G042494 // GRMZM2G148133 // GRMZM2G121115 // GRMZM2G176063 // GR…
GO:0031323	P	regulation of cellular metabolic process	37	199	3439	39203	1.1e-05	0.00042	// GRMZM2G123900 // GRMZM5G806182 // GRMZM2G366264 // GRMZM2G160966 // GRMZM2G124566 // GRMZM2G167018 // GRMZM2G133568 // GRMZM2G126239 // GRMZM2G035704 // GRMZM2G081892 // GRMZM2G031993 // GRMZM2G011110 // GRMZM2G153127 // GRMZM2G108865 // GRMZM2G112629 // GRMZM2G328742 // GRMZM2G420357 // AC232238.2_FG004 // GRMZM2G141219 // GRMZM2G042494 // GRMZM2G148133 // GRMZM2G121115 // GRMZM2G176063 // GR…
GO:0065007	P	biological regulation	56	199	6272	39203	1.1e-05	0.00042	// GRMZM2G123900 // GRMZM5G806182 // GRMZM2G031993 // GRMZM2G011919 // GRMZM2G160966 // GRMZM2G124566 // GRMZM2G167018 // GRMZM2G133568 // GRMZM2G126239 // GRMZM2G040679 // GRMZM2G035704 // GRMZM2G081892 // GRMZM2G441906 // GRMZM2G135897 // GRMZM5G870219 // GRMZM2G017319 // GRMZM2G011110 // GRMZM2G153127 // GRMZM2G108865 // GRMZM2G112629 // GRMZM2G395429 // GRMZM2G093815 // GRMZM2G420357 // GRMZM…
GO:0006350	P	transcription	38	199	3730	39203	2.8e-05	0.00088	// GRMZM2G123900 // GRMZM5G806182 // GRMZM2G366264 // GRMZM2G160966 // GRMZM2G124566 // GRMZM2G167018 // GRMZM2G133568 // GRMZM2G126239 // GRMZM2G035704 // GRMZM2G081892 // GRMZM2G031993 // GRMZM2G011110 // GRMZM2G153127 // GRMZM2G108865 // GRMZM2G112629 // GRMZM2G018558 // GRMZM2G328742 // GRMZM2G420357 // AC232238.2_FG004 // GRMZM2G141219 // GRMZM2G042494 // GRMZM2G148133 // GRMZM2G121115 // GR…
GO:0080090	P	regulation of primary metabolic process	37	199	3595	39203	3e-05	0.00088	// GRMZM2G123900 // GRMZM5G806182 // GRMZM2G366264 // GRMZM2G160966 // GRMZM2G124566 // GRMZM2G167018 // GRMZM2G133568 // GRMZM2G126239 // GRMZM2G035704 // GRMZM2G081892 // GRMZM2G031993 // GRMZM2G011110 // GRMZM2G153127 // GRMZM2G108865 // GRMZM2G112629 // GRMZM2G328742 // GRMZM2G420357 // AC232238.2_FG004 // GRMZM2G141219 // GRMZM2G042494 // GRMZM2G148133 // GRMZM2G121115 // GRMZM2G176063 // GR…
GO:0060255	P	regulation of macromolecule metabolic process	37	199	3632	39203	3.7e-05	0.001	// GRMZM2G123900 // GRMZM5G806182 // GRMZM2G366264 // GRMZM2G160966 // GRMZM2G124566 // GRMZM2G167018 // GRMZM2G133568 // GRMZM2G126239 // GRMZM2G035704 // GRMZM2G081892 // GRMZM2G031993 // GRMZM2G011110 // GRMZM2G153127 // GRMZM2G108865 // GRMZM2G112629 // GRMZM2G328742 // GRMZM2G420357 // AC232238.2_FG004 // GRMZM2G141219 // GRMZM2G042494 // GRMZM2G148133 // GRMZM2G121115 // GRMZM2G176063 // GR…
GO:0019222	P	regulation of metabolic process	37	199	3667	39203	4.5e-05	0.0011	// GRMZM2G123900 // GRMZM5G806182 // GRMZM2G366264 // GRMZM2G160966 // GRMZM2G124566 // GRMZM2G167018 // GRMZM2G133568 // GRMZM2G126239 // GRMZM2G035704 // GRMZM2G081892 // GRMZM2G031993 // GRMZM2G011110 // GRMZM2G153127 // GRMZM2G108865 // GRMZM2G112629 // GRMZM2G328742 // GRMZM2G420357 // AC232238.2_FG004 // GRMZM2G141219 // GRMZM2G042494 // GRMZM2G148133 // GRMZM2G121115 // GRMZM2G176063 // GR…
GO:0050794	P	regulation of cellular process	41	199	4274	39203	5e-05	0.0012	// GRMZM2G123900 // GRMZM5G806182 // GRMZM2G366264 // GRMZM2G011919 // GRMZM2G160966 // GRMZM2G124566 // GRMZM2G167018 // GRMZM2G133568 // GRMZM2G126239 // GRMZM2G035704 // GRMZM2G081892 // GRMZM2G441906 // GRMZM2G031993 // GRMZM2G011110 // GRMZM2G153127 // GRMZM2G108865 // GRMZM2G112629 // GRMZM2G328742 // GRMZM2G420357 // AC232238.2_FG004 // GRMZM2G141219 // GRMZM2G042494 // GRMZM2G148133 // GR…
GO:0050789	P	regulation of biological process	41	199	4504	39203	0.00016	0.0035	// GRMZM2G123900 // GRMZM5G806182 // GRMZM2G366264 // GRMZM2G011919 // GRMZM2G160966 // GRMZM2G124566 // GRMZM2G167018 // GRMZM2G133568 // GRMZM2G126239 // GRMZM2G035704 // GRMZM2G081892 // GRMZM2G441906 // GRMZM2G031993 // GRMZM2G011110 // GRMZM2G153127 // GRMZM2G108865 // GRMZM2G112629 // GRMZM2G328742 // GRMZM2G420357 // AC232238.2_FG004 // GRMZM2G141219 // GRMZM2G042494 // GRMZM2G148133 // GR…
GO:0065008	P	regulation of biological quality	24	199	2139	39203	0.00026	0.0053	// GRMZM2G123900 // GRMZM5G806182 // GRMZM2G031993 // GRMZM2G441906 // GRMZM2G135897 // GRMZM5G870219 // GRMZM2G017319 // GRMZM2G108865 // GRMZM2G093815 // GRMZM2G040679 // GRMZM2G395950 // GRMZM2G147787 // GRMZM2G176063 // GRMZM5G883632 // GRMZM2G147867 // GRMZM2G427503 // GRMZM2G465595 // GRMZM2G395429 // GRMZM5G844046 // GRMZM5G860607 // GRMZM2G434425 // GRMZM2G157456 // AC225790.2_FG003 // GR…
GO:0042592	P	homeostatic process	23	199	2047	39203	0.00034	0.0066	// GRMZM2G123900 // GRMZM5G806182 // GRMZM2G031993 // GRMZM2G441906 // GRMZM2G135897 // GRMZM5G870219 // GRMZM2G017319 // GRMZM2G108865 // GRMZM2G093815 // GRMZM2G040679 // GRMZM2G395950 // GRMZM2G147787 // GRMZM2G176063 // GRMZM5G883632 // GRMZM2G147867 // GRMZM2G427503 // GRMZM2G465595 // GRMZM5G844046 // GRMZM5G860607 // GRMZM2G434425 // GRMZM2G157456 // AC225790.2_FG003 // GRMZM2G089721
GO:0032501	P	multicellular organismal process	22	199	1983	39203	0.00055	0.0098	// GRMZM2G123900 // GRMZM5G806182 // GRMZM2G031993 // GRMZM2G434425 // GRMZM2G135897 // GRMZM5G870219 // GRMZM2G017319 // GRMZM2G108865 // GRMZM2G093815 // GRMZM2G040679 // GRMZM2G395950 // GRMZM2G147787 // GRMZM2G176063 // GRMZM5G883632 // GRMZM2G147867 // GRMZM2G427503 // GRMZM2G465595 // GRMZM2G395429 // GRMZM2G115792 // GRMZM5G844046 // AC225790.2_FG003 // GRMZM2G089721
GO:0009628	P	response to abiotic stimulus	21	199	1856	39203	0.00057	0.0098	// GRMZM2G147787 // GRMZM2G123900 // GRMZM5G806182 // GRMZM5G844046 // GRMZM2G093815 // GRMZM2G395950 // GRMZM2G147867 // GRMZM2G040679 // GRMZM2G052364 // GRMZM2G017319 // GRMZM2G434425 // GRMZM2G135897 // GRMZM5G870219 // GRMZM2G427503 // GRMZM2G176063 // GRMZM2G465595 // AC225790.2_FG003 // GRMZM2G089721 // GRMZM2G031993 // GRMZM5G883632 // GRMZM2G108865
GO:0050826	P	response to freezing	20	199	1758	39203	0.00073	0.0099	// GRMZM2G147787 // GRMZM2G123900 // GRMZM5G806182 // GRMZM5G844046 // GRMZM2G093815 // GRMZM2G395950 // GRMZM2G147867 // GRMZM2G040679 // GRMZM2G017319 // GRMZM2G434425 // GRMZM2G135897 // GRMZM5G870219 // GRMZM2G427503 // GRMZM2G176063 // GRMZM2G465595 // AC225790.2_FG003 // GRMZM2G089721 // GRMZM2G031993 // GRMZM5G883632 // GRMZM2G108865
GO:0042309	P	homoiothermy	20	199	1758	39203	0.00073	0.0099	// GRMZM2G147787 // GRMZM2G123900 // GRMZM5G806182 // GRMZM5G844046 // GRMZM2G093815 // GRMZM2G395950 // GRMZM2G147867 // GRMZM2G040679 // GRMZM2G017319 // GRMZM2G434425 // GRMZM2G135897 // GRMZM5G870219 // GRMZM2G427503 // GRMZM2G176063 // GRMZM2G465595 // AC225790.2_FG003 // GRMZM2G089721 // GRMZM2G031993 // GRMZM5G883632 // GRMZM2G108865
GO:0009409	P	response to cold	20	199	1758	39203	0.00073	0.0099	// GRMZM2G147787 // GRMZM2G123900 // GRMZM5G806182 // GRMZM5G844046 // GRMZM2G093815 // GRMZM2G395950 // GRMZM2G147867 // GRMZM2G040679 // GRMZM2G017319 // GRMZM2G434425 // GRMZM2G135897 // GRMZM5G870219 // GRMZM2G427503 // GRMZM2G176063 // GRMZM2G465595 // AC225790.2_FG003 // GRMZM2G089721 // GRMZM2G031993 // GRMZM5G883632 // GRMZM2G108865
GO:0001659	P	temperature homeostasis	20	199	1758	39203	0.00073	0.0099	// GRMZM2G147787 // GRMZM2G123900 // GRMZM5G806182 // GRMZM5G844046 // GRMZM2G093815 // GRMZM2G395950 // GRMZM2G147867 // GRMZM2G040679 // GRMZM2G017319 // GRMZM2G434425 // GRMZM2G135897 // GRMZM5G870219 // GRMZM2G427503 // GRMZM2G176063 // GRMZM2G465595 // AC225790.2_FG003 // GRMZM2G089721 // GRMZM2G031993 // GRMZM5G883632 // GRMZM2G108865
GO:0048871	P	multicellular organismal homeostasis	20	199	1758	39203	0.00073	0.0099	// GRMZM2G147787 // GRMZM2G123900 // GRMZM5G806182 // GRMZM5G844046 // GRMZM2G093815 // GRMZM2G395950 // GRMZM2G147867 // GRMZM2G040679 // GRMZM2G017319 // GRMZM2G434425 // GRMZM2G135897 // GRMZM5G870219 // GRMZM2G427503 // GRMZM2G176063 // GRMZM2G465595 // AC225790.2_FG003 // GRMZM2G089721 // GRMZM2G031993 // GRMZM5G883632 // GRMZM2G108865
GO:0009266	P	response to temperature stimulus	20	199	1765	39203	0.00076	0.01	// GRMZM2G147787 // GRMZM2G123900 // GRMZM5G806182 // GRMZM5G844046 // GRMZM2G093815 // GRMZM2G395950 // GRMZM2G147867 // GRMZM2G040679 // GRMZM2G017319 // GRMZM2G434425 // GRMZM2G135897 // GRMZM5G870219 // GRMZM2G427503 // GRMZM2G176063 // GRMZM2G465595 // AC225790.2_FG003 // GRMZM2G089721 // GRMZM2G031993 // GRMZM5G883632 // GRMZM2G108865
GO:0006950	P	response to stress	27	199	3059	39203	0.0037	0.046	// GRMZM2G123900 // GRMZM5G806182 // GRMZM2G031993 // GRMZM2G096680 // GRMZM2G434425 // GRMZM2G135897 // GRMZM5G870219 // GRMZM2G017319 // GRMZM2G080689 // GRMZM2G108865 // GRMZM2G093815 // GRMZM2G040679 // GRMZM2G047152 // GRMZM2G395950 // GRMZM2G147787 // GRMZM2G176063 // GRMZM5G883632 // GRMZM2G147867 // GRMZM2G427503 // GRMZM2G465595 // GRMZM2G395429 // GRMZM2G442008 // GRMZM5G844046 // GRMZM…
GO:0050896	P	response to stimulus	29	199	3421	39203	0.0046	0.056	// GRMZM2G123900 // GRMZM5G806182 // GRMZM2G031993 // GRMZM2G096680 // GRMZM2G434425 // GRMZM2G135897 // GRMZM5G870219 // GRMZM2G017319 // GRMZM2G080689 // GRMZM2G108865 // GRMZM2G093815 // GRMZM2G040679 // GRMZM2G047152 // GRMZM2G395950 // GRMZM2G147787 // GRMZM2G176063 // GRMZM5G883632 // GRMZM2G147867 // GRMZM2G427503 // GRMZM2G465595 // GRMZM2G395429 // GRMZM2G442008 // GRMZM2G127138 // GRMZM…
GO:0007186	P	G-protein coupled receptor protein signaling pathway	10	199	758	39203	0.006	0.069	// GRMZM2G397675 // GRMZM2G395429 // GRMZM2G146130 // GRMZM2G141219 // GRMZM2G053223 // GRMZM2G147787 // GRMZM2G157307 // GRMZM2G166230 // GRMZM2G085035 // GRMZM2G078267
GO:0007166	P	cell surface receptor linked signaling pathway	10	199	767	39203	0.0064	0.073	// GRMZM2G397675 // GRMZM2G395429 // GRMZM2G146130 // GRMZM2G141219 // GRMZM2G053223 // GRMZM2G147787 // GRMZM2G157307 // GRMZM2G166230 // GRMZM2G085035 // GRMZM2G078267
GO:0010467	P	gene expression	44	199	6042	39203	0.008	0.087	// GRMZM2G123900 // GRMZM5G806182 // GRMZM2G031993 // GRMZM2G095511 // GRMZM2G160966 // GRMZM2G124566 // GRMZM2G167018 // GRMZM2G133568 // GRMZM2G126239 // GRMZM2G035704 // GRMZM2G081892 // GRMZM2G017319 // GRMZM2G011110 // GRMZM2G153127 // GRMZM2G108865 // GRMZM2G112629 // GRMZM2G018558 // GRMZM2G328742 // GRMZM2G420357 // GRMZM2G349655 // AC232238.2_FG004 // GRMZM2G141219 // GRMZM2G140694 // GR…
GO:0034645	P	cellular macromolecule biosynthetic process	44	199	6057	39203	0.0083	0.087	// GRMZM2G123900 // GRMZM5G806182 // GRMZM2G031993 // GRMZM2G095511 // GRMZM2G160966 // GRMZM2G124566 // GRMZM2G167018 // GRMZM2G133568 // GRMZM2G126239 // GRMZM2G035704 // GRMZM2G081892 // GRMZM2G017319 // GRMZM2G011110 // GRMZM2G153127 // GRMZM2G074546 // GRMZM2G112629 // GRMZM2G018558 // GRMZM2G328742 // GRMZM2G420357 // GRMZM2G042494 // GRMZM2G141219 // GRMZM2G140694 // AC232238.2_FG004 // GR…
GO:0009059	P	macromolecule biosynthetic process	44	199	6064	39203	0.0085	0.087	// GRMZM2G123900 // GRMZM5G806182 // GRMZM2G031993 // GRMZM2G095511 // GRMZM2G160966 // GRMZM2G124566 // GRMZM2G167018 // GRMZM2G133568 // GRMZM2G126239 // GRMZM2G035704 // GRMZM2G081892 // GRMZM2G017319 // GRMZM2G011110 // GRMZM2G153127 // GRMZM2G074546 // GRMZM2G112629 // GRMZM2G018558 // GRMZM2G328742 // GRMZM2G420357 // GRMZM2G042494 // GRMZM2G141219 // GRMZM2G140694 // AC232238.2_FG004 // GR…
GO:0023033	P	signaling pathway	10	199	849	39203	0.012	0.12	// GRMZM2G397675 // GRMZM2G395429 // GRMZM2G146130 // GRMZM2G141219 // GRMZM2G053223 // GRMZM2G147787 // GRMZM2G157307 // GRMZM2G166230 // GRMZM2G085035 // GRMZM2G078267
GO:0051252	P	regulation of RNA metabolic process	19	199	2211	39203	0.018	0.17	// GRMZM2G149335 // GRMZM5G806182 // GRMZM2G031993 // GRMZM2G366264 // GRMZM2G160966 // GRMZM2G420357 // GRMZM5G805505 // GRMZM2G133568 // GRMZM2G126239 // GRMZM2G141219 // GRMZM2G081892 // AC232238.2_FG004 // GRMZM2G148133 // GRMZM2G121115 // GRMZM2G011110 // GRMZM2G153127 // GRMZM2G022974 // GRMZM2G332294 // GRMZM2G328742
GO:0006355	P	regulation of transcription, DNA-dependent	19	199	2208	39203	0.018	0.17	// GRMZM2G149335 // GRMZM5G806182 // GRMZM2G031993 // GRMZM2G366264 // GRMZM2G160966 // GRMZM2G420357 // GRMZM5G805505 // GRMZM2G133568 // GRMZM2G126239 // GRMZM2G141219 // GRMZM2G081892 // AC232238.2_FG004 // GRMZM2G148133 // GRMZM2G121115 // GRMZM2G011110 // GRMZM2G153127 // GRMZM2G022974 // GRMZM2G332294 // GRMZM2G328742
GO:0032774	P	RNA biosynthetic process	19	199	2364	39203	0.033	0.29	// GRMZM2G149335 // GRMZM5G806182 // GRMZM2G031993 // GRMZM2G366264 // GRMZM2G160966 // GRMZM2G420357 // GRMZM5G805505 // GRMZM2G133568 // GRMZM2G126239 // GRMZM2G141219 // GRMZM2G081892 // AC232238.2_FG004 // GRMZM2G148133 // GRMZM2G121115 // GRMZM2G011110 // GRMZM2G153127 // GRMZM2G022974 // GRMZM2G332294 // GRMZM2G328742
GO:0006351	P	transcription, DNA-dependent	19	199	2362	39203	0.033	0.29	// GRMZM2G149335 // GRMZM5G806182 // GRMZM2G031993 // GRMZM2G366264 // GRMZM2G160966 // GRMZM2G420357 // GRMZM5G805505 // GRMZM2G133568 // GRMZM2G126239 // GRMZM2G141219 // GRMZM2G081892 // AC232238.2_FG004 // GRMZM2G148133 // GRMZM2G121115 // GRMZM2G011110 // GRMZM2G153127 // GRMZM2G022974 // GRMZM2G332294 // GRMZM2G328742
GO:0006139	P	nucleobase, nucleoside, nucleotide and nucleic acid metabolic process	40	199	5979	39203	0.04	0.34	// GRMZM2G123900 // GRMZM5G806182 // GRMZM2G366264 // GRMZM2G160966 // GRMZM2G124566 // GRMZM2G167018 // GRMZM2G133568 // GRMZM2G126239 // GRMZM2G035704 // GRMZM2G081892 // GRMZM2G031993 // GRMZM2G011110 // GRMZM2G153127 // GRMZM2G108865 // GRMZM2G080423 // GRMZM2G018558 // GRMZM2G328742 // GRMZM2G420357 // AC232238.2_FG004 // GRMZM2G141219 // GRMZM2G042494 // GRMZM2G148133 // GRMZM2G121115 // GR…
GO:0044249	P	cellular biosynthetic process	48	199	7619	39203	0.06	0.51	// GRMZM2G123900 // GRMZM5G806182 // GRMZM2G031993 // GRMZM2G095511 // GRMZM2G160966 // GRMZM2G124566 // GRMZM2G167018 // GRMZM2G133568 // GRMZM2G126239 // GRMZM2G035704 // GRMZM2G081892 // GRMZM2G017319 // GRMZM2G011110 // GRMZM2G153127 // GRMZM2G074546 // GRMZM2G125923 // GRMZM2G080423 // GRMZM2G018558 // GRMZM2G328742 // GRMZM2G420357 // GRMZM2G042494 // GRMZM2G141219 // GRMZM2G140694 // AC232…
GO:0006807	P	nitrogen compound metabolic process	44	199	6937	39203	0.065	0.53	// GRMZM2G123900 // GRMZM5G806182 // GRMZM2G366264 // GRMZM2G160966 // GRMZM2G124566 // GRMZM2G167018 // GRMZM2G133568 // GRMZM2G126239 // GRMZM2G035704 // GRMZM2G081892 // GRMZM2G031993 // GRMZM2G011110 // GRMZM2G153127 // GRMZM2G399183 // GRMZM2G108865 // GRMZM2G125923 // GRMZM2G080423 // GRMZM2G018558 // GRMZM2G328742 // GRMZM2G420357 // GRMZM2G391696 // GRMZM2G042494 // GRMZM2G141219 // AC232…
GO:0009058	P	biosynthetic process	49	199	7998	39203	0.085	0.68	// GRMZM2G123900 // GRMZM5G806182 // GRMZM2G031993 // GRMZM2G095511 // GRMZM2G160966 // GRMZM2G124566 // GRMZM2G167018 // GRMZM2G133568 // GRMZM2G126239 // GRMZM2G035704 // GRMZM2G081892 // GRMZM2G017319 // GRMZM2G011110 // GRMZM2G153127 // GRMZM2G152175 // GRMZM2G074546 // GRMZM2G125923 // GRMZM2G080423 // GRMZM2G018558 // GRMZM2G328742 // GRMZM2G420357 // GRMZM2G042494 // GRMZM2G141219 // GRMZM…
GO:0055114	P	oxidation reduction	18	199	2743	39203	0.16	1	// AF466202.2_FG007 // GRMZM2G011919 // GRMZM2G154752 // GRMZM2G359260 // GRMZM2G126496 // GRMZM2G023952 // GRMZM2G165769 // GRMZM2G341460 // GRMZM2G181456 // GRMZM2G045319 // GRMZM5G836544 // GRMZM2G074871 // GRMZM2G179143 // AC203535.4_FG004 // GRMZM2G079034 // GRMZM2G080689 // GRMZM2G442008 // GRMZM2G087875
GO:0008152	P	metabolic process	110	199	20231	39203	0.17	1	// GRMZM2G139223 // GRMZM2G427503 // GRMZM2G167018 // GRMZM2G133568 // GRMZM2G173668 // GRMZM5G806182 // GRMZM5G870219 // GRMZM2G152175 // GRMZM2G108865 // GRMZM2G125923 // GRMZM2G175910 // GRMZM2G039934 // GRMZM2G349655 // GRMZM2G391696 // GRMZM2G023952 // GRMZM2G141219 // GRMZM2G042494 // GRMZM2G148133 // GRMZM2G176063 // GRMZM2G005207 // GRMZM2G428554 // GRMZM2G165769 // GRMZM2G038934 // GRMZM…
GO:0023052	P	signaling	11	199	1673	39203	0.23	1	// GRMZM2G397675 // GRMZM2G395429 // GRMZM2G011919 // GRMZM2G146130 // GRMZM2G141219 // GRMZM2G053223 // GRMZM2G147787 // GRMZM2G157307 // GRMZM2G166230 // GRMZM2G085035 // GRMZM2G078267
GO:0016070	P	RNA metabolic process	19	199	3121	39203	0.24	1	// GRMZM2G149335 // GRMZM5G806182 // GRMZM2G031993 // GRMZM2G366264 // GRMZM2G160966 // GRMZM2G420357 // GRMZM5G805505 // GRMZM2G133568 // GRMZM2G126239 // GRMZM2G141219 // GRMZM2G081892 // AC232238.2_FG004 // GRMZM2G148133 // GRMZM2G121115 // GRMZM2G011110 // GRMZM2G153127 // GRMZM2G022974 // GRMZM2G332294 // GRMZM2G328742
GO:0044260	P	cellular macromolecule metabolic process	59	199	11296	39203	0.42	1	// GRMZM2G123900 // GRMZM2G139223 // GRMZM2G031993 // GRMZM2G011919 // GRMZM2G160966 // GRMZM2G124566 // GRMZM2G167018 // GRMZM2G133568 // GRMZM2G126239 // GRMZM2G035704 // GRMZM2G081892 // GRMZM5G806182 // GRMZM2G017319 // GRMZM2G011110 // GRMZM2G153127 // GRMZM2G181231 // GRMZM2G356076 // GRMZM2G074546 // GRMZM2G389094 // GRMZM2G018558 // GRMZM2G095511 // GRMZM2G420357 // GRMZM2G039934 // GRMZM…
GO:0055085	P	transmembrane transport	8	199	1420	39203	0.43	1	// AC208897.3_FG004 // GRMZM2G080423 // GRMZM2G310569 // GRMZM2G432926 // GRMZM2G139193 // GRMZM2G025611 // GRMZM2G152175 // GRMZM2G126496
GO:0043170	P	macromolecule metabolic process	66	199	12696	39203	0.43	1	// GRMZM2G123900 // GRMZM2G139223 // GRMZM2G031993 // GRMZM2G011919 // GRMZM2G160966 // GRMZM2G124566 // GRMZM2G167018 // GRMZM2G133568 // GRMZM2G126239 // GRMZM2G035704 // GRMZM2G081892 // GRMZM5G806182 // GRMZM2G017319 // GRMZM2G011110 // GRMZM2G153127 // GRMZM2G181231 // GRMZM2G356076 // GRMZM2G474883 // GRMZM2G074546 // GRMZM2G328742 // GRMZM2G389094 // GRMZM2G018558 // GRMZM2G095511 // GRMZM…
GO:0005975	P	carbohydrate metabolic process	9	199	1828	39203	0.58	1	// GRMZM2G465617 // GRMZM2G306732 // GRMZM2G413226 // GRMZM2G030850 // GRMZM2G473711 // GRMZM2G173668 // GRMZM2G018716 // GRMZM2G427503 // GRMZM2G074546
GO:0006629	P	lipid metabolic process	5	199	1068	39203	0.63	1	// GRMZM2G483889 // GRMZM2G152175 // GRMZM5G806182 // GRMZM2G038934 // GRMZM2G325606
GO:0016310	P	phosphorylation	13	199	2743	39203	0.64	1	// GRMZM2G080423 // GRMZM2G139223 // GRMZM2G129031 // GRMZM2G011919 // GRMZM2G428554 // GRMZM2G359260 // GRMZM2G076634 // GRMZM2G039934 // GRMZM5G836544 // GRMZM2G154114 // GRMZM2G105933 // GRMZM2G181231 // GRMZM2G356076
GO:0006468	P	protein amino acid phosphorylation	11	199	2387	39203	0.67	1	// GRMZM2G139223 // GRMZM2G129031 // GRMZM2G011919 // GRMZM2G428554 // GRMZM2G359260 // GRMZM2G076634 // GRMZM2G039934 // GRMZM2G154114 // GRMZM2G105933 // GRMZM2G181231 // GRMZM2G356076
GO:0006810	P	transport	18	199	3841	39203	0.67	1	// GRMZM2G094781 // AC208897.3_FG004 // GRMZM2G080423 // GRMZM5G806182 // GRMZM2G359314 // GRMZM2G310569 // GRMZM2G004180 // GRMZM2G432926 // GRMZM2G465806 // GRMZM2G139193 // GRMZM2G126496 // GRMZM2G060324 // GRMZM2G127138 // GRMZM2G025611 // GRMZM2G076313 // GRMZM2G152175 // GRMZM2G027019 // GRMZM2G090603
GO:0051234	P	establishment of localization	18	199	3841	39203	0.67	1	// GRMZM2G094781 // AC208897.3_FG004 // GRMZM2G080423 // GRMZM5G806182 // GRMZM2G359314 // GRMZM2G310569 // GRMZM2G004180 // GRMZM2G432926 // GRMZM2G465806 // GRMZM2G139193 // GRMZM2G126496 // GRMZM2G060324 // GRMZM2G127138 // GRMZM2G025611 // GRMZM2G076313 // GRMZM2G152175 // GRMZM2G027019 // GRMZM2G090603
GO:0044238	P	primary metabolic process	78	199	15885	39203	0.67	1	// GRMZM2G123900 // GRMZM2G139223 // GRMZM2G031993 // GRMZM2G011919 // GRMZM2G160966 // GRMZM2G124566 // GRMZM2G167018 // GRMZM2G133568 // GRMZM2G173668 // GRMZM2G035704 // GRMZM2G081892 // GRMZM5G806182 // GRMZM2G017319 // GRMZM2G011110 // GRMZM2G153127 // GRMZM2G181231 // GRMZM2G152175 // GRMZM2G474883 // GRMZM2G356076 // GRMZM2G112629 // GRMZM2G108865 // GRMZM2G465617 // GRMZM2G125923 // GRMZM…
GO:0051179	P	localization	18	199	3887	39203	0.69	1	// GRMZM2G094781 // AC208897.3_FG004 // GRMZM2G080423 // GRMZM5G806182 // GRMZM2G359314 // GRMZM2G310569 // GRMZM2G004180 // GRMZM2G432926 // GRMZM2G465806 // GRMZM2G139193 // GRMZM2G126496 // GRMZM2G060324 // GRMZM2G127138 // GRMZM2G025611 // GRMZM2G076313 // GRMZM2G152175 // GRMZM2G027019 // GRMZM2G090603
GO:0043687	P	post-translational protein modification	13	199	2929	39203	0.73	1	// GRMZM2G139223 // GRMZM2G129031 // GRMZM2G011919 // GRMZM2G428554 // GRMZM2G359260 // GRMZM2G076634 // GRMZM2G039934 // GRMZM5G811633 // GRMZM2G153127 // GRMZM2G154114 // GRMZM2G105933 // GRMZM2G181231 // GRMZM2G356076
GO:0006796	P	phosphate metabolic process	13	199	2994	39203	0.76	1	// GRMZM2G080423 // GRMZM2G139223 // GRMZM2G129031 // GRMZM2G011919 // GRMZM2G428554 // GRMZM2G359260 // GRMZM2G076634 // GRMZM2G039934 // GRMZM5G836544 // GRMZM2G154114 // GRMZM2G105933 // GRMZM2G181231 // GRMZM2G356076
GO:0006793	P	phosphorus metabolic process	13	199	2995	39203	0.76	1	// GRMZM2G080423 // GRMZM2G139223 // GRMZM2G129031 // GRMZM2G011919 // GRMZM2G428554 // GRMZM2G359260 // GRMZM2G076634 // GRMZM2G039934 // GRMZM5G836544 // GRMZM2G154114 // GRMZM2G105933 // GRMZM2G181231 // GRMZM2G356076
GO:0044237	P	cellular metabolic process	69	199	14490	39203	0.77	1	// GRMZM2G123900 // GRMZM2G139223 // GRMZM2G031993 // GRMZM2G011919 // GRMZM2G160966 // GRMZM2G124566 // GRMZM2G167018 // GRMZM2G133568 // GRMZM2G126239 // GRMZM2G035704 // GRMZM2G081892 // GRMZM5G836544 // GRMZM5G806182 // GRMZM5G870219 // GRMZM2G017319 // GRMZM2G011110 // GRMZM2G153127 // GRMZM2G181231 // GRMZM2G152175 // GRMZM2G356076 // GRMZM2G112629 // GRMZM2G108865 // GRMZM2G125923 // GRMZM…
GO:0006464	P	protein modification process	13	199	3113	39203	0.8	1	// GRMZM2G139223 // GRMZM2G129031 // GRMZM2G011919 // GRMZM2G428554 // GRMZM2G359260 // GRMZM2G076634 // GRMZM2G039934 // GRMZM5G811633 // GRMZM2G153127 // GRMZM2G154114 // GRMZM2G105933 // GRMZM2G181231 // GRMZM2G356076
GO:0006508	P	proteolysis	6	199	1613	39203	0.83	1	// GRMZM2G018558 // GRMZM2G114362 // GRMZM2G474883 // GRMZM2G018716 // GRMZM2G359230 // GRMZM2G090603
GO:0043412	P	macromolecule modification	13	199	3252	39203	0.85	1	// GRMZM2G139223 // GRMZM2G129031 // GRMZM2G011919 // GRMZM2G428554 // GRMZM2G359260 // GRMZM2G076634 // GRMZM2G039934 // GRMZM5G811633 // GRMZM2G153127 // GRMZM2G154114 // GRMZM2G105933 // GRMZM2G181231 // GRMZM2G356076
GO:0009987	P	cellular process	87	199	18476	39203	0.85	1	// GRMZM2G139223 // GRMZM2G167018 // GRMZM2G133568 // GRMZM5G806182 // GRMZM5G870219 // GRMZM2G152175 // GRMZM2G108865 // GRMZM2G125923 // GRMZM2G080423 // GRMZM2G359314 // GRMZM2G039934 // GRMZM2G391696 // GRMZM2G047152 // GRMZM2G141219 // GRMZM2G042494 // GRMZM2G148133 // GRMZM2G176063 // GRMZM2G005207 // GRMZM2G428554 // GRMZM2G022974 // GRMZM2G332294 // GRMZM2G084859 // GRMZM2G325606 // GRMZM…
GO:0006412	P	translation	5	199	1871	39203	0.96	1	// GRMZM2G087172 // GRMZM2G701020 // GRMZM2G017319 // GRMZM2G095511 // GRMZM2G325606
GO:0019538	P	protein metabolic process	26	199	7175	39203	0.98	1	// GRMZM2G139223 // GRMZM2G095511 // GRMZM2G017319 // GRMZM2G153127 // GRMZM2G181231 // GRMZM2G356076 // GRMZM2G389094 // GRMZM2G018558 // GRMZM2G011919 // GRMZM2G039934 // GRMZM2G359260 // GRMZM2G349655 // GRMZM2G474883 // GRMZM2G018716 // GRMZM2G090603 // GRMZM2G428554 // GRMZM2G076634 // GRMZM2G129031 // GRMZM2G325606 // GRMZM2G087172 // GRMZM2G114362 // GRMZM2G701020 // GRMZM5G811633 // GRMZM…
GO:0044281	P	small molecule metabolic process	7	199	2730	39203	0.99	1	// GRMZM2G125923 // GRMZM2G080423 // GRMZM2G413226 // GRMZM2G391696 // GRMZM5G853281 // GRMZM2G399183 // GRMZM2G336908
GO:0044267	P	cellular protein metabolic process	19	199	5860	39203	0.99	1	// GRMZM2G389094 // GRMZM2G139223 // GRMZM2G095511 // GRMZM2G011919 // GRMZM2G428554 // GRMZM2G359260 // GRMZM2G039934 // GRMZM2G325606 // GRMZM5G811633 // GRMZM2G701020 // GRMZM2G153127 // GRMZM2G087172 // GRMZM2G017319 // GRMZM2G076634 // GRMZM2G105933 // GRMZM2G181231 // GRMZM2G356076 // GRMZM2G154114 // GRMZM2G129031
GO:0004872	F	receptor activity	15	199	1082	39203	0.0005	0.068	// GRMZM2G397675 // GRMZM2G395429 // GRMZM2G420357 // GRMZM2G160966 // GRMZM2G141219 // GRMZM2G157307 // GRMZM2G148133 // GRMZM2G053223 // GRMZM2G147787 // GRMZM2G031993 // GRMZM2G153127 // GRMZM2G166230 // GRMZM2G022974 // GRMZM2G085035 // GRMZM2G078267
GO:0050825	F	ice binding	20	199	1758	39203	0.00073	0.068	// GRMZM2G147787 // GRMZM2G123900 // GRMZM5G806182 // GRMZM5G844046 // GRMZM2G093815 // GRMZM2G395950 // GRMZM2G147867 // GRMZM2G040679 // GRMZM2G017319 // GRMZM2G434425 // GRMZM2G135897 // GRMZM5G870219 // GRMZM2G427503 // GRMZM2G176063 // GRMZM2G465595 // AC225790.2_FG003 // GRMZM2G089721 // GRMZM2G031993 // GRMZM5G883632 // GRMZM2G108865
GO:0050824	F	water binding	20	199	1758	39203	0.00073	0.068	// GRMZM2G147787 // GRMZM2G123900 // GRMZM5G806182 // GRMZM5G844046 // GRMZM2G093815 // GRMZM2G395950 // GRMZM2G147867 // GRMZM2G040679 // GRMZM2G017319 // GRMZM2G434425 // GRMZM2G135897 // GRMZM5G870219 // GRMZM2G427503 // GRMZM2G176063 // GRMZM2G465595 // AC225790.2_FG003 // GRMZM2G089721 // GRMZM2G031993 // GRMZM5G883632 // GRMZM2G108865
GO:0060089	F	molecular transducer activity	16	199	1377	39203	0.002	0.11	// GRMZM2G397675 // GRMZM2G395429 // GRMZM2G420357 // GRMZM2G160966 // GRMZM2G085035 // GRMZM2G141219 // GRMZM2G157307 // GRMZM2G148133 // GRMZM2G053223 // GRMZM2G147787 // GRMZM2G031993 // GRMZM2G153127 // GRMZM2G166230 // GRMZM2G022974 // GRMZM2G115792 // GRMZM2G078267
GO:0004871	F	signal transducer activity	16	199	1377	39203	0.002	0.11	// GRMZM2G397675 // GRMZM2G395429 // GRMZM2G420357 // GRMZM2G160966 // GRMZM2G085035 // GRMZM2G141219 // GRMZM2G157307 // GRMZM2G148133 // GRMZM2G053223 // GRMZM2G147787 // GRMZM2G031993 // GRMZM2G153127 // GRMZM2G166230 // GRMZM2G022974 // GRMZM2G115792 // GRMZM2G078267
GO:0009055	F	electron carrier activity	12	199	914	39203	0.0028	0.13	// GRMZM2G441906 // GRMZM2G045319 // GRMZM2G139193 // GRMZM2G154752 // GRMZM2G023952 // GRMZM5G860607 // GRMZM2G179143 // GRMZM2G074871 // GRMZM2G157456 // GRMZM2G148624 // GRMZM2G181456 // GRMZM2G087875
GO:0004930	F	G-protein coupled receptor activity	9	199	608	39203	0.0044	0.17	// GRMZM2G397675 // GRMZM2G395429 // GRMZM2G141219 // GRMZM2G053223 // GRMZM2G147787 // GRMZM2G157307 // GRMZM2G166230 // GRMZM2G085035 // GRMZM2G078267
GO:0004888	F	transmembrane receptor activity	9	199	653	39203	0.0068	0.24	// GRMZM2G397675 // GRMZM2G395429 // GRMZM2G141219 // GRMZM2G053223 // GRMZM2G147787 // GRMZM2G157307 // GRMZM2G166230 // GRMZM2G085035 // GRMZM2G078267
GO:0004497	F	monooxygenase activity	8	199	553	39203	0.008	0.25	// GRMZM2G011919 // GRMZM2G154752 // GRMZM2G023952 // GRMZM2G045319 // GRMZM2G179143 // GRMZM2G074871 // GRMZM2G181456 // GRMZM2G087875
GO:0004091	F	carboxylesterase activity	5	199	280	39203	0.015	0.43	// GRMZM2G164929 // GRMZM2G043943 // GRMZM5G806182 // GRMZM2G129092 // GRMZM2G079661
GO:0003677	F	DNA binding	36	199	5003	39203	0.02	0.48	// GRMZM2G123900 // GRMZM5G806182 // GRMZM2G117497 // GRMZM2G366264 // GRMZM2G160966 // GRMZM2G167018 // GRMZM2G133568 // GRMZM2G126239 // GRMZM2G081892 // GRMZM2G031993 // GRMZM2G011110 // GRMZM2G153127 // GRMZM2G108865 // GRMZM2G018558 // GRMZM2G328742 // GRMZM2G139284 // AC232238.2_FG004 // GRMZM2G141219 // GRMZM2G042494 // GRMZM2G148133 // GRMZM2G176063 // GRMZM2G122615 // GRMZM2G005207 // GR…
GO:0004879	F	ligand-dependent nuclear receptor activity	6	199	414	39203	0.02	0.48	// GRMZM2G420357 // GRMZM2G160966 // GRMZM2G148133 // GRMZM2G031993 // GRMZM2G153127 // GRMZM2G022974
GO:0016747	F	transferase activity, transferring acyl groups other than amino-acyl groups	5	199	357	39203	0.037	0.7	// GRMZM2G305809 // AC215260.3_FG003 // GRMZM2G070304 // GRMZM2G124815 // GRMZM2G121115
GO:0020037	F	heme binding	9	199	876	39203	0.037	0.7	// GRMZM2G154752 // GRMZM2G023952 // GRMZM2G045319 // GRMZM2G179143 // GRMZM2G074871 // GRMZM2G181456 // GRMZM2G080689 // GRMZM2G442008 // GRMZM2G087875
GO:0046906	F	tetrapyrrole binding	9	199	880	39203	0.038	0.7	// GRMZM2G154752 // GRMZM2G023952 // GRMZM2G045319 // GRMZM2G179143 // GRMZM2G074871 // GRMZM2G181456 // GRMZM2G080689 // GRMZM2G442008 // GRMZM2G087875
GO:0003700	F	transcription factor activity	12	199	1390	39203	0.053	0.94	// GRMZM5G805505 // GRMZM2G137802 // GRMZM2G133568 // GRMZM2G126239 // GRMZM2G141219 // GRMZM2G081892 // AC232238.2_FG004 // GRMZM2G366264 // GRMZM2G011110 // GRMZM2G005207 // GRMZM2G332294 // GRMZM2G065290
GO:0030528	F	transcription regulator activity	17	199	2233	39203	0.064	1	// GRMZM2G412430 // GRMZM2G112629 // GRMZM2G366264 // GRMZM5G805505 // GRMZM2G040481 // GRMZM2G137802 // GRMZM2G133568 // GRMZM2G126239 // GRMZM2G141219 // GRMZM2G081892 // AC232238.2_FG004 // GRMZM2G121115 // GRMZM2G011110 // GRMZM2G078267 // GRMZM2G005207 // GRMZM2G332294 // GRMZM2G065290
GO:0016746	F	transferase activity, transferring acyl groups	5	199	437	39203	0.074	1	// GRMZM2G305809 // AC215260.3_FG003 // GRMZM2G070304 // GRMZM2G124815 // GRMZM2G121115
GO:0005506	F	iron ion binding	10	199	1187	39203	0.083	1	// GRMZM2G154752 // GRMZM2G023952 // GRMZM2G341460 // GRMZM2G045319 // GRMZM2G179143 // GRMZM2G074871 // GRMZM2G181456 // GRMZM2G080689 // GRMZM2G442008 // GRMZM2G087875
GO:0016788	F	hydrolase activity, acting on ester bonds	11	199	1355	39203	0.087	1	// GRMZM2G306732 // GRMZM2G164929 // GRMZM2G175910 // GRMZM5G806182 // GRMZM2G043943 // GRMZM2G081668 // GRMZM2G129092 // GRMZM2G059392 // GRMZM2G704381 // GRMZM2G038934 // GRMZM2G079661
GO:0016491	F	oxidoreductase activity	22	199	3266	39203	0.11	1	// AF466202.2_FG007 // GRMZM2G441906 // GRMZM2G011919 // GRMZM5G836544 // GRMZM2G152175 // GRMZM2G080689 // GRMZM2G079034 // GRMZM2G154752 // GRMZM2G359260 // GRMZM2G023952 // GRMZM2G341460 // GRMZM2G074871 // GRMZM5G860607 // GRMZM2G165769 // AC203535.4_FG004 // GRMZM2G181456 // GRMZM2G442008 // GRMZM2G087875 // GRMZM2G045319 // GRMZM2G179143 // GRMZM2G157456 // GRMZM2G126496
GO:0043565	F	sequence-specific DNA binding	8	199	985	39203	0.13	1	// GRMZM2G137802 // GRMZM2G126239 // AC232238.2_FG004 // GRMZM2G366264 // GRMZM2G065290 // GRMZM2G005207 // GRMZM2G332294 // GRMZM2G161680
GO:0046914	F	transition metal ion binding	34	199	5507	39203	0.13	1	// AC235548.1_FG002 // GRMZM2G123900 // GRMZM2G151639 // GRMZM2G467756 // GRMZM2G160966 // GRMZM2G035704 // GRMZM2G140694 // GRMZM2G375153 // GRMZM2G315515 // GRMZM2G080689 // GRMZM2G181456 // GRMZM2G108865 // GRMZM2G154752 // GRMZM2G023952 // GRMZM2G341460 // GRMZM2G074871 // GRMZM2G121115 // GRMZM2G176063 // GRMZM2G165355 // GRMZM2G139193 // GRMZM2G421946 // GRMZM2G465595 // GRMZM2G079034 // GR…
GO:0016758	F	transferase activity, transferring hexosyl groups	5	199	542	39203	0.14	1	// GRMZM2G175910 // GRMZM2G148277 // GRMZM2G117878 // GRMZM2G110511 // GRMZM2G074546
GO:0016757	F	transferase activity, transferring glycosyl groups	6	199	747	39203	0.18	1	// GRMZM2G175910 // GRMZM2G110511 // GRMZM2G019583 // GRMZM2G148277 // GRMZM2G117878 // GRMZM2G074546
GO:0043169	F	cation binding	37	199	6664	39203	0.3	1	// AC235548.1_FG002 // GRMZM2G123900 // GRMZM2G151639 // GRMZM2G467756 // GRMZM2G160966 // GRMZM2G035704 // GRMZM2G140694 // GRMZM5G870219 // GRMZM2G375153 // GRMZM2G315515 // GRMZM2G080689 // GRMZM2G181456 // GRMZM2G108865 // GRMZM2G154752 // GRMZM2G349655 // GRMZM2G023952 // GRMZM2G341460 // GRMZM2G074871 // GRMZM2G121115 // GRMZM2G076634 // GRMZM2G176063 // GRMZM2G165355 // GRMZM2G139193 // GR…
GO:0046872	F	metal ion binding	37	199	6652	39203	0.3	1	// AC235548.1_FG002 // GRMZM2G123900 // GRMZM2G151639 // GRMZM2G467756 // GRMZM2G160966 // GRMZM2G035704 // GRMZM2G140694 // GRMZM5G870219 // GRMZM2G375153 // GRMZM2G315515 // GRMZM2G080689 // GRMZM2G181456 // GRMZM2G108865 // GRMZM2G154752 // GRMZM2G349655 // GRMZM2G023952 // GRMZM2G341460 // GRMZM2G074871 // GRMZM2G121115 // GRMZM2G076634 // GRMZM2G176063 // GRMZM2G165355 // GRMZM2G139193 // GR…
GO:0043167	F	ion binding	37	199	6665	39203	0.3	1	// AC235548.1_FG002 // GRMZM2G123900 // GRMZM2G151639 // GRMZM2G467756 // GRMZM2G160966 // GRMZM2G035704 // GRMZM2G140694 // GRMZM5G870219 // GRMZM2G375153 // GRMZM2G315515 // GRMZM2G080689 // GRMZM2G181456 // GRMZM2G108865 // GRMZM2G154752 // GRMZM2G349655 // GRMZM2G023952 // GRMZM2G341460 // GRMZM2G074871 // GRMZM2G121115 // GRMZM2G076634 // GRMZM2G176063 // GRMZM2G165355 // GRMZM2G139193 // GR…
GO:0005198	F	structural molecule activity	12	199	2019	39203	0.33	1	// GRMZM2G004180 // GRMZM2G095511 // GRMZM2G325606 // GRMZM2G087172 // GRMZM2G395534 // GRMZM2G701020 // GRMZM2G318459 // GRMZM2G013949 // GRMZM2G017319 // AC225790.2_FG003 // GRMZM2G126496 // GRMZM2G074546
GO:0008324	F	cation transmembrane transporter activity	6	199	996	39203	0.39	1	// GRMZM2G080423 // GRMZM2G127138 // GRMZM2G310569 // GRMZM5G806182 // GRMZM2G025611 // GRMZM2G090603
GO:0022804	F	active transmembrane transporter activity	5	199	825	39203	0.41	1	// GRMZM2G127138 // GRMZM5G806182 // GRMZM2G080423 // GRMZM2G025611 // GRMZM2G090603
GO:0008270	F	zinc ion binding	21	199	3989	39203	0.46	1	// AC235548.1_FG002 // GRMZM2G123900 // GRMZM2G420012 // GRMZM2G467756 // GRMZM2G160966 // GRMZM2G178486 // GRMZM2G151639 // GRMZM2G421946 // GRMZM2G315515 // GRMZM2G035704 // GRMZM2G140694 // GRMZM2G053223 // GRMZM2G089721 // GRMZM2G121115 // GRMZM2G375153 // GRMZM2G176063 // GRMZM2G465595 // GRMZM2G079034 // GRMZM2G157982 // GRMZM2G165355 // GRMZM2G108865
GO:0015075	F	ion transmembrane transporter activity	7	199	1258	39203	0.46	1	// GRMZM2G080423 // GRMZM2G127138 // GRMZM2G310569 // GRMZM2G139193 // GRMZM5G806182 // GRMZM2G025611 // GRMZM2G090603
GO:0003676	F	nucleic acid binding	43	199	8298	39203	0.47	1	// GRMZM2G122615 // GRMZM2G123900 // GRMZM5G806182 // GRMZM2G117497 // GRMZM2G366264 // GRMZM2G160966 // GRMZM2G167018 // GRMZM2G133568 // GRMZM2G126239 // GRMZM2G081892 // GRMZM2G031993 // GRMZM2G011110 // GRMZM2G153127 // GRMZM2G315515 // GRMZM2G108865 // GRMZM2G175910 // GRMZM2G018558 // GRMZM2G328742 // GRMZM2G139284 // GRMZM2G456149 // GRMZM2G042494 // GRMZM2G141219 // AC232238.2_FG004 // GR…
GO:0022891	F	substrate-specific transmembrane transporter activity	8	199	1472	39203	0.47	1	// AC208897.3_FG004 // GRMZM2G080423 // GRMZM2G127138 // GRMZM2G310569 // GRMZM2G139193 // GRMZM5G806182 // GRMZM2G025611 // GRMZM2G090603
GO:0005215	F	transporter activity	12	199	2411	39203	0.57	1	// AC208897.3_FG004 // GRMZM2G080423 // GRMZM5G806182 // GRMZM2G310569 // GRMZM2G432926 // GRMZM2G139193 // GRMZM2G127138 // GRMZM2G025611 // GRMZM2G076313 // GRMZM2G152175 // GRMZM2G126496 // GRMZM2G090603
GO:0022892	F	substrate-specific transporter activity	8	199	1632	39203	0.59	1	// AC208897.3_FG004 // GRMZM2G080423 // GRMZM2G127138 // GRMZM2G310569 // GRMZM2G139193 // GRMZM5G806182 // GRMZM2G025611 // GRMZM2G090603
GO:0004674	F	protein serine/threonine kinase activity	11	199	2248	39203	0.59	1	// GRMZM2G139223 // GRMZM2G129031 // GRMZM2G011919 // GRMZM2G428554 // GRMZM2G359260 // GRMZM2G076634 // GRMZM2G039934 // GRMZM2G154114 // GRMZM2G105933 // GRMZM2G181231 // GRMZM2G356076
GO:0016740	F	transferase activity	28	199	5727	39203	0.62	1	// GRMZM2G139223 // GRMZM2G011919 // GRMZM2G148277 // GRMZM2G181231 // GRMZM2G356076 // GRMZM2G074546 // GRMZM2G175910 // GRMZM2G018558 // GRMZM2G129031 // GRMZM2G039934 // GRMZM2G359260 // GRMZM2G019583 // GRMZM2G305809 // GRMZM2G121115 // GRMZM2G076634 // AC215260.3_FG003 // GRMZM2G110511 // GRMZM2G428554 // GRMZM2G124815 // GRMZM2G427503 // GRMZM2G413226 // GRMZM2G325606 // GRMZM5G848205 // GR…
GO:0022857	F	transmembrane transporter activity	8	199	1672	39203	0.62	1	// AC208897.3_FG004 // GRMZM2G080423 // GRMZM2G127138 // GRMZM2G310569 // GRMZM2G139193 // GRMZM5G806182 // GRMZM2G025611 // GRMZM2G090603
GO:0004672	F	protein kinase activity	11	199	2423	39203	0.69	1	// GRMZM2G139223 // GRMZM2G129031 // GRMZM2G011919 // GRMZM2G428554 // GRMZM2G359260 // GRMZM2G076634 // GRMZM2G039934 // GRMZM2G154114 // GRMZM2G105933 // GRMZM2G181231 // GRMZM2G356076
GO:0016773	F	phosphotransferase activity, alcohol group as acceptor	13	199	2858	39203	0.7	1	// GRMZM2G413226 // GRMZM2G139223 // GRMZM2G129031 // GRMZM2G011919 // GRMZM2G428554 // GRMZM2G359260 // GRMZM2G076634 // GRMZM2G039934 // GRMZM2G427503 // GRMZM2G154114 // GRMZM2G105933 // GRMZM2G181231 // GRMZM2G356076
GO:0008233	F	peptidase activity	6	199	1529	39203	0.79	1	// GRMZM2G018558 // GRMZM2G114362 // GRMZM2G474883 // GRMZM2G018716 // GRMZM2G359230 // GRMZM2G090603
GO:0003735	F	structural constituent of ribosome	5	199	1378	39203	0.83	1	// GRMZM2G087172 // GRMZM2G701020 // GRMZM2G017319 // GRMZM2G095511 // GRMZM2G325606
GO:0016301	F	kinase activity	12	199	3006	39203	0.84	1	// GRMZM2G413226 // GRMZM2G139223 // GRMZM2G129031 // GRMZM2G011919 // GRMZM2G428554 // GRMZM2G359260 // GRMZM2G076634 // GRMZM2G039934 // GRMZM2G154114 // GRMZM2G105933 // GRMZM2G181231 // GRMZM2G356076
GO:0003824	F	catalytic activity	83	199	17617	39203	0.84	1	// AF466202.2_FG007 // AC215260.3_FG003 // GRMZM2G139223 // GRMZM2G043943 // AC203535.4_FG004 // GRMZM2G011919 // GRMZM2G043579 // GRMZM2G473711 // GRMZM2G045319 // GRMZM2G148277 // GRMZM2G173668 // GRMZM2G030850 // GRMZM2G181456 // GRMZM2G059517 // GRMZM5G836544 // GRMZM5G806182 // GRMZM2G129092 // GRMZM2G114362 // GRMZM2G059392 // GRMZM2G153127 // GRMZM2G181231 // GRMZM2G152175 // GRMZM2G474883…
GO:0016772	F	transferase activity, transferring phosphorus-containing groups	15	199	3661	39203	0.84	1	// GRMZM2G413226 // GRMZM2G139223 // GRMZM2G018558 // GRMZM2G129031 // GRMZM2G011919 // GRMZM2G428554 // GRMZM2G359260 // GRMZM2G076634 // GRMZM2G039934 // GRMZM5G848205 // GRMZM2G427503 // GRMZM2G154114 // GRMZM2G105933 // GRMZM2G181231 // GRMZM2G356076
GO:0070011	F	peptidase activity, acting on L-amino acid peptides	5	199	1493	39203	0.88	1	// GRMZM2G018716 // GRMZM2G359230 // GRMZM2G090603 // GRMZM2G018558 // GRMZM2G474883
GO:0005515	F	protein binding	19	199	4766	39203	0.89	1	// GRMZM2G465617 // GRMZM2G035704 // GRMZM2G389094 // GRMZM2G121115 // GRMZM2G420012 // GRMZM2G084859 // GRMZM2G467756 // GRMZM2G428554 // GRMZM2G178486 // GRMZM2G039934 // GRMZM2G047152 // GRMZM2G060324 // AC232238.2_FG004 // GRMZM2G160966 // GRMZM2G375153 // GRMZM2G356076 // GRMZM2G331522 // GRMZM2G332294 // GRMZM2G157982
GO:0016787	F	hydrolase activity	25	199	6078	39203	0.9	1	// GRMZM5G806182 // GRMZM2G043943 // GRMZM2G124566 // GRMZM2G129092 // GRMZM2G059392 // GRMZM2G465617 // GRMZM2G175910 // GRMZM2G018558 // GRMZM2G473711 // GRMZM2G010286 // GRMZM2G474883 // GRMZM2G018716 // GRMZM2G336908 // GRMZM2G090603 // GRMZM2G306732 // GRMZM2G704381 // GRMZM2G080423 // GRMZM2G038934 // GRMZM2G081668 // GRMZM2G079661 // GRMZM2G164929 // GRMZM2G030850 // GRMZM2G114362 // GRMZM…
GO:0005488	F	binding	112	199	24279	39203	0.96	1	// AC235548.1_FG002 // GRMZM2G139223 // GRMZM2G427503 // GRMZM2G167018 // GRMZM2G133568 // GRMZM5G806182 // GRMZM5G870219 // GRMZM2G152175 // GRMZM2G315515 // GRMZM2G108865 // GRMZM2G175910 // GRMZM2G395429 // GRMZM2G093815 // GRMZM2G039934 // GRMZM2G349655 // GRMZM2G023952 // GRMZM2G047152 // GRMZM2G141219 // GRMZM2G042494 // GRMZM2G148133 // GRMZM2G176063 // GRMZM2G165355 // GRMZM2G005207 // GR…
GO:0005524	F	ATP binding	16	199	5133	39203	0.99	1	// GRMZM2G139223 // GRMZM2G129031 // GRMZM2G011919 // GRMZM2G428554 // GRMZM2G359260 // GRMZM2G400806 // GRMZM2G039934 // GRMZM2G124566 // GRMZM2G047152 // GRMZM2G427503 // GRMZM2G076634 // GRMZM2G105933 // GRMZM2G181231 // GRMZM2G356076 // GRMZM2G359230 // GRMZM2G154114
GO:0032559	F	adenyl ribonucleotide binding	16	199	5137	39203	0.99	1	// GRMZM2G139223 // GRMZM2G129031 // GRMZM2G011919 // GRMZM2G428554 // GRMZM2G359260 // GRMZM2G400806 // GRMZM2G039934 // GRMZM2G124566 // GRMZM2G047152 // GRMZM2G427503 // GRMZM2G076634 // GRMZM2G105933 // GRMZM2G181231 // GRMZM2G356076 // GRMZM2G359230 // GRMZM2G154114
GO:0032555	F	purine ribonucleotide binding	18	199	5800	39203	0.99	1	// GRMZM2G139223 // GRMZM2G129031 // GRMZM2G011919 // GRMZM2G428554 // GRMZM2G359260 // GRMZM2G400806 // GRMZM2G039934 // GRMZM2G124566 // GRMZM2G047152 // GRMZM2G060324 // GRMZM2G465806 // GRMZM2G427503 // GRMZM2G076634 // GRMZM2G105933 // GRMZM2G181231 // GRMZM2G356076 // GRMZM2G359230 // GRMZM2G154114
GO:0032553	F	ribonucleotide binding	18	199	5800	39203	0.99	1	// GRMZM2G139223 // GRMZM2G129031 // GRMZM2G011919 // GRMZM2G428554 // GRMZM2G359260 // GRMZM2G400806 // GRMZM2G039934 // GRMZM2G124566 // GRMZM2G047152 // GRMZM2G060324 // GRMZM2G465806 // GRMZM2G427503 // GRMZM2G076634 // GRMZM2G105933 // GRMZM2G181231 // GRMZM2G356076 // GRMZM2G359230 // GRMZM2G154114
GO:0000166	F	nucleotide binding	18	199	6408	39203	1	1	// GRMZM2G139223 // GRMZM2G129031 // GRMZM2G011919 // GRMZM2G428554 // GRMZM2G359260 // GRMZM2G400806 // GRMZM2G039934 // GRMZM2G124566 // GRMZM2G047152 // GRMZM2G060324 // GRMZM2G465806 // GRMZM2G427503 // GRMZM2G076634 // GRMZM2G105933 // GRMZM2G181231 // GRMZM2G356076 // GRMZM2G359230 // GRMZM2G154114
GO:0017076	F	purine nucleotide binding	18	199	6079	39203	1	1	// GRMZM2G139223 // GRMZM2G129031 // GRMZM2G011919 // GRMZM2G428554 // GRMZM2G359260 // GRMZM2G400806 // GRMZM2G039934 // GRMZM2G124566 // GRMZM2G047152 // GRMZM2G060324 // GRMZM2G465806 // GRMZM2G427503 // GRMZM2G076634 // GRMZM2G105933 // GRMZM2G181231 // GRMZM2G356076 // GRMZM2G359230 // GRMZM2G154114
GO:0030554	F	adenyl nucleotide binding	16	199	5398	39203	1	1	// GRMZM2G139223 // GRMZM2G129031 // GRMZM2G011919 // GRMZM2G428554 // GRMZM2G359260 // GRMZM2G400806 // GRMZM2G039934 // GRMZM2G124566 // GRMZM2G047152 // GRMZM2G427503 // GRMZM2G076634 // GRMZM2G105933 // GRMZM2G181231 // GRMZM2G356076 // GRMZM2G359230 // GRMZM2G154114
GO:0001883	F	purine nucleoside binding	16	199	5398	39203	1	1	// GRMZM2G139223 // GRMZM2G129031 // GRMZM2G011919 // GRMZM2G428554 // GRMZM2G359260 // GRMZM2G400806 // GRMZM2G039934 // GRMZM2G124566 // GRMZM2G047152 // GRMZM2G427503 // GRMZM2G076634 // GRMZM2G105933 // GRMZM2G181231 // GRMZM2G356076 // GRMZM2G359230 // GRMZM2G154114
GO:0001882	F	nucleoside binding	16	199	5400	39203	1	1	// GRMZM2G139223 // GRMZM2G129031 // GRMZM2G011919 // GRMZM2G428554 // GRMZM2G359260 // GRMZM2G400806 // GRMZM2G039934 // GRMZM2G124566 // GRMZM2G047152 // GRMZM2G427503 // GRMZM2G076634 // GRMZM2G105933 // GRMZM2G181231 // GRMZM2G356076 // GRMZM2G359230 // GRMZM2G154114
GO:0016021	C	integral to membrane	17	199	2156	39203	0.049	1	// GRMZM2G397675 // AC208897.3_FG004 // GRMZM2G127138 // GRMZM2G004180 // GRMZM2G110739 // GRMZM2G432926 // GRMZM2G146130 // GRMZM2G141219 // GRMZM2G053223 // GRMZM2G147787 // GRMZM2G025611 // GRMZM2G157307 // GRMZM2G166230 // GRMZM2G027019 // GRMZM2G395429 // GRMZM2G085035 // GRMZM2G078267
GO:0031224	C	intrinsic to membrane	17	199	2183	39203	0.054	1	// GRMZM2G397675 // AC208897.3_FG004 // GRMZM2G127138 // GRMZM2G004180 // GRMZM2G110739 // GRMZM2G432926 // GRMZM2G146130 // GRMZM2G141219 // GRMZM2G053223 // GRMZM2G147787 // GRMZM2G025611 // GRMZM2G157307 // GRMZM2G166230 // GRMZM2G027019 // GRMZM2G395429 // GRMZM2G085035 // GRMZM2G078267
GO:0005576	C	extracellular region	6	199	583	39203	0.079	1	// GRMZM2G465617 // GRMZM2G127138 // GRMZM2G084859 // GRMZM2G331522 // GRMZM2G425638 // GRMZM2G074546
GO:0016020	C	membrane	34	199	5307	39203	0.091	1	// GRMZM5G806182 // GRMZM2G310569 // GRMZM2G110739 // GRMZM2G432926 // GRMZM2G167766 // GRMZM5G870219 // GRMZM2G004180 // GRMZM2G160027 // GRMZM2G152175 // GRMZM2G074546 // GRMZM2G397675 // AC208897.3_FG004 // GRMZM2G080423 // GRMZM2G093815 // GRMZM2G076313 // GRMZM2G141219 // GRMZM2G147787 // GRMZM2G025611 // GRMZM2G157307 // GRMZM2G090603 // GRMZM2G139193 // GRMZM2G395429 // GRMZM2G127138 // GR…
GO:0044425	C	membrane part	19	199	2684	39203	0.091	1	// GRMZM2G397675 // AC208897.3_FG004 // GRMZM2G080423 // GRMZM2G127138 // GRMZM2G004180 // GRMZM2G110739 // GRMZM2G432926 // GRMZM2G146130 // GRMZM2G078267 // GRMZM2G141219 // GRMZM2G053223 // GRMZM5G870219 // GRMZM2G025611 // GRMZM2G157307 // GRMZM2G166230 // GRMZM2G027019 // GRMZM2G395429 // GRMZM2G085035 // GRMZM2G147787
GO:0005634	C	nucleus	21	199	3212	39203	0.14	1	// GRMZM2G059544 // GRMZM2G412430 // GRMZM2G112629 // GRMZM5G806182 // GRMZM2G031993 // GRMZM2G420357 // GRMZM2G160966 // GRMZM2G040481 // GRMZM2G124566 // GRMZM2G133568 // GRMZM2G126239 // GRMZM2G445139 // GRMZM2G149335 // AC232238.2_FG004 // GRMZM2G148133 // GRMZM2G121115 // GRMZM2G153127 // GRMZM2G022974 // GRMZM2G070451 // GRMZM2G332294 // GRMZM2G078267
GO:0044464	C	cell part	76	199	13914	39203	0.23	1	// AC235548.1_FG002 // GRMZM2G465595 // GRMZM5G806182 // GRMZM2G043943 // GRMZM2G310569 // GRMZM2G110739 // GRMZM2G432926 // GRMZM2G151639 // GRMZM2G124566 // GRMZM2G133568 // GRMZM2G126239 // GRMZM2G149335 // GRMZM2G167766 // GRMZM5G870219 // GRMZM2G017319 // GRMZM2G160027 // GRMZM2G153127 // GRMZM2G166230 // GRMZM2G152175 // GRMZM2G399183 // GRMZM2G112629 // GRMZM2G074546 // GRMZM2G397675 // GR…
GO:0005623	C	cell	76	199	13914	39203	0.23	1	// AC235548.1_FG002 // GRMZM2G465595 // GRMZM5G806182 // GRMZM2G043943 // GRMZM2G310569 // GRMZM2G110739 // GRMZM2G432926 // GRMZM2G151639 // GRMZM2G124566 // GRMZM2G133568 // GRMZM2G126239 // GRMZM2G149335 // GRMZM2G167766 // GRMZM5G870219 // GRMZM2G017319 // GRMZM2G160027 // GRMZM2G153127 // GRMZM2G166230 // GRMZM2G152175 // GRMZM2G399183 // GRMZM2G112629 // GRMZM2G074546 // GRMZM2G397675 // GR…
GO:0043231	C	intracellular membrane-bounded organelle	23	199	4093	39203	0.34	1	// GRMZM5G806182 // GRMZM2G160966 // GRMZM2G124566 // GRMZM2G133568 // GRMZM2G126239 // GRMZM2G153127 // GRMZM2G031993 // GRMZM2G149335 // GRMZM2G399183 // GRMZM2G080423 // GRMZM2G420357 // GRMZM2G070451 // AC232238.2_FG004 // GRMZM2G148133 // GRMZM2G121115 // GRMZM2G112629 // GRMZM2G022974 // GRMZM2G332294 // GRMZM2G059544 // GRMZM2G412430 // GRMZM2G040481 // GRMZM2G445139 // GRMZM2G078267
GO:0043227	C	membrane-bounded organelle	23	199	4127	39203	0.35	1	// GRMZM5G806182 // GRMZM2G160966 // GRMZM2G124566 // GRMZM2G133568 // GRMZM2G126239 // GRMZM2G153127 // GRMZM2G031993 // GRMZM2G149335 // GRMZM2G399183 // GRMZM2G080423 // GRMZM2G420357 // GRMZM2G070451 // AC232238.2_FG004 // GRMZM2G148133 // GRMZM2G121115 // GRMZM2G112629 // GRMZM2G022974 // GRMZM2G332294 // GRMZM2G059544 // GRMZM2G412430 // GRMZM2G040481 // GRMZM2G445139 // GRMZM2G078267
GO:0043229	C	intracellular organelle	32	199	6224	39203	0.5	1	// GRMZM5G806182 // GRMZM2G031993 // GRMZM2G095511 // GRMZM2G160966 // GRMZM2G124566 // GRMZM2G133568 // GRMZM2G126239 // GRMZM2G149335 // GRMZM5G870219 // GRMZM2G017319 // GRMZM2G153127 // GRMZM2G399183 // GRMZM2G080423 // GRMZM2G004180 // GRMZM2G420357 // AC232238.2_FG004 // GRMZM2G070451 // GRMZM2G148133 // GRMZM2G121115 // GRMZM2G112629 // GRMZM2G022974 // GRMZM2G332294 // GRMZM2G059544 // GR…
GO:0043226	C	organelle	32	199	6224	39203	0.5	1	// GRMZM5G806182 // GRMZM2G031993 // GRMZM2G095511 // GRMZM2G160966 // GRMZM2G124566 // GRMZM2G133568 // GRMZM2G126239 // GRMZM2G149335 // GRMZM5G870219 // GRMZM2G017319 // GRMZM2G153127 // GRMZM2G399183 // GRMZM2G080423 // GRMZM2G004180 // GRMZM2G420357 // AC232238.2_FG004 // GRMZM2G070451 // GRMZM2G148133 // GRMZM2G121115 // GRMZM2G112629 // GRMZM2G022974 // GRMZM2G332294 // GRMZM2G059544 // GR…
GO:0005622	C	intracellular	46	199	9403	39203	0.64	1	// AC235548.1_FG002 // GRMZM5G806182 // GRMZM2G151639 // GRMZM2G031993 // GRMZM2G095511 // GRMZM2G160966 // GRMZM2G124566 // GRMZM2G133568 // GRMZM2G126239 // GRMZM2G149335 // GRMZM5G870219 // GRMZM2G017319 // GRMZM2G153127 // GRMZM2G399183 // GRMZM2G112629 // GRMZM2G175910 // GRMZM2G359314 // GRMZM2G004180 // GRMZM2G420357 // GRMZM5G811633 // GRMZM2G070451 // AC232238.2_FG004 // GRMZM2G148133 //…
GO:0044424	C	intracellular part	37	199	7930	39203	0.74	1	// GRMZM5G806182 // GRMZM2G031993 // GRMZM2G095511 // GRMZM2G160966 // GRMZM2G124566 // GRMZM2G133568 // GRMZM2G126239 // GRMZM2G149335 // GRMZM5G870219 // GRMZM2G017319 // GRMZM2G153127 // GRMZM2G399183 // GRMZM2G112629 // GRMZM2G175910 // GRMZM2G359314 // GRMZM2G004180 // GRMZM2G420357 // GRMZM5G811633 // GRMZM2G070451 // AC232238.2_FG004 // GRMZM2G148133 // GRMZM2G121115 // GRMZM2G413226 // GR…
GO:0030529	C	ribonucleoprotein complex	6	199	1484	39203	0.77	1	// GRMZM2G095511 // GRMZM2G325606 // GRMZM2G087172 // GRMZM2G701020 // GRMZM2G060324 // GRMZM2G017319
GO:0043234	C	protein complex	7	199	1824	39203	0.82	1	// GRMZM2G413226 // GRMZM2G080423 // GRMZM2G359314 // GRMZM5G811633 // GRMZM5G870219 // GRMZM2G153127 // GRMZM2G399183
GO:0005840	C	ribosome	5	199	1390	39203	0.84	1	// GRMZM2G087172 // GRMZM2G701020 // GRMZM2G017319 // GRMZM2G095511 // GRMZM2G325606
GO:0043232	C	intracellular non-membrane-bounded organelle	10	199	2597	39203	0.85	1	// GRMZM5G806182 // GRMZM2G004180 // GRMZM2G095511 // GRMZM2G325606 // GRMZM2G087172 // GRMZM2G701020 // GRMZM2G017319 // GRMZM2G149335 // AC225790.2_FG003 // GRMZM2G126496
GO:0043228	C	non-membrane-bounded organelle	10	199	2597	39203	0.85	1	// GRMZM5G806182 // GRMZM2G004180 // GRMZM2G095511 // GRMZM2G325606 // GRMZM2G087172 // GRMZM2G701020 // GRMZM2G017319 // GRMZM2G149335 // AC225790.2_FG003 // GRMZM2G126496
GO:0032991	C	macromolecular complex	14	199	3586	39203	0.88	1	// GRMZM2G413226 // GRMZM2G080423 // GRMZM2G359314 // GRMZM2G095511 // GRMZM2G325606 // GRMZM5G811633 // GRMZM2G701020 // GRMZM2G060324 // GRMZM2G149335 // GRMZM2G087172 // GRMZM5G870219 // GRMZM2G017319 // GRMZM2G153127 // GRMZM2G399183
GO:0044444	C	cytoplasmic part	10	199	2678	39203	0.88	1	// GRMZM2G413226 // GRMZM2G080423 // GRMZM2G359314 // GRMZM2G095511 // GRMZM2G325606 // GRMZM2G087172 // GRMZM2G701020 // GRMZM2G060324 // GRMZM2G017319 // GRMZM2G399183
GO:0005737	C	cytoplasm	10	199	3593	39203	0.99	1	// GRMZM2G413226 // GRMZM2G080423 // GRMZM2G359314 // GRMZM2G095511 // GRMZM2G325606 // GRMZM2G087172 // GRMZM2G701020 // GRMZM2G060324 // GRMZM2G017319 // GRMZM2G399183
