# Supplementary material for: Transcriptome Dynamics during Maize Endosperm Development
Source: PLoS One. 2016 Oct 3;11(10):e0163814. doi: 10.1371/journal.pone.0163814 (PMC5047526; doi:10.1371/journal.pone.0163814)
Supplement: S12 Table — (XLS) [file pone.0163814.s021.xls]

## Sheet: Differentially expressed genes
Table S12. Differentially expressed genes from 10_5 DAP
GeneID	Length	Gene_position	Strand	raw_fragment_number(5 DAP)	normalized_count(5 DAP)	raw_fragment_number(10 DAP)	normalized_count(10 DAP)	FPKM(5 DAP)	FPKM(10 DAP)	regulated	FDR	log2FC
AC148152.3_FG005	1155	2:231282990-231284358	-	5	4.81861	48	47.5631	0.287286	2.84113	up	9.93003e-06	3.12935
AC155352.2_FG010	429	2:34740816-34741415	+	115	110.828	0	0	29.2762	0	down	0	-6.2392
AC155610.2_FG009	201	3:175701338-175701538	+	82	78.6973	22	21.6496	1676.28	526.829	down	0.00101343	-1.83833
AC165171.2_FG002	1014	3:144743920-144745323	+	61	58.7871	8	7.92718	4.12525	0.557522	down	6.01856e-06	-2.8252
AC184794.2_FG003	1875	4:86442615-86444988	+	5	4.81861	229	225.925	0.162501	8.46355	up	0	5.35296
AC186166.3_FG008	2187	5:1818155-1820634	+	9	7.95045	46	44.677	0.225646	1.26916	up	0.000808368	2.40693
AC186603.6_FG003	1449	1:168693316-168694764	-	13	12.5284	52	51.5267	0.568641	2.3421	up	0.00479933	1.94445
AC187157.4_FG005	2656	8:22640767-22645283	-	13	12.5284	60	58.463	0.296799	1.34115	up	0.000725827	2.12504
AC187262.4_FG007	935	1:184699439-184700602	-	1195	1151.65	289	286.369	106.82	24.8772	down	3.67143e-09	-2.02046
AC187551.3_FG002	1914	8:94438246-94440159	-	0	0	43	42.1019	0	1.38865	up	4.54963e-08	4.86402
AC189879.3_FG003	3516	9:86401833-86408268	+	38	36.6215	158	156.562	0.656823	2.81258	up	2.89187e-06	2.05394
AC190609.3_FG002	545	4:194340274-194342652	-	6636	6394.49	1542	1527.07	4964.43	1010.89	down	5.3494e-10	-2.08227
AC190816.3_FG007	2370	4:36485915-36488284	+	7	6.74606	63	62.4266	0.175187	1.62249	up	7.87899e-07	3.069
AC190933.3_FG004	900	3:16614267-16616203	-	243	234.185	75	74.3173	19.1778	6.10194	down	6.28737e-05	-1.65848
AC191050.3_FG003	1689	2:57649929-57652315	+	52	50.1136	1949	1931.26	1.90361	73.4499	up	0	5.2131
AC191575.2_FG001	1122	1:295271450-295299652	-	0	0	18	17.8362	0	1.10437	up	0.00924569	3.63023
AC194022.3_FG013	270	3:2783126-2783395	+	50	47.6405	160	157.844	50.5831	173.43	up	0.000186342	1.69176
AC194425.3_FG005	243	3:191278501-191278839	+	10	9.63722	59	58.463	20.2302	130.227	up	6.43144e-05	2.48836
AC194937.3_FG004	735	5:118931065-118932228	+	20	18.7143	64	63.4174	2.02108	6.87255	up	0.00788053	1.71015
AC194980.3_FG002	402	4:177605987-177606388	+	515	496.098	144	142.689	150.214	43.6269	down	8.2831e-07	-1.81097
AC196439.3_FG002	2433	10:107148061-107153897	+	87	82.8801	4	2.97269	2.51088	0.166942	down	1.17795e-12	-4.59593
AC196475.3_FG004	1095	4:32249373-32251536	-	1846	1779.03	6037	5982.05	116.313	391.286	up	1.11955e-06	1.7314
AC197146.3_FG001	1827	10:2480007-2481833	-	186	179.252	40	39.6359	6.22531	1.37806	down	2.46054e-07	-2.17337
AC197246.3_FG003	565	1:191987674-191990586	+	1563	1506.3	594	587.603	242.23	94.9936	down	0.000459524	-1.37437
AC197705.4_FG001	1830	8:118165588-118167724	+	4932	4753.08	1420	1407.08	164.764	48.8299	down	4.14339e-07	-1.77246
AC197705.4_FG003	649	8:118102992-118103722	-	55	53.0048	890	881.899	9.24031	153.555	up	0	4.00057
AC199039.3_FG003	978	8:135455108-135456085	+	9	8.6735	70	69.3629	0.637451	5.10975	up	9.28406e-07	2.87786
AC199526.5_FG003	2160	3:58872305-58884154	+	12	11.5647	56	55.1274	0.3994	2.01159	up	0.000794911	2.16164
AC199820.4_FG006	725	2:209929767-209930804	-	20	19.2745	102	101.072	2.86349	17.2553	up	3.59428e-06	2.30622
AC203754.4_FG008	1912	6:151130567-151135142	-	284	273.697	115	113.953	9.02854	3.76298	down	0.00497642	-1.27874
AC204711.3_FG002	2078	10:102366411-102371816	+	41	39.5126	119	117.917	1.25146	3.95098	up	0.00281807	1.53235
AC205057.3_FG004	11204	4:84835641-84847440	-	74	71.1766	654	647.871	1.0799	6.07821	up	0	3.14419
AC205362.4_FG002	1455	6:18156459-18158445	+	29	27.948	136	134.762	1.26236	6.09574	up	9.67505e-07	2.23309
AC206201.3_FG004	1554	1:294997951-295003799	-	2371	2284.02	774	765.964	2184.36	1167.75	down	1.1214e-05	-1.59348
AC206266.3_FG001	5158	9:17739670-17908271	+	96	91.5537	574	568.773	1.6116	9.89556	up	2.19824e-13	2.6052
AC206425.3_FG002	845	3:131930841-131931803	-	0	0	572	566.794	0	58.6656	up	0	8.56975
AC206642.4_FG001	802	2:77605531-77607759	+	2838	2735.04	1049	1039.45	678.092	254.38	down	0.000280121	-1.41238
AC206941.2_FG002	561	5:12291230-12291790	-	295	283.993	5473	5422.44	46.2009	886.746	up	0	4.23552
AC207628.4_FG011	2443	3:202844173-202857236	+	604	581.125	260	256.642	15.8044	7.17026	down	0.00709884	-1.19499
AC207722.2_FG009	789	7:147057396-147058184	-	42	40.4763	9	8.91808	3.95835	0.874868	down	0.00530874	-2.14458
AC208126.3_FG001	306	4:235746306-235746728	-	11	10.6009	238	235.834	6.68629	151.796	up	0	4.34782
AC208204.3_FG006	477	1:38637065-38637541	+	4702	4531.42	1178	1167.28	975.704	253.078	down	5.78844e-09	-1.97298
AC208221.3_FG002	744	2:37901719-37904325	+	152	146.486	491	486.531	15.5496	51.8212	up	5.15421e-06	1.70758
AC208436.3_FG007	4330	1:45098844-45109608	+	42	39.5126	159	156.562	0.553937	2.23562	up	1.07521e-05	1.94284
AC209810.3_FG002	1107	3:165445683-165446789	-	0	0	27	26.7542	0	1.68453	up	8.17737e-05	4.20231
AC209835.4_FG004	1521	5:21881950-21887355	-	1332	1282.71	3793	3758.48	55.2145	162.475	up	4.01356e-05	1.53315
AC209858.4_FG004	684	1:11301152-11301835	-	735	707.512	187	185.113	84.76	22.2617	down	3.72882e-08	-1.94292
AC209987.4_FG002	1560	5:46779185-46781573	+	179	172.506	41	40.6268	7.18243	1.69378	down	1.02292e-06	-2.08111
AC210003.2_FG004	999	2:4211269-4213827	+	120	115.647	1914	1896.35	9.73156	167.929	up	0	4.00866
AC210013.4_FG003	1527	5:3477935-3482824	+	22	20.2381	197	195.207	0.866351	8.57528	up	2.42362e-13	3.17638
AC210013.4_FG019	825	5:3430827-3432408	-	3026	2915.9	1076	1065.34	268.263	98.3002	down	0.000109588	-1.46868
AC210193.4_FG002	840	3:196560796-196561635	-	268	258.278	88	87.199	23.1891	7.85155	down	0.000152725	-1.56929
AC210517.3_FG003	666	1:122036981-122037743	+	1	0.963722	30	29.7269	0.120086	3.71898	up	1.84546e-05	4.35172
AC210616.4_FG005	1326	4:124279636-124280961	+	0	0	39	38.645	0	1.95178	up	2.68752e-07	4.72483
AC210669.3_FG001	834	8:53326211-53327094	+	302	291.044	104	103.053	26.3853	9.36966	down	0.000277683	-1.50223
AC211276.4_FG008	1083	5:16416400-16417482	+	408	392.465	173	171.281	25.3451	11.0841	down	0.00775383	-1.20706
AC212565.3_FG001	666	8:16166029-16166694	-	1984	1912.02	517	512.294	238.251	64.0903	down	2.13311e-08	-1.91511
AC212835.3_FG004	462	2:20959100-20959561	+	51	49.1499	11	9.90903	11.2319	2.28109	down	0.000696576	-2.28342
AC213432.2_FG004	558	4:186273392-186273949	+	11	10.6009	54	53.5085	1.73978	8.82786	up	0.000651224	2.23017
AC213463.3_FG006	2738	5:13038606-13045364	+	5	3.86649	51	49.7891	1.06355	1.10498	up	1.10981e-06	3.47859
AC214534.3_FG010	1777	3:162598821-162604893	+	319	307.237	129	127.329	28.7179	11.3439	down	0.00413412	-1.28079
AC215201.3_FG005	2184	6:142082146-142086655	+	1015	977.214	261	258.624	27.8606	7.46165	down	2.67129e-08	-1.93217
AC215201.3_FG008	605	6:142096397-142097955	-	6	5.78233	67	66.3902	0.927965	11.7207	up	5.93926e-08	3.36431
AC216264.3_FG001	1844	5:45906106-45909413	-	6	4.81861	145	143.68	0.165622	5.66765	up	0	4.70449
AC217050.4_FG006	1240	1:214899242-214902515	-	10811	10418.2	4227	4187.79	647.739	261.312	down	0.00217455	-1.33211
AC217264.3_FG005	1365	1:246031095-246033561	+	221	212.983	59	58.463	10.3745	2.85219	down	6.27902e-06	-1.8606
AC217300.3_FG004	1685	1:43392179-43398343	-	196	187.926	27	26.7542	7.2399	1.0203	down	4.47874e-11	-2.79454
AC217300.3_FG005	669	1:43420855-43421523	-	70	67.4606	16	15.8544	8.35021	1.97023	down	0.000388564	-2.07102
AC217358.3_FG007	1093	1:296960908-296962228	-	6	5.78233	644	638.138	0.556337	58.083	up	0	6.60842
AC217553.3_FG001	3545	2:107317220-107452896	-	143	136.899	324	320.268	4.03625	9.40931	up	0.00953417	1.20828
AC225147.4_FG002	429	1:292879898-292882101	-	1046	1008.05	343	339.878	266.287	90.5455	down	1.52891e-05	-1.58524
AC226235.2_FG001	930	3:30996380-30997528	+	30	28.9117	187	185.298	2.26796	14.5721	up	4.70344e-10	2.6442
AC230013.2_FG002	1119	3:210670732-210673561	-	48	46.2587	192	190.252	2.86807	11.8192	up	2.04087e-06	1.99471
AC233850.1_FG002	546	5:169817842-169820658	+	226	217.749	72	70.7392	37.7208	12.3094	down	0.00011621	-1.62892
AC233861.1_FG001	3294	2:189087675-189091070	+	9	8.6735	254	251.688	0.157594	4.57573	up	0	4.71854
AC233865.1_FG001	312	7:146607683-146607994	-	325	312.282	83	81.422	184.479	49.0223	down	3.96527e-07	-1.94333
AC233866.1_FG006	1733	6:137412104-137414925	-	18224	17562.9	4943	4897.02	694.142	193.713	down	1.30104e-07	-1.8595
AC233879.1_FG002	826	6:140347606-140348577	-	40	38.5489	15904	15758.2	8.52177	2936.61	up	0	8.62371
AC233887.1_FG005	1857	2:55445804-55448545	+	16	15.4196	471	466.713	0.525712	16.2111	up	0	4.80921
AC233893.1_FG001	1687	9:146258815-146261098	-	111	106.471	336	332.449	7.34158	22.4419	up	4.65265e-05	1.61632
AC233895.1_FG001	1508	6:140407102-140410233	+	5089	4903.42	2036	2017.47	221.133	91.0204	down	0.00236581	-1.29815
AC233910.1_FG008	795	2:197772737-197773531	-	19	18.2873	1	0.00886459	1.76981	0.000860559	down	0.00447929	-3.72222
AC233939.1_FG004	246	9:138945494-138945923	-	26	25.0568	129	127.826	47.7532	257.582	up	1.03548e-06	2.26163
AC233945.1_FG003	1464	3:207892524-207898658	+	8	7.70978	56	55.4903	0.345722	2.49187	up	2.28704e-05	2.71935
AC233953.1_FG004	2734	8:159492566-159496014	+	246	236.112	54	53.5085	7.78337	1.79795	down	7.47386e-08	-2.14095
AC233955.1_FG002	759	9:135309336-135311325	-	0	0	18	17.8362	0	1.84697	up	0.00924569	3.63023
AC233955.1_FG009	3107	9:135270349-135273968	-	24	22.1771	75	74.0691	0.537563	1.8915	up	0.00532759	1.66786
AC233967.1_FG001	604	2:54479540-54632077	-	783	754.532	251	248.255	214.808	70.4531	down	1.14241e-05	-1.61571
AC234091.1_FG001	2328	2:118690836-118694231	-	18	17.347	120	118.908	0.459445	3.152	up	2.3558e-08	2.6759
AC234156.1_FG005	810	4:198559982-198560791	-	787	758.082	325	321.351	71.5089	30.4042	down	0.0029912	-1.25306
AC234157.1_FG002	885	1:281107165-281109124	-	382	368.142	132	130.798	37.1455	12.8367	down	0.000162959	-1.50782
AC234160.1_FG003	1706	8:8302743-8305431	-	225	216.837	2502	2478.24	8.15678	93.2032	up	0	3.49379
AC234165.1_FG002	1422	3:163993407-163994828	+	11	10.6009	640	634.175	0.491942	29.4729	up	0	5.7739
AC234524.1_FG005	1605	9:88447369-88449658	-	41	39.5126	5	4.95449	1.59179	0.199851	down	0.00014415	-2.89858
AC234528.1_FG004	2529	1:204257430-204264408	-	3477	3350.87	772	764.973	105.893	29.6342	down	1.1111e-10	-2.14766
AC235544.1_FG006	1080	9:149524899-149526152	+	4	3.85489	76	75.3082	0.249811	4.89038	up	1.37076e-10	4.07783
AF546187.1_FG001	726	1:161774740-161991666	+	5739	5530.5	33959	33649.6	610.55	3718.57	up	4.21885e-15	2.58756
AF546188.1_FG003	456	7:18778882-18779606	+	23	22.1656	81	80.2627	5.19272	18.9448	up	0.00159349	1.77819
GRMZM2G000052	2518	2:8992492-8997739	+	478	460.659	1149	1138.54	14.2445	33.4434	up	0.00179698	1.28674
GRMZM2G000158	594	6:79915331-79916297	-	45	43.3675	166	164.489	6.56119	24.9009	up	1.79299e-05	1.87836
GRMZM2G000271	1071	10:128526561-128528499	-	1	0.963636	19	18.4756	0.063106	2.812	up	0.00536607	3.70621
GRMZM2G000326	213	6:39303393-39303605	+	0	0	21	20.8089	0	208.794	up	0.00183051	3.84712
GRMZM2G000380	1362	4:123666593-123668045	+	4	3.85489	40	39.6359	0.18876	2.62656	up	5.17967e-05	3.16018
GRMZM2G000423	1079	9:14537744-14539364	-	4	3.85489	399	394.377	0.252078	26.4947	up	0	6.44807
GRMZM2G000435	873	1:197792656-197794179	+	3	2.89117	349	345.823	0.246514	29.5669	up	0	6.62206
GRMZM2G000566	2709	9:101389925-101393917	+	103	99.2634	434	429.058	2.78387	11.5935	up	1.40127e-08	2.08182
GRMZM2G000592	1962	4:39780353-39782392	-	75	72.2792	16	15.8544	2.31596	0.508525	down	0.000112149	-2.1727
GRMZM2G000686	1310	1:15806199-15809459	-	267	256.351	1178	1167.28	15.6701	76.2096	up	2.03149e-10	2.16481
GRMZM2G000764	2993	4:180498340-180504580	+	373	358.505	156	154.58	7.25656	3.11524	down	0.00666691	-1.22637
GRMZM2G000812	1199	5:126816299-126819058	-	135	129.313	594	587.755	25.1526	130.247	up	1.24278e-09	2.15592
GRMZM2G000932	1086	9:24485835-24487471	-	36	34.694	138	136.744	2.23277	8.81843	up	2.36428e-05	1.93713
GRMZM2G001223	1002	5:176992034-176993696	+	27	26.0205	2	1.9818	1.85386	0.165634	down	0.000490374	-3.47923
GRMZM2G001327	1716	6:136692701-136845066	-	21914	21118	8025	7951.95	843.368	317.832	down	0.000713845	-1.42642
GRMZM2G001454	1146	9:50181593-50182738	-	75	71.427	0	0	4.29976	0	down	3.12639e-13	-5.61804
GRMZM2G001500	2112	10:21722785-21727514	+	16500	15900.4	5014	4968.36	469.239	146.781	down	3.74361e-06	-1.69532
GRMZM2G001755	1184	8:56454228-56463198	-	1108	1067.81	431	427.077	96.7281	35.8988	down	0.000846578	-1.33554
GRMZM2G001764	1791	1:233445617-233449669	-	1	0.963722	26	25.7633	0.034235	0.916251	up	0.000135591	4.14885
GRMZM2G001816	782	9:77021418-77026605	+	2118	2041.16	682	675.792	392.372	134.834	down	8.00401e-06	-1.6115
GRMZM2G001853	828	10:109345620-109346532	+	78	75.1704	749	742.182	6.8829	75.4693	up	0	3.26392
GRMZM2G001918	2799	1:39732016-39737049	+	2324	2239.36	848	840.178	99.3081	34.7258	down	0.000196447	-1.43011
GRMZM2G001938	2380	7:13841159-13843682	+	2	1.92744	290	286.37	0.049823	8.41229	up	0	6.84223
GRMZM2G002034	1614	8:73851712-73854291	-	42	39.5133	117	114.945	1.74731	5.28383	up	0.00432354	1.49535
GRMZM2G002128	2270	6:148827199-148829558	+	72	69.3881	182	179.353	3.58544	7.26721	up	0.00573522	1.33942
GRMZM2G002138	3448	1:158183229-158188903	-	193	185.998	68	67.3811	3.58815	1.28204	down	0.00133468	-1.46228
GRMZM2G002165	1789	3:188530790-188536472	-	188	181.18	65	63.4175	15.1891	4.68574	down	0.00075846	-1.51781
GRMZM2G002173	1410	4:124564253-124566883	-	55	53.0047	0	0	4.89984	0	down	2.97129e-10	-5.20616
GRMZM2G002178	1449	1:28926207-28927655	+	25	24.0931	171	169.444	1.09354	7.7019	up	3.90805e-10	2.72519
GRMZM2G002220	2926	4:197363825-197368578	-	2838	2734.08	960	951.262	58.8083	20.7003	down	3.09125e-05	-1.53934
GRMZM2G002627	2075	5:194108864-194112066	-	4	3.85489	111	109.99	0.167616	3.93539	up	6.43929e-15	4.60838
GRMZM2G002630	981	6:31567277-31568589	-	873	841.33	4284	4244.02	62.1243	311.526	up	2.32403e-12	2.3159
GRMZM2G002656	7354	6:128823118-128833911	-	48	45.2949	181	179.352	0.554936	1.82975	up	5.52146e-06	1.94007
GRMZM2G002898	1359	1:223822456-223826437	-	259	249.537	58	56.7705	12.2189	2.7842	down	5.60894e-08	-2.14053
GRMZM2G002918	1469	10:110946593-110958809	-	490	472.205	212	209.37	44.2146	19.9945	down	0.00871187	-1.18684
GRMZM2G003002	1022	5:4101261-4102480	-	1869	1800.57	445	440.422	157.421	38.2533	down	1.38559e-09	-2.04604
GRMZM2G003096	1237	3:14335770-14339098	+	25	24.0931	102	100.081	1.63889	6.80737	up	8.74889e-05	1.97686
GRMZM2G003306	471	7:13578267-13578737	-	2649	2551.98	544	538.152	562.492	119.457	down	9.05431e-12	-2.25955
GRMZM2G003385	2251	3:185834792-185839508	-	7434	7164.32	2311	2288.98	201.746	64.425	down	4.40626e-06	-1.66336
GRMZM2G003389	2200	9:81742097-81745387	-	44	41.4401	131	128.817	1.49161	5.01205	up	0.00116755	1.59084
GRMZM2G003409	1856	2:217342846-217345270	+	1534	1477.39	4858	4812.78	67.6218	255.036	up	2.526e-06	1.68564
GRMZM2G003424	2901	1:54125267-54129089	+	79	75.1704	250	247.724	4.3937	9.96221	up	4.18897e-05	1.68281
GRMZM2G003488	3164	9:68683584-68693894	-	37	35.6578	164	162.507	0.687201	3.22732	up	7.49461e-07	2.1469
GRMZM2G003489	2279	1:275469803-275472333	-	846	814.881	50	49.301	1396.58	1.33796	down	0	-4.0308
GRMZM2G003514	1249	4:156084023-156091066	+	20	19.2745	155	153.589	1.36242	11.9134	up	1.34912e-10	2.89823
GRMZM2G003526	828	3:212266422-212268605	-	3	2.89117	27	26.7542	0.264681	2.45648	up	0.00294837	2.96639
GRMZM2G003530	1536	1:68436238-68439956	-	32	30.8392	121	119.899	1.6194	6.56043	up	5.83711e-05	1.91932
GRMZM2G003679	819	6:18845500-18846318	+	4	3.85489	28	27.7451	0.358187	2.58568	up	0.0068489	2.65312
GRMZM2G003784	1512	2:22946976-22948487	+	8	7.70978	117	115.935	0.332904	5.01292	up	1.12932e-12	3.76345
GRMZM2G003796	1581	2:103532815-103534485	+	445	428.857	134	132.78	17.5808	5.4504	down	6.63003e-06	-1.70314
GRMZM2G003883	1530	3:44223669-44228745	-	1283	1236.46	509	504.367	52.6574	21.5089	down	0.0012536	-1.30897
GRMZM2G003909	762	1:119412564-119413592	+	1630	1569.9	7	6.93629	168.275	0.714298	down	0	-7.72867
GRMZM2G004057-2	737	1:233889676-233891202	-	5666	5460.15	2340	2318.51	744.278	320.971	down	0.00510627	-1.25281
GRMZM2G004111	228	8:169891378-169891696	-	369	355.441	157	154.82	2077.93	1027.68	down	0.0077628	-1.21428
GRMZM2G004500	1428	1:290818983-290820601	+	80	77.0978	21	20.8089	3.56003	0.962278	down	0.000739695	-1.88567
GRMZM2G004516	1996	9:115768935-115771447	-	39	37.5852	177	174.398	1.19539	5.68901	up	3.49026e-07	2.17207
GRMZM2G004528	1992	9:149239277-149243999	+	4249	4094.85	13928	13800.2	189.9	645.261	up	1.62753e-06	1.73539
GRMZM2G004548	759	5:198819591-198820721	-	29	27.948	122	120.89	2.88453	12.5184	up	1.10205e-05	2.07575
GRMZM2G004653	1508	3:174285377-174341078	-	132	127.211	40	39.6359	5.93034	2.179	down	0.000438711	-1.68306
GRMZM2G004699	894	4:191579003-191580555	+	2032	1957.32	579	572.739	167.297	49.22	down	2.70992e-07	-1.78921
GRMZM2G004709	1084	10:139858194-139861244	-	49	47.2224	128	126.835	3.7521	10.6907	up	0.00933247	1.37776
GRMZM2G004880	1908	7:154417815-154420877	+	43	41.4401	140	138.726	1.74726	5.82979	up	0.000290946	1.69816
GRMZM2G004932	1873	6:160034272-160040745	-	244	235.148	1017	1007.74	8.24704	35.5769	up	1.66687e-09	2.07511
GRMZM2G004955	960	5:62756028-62757316	+	15	14.4558	62	61.4357	1.08817	4.63574	up	0.00129216	1.99637
GRMZM2G004990	2655	7:134079351-134083682	+	38	36.6214	195	193.225	1.72202	6.64486	up	1.51343e-08	2.35837
GRMZM2G005040	3166	2:10378196-10383476	+	41	39.5126	179	177.371	0.866464	3.94216	up	5.82583e-07	2.12341
GRMZM2G005155	2034	2:10348670-10368742	-	14	12.7097	55	53.5272	0.483909	2.40101	up	0.00279818	1.9984
GRMZM2G005205	697	3:134764280-134771231	+	193	185.999	77	76.2991	21.9534	9.21199	down	0.00904699	-1.28417
GRMZM2G005310	3212	2:10337626-10347296	+	1440	1386.8	528	522.203	32.1169	12.9492	down	0.000208309	-1.42355
GRMZM2G005633	1661	10:127370357-127372201	-	1739	1674.95	10578	10481.7	118.482	745.067	up	7.77156e-16	2.62801
GRMZM2G005771-2	507	5:65023424-65023930	-	297	286.152	117	115.11	55.2319	22.3558	down	0.00283691	-1.32052
GRMZM2G005973	1389	6:143129039-143134562	+	799	769.663	295	291.852	59.6037	18.1697	down	0.000282766	-1.41467
GRMZM2G006112	1194	9:80911015-80912208	+	0	0	31	30.7178	0	1.76149	up	1.13395e-05	4.39827
GRMZM2G006119	1157	7:169214943-169216788	-	118	112.756	1714	1697.41	6.70827	101.214	up	0	3.88647
GRMZM2G006130	2593	3:230006682-230017715	-	412	396.09	1221	1209.78	9.87703	32.5348	up	1.3847e-05	1.58933
GRMZM2G006207	765	6:157578908-157580971	+	106	102.155	28	26.7542	21.0485	5.89401	down	0.000109284	-1.92946
GRMZM2G006585	832	8:52091028-52092234	-	47210	45497.3	4642	4599.75	5134.55	527.502	down	0	-3.32329
GRMZM2G006732	1263	7:173039716-173042525	-	720	693.63	94	93.1444	38.8567	5.22072	down	1.11022e-16	-2.89497
GRMZM2G006841	690	3:131618094-131619149	+	0	0	19	18.8271	0	2.23529	up	0.00536607	3.70621
GRMZM2G006937	2314	5:78255201-78310041	+	153	147.45	620	613.365	3.93932	16.3873	up	1.11555e-08	2.03184
GRMZM2G006943	4640	7:97874447-97893663	+	58	55.8959	153	151.607	1.24754	4.29538	up	0.00398584	1.41572
GRMZM2G006985	345	2:135820376-135820831	+	34	32.7666	139	137.735	14.3524	61.1852	up	8.00672e-06	2.0313
GRMZM2G007130	1038	1:22373986-22375481	+	3	2.89117	50	49.5449	0.196948	3.38238	up	2.05044e-07	3.8434
GRMZM2G007195	1344	6:138247778-138251640	+	302	290.08	729	721.374	29.4278	52.0814	up	0.00181703	1.29228
GRMZM2G007249	981	7:124279390-124280522	-	2	0.963722	49	48.554	0.076557	3.56274	up	3.52705e-09	5.05045
GRMZM2G007252	1483	9:122820410-122825122	+	21	20.2382	2219	2197.81	1.06243	103.778	up	0	6.66034
GRMZM2G007256	709	2:9996736-9997684	+	528	508.845	164	162.508	101.023	58.278	down	9.84942e-06	-1.65711
GRMZM2G007258	1115	8:3196927-3203639	-	210	202.381	65	64.4084	15.3334	5.03159	down	0.00010875	-1.65276
GRMZM2G007324	1518	2:208999368-209001150	-	195	187.926	62	61.4357	8.0771	2.64415	down	0.000235674	-1.60993
GRMZM2G007695	1215	5:4268684-4270784	+	879	847.112	245	242.77	47.4674	13.6278	down	2.81111e-07	-1.81832
GRMZM2G007729	1199	4:179822008-179823424	-	19962	19236.9	1972	1953.06	1734.69	174.337	down	0	-3.31638
GRMZM2G007981	5150	4:36492669-36499597	-	1404	1352.1	413	408.25	70.71	19.07	down	7.71334e-07	-1.74209
GRMZM2G008072	2135	1:278605036-278608047	-	1	0.963723	22	20.8089	0.035103	0.607171	up	0.00183051	3.84712
GRMZM2G008247	1692	10:37755018-37759557	+	1	0.963722	40	38.645	0.04598	1.47321	up	2.68752e-07	4.72483
GRMZM2G008263	2580	7:34872717-34879786	-	635	611.963	1456	1441.76	16.5904	38.0042	up	0.00491522	1.21851
GRMZM2G008271	565	10:80848637-80875061	+	113	107.937	1309	1296.1	34.4919	871.347	up	0	3.56295
GRMZM2G008341	702	4:29922293-30061003	+	34081	32844.1	94283	93424	3950.97	11350.2	up	0.000699635	1.49079
GRMZM2G008353	1011	6:111919479-111920489	+	54	52.041	216	214.034	3.66567	15.1101	up	1.13925e-06	1.99336
GRMZM2G008474	708	8:94117633-94118407	+	3	2.89117	26	25.7633	0.329419	2.94619	up	0.00460526	2.91294
GRMZM2G008558	921	6:109613739-109614659	-	24	22.9315	0	0	1.90289	0	down	0.000513151	-3.99171
GRMZM2G008622	2187	10:148233915-148237249	+	17	16.3833	86	85.2172	0.465339	2.42313	up	1.52018e-05	2.28991
GRMZM2G008657	1575	7:83367345-83369122	+	98	93.4811	20	18.8271	8.61122	1.35233	down	6.4098e-06	-2.29428
GRMZM2G008663	4361	1:219723602-219792698	+	138	132.994	355	350.778	2.188	13.9829	up	0.00105153	1.37959
GRMZM2G008748	780	4:128262849-128295339	+	552	531.178	225	222.451	99.395	39.549	down	0.00280012	-1.26981
GRMZM2G008751	879	9:147818720-147819705	-	17	16.3833	61	60.4448	1.38424	5.12086	up	0.00544702	1.79776
GRMZM2G008773	339	1:3889689-3890027	+	1	0.963722	23	22.7907	0.442951	10.631	up	0.000636661	3.97548
GRMZM2G008819	618	4:179792989-179793744	-	7	6.74606	37	36.6632	0.941322	5.13875	up	0.00483958	2.30903
GRMZM2G008839	534	4:179786984-179787517	-	2	1.92744	57	56.4812	0.340302	10.0286	up	1.8217e-09	4.52017
GRMZM2G009060	4031	1:52394112-52398559	-	11	10.5996	72	70.4323	0.19098	1.39313	up	5.19795e-06	2.6219
GRMZM2G009080	1376	6:84050507-84051968	-	104	100.227	246	243.76	9.09345	29.1082	up	0.00836172	1.25133
GRMZM2G009348	1419	4:192661020-192662524	+	0	0	35	34.6814	0	1.61583	up	1.68876e-06	4.57077
GRMZM2G009368	5263	1:264266368-264273415	+	283	272.734	1051	1041.43	3.48479	13.9905	up	3.95877e-08	1.91322
GRMZM2G009412	862	7:153816692-153818984	+	3397	3273.29	1231	1219.53	1270.48	474.745	down	0.000183668	-1.44113
GRMZM2G009465	1446	1:120192963-120194846	+	2998	2888.85	24	23.7815	137.456	1.14914	down	0	-6.89959
GRMZM2G009510	1263	4:192644976-192646355	+	1	0.963722	25	24.7724	0.051523	1.32665	up	0.000225926	4.09335
GRMZM2G009715	3182	3:87782842-87788534	-	768	739.175	301	297.269	18.5309	7.33145	down	0.00104431	-1.32808
GRMZM2G009936	527	8:116532991-116534560	+	3419	3294	1026	1016.66	712.344	218.697	down	1.23508e-06	-1.7128
GRMZM2G009958	1053	1:280581031-280582891	-	112	106.973	327	324.024	9.14163	27.7862	up	8.04191e-05	1.58129
GRMZM2G010044	1518	4:238877218-238880889	+	970	934.457	301	298.045	44.581	13.6251	down	4.36196e-06	-1.66051
GRMZM2G010048	702	5:14814860-14815602	+	84	80.9527	24	23.7816	9.33792	2.75335	down	0.00181046	-1.7513
GRMZM2G010097	390	4:235742692-235743234	-	7	6.74606	46	45.5813	2.18465	14.9153	up	0.000216089	2.61942
GRMZM2G010196	1076	1:54599076-54604158	+	401	385.534	60	58.464	30.2937	4.25152	down	2.41474e-13	-2.7169
GRMZM2G010328	1551	1:46852657-46861768	+	3630	3497.34	1321	1308.98	161.67	60.9202	down	0.000209312	-1.43505
GRMZM2G010433	1200	6:113048881-113050494	+	2	0.963722	23	21.7998	0.061874	1.30542	up	0.00107684	3.91272
GRMZM2G010447	792	3:186215234-186216705	+	29	27.9479	175	173.407	5.63544	27.5725	up	1.57339e-09	2.59804
GRMZM2G010491	516	4:173989755-173990635	+	1	0.963722	112	110.981	0.335405	21.3254	up	0	6.2221
GRMZM2G010494	2294	2:86650882-86654671	+	79	76.1341	440	435.995	2.37083	13.2537	up	1.12368e-11	2.47681
GRMZM2G010740	2435	9:23058609-23071325	-	374	360.432	1439	1425.91	21.0828	203.023	up	1.0587e-08	1.96317
GRMZM2G010743	1201	4:105098048-105100720	+	429	412.473	134	132.78	29.3601	9.52085	down	1.67674e-05	-1.64836
GRMZM2G010762	648	3:197406941-197407704	-	7	6.74606	583	577.693	0.875742	75.3057	up	0	6.25662
GRMZM2G010765	2236	2:77778387-77783030	-	62	59.7508	246	243.761	2.02998	7.55796	up	5.79119e-07	1.99804
GRMZM2G010855	1191	1:39139996-39141436	-	235	226.475	639	632.192	15.0696	43.6354	up	0.000170242	1.46029
GRMZM2G010871	3180	1:239615554-239619175	-	2287	2203.78	957	947.385	73.5398	32.0645	down	0.00432969	-1.23406
GRMZM2G010909	789	1:46737303-46738091	-	22	21.2019	167	165.48	2.07342	16.2337	up	8.10795e-11	2.8717
GRMZM2G010936	453	3:197420426-197420878	-	40	38.5489	4	3.96359	9.1458	0.947548	down	5.6858e-05	-3.15238
GRMZM2G010991	393	2:216610855-216612039	+	1510	1454.26	342	337.896	462.903	108.659	down	3.28471e-10	-2.12162
GRMZM2G011055	1910	3:222820540-222822747	+	16	15.4196	62	61.4357	0.568204	2.30892	up	0.00240696	1.90604
GRMZM2G011071	963	9:138707444-138709717	+	55	53.0048	162	159.535	4.07427	16.0019	up	0.000926914	1.5415
GRMZM2G011078	942	1:246407029-246409907	-	63	59.7508	163	161.516	4.60961	12.657	up	0.00361657	1.40863
GRMZM2G011129	1168	7:46478504-46482006	+	903	870.241	240	237.815	59.8719	17.2178	down	7.52022e-08	-1.88684
GRMZM2G011213	1274	8:14068486-14071316	-	1448	1395.47	216	214.034	99.4177	15.4131	down	4.44089e-16	-2.7134
GRMZM2G011240	1023	1:56761571-56764352	-	62	58.7872	191	189.262	4.07918	13.1618	up	0.0001324	1.66204
GRMZM2G011479	1216	3:170535711-170538815	+	166	159.978	64	62.4266	10.5671	4.13571	down	0.00609881	-1.355
GRMZM2G011523	692	3:23904336-24096022	-	2666	2568.35	6829	6766.45	1136.55	2499.51	up	0.000774612	1.37982
GRMZM2G011598	1122	1:53633955-53635801	-	29	27.948	88	87.199	1.72704	5.39912	up	0.00401852	1.61851
GRMZM2G011784	1655	2:169059768-169093894	-	70	67.4606	1	0.990898	2.83611	0.0385784	down	1.33293e-12	-5.53614
GRMZM2G011998	2757	5:65123089-65125845	-	141	135.417	40	39.1391	2.98073	0.862117	down	0.000135331	-1.77021
GRMZM2G012021	2191	6:139976050-139980340	+	120	115.647	292	288.352	4.20176	10.2947	up	0.00391243	1.29617
GRMZM2G012071	1551	1:246539685-246541235	+	230	221.615	84	83.158	9.28937	3.49038	down	0.0015074	-1.41406
GRMZM2G012224	1173	1:290521888-290523637	+	971	935.775	373	369.605	55.5577	21.6613	down	0.000645984	-1.35512
GRMZM2G012404	1491	2:42356960-42358450	+	121	116.118	41	39.8647	5.09659	1.75217	down	0.00221204	-1.55393
GRMZM2G012434	1995	1:106843505-106847022	+	704	678.461	1770	1752.9	24.5603	63.7527	up	0.000706896	1.35041
GRMZM2G012455	483	9:132219348-132219830	+	536	516.555	46	45.5813	108.712	9.65774	down	0	-3.49372
GRMZM2G012566-3	498	1:38549739-38550554	-	131	126.248	367	363.66	25.1493	72.9069	up	0.000202206	1.49834
GRMZM2G012685	2877	6:106978300-106981278	+	4	3.85489	38	37.6541	0.081024	0.791961	up	0.000114702	3.08711
GRMZM2G012966-3	2268	8:138887022-138889626	+	0	0	90	89.1808	0	2.8881	up	1.33227e-15	5.92103
GRMZM2G013201	802	3:1611232-1614090	-	378	364.287	1043	1033.51	40.4755	115.117	up	8.68691e-05	1.48375
GRMZM2G013324	2798	5:179010303-179015556	+	3942	3798.03	1267	1254.48	93.5659	30.6873	down	8.47944e-06	-1.61488
GRMZM2G013448	1434	8:138860976-138862715	+	252	242.858	940	930.453	12.5976	48.4285	up	4.15321e-08	1.91844
GRMZM2G013461	859	8:3347739-3350228	+	1440	1387.76	3322	3290.77	139.745	332.632	up	0.00576402	1.22791
GRMZM2G013581	1235	6:34825148-34826626	+	0	0	34	32.6996	0	1.85969	up	4.3386e-06	4.4871
GRMZM2G013761	1389	4:21698480-21703339	+	28	26.5676	3	2.53462	1.8207	0.127442	down	0.00235459	-2.99273
GRMZM2G014069	2533	4:51471743-51477286	-	3371	3248.71	1210	1198.99	141.825	60.9484	down	0.000143971	-1.45511
GRMZM2G014119	683	6:95841224-95843396	-	863	831.692	266	263.578	152.657	48.4767	down	3.9974e-06	-1.67151
GRMZM2G014409	849	4:211650073-211650921	+	1	0.963722	24	23.7816	0.085294	2.11073	up	0.000378313	4.03562
GRMZM2G014729	1869	7:166856399-166860821	-	93	89.6262	225	222.952	4.371	11.4723	up	0.00654157	1.2873
GRMZM2G014770	1599	3:201255870-201259206	-	8	7.70978	45	44.5904	0.347903	1.99843	up	0.000808368	2.40693
GRMZM2G015021	1191	4:175336604-175338808	-	1	0.963722	19	18.8271	0.055333	1.08295	up	0.00536607	3.70621
GRMZM2G015033	1130	5:107135023-107146037	+	644	620.637	230	226.916	43.7446	16.8536	down	0.000148303	-1.4672
GRMZM2G015143	3439	1:117702151-117715139	-	67	64.5694	169	166.471	2.27779	5.04845	up	0.0068989	1.33774
GRMZM2G015285	1252	2:228121670-228123143	+	71	68.1273	19	18.4527	4.15469	1.27319	down	0.00184959	-1.85084
GRMZM2G015314	864	6:27029412-27030581	-	1	0.963722	38	37.6541	0.083315	3.26425	up	4.22976e-07	4.68783
GRMZM2G015333	576	5:163860616-163861191	+	0	0	21	20.8089	0	3.25988	up	0.00183051	3.84712
GRMZM2G015395	2777	2:195109889-195114046	-	7	6.74606	53	52.5176	0.183851	1.2954	up	2.04097e-05	2.82176
GRMZM2G015432	2614	6:121718409-121723340	-	260	249.604	905	895.772	14.8855	42.7382	up	2.66935e-07	1.82229
GRMZM2G015648	2031	9:149425942-149430307	+	5	4.81861	40	39.6359	0.148523	1.2229	up	0.000194409	2.86925
GRMZM2G015666	1002	2:187816653-187818056	+	4	3.85489	109	108.008	0.274645	7.71267	up	8.43769e-15	4.59526
GRMZM2G015692	2792	8:76522705-76529922	-	14	13.4921	67	65.3993	0.908231	2.414	up	0.000234671	2.18225
GRMZM2G015739	570	7:2618060-2620075	+	21	20.2382	74	73.3264	3.20838	11.6836	up	0.00248593	1.77708
GRMZM2G015767	2242	1:112726810-112734561	-	9	7.70979	171	168.453	0.250022	5.23155	up	0	4.30443
GRMZM2G015793	1470	6:3314726-3316195	+	3	2.89117	38	37.6541	0.129025	1.6828	up	2.54323e-05	3.45192
GRMZM2G015976	882	4:21669618-21672649	-	53	51.0773	287	284.388	4.2961	23.9842	up	3.72438e-10	2.42641
GRMZM2G015989	2389	4:240743452-240747992	-	9670	9319.21	3238	3208.52	318.81	114.265	down	4.03438e-05	-1.55539
GRMZM2G016232	512	3:13952103-13953146	-	1623	1563.16	311	307.179	868.223	174.937	down	1.44429e-12	-2.3597
GRMZM2G016281	842	1:64603682-64605752	+	158	152.268	53	52.5176	13.6274	4.71359	down	0.00103766	-1.5379
GRMZM2G016480	2296	1:55080222-55085641	+	37	35.6577	288	284.388	0.981111	7.68392	up	8.54872e-14	2.95112
GRMZM2G016802	3284	8:160531034-160535204	+	115	110.828	509	503.376	2.09555	9.72132	up	1.92275e-09	2.16078
GRMZM2G016890	1936	10:34232728-34237674	+	376	362.36	55	54.4994	24.3666	2.9031	down	3.11751e-13	-2.7288
GRMZM2G016923	2478	4:224234423-224238882	-	12	11.5647	47	46.5722	0.285973	1.15255	up	0.00983772	1.91128
GRMZM2G016928	554	2:73288569-73293299	+	1737	1673.02	493	487.522	413.361	126.639	down	2.55154e-07	-1.79463
GRMZM2G017087	1082	1:271341181-271348525	-	1	0.963722	68	67.3811	0.066122	4.36551	up	2.22455e-12	5.51918
GRMZM2G017197	2658	2:14534165-14536822	+	1	0.665525	56	54.9259	0.015628	1.29071	up	3.07617e-10	5.21553
GRMZM2G017237	2679	1:240379299-240383891	+	321	308.391	104	103.053	7.07346	2.36221	down	8.13769e-05	-1.58374
GRMZM2G017388	1911	1:238565294-238567204	-	1	0.963722	46	45.5813	0.031809	1.50608	up	1.24735e-08	4.96024
GRMZM2G017522	1535	8:130684963-130687088	-	71	68.4243	242	239.797	3.14927	11.5165	up	1.38201e-05	1.77409
GRMZM2G017606	891	4:216001789-216002810	-	2	1.92744	45	44.5904	0.159951	3.71021	up	2.12646e-07	4.18243
GRMZM2G017670	546	1:66770007-66770679	+	2	1.92744	202	200.161	0.327876	34.2352	up	0	6.32943
GRMZM2G017671	2780	6:47529913-47533629	-	1327	1278.86	567	561.839	39.0559	17.1901	down	0.00586437	-1.20297
GRMZM2G017804	1284	4:11823962-11828247	+	787	757.486	338	334.923	39.8391	17.5826	down	0.00664406	-1.19415
GRMZM2G017821	1743	8:77588507-77590249	+	0	0	85	83.7491	0	3.07228	up	9.10383e-15	5.82206
GRMZM2G017882	645	5:85864160-85865051	-	1	0.963722	21	20.8089	0.125984	2.73166	up	0.00183051	3.84712
GRMZM2G017991	624	5:170023516-170024139	-	1434	1381.98	554	548.957	189.991	75.8021	down	0.000687781	-1.34841
GRMZM2G018193	318	4:5590233-5590550	+	0	0	28	27.7451	0	15.691	up	4.95539e-05	4.25385
GRMZM2G018197	1373	2:233433773-233435938	-	3850	3709.37	1556	1540.85	206.856	86.3667	down	0.00252412	-1.28461
GRMZM2G018238	1623	8:101438463-101440085	-	69	66.4969	169	167.462	2.64455	6.66836	up	0.00963143	1.30292
GRMZM2G018314	3171	10:134647347-134652537	+	6	5.78233	49	48.554	0.11517	0.957297	up	2.48712e-05	2.91681
GRMZM2G018375	1155	8:138143284-138144438	-	139	133.957	2110	2090.8	8.83457	137.799	up	0	3.94179
GRMZM2G018398	1620	4:176036940-176039612	+	1696	1634.48	727	720.383	71.0187	32.5868	down	0.00662871	-1.19798
GRMZM2G018485	1215	10:134600410-134601624	-	27	26.0205	3	2.97269	1.45804	0.166872	down	0.00235459	-2.99273
GRMZM2G018589	1241	3:170365277-170370644	-	88	84.8076	254	251.688	4.63157	13.769	up	0.000239054	1.54533
GRMZM2G018770	867	4:228643508-228646235	+	4064	3916.41	1344	1330.97	383.78	137.91	down	1.83348e-05	-1.57421
GRMZM2G018793	1074	3:93184121-93185611	-	20	18.9467	165	162.635	1.63305	14.4677	up	1.12729e-11	3.05216
GRMZM2G019029	2436	9:120787623-120790220	-	0	0	20	19.818	0	0.499741	up	0.00312691	3.77838
GRMZM2G019090	1051	3:136264499-136323790	+	41	39.5127	245	241.779	3.72689	23.2684	up	1.46217e-10	2.56549
GRMZM2G019177	4045	4:169006715-169014054	+	101	97.336	312	308.169	3.77847	13.8949	up	4.31111e-05	1.63474
GRMZM2G019317	2556	5:204589971-204593979	-	65	62.642	175	172.416	1.71858	4.92284	up	0.00235352	1.43328
GRMZM2G019325	711	10:142067932-142070612	+	3433	3308.46	1399	1386.27	568.979	243.524	down	0.00292647	-1.27145
GRMZM2G019413	1635	8:170160333-170162123	+	14	13.4921	194	192.234	0.532034	7.58992	up	3.33067e-16	3.72325
GRMZM2G019562	3098	1:74407510-74417228	+	97	93.085	283	279.452	2.71008	7.96248	up	0.000167665	1.55262
GRMZM2G019619	1397	8:99158776-99162310	-	58	55.8959	171	169.444	2.92487	8.93097	up	0.000518113	1.57669
GRMZM2G019866-2	420	5:812748-813367	+	3	2.89117	31	30.7178	1.06374	8.55024	up	0.000505417	3.16236
GRMZM2G019956	1931	5:18130492-18133894	-	2	1.92744	40	38.645	0.129874	1.40975	up	2.69772e-06	3.97839
GRMZM2G020104	2880	7:920610-924400	-	100	96.3722	249	246.734	2.02331	5.18358	up	0.0035158	1.32695
GRMZM2G020156	2270	7:75897945-75903263	-	32	29.8754	110	108.999	0.947789	3.56191	up	0.000238425	1.82779
GRMZM2G020254	1027	10:65416247-65418103	+	30	27.9479	1	0.990898	3.1921	0.143184	down	3.83533e-05	-4.27028
GRMZM2G020423	630	3:132018845-132019591	+	1	0.963722	340	336.905	0.191975	45.8417	up	0	7.82
GRMZM2G020429	1172	1:193604461-193607873	+	28	26.9842	142	140.708	1.58015	8.25504	up	1.92379e-07	2.34718
GRMZM2G020588	513	9:38520210-38528911	-	43	41.0767	9	8.81228	7.76753	1.67651	down	0.00384373	-2.17895
GRMZM2G020761	1739	9:127304335-127308662	-	30	27.948	96	95.1262	1.099	3.67874	up	0.000955135	1.74337
GRMZM2G020864	1569	4:185099690-185101258	-	38	36.2413	1	0.142001	1.49889	0.00588072	down	4.83739e-07	-4.6665
GRMZM2G020943	1527	6:116330642-116334278	+	2394	2307.15	979	970.089	100.136	41.4647	down	0.00273042	-1.26599
GRMZM2G021149	792	7:7954323-7955114	+	148	142.498	26	24.953	13.8627	2.43508	down	2.14361e-08	-2.50993
GRMZM2G021331	1662	8:65969714-65972820	+	7892	7605.1	2761	2735.57	294.287	105.986	down	0.00011373	-1.49223
GRMZM2G021406	711	6:161833478-161835682	+	2	1.92744	29	28.736	0.218278	3.26609	up	0.000242446	3.55717
GRMZM2G021470	675	6:164567203-164567877	+	1	0.005301	50	48.9203	0.000648	5.99932	up	3.52705e-09	5.05045
GRMZM2G021614	740	8:8472253-8474656	+	7	5.78234	730	723.355	0.762682	94.7773	up	0	6.78847
GRMZM2G021706	1086	10:14642887-14764734	+	6	4.82694	140	137.735	0.339954	10.9133	up	0	4.64331
GRMZM2G021816	1047	1:197855140-197857946	-	845	814.346	270	267.542	54.8718	18.0663	down	9.8669e-06	-1.62008
GRMZM2G021822	1935	10:143173890-143176714	+	94	90.5899	28	27.7451	2.9483	0.903921	down	0.00162661	-1.70008
GRMZM2G021846	2322	6:124531663-124550676	+	130	124.32	312	309.16	3.30212	8.21859	up	0.00382619	1.28983
GRMZM2G022090	468	3:218777323-218779165	-	252	242.858	71	70.3538	54.17	15.8051	down	1.03031e-05	-1.78522
GRMZM2G022413	558	2:36927422-36929465	+	52	50.1136	216	214.034	8.22444	35.3114	up	5.39305e-07	2.04835
GRMZM2G022558	1548	9:86863587-86865134	+	122	116.684	14	13.0098	4.90204	0.547294	down	5.73079e-10	-3.03621
GRMZM2G022619	837	6:164682311-164684427	+	2135	2057.55	862	854.154	340.082	151.834	down	0.00199526	-1.28408
GRMZM2G022820	1341	6:44008177-44098049	-	1854	1786.74	796	788.755	91.0303	39.3036	down	0.00697234	-1.19625
GRMZM2G022837	2443	7:97622857-97627211	+	54	51.0772	12	11.8908	1.28291	0.298901	down	0.00179624	-2.0878
GRMZM2G022931	750	3:210507429-210508178	+	724	697.735	258	255.652	73.2307	26.9221	down	0.000144342	-1.46262
GRMZM2G023214	2379	3:168900441-168911650	+	40	38.5489	3	1.98179	1.06166	0.0563181	down	1.94784e-06	-4.00204
GRMZM2G023279	1968	3:182483881-182488718	+	121	115.647	293	289.342	4.23308	10.3648	up	0.0036708	1.30115
GRMZM2G023289	2397	1:267887346-267894145	+	10433	10053.5	3971	3933.86	300.128	116.322	down	0.00111585	-1.37092
GRMZM2G023346	2257	7:161347097-161349617	+	17	16.3833	84	83.2354	0.488384	2.38305	up	2.41466e-05	2.25616
GRMZM2G023520	636	8:86746678-86747313	+	190	182.703	39	37.6572	24.3975	5.05015	down	6.20138e-08	-2.27023
GRMZM2G023715	3090	1:54275889-54280770	-	17	16.3824	61	60.4448	0.33452	1.21481	up	0.00544702	1.79776
GRMZM2G023748	951	3:176678525-176681507	-	2413	2324.5	720	713.447	252.212	82.2475	down	1.03538e-06	-1.71986
GRMZM2G023847	537	1:182095463-182096100	-	0	0	40	39.6359	0	6.97121	up	1.71421e-07	4.76091
GRMZM2G023986	2043	4:239143889-239146123	-	0	0	24	23.7816	0	0.772454	up	0.000378313	4.03562
GRMZM2G024099	1296	1:18188838-18190133	+	93	89.6262	978	969.098	4.645	50.3081	up	0	3.40579
GRMZM2G024131	1680	1:262885479-262891683	+	8931	8607	1918	1899.55	331.851	73.3396	down	3.9613e-11	-2.19671
GRMZM2G024354	880	7:8520267-8522456	-	6103	5880.63	2287	2266.18	672.233	261.499	down	0.000559646	-1.39241
GRMZM2G024476	1605	8:172364590-172368443	+	15	14.4558	63	62.4266	0.582361	2.51813	up	0.00100403	2.01928
GRMZM2G024563	813	4:23625369-23640490	+	811	781.579	350	346.814	110.589	50.579	down	0.00713314	-1.18839
GRMZM2G024647-2	2891	4:128262898-128297049	-	3462	3336.23	1282	1269.84	313.532	115.044	down	0.000310431	-1.4107
GRMZM2G024668	2453	1:184242195-184246817	-	22561	21742.1	5772	5718.76	776.043	205.402	down	2.3309e-08	-1.94395
GRMZM2G024708	1973	2:207698108-207700231	-	12	11.5647	60	58.4629	0.688838	2.08596	up	0.000344393	2.23628
GRMZM2G024834	1992	4:215809801-215815787	+	5	3.85489	34	33.6905	0.144466	1.26412	up	0.000576737	2.92882
GRMZM2G024958-3	921	1:270428019-270429069	-	1	0.963722	54	53.5085	0.076566	4.26194	up	4.58381e-10	5.1893
GRMZM2G025154	1711	4:13162880-13166669	+	623	599.435	173	170.435	25.554	7.53629	down	4.35086e-07	-1.82528
GRMZM2G025190	717	1:81441207-81442042	+	267	257.314	51	50.5358	28.7901	5.67458	down	2.11665e-09	-2.3449
GRMZM2G025222	651	3:69964989-69966417	-	0	0	24	23.7816	0	3.07853	up	0.000378313	4.03562
GRMZM2G025227	1334	5:1457639-1491397	+	8820	8499.07	3060	3032.15	658.318	241.852	down	9.84021e-05	-1.50389
GRMZM2G025592	3327	10:142188031-142195318	-	2228	2146.21	447	442.932	38.7471	8.00191	down	4.68481e-12	-2.29299
GRMZM2G025611	2571	6:36133612-36154401	+	1	0.963722	31	30.7178	0.022889	0.730135	up	1.13395e-05	4.39827
GRMZM2G025685	564	7:169174377-169176855	+	0	0	24	23.7815	0	6.16121	up	0.000378313	4.03562
GRMZM2G025763	162	7:18943915-18944076	-	2155	2076.82	6803	6741.08	362034	870953	up	3.20879e-06	1.68112
GRMZM2G025793	618	1:275866882-275867604	-	0	0	91	90.1717	0	12.6386	up	9.99201e-16	5.93688
GRMZM2G025832	1548	5:180038383-180040110	-	94	90.5899	31	30.7178	3.80579	1.29223	down	0.00549371	-1.55566
GRMZM2G025854	2687	3:218264687-218273027	+	363	349.832	986	976.034	9.23939	27.1898	up	0.000125207	1.46244
GRMZM2G025855	963	1:222547470-222550786	-	491	473.188	155	153.589	35.4761	11.5426	down	1.55497e-05	-1.63612
GRMZM2G025857	1094	1:275835283-275836493	-	12	11.5647	4447	4406.52	0.807344	307.282	up	0	8.44737
GRMZM2G025959	996	6:31648578-31649901	+	352	338.334	7424	7355.53	40.2214	945.904	up	0	4.42031
GRMZM2G026182	1641	3:41139121-41167999	-	443	426.929	175	173.407	16.7641	6.81769	down	0.00196874	-1.31
GRMZM2G026216	495	5:30771168-30772441	+	2439	2350.02	860	852.083	474.494	173.943	down	8.57282e-05	-1.47944
GRMZM2G026346	1451	1:255833624-255835629	-	1094	1054.31	164	162.507	57.2422	8.82173	down	1.11022e-15	-2.70792
GRMZM2G026470	1153	8:100867684-100869564	+	192	185.035	458	453.831	14.6056	37.5254	up	0.003333	1.26794
GRMZM2G026523	1794	6:146816479-146820999	-	297	285.262	676	669.847	13.3109	35.6202	up	0.00573999	1.20948
GRMZM2G026532	1485	2:203521880-203523502	+	13	12.5284	59	58.463	0.552492	2.5818	up	0.000725827	2.12504
GRMZM2G026649	983	3:179061667-179066313	+	451	434.639	189	186.289	52.2591	22.7917	down	0.00519264	-1.23308
GRMZM2G026703	1353	1:287063289-287064952	-	214	206.237	75442	74755.2	10.152	3685.62	up	0	8.47578
GRMZM2G026930	1074	3:216305034-216306463	-	573	552.213	135	132.781	38.8289	9.34365	down	6.58785e-09	-2.06908
GRMZM2G026956	916	5:192151119-192152844	+	1859	1790.6	489	484.549	161.079	43.6896	down	2.93892e-08	-1.90095
GRMZM2G026980	1386	5:53906501-53908023	+	81	77.0978	505	500.404	4.16701	26.7079	up	1.59206e-13	2.65858
GRMZM2G027007	3191	3:2741484-2745256	+	258	248.64	59	58.463	4.67418	1.0997	down	1.29301e-07	-2.08542
GRMZM2G027627	1536	9:1443684-1447861	+	239	229.366	1000	990.898	11.3938	48.87	up	1.33026e-09	2.08766
GRMZM2G027663	3544	1:256566058-256573117	-	983	947.339	305	301.234	33.2712	10.4419	down	3.91326e-06	-1.66604
GRMZM2G027728	604	8:2349993-2352968	+	1134	1092.86	462	457.795	243.77	106.144	down	0.00219006	-1.27128
GRMZM2G027867	2585	3:228543995-228551689	+	423	406.69	154	151.607	19.3434	7.48053	down	0.000383987	-1.4353
GRMZM2G027960	1185	8:98766231-98768545	-	11	10.6009	49	48.554	0.612434	2.81023	up	0.00278399	2.09133
GRMZM2G028041	1056	7:3665021-3670490	+	6	5.78233	84	83.2354	0.385441	5.56017	up	3.20089e-10	3.68841
GRMZM2G028104	1308	10:86984617-86986332	+	33	31.8028	107	106.026	1.63009	5.4434	up	0.000794861	1.70949
GRMZM2G028129	1539	7:15004614-15006233	-	91	87.6987	674	667.865	3.73341	28.486	up	2.22045e-16	2.90023
GRMZM2G028216	486	4:180580445-180581591	-	335	321.883	87	85.2172	68.4478	17.8531	down	5.45324e-07	-1.91586
GRMZM2G028218	1758	5:4682083-4688090	-	1702	1640.19	519	513.797	104.309	43.5636	down	1.87139e-06	-1.6911
GRMZM2G028258	2791	2:45987009-45991029	+	33	31.7458	296	292.973	0.777941	7.34418	up	2.33147e-15	3.15857
GRMZM2G028366	3342	5:155030131-155038514	-	1548	1491.84	386	381.495	26.6898	6.82908	down	6.25072e-09	-1.98153
GRMZM2G028379	1026	1:261408660-261490451	+	3680	3545.54	1411	1397.17	953.56	278.543	down	0.000741851	-1.35984
GRMZM2G028386	1080	1:201957187-201958266	+	4	3.85489	81	80.2627	0.249811	5.21211	up	2.81858e-11	4.16918
GRMZM2G028568	3428	3:206942751-206959103	+	72	69.3205	198	195.999	1.45532	3.93296	up	0.00124088	1.46195
GRMZM2G028887	1831	7:151410288-151491630	-	1080	1039.86	450	445.904	42.1909	18.1611	down	0.00353874	-1.23786
GRMZM2G028955	453	5:937926-938378	+	1719	1656.64	232	229.888	393.041	54.9578	down	0	-2.86352
GRMZM2G029082	3383	7:151404530-151410004	+	103	99.2635	259	255.652	2.01897	4.97526	up	0.00301882	1.33475
GRMZM2G029243	2847	8:3484530-3488466	-	13	11.5647	394	390.413	0.295507	11.5506	up	0	4.95447
GRMZM2G029518	774	1:235863165-235863938	-	1	0.963722	169	167.462	0.096786	16.8722	up	0	6.81784
GRMZM2G029543	1462	1:46134898-46138801	-	1941	1870.59	667	659.938	100.826	35.5803	down	4.11306e-05	-1.51989
GRMZM2G029559	1637	5:155243309-155246853	-	3482	3354.8	1208	1196.47	138.117	50.3219	down	6.20582e-05	-1.50383
GRMZM2G029573	2563	4:160458148-160465564	+	3149	3034.76	1052	1042.42	114.067	40.0436	down	2.27506e-05	-1.55783
GRMZM2G029587	1158	7:6126371-6127986	+	131	126.248	423	419.15	8.07445	27.1967	up	7.38538e-06	1.70453
GRMZM2G029641	1560	10:107810627-107818568	+	123	117.575	316	313.124	4.89562	13.0545	up	0.00107762	1.39111
GRMZM2G029756	1731	8:113711999-113716241	-	11	10.6009	54	53.5085	0.391514	1.97851	up	0.000651224	2.23017
GRMZM2G029824	1397	1:3708121-3710554	-	19	18.3103	123	121.403	1.52249	9.09233	up	2.81212e-08	2.63563
GRMZM2G029979	4168	5:122639089-122653992	+	751	722.876	321	317.851	10.7885	4.64	down	0.00612664	-1.20101
GRMZM2G030016	1047	1:46126421-46129227	+	9350	9010.78	3553	3520.34	924.752	357.648	down	0.00100577	-1.37291
GRMZM2G030123	1940	6:132882705-132889993	-	95	91.5536	658	651.02	3.97521	26.4495	up	1.88738e-15	2.80149
GRMZM2G030228	666	4:232510496-232512555	+	341	328.629	124	122.871	40.9495	15.3718	down	0.000550464	-1.43307
GRMZM2G030240	813	4:155735075-155736112	+	67	64.5694	15	14.8635	6.06007	1.39918	down	0.000427131	-2.09662
GRMZM2G030403	846	10:89111572-89112774	-	2	1.92745	93	92.1535	0.199295	8.94816	up	9.10383e-15	5.22164
GRMZM2G030465	621	5:214412155-214412975	+	4	3.85489	40	38.645	0.590993	5.48419	up	7.69962e-05	3.12411
GRMZM2G030494	925	1:196339054-196340852	-	136	131.066	45	43.5994	16.8564	5.41549	down	0.000990099	-1.59139
GRMZM2G030571	1527	1:56674226-56676605	+	3	1.92744	71	69.3628	0.09034	3.31532	up	1.60596e-11	4.81426
GRMZM2G030673	1759	8:117896592-117901183	-	53	51.0773	177	174.398	1.98836	6.34205	up	8.57742e-05	1.72437
GRMZM2G030731	438	7:165243850-165244287	-	3078	2966.34	1222	1210.88	751.619	309.318	down	0.00153284	-1.30978
GRMZM2G030790	630	3:131609903-131610651	-	0	0	79	78.2809	0	10.6515	up	4.78506e-14	5.73405
GRMZM2G030831	1563	4:34080895-34082457	+	31	29.8754	167	165.48	1.24111	6.88365	up	1.91137e-08	2.43241
GRMZM2G030862	1748	4:22141180-22146599	-	6	5.78234	87	85.2173	0.339135	3.37771	up	1.78195e-10	3.72216
GRMZM2G030882	2002	9:153187372-153189818	-	164	158.05	13	12.8816	4.95364	0.404642	down	2.68674e-14	-3.58033
GRMZM2G030915	999	9:148077920-148089477	-	682	656.514	262	259.615	56.5451	26.5344	down	0.000773979	-1.35302
GRMZM2G031200	960	6:164497583-164498827	+	5	3.85489	76	74.3173	0.291121	5.61078	up	1.8909e-10	4.05884
GRMZM2G031204	475	8:162534842-162538738	+	282	271.77	109	108.008	60.221	24.1646	down	0.00267188	-1.33261
GRMZM2G031572	2336	1:224235941-224244496	-	2748	2647.35	8301	8224.45	79.1627	247.005	up	1.22007e-05	1.61761
GRMZM2G031724	1806	8:173848141-173850518	-	57	54.9322	16	15.8544	1.93307	0.563864	down	0.00995509	-1.76729
GRMZM2G031733	339	6:85722289-85722627	+	540	519.707	104	103.053	238.87	48.0704	down	5.63904e-11	-2.33375
GRMZM2G031882	1551	3:210583105-210586999	+	2	1.92745	24	23.7816	0.080885	1.0007	up	0.00261385	3.28917
GRMZM2G031904	261	2:13824616-13824876	-	0	0	57	56.4435	0	75.1988	up	1.39778e-10	5.26661
GRMZM2G031938	1795	1:245272931-245492124	-	998	961.794	53	51.5268	34.1957	2.17849	down	0	-4.21387
GRMZM2G032028	471	6:103867419-103867889	-	6	5.01506	73	71.8187	1.10539	15.942	up	1.21956e-08	3.46742
GRMZM2G032047	710	1:46125021-46126029	-	116	111.792	390	386.45	15.4273	52.6209	up	3.41183e-06	1.76723
GRMZM2G032145	1823	7:6350443-6574700	+	741	713.526	4456	4414.66	28.9292	189.188	up	1.44329e-15	2.61029
GRMZM2G032218	4642	2:13856361-13864237	-	51	49.1499	134	132.78	1.01329	3.66138	up	0.00764732	1.38578
GRMZM2G032222	2287	1:223681336-223688311	-	725	697.735	1967	1949.1	20.736	58.4621	up	0.000112342	1.46423
GRMZM2G032315	912	6:4593894-4595601	+	9764	9409.33	3655	3621.56	1120.7	424.546	down	0.000716137	-1.39461
GRMZM2G032419	1021	4:201751991-201788597	+	580	558.749	246	243.761	68.4893	31.6918	down	0.00583724	-1.21161
GRMZM2G032547	3389	10:105295588-105300497	-	5	3.85489	51	50.5358	0.067944	0.948242	up	7.6494e-07	3.50688
GRMZM2G032564	743	10:79271327-79273929	-	2218	2137.21	590	584.267	568.195	155.693	down	3.73666e-08	-1.88619
GRMZM2G032619	2004	4:184157611-184161539	-	34	32.7665	250	246.733	1.07834	7.7277	up	1.28919e-12	2.86888
GRMZM2G032628	6192	5:168449366-168469202	-	61110	58892.1	16069	15921.7	1912.47	517.355	down	1.11898e-07	-1.90437
GRMZM2G032711	1625	7:175560164-175566304	-	451	434.54	145	143.68	25.9878	6.45741	down	2.76207e-05	-1.60892
GRMZM2G032766	1197	7:54363714-54364910	-	616	593.653	162	160.525	33.8762	9.17694	down	1.23869e-07	-1.89747
GRMZM2G032807	504	7:75137409-75138109	+	12	11.5647	131	129.808	2.25553	25.4758	up	7.1041e-12	3.36946
GRMZM2G033093	1966	2:41732865-41736533	-	6	4.95166	34	32.7157	0.158298	1.04694	up	0.00285931	2.59544
GRMZM2G033236	378	4:198779069-198779760	-	13	12.5284	224	221.961	4.39861	78.8225	up	0	4.028
GRMZM2G033247	471	2:61306581-61307051	+	26	25.0568	1	0.990898	5.52285	0.219955	down	0.000106625	-4.16521
GRMZM2G033515	2606	3:213298423-213303711	+	218	209.128	698	690.656	7.0101	16.6427	up	3.34699e-06	1.69873
GRMZM2G033526	2015	1:97673550-97678597	+	1849	1780.96	5219	5170.51	66.1172	194.231	up	5.83181e-05	1.52018
GRMZM2G033544	2980	4:1980338-1987464	+	0	0	202	199.171	0	4.11079	up	0	7.0687
GRMZM2G033570	1944	1:52564671-52566614	-	9	8.54976	123	121.671	0.276807	3.9433	up	1.06581e-12	3.675
GRMZM2G033641	1863	6:148590975-148593306	+	1394	1343.43	320	317.087	45.6357	10.783	down	6.37625e-10	-2.09504
GRMZM2G033952	1010	4:198078720-198082483	-	237	228.403	1351	1338.7	18.8267	111.737	up	4.77396e-14	2.52794
GRMZM2G033962	2940	2:218734581-218772303	+	56	53.8432	186	183.769	1.13759	3.81668	up	5.66647e-05	1.74256
GRMZM2G034013	267	2:195060360-195060626	-	60	57.8233	17	16.8453	65.0919	19.6621	down	0.00824661	-1.75835
GRMZM2G034019	1698	8:118784749-118786446	-	1	0.018721	99	97.6523	0.000707	3.69132	up	2.22045e-16	6.04324
GRMZM2G034152	1503	10:62249748-62253468	-	1	0.963722	18	17.8362	0.140801	1.72344	up	0.00924569	3.63023
GRMZM2G034155	3480	10:98363418-98366977	-	1	0.963722	75	74.3173	0.016512	1.27403	up	1.86962e-13	5.65957
GRMZM2G034157	495	8:21615237-21615731	+	1134	1091.97	249	246.663	219.877	49.9892	down	2.20219e-10	-2.15947
GRMZM2G034471	1686	2:195036169-195037989	-	37	35.6577	288	285.379	1.35726	10.8758	up	7.60503e-14	2.95617
GRMZM2G034534	1314	3:18076942-18078400	+	45	43.3675	208	206.107	2.21069	10.5236	up	7.8885e-08	2.20465
GRMZM2G034598	2808	6:34438565-34456170	+	4645	4476.17	1418	1404.32	254.328	57.5951	down	2.15952e-06	-1.68894
GRMZM2G034611	2562	8:8918286-9263732	-	13	11.5647	65	64.4082	0.524079	2.50815	up	6.55486e-05	2.3749
GRMZM2G034697	507	4:136957646-136960503	+	162	156.123	51	50.5358	134.805	9.81469	down	0.000349252	-1.63
GRMZM2G034727	390	10:39915997-39916386	-	1	0.963722	49	48.554	0.312092	15.888	up	3.52705e-09	5.05045
GRMZM2G034794	698	2:199886731-199888403	+	3022	2911.4	1282	1270.33	395.536	175.1	down	0.00663341	-1.21305
GRMZM2G034840	2811	2:3339438-3344173	+	8	7.70978	82	81.2536	0.166267	1.75318	up	8.9969e-09	3.26555
GRMZM2G034876	1262	5:200292124-200295558	-	11	9.63721	208	206.107	0.529139	11.1147	up	0	4.29062
GRMZM2G034985	2354	3:224673613-224677626	+	2272	2188.62	902	892.799	87.1561	35.9004	down	0.00135553	-1.31039
GRMZM2G035017	993	1:296875395-296877675	-	10045	9680.27	4020	3982.92	796.871	326.226	down	0.00356852	-1.29852
GRMZM2G035023	1464	6:3428586-3430049	-	3	2.89117	27	26.7542	0.129646	1.20144	up	0.00294837	2.96639
GRMZM2G035222	1251	3:205006064-205007314	+	74	71.3155	225	222.952	3.85694	12.0787	up	0.000153493	1.60733
GRMZM2G035268	2236	4:84106104-84111599	-	164	157.087	474	468.695	5.18198	15.5782	up	6.36276e-05	1.54951
GRMZM2G035282	1917	10:100251083-100253104	-	14	13.4921	79	78.2809	0.6185	3.50607	up	8.4753e-06	2.43988
GRMZM2G035503	2343	5:208090410-208094364	-	52	50.1136	478	473.649	1.31792	12.4668	up	0	3.1871
GRMZM2G035557	474	1:71794953-71795426	-	17	16.3833	79	78.2809	3.56888	17.1719	up	7.74263e-05	2.16816
GRMZM2G035625	1578	3:154591090-154593534	+	6	5.78233	46	45.5813	0.237567	1.87516	up	7.15799e-05	2.8266
GRMZM2G035749	1662	9:114176853-114179315	+	12	10.6009	46	45.5813	0.41022	1.76599	up	0.00665684	2.00112
GRMZM2G035755	1500	2:27501023-27502522	+	1	0.963722	35	34.6814	0.042002	1.51364	up	1.68876e-06	4.57077
GRMZM2G035790	1783	3:195057584-195059654	+	28	26.9842	119	117.916	0.96455	4.21573	up	1.0994e-05	2.09125
GRMZM2G035890	1590	1:286240616-286242331	-	1	0.963722	28	27.7451	0.039248	1.13141	up	4.95539e-05	4.25385
GRMZM2G036048	825	2:126763651-126764554	+	489	471.26	48	47.5631	43.356	4.3887	down	0	-3.30171
GRMZM2G036448	2553	8:170123683-170129229	+	34	32.7666	97	96.117	0.842882	3.6544	up	0.00601567	1.52486
GRMZM2G036605	6665	4:84835814-84847359	+	182	174.572	906	896.939	1.70967	9.05321	up	9.25915e-12	2.3373
GRMZM2G036908	1567	6:24608893-24611902	+	321	308.392	1425	1411.04	14.1064	63.9636	up	1.28984e-10	2.17302
GRMZM2G036980	471	8:120149766-120150236	-	38	36.6215	3	2.97269	8.07186	0.659866	down	2.86371e-05	-3.44053
GRMZM2G037140	1781	6:35895992-35898036	-	984	947.347	2381	2359.18	94.968	238.722	up	0.00172896	1.29808
GRMZM2G037226	1566	10:144462784-144470898	-	412	396.502	177	174.989	16.4352	7.263	down	0.008703	-1.19678
GRMZM2G037265	2244	1:183558082-183561556	+	85	80.9526	250	247.724	3.0384	9.84228	up	0.000138256	1.59144
GRMZM2G037284	1065	5:63709530-63711901	+	456	438.98	1175	1164.18	40.633	103.544	up	0.000377132	1.38976
GRMZM2G037343	2598	6:154971290-154974101	-	4	3.85489	143	141.698	0.090519	3.32981	up	0	4.97531
GRMZM2G037386	1497	3:11445609-11447599	+	2	1.92744	61	60.4448	0.162117	4.17749	up	4.06578e-10	4.61721
GRMZM2G037545	1530	6:156692969-156694498	-	1	0.963722	30	29.7269	0.041042	1.26771	up	1.84546e-05	4.35172
GRMZM2G037595	504	5:201690931-201691434	-	0	0	21	20.8089	0	4.08391	up	0.00183051	3.84712
GRMZM2G037910	1440	2:194113235-194115123	+	338	325.738	133	131.789	14.8935	6.03452	down	0.0024244	-1.31838
GRMZM2G038032	1008	6:162882063-162884350	+	7176	6915.67	2713	2688.31	490.005	190.917	down	0.000757668	-1.38003
GRMZM2G038108	1341	4:64775561-64778858	+	355	342.121	59	58.463	17.0208	2.91321	down	1.15542e-11	-2.54673
GRMZM2G038487	2140	8:157169382-157172700	+	504	485.716	195	192.234	16.7986	6.51356	down	0.00105282	-1.34741
GRMZM2G038536	3326	5:168861882-168867762	-	239	230.33	9853	9762.33	4.62287	207.298	up	0	5.38114
GRMZM2G038931	838	7:134283833-134285000	+	192	184.367	486	481.188	18.4653	48.2431	up	0.000906211	1.36195
GRMZM2G038964	1106	1:284010033-284012609	-	942	906.863	275	271.506	68.1242	20.5412	down	8.59322e-07	-1.75297
GRMZM2G039166	2330	3:192220378-192223321	+	360	346.714	4659	4616.07	12.7324	224.757	up	0	3.7148
GRMZM2G039186	3061	1:162407861-162421830	+	92	88.6625	303	300.242	2.4425	8.05643	up	1.11856e-05	1.73523
GRMZM2G039251	1611	2:207032409-207038495	+	1945	1873.47	719	712.455	96.3179	35.7326	down	0.000261174	-1.41084
GRMZM2G039278	1877	1:278991532-279008087	-	68	65.5331	268	265.561	2.21068	8.95459	up	4.64814e-07	1.98587
GRMZM2G039365	1501	3:171748822-171752461	-	956	921.318	2645	2620.93	64.5843	196.747	up	7.72782e-05	1.48948
GRMZM2G039443	3229	5:139978838-139982590	+	300	288.153	100	99.0898	8.61477	3.73976	down	0.00016392	-1.54367
GRMZM2G039477-2	804	2:4163887-4167193	+	16	15.4195	171	168.452	2.87874	36.21	up	2.21267e-13	3.34549
GRMZM2G039536	396	10:126019548-126020340	-	1	0.963722	18	17.8362	0.385837	7.23358	up	0.00924569	3.63023
GRMZM2G039845	1151	2:26607436-26609413	-	53	51.0773	947	938.379	355.991	516.837	up	0	4.14483
GRMZM2G039886	2224	6:164377048-164388703	-	4795	4620.48	1941	1922.7	447.99	279.581	down	0.00295385	-1.28195
GRMZM2G039934	3069	4:34801222-34804391	-	6	5.78233	47	46.5722	0.113352	0.913537	up	5.02453e-05	2.8573
GRMZM2G040369	2532	1:296478671-296481843	+	7037	6781.72	509	504.367	163.787	12.1905	down	0	-3.76338
GRMZM2G040389	780	10:15393808-15396777	+	353	340.194	88	87.199	40.3263	10.5051	down	2.02091e-07	-1.96547
GRMZM2G040477	1021	8:65749636-65751734	+	8505	8195.61	2779	2753.39	578.555	194.871	down	1.93123e-05	-1.59055
GRMZM2G040481	1290	5:176108836-176110125	+	1	0.963722	18	17.8362	0.050226	0.931104	up	0.00924569	3.63023
GRMZM2G040517	603	6:159464577-159465318	-	12	11.5647	337	333.933	1.67646	48.6334	up	0	4.72746
GRMZM2G040890	3181	5:212818106-212821539	-	13	12.5284	81	80.2627	0.244734	1.56716	up	2.204e-06	2.579
GRMZM2G040932	318	2:225324611-225325070	-	2	1.92744	26	25.7633	1.07075	14.5702	up	0.000999756	3.40241
GRMZM2G041125	3512	9:115055019-115060798	+	565	544.503	200	198.18	10.065	3.71649	down	0.000165641	-1.4685
GRMZM2G041223	1164	2:12195660-12199415	+	108	104.082	475	470.677	8.10638	39.3795	up	3.40391e-09	2.143
GRMZM2G041310	1380	4:236167357-236170287	+	379	365.251	105	104.044	18.4886	5.27618	down	1.75118e-06	-1.81389
GRMZM2G041463	1380	6:142255314-142256693	-	19	18.0424	1	0.00369576	0.867514	0.000177972	down	0.00447929	-3.72222
GRMZM2G041746	1545	6:106251148-106253165	-	1	0.963723	39	38.645	0.060896	1.62959	up	2.68752e-07	4.72483
GRMZM2G041761	1083	5:196250265-196251347	+	305	293.935	113	111.971	18.9821	7.24596	down	0.000954154	-1.40564
GRMZM2G041980	849	5:148304721-148306805	+	263	253.459	48	46.5722	28.6003	5.27322	down	5.54143e-10	-2.43906
GRMZM2G042027	1475	5:204612351-204628820	+	108	104.082	267	263.579	6.91453	15.8736	up	0.00386668	1.30899
GRMZM2G042080	1334	9:25815547-25818173	+	595	573.415	246	243.761	31.3553	13.5142	down	0.00349566	-1.24978
GRMZM2G042107	1875	1:42519614-42522325	+	5	3.85489	53	51.5267	0.146428	1.73955	up	5.28395e-07	3.53463
GRMZM2G042171	2679	1:24582714-24587459	+	318	306.464	1075	1065.22	11.1782	37.8664	up	5.13549e-07	1.777
GRMZM2G042181	1377	4:139440289-139441665	+	38	35.6577	5	3.96359	2.07934	0.231561	down	0.000193207	-3.03835
GRMZM2G042195	1969	4:162046620-162051689	+	203	195.636	849	841.273	6.74717	34.8748	up	1.99545e-09	2.08298
GRMZM2G042253	2042	1:33470671-33474457	-	115	110.828	39	38.645	3.84759	1.31354	down	0.0038403	-1.51437
GRMZM2G042407	1923	1:207390009-207398887	+	6	4.8186	62	61.4357	0.389449	2.23028	up	7.26419e-08	3.49527
GRMZM2G042442	2989	4:48342361-48347157	-	88	83.8439	226	223.943	1.78343	7.54709	up	0.00199616	1.39274
GRMZM2G042492	727	3:187602499-187604495	+	331	318.029	118	115.935	45.7773	16.9207	down	0.000343573	-1.47279
GRMZM2G042607	3004	6:113153713-113159371	+	74	70.3517	181	179.353	1.42922	3.62014	up	0.00707026	1.31909
GRMZM2G042639	932	1:43120690-43122399	-	46	44.3313	265	262.588	4.02138	25.063	up	1.59026e-10	2.51727
GRMZM2G042683	1083	1:65086260-65088099	-	1157	1115.03	297	294.297	90.4714	23.7285	down	2.13705e-08	-1.93508
GRMZM2G042692	1329	7:33007327-33009110	-	203	195.635	1635	1619.13	9.84617	81.7757	up	0	3.02668
GRMZM2G042704	2094	1:231180453-231183741	+	243	233.221	886	876.945	8.41784	30.0128	up	8.27942e-08	1.88662
GRMZM2G042733	2111	7:19349156-19355129	+	111	106.973	0	0	3.17969	0	down	0	-6.18648
GRMZM2G042789	222	8:134378317-134378538	+	0	0	134	132.78	0	755.293	up	0	6.48191
GRMZM2G042865	1443	8:121435973-121437415	-	18	17.347	153	151.607	0.791203	6.92495	up	3.48994e-11	3.02772
GRMZM2G042893	1316	2:80444780-80447880	-	33	30.8391	108	106.026	1.61873	5.58328	up	0.000521709	1.75461
GRMZM2G042920	1375	10:142714605-142716811	+	8	7.70978	467	462.749	0.372302	32.4695	up	0	5.75575
GRMZM2G042980	1119	10:82107928-82129027	+	0	0	676	669.847	0	41.6133	up	0	8.81037
GRMZM2G043035	624	6:159437776-159438509	-	0	0	20	19.8179	0	6.62143	up	0.00312691	3.77838
GRMZM2G043117	882	8:146746541-146747422	+	288	277.552	102	101.072	23.3448	8.524	down	0.000536654	-1.45935
GRMZM2G043242	2688	4:218998947-219053431	-	16	14.4558	185	183.316	0.443411	4.67674	up	5.21805e-15	3.55817
GRMZM2G043279-2	585	5:163112216-163114013	+	4088	3938.96	1272	1259.79	1151.77	372.104	down	3.53477e-06	-1.66134
GRMZM2G043336	1173	3:132154959-132156131	+	0	0	46	45.2572	0	2.65237	up	1.24735e-08	4.96024
GRMZM2G043460	459	4:94857701-94858159	-	26	25.0568	2	1.9818	5.79715	0.461921	down	0.000795437	-3.42574
GRMZM2G043489	2868	2:210643004-210647785	-	404	389.344	100	99.0898	8.21117	2.09119	down	1.0566e-07	-1.97546
GRMZM2G043493-3	525	1:56575783-56576876	-	6	5.78233	146	144.671	1.16434	29.3193	up	0	4.47245
GRMZM2G043600	3333	7:140706818-140711624	+	613	589.822	243	239.849	18.8061	7.31805	down	0.00145309	-1.31321
GRMZM2G043737	870	10:116860676-116863662	+	3325	3203.48	1116	1105.24	339.158	1352.56	down	2.59795e-05	-1.55142
GRMZM2G043782	1440	8:2153742-2155181	+	16	14.6007	78	76.8724	0.667579	3.51992	up	3.03306e-05	2.30674
GRMZM2G043887	1272	10:130625291-130628067	+	448	431.748	1368	1355.55	23.5433	73.6297	up	6.26984e-06	1.63186
GRMZM2G043932	808	2:2816591-2817553	-	35	33.6963	125	123.665	8.57248	27.4632	up	0.00011688	1.83509
GRMZM2G044137	677	6:155392305-155394970	+	2403	2315.83	796	787.764	537.416	169.652	down	1.65808e-05	-1.57209
GRMZM2G044322	1599	2:42958013-42959611	-	1	0.961852	55	53.6646	0.038917	2.1741	up	4.58381e-10	5.1893
GRMZM2G044383	1278	1:81776981-81786004	+	59	56.8597	330	326.997	4.69656	28.1269	up	4.98047e-11	2.49311
GRMZM2G044440	462	8:104903050-104904723	+	313	301.645	79	78.2809	68.9328	18.0205	down	4.42792e-07	-1.94524
GRMZM2G044625	801	4:5117781-5118581	+	19752	19035.4	73261	72594.2	1823.28	6974.64	up	1.16071e-07	1.91378
GRMZM2G044627	895	4:155907767-155908841	-	1806	1739.52	4685	4642.35	173.771	463.066	up	0.000460555	1.3984
GRMZM2G044684	987	4:136936158-136938990	+	1070	1031.18	403	399.332	74.8996	29.0727	down	0.00040831	-1.38359
GRMZM2G044724	2577	3:85659740-85663341	+	296	285.262	658	651.02	6.75804	15.5402	up	0.00960257	1.17022
GRMZM2G044800	779	2:10477399-10479873	-	5885	5670.78	2188	2167.18	873.346	348.327	down	0.00044779	-1.40436
GRMZM2G044851	1842	5:198194321-198198164	-	18	16.3833	210	208.089	0.563731	7.16792	up	6.66134e-16	3.56615
GRMZM2G044882	1438	4:139983242-139985183	+	1227	1182.49	4	3.96359	64.1944	0.251259	down	0	-8.0583
GRMZM2G044902	1585	1:77144491-77146190	-	26	24.8746	97	95.6543	1.01674	4.1997	up	0.000227696	1.90398
GRMZM2G044963	699	8:3573260-3576788	+	1560	1502.72	648	641.958	228.58	101.985	down	0.00335928	-1.24388
GRMZM2G045082	267	1:223319728-223320105	+	3	2.89117	65	64.4084	3.2546	75.1788	up	8.21223e-10	4.21865
GRMZM2G045090	3771	1:79752711-79756481	-	96	91.7713	228	225.215	1.44363	3.54458	up	0.00730562	1.27499
GRMZM2G045278	477	8:168020085-168020869	+	0	0	21	20.8089	0	4.51157	up	0.00183051	3.84712
GRMZM2G045318	423	3:218893373-218896291	+	218	209.948	0	0	391.891	0	down	0	-7.15613
GRMZM2G045387	540	4:5122987-5123526	+	1205	1161.29	5444	5394.45	201.219	939.91	up	4.00041e-11	2.19722
GRMZM2G045421	2670	8:156439290-156441959	+	54	51.2251	1	0.0094214	1.16754	0.000214892	down	6.73854e-10	-5.15219
GRMZM2G045720	1317	6:136360782-136362098	-	4	2.92585	126	124.242	0.148741	6.32632	up	0	5.15684
GRMZM2G045781	1590	1:294133196-294136656	+	19	18.3107	122	120.89	0.745718	4.92973	up	3.44385e-08	2.6238
GRMZM2G045834	1922	7:28356654-28361667	-	1155	1113.1	258	254.661	60.3509	15.6435	down	3.05717e-10	-2.14234
GRMZM2G046011	703	2:204337453-204339232	-	2615	2519.64	867	858.353	683.087	214.078	down	1.76236e-05	-1.56947
GRMZM2G046024	1911	4:206076575-206080622	-	5	4.81861	68	67.0848	0.159047	2.27845	up	9.8683e-09	3.62753
GRMZM2G046055	414	5:9951934-9952452	-	1095	1054.4	317	314.111	299.779	91.4693	down	6.59366e-07	-1.75954
GRMZM2G046070	1369	2:10531228-10535238	-	77	73.2429	869	861.091	4.09624	49.3532	up	0	3.51634
GRMZM2G046086	399	1:14258392-14288813	+	15	13.8514	99	97.8113	4.28018	30.4081	up	8.15197e-08	2.74907
GRMZM2G046101	1814	1:258045491-258047923	-	446	428.856	107	106.026	16.1692	3.96587	down	3.85836e-08	-2.01566
GRMZM2G046297	1353	1:63098573-63100103	+	2	0.963722	32	31.7087	0.049797	1.58962	up	6.99878e-06	4.44337
GRMZM2G046382	477	1:38720194-38720670	+	1699	1637.36	563	557.876	352.557	120.953	down	1.7054e-05	-1.57007
GRMZM2G046520	979	8:132717805-132719116	-	25	24.093	7797	7726.03	3.98375	892.729	up	0	8.22741
GRMZM2G046618	1800	9:11627595-11630355	-	20	18.3107	200	198.179	0.789271	8.76381	up	2.43139e-14	3.33927
GRMZM2G046782	789	10:132093787-132094772	-	38	36.6214	211	209.079	3.5903	20.5622	up	1.73642e-09	2.47242
GRMZM2G046885	1324	5:209524270-209532638	+	560	539.684	44	43.5995	36.9314	3.13088	down	0	-3.61989
GRMZM2G047129	1391	3:213800550-213804052	-	35	33.7303	2	1.98179	1.87477	0.121123	down	1.83345e-05	-3.80666
GRMZM2G047138	987	9:14154933-14156520	+	5	4.81861	32	31.7087	0.349998	2.3085	up	0.00421725	2.55171
GRMZM2G047139	1269	8:24719944-24721764	+	1250	1204.65	2870	2843.88	69.3085	164.314	up	0.00593557	1.22124
GRMZM2G047161-3	237	8:39126791-39127027	-	209	201.412	69	68.372	523.706	190.164	down	0.000341071	-1.56013
GRMZM2G047292	1476	2:139185152-139187416	-	600	578.234	186	184.307	34.37	9.8355	down	7.54188e-06	-1.66071
GRMZM2G047319	2343	4:176652219-176654561	-	34	32.7666	5	4.95449	0.861717	0.130406	down	0.00222968	-2.62464
GRMZM2G047347	1628	2:18203787-18217778	+	17	15.4195	203	201.149	0.79557	9.77	up	7.77156e-16	3.60214
GRMZM2G047513	715	1:23963054-23967196	+	296	285.262	84	83.2354	39.6199	11.5171	down	6.39849e-06	-1.77883
GRMZM2G047533	1797	4:43969362-43972099	-	25	23.1294	172	170.434	1.48845	10.4453	up	1.60344e-10	2.7914
GRMZM2G047626	753	3:127297061-127298035	+	3	2.89117	51	50.5358	0.301743	5.29191	up	1.39544e-07	3.87169
GRMZM2G047732	468	8:39126897-39127364	+	3646	3512.77	1275	1263.39	783.531	283.824	down	7.83061e-05	-1.49167
GRMZM2G047813	480	3:219293103-219293697	+	3238	3120.4	517	511.8	664.208	109.687	down	9.99201e-16	-2.62395
GRMZM2G047919	1309	3:71777717-71874272	+	71	68.4244	186	183.316	8.33468	22.4127	up	0.00314624	1.39166
GRMZM2G047971	691	2:191350749-191352452	+	2277	2193.43	756	749.119	259.375	88.7525	down	1.86246e-05	-1.56529
GRMZM2G048129	1257	1:196052307-196053689	+	57	54.9322	740	732.274	2.95374	39.4425	up	0	3.70753
GRMZM2G048353	491	4:210804271-210838363	+	9	8.6735	152	150.617	2.69711	48.175	up	1.66533e-15	3.98155
GRMZM2G048366	549	2:29521767-29524112	+	79	76.134	270	267.543	73.3647	180.741	up	9.15654e-06	1.77574
GRMZM2G048733	706	4:224949294-224957271	-	51	49.1499	161	158.544	6.17096	19.747	up	0.000314624	1.64251
GRMZM2G048836	2076	6:113108637-113110817	-	20	19.2744	68	67.3811	0.57971	2.02854	up	0.00542346	1.72473
GRMZM2G049372	1515	5:176007811-176031113	+	18	17.347	99	98.0989	0.747302	4.23188	up	1.67942e-06	2.41164
GRMZM2G049418	1392	8:164938188-164940660	-	4	2.89116	45	43.5995	0.153245	2.09366	up	2.17773e-06	3.6609
GRMZM2G049675	1005	5:175584635-175585639	+	799	769.072	148	146.029	54.5846	10.3879	down	3.09319e-12	-2.40243
GRMZM2G049798	1818	5:175587615-175589560	-	38	36.6214	160	158.544	1.41539	6.99699	up	2.1592e-06	2.07214
GRMZM2G049811	1569	9:48437833-48441905	-	3292	3172.16	1330	1317.09	155.289	64.8569	down	0.00234504	-1.2845
GRMZM2G049915	1050	10:36778693-36779742	-	285	274.531	120	117.923	18.4316	7.9342	down	0.00821517	-1.23445
GRMZM2G050003	1905	8:146989979-146994564	+	156	150.341	596	590.575	4.97991	19.583	up	5.66926e-08	1.94795
GRMZM2G050108	1269	7:174403366-174404634	-	12	10.6528	184	182.126	0.56627	9.69774	up	0	3.98175
GRMZM2G050159	1353	9:149015149-149017096	-	22	21.2019	92	91.1626	1.04367	4.49455	up	9.9442e-05	2.02366
GRMZM2G050177	2769	1:183670247-183680531	+	37	34.694	146	143.68	1.52404	4.83238	up	8.05965e-06	2.00877
GRMZM2G050286	348	8:112311208-112311555	-	67	63.6057	13	11.8908	272.336	52.8246	down	5.93811e-05	-2.38491
GRMZM2G050384	276	8:3928894-3929169	-	396	381.634	159	157.553	363.805	154.885	down	0.00291984	-1.28827
GRMZM2G050412	997	6:31707621-31869723	-	1620	1560.27	667	660.929	137.131	68.2797	down	0.00281478	-1.25644
GRMZM2G050450	1347	5:59460127-59461473	-	7	6.74606	44	43.5995	0.333839	2.161	up	0.000428681	2.55599
GRMZM2G050481	873	1:185297734-185299162	+	5	4.81861	38	37.6541	0.410856	3.21932	up	0.000416107	2.79617
GRMZM2G050561	3045	6:21886185-21902464	-	54	52.041	150	148.635	1.49006	4.8034	up	0.00254448	1.4658
GRMZM2G050607	459	8:60632648-60633106	-	2	1.92744	68	67.3811	0.445934	15.7053	up	3.23972e-11	4.77274
GRMZM2G050641	1358	9:45577057-45580684	+	277	266.566	1005	995.061	19.9214	80.5004	up	7.91033e-08	1.88012
GRMZM2G050730	1875	10:4986448-4992150	+	208	200.454	651	645.067	44.5455	186.471	up	6.49412e-06	1.6647
GRMZM2G050925	859	2:51438088-51441708	-	2693	2595.31	1071	1061.25	372.856	152.623	down	0.00153052	-1.30643
GRMZM2G050997	2369	3:152201125-152203793	-	17	15.4196	91	89.6978	0.521764	2.814	up	2.86159e-06	2.44015
GRMZM2G051135	480	9:88108205-88108684	+	953	918.428	166	164.489	195.496	35.2527	down	2.51354e-13	-2.49137
GRMZM2G051185	813	4:219993893-219994705	-	41	39.5126	3	2.97269	3.7084	0.279836	down	8.04304e-06	-3.55163
GRMZM2G051338	1178	6:76236657-76239213	+	0	0	516	511.304	0	37.1683	up	0	8.42268
GRMZM2G051403	1308	5:7698327-7699896	-	101	96.3722	27	25.7633	5.74556	1.4652	down	0.000206593	-1.89673
GRMZM2G051474	1917	6:131140016-131142947	-	18	17.347	86	85.2172	0.570548	2.80576	up	3.03447e-05	2.20963
GRMZM2G051491	2563	2:151606475-151609852	-	12	11.2802	54	52.585	0.26883	1.54802	up	0.0018399	2.08292
GRMZM2G051619	1096	6:131154776-131158223	+	71	68.4243	187	185.298	4.70029	12.5663	up	0.00259277	1.40722
GRMZM2G051675	927	1:296620831-296623867	-	103	99.2634	28	27.7451	9.36094	2.62292	down	0.000309846	-1.83547
GRMZM2G051697	3826	4:188313185-188318376	-	95	91.5537	270	267.543	3.68566	8.79126	up	0.000282816	1.52041
GRMZM2G051806	1503	6:129979111-129981895	+	528	508.846	1675	1659.75	23.5404	76.7997	up	2.15123e-06	1.6872
GRMZM2G051842	1165	8:7516127-7520253	-	560	539.523	202	199.409	32.7065	12.1208	down	0.000226685	-1.448
GRMZM2G051848	666	4:232782374-232784439	-	1458	1405.11	596	590.575	320.636	135.952	down	0.00236691	-1.26698
GRMZM2G051949	1332	9:26611158-26613111	-	8	7.70978	42	41.6178	1.12489	3.06506	up	0.00217582	2.30851
GRMZM2G052111	3144	6:168816792-168820166	+	9	7.70978	46	45.5813	0.310201	1.37825	up	0.000581845	2.4383
GRMZM2G052266	1248	7:134970845-134972748	-	5656	5449.85	1777	1759.83	295.623	95.6218	down	5.22844e-06	-1.64773
GRMZM2G052336-2	1092	7:141905229-141907579	+	122	117.574	339	335.914	7.51471	21.9891	up	0.000267023	1.48866
GRMZM2G052344	1496	1:85896313-85898638	-	130	125.284	394	390.413	9.19135	29.4698	up	3.44207e-05	1.6128
GRMZM2G052373	822	9:46065416-46067561	-	175	168.651	69	68.3719	22.6189	8.77871	down	0.0090393	-1.30346
GRMZM2G052422	954	5:210776637-210778717	+	25	24.0931	193	191.243	1.82839	14.5484	up	1.15525e-11	2.90029
GRMZM2G052507	1636	2:222962424-222965375	-	63	60.7145	310	306.187	3.55246	18.7765	up	1.62991e-09	2.30514
GRMZM2G052562	1797	9:18623215-18625454	+	1556	1499.55	4410	4369.86	73.7808	212.503	up	4.94075e-05	1.52505
GRMZM2G052569	2571	2:6641181-6651480	-	1113	1072.61	2532	2508.58	103.236	245.574	up	0.00683597	1.20778
GRMZM2G052740	1644	4:237136151-237140053	+	449	432.251	185	183.316	16.9374	7.1921	down	0.00422712	-1.24971
GRMZM2G052825	1704	6:792126-793906	+	12	11.5647	230	227.907	0.434863	8.58021	up	0	4.17763
GRMZM2G053120	1603	4:5490455-5556632	-	74487	71784.4	0	0	7166.72	0	down	0	-15.57
GRMZM2G053210	933	9:28995462-28996394	-	5	4.80033	32	31.691	0.37498	2.48175	up	0.00421725	2.55171
GRMZM2G053236	909	5:188101052-188101960	+	20	18.6165	1	0.0240524	1.5047	0.00194909	down	0.00447929	-3.72222
GRMZM2G053338	2060	7:162669965-162672139	-	401	385.742	1435	1421.78	12.3965	46.0357	up	7.96802e-08	1.86264
GRMZM2G053396	2238	5:206572997-206575234	-	4	3.07299	42	41.4002	0.085015	1.14636	up	2.35942e-05	3.22973
GRMZM2G053466	1833	2:136348895-136353650	-	10	9.63723	254	250.697	0.937538	17.1901	up	0	4.56808
GRMZM2G053652	1599	9:137069781-137073513	-	9049	8720.12	2817	2790.89	679.947	217.096	down	5.14842e-06	-1.66086
GRMZM2G053669	1767	1:45114823-45118131	-	559	538.721	89	88.1899	19.4338	3.18503	down	2.14828e-13	-2.60903
GRMZM2G053779	578	7:128870100-128870863	+	101	97.336	24	23.7816	15.0884	3.70481	down	5.93641e-05	-2.0247
GRMZM2G053909	1490	2:11983386-11986601	+	17	16.3833	73	71.3446	0.731137	3.14761	up	0.000402304	2.03517
GRMZM2G053939	2472	7:165748204-165754560	-	3062	2949.95	959	950.271	97.5394	33.6377	down	4.06329e-06	-1.65001
GRMZM2G054115	1696	3:202717267-202721072	-	46	43.3675	140	138.726	1.94243	5.92707	up	0.000583228	1.63178
GRMZM2G054359	237	10:80906079-80906429	+	21	20.2382	69	68.372	52.6228	190.164	up	0.00714599	1.67684
GRMZM2G054415	3033	4:5502844-5508411	+	97	92.5214	0	0	5.01447	0	down	2.22045e-16	-5.98514
GRMZM2G054632	2084	10:116893034-116897621	+	20	18.3107	105	104.044	0.548972	3.14247	up	9.52036e-07	2.42008
GRMZM2G054916	1506	1:56160677-56162763	-	137	132.03	7803	7731.98	5.72753	335.882	up	0	5.83896
GRMZM2G055037	972	1:257971895-257973013	+	10	9.63722	51	50.5358	0.71391	3.75249	up	0.000703586	2.28002
GRMZM2G055413	804	6:83703429-83704232	+	68	64.7545	12	11.554	6.17068	1.10438	down	4.48608e-05	-2.40711
GRMZM2G055434	684	3:4757677-4758523	-	33	31.8028	99	98.0989	3.80998	11.7974	up	0.00298993	1.59791
GRMZM2G055458	1378	3:66268301-66280237	-	47	45.295	125	123.862	2.18171	6.61308	up	0.00784601	1.40419
GRMZM2G055467	1173	4:187275313-187278433	+	14	13.4921	55	54.4994	0.78925	3.19402	up	0.00411247	1.92136
GRMZM2G055507	2224	4:187289790-187295371	+	1474	1419.57	560	554.903	41.5769	16.3834	down	0.000476729	-1.37186
GRMZM2G055698	969	1:3468793-3470218	+	210	202.382	74	72.3629	17.5056	5.43438	down	0.000803373	-1.4865
GRMZM2G055699	2021	6:137649883-137653861	-	180	173.47	1319	1306.99	5.90846	45.4544	up	0	2.88838
GRMZM2G055883	2159	2:164187555-164191993	-	39	36.6215	142	140.708	1.14316	4.50685	up	3.08125e-05	1.89938
GRMZM2G055898	1531	3:198383485-198387586	-	91	87.6988	241	237.816	8.15031	19.0927	up	0.00138187	1.41327
GRMZM2G055968	1581	1:198733522-198735343	+	51	49.1498	10	9.90898	2.35845	0.4871	down	0.000696576	-2.28342
GRMZM2G056078	804	9:65284345-65320514	-	687	661.483	286	283.024	116.863	50.8714	down	0.00390161	-1.2368
GRMZM2G056231	510	1:12822467-12823172	+	1722	1658.56	313	310.151	447.437	85.101	down	2.50022e-13	-2.43078
GRMZM2G056236	885	5:192167852-192169121	-	43	41.4401	7	6.93629	4.08316	0.665454	down	0.000638192	-2.52025
GRMZM2G056369	1719	7:154189023-154190970	-	20	19.2744	910	901.717	0.717532	36.1163	up	0	5.4446
GRMZM2G056407	1026	7:167608312-167609605	-	7	6.74606	43	41.6177	0.479621	2.9874	up	0.000853867	2.48964
GRMZM2G056431	1641	1:225492888-225494629	+	147	141.138	652	645.976	26.2442	139.483	up	7.87261e-10	2.16459
GRMZM2G056743	797	7:136975485-136976386	-	106	102.146	14	13.4043	23.0866	1.29676	down	1.46747e-08	-2.85314
GRMZM2G056750	3536	7:174573681-174577814	+	428	412.473	118	115.935	11.1203	3.11453	down	7.55707e-07	-1.84488
GRMZM2G056828	297	2:120668409-120669415	-	41	39.5126	8	7.92718	27.7375	5.69205	down	0.0032313	-2.26995
GRMZM2G056986	1355	8:167454594-167456249	+	15	13.4921	131	129.808	0.896746	6.38858	up	6.15524e-11	3.15494
GRMZM2G057159	2454	2:221366882-221371368	+	11	10.6009	83	82.2446	0.35687	2.40979	up	2.00054e-07	2.84575
GRMZM2G057386	990	5:191376025-191377014	-	0	0	26	25.7633	0	1.86836	up	0.000135591	4.14885
GRMZM2G057491	2554	9:152081419-152085484	-	371	357.541	115	112.963	8.55379	2.73175	down	1.51021e-05	-1.6766
GRMZM2G057630	357	6:44339510-44339866	-	22	21.2019	88	87.199	8.48874	35.3642	up	0.000226293	1.95988
GRMZM2G057637	453	2:37133335-37133787	-	2	1.92744	391	387.441	0.45729	92.6228	up	0	7.27659
GRMZM2G057823	1503	3:165722957-165725575	+	51348	49485.2	19730	19549.7	2802.95	1112.42	down	0.00433211	-1.35716
GRMZM2G057865	653	9:122972849-122975704	+	1401	1350.17	565	558.867	483.154	216.013	down	0.00168189	-1.28967
GRMZM2G058057	639	1:249414648-249417697	+	741	714.114	316	312.784	15120.4	7023.62	down	0.0056142	-1.2078
GRMZM2G058138	1246	1:46062335-46065794	+	2353	2266.93	992	982.195	123.307	53.7681	down	0.00519261	-1.22243
GRMZM2G058310	1467	7:155357685-155360639	+	6237	6010.09	1452	1438.33	323.733	77.6576	down	5.60428e-10	-2.07949
GRMZM2G058407	312	9:30943405-30948348	+	148	142.631	37	36.6632	84.2584	22.074	down	1.38909e-05	-1.95342
GRMZM2G058470	537	9:129267266-129267802	-	25	23.4039	1	0.00184035	4.09331	0.000323682	down	0.000302389	-4.05189
GRMZM2G058491	3156	8:27636828-27643097	-	130	125.282	468	463.086	2.53676	9.87759	up	4.81158e-07	1.85947
GRMZM2G058518	972	3:210231847-210235400	+	20	19.2744	72	71.3447	1.42782	5.29763	up	0.00227488	1.80661
GRMZM2G058595	2536	10:3190040-3192970	+	46	44.3312	135	133.771	1.1352	3.22783	up	0.0015762	1.54704
GRMZM2G059029	471	1:179722571-179723041	-	27	26.0205	116	114.944	5.73527	25.5148	up	1.88693e-05	2.05425
GRMZM2G059033	3042	2:232715297-232722100	-	1	0.963722	20	19.8179	0.163938	0.684059	up	0.00312691	3.77838
GRMZM2G059129	2570	1:187091630-187095051	+	39	37.5852	213	211.061	0.986446	5.39463	up	2.27067e-09	2.44807
GRMZM2G059299	1404	8:157452524-157453927	-	215	207.2	63	62.4266	9.76109	2.94531	down	3.66337e-05	-1.73253
GRMZM2G059306	1698	6:151453219-151457344	-	49	47.2223	163	161.516	1.93719	107.276	up	0.000112361	1.72772
GRMZM2G059453	1227	3:180041766-180043262	-	57	54.9322	211	209.079	3.0415	11.5969	up	4.06903e-06	1.90652
GRMZM2G059556	815	4:31111577-31114948	-	1282	1234.58	448	443.587	251.898	94.6187	down	6.82983e-05	-1.49216
GRMZM2G059580-2	1515	9:79713962-79717618	-	8725	8408.48	2878	2850.82	434.593	147.503	down	2.502e-05	-1.57763
GRMZM2G059693	1816	8:125902374-125906630	+	1268	1221.04	499	494.458	74.2762	29.8621	down	0.00105817	-1.3202
GRMZM2G059851	2678	5:168222747-168226017	-	41	38.5489	195	193.225	1.14973	7.70587	up	4.14442e-08	2.28336
GRMZM2G059887	683	5:138636485-138639083	-	486	467.405	129	127.826	79.3235	32.386	down	2.82171e-07	-1.88361
GRMZM2G060023	1695	4:131699827-131701900	+	29	27.948	0	0	1.05847	0	down	3.83533e-05	-4.27028
GRMZM2G060106	607	6:8675729-8677284	+	7509	7236.59	2976	2948.91	2074.47	870.711	down	0.00237322	-1.31235
GRMZM2G060485	1638	5:93237623-93240361	-	58	55.8959	145	143.68	2.19949	5.66089	up	0.00975965	1.33797
GRMZM2G060589	2938	1:72384611-72404006	+	148	142.593	13	12.0456	4.37344	1.62454	down	6.95e-13	-3.4278
GRMZM2G060659	2574	5:64769865-64773812	-	21	19.2745	70	69.3629	0.457206	1.65237	up	0.00351449	1.76625
GRMZM2G060837	1141	5:199205855-199208052	+	282	270.807	57	56.4812	19.9619	4.731	down	6.09528e-09	-2.25668
GRMZM2G060870	1118	6:75510275-75518691	+	1361	1311.63	549	544.003	84.8565	35.6373	down	0.00182615	-1.28399
GRMZM2G060886	1509	8:152593023-152596957	-	1333	1284.64	420	416.177	55.599	18.037	down	5.20518e-06	-1.63981
GRMZM2G060922	1003	8:107289128-107293862	-	1389	1338.61	540	535.085	139.433	56.2154	down	0.000815032	-1.33737
GRMZM2G060991	2283	3:2949698-2952934	-	11	9.63722	127	124.853	0.302547	3.93767	up	1.96221e-12	3.56517
GRMZM2G060993	1557	7:157011285-157012841	-	4	3.85489	79	78.2809	0.160861	3.27094	up	5.27852e-11	4.13333
GRMZM2G060999	1587	8:113657746-113669871	+	13	12.5284	52	51.5267	0.511346	2.1058	up	0.00479933	1.94445
GRMZM2G061230	1383	4:13946733-13949259	+	197	188.89	16	15.8544	10.889	1.08236	down	2.88658e-15	-3.53937
GRMZM2G061303	2432	4:162341987-162345705	-	37	35.6577	623	617.33	0.99335	16.4841	up	0	4.06642
GRMZM2G061314	2133	9:149535474-149540564	+	1	0.963723	63	62.4266	0.028834	1.87031	up	1.40367e-11	5.40982
GRMZM2G061485	1290	5:52745575-52757478	-	117	111.792	35	34.6814	6.54751	1.97035	down	0.000781082	-1.68132
GRMZM2G061492	2952	6:124104479-124110508	+	148	142.631	364	360.687	3.13985	7.89776	up	0.00228746	1.31583
GRMZM2G061702	1148	7:50111209-50118400	+	261	250.567	645	638.138	23.6548	53.9992	up	0.00114815	1.32918
GRMZM2G061758	1314	3:25122809-25124363	-	165	158.051	589	582.648	8.20194	32.879	up	3.07984e-07	1.85405
GRMZM2G061830	998	3:11529185-11533916	+	1010	973.359	436	431.041	73.8838	32.9794	down	0.00693618	-1.18928
GRMZM2G062151	1605	5:193437954-193439558	-	172	165.76	49	48.554	6.67774	1.95854	down	5.84447e-05	-1.76733
GRMZM2G062179	1557	2:26881387-26885816	+	80	76.1341	22	21.7998	3.1771	0.910895	down	0.00154765	-1.80156
GRMZM2G062230	2127	3:9314904-9319232	+	315	302.609	95	94.1353	10.6633	3.59882	down	2.05016e-05	-1.68544
GRMZM2G062390	1455	10:127994224-128012213	-	79	76.1341	222	219.979	3.43883	9.95041	up	0.000654426	1.49159
GRMZM2G062396	1245	2:3556901-3558332	+	554	533.902	14	13.8726	29.0435	0.75596	down	0	-5.22197
GRMZM2G062420	1549	2:3541622-3547636	+	322	309.355	751	743.174	13.6175	32.8169	up	0.00348385	1.24445
GRMZM2G062527	438	6:142476110-142476889	-	56	53.9685	182	180.344	52.8019	274.003	up	8.0246e-05	1.7189
GRMZM2G062559	1380	2:44472634-44474120	-	348	335.375	66	65.3993	16.1255	3.14936	down	3.42311e-10	-2.35655
GRMZM2G062650	1611	3:31803237-31806684	-	17454	16820.2	6563	6502.38	716.085	279.419	down	0.00117487	-1.38835
GRMZM2G062718	1485	3:228373968-228375452	-	23	22.1656	1	0.990898	0.977485	0.0437594	down	0.000513151	-3.99171
GRMZM2G062724	1574	1:10033094-10037349	+	116	111.792	351	347.805	5.27228	17.7721	up	4.33384e-05	1.61419
GRMZM2G062974	1074	8:88812761-88813932	+	115	110.828	37	36.6632	7.23238	2.39755	down	0.00192816	-1.58935
GRMZM2G063042	1455	10:100431467-100433152	+	27	26.0205	114	112.962	1.1753	5.8727	up	2.70864e-05	2.02905
GRMZM2G063287	1230	1:14449767-14451150	-	9	7.70978	554	548.957	0.425619	30.3583	up	0	6.0013
GRMZM2G063340	942	7:21276771-21279264	-	7012	6757.36	2132	2112.07	753.703	240.344	down	2.31827e-06	-1.6944
GRMZM2G063431	543	8:146623990-146624665	-	3	2.89117	205	202.143	1.31581	103.204	up	0	5.85421
GRMZM2G063536	906	8:109163423-109164328	-	500	481.861	8190	8115.45	39.1167	660.511	up	0	4.055
GRMZM2G063592	1806	10:89989963-90000621	-	624	601.362	245	242.77	24.0649	9.70932	down	0.00122818	-1.32435
GRMZM2G063617	781	7:172711159-172713041	+	5098	4912.85	2061	2041.3	1122.36	478.874	down	0.0029721	-1.28374
GRMZM2G063733	1743	1:36345775-36347517	+	203	194.672	749	742.182	7.15587	27.2958	up	7.00359e-08	1.91
GRMZM2G063756	1605	4:3108916-3110741	+	109	105.046	873	865.054	4.23182	34.894	up	0	3.00734
GRMZM2G063824	1527	1:132169912-132172207	+	99	95.4086	818	809.563	4.13648	35.1705	up	0	3.05323
GRMZM2G063896	351	8:117822685-117823223	+	417	400.91	145	143.68	190.639	77.4035	down	0.000178015	-1.49164
GRMZM2G063909	1880	4:233800106-233811210	+	28	26.9843	288	285.378	1.6223	13.6376	up	2.22045e-16	3.36495
GRMZM2G064023	1872	4:233821032-233828169	+	2744	2644.45	853	845.236	89.3858	28.6014	down	3.21915e-06	-1.66129
GRMZM2G064106	1852	7:99535915-99644675	-	33	31.8029	3	2.97269	1.17061	0.106726	down	0.000251266	-3.23394
GRMZM2G064136	595	5:159683492-159730650	-	4088	3939.16	11133	11031	764.504	2151.18	up	0.000229518	1.46799
GRMZM2G064302	1657	9:22100869-22105250	+	59169	57021.8	13538	13414.7	2713.12	635.815	down	1.09367e-09	-2.10496
GRMZM2G064382	1896	6:104265475-104268997	-	2938	2831.41	337	332.942	117.187	13.4771	down	0	-3.10366
GRMZM2G064437	2173	7:161062770-161065048	-	3	1.92744	38	37.6542	0.08134	1.07735	up	4.16636e-06	3.94139
GRMZM2G064503	2611	1:291308595-291314953	-	704	678.461	184	182.325	24.44	5.81681	down	8.02494e-08	-1.90602
GRMZM2G064605	867	1:241471252-241472118	-	44	42.4038	127	125.844	3.64893	10.859	up	0.00244776	1.52345
GRMZM2G064631	847	2:29041000-29043235	+	4	3.85489	30	28.736	0.342258	3.50067	up	0.0045211	2.70289
GRMZM2G064640	732	2:212645118-212647584	-	764	735.32	280	277.451	5555.42	42.7463	down	0.000266315	-1.42032
GRMZM2G064701	2295	4:162256258-162265203	+	1219	1174.78	8503	8424.61	36.6359	264.316	up	0	2.82419
GRMZM2G064831	1916	10:145203869-145207569	-	16	15.4196	171	168.453	0.735754	7.75648	up	2.21267e-13	3.34549
GRMZM2G064905	2421	8:161134503-161136923	-	7	6.30502	92	90.4986	0.159944	2.29761	up	1.86684e-10	3.59606
GRMZM2G064948	321	3:180509490-180509810	-	1	0.963722	23	22.7907	0.519879	12.5095	up	0.000636661	3.97548
GRMZM2G065203	2184	3:216522464-216541698	-	375	361.396	93	92.1535	12.4719	3.12936	down	1.45169e-07	-1.97228
GRMZM2G065227	345	2:163002787-163003131	-	0	0	63	62.4266	0	27.7314	up	1.40367e-11	5.40982
GRMZM2G065230	1335	3:52243206-52245977	+	225	216.837	1353	1340.68	17.0585	80.7686	up	7.32747e-15	2.60758
GRMZM2G065496	1099	1:165068865-165071357	+	13	11.5647	205	203.134	0.799213	12.9063	up	0	4.01753
GRMZM2G065868	756	7:137513949-137515847	-	5731	5522.13	2411	2388.06	1033.09	443.511	down	0.00770341	-1.2262
GRMZM2G065928	1657	7:125973818-125976443	-	645	621.601	28	26.7542	26.4275	1.1497	down	0	-4.51818
GRMZM2G065989	759	3:227425620-227426539	-	198	190.008	53	51.664	42.9669	5.90447	down	7.48285e-06	-1.88428
GRMZM2G066044	1956	10:94001133-94003185	+	12	10.6013	48	46.5724	0.35785	1.49896	up	0.00497982	2.03182
GRMZM2G066049	1407	10:1087229-1088635	-	2	1.92744	462	457.795	0.090572	21.5444	up	0	7.5156
GRMZM2G066057	978	8:8416490-8417942	-	50	48.1861	0	0	3.54139	0	down	2.35719e-09	-5.06726
GRMZM2G066101	2553	3:227412924-227417632	-	1359	1309.7	465	460.768	31.3465	11.0365	down	4.00363e-05	-1.52304
GRMZM2G066142	1389	10:1084157-1085545	+	1	0.963722	254	251.688	0.045982	12.027	up	0	7.40139
GRMZM2G066162	3298	10:127807986-127812068	+	7	5.91996	33	32.5338	0.162001	0.5907	up	0.00796793	2.35345
GRMZM2G066225	1661	6:150751807-150755316	+	60	57.8233	159	157.553	2.23908	6.10843	up	0.0033975	1.42119
GRMZM2G066345	2832	3:12642777-12647030	+	6	5.78233	80	79.2719	0.123627	2.73829	up	1.05121e-09	3.61844
GRMZM2G066373	933	9:8467484-8468416	-	91	87.2337	4	3.35472	6.81431	0.262711	down	1.85907e-12	-4.31669
GRMZM2G066441	1683	1:81209571-81212986	-	108	103.118	408	403.296	4.07314	15.9618	up	2.04348e-07	1.93562
GRMZM2G066460	1036	6:9203806-9206083	-	13334	12850.3	5325	5276.53	932.013	383.802	down	0.00412379	-1.30134
GRMZM2G066469	1339	10:146694100-146724330	-	599	576.542	158	156.385	69.9963	20.4324	down	1.46214e-07	-1.8918
GRMZM2G066546	523	2:224915161-224996350	-	1357	1306.81	3523	3489.95	677.077	2042.53	up	0.000396479	1.39932
GRMZM2G066636	1259	7:168200205-168202184	-	219	210.092	688	680.747	15.9234	45.5074	up	5.46158e-06	1.67088
GRMZM2G067122	1509	6:148959918-148961654	+	129	124.32	325	322.042	5.41215	14.0185	up	0.00175197	1.349
GRMZM2G067242	2349	5:199435312-199455680	+	1442	1389.69	521	515.267	40.0908	14.6436	down	0.000144094	-1.44609
GRMZM2G067303	654	9:142495811-142498058	-	2445	2356.3	745	738.219	535.582	170.533	down	1.84346e-06	-1.68996
GRMZM2G067313	2013	5:80188195-80190207	+	101	97.0195	22	21.0466	3.0204	0.655871	down	1.86851e-05	-2.14759
GRMZM2G067315	810	1:235909484-235910293	+	28	26.5598	748	741.049	2.50535	70.1134	up	0	4.73882
GRMZM2G067350	1456	5:80195116-80199898	-	39	37.5852	113	111.971	2.25274	7.18727	up	0.00344028	1.53049
GRMZM2G067426	1954	9:145334310-145337906	+	25	24.0931	97	95.4618	0.811129	3.85178	up	0.000227696	1.90398
GRMZM2G067456	1021	3:127004380-127015287	-	3637	3504.1	1209	1197	269.773	91.3207	down	2.06022e-05	-1.56572
GRMZM2G067485	375	4:2229350-2229831	-	0	0	43	42.6086	0	15.2845	up	4.54963e-08	4.86402
GRMZM2G067624	1583	7:151217715-151219388	-	400	385.489	171	169.444	18.9886	8.33725	down	0.00877317	-1.19799
GRMZM2G067853	2820	5:52117280-52138894	+	1606	1547.74	703	696.601	35.6992	16.1174	down	0.00993688	-1.16793
GRMZM2G067919	1720	1:258363461-258365599	+	664	639.291	48362	47921.7	27.3264	2009.85	up	0	6.20809
GRMZM2G068179	1143	1:282744977-282749262	-	63	60.7145	7	6.93629	6.49367	0.885598	down	9.93279e-07	-3.05363
GRMZM2G068202	711	2:1954549-1955406	+	802	771.943	303	299.253	152.265	43.7813	down	0.000480742	-1.37949
GRMZM2G068259	3552	1:262159915-262168873	+	100	96.3722	1258	1246.55	1.91936	24.0272	up	0	3.66052
GRMZM2G068330	1263	4:11264538-11265800	-	1	0.004453	22	21.4785	0.000267	1.15025	up	0.00107684	3.91272
GRMZM2G068331	2367	4:10228460-10233078	-	266	255.386	91	90.1717	7.90619	2.75219	down	0.000362439	-1.50441
GRMZM2G068398	3126	4:10216803-10221825	+	0	0	23	22.7907	0	0.438284	up	0.000636661	3.97548
GRMZM2G068465	1926	10:3062756-3066748	-	4762	4588.28	1671	1655.79	214.479	79.1736	down	9.45296e-05	-1.48753
GRMZM2G068496	590	6:139905237-139906810	+	2197	2116.54	836	827.5	317.527	124.741	down	0.000512031	-1.37111
GRMZM2G068506	1859	4:58954485-58960663	-	110098	106103	31604	31315.9	3840.59	1092.81	down	2.64056e-06	-1.77782
GRMZM2G068519	1996	7:38540010-38542081	+	160	154.196	50	49.5448	230.295	6.57625	down	0.000328253	-1.63985
GRMZM2G068590	1005	2:60874532-60875625	-	72	68.9494	193	190.954	6.13317	13.5837	up	0.00159656	1.44539
GRMZM2G068715	991	2:213361513-213363350	+	879	847.112	260	257.633	71.4781	21.3223	down	1.34645e-06	-1.73208
GRMZM2G068904	2070	5:186838898-186841530	-	1	0.963722	19	18.8271	0.029079	0.568636	up	0.00536607	3.70621
GRMZM2G068952	1215	1:287818906-287821107	-	950	915.536	415	411.223	51.3015	23.0839	down	0.00909822	-1.16906
GRMZM2G069260	1855	8:169784549-169788744	-	41	39.5126	151	149.626	1.52515	5.77432	up	2.89134e-05	1.87724
GRMZM2G069365	1341	4:160126292-160127632	-	10	9.63722	49	48.554	0.47946	2.41944	up	0.00128734	2.22287
GRMZM2G069389	1896	10:147931754-147934246	+	25	23.1294	81	79.2718	4.02411	9.67015	up	0.00313498	1.70019
GRMZM2G069523	828	2:76993847-76994767	+	119	114.683	275	272.497	10.8399	25.6507	up	0.00938219	1.22659
GRMZM2G069528	261	7:131126773-131127033	+	52	49.8321	234	230.885	63.7371	307.605	up	5.75054e-08	2.17998
GRMZM2G069594-2	746	1:196439608-196441666	-	1088	1047.57	313	309.16	785.923	191.526	down	5.16553e-07	-1.77299
GRMZM2G069678	1848	4:122869650-122878967	+	952	916.7	260	257.485	56.4552	16.0525	down	1.55015e-07	-1.84487
GRMZM2G069762	501	4:108548101-108550557	-	1003	966.614	340	335.914	353.088	114.645	down	3.31191e-05	-1.54098
GRMZM2G069807	1548	9:115378913-115380460	-	1	0.963722	22	21.7998	0.040487	0.917065	up	0.00107684	3.91272
GRMZM2G069911	1063	9:23815328-23816564	-	1473	1419.1	3511	3478.38	121.037	300.938	up	0.00289942	1.27517
GRMZM2G070199	989	6:147725061-147731318	+	867	835.548	363	359.696	107.91	55.3809	down	0.0039334	-1.23168
GRMZM2G070252	1680	1:253506624-253510861	-	111	106.973	261	258.624	4.08849	9.89664	up	0.00740474	1.25436
GRMZM2G070271	1444	1:103263981-103316092	-	33	30.8391	107	106.026	1.7979	6.22307	up	0.000521709	1.75461
GRMZM2G070351	1750	5:213634455-213638664	+	312	300.642	837	828.662	11.6802	32.5105	up	0.000184052	1.44286
GRMZM2G070381	2169	1:287594375-287596543	+	1	0.105554	43	41.7309	0.003023	1.19641	up	7.05348e-08	4.83046
GRMZM2G070422	1463	4:54122613-54127405	-	6316	6085.98	1730	1714.21	273.431	77.1927	down	1.02072e-07	-1.84431
GRMZM2G070455	1356	9:8741146-8742501	-	2	1.92744	881	872.981	0.094629	42.9266	up	0	8.4455
GRMZM2G070523	1380	5:20197986-20200465	-	204	195.636	61	60.4448	10.6294	3.49933	down	7.45752e-05	-1.69317
GRMZM2G070708	1759	5:175437760-175443789	-	742	714.118	309	306.187	58.6552	16.6773	down	0.00386107	-1.23568
GRMZM2G070797	423	3:226975605-226976596	+	0	0	49	48.554	0	13.3158	up	3.52705e-09	5.05045
GRMZM2G070912	387	8:134005592-134006070	-	1	0.963722	205	203.134	0.317612	67.6582	up	0	7.0972
GRMZM2G070961	2271	3:220702716-220705341	+	3	2.89117	83	82.2445	0.095215	2.49772	up	2.07057e-12	4.56897
GRMZM2G071059	840	7:115131458-115132297	+	338	325.636	751	743.35	29.2367	66.9325	up	0.00912254	1.17195
GRMZM2G071087	1698	5:38472296-38479043	+	533	513.664	143	141.698	22.6226	6.1406	down	2.82676e-07	-1.86954
GRMZM2G071249-3	1770	9:17667394-17669670	+	45	42.4038	240	236.824	1.93225	12.274	up	1.23987e-09	2.43228
GRMZM2G071288-2	1305	4:185866835-185871710	-	1108	1067.8	425	421.132	54.8825	21.6807	down	0.000621427	-1.35588
GRMZM2G071484	1311	5:170164036-170165346	-	0	0	22	21.7998	0	1.11613	up	0.00107684	3.91272
GRMZM2G071575	558	4:45262983-45263728	-	113	108.901	309	306.187	17.8723	50.5149	up	0.000392674	1.47262
GRMZM2G071602	2063	9:25256733-25260179	-	69	66.0897	176	174.136	3.58051	9.0592	up	0.0048553	1.36165
GRMZM2G071630	1541	4:133103687-133106932	+	65554	63174.9	11454	11348.7	3686.41	654.647	down	6.32827e-14	-2.49407
GRMZM2G071688	1745	1:70574707-70577342	+	112	107.937	533	528.148	4.40264	20.9987	up	2.1123e-10	2.26991
GRMZM2G071846	1391	5:184168628-184173119	+	2335	2250.29	917	908.654	149.332	57.6835	down	0.00108658	-1.32507
GRMZM2G071959	456	7:119910320-119910775	+	986	950.23	355	351.769	222.61	83.0296	down	0.000147668	-1.4499
GRMZM2G071986	1893	9:5319250-5321142	+	1	0.002759	32	30.9837	9.2e-05	1.03476	up	1.13395e-05	4.39827
GRMZM2G072034	597	5:184040948-184041627	-	10	9.63722	43	42.6086	1.41913	6.30399	up	0.0079118	2.03643
GRMZM2G072219	421	2:219859764-219860402	+	108	104.082	645	639.129	47.3951	282.187	up	1.82188e-13	2.58494
GRMZM2G072315	787	5:6866277-6868027	-	2424	2336.07	888	879.918	275.356	104.434	down	0.000213056	-1.4259
GRMZM2G072586	2064	3:195786164-195788311	-	22	20.2381	89	88.1899	0.771737	3.24195	up	0.00010388	2.04175
GRMZM2G072729	783	7:34222974-34224612	+	796	766.16	288	284.388	76.3101	28.5137	down	0.000180545	-1.44399
GRMZM2G072744	1077	1:282537435-282540598	-	18	17.347	69	68.372	1.12807	4.45547	up	0.00148116	1.89392
GRMZM2G072850	3801	2:6171488-6177880	+	38	36.6214	441	436.986	0.626527	7.45146	up	0	3.52791
GRMZM2G072855	312	7:119950126-119950467	+	591	569.479	229	226.905	386.323	189.623	down	0.00097179	-1.34367
GRMZM2G072911	1558	5:196103777-196107233	+	1313	1265.37	538	533.103	83.8017	36.1284	down	0.00252116	-1.2619
GRMZM2G073123	1039	9:39346293-39352136	-	671	646.175	220	217.408	62.5118	20.6894	down	2.25125e-05	-1.58457
GRMZM2G073275	312	7:119958490-119958801	+	246	236.924	59	57.8403	139.961	34.8242	down	3.26807e-07	-2.03876
GRMZM2G073290	601	4:208847365-208848570	+	118	112.756	725	717.409	33.1752	210.634	up	2.9754e-14	2.64526
GRMZM2G073770	1152	4:154261207-154264913	-	72	69.3881	336	332.942	4.94648	24.258	up	3.84768e-09	2.22513
GRMZM2G073774	2416	8:79203471-79307522	+	4738	4566.11	1357	1344.65	153.502	44.1932	down	3.46289e-07	-1.78059
GRMZM2G073908	1821	10:31488536-31492380	-	1482	1427.27	24	22.7906	53.5422	0.795408	down	0	-5.9434
GRMZM2G074017	291	5:169231286-169231815	-	80	77.0978	209	207.098	58.5306	161.117	up	0.00235498	1.39236
GRMZM2G074085	829	9:44334303-44336663	+	2291	2207.89	911	901.717	464.6	193.833	down	0.00140212	-1.30839
GRMZM2G074094	3486	1:220005617-220009243	-	4	3.85489	48	46.5722	0.067724	0.796928	up	3.43447e-06	3.39022
GRMZM2G074097	1700	3:218835106-218837258	-	1207	1162.81	11357	11252.9	54.5508	535.393	up	0	3.25653
GRMZM2G074158	3608	1:278183983-278193148	-	33273	32065	9750	9661.25	582.954	176.302	down	2.06098e-06	-1.74793
GRMZM2G074238	1379	2:57643360-57646475	-	18	16.3833	194	191.243	0.908885	10.8486	up	1.08802e-14	3.44406
GRMZM2G074381	2158	3:37092477-37099057	+	124	119.502	322	319.07	4.52494	12.4779	up	0.00100426	1.39422
GRMZM2G074585	789	10:99471641-99472632	+	896	863.495	10	9.90898	84.4448	0.976992	down	0	-6.38159
GRMZM2G074664	3404	2:225231239-225235025	-	102	97.3359	242	238.806	3.20427	8.23452	up	0.00744995	1.26482
GRMZM2G074687	1647	2:170263503-170267494	-	1517	1461.97	632	626.248	65.8342	28.3134	down	0.00363629	-1.23807
GRMZM2G074781	1302	7:105219641-105221414	-	12	11.5647	127	125.844	0.59604	6.49666	up	1.7142e-11	3.32454
GRMZM2G074857	1107	8:3661893-3662999	+	233	223.643	54	53.2594	14.053	3.35338	down	3.23795e-07	-2.05973
GRMZM2G074898	866	5:19123760-19126772	+	4275	4119.54	1404	1390.67	458.035	165.382	down	1.57306e-05	-1.58351
GRMZM2G075003	550	1:195041677-195043609	-	318	306.464	116	114.944	185.074	103.934	down	0.000646803	-1.42999
GRMZM2G075042	423	1:194802137-194802559	+	2	1.92744	1400	1387.26	0.524009	380.452	up	0	9.11415
GRMZM2G075255	2268	5:185693563-185698976	-	90	85.7713	501	495.449	2.76373	107.046	up	3.32112e-12	2.50408
GRMZM2G075290	1134	1:58418857-58420529	-	190	182.144	546	541.031	11.5217	34.3085	up	5.40561e-05	1.54669
GRMZM2G075315	303	10:97998554-97998978	+	38	36.6215	133	131.789	23.9071	87.8613	up	0.000118795	1.80457
GRMZM2G075333	1668	5:89152698-89156717	-	82	79.0252	325	322.042	3.04531	12.4255	up	1.92577e-07	1.98978
GRMZM2G075562	2199	5:204170178-204174918	+	64	61.6783	167	165.48	1.97643	5.97327	up	0.00383799	1.39677
GRMZM2G075563	1234	9:153414768-153416448	-	12	11.5647	129	127.826	0.763746	8.57599	up	1.10175e-11	3.34717
GRMZM2G075630	851	10:147466405-147468551	-	4699	4527.81	1957	1939.16	561.854	243.874	down	0.00557963	-1.23993
GRMZM2G075844	953	5:61211212-61214842	+	3129	3014.83	1228	1216.72	280.105	113.62	down	0.00119721	-1.3258
GRMZM2G075956	1560	8:166078845-166080404	-	70	67.1199	173	170.688	2.79459	7.11619	up	0.00889345	1.30716
GRMZM2G076049	1521	5:205041012-205043679	+	9	7.70978	74	73.3264	0.330641	3.78908	up	9.14458e-08	3.11838
GRMZM2G076128	1138	10:46951602-46964705	+	145	138.942	47	45.9947	10.1613	3.7837	down	0.000733349	-1.60224
GRMZM2G076327	738	1:124626812-124627634	+	26	25.0568	3	2.97269	2.69045	0.320288	down	0.00370842	-2.93925
GRMZM2G076417	2448	7:33098568-33101567	-	0	0	56	55.4903	0	1.39174	up	2.07056e-10	5.2413
GRMZM2G076423	2283	1:12185257-12189204	+	15	14.4545	72	71.3446	0.501499	2.2967	up	0.000104849	2.21052
GRMZM2G076468	708	1:94819108-94820766	+	146	140.703	22	21.7998	16.9563	2.63867	down	3.77544e-09	-2.6703
GRMZM2G076539	1222	2:8909115-8913679	-	1420	1368.49	601	595.53	308.934	138.473	down	0.00490733	-1.21638
GRMZM2G076544	1068	8:135138393-135140893	-	3358	3236.18	1321	1307.99	309.528	127.501	down	0.00126483	-1.32429
GRMZM2G076631	1146	4:159908939-159910567	-	10	9.63722	72	70.3538	0.827019	4.65205	up	1.97321e-06	2.75344
GRMZM2G076885	4028	5:6443921-6453378	-	1741	1677.44	719	711.593	65.9873	24.8311	down	0.00298566	-1.25353
GRMZM2G076950	1542	2:21392789-21394669	-	124	119.502	30	29.7269	5.04315	1.25621	down	2.26279e-05	-1.9995
GRMZM2G077040	1187	9:19801552-19803099	+	18	17.347	81	80.2627	1.0001	6.30444	up	9.43481e-05	2.12373
GRMZM2G077197	1752	3:5982263-5986396	+	9	8.67351	46	45.5813	0.446495	2.04271	up	0.00142159	2.2774
GRMZM2G077208	641	5:56842537-56843946	-	5481	5281.2	1946	1927.98	1061.13	378.598	down	0.00013562	-1.47107
GRMZM2G077317	1821	10:80388363-80395670	+	68	65.5331	183	180.343	2.73367	10.2635	up	0.00212896	1.43169
GRMZM2G077436	1658	6:168092672-168094697	-	32	30.8391	1	0.990898	1.26051	0.0434473	down	8.57593e-06	-4.41478
GRMZM2G077531-2	1728	5:217612137-217681503	+	54	52.0408	140	138.726	4.85987	12.2009	up	0.00819531	1.36591
GRMZM2G077711	2228	9:148360515-148367366	-	310	297.79	129	127.825	8.55348	3.60075	down	0.00752983	-1.23325
GRMZM2G077752	1083	8:157746865-157748034	+	4	3.85489	54	53.5085	0.248946	3.46267	up	2.53781e-07	3.58857
GRMZM2G077769	609	1:3280551-3281247	+	120	115.647	28	27.7451	16.5078	3.97857	down	1.66478e-05	-2.04865
GRMZM2G077851	786	1:151356736-151358241	+	5882	5668.56	2020	2001.08	558.17	197.432	down	5.98994e-05	-1.51875
GRMZM2G077937	1701	1:97502848-97504548	+	0	0	30	28.8549	0	1.08852	up	3.01708e-05	4.30361
GRMZM2G077991	580	1:68543892-68546267	-	2901	2795.76	1055	1045.4	668.247	262.594	down	0.000191432	-1.43538
GRMZM2G078024	1341	3:164586974-164589135	-	1	0.963722	32	31.7087	0.047946	1.58004	up	6.99878e-06	4.44337
GRMZM2G078129	1437	5:131039853-131041907	+	1	0.963722	32	31.7087	0.044172	1.45549	up	6.99878e-06	4.44337
GRMZM2G078143	1876	4:20773016-20777175	-	8712	8395.37	3367	3335.67	308.29	122.997	down	0.00143749	-1.34878
GRMZM2G078279	825	2:23555310-23558489	-	6	5.78234	34	33.6905	0.738252	3.888	up	0.00552151	2.39589
GRMZM2G078292	1995	10:76224268-76227742	-	621	598.472	1553	1537.88	19.0573	49.5526	up	0.000786271	1.34242
GRMZM2G078314	411	3:175868788-175869198	-	3165	3049.34	717	710.382	880.396	207.008	down	2.26088e-10	-2.11744
GRMZM2G078320	4180	3:148555868-148648837	-	283	272.722	732	724.963	6.49281	18.7454	up	0.000441046	1.39022
GRMZM2G078368	701	7:116448402-116451057	+	4	3.85489	35	33.6905	0.976763	4.64039	up	0.000576737	2.92882
GRMZM2G078441	2191	9:148445822-148448435	-	4202	4049.28	62445	61876.2	134.364	2050.04	up	0	3.91592
GRMZM2G078465	1419	7:140007525-140009059	-	108	103.118	419	415.186	4.89037	19.3438	up	9.22582e-08	1.9778
GRMZM2G078500	960	3:172333476-172336038	+	596	574.379	211	209.079	43.2366	15.7765	down	0.000157043	-1.46831
GRMZM2G078526	786	2:23529530-23530315	+	6	5.10928	58	57.2252	0.502293	5.64353	up	1.13716e-06	3.15784
GRMZM2G078641	2703	10:123105684-123115465	+	10886	10491.1	4292	4252.94	590.636	254.379	down	0.00266328	-1.31996
GRMZM2G078723	564	8:93032696-93033259	+	44	42.4038	118	116.926	6.83867	18.9548	up	0.00828269	1.41697
GRMZM2G078779	774	7:131190079-131191068	+	0	0	200	198.18	0	19.9671	up	0	7.06149
GRMZM2G078799	471	4:230947035-231005562	-	52	50.1136	146	144.671	13.2264	39.4145	up	0.00235135	1.48166
GRMZM2G078887	795	5:215358000-215358989	-	758	730.502	205	203.134	70.6967	19.7199	down	1.75239e-07	-1.85608
GRMZM2G078933	1183	9:137487947-137491517	+	1668	1606.53	684	676.784	160.333	68.3811	down	0.00253754	-1.26385
GRMZM2G079290	378	3:143233133-143233773	-	1	0.963722	25	23.7816	1.83666	11.1118	up	0.000378313	4.03562
GRMZM2G079342	1524	10:121535518-121538458	+	97	93.4811	281	277.452	4.56724	13.403	up	0.00019532	1.5423
GRMZM2G079381	1794	4:178582534-178585679	+	25	24.0931	148	146.653	1.1693	6.97011	up	1.91935e-08	2.51613
GRMZM2G079436	2160	4:201108517-201111316	-	65	62.642	11	10.8999	1.80259	0.313944	down	3.36458e-05	-2.48271
GRMZM2G079440	806	6:137143506-137144438	-	60	57.8233	879	870.999	7.72647	109.273	up	0	3.88025
GRMZM2G079470	1938	1:88479791-88481728	-	24	23.1293	211	209.079	0.751446	6.7998	up	3.39062e-13	3.08702
GRMZM2G079477	2651	4:201111969-201116158	+	169	162.811	58	57.34	4.38797	1.91699	down	0.00127822	-1.50006
GRMZM2G079613	1387	6:157412153-157414676	+	203	194.946	565	559.668	13.234	36.4709	up	0.000101966	1.50238
GRMZM2G079668	3665	1:263124401-263149050	+	7650	7371.62	2091	2071.45	184.175	47.9937	down	1.02287e-07	-1.84811
GRMZM2G079774	2871	1:108659281-108665346	+	401	386.453	147	145.662	16.408	6.15031	down	0.00050469	-1.4206
GRMZM2G079777	810	10:60142955-60143764	+	1	0.010021	92	90.8766	0.000945	8.59816	up	9.99201e-16	5.93688
GRMZM2G079915	333	1:263119070-263121626	-	196	188.89	75	74.3173	91.3228	36.4929	down	0.00463699	-1.34492
GRMZM2G079949	993	9:7614197-7615189	+	3	2.14742	39	37.8759	0.15477	2.73612	up	2.54323e-05	3.45192
GRMZM2G079962	243	2:236251630-236251999	-	55	53.0047	3	2.97269	111.266	6.62171	down	2.96101e-08	-3.98019
GRMZM2G080054	2295	2:9444920-9447944	-	26	24.8507	260	256.992	2.00685	13.8869	up	9.99201e-16	3.32001
GRMZM2G080183	996	5:53396354-53398629	-	95	91.4866	271	268.533	6.56828	19.3236	up	0.000261664	1.52577
GRMZM2G080222	829	2:233177321-233358332	+	7473	7201.9	2386	2364.28	1556.67	1816.9	down	9.54849e-06	-1.62368
GRMZM2G080247	2304	5:214761602-214764081	-	16	15.4196	70	69.3629	0.413093	1.85984	up	0.000341141	2.07982
GRMZM2G080274	830	2:16037453-16038397	-	6194	5968.46	1558	1542.96	659.471	171.114	down	6.84163e-09	-1.96873
GRMZM2G080314	3324	6:158088368-158093877	-	223	213.947	81	80.2628	4.39135	1.50021	down	0.00164909	-1.41339
GRMZM2G080380	1364	4:68862499-68868301	-	620	596.546	186	184.267	29.0833	8.99753	down	3.4596e-06	-1.70484
GRMZM2G080530	2554	1:139461164-139464973	+	121	116.61	622	616.339	2.94345	15.57	up	1.44618e-11	2.37673
GRMZM2G080542	1522	6:70936687-70946162	+	1146	1104.43	421	417.168	47.323	17.8995	down	0.000231752	-1.41872
GRMZM2G080724	759	1:183983724-183984586	-	368	354.083	43	41.9476	36.5453	4.34376	down	6.66134e-16	-3.08177
GRMZM2G080767	4375	8:150776786-150809830	-	125	119.791	321	318.078	4.70285	12.7636	up	0.00106901	1.38971
GRMZM2G080851	3123	8:112896159-112902492	+	53	51.0772	188	185.298	1.01578	3.63664	up	2.32045e-05	1.81207
GRMZM2G080898	1530	6:146223182-146224711	-	39	37.0571	6	5.46629	1.57817	0.233112	down	0.000970144	-2.58421
GRMZM2G081037	3138	4:156953731-156959914	+	1228	1183.43	511	506.264	53.2032	25.0474	down	0.00343788	-1.24012
GRMZM2G081102	953	3:158523419-158525628	-	7014	6759.55	2019	2000.62	513.67	152.401	down	4.69338e-07	-1.77338
GRMZM2G081464	300	2:220468893-220469192	-	2	1.92744	126	124.853	1.30394	86.3245	up	0	5.64631
GRMZM2G081474	1840	9:83328867-83342160	-	399	384.525	126	124.853	13.2473	4.30606	down	2.32975e-05	-1.63636
GRMZM2G081504	3044	5:33890449-33901438	-	54	52.0411	159	157.553	1.28252	3.66158	up	0.000879798	1.55014
GRMZM2G081582	2653	4:143377388-143469665	-	1258	1211.56	3546	3513.64	43.6525	121.121	up	5.13033e-05	1.51803
GRMZM2G081589	1593	5:176488030-176490833	+	132	127.211	48	47.5631	5.16948	1.93533	down	0.00568616	-1.42296
GRMZM2G081671	1032	9:109611462-109613559	+	1	0.963722	20	19.818	0.066133	1.36294	up	0.00312691	3.77838
GRMZM2G081857	3507	7:167103076-167107667	-	1208	1164.18	508	503.376	26.4976	11.5575	down	0.00423731	-1.22534
GRMZM2G081886	1881	2:5064176-5067051	-	5960	5743.37	2086	2066.55	228.086	82.3783	down	9.83276e-05	-1.49162
GRMZM2G082434	1440	2:128181600-128183279	-	0	0	20	18.827	0	1.10735	up	0.00536607	3.70621
GRMZM2G082581	1308	2:29975938-29981828	+	2099	2021.89	694	687.683	103.662	35.3058	down	1.64193e-05	-1.57194
GRMZM2G082586	999	7:128707846-128709365	+	2	1.92744	70	69.3629	0.13785	4.97215	up	1.60596e-11	4.81426
GRMZM2G082709	2444	1:98095596-98098475	+	4	3.85489	71	70.3538	0.198196	2.5878	up	6.97383e-10	3.9803
GRMZM2G082745	1828	3:190995921-191005185	+	40	38.5488	139	137.735	2.53236	11.3276	up	0.000108706	1.79345
GRMZM2G082853	2000	2:232973784-232976162	-	160	154.196	393	388.432	5.73475	14.1599	up	0.0023282	1.30758
GRMZM2G083016	3648	8:120774141-120778923	-	474	456.804	159	157.553	16.8718	5.79353	down	6.49931e-05	-1.5466
GRMZM2G083138	2180	5:209742441-209756877	-	135	130.102	26	24.7724	5.0488	0.847521	down	1.89629e-07	-2.38392
GRMZM2G083411	3168	4:198402007-198431115	-	21	20.2382	81	79.2719	0.456591	1.62346	up	0.000696227	1.88884
GRMZM2G083526	1884	5:90341859-90347471	+	147	141.667	368	364.651	5.6529	14.1607	up	0.00162212	1.3418
GRMZM2G083642	764	1:71337184-71340288	+	2747	2647.33	849	841.171	649.937	245.829	down	2.73964e-06	-1.66975
GRMZM2G083677	1466	1:277018080-277020431	-	52	49.1499	172	169.444	2.20045	8.00533	up	8.13779e-05	1.73873
GRMZM2G083749	1206	3:1976010-1980546	+	31	29.8754	106	105.035	2.04445	7.51497	up	0.000399825	1.78771
GRMZM2G083797	2994	3:8881345-8884338	+	19	18.3107	71	70.3538	0.368645	1.41732	up	0.00165291	1.85881
GRMZM2G083810	498	3:8885052-8885549	-	1705	1642.48	359	355.38	327.192	71.247	down	3.11644e-11	-2.22213
GRMZM2G083847	2072	8:133443180-133446452	-	314	301.645	1012	1001.8	9.34797	31.2605	up	1.79483e-06	1.71137
GRMZM2G083932	588	7:132628048-132628635	+	1	0.963722	19	18.8271	0.14536	2.85345	up	0.00536607	3.70621
GRMZM2G083935	1470	2:93129478-93130947	-	1	0.963722	22	21.7998	0.043008	0.974251	up	0.00107684	3.91272
GRMZM2G084054	543	10:97068990-97069532	-	24	23.1293	0	0	3.97076	0	down	0.000302389	-4.05189
GRMZM2G084195	384	4:156481383-156481862	-	1088	1048.41	163	161.448	615.786	97.2041	down	1.22125e-15	-2.70854
GRMZM2G084327	1213	2:1542588-1544109	-	26	24.0931	195	192.235	1.66422	17.1144	up	9.88898e-12	2.90776
GRMZM2G084389	1073	1:48876756-48878234	+	258	248.64	943	933.425	26.4632	99.325	up	7.39655e-08	1.88796
GRMZM2G084462	969	2:62516801-62517769	+	3	2.89117	50	49.5449	0.215028	3.69363	up	2.05044e-07	3.8434
GRMZM2G084465	704	3:182279649-182281377	+	8629	8315.95	2725	2700.2	1401.59	467.627	down	7.60235e-06	-1.63954
GRMZM2G084525	3862	9:130969329-130995943	-	2462	2371.72	1023	1012.7	80.497	34.0133	down	0.00381836	-1.24439
GRMZM2G084739	748	9:27092252-27093802	+	3864	3722.86	1527	1512.11	468.974	192.219	down	0.00153895	-1.3161
GRMZM2G084779	3153	3:155787518-155793068	-	37	35.1794	261	258.624	0.768427	5.63449	up	1.88261e-12	2.81336
GRMZM2G084947	795	9:74919475-74920269	+	3	2.89117	30	29.7269	0.279802	2.88584	up	0.000782769	3.1158
GRMZM2G085153	1409	2:165609311-165613171	-	863	830.73	243	240.788	42.7024	12.6195	down	3.96644e-07	-1.80102
GRMZM2G085198	960	1:83522160-83523533	-	7	6.74606	50	48.554	0.611992	3.7935	up	7.80052e-05	2.70963
GRMZM2G085641	1984	6:163863840-163867881	-	12	10.601	85	83.2354	0.838796	4.05177	up	1.53467e-07	2.86293
GRMZM2G085661	1629	4:3260859-3262584	+	7	6.74606	36	34.6814	0.267148	1.37517	up	0.00969502	2.22995
GRMZM2G085678	1352	5:114094518-114095966	-	190	182.144	66	64.4085	12.0443	4.85408	down	0.000877907	-1.50349
GRMZM2G085924	1092	2:127093250-127094420	-	343	330.557	23	22.7907	21.1274	1.45963	down	0	-3.8359
GRMZM2G085941	2528	6:163829025-163831950	-	27	25.9842	109	107.347	0.841405	2.89752	up	3.98825e-05	2.01754
GRMZM2G085945	855	5:211549654-211550508	-	1	0.963722	49	48.554	0.084491	4.26875	up	3.52705e-09	5.05045
GRMZM2G086066	489	7:99385050-99385655	+	326	314.174	101	100.081	64.659	20.7335	down	2.91449e-05	-1.65347
GRMZM2G086474	2027	10:135677734-135680980	+	5	4.81861	70	69.3628	0.148852	2.88362	up	5.14613e-09	3.66905
GRMZM2G086573	3276	2:4659757-4665989	+	49	46.2587	248	244.751	1.03201	8.09955	up	3.17726e-09	2.35309
GRMZM2G086590	2591	4:202423626-202440521	+	4	2.89117	171	169.444	0.068092	4.01863	up	0	5.59895
GRMZM2G086727	1797	3:24473537-24475671	+	1	0.963722	25	24.7724	0.034105	0.877661	up	0.000225926	4.09335
GRMZM2G086730	4350	3:227824087-227836696	-	123	118.538	38	37.6541	1.77229	0.553656	down	0.000811931	-1.65136
GRMZM2G086766	1981	8:131393822-131395898	-	19	18.3098	149	146.926	1.0408	9.19988	up	2.13484e-10	2.90358
GRMZM2G086788	681	1:61291715-61295165	-	243	234.184	60	58.463	39.8947	14.7818	down	5.74508e-07	-2.0021
GRMZM2G086906	429	9:10319829-10320257	-	1326	1277.72	467	462.481	337.521	123.208	down	8.1519e-05	-1.48113
GRMZM2G086934	1872	9:146870835-146874050	-	1943	1871.55	473	467.703	76.303	18.3932	down	2.56707e-09	-2.01618
GRMZM2G086949	2877	10:147118179-147123097	-	1	0.963722	29	28.736	0.020256	0.604391	up	3.01708e-05	4.30361
GRMZM2G087406	2382	7:97652168-97654549	-	0	0	26	25.7633	0	0.665883	up	0.000135591	4.14885
GRMZM2G087413	405	3:138623901-138624587	+	984	947.34	9550	9463.07	415.393	3948.59	up	0	3.30151
GRMZM2G087570	756	6:44383234-44386048	-	1775	1710.61	768	760.018	308.122	131.982	down	0.00799017	-1.18567
GRMZM2G087741	888	3:53881688-53890863	+	6	5.78233	115	113.953	0.482	9.52418	up	8.63754e-14	4.12676
GRMZM2G087901	1942	9:151248030-151252264	+	8	6.74606	183	181.334	0.280857	7.3381	up	0	4.59217
GRMZM2G087955	858	2:163825944-163826801	+	20	19.2744	105	104.044	1.68191	9.10436	up	1.921e-06	2.34784
GRMZM2G088020	2193	8:126626745-126631760	+	55	53.0047	9	8.91808	1.49979	0.252569	down	8.20553e-05	-2.53793
GRMZM2G088060	893	8:62666335-62669303	-	3969	3824.17	1339	1325.91	316.413	110.684	down	3.0871e-05	-1.54535
GRMZM2G088064-3	1583	5:37229396-37234116	-	12631	12171.8	5153	5105.1	615.472	256.932	down	0.00647863	-1.27055
GRMZM2G088196	2649	8:136659607-136668435	-	38	35.6578	128	125.844	1.00897	3.92167	up	0.000197106	1.77673
GRMZM2G088242	1185	2:185017213-185018508	+	0	0	35	34.6814	0	2.00731	up	1.68876e-06	4.57077
GRMZM2G088273	465	4:5075243-5075707	+	675	650.513	11624	11518.2	146.856	2619.16	up	0	4.12689
GRMZM2G088356	1916	8:18892666-18895982	-	18	16.3833	70	69.3629	0.811913	3.02419	up	0.000645866	1.99481
GRMZM2G088365	801	4:5078433-5079233	+	1414	1362.7	39530	39170.2	130.524	3763.36	up	0	4.82711
GRMZM2G088441	765	4:5089454-5090254	+	328	315.137	3715	3681.18	87.7138	1048.05	up	0	3.52319
GRMZM2G088531	1053	6:43907507-43908559	-	0	0	21	20.8089	0	1.39504	up	0.00183051	3.84712
GRMZM2G088753	3528	5:63318067-63324817	-	26935	25957.5	9512	9424.99	598.288	217.624	down	0.000325427	-1.4789
GRMZM2G088919	1185	7:68344388-68349167	-	116	111.792	29	28.736	6.4584	1.6632	down	5.67286e-05	-1.94847
GRMZM2G088961	402	6:156254953-156255354	+	15	14.4533	90	88.7054	4.37634	27.1214	up	1.64164e-06	2.51445
GRMZM2G089021	1241	6:127898522-127900926	-	36	34.694	138	136.744	2.74297	10.5771	up	2.36428e-05	1.93713
GRMZM2G089102	1810	1:272454809-272457507	+	6	5.78233	35	34.6814	0.20296	1.21883	up	0.00382593	2.43712
GRMZM2G089136	1452	6:156256054-156258890	-	435	419.219	155	153.59	18.9897	6.96427	down	0.00025332	-1.46181
GRMZM2G089421-2	495	9:152133654-152135355	+	1966	1893.83	679	671.83	381.34	136.154	down	4.76068e-05	-1.51154
GRMZM2G089491-2	519	6:95471029-95472894	+	2332	2246.44	1007	997.834	1969.67	892.191	down	0.00853622	-1.18781
GRMZM2G089528	1557	1:207274346-207276012	+	34	32.7666	233	230.879	1.36732	9.64721	up	1.03401e-11	2.77246
GRMZM2G089619	903	2:49512056-49512958	-	0	0	95	94.1353	0	7.69522	up	3.33067e-16	5.99862
GRMZM2G089713	3222	9:11495520-11501801	+	285975	275600	76727	76027.6	6049.58	1653.9	down	6.68469e-07	-1.8753
GRMZM2G089836	2022	5:67508813-67511525	+	157	151.304	27	26.7542	4.68689	0.829576	down	1.62719e-08	-2.48875
GRMZM2G089944	2237	3:194348448-194355656	+	85	80.9527	411	407.259	3.90603	16.6876	up	3.32648e-10	2.30854
GRMZM2G090245	663	6:161451847-161452532	-	16	15.4196	58	57.4721	1.93432	7.23862	up	0.00638466	1.81061
GRMZM2G090264	725	1:221418353-221419504	+	17	16.3833	140	137.735	2.26048	23.2717	up	2.11801e-10	2.96907
GRMZM2G090422	820	1:277739134-277740906	+	9314	8975.38	3038	3010.06	1053.72	355.086	down	1.94299e-05	-1.593
GRMZM2G090432	1566	5:6543389-6545247	-	12	11.5647	55	54.4994	0.479361	2.26202	up	0.00105127	2.13587
GRMZM2G090441	1455	10:107900446-107901970	+	39	37.5852	8	7.92718	1.69765	0.358573	down	0.00635329	-2.19684
GRMZM2G090505	698	5:205150693-205152143	+	1568	1510.15	606	600.485	180.986	71.7062	down	0.000711064	-1.34667
GRMZM2G090528	3951	8:171957342-171962936	+	119	114.683	349	345.823	3.65161	10.9889	up	8.4598e-05	1.56791
GRMZM2G090568	1596	1:7160376-7162558	-	47	45.2949	1179	1168.27	1.87749	48.1523	up	0	4.63593
GRMZM2G090603	1332	2:185438818-185440149	-	0	0	20	19.818	0	0.995515	up	0.00312691	3.77838
GRMZM2G090697	753	9:26293784-26316417	+	7	5.78234	35	33.6905	1.31391	6.68343	up	0.00552151	2.39589
GRMZM2G090738	1296	1:7164397-7168533	-	1268	1221.04	446	441.94	84.9994	30.7257	down	7.92068e-05	-1.48341
GRMZM2G090872	883	2:11820371-11822722	-	36	34.1463	6	5.23791	3.35691	0.516545	down	0.00297264	-2.46709
GRMZM2G091006	2776	8:171559287-171566516	-	17871	17222.2	4273	4233.27	3354.48	783.182	down	2.19556e-09	-2.04144
GRMZM2G091044	1343	4:157504259-157506090	-	46	44.3312	244	241.779	3.03406	15.8153	up	1.78819e-09	2.39745
GRMZM2G091088	2421	3:61339920-61342448	-	48	46.2587	186	184.307	1.17348	4.67925	up	4.31601e-06	1.94878
GRMZM2G091124	615	2:59282326-59284389	+	32	30.8391	134	132.78	4.33565	18.7517	up	6.72472e-06	2.06713
GRMZM2G091155	1247	4:81703044-81706382	-	7548	7273.21	3089	3060.88	645.905	276.521	down	0.00496537	-1.26594
GRMZM2G091228	4397	8:23769644-23775856	-	107	103.118	317	313.124	2.06355	6.32196	up	9.81162e-05	1.57253
GRMZM2G091383	625	5:151630693-151632323	+	1709	1646.35	632	626.001	354.636	134.554	down	0.000261036	-1.40991
GRMZM2G091578	2298	1:279185350-279187647	-	920	886.625	2187	2167.09	23.8213	58.2743	up	0.00251612	1.27158
GRMZM2G091588	1632	2:184168343-184180375	-	57	54.9322	281	277.452	2.2993	11.6877	up	2.7086e-09	2.31039
GRMZM2G091643	1864	7:77591525-77601390	-	44	42.4038	6	5.94539	1.43956	0.31886	down	0.000153354	-2.76047
GRMZM2G091774	1095	10:46057047-46058415	+	265	255.387	0	0	17.8171	0	down	0	-7.4413
GRMZM2G091837	1692	7:143020326-143022361	-	37	35.6578	113	111.971	2.0264	5.96053	up	0.00169685	1.60751
GRMZM2G092072	1242	7:30423336-30428037	+	25	24.093	4	2.9727	1.57525	0.202939	down	0.00584986	-2.8837
GRMZM2G092137	471	7:83765910-83766959	+	5	4.81861	41	39.636	1.06209	13.4859	up	0.000194409	2.86925
GRMZM2G092214	975	3:158451251-158452225	-	19	17.9004	1	0.00218273	1.32078	0.000161433	down	0.00779093	-3.64617
GRMZM2G092256	1775	9:83242366-83256257	+	45	42.4038	144	141.698	2.75207	9.03682	up	0.000274843	1.69529
GRMZM2G092474	663	3:186793784-186794446	-	59	56.859	148	145.664	7.13272	18.3464	up	0.0099425	1.33248
GRMZM2G092604	3648	7:79095802-79099449	-	1	0.002555	24	23.2127	4.16e-05	0.378442	up	0.000378313	4.03562
GRMZM2G092663	1112	1:290553145-290555204	+	2660	2563.36	1080	1069.65	168.353	72.6775	down	0.00237675	-1.27772
GRMZM2G092739	2388	7:162314848-162317235	+	29	27.0109	1	0.00342665	0.695623	8.83206e-05	down	3.83533e-05	-4.27028
GRMZM2G092752	1146	7:162322373-162324346	-	594	571.859	227	224.174	34.8438	13.7151	down	0.000753694	-1.36146
GRMZM2G092925	1044	1:198932953-198934374	-	62	58.7871	531	525.176	9.06459	98.2998	up	0	3.12871
GRMZM2G092968	606	5:150275144-150276007	-	194	186.962	10	9.90898	26.8936	1.43194	down	0	-4.17646
GRMZM2G093020	1666	1:143340664-143342494	+	12	10.6009	46	45.5813	1.48022	4.62175	up	0.00665684	2.00112
GRMZM2G093032	1772	3:225823084-225828637	-	791	761.34	1906	1888.65	31.7649	78.5661	up	0.00177504	1.29191
GRMZM2G093090	864	3:1848061-1848988	-	66	63.6057	206	204.125	5.49879	17.6957	up	0.000111185	1.65494
GRMZM2G093175	2137	3:229419505-229423749	-	167	160.942	1413	1400.14	4.79636	40.8112	up	0	3.10025
GRMZM2G093195	1560	9:26712954-26716452	+	9	8.6735	155	153.589	0.410966	6.85554	up	8.88178e-16	4.00984
GRMZM2G093217	3460	1:38191702-38205267	-	471	452.95	125	123.862	9.50801	2.52397	down	3.1515e-07	-1.88228
GRMZM2G093344	6795	1:93388-117414	-	15	13.5047	131	128.951	0.122334	1.15781	up	7.61531e-11	3.14385
GRMZM2G093347	1157	3:113472774-113480302	-	3029	2918.9	1206	1194.93	298.195	126.302	down	0.00163	-1.30543
GRMZM2G093391	1593	6:105040117-105046280	-	7	5.78233	51	50.5358	0.297195	2.23003	up	1.23886e-05	2.97396
GRMZM2G093441	1599	6:161894679-161901331	-	304	292.247	744	736.851	15.3219	39.8666	up	0.00136298	1.31206
GRMZM2G093595	747	6:140693655-140694401	-	1	0.963722	43	42.6086	0.10172	4.51252	up	4.54963e-08	4.86402
GRMZM2G093731	1243	7:117017721-117019613	+	415	398.98	172	170.435	51.7362	27.3149	down	0.0052937	-1.23728
GRMZM2G093947	1284	7:86195877-86204850	+	1483	1429.2	626	619.312	94.8957	41.3035	down	0.00454277	-1.22234
GRMZM2G094051	1040	10:141350853-141353245	+	3353	3230.59	1406	1392.46	219.91	95.1526	down	0.00535885	-1.23082
GRMZM2G094090	2313	3:193468819-193471131	+	0	0	30	28.7446	0	0.767419	up	3.01708e-05	4.30361
GRMZM2G094123	1856	4:215212907-215240677	+	5917	5701.78	2211	2190.15	238.185	90.6035	down	0.000508889	-1.397
GRMZM2G094165	926	8:146550332-146557104	+	61	58.077	15	13.8726	9.09202	1.20731	down	0.00104572	-2.05422
GRMZM2G094168	1519	1:98761060-98763174	+	43	40.4764	132	129.808	2.6228	9.63214	up	0.000719887	1.63631
GRMZM2G094241	924	8:130850959-130855769	+	6	4.81861	48	46.5722	0.381203	3.72116	up	1.43102e-05	3.09929
GRMZM2G094352	1155	10:49982611-49984291	-	7	5.78233	36	35.6723	0.634622	2.13084	up	0.00265177	2.47721
GRMZM2G094353	933	5:111997548-111998738	-	8	7.70978	170	168.056	0.602254	13.1606	up	0	4.30443
GRMZM2G094396	813	9:121218513-121221191	+	22	21.2019	118	116.926	5.93048	24.6515	up	6.5903e-07	2.36881
GRMZM2G094639	678	1:92464870-92465547	+	60	57.8233	541	536.076	7.01747	65.3115	up	0	3.18301
GRMZM2G094692	961	6:163437449-163439943	-	4	2.89117	288	285.379	0.235718	23.3287	up	0	6.34773
GRMZM2G094768	1650	5:191128165-191130070	-	6	5.78233	69	68.372	0.225627	2.67121	up	3.13783e-08	3.40644
GRMZM2G094900	2571	5:14649411-14653662	-	17	16.3833	77	76.2992	0.396249	1.91449	up	0.000123768	2.1314
GRMZM2G094990	849	9:116749987-116751051	+	223	214.91	826	818.482	19.0205	72.6444	up	5.93849e-08	1.90988
GRMZM2G095025	1176	6:168689932-168691107	-	3	2.89117	28	27.7451	0.168596	1.62095	up	0.00189093	3.01794
GRMZM2G095254	1560	7:122985436-122986995	+	0	0	27	26.7542	0	1.11542	up	8.17737e-05	4.20231
GRMZM2G095261	1443	7:151086726-151088168	+	16	15.4196	67	66.3902	0.703292	3.0325	up	0.000709071	2.01708
GRMZM2G095299	765	5:182436230-182437206	-	120	115.647	40	39.6359	11.8052	4.05927	down	0.00256136	-1.5416
GRMZM2G095655	664	8:17188683-17190009	+	2	1.92744	22	21.7998	0.241248	2.73975	up	0.00691137	3.16628
GRMZM2G095851	2532	1:296345168-296348340	+	6546	6308.53	358	354.741	152.359	8.57406	down	0	-4.16695
GRMZM2G095865-2	3209	5:3038466-3054158	+	2839	2736.01	766	758.036	55.3963	15.1712	down	5.35701e-08	-1.86707
GRMZM2G096123	2314	2:210956103-210959632	-	4495	4331.94	1722	1705.33	588.902	243.143	down	0.000795428	-1.36149
GRMZM2G096184	3520	9:31087283-31099580	-	575	554.141	160	158.544	9.84629	2.85177	down	5.82234e-07	-1.81756
GRMZM2G096228	1024	5:37374828-37376921	-	47	44.3313	130	128.817	5.49842	14.5242	up	0.00305182	1.49238
GRMZM2G096269	825	1:7860200-7861326	-	2	1.92744	41	40.6268	0.177325	3.74868	up	1.14212e-06	4.04966
GRMZM2G096358	1089	8:11484227-11485453	-	29	27.948	175	173.407	1.79243	11.1442	up	1.57339e-09	2.59804
GRMZM2G096435	474	8:73090622-73091095	-	13	12.5284	356	352.76	2.72914	77.3822	up	0	4.69592
GRMZM2G096458	3907	3:168301776-168308144	-	335	322.627	126	123.994	6.5572	2.20596	down	0.000933296	-1.39492
GRMZM2G096690	189	5:214374607-214374888	-	255	245.749	92	91.1626	12824.8	4834.19	down	0.000982009	-1.43135
GRMZM2G096709	861	7:144980703-144982807	+	90	85.7713	234	231.87	7.94188	21.4354	up	0.00152521	1.40949
GRMZM2G096753	1071	5:186505857-186507490	+	22	21.2019	138	136.744	1.64928	10.6637	up	1.4526e-08	2.5956
GRMZM2G096958	1417	4:219581615-219584914	+	810	780.615	321	318.078	38.5015	15.7754	down	0.0013713	-1.30774
GRMZM2G096962	1600	5:214377629-214380677	-	1139	1097.17	477	471.977	81.6205	27.6961	down	0.0037136	-1.23447
GRMZM2G097015	825	5:184337354-184340324	+	0	0	42	41.6177	0	3.978	up	7.05348e-08	4.83046
GRMZM2G097030	2116	7:23715573-23717795	-	12583	12125.6	1527	1512.11	416.427	52.142	down	0	-3.01954
GRMZM2G097135	1194	4:21320247-21321440	-	2023	1949.61	194	192.234	111.594	11.0235	down	0	-3.3508
GRMZM2G097229	822	1:1567171-1568089	-	1	0.963722	427	423.113	0.089102	39.2354	up	0	8.15089
GRMZM2G097683	2324	5:60132953-60135916	+	14	13.4921	159	156.562	0.358023	4.4995	up	2.56239e-13	3.42626
GRMZM2G097827	910	2:111277563-111278728	-	1	0.963722	30	29.7269	0.113269	2.95941	up	1.84546e-05	4.35172
GRMZM2G097854	1047	10:143738467-143740361	+	42	39.5126	138	135.753	3.77984	12.845	up	0.000213104	1.73638
GRMZM2G097989	924	6:147061138-147062080	-	32	30.8391	258	254.661	2.93877	24.0165	up	1.21791e-13	3.00365
GRMZM2G098037	2409	10:115571405-115573813	-	25	24.0931	0	0	0.614534	0	down	0.000179107	-4.10967
GRMZM2G098187	2650	2:10652518-10657373	-	28	26.9842	385	380.504	0.695213	9.40786	up	0	3.7781
GRMZM2G098239	1693	2:10624400-10627515	-	498	479.735	107	105.081	24.5798	5.22995	down	1.13697e-09	-2.19103
GRMZM2G098301	3479	5:70032131-70040127	+	25	23.1294	84	83.2354	0.396423	1.42736	up	0.00142756	1.77016
GRMZM2G098370	1404	5:70041079-70045049	-	86	82.8801	22	21.7998	5.70203	1.13992	down	0.000434645	-1.90918
GRMZM2G098517-2	1677	7:161287702-161289378	+	2	1.31074	25	23.9775	0.050199	0.919424	up	0.00261385	3.28917
GRMZM2G098637	2105	2:234227801-234230663	+	131	126.248	437	433.023	5.74679	19.2444	up	3.26721e-06	1.75178
GRMZM2G098643	2033	9:3650697-3653649	+	28	26.0205	390	386.451	0.826809	12.3599	up	0	3.80062
GRMZM2G098679	1881	8:71631705-71636511	+	43	41.4401	218	216.016	1.74015	8.5202	up	8.92417e-09	2.33893
GRMZM2G098714	2061	1:26326691-26329890	+	593	571.488	226	222.952	18.4639	7.29654	down	0.000627426	-1.37431
GRMZM2G098912	2366	8:39468575-39471375	+	64	61.6783	9	8.91808	1.63086	0.232217	down	6.76834e-06	-2.73561
GRMZM2G098999	2724	8:65780920-65784921	+	56	53.0048	192	190.252	1.38802	4.57619	up	2.52289e-05	1.79628
GRMZM2G099097	2064	4:171730538-171734484	+	18	17.347	185	183.316	0.717419	5.88145	up	1.13354e-13	3.30254
GRMZM2G099101	1863	9:131875749-131880032	+	14	13.4921	59	58.463	0.458321	1.98812	up	0.00144924	2.02177
GRMZM2G099109	895	4:147123750-147128674	-	54	51.0773	139	136.744	4.45828	11.5555	up	0.00801384	1.37231
GRMZM2G099166	1281	3:201946464-201948399	+	17	15.4196	77	76.2992	0.81086	4.77886	up	6.25865e-05	2.21641
GRMZM2G099191	3998	5:56422985-56429724	-	2079	2002.62	4867	4822.69	37.1273	90.1054	up	0.00504882	1.25024
GRMZM2G099297	1254	4:171770932-171772283	+	4	3.85489	259	256.643	0.20788	13.8636	up	0	5.82895
GRMZM2G099319	2803	1:179587076-179591325	+	67	64.5694	311	308.169	1.69071	7.87594	up	5.83672e-09	2.22355
GRMZM2G099340	880	3:17605552-17606713	+	854	823.015	6271	6213.42	247.326	1870.15	up	0	2.89676
GRMZM2G099353	485	4:6454404-6457618	-	33	30.8391	133	130.799	18.6768	112.835	up	9.35346e-06	2.04535
GRMZM2G099491	1387	5:4321467-4323185	+	35	33.7303	123	121.88	1.79188	7.0661	up	0.000160625	1.81172
GRMZM2G099648	2825	9:49176957-49189073	-	10	8.6735	99	97.108	0.2245	2.17083	up	4.05294e-10	3.3604
GRMZM2G099657	1645	9:150090417-150157089	-	4937	4757.28	1760	1743.98	324.827	119.483	down	0.00014313	-1.46502
GRMZM2G100121	1785	1:170472692-170476967	+	583	561.85	218	216.016	28.8409	11.2289	down	0.000521951	-1.38815
GRMZM2G100146	1277	8:136129391-136131914	-	7729	7448.6	2967	2939	600.26	235.594	down	0.00113744	-1.35841
GRMZM2G100234	3051	4:226006289-226009427	+	1	0.963722	34	33.6905	0.019012	0.665057	up	2.70111e-06	4.52954
GRMZM2G100315	1369	2:37049408-37052556	+	88	84.6568	496	490.982	5.96381	35.9734	up	3.36353e-12	2.50626
GRMZM2G100403	1552	7:10287180-10291057	+	6747	6501.58	2591	2567.32	304.504	120.567	down	0.00106558	-1.3574
GRMZM2G100467	436	5:213819778-213822505	+	349	335.988	142	140.708	85.9124	36.2752	down	0.00437866	-1.2671
GRMZM2G100484	1904	2:175088576-175092766	-	41	38.5489	187	185.298	1.30227	6.68005	up	1.22567e-07	2.22276
GRMZM2G100505	1228	6:132825186-132828357	+	110	106.009	264	260.606	8.23617	23.2406	up	0.00646843	1.26544
GRMZM2G100524	2001	5:1872554-1875057	+	11	10.6009	53	52.5176	0.364761	1.74347	up	0.000870325	2.20345
GRMZM2G100650	708	1:267334098-267335977	-	6	5.78234	51	50.5357	0.666736	6.47055	up	1.23886e-05	2.97396
GRMZM2G100732	4212	2:13986964-14004161	-	403	388.38	108	107.017	5.58947	1.52285	down	6.8951e-07	-1.86125
GRMZM2G100750	687	9:150644216-150645061	+	1	0.963722	25	24.7724	0.114716	2.96003	up	0.000225926	4.09335
GRMZM2G100822	929	9:104989105-104993383	+	384	370.069	1030	1020.62	29.6131	81.803	up	0.000170633	1.44201
GRMZM2G100911	2555	3:220025656-220029309	-	21	20.2382	149	147.644	0.505932	3.84189	up	9.0089e-10	2.77229
GRMZM2G101001	1403	9:142467358-142472002	-	1600	1540.99	630	624.265	95.6492	39.8922	down	0.00110144	-1.31858
GRMZM2G101058	1421	9:115956453-115958135	+	154	148.413	33	32.6996	13.2451	3.05037	down	8.19999e-07	-2.17529
GRMZM2G101268	612	1:208293229-208293981	-	203	195.444	58	56.7047	27.6863	8.06918	down	2.21565e-05	-1.79021
GRMZM2G101576	1992	1:112606298-112620337	-	0	0	34	33.6905	0	1.20047	up	2.70111e-06	4.52954
GRMZM2G101625	866	6:32458377-32468810	-	182	175.398	70	68.372	15.8847	6.00363	down	0.00454469	-1.36185
GRMZM2G101818	1041	4:236700747-236701884	-	334	321.759	93	91.2394	36.3281	8.88789	down	2.39801e-06	-1.8191
GRMZM2G102079	1596	7:6535752-6537347	-	2	0.963835	44	42.6126	0.039082	1.73012	up	4.54963e-08	4.86402
GRMZM2G102183	1969	2:36317290-36319711	+	229	220.125	1530	1515.26	8.76349	59.6041	up	1.11022e-16	2.75819
GRMZM2G102346	2652	2:10009941-10016008	-	105	101.191	342	337.897	3.03178	10.3823	up	1.22078e-05	1.70652
GRMZM2G102754	2695	5:12267660-12273834	-	149	143.595	347	343.841	3.72288	9.57535	up	0.00639233	1.23632
GRMZM2G102878	1779	2:191811639-191821204	-	773	743.994	2075	2056.11	38.957	106.432	up	0.00014569	1.44926
GRMZM2G102891	951	8:73232000-73688508	+	8841	8519.31	2479	2456.44	1326.32	385.52	down	2.40059e-07	-1.81108
GRMZM2G103164	2285	8:80495153-80505775	+	19	17.347	89	88.19	0.799138	4.83731	up	1.54438e-05	2.25883
GRMZM2G103197	1002	1:204440992-204442081	-	18	17.347	0	0	1.2359	0	down	0.00779093	-3.64617
GRMZM2G103247	1845	9:139705356-139707575	-	5	4.81861	66	65.3993	0.165496	2.24862	up	1.90584e-08	3.58477
GRMZM2G103342	1089	3:146523307-146524484	-	36	34.694	124	122.871	2.22509	7.89648	up	0.00020846	1.7822
GRMZM2G103452	2697	2:162492694-162498616	-	31	29.8754	3	2.9727	0.733729	0.101358	down	0.000610419	-3.14224
GRMZM2G103610	1002	1:251156046-251158866	+	22	21.2019	87	86.2081	2.1385	6.54505	up	0.000278087	1.94348
GRMZM2G103662	1670	10:10613659-10616376	+	70	67.4606	186	184.307	2.9795	8.25488	up	0.00227779	1.42038
GRMZM2G103771	525	3:54111437-54112292	-	354	341.158	2641	2616.32	93.47	851.484	up	0	2.91678
GRMZM2G103945	819	6:133353420-133355249	+	12	11.5647	49	48.554	1.17409	5.31485	up	0.00563499	1.97079
GRMZM2G103983	801	1:228403233-228404161	-	9	8.6735	558	552.921	0.830777	72.2778	up	0	5.85086
GRMZM2G104025-2	828	8:83335686-83338812	+	8022	7730.8	2717	2691.54	932.446	326.622	down	4.88608e-05	-1.53913
GRMZM2G104081	1943	3:7078293-7082080	+	1634	1574.72	4011	3973.5	52.2076	132.81	up	0.00159326	1.31765
GRMZM2G104109	1017	6:120913127-120914228	+	76	72.2793	19	18.8271	5.05301	1.31913	down	0.000739735	-1.9316
GRMZM2G104332	519	5:9812226-9812979	-	5	3.85489	224	220.97	0.714456	43.5058	up	0	5.61168
GRMZM2G104516	498	1:205832107-205832604	+	57	54.9322	164	162.507	10.9428	32.5797	up	0.000869149	1.54198
GRMZM2G104542	2007	1:260939478-260957955	+	3045	2934.16	8046	7972.13	185.353	478.393	up	0.000401897	1.42429
GRMZM2G104546	3287	2:172843712-172864011	-	1668	1607.49	427	422.123	32.0185	8.19984	down	1.32424e-08	-1.94261
GRMZM2G104551	3537	7:143203249-143214270	-	93	89.6231	248	244.752	2.30294	4.80481	up	0.00116098	1.42275
GRMZM2G104710	1218	10:1919506-1920859	-	0	0	52	51.5267	0	2.88375	up	1.02711e-09	5.13535
GRMZM2G104836	1339	6:30248613-30253640	-	40	38.5489	118	116.648	3.64447	12.2361	up	0.00232433	1.55622
GRMZM2G104942	2393	4:33118285-33122154	-	2209	2127.92	640	633.213	71.4241	21.239	down	4.43962e-07	-1.76347
GRMZM2G105004	2838	10:127570261-127574164	+	325	313.21	1209	1198	6.68114	25.5721	up	3.33148e-08	1.91408
GRMZM2G105140	1038	3:217462473-217464321	+	1	0.963722	27	26.7543	0.1023	2.64135	up	8.17737e-05	4.20231
GRMZM2G105192	2274	9:156572314-156595349	+	365	351.759	157	154.58	15.725	5.87026	down	0.00950275	-1.198
GRMZM2G105221	1590	8:157619400-157620989	+	609	586.897	3464	3432.47	23.9018	139.972	up	1.24345e-14	2.52975
GRMZM2G105331	1591	5:122601135-122607844	+	1303	1255.73	550	544.993	113.505	51.3555	down	0.00453323	-1.22108
GRMZM2G105542	1797	2:45220125-45221921	-	54	51.7793	13	12.3758	1.83241	0.438462	down	0.00357756	-1.97671
GRMZM2G105587	438	8:5997530-5997967	+	53	51.0773	8	7.92718	12.9421	2.02499	down	5.83833e-05	-2.64455
GRMZM2G105644	1374	5:206890388-206892361	+	196	188.89	605	599.493	9.12929	29.0191	up	9.66109e-06	1.64681
GRMZM2G105954	2377	4:57904328-57951118	-	1181	1138.16	4763	4718.66	37.4936	163.311	up	1.72013e-09	2.03293
GRMZM2G106133-3	582	1:215329265-215330137	+	184	177.325	68	67.3811	27.1863	10.3812	down	0.00298438	-1.39902
GRMZM2G106165	1838	4:50720869-50724839	-	10	9.63722	53	51.5267	0.452728	2.33104	up	0.000520515	2.30777
GRMZM2G106177	426	10:19237053-19237696	+	19	18.3107	349	345.823	4.9065	93.4657	up	0	4.13575
GRMZM2G106204-2	975	7:6310301-6323668	+	19	18.3107	83	81.2536	1.35145	6.55128	up	0.000141633	2.06528
GRMZM2G106356	1890	4:2652618-2654507	-	17	15.4626	60	58.5574	0.51678	1.95915	up	0.00500563	1.83506
GRMZM2G106363	1857	4:209806081-209808680	-	270	260.205	764	756.056	9.83225	26.6206	up	6.06046e-05	1.51723
GRMZM2G106377	1758	4:2659608-2661365	+	31	29.8754	109	108.008	1.08402	3.92358	up	0.000238425	1.82779
GRMZM2G106655	1855	2:226392740-226394813	+	13	11.5647	294	290.333	0.406674	9.9504	up	0	4.52894
GRMZM2G106819	456	8:124796795-124797343	+	12	11.5647	71	70.3538	2.70952	16.6059	up	1.2783e-05	2.50136
GRMZM2G106950	1170	7:82328623-82334263	-	7	6.74606	150	148.635	0.395868	8.73845	up	1.11022e-16	4.3044
GRMZM2G106980	2082	1:203647280-203653561	-	3	1.92744	1068	1057.29	0.064128	37.3238	up	0	8.72264
GRMZM2G107073	1521	6:56103132-56104946	-	894	861.565	2227	2205.74	38.7275	99.29	up	0.000909235	1.33787
GRMZM2G107076	1260	5:2705927-2708078	+	159	152.449	411	407.054	12.4068	35.7465	up	0.000698178	1.39497
GRMZM2G107114	855	10:123189321-123190175	-	403	387.555	114	112.528	33.9775	9.89318	down	2.07633e-06	-1.79254
GRMZM2G107199	1891	2:39429989-39434608	-	78	75.134	1131	1120.35	3.08031	45.0305	up	0	3.85695
GRMZM2G107286	585	4:1494915-1495608	-	0	0	97	96.1171	0	14.6871	up	2.22045e-16	6.02852
GRMZM2G107302	285	4:1508993-1509277	-	16	15.4196	68	67.3811	12.7442	57.1945	up	0.000555484	2.0383
GRMZM2G107495	1137	1:67429003-67433512	-	11	10.6009	76	75.3083	0.964262	5.69737	up	1.31536e-06	2.71943
GRMZM2G107540	414	1:270053262-270053786	+	71	68.4243	19	18.8271	19.4538	5.40179	down	0.00184959	-1.85084
GRMZM2G107570	900	8:156023067-156024051	-	218	209.127	1093	1083.05	17.5067	90.3231	up	4.5538e-12	2.34797
GRMZM2G107620	1028	10:147244040-147246622	+	75	71.3154	184	181.334	7.37043	18.9391	up	0.00720783	1.31495
GRMZM2G107665	1617	9:22327662-22331591	+	295	283.334	1093	1082.06	14.3368	52.5854	up	3.87385e-08	1.91198
GRMZM2G107739	2606	6:153313985-153503526	-	790	760.772	2847	2821.06	23.8002	87.3233	up	5.2105e-08	1.87277
GRMZM2G107756	1729	6:75101722-75103928	+	314	302.609	82	81.2536	11.1907	3.00838	down	9.17164e-07	-1.89656
GRMZM2G107815	2060	1:25410359-25414766	+	855	823.983	2099	2078.91	29.7494	74.4995	up	0.0012323	1.31735
GRMZM2G107839	540	3:231823842-231824489	+	1291	1243.2	244	241.779	371.083	73.7397	down	1.47204e-12	-2.37685
GRMZM2G107851	1440	1:115337874-115339533	-	168	161.905	32	31.7087	7.48806	1.46863	down	6.139e-08	-2.33933
GRMZM2G107945	1959	2:224908857-224912772	-	237	228.403	647	641.11	7.71341	21.5393	up	0.00014957	1.46801
GRMZM2G108003	795	1:211199855-211200649	+	1	0.963722	22	21.7998	0.093267	2.11628	up	0.00107684	3.91272
GRMZM2G108032	2166	1:33121639-33125069	+	1683	1620.98	489	484.549	53.3723	16.1047	down	5.353e-07	-1.75711
GRMZM2G108133	2015	7:138376665-138380859	-	728	700.626	2814	2788.39	26.848	102.771	up	6.14399e-09	1.97421
GRMZM2G108144	1333	3:221306494-221308891	-	369	355.613	134	132.78	24.5698	9.19927	down	0.00047511	-1.43436
GRMZM2G108166	3919	7:174714170-174718736	+	12	10.601	45	44.5904	0.178353	0.70185	up	0.00889304	1.96975
GRMZM2G108255	3277	2:68582731-68600889	+	80	76.1661	293	290.332	1.74617	6.37364	up	1.23556e-06	1.89432
GRMZM2G108273	1213	8:110709713-110713120	-	84	80.0005	353	348.917	4.91012	22.5012	up	3.13462e-08	2.08349
GRMZM2G108338	1480	2:68600777-68602543	-	140	134.89	3420	3388.88	8.91941	236.689	up	0	4.62763
GRMZM2G108537	1152	6:109536361-109538208	+	0	0	52	51.5267	0	3.08778	up	1.02711e-09	5.13535
GRMZM2G108712	792	4:173033772-173034958	-	706	680.388	303	300.242	66.1906	30.6854	down	0.0068322	-1.19387
GRMZM2G108798	1754	6:85205043-85207434	-	0	0	54	53.5085	0	2.50417	up	4.58381e-10	5.1893
GRMZM2G108996	2260	5:200109016-200115211	-	233	224.547	654	647.056	8.16292	22.312	up	8.17604e-05	1.50679
GRMZM2G108997	258	9:103920289-103920670	+	2	1.92744	32	31.7087	2.64381	45.422	up	6.06575e-05	3.69692
GRMZM2G109056	2981	1:264200890-264225158	+	740	712.19	2798	2772.53	17.6787	67.1142	up	1.23708e-08	1.94144
GRMZM2G109120	1296	2:211344941-211346348	+	1	0.963722	21	20.8089	0.049946	1.08024	up	0.00183051	3.84712
GRMZM2G109144	783	8:146060416-146061198	-	39	37.5852	157	155.571	3.7146	15.424	up	5.24698e-06	2.00675
GRMZM2G109165	1443	5:76941515-76943306	-	678	652.594	245	242.317	45.2473	17.6028	down	0.00020967	-1.44158
GRMZM2G109201	2243	1:63033703-63038063	-	34	31.8028	182	180.343	0.962905	5.48377	up	6.25892e-09	2.46516
GRMZM2G109252	2613	7:34633139-34637399	+	213	204.309	11	10.8999	5.83439	0.313229	down	0	-4.17741
GRMZM2G109326	1482	9:123239174-123240741	+	40	37.5852	139	137.735	1.85013	6.79068	up	7.29119e-05	1.83047
GRMZM2G109383	2153	5:10854840-10861533	-	13458	12969.8	5288	5238.88	374.573	151.442	down	0.00282613	-1.32506
GRMZM2G109448	495	7:143297522-143298016	-	2141	2062.56	270	266.738	415.315	54.0576	down	0	-2.96483
GRMZM2G109480	735	1:17700066-17701619	-	55	53.0048	159	157.553	8.22531	21.4119	up	0.00117033	1.52341
GRMZM2G109527	2461	2:133149663-133154193	+	4	3.85489	90	89.1808	0.113077	2.63243	up	1.81988e-12	4.3203
GRMZM2G109677	1340	2:51927330-51930138	+	476	458.732	170	168.453	42.1182	11.609	down	0.000243552	-1.45609
GRMZM2G109680	862	4:228929163-228932409	+	384	370.069	130	128.817	57.5099	21.8608	down	0.000105752	-1.53772
GRMZM2G109787	3773	5:205319614-205332739	+	73	70.3517	268	265.561	1.18912	4.17724	up	2.11485e-06	1.88125
GRMZM2G110328	1224	1:248119579-248122506	+	2782	2680.53	1111	1099.91	273.882	117.32	down	0.00165571	-1.30221
GRMZM2G110369	1161	3:134681648-134683771	-	5175	4987.26	1069	1058.28	304.818	64.7464	down	9.11393e-12	-2.25255
GRMZM2G110509	1813	8:84607077-84614603	+	8293	7991.19	2575	2550.57	332.83	109.927	down	4.55552e-06	-1.66463
GRMZM2G110616	1680	1:7568735-7570546	-	17	15.4195	105	104.044	0.646084	3.98256	up	9.27519e-08	2.66141
GRMZM2G110816	1431	2:175628001-175629538	+	13	12.5284	262	259.615	0.577075	11.9758	up	0	4.25549
GRMZM2G110862	1479	9:55271748-55277885	-	6	5.78234	40	39.6359	0.329009	2.19646	up	0.000616473	2.62726
GRMZM2G110952-2	3501	5:2575967-2591985	+	2398	2310.04	1039	1029.54	443.156	164.895	down	0.0092716	-1.18281
GRMZM2G111112	630	3:221881473-221882323	-	0	0	18	17.8362	0	2.91679	up	0.00924569	3.63023
GRMZM2G111300	2102	4:26654955-26658181	-	1459	1405.18	570	564.435	50.0147	22.6903	down	0.000889735	-1.33183
GRMZM2G111306	726	8:128428193-128429144	-	2	1.92744	52	51.5267	0.21184	5.68311	up	1.26005e-08	4.38891
GRMZM2G111462	3912	10:125844982-125849427	+	420	404.763	120	118.908	6.12422	1.79999	down	2.25958e-06	-1.78001
GRMZM2G111475	2052	5:12580426-12585542	-	3523	3395.19	1113	1102.87	118.258	40.7333	down	5.15539e-06	-1.63929
GRMZM2G111477	628	5:30994503-30995891	-	1735	1672.06	604	598.502	233.001	84.0086	down	5.95044e-05	-1.49836
GRMZM2G111593	2970	3:53142445-53149593	+	100	96.3723	369	365.641	3.58571	13.0327	up	5.57239e-07	1.89334
GRMZM2G111756	1188	4:145241042-145242229	+	558	537.757	232	229.888	30.9711	13.2644	down	0.00404092	-1.24148
GRMZM2G111922	1024	4:145731818-145733054	-	8	7.70978	56	55.4903	0.703927	4.31427	up	2.28704e-05	2.71935
GRMZM2G111975	1095	2:30398748-30399842	+	1	0.963722	33	32.6996	0.061385	2.08709	up	4.3386e-06	4.4871
GRMZM2G111998	2508	8:32962770-32965474	+	230	221.656	48	47.5631	5.40936	1.16165	down	3.75888e-08	-2.21511
GRMZM2G112050	423	4:37762537-37763400	-	3015	2905.62	771	763.982	789.944	209.521	down	1.05238e-08	-1.94402
GRMZM2G112074	2336	3:129045373-129049773	+	651	627.384	242	239.797	17.2464	6.61968	down	0.000383561	-1.40319
GRMZM2G112122	258	4:153582781-153583038	-	6	5.78233	56	55.4903	7.93142	79.4886	up	2.23153e-06	3.10765
GRMZM2G112210	965	2:90378130-90380250	+	0	0	31	29.727	0	2.50441	up	1.84546e-05	4.35172
GRMZM2G112238	972	6:31600818-31602079	-	29	26.9842	10644	10546.1	2.00168	789.515	up	0	8.5672
GRMZM2G112285	723	10:120943918-120945642	+	2663	2566.39	1109	1098.91	283.739	121.925	down	0.00415611	-1.24084
GRMZM2G112488	854	1:47149228-47178619	+	248	239.003	859	851.181	38.7286	156.91	up	3.66749e-07	1.80847
GRMZM2G112530	1732	2:33348250-33351096	-	827	796.998	292	289.343	29.5284	10.692	down	0.000109763	-1.47426
GRMZM2G112912	414	8:169053835-169054248	+	468	450.442	141	139.717	128.066	40.087	down	6.11677e-06	-1.70147
GRMZM2G112925	1998	1:40511506-40514609	+	17	16.3833	224	220.97	0.535224	7.28221	up	1.11022e-16	3.64651
GRMZM2G113089	1497	10:5747405-5750295	-	64	61.6782	17	16.8453	2.69445	0.736924	down	0.00313958	-1.8538
GRMZM2G113093	2128	10:5737031-5744564	-	326	313.21	136	134.762	14.3319	7.51995	down	0.00718024	-1.23205
GRMZM2G113129	3098	6:162914176-162918483	+	88	84.8076	395	391.405	1.88046	8.80571	up	3.65513e-09	2.18175
GRMZM2G113203	5090	9:57011361-57017761	+	60	56.8596	187	185.298	0.652357	2.1266	up	0.000114198	1.68077
GRMZM2G113332	1147	5:168671841-168673687	+	130	124.537	325	321.064	23.0851	52.5147	up	0.00186076	1.34453
GRMZM2G113420	2491	2:206890726-206898783	+	196	187.926	77	75.3082	5.59339	2.21153	down	0.00621486	-1.3183
GRMZM2G113720	1418	8:70511084-70528411	+	6243	6016.32	2191	2170.87	527.722	166.336	down	0.000107921	-1.4878
GRMZM2G113800	1194	10:135330425-135331708	+	10	9.63722	83	82.2445	0.551628	4.71624	up	7.02777e-08	2.97729
GRMZM2G113821	1101	1:19693347-19697079	-	66	63.6057	234	231.87	4.02393	14.6986	up	7.10286e-06	1.83303
GRMZM2G113840	2554	1:183807052-183811857	-	151	145.522	408	403.295	3.93337	10.5621	up	0.000342211	1.44813
GRMZM2G113844	1590	2:105039421-105184955	+	173	166.724	694	687.684	7.57609	31.8781	up	1.00918e-08	2.02216
GRMZM2G113866	1084	9:124763185-124767953	-	57	54.9322	150	148.635	4.36261	11.4942	up	0.00433022	1.41283
GRMZM2G114048	1224	3:216319303-216321905	-	45	43.3675	143	141.698	2.40834	7.88297	up	0.000389398	1.66248
GRMZM2G114055	3199	1:21757249-21778247	-	80	76.134	292	288.352	1.95826	7.84848	up	1.46843e-06	1.88439
GRMZM2G114113	2359	5:199767236-199770698	+	104	100.227	29	27.7451	2.79395	0.772565	down	0.000257769	-1.84976
GRMZM2G114356	663	1:119999206-120000192	-	4918	4739.59	31	30.7178	594.561	3.86892	down	0	-7.25116
GRMZM2G114552	747	3:23896942-23897926	-	30	28.9116	16709	16556.9	4.17229	2536.08	up	0	9.11641
GRMZM2G114619	2526	2:41497548-41500367	+	64	61.6782	8	7.92718	1.49348	0.192098	down	2.31662e-06	-2.89619
GRMZM2G114660	1020	4:152715325-152716344	+	142	136.849	44	43.5995	9.53126	3.04339	down	0.000496455	-1.64484
GRMZM2G114704	1979	7:145214587-145217262	-	41	39.5126	148	146.653	1.7941	6.84067	up	4.4276e-05	1.84819
GRMZM2G114899	3059	1:296846140-296850308	-	42	40.4763	122	119.899	0.796259	2.36018	up	0.00294895	1.52129
GRMZM2G114998	1104	4:155008881-155010960	-	0	0	24	23.7816	0	1.50244	up	0.000378313	4.03562
GRMZM2G115190	1086	1:300739356-300740520	+	52	50.1136	0	0	3.22512	0	down	1.01961e-09	-5.12444
GRMZM2G115329	1059	9:46385602-46388651	-	3	2.89116	113	110.98	0.217238	8.29628	up	6.66134e-16	4.98619
GRMZM2G115504	1095	5:168886026-168889312	+	46	44.3312	195	193.225	2.82373	12.3328	up	6.24002e-07	2.07922
GRMZM2G115660	6810	9:109547138-109556335	+	124	119.255	470	465.556	1.0112	7.81875	up	1.31617e-07	1.93579
GRMZM2G115721	1999	9:55448847-55513536	-	40	37.5851	464	459.777	1.65844	19.4592	up	0	3.56383
GRMZM2G115998	1266	1:237966174-237969305	-	211	203.345	68	66.3901	10.8403	3.54796	down	0.00016733	-1.61644
GRMZM2G116135	1533	3:220494315-220509415	+	8976	8649.41	3333	3302.66	821.139	321.001	down	0.000557885	-1.40612
GRMZM2G116292	737	1:31068653-31206102	-	3071	2959.41	1212	1200.56	670.521	313.191	down	0.00133773	-1.31833
GRMZM2G116360	1221	1:234770650-234772064	-	523	503.063	3	2.9727	28.0204	0.165872	down	0	-7.19129
GRMZM2G116461	1687	2:227882658-227886342	+	6	5.78233	38	37.6541	0.219947	4.061	up	0.00127625	2.55418
GRMZM2G116632	771	3:189985253-189986192	+	2	1.92744	27	26.7542	0.194621	2.71021	up	0.000621322	3.45586
GRMZM2G116640	1350	4:224726027-224730765	+	7	6.74606	37	36.6632	0.33297	1.81239	up	0.00483958	2.30903
GRMZM2G117057	1060	6:121537171-121538761	+	195	186.962	885	876.945	27.1826	119.099	up	1.42014e-10	2.20936
GRMZM2G117193	1488	1:213230876-213232589	-	10	9.63722	58	57.4722	0.806943	4.86985	up	8.65051e-05	2.4639
GRMZM2G117230	1538	7:120105865-120110287	+	23	21.2019	3523	3490.82	0.934081	153.603	up	0	7.26201
GRMZM2G117250	2439	1:199338477-199340915	-	3	2.89117	101	100.081	0.072748	2.52028	up	9.4369e-15	4.85062
GRMZM2G117357	3072	6:138486958-138501637	-	4847	4670.21	1777	1760.82	147.629	67.6507	down	0.000286928	-1.42441
GRMZM2G117614	2552	4:191934663-191955448	+	438	421.146	1424	1411.04	11.7591	39.2845	up	1.14545e-06	1.72397
GRMZM2G117707	2553	7:166462666-166467285	-	3722	3586.97	13829	13702.5	104.095	409.531	up	3.56955e-08	1.91617
GRMZM2G118019	1898	9:43676673-43679964	+	33	31.8028	1259	1247.54	1.22045	47.8426	up	0	5.24735
GRMZM2G118037	994	6:150509614-150519599	+	3403	3279	8714	8633.74	536.968	1444.92	up	0.000913309	1.37888
GRMZM2G118104	1072	4:74594112-74596094	+	41	39.5126	176	174.398	3.1997	13.5128	up	8.78865e-07	2.09896
GRMZM2G118173	591	1:235757911-235758501	-	0	0	26	25.7633	0	3.87322	up	0.000135591	4.14885
GRMZM2G118205	1847	4:35757317-35763222	-	2675	2577.96	394	389.423	88.7606	13.4407	down	0	-2.74048
GRMZM2G118241	1554	3:136161460-136165660	-	12	10.6009	135	133.771	0.484358	7.24201	up	9.10161e-13	3.53355
GRMZM2G118610	1398	10:64481802-64484526	-	51	49.1499	133	131.789	2.68896	7.42972	up	0.00863055	1.37493
GRMZM2G118770	2306	8:175058620-175063153	-	121	116.61	2212	2191.87	3.35004	62.1597	up	0	4.20481
GRMZM2G119071	453	4:63093054-63093506	-	2388	2301.3	476	470.926	545.989	112.581	down	3.3179e-12	-2.30521
GRMZM2G119168	822	1:39332674-39333495	+	7	6.74606	49	48.554	0.623717	4.50243	up	7.80052e-05	2.70963
GRMZM2G119169	1226	8:93176073-93180624	-	1735	1672.06	633	627.238	162.347	65.4024	down	0.000187324	-1.43021
GRMZM2G119468	2052	4:194976404-194978455	+	12	11.5647	86	85.2172	0.352376	2.5991	up	2.44504e-07	2.77614
GRMZM2G119499	1184	1:7824574-7825861	-	0	0	25	24.7724	0	1.72418	up	0.000225926	4.09335
GRMZM2G119521	1152	1:238751028-238752602	+	30	28.9117	95	94.1353	1.72925	5.64115	up	0.00176237	1.67855
GRMZM2G119523	1944	3:90410261-90414194	-	48	45.295	169	166.471	1.61024	5.39863	up	2.92721e-05	1.83223
GRMZM2G119527	2139	8:131110904-131113761	-	42	39.5125	8	7.92718	1.23324	0.25612	down	0.0032313	-2.26995
GRMZM2G119689	2063	2:56806968-56810171	+	160	154.196	797	789.746	5.19969	26.6047	up	1.60425e-11	2.32873
GRMZM2G119769	1378	5:213338445-213341627	-	59	56.8596	231	228.898	3.97548	19.0952	up	1.00572e-06	1.9801
GRMZM2G120079	1316	1:67077526-67079207	+	1	0.963722	98	96.1171	0.049037	5.72424	up	2.22045e-16	6.02852
GRMZM2G120163	2948	6:116276703-116282374	-	34	32.7666	111	109.99	0.851949	2.52771	up	0.00073119	1.70545
GRMZM2G120475	5566	9:7559062-7567181	-	1	0.963722	321	318.079	0.043354	15.0237	up	0	7.74093
GRMZM2G120587	1686	1:68133185-68136989	-	233	223.583	18	16.8452	9.16112	0.641992	down	0	-3.699
GRMZM2G120652	1242	7:1284402-1285643	+	3832	3692.57	1434	1420.54	201.458	77.6366	down	0.000422867	-1.3949
GRMZM2G120657	2972	1:286850248-286854138	-	114	109.864	524	518.24	2.46814	14.7394	up	6.2316e-10	2.21605
GRMZM2G120674	500	1:286845626-286850418	+	188	180.216	487	482.567	38.3263	102.604	up	0.000561325	1.39639
GRMZM2G120717	1717	2:14721087-14723398	+	1181	1137.73	295	291.58	573.908	157.211	down	8.84876e-09	-1.97796
GRMZM2G120876	1414	8:2287255-2297975	+	1210	1166.1	391	387.441	73.1844	24.1818	down	1.01138e-05	-1.60476
GRMZM2G120918	353	5:159757867-159758459	-	905	872.169	2498	2474.28	4413.62	8383.38	up	8.15466e-05	1.48555
GRMZM2G121075	501	4:158559722-158560222	-	497	478.297	208	205.766	94.2719	40.8132	down	0.00486662	-1.23269
GRMZM2G121111	1130	10:88750482-88751904	+	2	0.963723	102	101.072	0.083702	6.2031	up	0	6.10068
GRMZM2G121151	921	4:177328451-177329371	+	1	0.963722	21	20.8089	0.076566	1.65742	up	0.00183051	3.84712
GRMZM2G121186	1334	6:161659761-161663105	-	4234	4080.4	1287	1275.29	227.649	73.478	down	1.88488e-06	-1.69423
GRMZM2G121221	786	5:4038807-4039686	+	773	744.958	285	281.415	75.6315	28.0316	down	0.000276946	-1.41727
GRMZM2G121333	2146	9:23454940-23458356	-	501	482.825	102	101.072	16.0145	3.21091	down	3.39211e-10	-2.25524
GRMZM2G121543	1023	7:160139304-160143029	-	329	317.064	111	109.989	22.2963	7.74673	down	0.000130942	-1.54455
GRMZM2G121573	2598	7:165815673-165820781	+	96	91.5537	235	231.87	2.51617	6.41127	up	0.00461309	1.31271
GRMZM2G121621	1506	9:99036513-99038245	-	100	96.3722	11	10.8999	4.18068	0.473498	down	3.10986e-09	-3.10155
GRMZM2G121700	1297	2:38192360-38193936	+	523	504.026	1894	1876.76	41.1281	161.008	up	5.30113e-08	1.87576
GRMZM2G121928	576	4:60359274-60359849	-	16	15.4196	84	83.2354	2.40358	13.0395	up	1.17452e-05	2.34117
GRMZM2G122072	1467	3:200212071-200220317	-	32	30.5025	185	182.728	2.38486	10.5137	up	2.57304e-09	2.52609
GRMZM2G122172	1551	6:103509886-103513111	+	282	271.77	103	102.062	13.1853	4.92779	down	0.000992919	-1.41392
GRMZM2G122274	2610	5:13308219-13314591	-	1295	1247.39	241	238.189	47.5847	8.23532	down	8.76299e-13	-2.39944
GRMZM2G122277	2850	4:31242535-31248167	+	1329	1280.79	336	331.951	29.941	7.05347	down	1.03533e-08	-1.96374
GRMZM2G122357	390	6:1338924-1339313	-	0	0	574	568.567	0	186.048	up	0	8.57482
GRMZM2G122431	2286	3:145175899-145178917	+	15	14.4558	156	154.58	0.390645	4.18087	up	1.09412e-12	3.31145
GRMZM2G122543	1296	1:29683347-29686317	-	16	15.4196	127	125.844	0.79914	6.53285	up	9.86447e-10	2.92332
GRMZM2G122569	1312	8:119150806-119155081	-	59	56.8596	165	163.498	2.97463	8.56989	up	0.00134509	1.49968
GRMZM2G123063	3400	5:4000995-4009409	+	12	11.5647	84	82.2446	0.207307	1.57458	up	5.30964e-07	2.72522
GRMZM2G123212	576	2:213580411-213580986	-	1418	1366.15	266	263.391	212.953	41.2624	down	9.57789e-13	-2.38754
GRMZM2G123234	1254	4:53963589-53965890	-	474	455.841	137	135.753	49.4519	13.1436	down	2.37341e-06	-1.75904
GRMZM2G123305	1144	4:46325504-46360990	+	347	334.412	130	128.817	25.847	10.2487	down	0.000931178	-1.39066
GRMZM2G123411	731	10:81169600-81173127	-	287	275.624	1637	1621.11	70.6753	502.959	up	2.65343e-14	2.53566
GRMZM2G123489	579	1:180694041-180694619	-	2	1.92744	39	38.645	0.297955	6.00359	up	2.69772e-06	3.97839
GRMZM2G123495	423	5:30596662-30599688	+	1321	1273.08	512	507.339	346.108	140.266	down	0.000747616	-1.34293
GRMZM2G123544	2390	4:170973038-170977183	+	353	340.194	1349	1336.72	9.30221	36.7612	up	1.39677e-08	1.95235
GRMZM2G123585	1815	1:90323600-90329332	+	382	367.238	75	73.3263	15.3745	5.34388	down	3.61462e-10	-2.32371
GRMZM2G123714	1428	1:277843609-277846717	-	3595	3463.79	1527	1512.58	329.363	142.927	down	0.00732699	-1.21208
GRMZM2G123831	749	4:169548948-169551971	+	1340	1291.39	432	428.068	494.366	179.278	down	9.37232e-06	-1.60676
GRMZM2G123973	1809	2:194502456-194504264	-	140	134.921	23	22.7907	4.73871	0.801353	down	2.38622e-08	-2.54503
GRMZM2G123986	4030	1:13991189-13995842	-	119	114.683	313	310.151	4.33491	11.5505	up	0.000815447	1.41428
GRMZM2G124042	1521	1:14031455-14033729	-	3	2.89117	27	26.7542	0.123977	1.14883	up	0.00294837	2.96639
GRMZM2G124091	985	8:173057356-173065075	+	253	243.481	73	71.7962	29.2185	8.64295	down	1.23148e-05	-1.7711
GRMZM2G124136	1664	5:190913247-190915803	+	22	20.2382	271	268.533	0.804239	10.7999	up	0	3.63214
GRMZM2G124434	1562	1:240863355-240866444	+	2381	2293.66	802	793.709	97.5181	34.9427	down	2.58334e-05	-1.54739
GRMZM2G124524	1893	2:149336481-149342258	+	470	452.95	1195	1183.13	29.1995	70.6656	up	0.00052906	1.36784
GRMZM2G124567	558	9:130851257-130852567	+	0	0	23	22.7906	0	5.55595	up	0.000636661	3.97548
GRMZM2G124744	685	10:85311904-85313010	+	0	0	28	27.7451	0	3.32947	up	4.95539e-05	4.25385
GRMZM2G124791	703	5:19668887-19672449	+	3170	3054.99	1298	1286.18	672.295	285.509	down	0.00315286	-1.26416
GRMZM2G124820	1053	2:220921075-220922127	+	349	336.339	124	122.871	22.5003	8.2374	down	0.000332694	-1.46768
GRMZM2G124963-2	1145	2:211516524-211519337	-	0	0	41	40.6268	0	2.63041	up	1.09755e-07	4.7961
GRMZM2G125072	1215	6:110707555-110709137	+	6	4.81861	69	67.381	0.440177	4.73507	up	9.8683e-09	3.62753
GRMZM2G125148	2198	9:129405747-129410029	+	3479	3352.75	1472	1458.19	109.12	47.2978	down	0.00665106	-1.21752
GRMZM2G125243	2615	8:171296608-171303363	+	29	26.9843	385	381.495	1.2272	16.22	up	0	3.78188
GRMZM2G125300	423	5:1566141-1568263	-	549	529.084	163	160.525	144.968	50.6259	down	2.65534e-06	-1.73314
GRMZM2G125304	6397	1:82489131-82495948	+	55	52.041	13	11.8908	0.985312	0.13176	down	0.00134916	-2.11503
GRMZM2G125386	590	4:210084318-210085098	-	15	13.4922	64	63.4174	2.84947	14.3717	up	0.000394201	2.13819
GRMZM2G125387	3224	4:165989440-165994393	+	130	125.284	341	337.896	2.63051	7.79282	up	0.000822422	1.40294
GRMZM2G125441-3	591	9:75779964-75780762	-	276	265.023	14	12.8817	40.1065	2.16686	down	0	-4.321
GRMZM2G125513	2783	9:114919071-114923637	+	923	888.552	385	380.506	26.8718	10.7376	down	0.0035405	-1.23863
GRMZM2G125648	917	4:195378786-195380245	+	1289	1242.24	490	485.54	226.743	92.0757	down	0.000482455	-1.37122
GRMZM2G125669	990	2:12338039-12340325	+	22	21.2019	72	71.3447	1.53401	5.17392	up	0.00615167	1.67216
GRMZM2G125775	777	2:178362594-178363370	-	25	24.0931	77	76.2991	2.40668	7.64599	up	0.00870853	1.58762
GRMZM2G125813	381	9:122592345-122592725	-	17	16.3833	124	122.871	5.5974	42.4422	up	4.46762e-09	2.80368
GRMZM2G125823	2950	4:173366356-173371145	+	432	415.364	184	181.334	534.04	375.727	down	0.0073537	-1.20772
GRMZM2G125838	880	4:173371650-173374065	-	66	63.6057	286	283.397	8.14977	32.6669	up	4.28402e-08	2.12424
GRMZM2G125850	1456	2:203633002-203637618	-	244	234.185	34	32.6997	12.775	1.47814	down	2.81131e-12	-2.83095
GRMZM2G125931	1239	10:13554624-13556856	-	6	5.78233	35	34.6814	0.316398	1.90102	up	0.00382593	2.43712
GRMZM2G125976	2376	6:151033829-151037907	+	170	163.833	383	379.514	4.92461	11.6264	up	0.00974946	1.19267
GRMZM2G126055	1670	6:107177969-107179877	-	38	35.6577	397	393.387	1.42645	15.7804	up	0	3.41766
GRMZM2G126260-2	2061	3:214899983-214904392	-	5	4.81861	61	60.4448	0.146107	1.83454	up	1.01965e-07	3.47199
GRMZM2G126261	1088	7:172779135-172780500	+	43	40.4764	201	199.17	2.73963	14.4952	up	4.89154e-08	2.25589
GRMZM2G126505	2228	4:159665487-159668290	+	8	7.62179	200	197.189	0.306134	6.05176	up	0	4.53229
GRMZM2G126582	855	6:131451161-131452537	+	17	16.3833	76	75.3082	1.43635	6.62091	up	0.000156573	2.11266
GRMZM2G126594	966	6:131424020-131426820	+	3603	3472.25	1256	1244.46	668.494	229.52	down	7.09579e-05	-1.49699
GRMZM2G126603	992	3:219424014-219426408	+	1042	1003.24	314	311.142	146.405	49.6276	down	1.97207e-06	-1.70187
GRMZM2G126732	1199	4:177628533-177631634	-	151	145.32	506	500.835	11.2434	36.2811	up	2.14114e-06	1.75824
GRMZM2G126821	933	9:151669971-151671607	-	5927	5711.13	1789	1771.78	446.128	138.75	down	1.71237e-06	-1.70567
GRMZM2G126920	1718	6:89134908-89137086	+	50	48.1861	11	10.8999	1.96923	0.4628	down	0.00207225	-2.12323
GRMZM2G127035	309	7:165302504-165302812	+	2	1.92744	43	42.6086	1.1759	26.5099	up	4.89751e-07	4.11757
GRMZM2G127080	1686	6:123372905-123376126	-	44	41.44	144	142.689	1.57744	6.45022	up	0.00016702	1.73895
GRMZM2G127115	2936	6:123383204-123388892	+	59	55.8959	219	216.016	1.27267	4.76492	up	2.63377e-06	1.92794
GRMZM2G127123	3122	1:35577619-35584030	-	248	239.003	894	884.872	5.1803	18.9963	up	1.26698e-07	1.86326
GRMZM2G127134	1872	2:219116924-219125191	+	22	21.2019	234	231.87	0.716301	7.84214	up	2.44249e-15	3.35342
GRMZM2G127139	2700	2:44440485-44449054	-	17	16.3833	69	68.3719	0.401319	1.54065	up	0.000818562	1.9742
GRMZM2G127173	996	2:44436847-44439295	-	190	183.107	64	63.4175	13.5397	4.62894	down	0.000613941	-1.53353
GRMZM2G127308	2342	8:16850862-16855028	-	29	26.9842	133	131.789	1.02248	4.56938	up	9.16857e-07	2.25236
GRMZM2G127309	1898	1:295348570-295351072	-	36	34.6941	157	155.571	1.40039	5.58376	up	1.30517e-06	2.12387
GRMZM2G127342	1314	6:7036171-7039680	+	0	0	28	27.7451	0	1.41663	up	4.95539e-05	4.25385
GRMZM2G127404	876	1:291726037-291726912	-	231	221.754	46	45.1425	18.8216	3.84193	down	1.57318e-08	-2.27588
GRMZM2G127609	1249	9:11080160-11084912	-	4995	4813.8	2041	2022.42	281.518	119.35	down	0.00376379	-1.26786
GRMZM2G127668	1008	10:144978503-144980012	+	15	13.4921	217	214.034	1.53653	20.5471	up	0	3.87861
GRMZM2G127690	1290	4:111895581-111896870	+	40	38.3893	1	0.641183	2.00071	0.0334718	down	1.91822e-07	-4.74151
GRMZM2G127714	1636	2:203058572-203064337	+	35	32.7666	112	110.981	4.85977	9.80859	up	0.000621424	1.71844
GRMZM2G128333	1410	8:67202955-67205421	+	44	42.4038	9	8.91808	1.98757	0.418639	down	0.00278258	-2.21252
GRMZM2G128358	935	5:212784255-212786210	-	218	210.092	82	81.2536	18.1022	6.87296	down	0.0026199	-1.37547
GRMZM2G128444	1226	1:38609581-38613821	+	350	337.303	148	145.662	31.1541	12.8726	down	0.00715278	-1.22555
GRMZM2G128485	3394	6:91645711-91650430	-	82	78.0615	223	220.97	1.52969	4.57662	up	0.00092606	1.46135
GRMZM2G128651	1177	10:95689839-95692285	-	244	235.148	560	553.912	14.6719	34.625	up	0.00598648	1.21215
GRMZM2G128658	3289	8:143561337-143565830	+	2237	2155.85	860	852.172	51.2584	20.433	down	0.000671598	-1.35455
GRMZM2G128665	2076	1:26825365-26827440	-	111	106.973	36	35.6723	3.21739	1.07393	down	0.00251281	-1.57563
GRMZM2G128682	1725	8:86584566-86586367	+	0	0	19	18.8271	0	0.698915	up	0.00536607	3.70621
GRMZM2G128807	1296	5:62263955-62265465	+	255	245.641	692	685.701	19.4935	55.7359	up	0.000158803	1.46047
GRMZM2G128971	1332	9:137846134-137848641	+	71	68.4243	244	240.788	5.36926	23.7098	up	1.25573e-05	1.78007
GRMZM2G128995	1573	8:77748630-77752526	+	1891	1821.43	792	784.791	78.1177	39.0328	down	0.0042163	-1.23156
GRMZM2G129019	327	8:159009373-159009863	+	12	11.5647	219	216.016	291.268	4542.29	up	0	4.10645
GRMZM2G129114	1601	3:160327857-160329764	-	176	169.615	479	474.64	7.66388	21.6856	up	0.000223939	1.46253
GRMZM2G129140	366	5:13723811-13724176	+	0	0	18	17.8362	0	6.79027	up	0.00924569	3.63023
GRMZM2G129147	1125	10:140969057-140972383	-	38	36.6214	106	104.046	2.96046	8.5055	up	0.00694923	1.4758
GRMZM2G129357	669	7:5516622-5519388	-	196	188.033	461	456.804	23.2745	56.7671	up	0.00394187	1.25441
GRMZM2G129413	1713	1:119653239-119656726	-	1	0.963722	106	104.045	0.036021	4.31331	up	0	6.1423
GRMZM2G129540	1514	1:248613239-248616116	-	617	594.617	149	147.644	33.4489	8.64497	down	1.30372e-08	-2.02097
GRMZM2G129761	759	7:168785615-168786457	+	691	665.605	4951	4905.92	68.6977	508.018	up	0	2.86274
GRMZM2G129879	561	1:209581250-209581913	-	6	5.78233	81	80.2627	0.940688	13.1256	up	7.79137e-10	3.63625
GRMZM2G129947	1278	9:50711805-50715565	+	2	1.92744	27	26.7542	0.101588	1.41249	up	0.000621322	3.45586
GRMZM2G129954	789	10:1723135-1725062	-	15	14.4558	72	71.3447	1.4137	6.99894	up	0.000104849	2.21052
GRMZM2G129987	1655	5:121798169-121802192	-	560	538.721	226	223.943	25.0458	9.46233	down	0.00235223	-1.28221
GRMZM2G130002	2196	4:172685633-172689374	+	160	154.196	411	407.259	4.35641	11.5165	up	0.000897398	1.37629
GRMZM2G130034	1965	1:167851442-167863889	-	1943	1872.51	778	769.927	122.034	50.912	down	0.0015417	-1.29919
GRMZM2G130079	411	9:17724534-17724944	+	1317	1268.58	310	306.628	366.26	89.3524	down	1.34748e-09	-2.06293
GRMZM2G130149	1253	1:150708189-150709730	-	244	235.007	638	631.72	19.4619	56.5606	up	0.000405735	1.40203
GRMZM2G130173	264	6:38086345-38086762	-	3	2.89117	50	49.5449	6.06906	80.1884	up	2.05044e-07	3.8434
GRMZM2G130232	1180	1:141037364-141038908	-	23	22.1656	90	89.1809	2.66868	8.93434	up	0.000259684	1.92932
GRMZM2G130239	3559	6:151783946-151789544	+	691	665.466	271	267.734	28.8229	10.5245	down	0.00108434	-1.32899
GRMZM2G130348	1215	3:46176656-46178939	+	33	31.8028	121	119.899	1.78205	6.73049	up	9.24847e-05	1.87419
GRMZM2G130351	981	10:109484995-109488055	+	159	153.232	40	39.6359	11.2174	2.90836	down	9.83015e-06	-1.94895
GRMZM2G130868	2202	3:25861364-25866501	+	404	389.344	1168	1157.37	15.0206	45.0977	up	2.6924e-05	1.55162
GRMZM2G130904	987	1:236902908-236904258	+	0	0	51	50.5358	0	3.67918	up	1.54466e-09	5.10761
GRMZM2G131177	2316	2:51231055-51233370	-	0	0	33	32.1396	0	0.85683	up	4.3386e-06	4.4871
GRMZM2G131334	1842	8:145842450-145847609	-	687	662.077	1527	1513.1	22.7812	52.121	up	0.00933685	1.17339
GRMZM2G131409	564	4:2056515-2057078	-	157	151.304	946	937.389	24.4016	151.96	up	2.38698e-14	2.60444
GRMZM2G131431	482	6:63563098-63567930	+	614	590.762	221	218.989	124.863	60.0073	down	0.000209039	-1.44747
GRMZM2G131476	1450	1:109635529-109637353	-	18	17.347	145	143.68	0.923633	8.40444	up	1.59604e-10	2.94998
GRMZM2G131609	3345	6:129514075-129517525	-	0	0	54	53.5085	0	0.969688	up	4.58381e-10	5.1893
GRMZM2G131611	1554	10:95123113-95125691	-	21	19.2744	84	82.2445	0.806111	3.44431	up	0.000207751	2.01042
GRMZM2G131618	1639	1:226620314-226836588	+	227	218.684	521	516.062	34.2332	78.0103	up	0.005609	1.22015
GRMZM2G131820	2506	2:147626878-147629620	-	272	262.133	113	110.98	6.40278	2.7129	down	0.00669026	-1.25804
GRMZM2G131961	1806	2:6717994-6723635	+	35	32.7666	196	193.225	1.16314	7.93634	up	1.68274e-09	2.52121
GRMZM2G132009	1614	3:17397998-17399611	-	1	0.017352	57	56.2394	0.000695	2.25392	up	1.39778e-10	5.26661
GRMZM2G132077	612	1:152164505-152165334	+	155	148.413	3555	3522.64	22.9679	553.186	up	0	4.54169
GRMZM2G132093	672	10:90200739-90201672	-	93	89.6262	260	256.643	14.6296	37.4209	up	0.000449237	1.4916
GRMZM2G132154	1573	2:127441226-127445823	-	161	155.16	18	17.8362	6.39826	0.775044	down	8.2957e-12	-3.09818
GRMZM2G132162	319	4:7172483-7173013	-	303	291.044	772	764.973	181.521	473.648	up	0.000572174	1.37074
GRMZM2G132212	3985	6:160234541-160238616	+	49	46.7238	139	137.056	0.780025	2.09881	up	0.00174	1.52723
GRMZM2G132238	1123	9:120365386-120366798	-	1	0.963723	108	106.026	0.119284	9.48685	up	0	6.16939
GRMZM2G132251	2040	8:171624653-171629070	-	38	35.6577	153	151.607	1.44685	6.00972	up	3.81958e-06	2.04641
GRMZM2G132478	1560	6:142642089-142643648	+	21	20.2382	137	135.753	0.842631	5.6597	up	8.3905e-09	2.65073
GRMZM2G132509	1290	3:153769999-153771288	+	0	0	64	63.4175	0	3.31059	up	9.66105e-12	5.43237
GRMZM2G132547	2452	8:147644896-147651757	+	41	38.9353	111	109.871	1.09276	3.01456	up	0.00641035	1.4676
GRMZM2G132690	516	1:82153964-82154867	-	6	5.78233	46	45.5813	1.08244	8.58406	up	7.15799e-05	2.8266
GRMZM2G132774	714	2:19438907-19439620	-	3	2.89117	37	36.6632	0.325439	4.14181	up	3.86697e-05	3.41394
GRMZM2G132929	798	6:165961276-165963004	-	3297	3177.4	1419	1406.09	430.501	180.087	down	0.00933222	-1.19254
GRMZM2G133262	4177	5:58805530-58818931	-	51	48.1862	261	258.624	0.903295	4.69339	up	1.60888e-09	2.37358
GRMZM2G133275	654	7:170670514-170671284	-	24	23.1293	996	986.934	2.96128	126.877	up	0	5.31702
GRMZM2G133370	674	10:81041856-81052602	-	44	42.4037	8	7.92719	16.2537	4.06099	down	0.00117309	-2.3731
GRMZM2G133398	2373	3:162800038-162804922	+	299	287.19	1040	1029.54	11.5125	39.9282	up	2.40172e-07	1.81948
GRMZM2G133738	3387	6:22723357-22726943	+	1	0.861345	93	91.6783	0.015191	6.21078	up	6.66134e-16	5.95257
GRMZM2G133895	1362	5:32874094-32878327	-	372	358.505	106	105.035	17.5087	5.56078	down	3.51766e-06	-1.77246
GRMZM2G133919	2479	5:216697224-216702128	-	6148	5924.97	2059	2040.26	153.885	53.2458	down	3.17367e-05	-1.55464
GRMZM2G133988	1066	4:238487372-238697974	-	308	296.827	116	114.944	25.8272	8.87146	down	0.00125786	-1.38229
GRMZM2G134109	639	1:58368268-58370750	+	1099	1059.13	405	400.323	1099.09	357.037	down	0.000234475	-1.41859
GRMZM2G134398	1452	1:259012241-259017945	-	240	230.33	62	61.4357	12.6813	3.07923	down	2.37648e-06	-1.90641
GRMZM2G134717	1437	8:149800904-149807597	-	24	22.1656	89	88.1899	1.43454	4.04809	up	0.000317561	1.91329
GRMZM2G134738	904	8:142871953-142875645	-	1190	1145.96	495	490.293	190.987	83.5392	down	0.00347252	-1.23929
GRMZM2G135091	976	4:143078269-143079321	+	307	294.899	117	114.944	22.7468	8.93812	down	0.00143658	-1.37256
GRMZM2G135132	1272	4:143083015-143087912	-	940	905.764	211	208.141	56.5247	13.2689	down	5.71368e-10	-2.13069
GRMZM2G135381	1155	8:124357367-124358834	+	4	3.85489	94	93.1444	0.229829	5.56387	up	5.61329e-13	4.38271
GRMZM2G135385	493	5:190563220-190563961	-	37	34.694	131	129.808	8.99722	33.0121	up	6.99655e-05	1.86175
GRMZM2G135526	1254	4:39593563-39595651	-	46	43.3675	133	131.789	2.33867	7.2486	up	0.00149644	1.5575
GRMZM2G135536	1584	10:894072-895655	-	0	0	444	439.959	0	18.0198	up	0	8.20426
GRMZM2G135629	2829	10:126645440-126651789	-	15	14.4558	55	53.5085	0.34133	1.22449	up	0.00967906	1.79875
GRMZM2G135655	2202	10:121972521-122151590	+	32	30.2545	108	106.344	0.85218	2.99809	up	0.000521709	1.75461
GRMZM2G135783	1047	7:142902590-142903787	-	1	0.963722	22	20.8088	0.071957	1.47592	up	0.00183051	3.84712
GRMZM2G135960	876	9:6491034-6492287	+	3852	3711.32	203	201.081	315.946	17.1637	down	0	-4.21376
GRMZM2G136465	2337	5:202415796-202420976	-	78	75.1703	224	220.97	2.32883	6.69207	up	0.000477813	1.51686
GRMZM2G136513	2742	1:35132969-35136839	-	179	172.506	57	56.4812	3.81969	1.25151	down	0.000308857	-1.61059
GRMZM2G136663	1125	7:100264811-100266048	+	28	26.9842	83	82.2445	1.66198	5.07548	up	0.00656408	1.58618
GRMZM2G136794	2071	7:171669074-171678923	-	16	15.4196	98	97.108	1.48257	2.95082	up	4.51059e-07	2.56236
GRMZM2G136831	1209	9:3310411-3312637	+	13	11.5646	59	58.463	0.972664	3.3017	up	0.000344393	2.23628
GRMZM2G136859	585	1:4445812-4446815	-	5	4.81861	60	59.4539	0.732729	9.0848	up	1.43389e-07	3.44834
GRMZM2G136910	417	10:8848882-8849429	-	193	185.998	888	879.917	52.0868	248.634	up	1.08567e-10	2.22199
GRMZM2G137108	885	6:112956444-112959716	-	1	0.963722	25	24.7724	0.080694	2.0798	up	0.000225926	4.09335
GRMZM2G137151	2160	6:146378538-146382364	-	88	83.8439	288	284.388	3.47167	12.4005	up	1.24477e-05	1.73952
GRMZM2G137174	2671	3:167072902-167076861	-	347	333.448	1045	1035.49	14.6008	44.2757	up	9.68602e-06	1.61441
GRMZM2G137176	783	4:209542761-209543543	+	27	25.6768	3	2.52756	2.53768	0.250593	down	0.00370842	-2.93925
GRMZM2G137211	3117	7:132805145-132810412	-	282	270.807	101	100.081	5.73447	2.05505	down	0.000751988	-1.43677
GRMZM2G137286	1326	8:83126386-83130658	+	402	387.37	152	149.909	22.7551	9.04466	down	0.000808508	-1.38545
GRMZM2G137321	1485	1:289333183-289334667	+	119	114.683	1152	1141.51	5.05742	50.4108	up	0	3.2892
GRMZM2G137352	937	1:2956696-2958187	+	123	118.538	12	11.8908	12.1126	1.42623	down	4.44238e-11	-3.2748
GRMZM2G137399	1215	5:182134057-182135583	-	1	0.963722	101	100.081	0.054002	5.61801	up	0	6.08653
GRMZM2G137498	1966	6:142343957-142347548	+	15	13.4921	53	52.5176	0.622723	2.37372	up	0.0069168	1.8684
GRMZM2G137535	1447	6:142310797-142315003	-	73	70.3518	1367	1354.56	4.37431	77.319	up	0	4.22789
GRMZM2G137868	1496	1:184907938-184909736	+	17	16.3833	77	76.2992	0.729369	3.3529	up	0.000123768	2.1314
GRMZM2G137954	1062	5:127463913-127605235	+	393	378.743	2301	2279.06	42.3493	216.652	up	6.77236e-15	2.56994
GRMZM2G137964	1455	2:75256134-75259530	+	42	39.5126	521	516.258	2.33901	32.5252	up	0	3.65908
GRMZM2G138008	1563	7:163987029-163988731	+	0	0	29	28.736	0	1.19536	up	3.01708e-05	4.30361
GRMZM2G138060	2370	4:41369599-41378155	+	13195	12716.3	3062	3033.14	496.671	122.992	down	6.78074e-10	-2.08461
GRMZM2G138161	2359	3:171713626-171716837	-	69	66.4968	189	187.28	1.78783	4.89249	up	0.00134115	1.46475
GRMZM2G138265	1344	1:291114204-291115547	-	109	105.046	39	38.645	5.21219	1.92054	down	0.00804368	-1.44817
GRMZM2G138340	1241	1:291101336-291104891	+	20	19.2744	77	76.2991	1.0526	4.17406	up	0.000765521	1.90283
GRMZM2G138689	927	7:120173985-120174911	+	20375	19635.8	116476	115416	1546.83	9114.93	up	3.69704e-14	2.53792
GRMZM2G138698	1926	8:171571227-171575248	-	13	12.5284	104	103.053	0.409892	3.37795	up	7.64903e-09	2.93765
GRMZM2G138744	916	5:28436616-28440063	+	5	4.81861	42	41.6177	0.385568	3.33863	up	9.1436e-05	2.9388
GRMZM2G138750	2348	3:11212016-11215885	+	26	25.0568	85	84.2264	0.786786	2.31386	up	0.00296478	1.67382
GRMZM2G138756	1956	8:171578407-171583381	-	16	15.4196	60	58.463	1.62675	3.42713	up	0.00500563	1.83506
GRMZM2G138800	909	3:190321190-190324731	-	1889	1820.47	763	756.056	200.275	78.1703	down	0.0019557	-1.28313
GRMZM2G138920	2657	10:148301534-148327420	+	183	175.643	44	42.7429	4.48089	1.09869	down	1.60125e-06	-2.03793
GRMZM2G139082	1798	9:107622108-107625521	+	3	2.89117	34	32.6996	0.127281	1.30601	up	0.000212313	3.25118
GRMZM2G139141	1362	8:171814634-171815995	-	144	138.186	1	0.508812	6.74872	0.0248882	down	0	-6.56249
GRMZM2G139160	1506	8:171805302-171810844	+	44	42.4038	139	137.735	3385.59	5772.56	up	0.000474908	1.65421
GRMZM2G139250	1194	1:292517266-292521438	-	58	54.9322	485	479.595	3.18335	27.8446	up	0	3.09726
GRMZM2G139349	722	8:171761415-171763452	-	3084	2971.19	866	857.91	923.777	252.788	down	1.76858e-07	-1.80912
GRMZM2G139467	1707	2:234257925-234259631	+	7	6.74606	100	99.0898	0.253159	3.723	up	1.59861e-11	3.73142
GRMZM2G139614	1548	5:180669363-180673297	+	520	501.136	219	217.007	32.9153	14.5082	down	0.00563909	-1.21879
GRMZM2G139797	1247	10:130143928-130145735	-	1330	1281.75	11552	11445.9	91.647	845.827	up	0	3.14057
GRMZM2G139811	2695	2:37860077-37864421	-	30	28.9116	165	163.499	0.696649	3.93196	up	1.43857e-08	2.4631
GRMZM2G139834	1497	1:10899469-10902139	-	570	548.358	2000	1981.79	25.296	90.1035	up	1.21012e-07	1.83386
GRMZM2G139874	2005	8:83792924-83795994	-	717	690.025	2151	2131.42	47.0458	137.731	up	9.14692e-06	1.60746
GRMZM2G139892	3179	3:55801438-55808340	+	162	155.159	386	381.496	4.54175	9.51371	up	0.00370723	1.27217
GRMZM2G139903	2289	2:177176494-177185167	+	591	568.596	188	185.298	31.7693	10.3668	down	1.32088e-05	-1.62784
GRMZM2G139963	1308	1:14959227-14961671	-	126	121.429	45	44.5904	10.1538	3.16258	down	0.00528697	-1.44609
GRMZM2G140041	1627	2:177239467-177241478	+	100	96.3722	769	762.001	3.82181	30.2568	up	0	2.95217
GRMZM2G140078	1155	2:177273196-177275219	-	151	145.523	32	31.7087	11.5883	2.59587	down	7.91816e-07	-2.18977
GRMZM2G140107	4019	3:161252262-161258510	+	339	325.738	1008	998.825	4.80358	15.1883	up	1.33848e-05	1.59689
GRMZM2G140116	869	2:197230711-197232347	+	3090	2977.9	892	883.881	523.734	161.462	down	3.98189e-07	-1.76898
GRMZM2G140223	2679	8:21754045-21756951	+	123	117.846	311	308.134	7.28295	11.5728	up	0.00147905	1.36799
GRMZM2G140293	1208	7:167154058-167155469	+	36	34.694	573	567.784	2.20094	34.4115	up	0	3.98491
GRMZM2G140633	1825	7:127890475-127892814	+	35	33.7303	129	126.835	2.00869	6.64625	up	7.26163e-05	1.86944
GRMZM2G140989	2667	1:62716003-62718669	+	63	60.7145	10	9.90898	1.38552	0.22629	down	2.44497e-05	-2.56785
GRMZM2G141252	252	6:165206141-165206950	+	55	53.0047	177	175.389	84.7915	294.717	up	0.000143492	1.6786
GRMZM2G141277	651	8:109218692-109219431	-	31	29.8754	3	2.97269	3.85146	0.384816	down	0.000610419	-3.14224
GRMZM2G141288	2607	9:96187293-96191230	+	197	189.854	467	462.749	4.67516	11.4086	up	0.00338026	1.26561
GRMZM2G141322	780	7:167635028-167635960	+	102	98.2997	10	9.90898	9.76691	0.987675	down	5.97698e-10	-3.26218
GRMZM2G141386	1734	1:43764908-43767948	-	1736	1673.02	612	605.438	133.446	50.9504	down	7.80338e-05	-1.48248
GRMZM2G141432	459	2:215086810-215087268	+	3058	2946.37	940	930.741	681.673	216.939	down	2.32373e-06	-1.67919
GRMZM2G141473	4442	1:286448596-286512962	-	556	534.866	2995	2967.74	7.54732	47.0115	up	9.22595e-14	2.45351
GRMZM2G141499	628	4:54673468-54677555	-	307	295.863	106	105.035	226.863	79.5064	down	0.000298892	-1.49448
GRMZM2G141607	1624	1:200008949-200012428	+	44	41.4401	422	417.168	5.30579	39.8	up	0	3.28317
GRMZM2G141638	2121	3:166793205-166797020	+	0	0	33	32.6996	0	0.961146	up	4.3386e-06	4.4871
GRMZM2G141735	2815	8:99200796-99207523	+	305	293.935	705	698.584	7.62002	17.2416	up	0.0042672	1.23083
GRMZM2G141975	3100	5:199166289-199171916	-	149	142.65	53	51.5658	2.76633	1.00064	down	0.00264474	-1.46792
GRMZM2G142019	3912	10:9592748-9599857	-	520	501.135	1342	1328.79	8.01652	20.8394	up	0.000392912	1.38642
GRMZM2G142037	2052	4:221759496-221761547	-	2	1.92744	22	21.7998	0.058729	0.664886	up	0.00691137	3.16628
GRMZM2G142207	2436	3:210357457-210359892	+	66	63.6057	186	184.307	1.60263	4.64759	up	0.000871217	1.50721
GRMZM2G142383	480	1:193601338-193604170	+	10	9.63722	46	45.5813	2.05138	9.76882	up	0.00319277	2.13266
GRMZM2G142584	1680	8:119369602-119371437	-	1	0.963722	19	18.827	0.036833	9.72921	up	0.00536607	3.70621
GRMZM2G142640	830	8:119372425-119376132	-	4207	4053.69	1237	1225.3	462.056	137.56	down	7.24786e-07	-1.74231
GRMZM2G142685	2774	4:25463746-25467858	+	1	0.963722	28	27.7452	0.025929	0.607078	up	4.95539e-05	4.25385
GRMZM2G142718	636	10:148409482-148410240	-	8	7.70978	41	40.6268	1.02954	5.4484	up	0.00302912	2.27415
GRMZM2G142870	4530	8:45262017-45275752	-	74	71.3155	437	433.022	0.924403	5.61524	up	2.20957e-12	2.56644
GRMZM2G142918	1623	7:117695062-117697348	+	60	57.8234	161	159.535	2.37921	6.6721	up	0.00272617	1.43928
GRMZM2G143128	531	3:224499628-224502599	+	1368	1318.37	365	361.678	234.993	64.8362	down	5.29319e-08	-1.88127
GRMZM2G143373	1074	4:17332423-17338982	-	27	26.0205	4	3.96359	1.69804	0.259195	down	0.00839204	-2.62957
GRMZM2G143392	2004	4:17326762-17331216	+	491	473.189	207	204.125	17.7832	7.63535	down	0.0054333	-1.22457
GRMZM2G143400	1722	7:141512327-141514048	-	372	358.505	77	76.2991	13.3195	2.8381	down	2.0188e-09	-2.23108
GRMZM2G143457	1968	4:234915335-234917302	-	14	13.4921	62	61.4357	0.430831	1.96377	up	0.0006631	2.09275
GRMZM2G143608	2527	3:229738757-229741800	-	913	879.879	22	21.7997	26.5905	0.680528	down	0	-5.30803
GRMZM2G143703	1152	1:80165356-80167105	+	30	28.9117	165	163.499	1.72925	9.7978	up	1.43857e-08	2.4631
GRMZM2G143723	1494	3:5884697-5886483	-	14	13.4921	79	78.2809	0.590796	3.43259	up	8.4753e-06	2.43988
GRMZM2G143788	837	6:22918030-22921678	-	969	933.847	418	414.195	158.811	74.3795	down	0.00718901	-1.18666
GRMZM2G143883	2352	1:232400554-232405314	+	854	823.019	284	280.424	25.9043	9.12524	down	2.35649e-05	-1.56771
GRMZM2G144081	1906	5:112928198-112930636	-	62888	60606.6	16991	16836.3	2636.79	721.09	down	2.701e-07	-1.86515
GRMZM2G144083	3415	2:18620402-18626682	-	155	148.413	1064	1054.32	2.75473	19.7798	up	2.22045e-16	2.80261
GRMZM2G144273	2297	5:1333220-1341646	+	28	26.0205	84	82.2446	0.948602	2.94757	up	0.00656408	1.58618
GRMZM2G144483	1007	8:96052230-96055295	+	89	84.8076	229	225.924	7.24138	17.137	up	0.00205553	1.38855
GRMZM2G144594	4446	7:150454785-150468046	+	162	155.272	62	60.5823	2.93968	1.22896	down	0.00588048	-1.36476
GRMZM2G145041	2054	5:64117694-64120674	-	708	682.316	278	274.478	30.4996	10.3959	down	0.00108239	-1.3282
GRMZM2G145085	1935	9:142296667-142302170	+	6	5.78233	43	42.6086	0.212579	1.6038	up	0.000208785	2.73037
GRMZM2G145242	2574	5:118298566-118305385	+	0	0	22	20.8088	0	0.683894	up	0.00183051	3.84712
GRMZM2G145258	1111	9:148078770-148115099	+	2816	2713.63	1040	1029.54	295.792	112.515	down	0.00026886	-1.41467
GRMZM2G145280	858	8:161067930-161070304	-	2425	2337.03	958	948.29	231.064	100.166	down	0.00123582	-1.31767
GRMZM2G145390	881	3:161559074-161562229	+	31	29.8754	150	148.635	2.58982	12.914	up	2.88217e-07	2.27702
GRMZM2G145461	786	6:82862896-82863681	-	29	27.948	111	109.49	2.74757	10.7979	up	7.74378e-05	1.93883
GRMZM2G145500	1302	5:98642478-98651634	+	1751	1686.72	738	730.992	134.239	57.4364	down	0.00465401	-1.22328
GRMZM2G145518	1140	6:82813695-82814834	+	2	1.92744	56	55.4903	0.116783	3.36864	up	2.66761e-09	4.49486
GRMZM2G145562	2015	9:138309409-138312460	+	34	31.8028	6	4.95449	2.11836	0.180079	down	0.00331407	-2.58089
GRMZM2G145715	1443	3:153925450-153926892	-	223	214.156	1	0.181326	9.76774	0.00828239	down	0	-7.19
GRMZM2G145974	915	1:276537029-276538138	-	325	312.246	3279	3248.16	43.9339	439.387	up	0	3.35646
GRMZM2G145989	1416	9:73922546-73926964	-	7	6.74606	38	37.6541	0.314621	1.75872	up	0.00341815	2.34701
GRMZM2G146015	510	1:278373400-278374016	-	759	731.465	117	115.935	139.737	22.2838	down	1.23235e-14	-2.66986
GRMZM2G146034	2421	4:234421148-234428884	+	3	2.89117	25	24.7725	0.073343	0.957716	up	0.00720276	2.85743
GRMZM2G146206	1477	8:168745253-168753221	+	2742	2642.52	484	479.026	201.222	35.4419	down	4.60743e-14	-2.47718
GRMZM2G146234	1053	4:170886159-170887314	-	4	3.85489	64	63.4175	0.257883	4.25156	up	7.36616e-09	3.83164
GRMZM2G146358	1220	9:12022598-12025310	+	3561	3431.24	1292	1280.15	309.068	116.811	down	0.000194911	-1.43875
GRMZM2G146475	612	3:149408865-149409559	+	6	5.78233	42	41.6177	0.819115	5.92227	up	0.000299145	2.69681
GRMZM2G146670	831	7:97615350-97618896	+	1107	1066.84	396	392.396	97.1897	35.8517	down	0.000126299	-1.45712
GRMZM2G146677	1895	5:146842363-146847171	-	14526	13999	3221	3191.68	646.091	149.133	down	1.51631e-10	-2.15005
GRMZM2G146745	1200	2:199206281-199207612	-	88	84.8076	770	762.992	4.90071	44.3445	up	0	3.1417
GRMZM2G146809	249	10:131044771-131045125	+	0	0	25	24.7724	0	45.4488	up	0.000225926	4.09335
GRMZM2G147420	3100	2:148876648-148880122	+	15	14.4558	86	85.2172	0.280597	1.75486	up	3.37382e-06	2.46526
GRMZM2G147544	1551	8:167192183-167193832	-	6	4.81861	93	91.1626	0.263659	4.04211	up	6.19216e-12	4.06091
GRMZM2G147560	1350	7:26964956-26967940	-	49	47.2224	137	135.753	2.33068	6.71073	up	0.00302285	1.47617
GRMZM2G147603	2084	1:31578091-31598827	+	211	202.381	71	70.3537	6.72864	2.56458	down	0.0005031	-1.5263
GRMZM2G147756	1932	4:72815741-72817672	+	368	354.65	154	152.598	11.5625	4.98028	down	0.00653912	-1.2289
GRMZM2G147791	414	3:54175835-54177412	-	3212	3094.86	1386	1373.2	1231.1	549.603	down	0.00975038	-1.18859
GRMZM2G148052	1323	5:96530864-96532265	-	14	13.4921	250	247.724	0.682172	12.5454	up	0	4.08417
GRMZM2G148060	2010	9:55346567-55354695	-	19	17.347	101	100.081	0.694491	3.20956	up	1.08459e-06	2.44036
GRMZM2G148078	1684	10:43810892-43813268	-	65	62.3271	194	191.324	3.03712	9.91591	up	0.000325488	1.5832
GRMZM2G148167	1971	6:123344128-123346849	-	14	13.4921	355	350.777	0.574077	12.8923	up	0	4.58446
GRMZM2G148176	1539	7:170566136-170568832	+	451	434.639	1113	1102.87	18.3841	46.7115	up	0.00103582	1.32408
GRMZM2G148374	2856	4:173717156-173720173	-	0	0	18	17.8362	0	0.378127	up	0.00924569	3.63023
GRMZM2G148744	516	1:193791761-193794172	-	2074	1998.76	881	871.99	374.169	164.279	down	0.00562931	-1.21374
GRMZM2G148790	1065	5:46526666-46528216	-	2	1.92744	38	37.6541	0.130345	2.55191	up	4.16636e-06	3.94139
GRMZM2G148800	1842	8:165993684-165995876	-	62	59.7508	225	221.962	2.27676	8.40578	up	5.76432e-06	1.86201
GRMZM2G148807	2925	5:46529013-46538405	+	48	46.2587	234	231.87	0.955051	5.22505	up	1.43589e-08	2.2746
GRMZM2G148940	2022	9:86661455-86663476	+	1	0.005824	54	53.37	0.00018	1.65486	up	4.58381e-10	5.1893
GRMZM2G149051	3417	7:130937164-130940668	+	10	9.63722	430	426.086	0.168373	7.44836	up	0	5.33346
GRMZM2G149178	312	10:134805681-134805992	-	866	834.55	193	191.046	786.582	115.024	down	6.22393e-10	-2.13512
GRMZM2G149201	1239	6:130598591-130599829	-	79	76.0565	6	5.01562	4.16166	0.274925	down	1.5765e-09	-3.594
GRMZM2G149257	2106	1:9045344-9052872	+	1800	1734.66	675	667.951	253.342	93.1682	down	0.000341831	-1.39368
GRMZM2G149317	2121	8:168272647-168276057	-	70	67.2393	18	17.8259	2.97535	0.827159	down	0.00132871	-1.9059
GRMZM2G149414	261	1:205531260-205532812	-	608	585.783	262	259.282	749.239	345.437	down	0.00772589	-1.18815
GRMZM2G149481	2288	1:33317624-33321834	+	63	60.7145	214	211.061	1.68914	5.70339	up	2.2591e-05	1.772
GRMZM2G149520	2611	7:140811295-140816411	-	5769	5559.18	2188	2167.98	139.301	55.0208	down	0.000716314	-1.37585
GRMZM2G149649	501	2:12679703-12680203	-	473	455.536	201	198.197	89.7857	39.3119	down	0.00656822	-1.21153
GRMZM2G149768	1678	6:136569198-136572243	-	19027	18336.7	7367	7299.95	701.786	279.726	down	0.00254171	-1.34606
GRMZM2G149975	574	8:94325547-94327102	+	1030	992.634	319	316.097	155.598	50.0956	down	3.97753e-06	-1.66309
GRMZM2G150058	423	9:152047984-152050184	+	5093	4907.47	1556	1541.64	1361.42	430.138	down	2.30832e-06	-1.68734
GRMZM2G150098	1542	2:1624437-1628001	+	382	368.142	1101	1090.98	15.6668	46.4733	up	3.06286e-05	1.54542
GRMZM2G150134	1163	8:110686838-110688265	+	2718	2619.4	28	27.7451	173.65	1.82564	down	0	-6.54038
GRMZM2G150327	960	1:112407646-112409268	-	1	0.963722	21	20.8089	0.072545	1.57017	up	0.00183051	3.84712
GRMZM2G150406	1550	9:34842610-34845815	+	72	69.388	209	206.107	3.05188	9.18398	up	0.000430405	1.54054
GRMZM2G150616	1291	2:176644924-176648475	+	3945	3801.89	1482	1468.51	217.048	83.6635	down	0.000473365	-1.38895
GRMZM2G150688	435	1:256085836-256098508	+	418	401.964	1044	1034.49	124.926	334.196	up	0.000751497	1.34602
GRMZM2G150758	1602	7:167907333-167909303	+	22	20.7602	99	97.6285	1.48714	7.51677	up	1.58472e-05	2.17999
GRMZM2G150791	561	7:153568830-153569512	+	84	80.9527	14	13.8726	13.1696	2.26862	down	3.30094e-06	-2.50829
GRMZM2G150893	1029	5:40562040-40563611	-	407	391.271	100	98.0988	66.3458	17.6505	down	7.21929e-08	-1.99726
GRMZM2G150906	2373	3:12564065-12567540	+	70	67.4606	175	173.407	1.74943	4.50063	up	0.00665639	1.33218
GRMZM2G151252	718	8:155645061-155646856	-	4992	4810.12	1854	1837.01	1231.39	462.299	down	0.000403603	-1.40529
GRMZM2G151516	411	4:185036969-185037617	-	47	45.295	164	162.507	154.868	588.455	up	4.91072e-05	1.79736
GRMZM2G151589	1984	5:39359213-39361820	-	336	323.811	78	77.29	25.4121	5.4107	down	5.08005e-08	-2.06479
GRMZM2G151616	1586	5:39340025-39354999	+	56	53.0047	160	157.552	2.58125	7.51187	up	0.00117033	1.52341
GRMZM2G151706-2	1058	4:16160929-16164585	-	546	525.229	210	207.098	72.923	40.5144	down	0.000899724	-1.35369
GRMZM2G151955	2502	1:211259421-211264651	+	13	11.5646	67	66.3902	0.338005	1.91524	up	3.78995e-05	2.4183
GRMZM2G152041	450	6:71014586-71016079	-	27	26.0205	253	250.283	1094.83	11059.6	up	1.09912e-14	3.17696
GRMZM2G152179	1032	7:164564390-164565421	+	25	24.0931	128	126.835	1.65332	8.72281	up	6.7849e-07	2.3059
GRMZM2G152552	769	1:212949203-212951349	+	1407	1354.99	460	455.813	284.527	92.564	down	1.29871e-05	-1.58746
GRMZM2G152555	2280	1:183096608-183098967	+	53	50.1136	7	6.93628	1.3582	0.222095	down	2.80696e-05	-2.79751
GRMZM2G152573	740	4:32815120-32817859	-	2552	2458.9	896	887.834	465.365	190.788	down	7.69782e-05	-1.48625
GRMZM2G152587	1533	5:54533967-54535499	+	72	69.388	317	314.115	2.94831	13.3649	up	1.85418e-08	2.14508
GRMZM2G152901	2105	1:236950378-236954475	+	71	67.4606	173	170.434	2.55589	6.05741	up	0.00889345	1.30716
GRMZM2G153181	1711	3:2080518-2101590	+	3862	3720.93	1518	1503.2	249.507	86.3043	down	0.00135763	-1.32393
GRMZM2G153263	2124	5:187013030-187024315	-	292	281.407	649	643.092	9.45182	24.8522	up	0.0093363	1.17271
GRMZM2G153488	243	5:186964027-186964392	+	4	3.85489	29	28.736	8.09208	64.0098	up	0.0045211	2.70289
GRMZM2G153536	1771	1:29512453-29515049	-	46	43.3675	173	171.425	2.1414	8.64633	up	7.11016e-06	1.93812
GRMZM2G153541	1857	9:87061628-87064848	+	52416	50514.3	15392	15251.9	1881.22	568.723	down	3.02891e-06	-1.74501
GRMZM2G153823	1265	1:196244781-196248317	+	827	796.223	313	310.141	65.2338	26.7368	down	0.000517651	-1.37357
GRMZM2G153961	1167	8:64405594-64406946	-	27	26.0205	0	0	1.53174	0	down	6.37922e-05	-4.2187
GRMZM2G154041	1765	2:75833199-75835769	+	90	86.735	265	262.588	14.7544	44.9125	up	0.000149113	1.57348
GRMZM2G154090	1626	1:236780825-236782450	+	0	0	24	23.7816	0	0.944966	up	0.000378313	4.03562
GRMZM2G154093	2015	9:28609913-28612802	+	548	527.157	1287	1274.29	20.9433	52.0378	up	0.00291237	1.25382
GRMZM2G154124	2628	1:206155615-206160357	-	32	30.8391	305	302.224	0.812649	7.15482	up	4.44089e-16	3.25203
GRMZM2G154218-3	159	6:136518920-136519078	-	1	0.963722	56	55.4903	187.273	7830.95	up	2.07056e-10	5.2413
GRMZM2G154301	1290	5:210469753-210472960	+	5	4.81861	48	47.5631	0.251128	2.48294	up	9.93003e-06	3.12935
GRMZM2G154449	906	7:176394664-176395854	-	10	8.67351	229	226.916	0.704103	18.4685	up	0	4.56812
GRMZM2G154523	1233	4:5455901-5457363	+	307	294.899	951	942.344	22.2065	70.6591	up	4.88223e-06	1.65764
GRMZM2G154595	1422	6:165631306-165635897	-	6511	6274.69	2180	2159.85	371.286	128.428	down	3.20619e-05	-1.55569
GRMZM2G154747	1302	7:36725462-36726996	+	47	45.1251	3107	3077.74	3.81962	298.929	up	0	6.03227
GRMZM2G154881	841	8:88889085-88893527	-	2	1.92745	55	54.4994	0.172776	5.55619	up	3.91671e-09	4.46909
GRMZM2G154958	1380	3:177492216-177496988	+	42	40.4763	134	132.78	1.94618	6.39415	up	0.000471222	1.6691
GRMZM2G155021	1584	8:140093535-140097930	-	1070	1030.22	349	344.833	86.581	35.2591	down	1.26993e-05	-1.59531
GRMZM2G155329	696	1:293041504-293042558	-	230	221.656	533	528.149	25.8891	61.9168	up	0.00465714	1.23364
GRMZM2G155931	630	4:43055767-43057880	+	6724	6480.08	2319	2297.89	946.596	356.989	down	7.14312e-05	-1.51296
GRMZM2G155998	2526	3:133782321-133784846	+	26	25.0568	114	112.962	0.606725	2.73739	up	1.58234e-05	2.08254
GRMZM2G156027	300	9:13765983-13766610	+	805	775.604	337	332.953	532.466	233.696	down	0.00373037	-1.23661
GRMZM2G156068	1289	4:161027749-161031643	-	7437	7167.2	2586	2562.46	680.379	250.98	down	9.40323e-05	-1.50089
GRMZM2G156127	1392	2:231152022-231153516	+	0	0	71	70.3538	0	3.35328	up	7.58948e-13	5.58103
GRMZM2G156238	2475	4:219706476-219721964	-	136	130.102	754	747.138	3.67765	21.3215	up	6.42042e-13	2.49186
GRMZM2G156356	1978	2:12067093-12070834	+	821	791.217	357	352.759	30.4414	13.91	down	0.00774621	-1.18201
GRMZM2G156506	1242	10:7466087-7467436	+	31	29.8754	95	94.1353	1.62994	5.14478	up	0.00266524	1.63041
GRMZM2G156632	309	8:12273742-12274140	-	136	131.066	652	646.065	79.961	401.964	up	9.68103e-11	2.27181
GRMZM2G156737	1059	4:48634199-48635257	+	23	22.1656	128	126.835	1.47226	8.44237	up	1.88696e-07	2.42385
GRMZM2G156848	680	1:294634075-294636490	-	1053	1013.84	306	303.214	186.802	71.3902	down	7.6219e-07	-1.75358
GRMZM2G156861	2867	3:168695543-168839003	+	1977	1904.32	276	272.497	42.3657	6.12493	down	0	-2.8179
GRMZM2G157027	1836	2:78496261-78501257	-	88	84.8076	267	264.57	2.92893	9.14732	up	8.16455e-05	1.61776
GRMZM2G157156	1819	8:71976724-71985990	-	167	159.978	56	54.4994	8.56053	2.93064	down	0.000794283	-1.54929
GRMZM2G157157	1376	1:32197340-32203336	-	1476	1422.45	547	542.021	69.2921	26.6833	down	0.000274692	-1.40641
GRMZM2G157168	1859	10:11195166-11315951	-	87	82.8801	527	522.203	3.4994	22.765	up	2.09388e-13	2.63141
GRMZM2G157246	1002	6:155209788-155210789	-	0	0	21	20.0426	0	1.43121	up	0.00183051	3.84712
GRMZM2G157247	1390	4:7015757-7018431	+	26	24.2973	109	107.326	1.74685	7.79114	up	2.31519e-05	2.07309
GRMZM2G157354	516	10:99542319-99548087	-	672	646.658	291	288.351	143.711	73.2976	down	0.00844214	-1.17862
GRMZM2G157443	686	4:37937242-37938721	-	6982	6728.65	2875	2848.07	806.681	342.961	down	0.00542283	-1.25712
GRMZM2G157505	306	7:164456668-164456973	+	29	27.948	392	388.432	17.6275	250.017	up	0	3.75647
GRMZM2G157605	2327	3:223745576-223748816	+	139	133.958	46	44.5905	4.71819	1.19345	down	0.00104251	-1.58094
GRMZM2G157679	2672	3:180744325-180747202	-	1270	1223.93	525	520.221	28.8891	12.2362	down	0.00304277	-1.24877
GRMZM2G157727-2	4317	1:269322298-269329487	-	152	146.486	347	343.842	2.10224	5.08833	up	0.00905422	1.20667
GRMZM2G157806	824	1:243484259-243485234	-	10	9.63722	58	57.4721	1.53793	7.15643	up	8.65051e-05	2.4639
GRMZM2G157855	1128	1:229541703-229542830	-	1	0.022527	37	36.5829	0.001383	2.25015	up	6.68323e-07	4.64986
GRMZM2G158013	2685	3:202035692-202040526	+	9	8.6735	52	51.5267	0.27984	1.34577	up	0.000216121	2.45251
GRMZM2G158034-2	745	4:37593883-37595945	+	4282	4126.66	1411	1398.16	610.003	206.752	down	1.75412e-05	-1.57768
GRMZM2G158147	1428	2:112635167-112642918	+	225	216.838	81	80.2627	10.0126	3.71164	down	0.00126609	-1.43343
GRMZM2G158205	1497	8:153139070-153140851	+	687	662.077	142	140.708	34.3803	7.1644	down	1.24078e-10	-2.24664
GRMZM2G158342	1539	3:13101611-13103238	+	3	2.89117	95	94.1353	0.122289	3.98706	up	5.35127e-14	4.7627
GRMZM2G158394	792	7:176215266-176216326	+	51	49.1499	4	3.9636	4.80518	0.499211	down	7.62596e-07	-3.507
GRMZM2G158400	273	4:210751652-210752054	-	34	32.7666	118	116.28	32.9181	120.667	up	0.000234358	1.79407
GRMZM2G158429	855	7:159578904-159579758	+	22	20.6376	1	0.0705996	1.80933	0.00620694	down	0.00150086	-3.86325
GRMZM2G158462	870	1:205410487-205412345	+	282	271.77	71	70.3537	25.1923	6.68211	down	6.55053e-07	-1.94757
GRMZM2G158544	950	8:162041672-162044656	+	2	1.92744	26	24.7726	0.33386	10.9684	up	0.00161401	3.3469
GRMZM2G158662	1979	1:57479086-57483073	+	1009	972.396	442	437.977	38.419	16.8805	down	0.0092402	-1.16792
GRMZM2G158682	1908	1:87764490-87767253	-	16	15.4196	216	214.034	0.608362	8.26698	up	0	3.6919
GRMZM2G158788	795	8:76316599-76317393	-	138	132.994	383	379.514	12.8709	36.8425	up	0.000199417	1.49397
GRMZM2G158807	2336	3:195104450-195107796	+	554	533.092	1639	1623.31	15.5302	45.7299	up	1.34949e-05	1.58646
GRMZM2G158831	1635	1:246218330-246220326	+	7	6.74606	155	153.589	0.266017	6.06411	up	0	4.35187
GRMZM2G158835	804	7:167822988-167824604	+	627	604.254	65	64.4083	57.9459	6.25621	down	0	-3.22597
GRMZM2G159169	1218	6:159177947-159179164	+	99	95.4085	25	24.7724	5.33013	1.38642	down	0.000150637	-1.93736
GRMZM2G159237	1250	2:211498046-211500715	-	4203	4050.52	1373	1359.51	283.495	95.2832	down	1.3426e-05	-1.59165
GRMZM2G159307	5778	3:2210541-2220995	+	164	157.725	411	406.376	2.10791	6.5107	up	0.00135959	1.34519
GRMZM2G159431	933	1:5010012-5013714	+	8	6.74606	53	52.5176	0.54845	4.29094	up	2.04097e-05	2.82176
GRMZM2G159641	1278	9:87360253-87361649	-	53	51.0773	150	148.635	2.69208	7.84714	up	0.00192745	1.49303
GRMZM2G159890	2458	5:44985314-44998858	+	681	656.187	292	288.697	18.2428	7.80763	down	0.00631033	-1.20074
GRMZM2G159996	1497	1:195557978-195561445	-	19	17.347	136	133.771	0.757816	5.8746	up	1.12497e-09	2.84651
GRMZM2G160013	2102	4:18912223-18917030	-	37	34.8049	107	105.55	2.6941	6.71199	up	0.00298239	1.56853
GRMZM2G160211	737	5:208270105-208280898	-	54	52.0411	197	194.216	7.81788	35.3273	up	1.13545e-05	1.85284
GRMZM2G160231	996	5:208261899-208262894	-	74	71.0771	1	0.00471347	5.10298	0.000339181	down	3.12639e-13	-5.61804
GRMZM2G160351	811	7:41330399-41333154	+	1039	1001.31	397	393.386	268.74	102.94	down	0.000565503	-1.36282
GRMZM2G160364	1978	7:117235816-117243032	-	6	5.78234	46	45.5813	0.203719	1.65911	up	7.15799e-05	2.8266
GRMZM2G160739-2	984	4:5167287-5172201	+	1670	1608.46	8981	8898.33	143.613	781.992	up	8.64864e-14	2.4498
GRMZM2G160739-3	336	4:5171404-5171739	+	3507	3379.77	14538	14405.6	1592.71	6892.16	up	1.04555e-09	2.07409
GRMZM2G160840	975	3:127613323-127614912	-	1	0.963722	22	21.7998	0.071108	1.61229	up	0.00107684	3.91272
GRMZM2G161097	696	7:10165673-10166509	+	63	60.7145	384	380.505	7.09124	44.6079	up	2.09333e-12	2.61624
GRMZM2G161154	682	3:19827047-19828153	-	451	434.589	1874	1856.68	404.245	1879.41	up	8.15954e-10	2.07536
GRMZM2G161233	1353	1:192731147-192732499	-	37	35.6577	1	0.990898	1.75525	0.0488538	down	7.7287e-07	-4.62748
GRMZM2G161566	1252	4:181725158-181727752	-	281	270.806	757	749.12	17.5059	52.7157	up	0.000175754	1.44969
GRMZM2G161643	855	8:108168541-108255382	+	167	160.941	59	57.4721	31.2931	9.05692	down	0.0016037	-1.4823
GRMZM2G161658	1070	3:36217285-36226593	+	140	134.921	431	427.077	9.54187	30.4062	up	1.79975e-05	1.64391
GRMZM2G161746	1380	4:166243401-166245390	+	4	3.85489	76	75.3082	0.18535	3.62653	up	1.37076e-10	4.07783
GRMZM2G161868	1814	3:202362837-202365459	+	20049	19321.7	6630	6569.66	729.166	248.474	down	4.59778e-05	-1.57354
GRMZM2G162020	1635	4:38287534-38289560	-	10	9.63722	50	49.5449	0.380024	1.95617	up	0.000951513	2.25172
GRMZM2G162216	609	5:206742032-206742990	-	15	14.4558	73	72.3355	2.85137	13.6017	up	8.17308e-05	2.23028
GRMZM2G162359	939	7:10651635-10652573	+	133	128.175	433	429.059	9.92922	33.3199	up	5.86341e-06	1.71598
GRMZM2G162369	508	3:45444208-45445603	-	37	35.6577	7	6.93629	8.04585	1.53814	down	0.00534502	-2.30055
GRMZM2G162443	3881	5:11596240-11600975	+	87	83.8439	213	211.061	1.43131	3.65142	up	0.00540004	1.31348
GRMZM2G162481	1803	9:133101332-133105195	+	5	4.81861	124	122.871	0.193993	4.33671	up	1.55431e-15	4.47792
GRMZM2G162527	1145	3:17183047-17186395	-	866	833.775	120	118.717	58.9536	8.27266	down	2.22045e-16	-2.82127
GRMZM2G162537	2031	1:87622358-87627588	-	8	6.74606	82	80.2627	0.304486	2.85315	up	3.24368e-09	3.42908
GRMZM2G162659	342	6:140313039-140313522	-	1	0.963722	166	164.489	0.432289	74.8543	up	0	6.79192
GRMZM2G162768	608	3:194739165-194740394	+	7	6.74606	60	59.4539	1.24539	8.96531	up	2.06025e-06	2.99917
GRMZM2G162783	1428	6:119863004-119864431	-	44	42.4038	153	151.607	1.95802	7.01088	up	7.03081e-05	1.79314
GRMZM2G162928	1689	8:17066458-17070925	-	30	28.9117	91	89.1808	1.23146	5.13235	up	0.00424007	1.60096
GRMZM2G162972	432	10:26483189-26483620	+	6	5.78233	139	137.735	1.5061	36.1762	up	2.22045e-16	4.40131
GRMZM2G163054	588	6:127590864-127591738	+	2	1.92745	24	23.7816	0.457286	4.11596	up	0.00261385	3.28917
GRMZM2G163081	1331	8:164188378-164191209	-	20092	19362.1	6328	6269.41	1220.58	397.73	down	1.18178e-05	-1.64402
GRMZM2G163154	1662	1:27099429-27102714	-	21	20.2382	100	98.8832	1.27579	4.36734	up	1.28828e-05	2.19457
GRMZM2G163514	650	3:137393168-137394041	-	940	905.899	288	284.388	130.192	46.4913	down	2.95449e-06	-1.68414
GRMZM2G163519	1413	2:216531204-216532616	-	0	0	76	75.3082	0	3.52629	up	1.3245e-13	5.67855
GRMZM2G163561	660	8:117611283-117612947	+	2598	2502.84	812	804.462	508.627	164.43	down	3.71962e-06	-1.65332
GRMZM2G163641	2129	9:84224237-84246100	-	251	241.894	620	614.356	9.02508	40.087	up	0.0012188	1.32657
GRMZM2G163724	2490	2:163677250-163679822	+	10	9.63722	125	123.862	0.237052	3.04911	up	2.46902e-12	3.55362
GRMZM2G163843	1071	8:150569786-150570856	-	147	141.667	51	50.5358	9.27736	3.31637	down	0.00226081	-1.48558
GRMZM2G164020	1107	1:288733087-288734476	+	2865	2760.1	1043	1032.51	180.673	67.9155	down	0.000191085	-1.43524
GRMZM2G164229-2	928	4:1075560-1076670	+	831	800.793	2130	2110.3	317.781	1269.64	up	0.000457005	1.3802
GRMZM2G164283	1257	9:135458274-135459530	+	66	63.6057	4	3.96359	3.42012	0.213491	down	4.66586e-09	-3.86017
GRMZM2G164325	1069	2:209820799-209822625	+	502	483.693	84	83.076	43.1936	7.2765	down	1.61704e-12	-2.53684
GRMZM2G164440	348	2:156328756-156329103	-	511	492.084	175	172.579	210.592	74.8789	down	7.98707e-05	-1.52543
GRMZM2G164470	2935	5:9372000-9377157	+	0	0	37	36.6632	0	0.791638	up	6.68323e-07	4.64986
GRMZM2G164482	3345	3:143800568-143820155	+	9	8.67349	45	44.5902	0.487807	1.21188	up	0.00194954	2.24603
GRMZM2G164649	2175	10:131998893-132004671	+	392	376.816	906	896.763	11.3464	27.5949	up	0.00397006	1.23219
GRMZM2G164696	1341	1:2038327-2039756	+	2859	2755.28	1137	1126.65	137.078	56.141	down	0.00155217	-1.30704
GRMZM2G164714	1870	10:132006692-132009998	-	3391	3267.94	1282	1269.73	139.213	55.281	down	0.000509015	-1.38056
GRMZM2G164814	1665	8:102709739-102713069	-	0	0	54	52.5176	0	2.03053	up	6.85101e-10	5.16258
GRMZM2G164909	1245	1:197748281-197749617	-	544	524.265	100	99.0898	28.5192	5.39972	down	1.399e-11	-2.40385
GRMZM2G164945	1098	2:194165087-194166365	-	0	0	27	26.7542	0	1.70179	up	8.17737e-05	4.20231
GRMZM2G164965	804	1:27501438-27503090	+	319	307.427	122	120.89	29.2958	11.5551	down	0.00153649	-1.36161
GRMZM2G164974	1485	1:27506593-27508167	-	174	166.724	48	47.5631	7.39527	2.10045	down	3.62961e-05	-1.80542
GRMZM2G165063	993	2:61244994-61246146	+	2	1.92744	33	32.6996	0.138916	2.36219	up	3.84881e-05	3.74065
GRMZM2G165192	1476	3:178409700-178411175	-	6	5.78233	143	141.698	0.25682	6.3024	up	1.11022e-16	4.44239
GRMZM2G165208	564	4:4753056-4755310	-	4271	4116.06	1632	1617.15	1227.19	497.105	down	0.000738546	-1.36444
GRMZM2G165272	1185	7:142234499-142235816	+	374	359.996	143	141.481	20.7976	8.1887	down	0.00131089	-1.35634
GRMZM2G165390	1416	9:11774892-11776412	-	124	119.502	16	15.8544	6.61666	0.973316	down	1.94819e-09	-2.8861
GRMZM2G165428	2079	8:138909545-138912756	+	7	6.74606	100	99.0898	0.246537	4.95461	up	1.59861e-11	3.73142
GRMZM2G165633	1731	2:37117859-37120192	-	82	79.0252	289	285.39	2.91856	10.5524	up	4.21946e-06	1.81455
GRMZM2G165726	906	5:141129316-141130747	-	31	29.8754	623	617.329	2.42524	50.244	up	0	4.3257
GRMZM2G165757	2799	10:74901070-74905960	-	7	6.74606	67	66.3902	0.277259	1.50213	up	2.23233e-07	3.15714
GRMZM2G166218	960	4:188327895-188328854	+	10	9.63722	305	302.224	0.840953	26.3827	up	0	4.83922
GRMZM2G166245	1416	2:157236134-157238288	+	17	15.4196	66	65.3993	0.725731	3.0573	up	0.000905283	1.99555
GRMZM2G166297	1601	8:168480107-168482001	-	171	164.797	482	477.613	7.95883	22.9879	up	0.000103997	1.51455
GRMZM2G166383	1298	8:156042565-156050059	+	366	351.759	109	107.017	26.4876	7.89826	down	8.58378e-06	-1.71724
GRMZM2G166658	1356	7:172925635-172926990	-	113	108.429	323	319.585	5.32335	15.7148	up	0.000162847	1.53235
GRMZM2G166659	864	6:123201338-123203269	+	3056	2944.17	1295	1282.22	267.831	119.423	down	0.0064088	-1.21575
GRMZM2G166963	669	7:112025818-112027882	-	2515	2422.98	773	765.273	303.614	95.1007	down	2.31794e-06	-1.67806
GRMZM2G167138	2457	1:31485061-31497368	-	8	7.70977	154	152.598	0.202154	4.01128	up	3.33067e-16	4.16137
GRMZM2G167549	1612	4:2998897-3000779	-	147	141.667	672	665.884	7.58577	30.0616	up	3.05502e-10	2.20855
GRMZM2G167576	789	9:36849527-36850315	+	329	317.065	75	74.3173	31.0071	7.29056	down	3.45351e-08	-2.09409
GRMZM2G167669	1536	1:216692585-216695229	+	88	84.8076	2	1.9818	3.59529	0.0841292	down	6.07292e-14	-5.11659
GRMZM2G167812	1891	4:202223779-202226699	-	60	57.7686	174	172.036	2.87402	8.57253	up	0.000647542	1.55164
GRMZM2G167986	1647	1:243649171-243651004	+	1	0.963722	82	81.2536	0.037684	3.18115	up	1.75415e-14	5.7875
GRMZM2G168002	1266	4:83196657-83198318	+	3	2.89116	56	55.4903	0.227596	3.90387	up	2.11423e-08	4.00539
GRMZM2G168149	840	7:18473254-18475170	+	5945	5729.33	2298	2277.08	514.4	205.032	down	0.00115762	-1.3479
GRMZM2G168214	2009	9:27017292-27019713	-	22	21.2019	131	128.817	0.826276	6.10148	up	6.52908e-08	2.50911
GRMZM2G168222	2491	1:242078825-242082499	-	79	76.1341	285	281.415	2.19004	7.26808	up	2.69356e-06	1.84907
GRMZM2G168261	1311	7:134225330-134227154	-	693	667.86	133	131.789	45.297	9.05429	down	1.4431e-11	-2.35228
GRMZM2G168330	734	7:147124246-147134276	-	3500	3372.07	1379	1366.45	677.163	278.289	down	0.00137923	-1.32003
GRMZM2G168510	1403	3:136407829-136421488	+	898	865.423	317	314.115	59.7359	24.399	down	0.00010356	-1.47488
GRMZM2G168588	1104	7:147156206-147158556	-	8	7.70978	64	63.4175	0.486098	4.00651	up	1.86661e-06	2.91042
GRMZM2G168674	457	5:68646806-68648438	+	1530	1474.13	616	609.658	504.57	199.452	down	0.00167893	-1.29046
GRMZM2G168744	924	1:224917140-224918859	-	55	53.0047	189	187.28	4.19323	15.5732	up	3.56686e-05	1.7735
GRMZM2G168898	576	6:159147229-159148185	-	2	1.92744	84	83.2354	0.300447	13.0395	up	1.4988e-13	5.07561
GRMZM2G168985	2761	2:7842792-7945396	+	70	67.4604	8	7.92711	1.76328	0.221227	down	3.55784e-07	-3.02849
GRMZM2G169080	2238	1:97817369-97822147	+	211	202.382	530	525.176	6.43277	16.5299	up	0.000930207	1.35423
GRMZM2G169089	2005	6:104859142-104866063	-	325	312.247	798	789.745	10.8302	28.1664	up	0.00123535	1.31707
GRMZM2G169121	1185	3:19944972-19948077	-	31	28.9117	109	108.008	17.5184	8.89167	up	0.000150012	1.87592
GRMZM2G169280	1950	1:13587326-13589275	+	1	0.016678	42	41.3912	0.000538	1.33681	up	7.05348e-08	4.83046
GRMZM2G169642	1652	10:135493471-135495514	+	112	107.937	31	30.7179	4.67464	1.35659	down	0.000290712	-1.80157
GRMZM2G169681	3108	2:219017792-219022822	+	2	1.92744	33	32.6996	0.037274	0.63276	up	3.84881e-05	3.74065
GRMZM2G169943	3512	6:153252046-153259285	+	387	372.393	3344	3313.08	8.75585	209.4	up	0	3.13237
GRMZM2G170047	1548	3:2123996-2125681	-	11	10.6009	92	91.1626	0.445359	3.835	up	1.90751e-08	2.99344
GRMZM2G170079	1587	8:173925757-173929454	-	41	38.5489	5	4.95449	1.57813	0.202481	down	0.000212183	-2.86249
GRMZM2G170128	1924	5:20601570-20605189	-	272	262.132	686	678.766	11.8045	31.2459	up	0.000830672	1.34946
GRMZM2G170253	1041	2:193842683-193843723	-	7	6.74606	55	54.4994	0.457871	3.70703	up	1.05249e-05	2.87471
GRMZM2G170400	2194	6:162306498-162311271	-	2554	2460.61	281	277.873	86.2373	9.96822	down	0	-3.16114
GRMZM2G170577	2723	5:106234920-106264914	+	81	78.0615	21	20.8089	2.26384	0.506338	down	0.000595338	-1.90394
GRMZM2G170625	2248	6:157665051-157668763	+	23	22.1656	72	71.3447	0.753262	2.53731	up	0.00969507	1.60935
GRMZM2G170734	957	7:62131024-62132123	+	0	0	191	189.262	0	14.3391	up	0	6.99489
GRMZM2G170969	303	8:162756272-162756574	-	15	14.4558	66	65.3993	9.43702	43.6003	up	0.000471489	2.08588
GRMZM2G171073	2825	1:23563355-23567304	-	165	159.014	409	405.278	5.29463	12.872	up	0.00180871	1.32355
GRMZM2G171118	1566	1:248286611-248288256	+	0	0	88	87.199	0	3.61923	up	2.44249e-15	5.88879
GRMZM2G171181	726	1:8616940-8619999	+	5838	5625.24	2052	2033.32	1241.79	474.755	down	0.000109677	-1.48489
GRMZM2G171248	1200	1:275771700-275773090	+	56	53.9685	15	14.8635	3.07025	0.847118	down	0.00727322	-1.83128
GRMZM2G171254	2693	2:44187713-44200140	-	1451	1397.4	591	585.621	92.6405	21.4071	down	0.00222875	-1.271
GRMZM2G171324	3268	1:8621900-8626761	-	81	77.0978	279	276.46	1.97841	6.62929	up	5.42168e-06	1.80481
GRMZM2G171440	1044	9:153836488-153837531	-	28	26.5089	83	81.7746	1.79269	5.54206	up	0.00787177	1.5688
GRMZM2G171444	812	5:190752295-190754815	-	1216	1171.89	471	466.713	133.932	53.768	down	0.000739227	-1.34387
GRMZM2G171484	540	3:146595305-146596929	+	892	859.64	244	241.779	148.952	42.1267	down	1.69681e-07	-1.84452
GRMZM2G171548	1428	2:193729871-193734987	+	0	0	26	25.7633	0	1.19139	up	0.000135591	4.14885
GRMZM2G171707	2943	2:202917048-202922537	+	214	206.237	1510	1496.26	4.2298	30.7075	up	0	2.83421
GRMZM2G171807	2183	8:13198166-13270229	+	16	14.4558	74	73.3262	0.468614	2.38217	up	6.37411e-05	2.24978
GRMZM2G172204	1365	7:26151742-26154072	-	39	37.5851	313	309.16	2.88196	20.4108	up	1.77636e-14	2.99521
GRMZM2G172297	2074	2:223282865-223287607	+	505	486.68	192	190.253	18.3076	7.16084	down	0.000820305	-1.36536
GRMZM2G172327	1158	7:150087054-150088438	+	49	47.2224	348	344.832	2.80643	20.5323	up	1.35114e-13	2.816
GRMZM2G172342	796	7:95904261-95906499	-	5861	5648.38	2184	2164.12	2074.51	860.206	down	0.000475091	-1.40075
GRMZM2G172365	1479	4:59997271-60007705	+	97	93.4811	12	11.8908	4.14204	0.527613	down	1.91333e-08	-2.93609
GRMZM2G172491	1593	4:3046877-3048546	-	76	73.2429	598	592.557	2.97637	24.111	up	1.11022e-16	2.97706
GRMZM2G172506	2315	1:255150994-255154962	+	13	12.5284	61	60.4448	0.333939	1.61423	up	0.000423703	2.17275
GRMZM2G172574	649	1:41377358-41378106	-	17	15.4195	1181	1170.25	2.41857	200.988	up	0	6.13454
GRMZM2G172596	390	10:2647255-2648077	-	8	7.70978	40	39.6359	2.49674	12.9698	up	0.00421761	2.23896
GRMZM2G172657	1779	7:161902336-161904114	+	1	0.963722	30	29.7269	0.034498	1.06535	up	1.84546e-05	4.35172
GRMZM2G172834	954	4:79758223-79759176	+	1	0.963722	58	57.4721	0.073136	4.37207	up	9.46339e-11	5.29149
GRMZM2G172980	5283	6:14970292-14987228	+	17	15.935	70	68.6404	0.175848	0.757738	up	0.000435258	2.05921
GRMZM2G173192	1071	5:67473388-67474458	+	59	56.8596	16	15.8544	3.72357	1.04043	down	0.00606251	-1.81838
GRMZM2G173358	1700	9:92483429-92487061	+	970	934.811	166	164.489	50.278	8.6485	down	1.3689e-13	-2.51626
GRMZM2G173387	3139	1:56439610-56446294	+	308	295.863	826	818.482	7.02178	18.3168	up	0.000167129	1.44949
GRMZM2G173628	2202	9:20467369-20471691	+	11	9.76157	44	43.0015	0.274956	1.99587	up	0.00584907	2.06922
GRMZM2G173738	1134	2:89267892-89269025	-	0	0	66	65.3993	0	4.54627	up	4.61242e-12	5.47643
GRMZM2G173756	1434	7:79006659-79010653	+	44	42.4038	187	185.298	1.96915	10.3379	up	7.49731e-07	2.08351
GRMZM2G173863	1161	7:155957600-155960687	+	1879	1810.84	637	630.211	115.447	41.2331	down	3.0103e-05	-1.53766
GRMZM2G173967	1549	7:21546816-21550507	-	300	288.154	744	737.228	16.4531	37.7208	up	0.000997647	1.33381
GRMZM2G174236	1206	1:35042866-35055352	-	627	603.29	214	211.061	34.1516	11.9867	down	6.2015e-05	-1.5256
GRMZM2G174343	1688	8:13436920-13439924	+	79	75.1703	192	190.252	3.63892	12.889	up	0.00709732	1.30689
GRMZM2G174481	1271	4:238434755-238437525	-	255	245.75	800	791.728	19.5422	62.349	up	4.83207e-06	1.66762
GRMZM2G174598	1825	4:224909781-224912604	-	42	40.4763	283	280.424	1.88293	12.7822	up	2.58216e-12	2.74543
GRMZM2G174732	2037	4:71907765-71918727	+	291	280.443	102	101.072	10.1796	3.53869	down	0.000430487	-1.47481
GRMZM2G174807	1264	2:18133372-18135343	-	4235	4081.09	1568	1552.74	284.064	108.975	down	0.000336197	-1.41126
GRMZM2G174855	1864	7:154254541-154264641	+	940	904.936	314	311.141	49.328	17.6062	down	2.856e-05	-1.55218
GRMZM2G174906	627	6:162189612-162190238	+	40	38.1268	0	0	5.20319	0	down	1.91822e-07	-4.74151
GRMZM2G174975	1308	3:60642800-60646161	+	8	7.70978	48	47.5631	0.451911	2.78853	up	0.000302163	2.49906
GRMZM2G175038	905	1:52196338-52198928	-	904	871.205	320	317.088	85.436	31.162	down	0.000109457	-1.47118
GRMZM2G175250	1819	6:107151544-107153647	-	19	18.3107	243	240.788	1.12683	11.2677	up	0	3.61491
GRMZM2G175265	3319	10:78320162-78378854	-	203	194.672	75	74.3174	4.44144	1.71672	down	0.00265547	-1.38989
GRMZM2G175396	2079	1:197260334-197262412	-	12	11.5647	48	47.5631	0.347265	1.4296	up	0.00744823	1.94134
GRMZM2G175398	2713	8:11660861-11664240	+	16	15.4196	74	72.3355	0.393147	1.88813	up	0.000164553	2.13995
GRMZM2G175499	1680	4:62334662-62340400	+	520	501.136	199	196.197	22.9113	9.27198	down	0.000805765	-1.36458
GRMZM2G175761	591	3:134614029-134615249	-	11	10.6009	175	173.407	1.58612	26.0698	up	3.33067e-16	3.90919
GRMZM2G175976	693	3:132255612-132256479	+	97	92.5173	1070	1059.27	15.3105	181.561	up	0	3.48667
GRMZM2G176047	1635	1:174007209-174014985	-	130	125.284	45	43.5996	5.64075	2.0035	down	0.00226345	-1.52452
GRMZM2G176225	2202	2:12600644-12603367	+	7	6.74606	40	39.6359	0.210094	1.1808	up	0.00170645	2.42008
GRMZM2G176307	1014	5:181520677-181524302	+	86716	83570.2	16182	16034.7	5864.35	1127.73	down	9.40581e-13	-2.39907
GRMZM2G176390	510	5:35299957-35300615	+	4	3.85489	161	159.535	0.736426	30.664	up	0	5.14693
GRMZM2G176465	4250	6:142591459-142595905	+	472	453.914	1084	1074.13	6.29227	14.8964	up	0.00432311	1.22539
GRMZM2G176595	831	1:91876060-91877050	-	597	575.342	2670	2645.7	52.4139	241.727	up	6.31244e-11	2.18142
GRMZM2G176707	1608	8:135950792-135954913	+	3164	3048.51	760	752.563	151.031	37.2755	down	1.46614e-09	-2.03422
GRMZM2G176820	709	1:4758473-4760817	-	479	461.623	145	143.68	55.815	17.3149	down	6.38014e-06	-1.6957
GRMZM2G176903	1441	3:218323110-218325507	+	5239	5048.95	1571	1556.7	287.834	92.7246	down	1.37078e-06	-1.71424
GRMZM2G177076	1226	8:145972751-145974415	+	10	9.63722	46	44.5904	0.607218	2.72467	up	0.00432199	2.10129
GRMZM2G177098	2457	9:11741380-11750017	+	1971	1899.5	718	710.474	192.014	77.5169	down	0.000176101	-1.43477
GRMZM2G177150	1674	8:145961101-145968515	+	116	111.792	34	33.6905	4.29025	1.29453	down	0.000525552	-1.72255
GRMZM2G177151	235	10:148927197-148928910	-	791	762.305	274	270.515	4468.59	1682.75	down	6.5095e-05	-1.50899
GRMZM2G177203	988	10:99375130-99383218	+	21	20.2381	109	108.008	1.74735	10.0781	up	1.66227e-06	2.33274
GRMZM2G177227	1762	3:165858079-165860033	-	16	14.4558	55	54.4995	0.610856	2.87051	up	0.00753642	1.82499
GRMZM2G177244	2085	3:165855198-165857792	+	1	0.963722	23	22.7907	0.028846	0.682815	up	0.000636661	3.97548
GRMZM2G177384	1617	3:216256854-216258470	-	3	2.89117	143	141.698	0.115474	5.66668	up	0	5.34013
GRMZM2G177518	1572	3:178135503-178137208	-	12	11.5647	59	58.463	0.477238	2.41577	up	0.000344393	2.23628
GRMZM2G177570	3189	5:51433081-51436269	-	37	35.252	105	103.146	0.663146	1.9415	up	0.00577174	1.50108
GRMZM2G177720	765	4:199076514-199078455	-	8600	8288.01	1917	1899.55	847.704	195.728	down	1.43598e-10	-2.14224
GRMZM2G177792	1020	10:86284386-86285405	-	1	0.963722	182	180.343	0.067122	12.5886	up	0	6.92506
GRMZM2G177862	1366	1:198113678-198116074	+	29	27.948	2	1.9818	2.21213	0.132226	down	0.000303375	-3.53081
GRMZM2G177878	2246	9:144611974-144615428	+	15	14.4558	132	130.799	0.398347	3.60751	up	1.35214e-10	3.06959
GRMZM2G177982	1506	9:144518943-144521075	+	91	87.6987	235	231.871	4.51982	12.1703	up	0.00223754	1.37651
GRMZM2G178014	2253	10:77180346-77187041	+	227	218.765	526	520.221	9.23577	24.9738	up	0.00484489	1.23126
GRMZM2G178074	930	5:214716531-214717470	-	37	35.6577	153	151.608	3.03474	12.8824	up	3.81958e-06	2.04641
GRMZM2G178341	459	1:287334449-287336464	-	6291	6061.81	2495	2472.29	1707.1	709.772	down	0.002189	-1.31069
GRMZM2G178509	732	5:188472754-188473786	-	5	4.81861	55	54.4994	0.523426	5.94065	up	8.10995e-07	3.32388
GRMZM2G178546	1649	9:117155115-117158898	+	486	468.369	95	93.1443	20.6604	4.58267	down	9.59247e-11	-2.33009
GRMZM2G178686	922	8:130210829-130212093	-	0	0	41	40.6268	0	5.4305	up	1.09755e-07	4.7961
GRMZM2G178741	2554	9:151259445-151262125	+	148	142.245	52	51.2199	7.14368	2.21365	down	0.00264474	-1.46792
GRMZM2G178913	988	1:208106760-208113077	-	31	29.8754	114	112.962	2.37469	10.1326	up	0.000119856	1.87955
GRMZM2G178968	1015	2:192412433-192414684	-	5292	5099.19	2115	2094.88	565.564	232.415	down	0.00232366	-1.30067
GRMZM2G179005	516	10:115518319-115518834	+	749	720.865	177	175.389	134.945	33.03	down	4.80452e-09	-2.04867
GRMZM2G179063	1524	1:221186511-221188034	-	1040	1002.27	4	3.96359	42.8801	0.169806	down	0	-7.82028
GRMZM2G179069	1098	6:36946945-36948502	+	1	0.963722	22	21.7998	0.061176	1.38664	up	0.00107684	3.91272
GRMZM2G179106	2908	2:69909726-69914489	-	197	188.89	516	511.304	6.44604	17.3644	up	0.000387826	1.41819
GRMZM2G179143	1587	10:717502-719088	-	0	0	22	21.7998	0	0.890917	up	0.00107684	3.91272
GRMZM2G179268	1026	2:40493826-40495596	+	33	31.8028	1	0.990898	2.19857	0.0686537	down	5.25339e-06	-4.4599
GRMZM2G179349	483	3:108706693-108707889	-	0	0	24	23.7816	0	5.03882	up	0.000378313	4.03562
GRMZM2G179366	1326	1:192490099-192492126	-	20	18.3344	68	66.879	1.03398	4.28225	up	0.00404276	1.77575
GRMZM2G179424	2940	7:62623788-62628941	+	430	414.401	107	106.026	8.50849	2.17836	down	9.72352e-08	-1.96784
GRMZM2G179432	1337	1:40058204-40060389	+	738	711.227	317	314.114	35.5105	220.956	down	0.0068732	-1.19256
GRMZM2G179462	165	1:43982257-43982534	-	0	0	74	73.3264	0	8688.87	up	2.64455e-13	5.64033
GRMZM2G179521	1818	1:72094007-72113312	+	0	0	25	23.7815	0	1.0007	up	0.000378313	4.03562
GRMZM2G179528	1965	1:107847145-107851757	-	545	525.228	1408	1395.18	18.7028	47.9007	up	0.000370684	1.39004
GRMZM2G179679	807	8:112530687-112532145	+	0	0	31	30.7179	0	3.24837	up	1.13395e-05	4.39827
GRMZM2G179761	478	5:205925869-205926507	+	1	0.963722	114	112.962	0.422129	40.6586	up	0	6.24775
GRMZM2G179792	3371	1:67769921-67774026	+	31	28.9117	597	591.566	0.550553	11.4679	up	0	4.31187
GRMZM2G179810	1194	4:137982212-137985366	+	230	220.692	625	618.32	25.4363	66.337	up	0.000157883	1.46661
GRMZM2G179981	1362	5:130658412-130666781	+	545	525.228	1220	1207.9	30.7757	69.5109	up	0.00800074	1.18144
GRMZM2G180160	2628	2:12628245-12632731	-	4	2.89117	68	67.3811	0.069376	1.58306	up	2.89485e-10	4.28327
GRMZM2G180328	1020	6:147868402-147870021	+	5	4.81861	46	45.5813	0.335608	3.18173	up	2.06609e-05	3.06859
GRMZM2G180490	2026	7:161948289-161953671	-	46	44.3312	10	9.90898	1.37021	0.306574	down	0.00326867	-2.13293
GRMZM2G180622	744	3:28619974-28621992	-	1	0.003374	21	19.94	0.000358	2.12385	up	0.00312691	3.77838
GRMZM2G181028	3878	5:10100947-10105773	-	26	25.0568	179	176.38	0.40703	2.75167	up	2.54247e-10	2.7277
GRMZM2G181135	1461	3:202766761-202768632	-	12	11.5647	108	107.017	0.519834	4.81735	up	1.065e-09	3.10309
GRMZM2G181153	312	1:4241044-4241355	+	449	432.524	181	179.352	255.511	107.984	down	0.00282121	-1.28133
GRMZM2G181259	1943	6:148868581-148871685	-	950	915.536	404	400.323	30.6967	13.4772	down	0.00538314	-1.20805
[truncated: 17,013 more rows]
