# Supplementary material for: Transcriptome Dynamics during Maize Endosperm Development
Source: PLoS One. 2016 Oct 3;11(10):e0163814. doi: 10.1371/journal.pone.0163814 (PMC5047526; doi:10.1371/journal.pone.0163814)
Supplement: S13 Table — (XLS) [file pone.0163814.s022.xls]

## Sheet: DEGs_cluster
Table S13. Differentially expressed genes clustering
Gene ID	Cluster	5 DAP	10 DAP	15 DAP	20 DAP
AC165171.2_FG002	1	4.12525	0.557522	6.19661	2.38686
AC204007.3_FG008	1	15.0417	7.05808	14.5852	4.54547
AC206642.4_FG001	1	678.092	254.38	768.494	461.698
AC207628.4_FG005	1	0.832475	0.287971	2.41435	0.355149
AC208110.2_FG007	1	148.184	116.584	131.309	60.832
AC210013.4_FG019	1	268.263	98.3002	342.063	227.082
AC210193.4_FG002	1	23.1891	7.85155	37.6635	21.265
AC210669.3_FG001	1	26.3853	9.36966	34.3031	16.1864
AC212565.3_FG001	1	238.251	64.0903	281.044	136.629
AC212835.3_FG004	1	11.2319	2.28109	15.7808	1.38629
AC214534.3_FG010	1	28.7179	11.3439	59.6752	17.2204
AC217050.4_FG006	1	647.739	261.312	730.237	381.335
AC217811.3_FG002	1	2.66854	1.83255	3.83438	1.42327
AC233865.1_FG001	1	184.479	49.0223	297.455	101.722
AC233866.1_FG006	1	694.142	193.713	777.124	348.441
AC233883.1_FG006	1	11.4842	6.80127	16.8054	6.73132
AC233910.1_FG008	1	1.76981	0.000860559	4.34067	1.51
AC234164.1_FG004	1	1.5754	1.72083	2.61532	0.810779
AC234515.1_FG003	1	82.0318	40.0484	105.558	38.591
GRMZM2G000665	1	1.64975	0.244374	2.9773	0.598471
GRMZM2G000764	1	7.25656	3.11524	7.80173	3.47471
GRMZM2G000825	1	2.54046	1.60967	4.87012	1.64244
GRMZM2G001327	1	843.368	317.832	904.659	507.225
GRMZM2G001816	1	392.372	134.834	482.558	199.584
GRMZM2G002173	1	4.89984	0	7.2234	1.66555
GRMZM2G003064	1	33.0382	20.9216	50.7135	21.2074
GRMZM2G003385	1	201.746	64.425	296.972	141.337
GRMZM2G003883	1	52.6574	21.5089	63.1119	19.9222
GRMZM2G004057-2	1	744.278	320.971	882.067	522.325
GRMZM2G004060	1	14.6379	14.9105	19.5128	3.7018
GRMZM2G005256	1	15.9187	11.9995	21.7746	7.36091
GRMZM2G005715	1	4.13513	1.3613	8.31983	3.07699
GRMZM2G005749	1	295.502	64.1126	428.938	198.505
GRMZM2G006047	1	1.62455	2.18322	4.75044	0
GRMZM2G006672	1	48.7751	31.926	54.8349	23.0309
GRMZM2G007057	1	6.39875	3.40298	17.3988	3.38371
GRMZM2G007201	1	71.1944	35.8443	140.442	58.4854
GRMZM2G007909	1	7.46148	4.67103	17.908	3.88011
GRMZM2G008064	1	1.39282	0.748682	2.15248	0.229014
GRMZM2G008657	1	8.61122	1.35233	11.0173	4.37123
GRMZM2G008691	1	4.33581	4.87352	7.07367	2.20326
GRMZM2G009025	1	1.62291	0.385609	2.10341	0.629583
GRMZM2G009223	1	23.5528	24.6037	46.6083	9.28082
GRMZM2G009344	1	75.2336	103.397	104.726	34.5445
GRMZM2G009412	1	1270.48	474.745	1500.86	1079.46
GRMZM2G009936	1	712.344	218.697	869.922	430.715
GRMZM2G010599	1	272.127	128.996	335.736	194.912
GRMZM2G010884	1	1.92857	0.284143	2.89046	0.925907
GRMZM2G012224	1	55.5577	21.6613	106.333	18.9042
GRMZM2G012404	1	5.09659	1.75217	6.23508	4.50464
GRMZM2G013652	1	144.363	91.9445	240.818	86.4271
GRMZM2G014444	1	254.855	132.004	412.124	207.106
GRMZM2G015285	1	4.15469	1.27319	4.69102	1.8825
GRMZM2G015886	1	5.4553	3.75749	7.48942	2.68853
GRMZM2G016928	1	413.361	126.639	518.621	257.837
GRMZM2G017991	1	189.991	75.8021	215.979	78.2839
GRMZM2G018197	1	206.856	86.3667	275.752	155.217
GRMZM2G020254	1	3.1921	0.143184	3.71072	0.419427
GRMZM2G020805	1	1.57832	0.860483	1.55604	0.750441
GRMZM2G022253	1	34.664	23.8987	75.6999	22.7607
GRMZM2G022619	1	340.082	151.834	524.301	214.217
GRMZM2G022679	1	1.03786	0.641745	1.74894	0.174429
GRMZM2G023748	1	252.212	82.2475	539.305	159.568
GRMZM2G026930	1	38.8289	9.34365	44.7026	0.52159
GRMZM2G028366	1	26.6898	6.82908	32.5681	21.1552
GRMZM2G028883	1	152.674	74.1596	207.125	91.9869
GRMZM2G028955	1	393.041	54.9578	608.64	147.368
GRMZM2G029559	1	138.117	50.3219	144.481	68.191
GRMZM2G030284	1	4.40696	2.83504	5.16345	1.82203
GRMZM2G030915	1	56.5451	26.5344	84.1445	43.2872
GRMZM2G031607	1	74.0788	57.6156	71.4355	28.2464
GRMZM2G032315	1	1120.7	424.546	1224.06	692.931
GRMZM2G032339	1	16.9757	8.33408	18.9289	8.47069
GRMZM2G032419	1	68.4893	31.6918	97.6451	49.1278
GRMZM2G032655	1	1.55013	0.53219	2.57113	0.455984
GRMZM2G032766	1	33.8762	9.17694	54.8175	12.5484
GRMZM2G033785	1	3.88303	1.88945	6.63166	1.6937
GRMZM2G033885	1	1.96322	1.01198	5.42782	0.103094
GRMZM2G034828	1	4.32856	2.57461	6.48419	2.2091
GRMZM2G034985	1	87.1561	35.9004	104.504	65.1838
GRMZM2G035063	1	63.714	40.9517	87.3276	29.6984
GRMZM2G036048	1	43.356	4.3887	58.6961	0.111741
GRMZM2G036282	1	27.9977	19.6655	30.7253	11.4115
GRMZM2G036980	1	8.07186	0.659866	12.5943	1.60461
GRMZM2G039251	1	96.3179	35.7326	109.758	51.4627
GRMZM2G040095	1	37.5264	22.4581	81.7754	14.2611
GRMZM2G041310	1	18.4886	5.27618	22.8845	13.0483
GRMZM2G041463	1	0.867514	0.000177972	1.26921	0.294687
GRMZM2G041980	1	28.6003	5.27322	37.0761	7.23748
GRMZM2G043279-2	1	1151.77	372.104	1262.64	406.492
GRMZM2G044128	1	37.1061	19.7308	59.0263	27.8854
GRMZM2G044800	1	873.347	348.327	990.56	571.139
GRMZM2G044963	1	228.58	101.985	248.896	113.976
GRMZM2G045808	1	10.7358	6.5631	16.1424	4.2929
GRMZM2G046011	1	683.087	214.078	833.365	365.155
GRMZM2G046055	1	299.779	91.4693	394.941	171.344
GRMZM2G046729	1	4.94427	2.41261	7.27297	3.18307
GRMZM2G047055	1	125.709	54.2917	214.028	64.4725
GRMZM2G047384	1	5.81859	5.63118	10.5696	1.77817
GRMZM2G047969	1	3.04445	2.1137	3.69877	1.52781
GRMZM2G047971	1	259.375	88.7525	357.854	148.652
GRMZM2G048013-3	1	654.522	348.294	959.114	606.427
GRMZM2G048497	1	9.25795	4.24362	12.6529	8.89361
GRMZM2G050460	1	104.981	47.2659	170.945	45.5765
GRMZM2G052328	1	4.15839	3.10269	3.60745	0
GRMZM2G052671	1	8.34568	6.48946	13.1058	4.99869
GRMZM2G052890	1	58.544	27.1662	117.588	43.9505
GRMZM2G055450	1	5.43974	2.57586	8.13168	5.59461
GRMZM2G055698	1	17.5056	5.43438	20.2132	12.9194
GRMZM2G056078	1	116.863	50.8714	176.077	105.855
GRMZM2G056828	1	27.7375	5.69205	53.0786	11.8159
GRMZM2G057140	1	1.89913	1.14911	2.85004	0.640684
GRMZM2G057281	1	3.18173	1.21878	6.60715	1.26024
GRMZM2G057690	1	4.56733	3.2394	8.02724	1.9304
GRMZM2G057823	1	2802.95	1112.42	3252.67	786.942
GRMZM2G057852	1	49.3435	25.757	73.1942	36.5917
GRMZM2G057865	1	483.153	216.013	622.477	482.378
GRMZM2G058021	1	3.98207	2.78487	5.50466	1.70298
GRMZM2G058432	1	182.363	76.4578	273.334	134.006
GRMZM2G060023	1	1.05847	0	2.98397	0.073359
GRMZM2G060106	1	2074.47	870.711	2726.05	1998.31
GRMZM2G060922	1	139.433	56.2154	141.887	64.7843
GRMZM2G062179	1	3.1771	0.910895	4.09723	0.865562
GRMZM2G062199	1	22.5542	14.3758	29.6075	11.6106
GRMZM2G063133	1	3.55839	3.56798	5.95377	2.17659
GRMZM2G063328	1	15.896	17.1499	21.9385	10.4284
GRMZM2G063617	1	1122.36	478.874	1274.55	756.962
GRMZM2G063896	1	190.639	77.4035	391.227	125.705
GRMZM2G064106	1	1.17061	0.106726	1.90639	0.492314
GRMZM2G065203	1	12.4719	3.12936	19.8831	10.3417
GRMZM2G066373	1	6.81431	0.262711	8.23068	2.94415
GRMZM2G067298	1	6.44936	2.88873	10.6338	2.35559
GRMZM2G067303	1	535.582	170.533	733.128	285.165
GRMZM2G067456	1	269.773	91.3207	313.78	171.958
GRMZM2G067624	1	18.9886	8.33725	20.914	5.58376
GRMZM2G068331	1	7.90619	2.75219	11.5077	8.45931
GRMZM2G068496	1	317.527	124.741	360.838	221.836
GRMZM2G068952	1	51.3015	23.0839	66.4961	30.0222
GRMZM2G069298	1	6.38551	3.60868	8.29816	1.38477
GRMZM2G069594-2	1	785.923	191.526	1268.18	504.789
GRMZM2G070199	1	107.91	55.3809	199.992	67.9896
GRMZM2G070255	1	10.065	11.6424	18.7571	4.91998
GRMZM2G071157	1	1.11978	0.486866	2.66764	0.434165
GRMZM2G071450-2	1	5.15904	3.33911	10.1961	1.08252
GRMZM2G072315	1	275.356	104.434	364.603	174.147
GRMZM2G072729	1	76.3101	28.5137	80.6034	34.191
GRMZM2G073003	1	10.1333	5.21343	16.0052	4.74232
GRMZM2G073079	1	21.3904	10.3777	30.8313	16.2179
GRMZM2G073123	1	62.5118	20.6894	73.5586	43.9252
GRMZM2G073275	1	139.961	34.8242	397.347	88.6493
GRMZM2G073376	1	6.49446	4.89308	6.82935	2.48429
GRMZM2G073567	1	159.275	125.846	145.448	53.1256
GRMZM2G073671	1	6.72283	3.09671	7.24018	3.15326
GRMZM2G073908	1	53.5422	0.795408	64.7366	1.55555
GRMZM2G074085	1	464.6	193.833	655.101	270.696
GRMZM2G074792	1	40.9509	29.5048	36.2494	17.9283
GRMZM2G075003	1	185.074	103.934	219.263	121.289
GRMZM2G075884	1	1.3129	0.957058	1.59846	0.379381
GRMZM2G076468	1	16.9563	2.63867	16.87	3.22112
GRMZM2G076985	1	10.2499	6.3623	10.2975	3.27836
GRMZM2G077208	1	1061.13	378.598	1579.45	678.286
GRMZM2G077299	1	19.3356	17.0213	40.1882	10.9343
GRMZM2G077769	1	16.5078	3.97857	26.3066	7.45202
GRMZM2G077991	1	668.247	262.594	888.829	459.993
GRMZM2G080168	1	2.00921	1.16289	1.92658	0.398655
GRMZM2G080222	1	1556.67	1816.9	1866.8	1107.33
GRMZM2G080231	1	5.88388	4.86384	7.31297	2.39662
GRMZM2G080650	1	1.31298	0.135295	1.81497	0.827534
GRMZM2G081037	1	53.2032	25.0474	63.9653	29.1468
GRMZM2G081380	1	3.92347	2.31335	7.22837	3.33935
GRMZM2G081529	1	26.8912	14.9602	44.9308	21.3573
GRMZM2G081589	1	5.16948	1.93533	5.19626	1.62944
GRMZM2G081652	1	29.771	18.3503	42.4497	16.4303
GRMZM2G082792	1	1.90824	0.978102	3.91808	0.941168
GRMZM2G083138	1	5.0488	0.847521	6.23548	3.29618
GRMZM2G083382	1	3.94696	3.37615	5.70405	1.21318
GRMZM2G084727	1	2.58507	1.65917	4.97573	1.32909
GRMZM2G084739	1	468.974	192.219	744.039	318.786
GRMZM2G085049	1	23.3005	8.75175	43.7606	16.9023
GRMZM2G085089	1	3.27983	1.92358	3.96756	1.3086
GRMZM2G085924	1	21.1274	1.45963	56.6326	3.26116
GRMZM2G086502	1	0.405762	0	1.33548	0
GRMZM2G086757	1	0.837537	0.00042129	1.72078	0.805886
GRMZM2G086906	1	337.521	123.208	368.188	168.57
GRMZM2G087095	1	8.44346	2.48999	21.0639	4.49187
GRMZM2G088309	1	55.568	52.6437	73.1079	29.003
GRMZM2G088880	1	188.312	93.3674	300.511	108.698
GRMZM2G089421-2	1	381.34	136.154	488.397	265.105
GRMZM2G089836	1	4.68689	0.829576	7.87442	2.71021
GRMZM2G090149	1	1.47465	1.06116	2.66571	0.612622
GRMZM2G090441	1	1.69765	0.358573	2.40658	0.603688
GRMZM2G090738	1	84.9994	30.7257	114.29	74.6861
GRMZM2G091069	1	5.50293	2.59197	8.40746	5.0186
GRMZM2G091383	1	354.636	134.554	418.341	190.154
GRMZM2G092747	1	4.75811	2.21952	14.9731	0.603012
GRMZM2G092923	1	32.5087	14.1873	47.1953	23.8532
GRMZM2G092968	1	26.8936	1.43194	108.12	3.84206
GRMZM2G094051	1	219.91	95.1526	357.783	179.867
GRMZM2G094165	1	9.09202	1.20731	15.3479	4.17538
GRMZM2G094510	1	3.98737	1.13171	11.7584	1.36595
GRMZM2G095725	1	13.1371	11.1681	24.8792	0.953118
GRMZM2G096458	1	6.5572	2.20596	7.0676	2.77873
GRMZM2G096690	1	12824.8	4834.19	26101.7	7262.34
GRMZM2G097967	1	4.01943	1.90401	4.8229	1.78e-05
GRMZM2G098239	1	24.5798	5.22995	46.8133	7.54565
GRMZM2G098714	1	18.4639	7.29654	24.135	15.7076
GRMZM2G099461	1	2.32083	0.987046	4.20723	0.51596
GRMZM2G099483	1	5.43391	6.81271	6.93245	2.85475
GRMZM2G099944	1	10.9742	7.29514	16.0085	1.93947
GRMZM2G100467	1	85.9124	36.2752	162.929	77.3889
GRMZM2G101000	1	0.72746	0.0681469	1.81232	0.500175
GRMZM2G101268	1	27.6863	8.06918	29.5602	10.7365
GRMZM2G102230	1	325.913	162.995	475.464	215.472
GRMZM2G102760	1	23.6797	28.4473	51.1744	7.57393
GRMZM2G102891	1	1326.32	385.52	1703.14	715.084
GRMZM2G103526	1	83.175	45.3404	77.1474	27.603
GRMZM2G103864	1	25.2198	9.07326	24.8084	6.0971
GRMZM2G104501	1	9.59955	6.49378	11.2191	4.64628
GRMZM2G105192	1	15.725	5.87026	26.8103	11.8657
GRMZM2G105250	1	1.2075	1.26112	1.41588	0.299924
GRMZM2G105863	1	12.3132	6.57081	13.4281	6.46572
GRMZM2G107737	1	3.7532	2.24788	4.28433	1.74984
GRMZM2G107756	1	11.1907	3.00838	21.1945	9.08656
GRMZM2G107839	1	371.083	73.7397	696.738	98.2124
GRMZM2G108600	1	4.66124	2.70407	8.47701	1.20843
GRMZM2G108712	1	66.1906	30.6854	109.969	56.5115
GRMZM2G109071	1	0.889867	0.184691	1.65683	0.141384
GRMZM2G110328	1	273.882	117.32	347.546	188.806
GRMZM2G110843	1	51.2852	35.2458	57.6131	51.0243
GRMZM2G110952-2	1	443.156	164.895	487.371	299.706
GRMZM2G111411	1	76.9606	55.2518	111.703	49.2137
GRMZM2G111477	1	233.001	84.0086	298.55	119.75
GRMZM2G111998	1	5.40936	1.16165	6.24064	1.06765
GRMZM2G112912	1	128.066	40.087	200.525	62.8664
GRMZM2G113002	1	4.96034	4.12204	10.2856	3.07747
GRMZM2G113033	1	2.40409	0.228097	4.75336	1.02253
GRMZM2G113761	1	2.78509	1.37474	8.27324	0.839808
GRMZM2G114113	1	2.79395	0.772565	3.97123	1.5729
GRMZM2G114127	1	1.55218	0	5.88632	0.391194
GRMZM2G115190	1	3.22512	0	8.5242	0.390914
GRMZM2G115757	1	136.105	64.0952	228.893	98.6382
GRMZM2G115825	1	2.28324	2.21902	2.84036	0.958218
GRMZM2G118250	1	10.7011	4.91219	11.3628	2.30441
GRMZM2G119169	1	162.347	65.4024	159.438	59.2966
GRMZM2G120016	1	0.967026	0.226306	1.24979	0.0554179
GRMZM2G120271	1	23.5407	19.3363	38.3363	14.5846
GRMZM2G120876	1	73.1844	24.1818	107.487	49.9952
GRMZM2G121221	1	75.6315	28.0316	78.0911	38.4441
GRMZM2G121621	1	4.18068	0.473498	4.75471	1.73941
GRMZM2G121878	1	53.6777	37.054	75.0842	36.3087
GRMZM2G122172	1	13.1853	4.92779	21.4045	3.87783
GRMZM2G122277	1	29.941	7.05347	35.1115	15.7312
GRMZM2G122476	1	92.1788	59.8352	97.1762	52.2646
GRMZM2G122706	1	0.268753	0.117303	1.06254	0.0244711
GRMZM2G124434	1	97.5181	34.9427	101.923	42.3052
GRMZM2G124791	1	672.296	285.509	736.737	476.465
GRMZM2G125001	1	0.723059	0.187182	2.22928	0.21399
GRMZM2G125239	1	3.55523	2.40933	4.49263	0.503877
GRMZM2G125241	1	8.19105	2.37169	12.788	4.03594
GRMZM2G125648	1	226.743	92.0757	383.984	166.3
GRMZM2G126196	1	0.961052	0.540557	1.72551	0
GRMZM2G126808	1	5.89433	3.53064	10.4189	2.37563
GRMZM2G126920	1	1.96923	0.4628	2.38149	1.22777
GRMZM2G128333	1	1.98757	0.418639	3.53205	1.53767
GRMZM2G128995	1	78.1177	39.0328	96.2457	55.1336
GRMZM2G129973	1	1.44104	1.24699	2.5041	0.508651
GRMZM2G130382	1	523.396	73.8402	1162.06	87.3674
GRMZM2G130432	1	11.8138	10.2964	10.8783	4.19973
GRMZM2G130625	1	3.52276	2.23901	7.81562	2.04829
GRMZM2G131525	1	1.90164	1.49062	2.38844	0.662315
GRMZM2G132121	1	1162.75	566.221	2168.63	783.726
GRMZM2G132303	1	38.6731	35.793	41.1177	17.0662
GRMZM2G134109	1	1099.09	357.037	2189.71	666.242
GRMZM2G134738	1	190.987	83.5392	224.047	123.282
GRMZM2G134888	1	2.27114	1.31259	1.81008	0.115059
GRMZM2G135068	1	5.84963	2.01495	10.8067	4.64608
GRMZM2G135132	1	56.5247	13.2689	84.3892	17.265
GRMZM2G136081	1	8.41674	4.38568	11.2325	4.63491
GRMZM2G136513	1	3.81969	1.25151	3.84217	0.538171
GRMZM2G136838	1	5.77923	2.79453	7.54328	2.92398
GRMZM2G137211	1	5.73447	2.05505	7.58574	3.62618
GRMZM2G137696	1	13.2894	9.75849	18.8657	6.06391
GRMZM2G139141	1	6.74872	0.0248882	7.96744	0.979621
GRMZM2G139828	1	11.0263	9.53992	15.1872	6.21998
GRMZM2G140116	1	523.734	161.462	592.396	229.421
GRMZM2G140609	1	94.6402	40.2174	156.662	66.1528
GRMZM2G141214	1	3.41646	2.60234	4.95004	1.35701
GRMZM2G141911	1	1.03402	0.737014	1.44485	0.150427
GRMZM2G143669	1	1.85694	0.464853	6.31331	0.622283
GRMZM2G145280	1	231.064	100.166	346.288	216.47
GRMZM2G146143	1	3.1805	2.45973	3.76607	0.917067
GRMZM2G146192	1	0.584254	0.380084	1.53036	0.271617
GRMZM2G146278	1	62.7133	31.0546	80.5327	27.402
GRMZM2G146358	1	309.068	116.811	333.746	178.06
GRMZM2G146670	1	97.1897	35.8517	108.823	50.7881
GRMZM2G147603	1	6.72864	2.56458	8.46544	3.00485
GRMZM2G147716	1	46.3226	37.3859	87.2687	27.4032
GRMZM2G147756	1	11.5625	4.98028	15.3101	7.32916
GRMZM2G147791	1	1231.1	549.603	1582.51	1056.69
GRMZM2G149257	1	253.342	93.1682	268.374	137.464
GRMZM2G149649	1	89.7857	39.3119	111.369	83.2988
GRMZM2G149768	1	701.786	279.726	773.862	460.161
GRMZM2G149975	1	155.598	50.0956	180.3	78.4536
GRMZM2G150616	1	217.048	83.6635	255.992	108.357
GRMZM2G151193	1	260.213	116.722	352.254	166.542
GRMZM2G151252	1	1231.39	462.299	1759.06	1009.62
GRMZM2G151425	1	45.4487	36.0504	74.2152	10.4935
GRMZM2G151651	1	20.1466	10.2356	28.2516	14.7902
GRMZM2G151706-2	1	72.923	40.5144	88.6531	44.4664
GRMZM2G152354	1	1.19558	0.820736	2.0984	0.502449
GRMZM2G152552	1	284.527	92.564	429.867	178.252
GRMZM2G152555	1	1.3582	0.222095	1.87577	0.626554
GRMZM2G152573	1	465.364	190.788	573.73	341.924
GRMZM2G152801	1	4.87496	3.11337	9.70831	1.47132
GRMZM2G152862	1	42.6883	37.6288	57.5921	16.0485
GRMZM2G153181	1	249.507	86.3043	352.43	159.29
GRMZM2G153648	1	40.943	22.9281	63.5727	26.6881
GRMZM2G153984	1	30.848	17.9717	52.4816	16.5039
GRMZM2G154007	1	187.558	251.006	270.943	58.6246
GRMZM2G154218-2	1	420.371	184.52	546.086	329.642
GRMZM2G154267	1	3.84879	1.52045	5.24642	4.32638
GRMZM2G154344	1	35799.3	9765.34	36635.8	13696.9
GRMZM2G154904	1	2.98719	1.8757	4.13012	1.08798
GRMZM2G155502	1	14.5962	9.3828	18.3574	6.87648
GRMZM2G156027	1	532.466	233.696	716.966	506.699
GRMZM2G156365	1	24.2364	11.0234	37.6484	20.6913
GRMZM2G157354	1	143.711	73.2976	162.503	112.567
GRMZM2G157443	1	806.681	342.961	897.292	551.999
GRMZM2G157616	1	1.47502	1.14565	2.55468	1.00317
GRMZM2G158034-2	1	610.003	206.752	771.26	411.077
GRMZM2G158147	1	10.0126	3.71164	11.3172	6.39588
GRMZM2G158188	1	2.34083	0.700981	3.60525	0.829078
GRMZM2G158232	1	5.65017	0.736347	7.40342	3.08762
GRMZM2G158394	1	4.80518	0.499211	7.93464	4.72614
GRMZM2G159179	1	0.820847	0.126771	1.45867	0.569206
GRMZM2G159285	1	33.3269	24.7511	67.7945	19.0369
GRMZM2G160351	1	268.74	102.94	347.229	254.098
GRMZM2G160917	1	0.704138	0.27896	1.92692	0.400191
GRMZM2G161233	1	1.75525	0.0488538	2.39799	0.119616
GRMZM2G161560	1	191.57	151.266	267.178	113.533
GRMZM2G162505	1	0.680388	0	2.20958	0.0952871
GRMZM2G162527	1	58.9536	8.27266	73.5817	8.62236
GRMZM2G162755	1	1.39973	0.810726	1.86555	0.386036
GRMZM2G163561	1	508.627	164.43	666.068	361.249
GRMZM2G163749	1	3.33138	2.5192	3.68721	0.986538
GRMZM2G164948	1	25.9608	16.9825	47.3369	17.1323
GRMZM2G165007	1	20.6856	10.3148	45.4468	15.7313
GRMZM2G165208	1	1227.19	497.105	1405.55	847.829
GRMZM2G165390	1	6.61666	0.973316	7.31441	1.78735
GRMZM2G166711	1	8.9913	3.79385	12.2784	4.50667
GRMZM2G167669	1	3.59529	0.0841292	14.4558	0.0515107
GRMZM2G168304	1	2.02624	1.46489	4.12	0.706601
GRMZM2G168330	1	677.163	278.289	793.148	490.829
GRMZM2G168355	1	5.15525	2.71696	10.382	3.75263
GRMZM2G168510	1	59.7359	24.399	64.4002	14.4557
GRMZM2G168674	1	504.57	199.452	752.591	419.451
GRMZM2G170079	1	1.57813	0.202481	3.0755	1.23983
GRMZM2G170400	1	86.2372	9.96822	118.884	24.5431
GRMZM2G171210	1	5.49224	1.28036	14.86	0.964571
GRMZM2G171229	1	1.06737	0.471533	1.98745	0.192191
GRMZM2G171248	1	3.07025	0.847118	3.50765	1.38233
GRMZM2G171484	1	148.952	42.1267	245.342	75.9243
GRMZM2G172214	1	5.56049	1.6426	14.0952	1.16842
GRMZM2G172945	1	2.80873	1.18179	3.44986	1.14541
GRMZM2G173209	1	12.9693	11.1505	23.4429	5.898
GRMZM2G173863	1	115.447	41.2331	138.326	68.2222
GRMZM2G175562	1	2.65204	1.39569	4.58783	1.64075
GRMZM2G176047	1	5.64075	2.0035	6.02942	3.06452
GRMZM2G176253	1	3.83433	2.46683	3.05525	0.561156
GRMZM2G176270	1	3.37092	1.63073	7.53015	1.13452
GRMZM2G176307	1	5864.35	1127.73	6921.67	866.943
GRMZM2G176647	1	10.3234	8.17519	13.6139	5.04752
GRMZM2G178102	1	16.077	8.61183	19.7996	8.31161
GRMZM2G178968	1	565.564	232.415	621.313	370.185
GRMZM2G179005	1	134.945	33.03	218.023	81.1085
GRMZM2G179685	1	8.14182	6.91491	7.45228	1.52033
GRMZM2G180870	1	22.5378	19.5162	29.1464	11.1109
GRMZM2G181422	1	30.5414	18.1703	47.1022	23.3398
GRMZM2G305154	1	676.838	302.968	967.476	450.388
GRMZM2G305851	1	57.7865	25.9005	71.0471	28.0164
GRMZM2G306258	1	214.763	46.2021	243.677	86.4159
GRMZM2G309258	1	1.5065	0.203453	2.52056	0.384147
GRMZM2G311656	1	12.0019	0.658629	19.2113	0.911885
GRMZM2G313643	1	2.88582	2.5024	4.343	1.52428
GRMZM2G314094	1	51.037	3.33572	60.3952	21.8271
GRMZM2G317270	1	0.79514	0.331125	1.25584	0.763956
GRMZM2G317450	1	8.12873	1.86002	9.15337	3.64746
GRMZM2G319062	1	0.970617	0.386719	1.28582	0.157916
GRMZM2G321404	1	9.24072	1.86926	12.555	3.30745
GRMZM2G326111	1	2160.01	804.808	2282.92	1125.4
GRMZM2G328094	1	17.9865	16.9179	40.9388	7.90009
GRMZM2G330302	1	5.67224	4.20511	6.44987	2.2211
GRMZM2G332838	1	910.44	252.253	1986.2	793.183
GRMZM2G334631	1	40.14	42.7941	53.4264	9.39199
GRMZM2G335419	1	1.09988	1.01966	1.78092	0.277312
GRMZM2G335593	1	0.939803	0.194472	3.86278	0
GRMZM2G339540	1	20.8568	6.41654	25.8819	19.5437
GRMZM2G342895	1	894.85	978.4	1073.06	90.809
GRMZM2G346278	1	1.08396	0.791948	1.81179	0.655795
GRMZM2G348452	1	10.8073	6.07089	23.0578	4.60727
GRMZM2G349651	1	145.278	62.823	204.395	88.8436
GRMZM2G353024	1	1.62497	1.17022	3.37823	0.806747
GRMZM2G353103	1	575.047	236.126	804.91	381.616
GRMZM2G354558	1	12.7825	0.28717	12.8982	0.513694
GRMZM2G359521	1	6.06227	8.25458	8.88659	3.49748
GRMZM2G359589	1	1.84927	0.756772	2.58886	0.211994
GRMZM2G360389	1	1.05431	0.703826	2.14277	0.414334
GRMZM2G363437	1	2.70428	0.860471	3.49016	1.34772
GRMZM2G366077	1	136.416	56.9552	173.629	92.2504
GRMZM2G371058	1	8.08145	3.40392	11.8792	7.08633
GRMZM2G374475	1	2.54209	0.275377	5.44014	0.600779
GRMZM2G376957	1	131.811	40.6066	197.785	96.9214
GRMZM2G377797	1	478.264	211.408	558.546	255.41
GRMZM2G383404	1	53.5405	44.0735	83.0567	28.3322
GRMZM2G385287	1	775.14	370.809	1124.44	625.738
GRMZM2G394528	1	27.8392	14.4615	27.187	9.7021
GRMZM2G394827	1	870.542	305.705	914.407	341.599
GRMZM2G401147	1	429.368	107.984	462.886	213.733
GRMZM2G402936	1	0.832628	0	1.97349	0
GRMZM2G405385	1	15.7413	3.31738	25.5297	15.3046
GRMZM2G411764	1	210.032	73.0145	260.745	144.656
GRMZM2G412075	1	10.6227	3.24645	13.9761	4.42701
GRMZM2G412601	1	4.67892	1.42607	11.901	2.13271
GRMZM2G412630	1	22.1875	14.5218	31.3659	0
GRMZM2G417835	1	9.17548	6.58798	14.2567	3.56625
GRMZM2G420772	1	1.75855	1.22683	4.35182	0
GRMZM2G424205	1	32.2813	20.5952	43.434	17.5579
GRMZM2G427672	1	1.53159	0.482726	2.33579	1.04907
GRMZM2G429000	1	46.6891	1.51482	177.932	11.0119
GRMZM2G430902	1	4.10179	1.02779	7.85945	0.881287
GRMZM2G431156	1	4.98745	6.43724	7.2466	2.06346
GRMZM2G431524	1	5.12667	3.10468	5.86206	2.01016
GRMZM2G431821	1	476.629	205.996	582.513	328.001
GRMZM2G436730	1	1.56575	0.572214	3.71005	0.891457
GRMZM2G436981	1	11.4238	5.22126	11.5262	5.16334
GRMZM2G437435	1	32.2926	0.109588	51.8669	0.234983
GRMZM2G442523	1	16.4275	10.5547	26.2946	9.65952
GRMZM2G443340	1	114.779	52.0135	148.591	83.5258
GRMZM2G449019	1	0.698165	0.359446	1.30961	0.165042
GRMZM2G450937	1	204.115	75.4323	246.819	126.697
GRMZM2G451224	1	3.05491	4.2237	6.03887	0
GRMZM2G451254	1	322.985	53.2473	559.9	155.78
GRMZM2G451281	1	123.699	61.3662	163.8	104.263
GRMZM2G451604-2	1	40.7281	28.2718	38.587	16.7357
GRMZM2G461791	1	6.10191	2.51196	10.2091	5.70487
GRMZM2G465133	1	3.87502	1.95345	3.74148	0.542643
GRMZM2G465333	1	215.291	93.0643	228.7	100.44
GRMZM2G467086	1	57.2242	22.6631	75.0641	48.751
GRMZM2G475948	1	1.39152	1.46263	1.98745	0.559974
GRMZM2G478414	1	15.9172	1.4352	18.2721	3.0949
GRMZM2G479684	1	707.904	238.898	940.803	550.66
GRMZM2G527028-2	1	1034.48	6.1659	1578.62	58.4547
GRMZM2G702426	1	378.059	159.325	461.773	281.412
GRMZM5G800853	1	25.3953	13.2254	32.0938	9.99285
GRMZM5G805526	1	11329.1	1944.18	11590.8	3367.52
GRMZM5G808737	1	107.487	0.000802589	123.612	0.00336654
GRMZM5G811373-2	1	7.68619	0.616464	8.05914	1.26484
GRMZM5G821637-2	1	15.3969	7.56426	26.5703	12.1303
GRMZM5G825512	1	18.8056	5.01412	21.4512	9.60345
GRMZM5G829778	1	177.804	77.7966	228.777	81.2306
GRMZM5G831102	1	11.9046	7.68367	11.1085	4.12261
GRMZM5G832108	1	185.568	56.691	287.234	111.426
GRMZM5G833389	1	154.163	77.4717	239.308	98.7335
GRMZM5G850966	1	673.954	271.081	1035.96	640.297
GRMZM5G858249	1	14.9589	6.43159	15.0076	6.62702
GRMZM5G858454	1	31.0344	11.3178	33.0085	8.61754
GRMZM5G859148	1	89.2401	77.187	86.769	37.0705
GRMZM5G859526	1	7.31432	1.51711	8.80053	4.99477
GRMZM5G870959	1	5.45119	4.52611	5.45904	1.94437
GRMZM5G872392	1	118.806	87.5974	165.162	63.3576
GRMZM5G873455	1	608.558	125.318	788.395	396.022
GRMZM5G883764	1	182.099	55.7519	364.596	142.019
GRMZM5G886257	1	14.2451	4.23316	20.2836	4.28941
GRMZM5G895313	1	83.0039	44.838	150.511	67.2348
GRMZM5G898290	1	7.7106	7.60358	8.91363	3.20418
GRMZM5G899149	1	399.964	120.624	469.19	255.487
Maize_newGene_1676	1	1.47932	0.187095	1.42437	0
Maize_newGene_2429	1	29.5098	3.21636	89.3334	0.000200916
Maize_newGene_26	1	4.81476	0.406048	12.2548	0.659242
Maize_newGene_2764	1	13.7387	11.5707	26.2436	9.74147
Maize_newGene_2813	1	1.04725	0	1.58531	0.715182
Maize_newGene_3695	1	0.908563	0.581924	1.52225	0.727871
Maize_newGene_3786	1	0.602075	0	1.90198	0.210873
Maize_newGene_4618	1	3.8381	3.74218	10.7095	0.568431
Maize_newGene_4634	1	14.1781	5.8727	16.6427	9.32531
Maize_newGene_6006	1	0.434219	0	1.1029	0
Maize_newGene_6047	1	3.69766	0	9.3129	3.08935
Maize_newGene_6992	1	10.416	5.01365	17.6502	8.59357
Maize_newGene_7208	1	8.00351	2.60658	9.78736	6.03506
Maize_newGene_7329	1	0.592159	0.263869	1.53782	0.207171
Maize_newGene_9060	1	59.3214	23.9438	122.206	40.026
Maize_newGene_9081	1	1.5306	0.304378	1.92407	1.22504
Maize_newGene_9803	1	2.71734	0.815441	3.66502	3.11962
Maize_newGene_9927	1	0.56529	0	1.00457	0.356339
AC152495.1_FG012	2	0.982163	2.11948	0.626322	0.440261
AC183950.2_FG005	2	0.235797	1.35485	0.398667	0.000137433
AC187551.3_FG002	2	0	1.38865	1.06457	0
AC189280.3_FG001	2	0.76666	3723.96	0	0
AC190816.3_FG007	2	0.175187	1.62249	0	0.189347
AC191575.2_FG001	2	0	1.10437	0	0.217056
AC194022.3_FG013	2	50.5831	173.43	9.46973	25.2249
AC199779.3_FG006	2	4.26824	10.4359	2.68228	1.57457
AC205057.3_FG004	2	1.0799	6.07821	1.44315	1.88728
AC205730.3_FG002	2	3.07619	4.67598	2.79196	1.67034
AC206223.3_FG001	2	4.43317	9.84144	4.82873	3.49454
AC208221.3_FG002	2	15.5496	51.8212	10.3453	10.442
AC213050.3_FG001	2	2.03975	14.1702	0.513248	1.5351
AC226235.2_FG001	2	2.26796	14.5721	7.04678	4.85964
AC233939.1_FG004	2	47.7532	257.582	4.41417	27.0391
AC233955.1_FG002	2	0	1.84697	0.314332	0.250693
AC233955.1_FG009	2	0.537563	1.8915	0.704026	0.725808
AC234091.1_FG001	2	0.459445	3.152	2.01575	0.257485
AC234152.1_FG002	2	13.6554	25.9988	21.4292	11.5383
AC234169.1_FG004	2	1.35462	4.91161	0.178491	0.284215
GRMZM2G000209	2	1.3616	3.36686	0.620219	1.23678
GRMZM2G000326	2	0	208.794	0	0
GRMZM2G000435	2	0.246514	29.5669	0.324564	1.13922
GRMZM2G002786	2	27.7113	49.1936	44.831	23.3034
GRMZM2G003506	2	1.26004	4.18859	1.01269	1.58985
GRMZM2G003526	2	0.264681	2.45648	0.418193	0.44477
GRMZM2G003679	2	0.358187	2.58568	1.20261	0.451419
GRMZM2G004160	2	6.44308	12.1087	7.52147	2.83963
GRMZM2G004516	2	1.19539	5.68901	2.56936	1.43712
GRMZM2G004858	2	3.2402	7.9504	2.68871	2.42357
GRMZM2G005869	2	5.48435	11.2061	9.2544	5.74532
GRMZM2G006112	2	0	1.76149	0	0
GRMZM2G006884	2	1.40975	5.14052	0	0
GRMZM2G007021	2	8.40786	16.0933	6.13551	5.53838
GRMZM2G008271	2	34.4919	871.347	523.388	38.8213
GRMZM2G008309	2	2.19201	5.58017	3.0555	1.46284
GRMZM2G008474	2	0.329419	2.94619	0.347026	0.276729
GRMZM2G008507	2	3.75657	8.65704	5.30896	3.27983
GRMZM2G008539	2	0.969399	3.13069	0.974447	0.888861
GRMZM2G008751	2	1.38424	5.12086	1.67242	1.43678
GRMZM2G008839	2	0.340302	10.0286	1.34478	0.64289
GRMZM2G009080	2	9.09345	29.1082	4.38669	8.05637
GRMZM2G009348	2	0	1.61583	0.0708201	0.113049
GRMZM2G009479	2	38.6071	83.6372	43.3212	13.9494
GRMZM2G009510	2	0.0515226	1.32665	0.0406945	0
GRMZM2G009626	2	3.42833	5.73766	4.85383	1.98044
GRMZM2G009724	2	2.03374	4.74115	2.54403	0.153831
GRMZM2G009948	2	16.9737	36.1646	28.587	15.1887
GRMZM2G009958	2	9.14163	27.7862	2.51249	7.55868
GRMZM2G011006	2	3.44269	9.66042	0.38869	2.68426
GRMZM2G011240	2	4.07918	13.1618	0.581071	3.8775
GRMZM2G011590	2	10.8606	22.2735	13.1025	9.87649
GRMZM2G012566-3	2	25.1493	72.9069	4.55245	13.296
GRMZM2G012970	2	2.69248	4.41159	3.59402	1.53003
GRMZM2G013201	2	40.4755	115.117	25.1102	33.3118
GRMZM2G014392	2	0.944182	2.70742	0.399471	0.850352
GRMZM2G015432	2	14.8855	42.7382	3.17592	2.43587
GRMZM2G015692	2	0.908231	2.414	0.886078	1.21464
GRMZM2G015788	2	0.0487347	20.8287	0.013418	3.42414
GRMZM2G015976	2	4.2961	23.9842	3.4578	6.12986
GRMZM2G016734	2	92.6878	147.564	79.0863	38.3888
GRMZM2G016802	2	2.09555	9.72132	2.62971	0.952635
GRMZM2G017157	2	0.617249	4.6817	0.180793	0.0721652
GRMZM2G017197	2	0.0156276	1.29071	0	0
GRMZM2G017244	2	0.656167	1.23469	0.811351	0.187616
GRMZM2G017522	2	3.14928	11.5165	2.13129	1.73323
GRMZM2G017821	2	0	3.07228	0.000957383	0
GRMZM2G017852	2	1.16778	2.7475	2.03271	0.662824
GRMZM2G017882	2	0.125984	2.73166	0.398188	0.476184
GRMZM2G018793	2	1.63305	14.4677	1.20827	4.24717
GRMZM2G019177	2	3.77847	13.8949	0.954478	2.43067
GRMZM2G019413	2	0.532034	7.58992	2.46111	1.72492
GRMZM2G019619	2	2.92487	8.93097	2.88429	1.38342
GRMZM2G019686	2	10.1311	20.138	13.3971	0
GRMZM2G020423	2	0.191975	45.8417	0.45524	5.82348
GRMZM2G021706	2	0.339954	10.9133	3.93643	0.906638
GRMZM2G022402	2	6.00272	9.51669	6.40506	2.20272
GRMZM2G023275	2	2.06557	4.30582	1.21275	2.26558
GRMZM2G023346	2	0.488384	2.38305	1.48237	0.632815
GRMZM2G023786	2	1.06044	5.00955	0.598591	1.5266
GRMZM2G024448	2	9.0992	19.5798	7.80708	7.39796
GRMZM2G024476	2	0.582361	2.51813	1.50247	0.538451
GRMZM2G025870	2	0.329733	1.47985	0.142315	0.134537
GRMZM2G025959	2	40.2214	945.904	3.06717	211.99
GRMZM2G027972	2	0.545496	1.43326	0.308629	0.442776
GRMZM2G028258	2	0.777941	7.34418	3.01251	1.04522
GRMZM2G028665	2	1.08384	2.37178	0.921627	0.852687
GRMZM2G029048	2	154.177	290.592	112.506	114.093
GRMZM2G029547	2	6.2543	8.746	7.71137	3.12616
GRMZM2G029756	2	0.391514	1.97851	1.1806	0.7629
GRMZM2G030862	2	0.339135	3.37771	0.472555	0.399404
GRMZM2G031504	2	8.33468	32.605	3.96644	12.4349
GRMZM2G031584	2	0.548624	1.17629	0.323421	0.208493
GRMZM2G031904	2	0	75.1988	0	0.237577
GRMZM2G032244	2	3.84165	6.16466	3.64428	3.26686
GRMZM2G032276	2	0.626021	2.40368	0.26971	0.78918
GRMZM2G032619	2	1.07834	7.7277	3.17619	1.771
GRMZM2G033236	2	4.39861	78.8225	0	11.1036
GRMZM2G033356	2	13.6276	28.6932	14.1937	9.08373
GRMZM2G033962	2	1.13759	3.81668	1.6323	0.548093
GRMZM2G034727	2	0.312092	15.888	0	0.784876
GRMZM2G035222	2	3.85694	12.0787	4.81655	1.97123
GRMZM2G035314	2	17.1402	31.2605	7.41326	17.9869
GRMZM2G035517	2	0.514255	1.49675	0.723561	0.390726
GRMZM2G035557	2	3.56888	17.1719	2.82126	3.17177
GRMZM2G035749	2	0.41022	1.76599	0.206167	0.188077
GRMZM2G036908	2	14.1064	63.9636	26.8518	21.1998
GRMZM2G037284	2	40.633	103.544	11.6386	46.5091
GRMZM2G037595	2	0	4.08391	0	0.710076
GRMZM2G038893	2	1.27276	2.49613	1.48667	0.805703
GRMZM2G039365	2	64.5843	196.747	54.4767	32.4755
GRMZM2G039536	2	0.385837	7.23358	2.67411	0.86375
GRMZM2G042639	2	4.02138	25.063	5.06987	4.47322
GRMZM2G042789	2	0	755.293	20.8833	18.5431
GRMZM2G042980	2	0	41.6133	0	0
GRMZM2G043291	2	15.4479	41.3564	14.1654	14.56
GRMZM2G043737	2	339.158	1352.56	386.369	208.442
GRMZM2G043782	2	0.667579	3.51992	0	0.805514
GRMZM2G044104	2	1.15354	2.53249	0.683676	0
GRMZM2G044724	2	6.75804	15.5402	5.6795	4.05937
GRMZM2G044989	2	1.98596	3.81446	2.08292	1.7535
GRMZM2G046520	2	3.98375	892.729	0.450115	111.078
GRMZM2G047139	2	69.3085	164.314	56.0553	37.64
GRMZM2G048010	2	0.446109	1.3781	0.17617	0.618679
GRMZM2G048295	2	5.57823	26.4644	4.37452	3.46921
GRMZM2G049185	2	5.01344	9.12767	7.86499	3.91318
GRMZM2G049372	2	0.747302	4.23188	0.131159	0.209376
GRMZM2G050076	2	4.42786	7.24384	5.53353	1.49625
GRMZM2G050108	2	0.56627	9.69774	0.0006544	1.37762
GRMZM2G050159	2	1.04367	4.49455	1.79849	1.4952
GRMZM2G050177	2	1.52404	4.83238	0.764325	1.08955
GRMZM2G050450	2	0.333839	2.161	0.979358	0.721508
GRMZM2G050481	2	0.410856	3.21932	0.129825	0.621395
GRMZM2G050730	2	44.5454	186.471	73.0902	62.6821
GRMZM2G051338	2	0	37.1683	0	2.05791
GRMZM2G051806	2	23.5404	76.7997	15.0359	20.1599
GRMZM2G052825	2	0.434863	8.58021	0.114481	1.18797
GRMZM2G053210	2	0.37498	2.48175	0.297815	0
GRMZM2G054013	2	1.82448	4.45333	1.88895	1.21407
GRMZM2G054359	2	52.6228	190.164	77.1058	18.4451
GRMZM2G055320	2	52.8308	116.532	66.0905	42.1304
GRMZM2G055883	2	1.14316	4.50685	0.709621	1.47438
GRMZM2G056247	2	9.42086	14.0322	10.6968	5.32167
GRMZM2G056996	2	2.35029	3.75654	2.48513	0.666874
GRMZM2G057602	2	4.62579	9.51111	2.12678	5.25631
GRMZM2G057630	2	8.48874	35.3642	10.686	5.81303
GRMZM2G058595	2	1.1352	3.22783	1.0545	1.11711
GRMZM2G060183	2	4.77057	10.8793	4.53535	2.67314
GRMZM2G060723	2	1.71622	3.97604	2.84649	1.46054
GRMZM2G060993	2	0.160861	3.27094	0.603468	0.659145
GRMZM2G061088	2	1.136	2.14589	1.09672	0.318224
GRMZM2G061758	2	8.20194	32.879	2.41743	11.7057
GRMZM2G062390	2	3.43883	9.95041	3.47236	4.66486
GRMZM2G062420	2	13.6175	32.8169	22.6339	16.3202
GRMZM2G062577	2	18.9343	34.827	20.3198	15.5693
GRMZM2G063824	2	4.13648	35.1705	6.38542	8.71973
GRMZM2G064193	2	2.52985	4.70754	3.49715	1.50584
GRMZM2G064594	2	11.6527	30.2859	19.0939	9.02505
GRMZM2G064905	2	0.159944	2.29761	0.162794	0.592904
GRMZM2G065632	2	3.28502	12.9475	4.8084	1.48324
GRMZM2G066441	2	4.07314	15.9618	3.4625	4.41155
GRMZM2G066618	2	10.1561	16.5373	7.98585	7.58364
GRMZM2G066902	2	10.5912	19.1304	11.8354	10.0546
GRMZM2G067122	2	5.41215	14.0185	6.3422	6.91004
GRMZM2G068011	2	0.575706	1.78006	0	0.816369
GRMZM2G068590	2	6.13317	13.5837	3.92681	6.28149
GRMZM2G069523	2	10.8399	25.6507	13.8565	13.397
GRMZM2G069911	2	121.037	300.938	215.904	135.955
GRMZM2G070659	2	41.1792	60.6412	54.7274	34.9157
GRMZM2G070797	2	0	13.3158	0	1.31889
GRMZM2G071059	2	29.2367	66.9325	31.8583	27.1285
GRMZM2G071484	2	0	1.11613	0.622526	0.124208
GRMZM2G074017	2	58.5306	161.117	27.8395	37.3776
GRMZM2G074781	2	0.59604	6.49666	0.353077	0.563573
GRMZM2G074946	2	0.580511	2.65061	0.196538	0.313565
GRMZM2G075229	2	0.61851	1.9501	1.00751	0.146218
GRMZM2G075255	2	2.76373	107.046	7.1119	15.7219
GRMZM2G075315	2	23.9071	87.8613	1.4954	9.42822
GRMZM2G076049	2	0.330641	3.78908	2.29215	0.999261
GRMZM2G076389	2	1.13164	2.28277	0.641935	0.768552
GRMZM2G077845	2	896.105	2000.46	600.293	738.436
GRMZM2G077937	2	0	1.08852	0	0
GRMZM2G078320	2	6.49281	18.7454	9.84585	8.51526
GRMZM2G078368	2	0.976763	4.64039	0	0
GRMZM2G078465	2	4.89037	19.3438	0.566561	7.40469
GRMZM2G078526	2	0.502293	5.64353	0.227736	1.31071
GRMZM2G078723	2	6.83867	18.9548	9.33503	3.91546
GRMZM2G079342	2	4.56724	13.403	10.4168	1.97607
GRMZM2G079949	2	0.15477	2.73612	0	0.000534926
GRMZM2G080247	2	0.413093	1.85984	0.142726	0.162779
GRMZM2G081582	2	43.6525	121.121	23.1667	30.5527
GRMZM2G082372	2	3.37108	10.1083	6.92718	1.91059
GRMZM2G082709	2	0.198196	2.5878	1.88166	0.671222
GRMZM2G083176	2	5.60473	10.1891	3.72869	3.57193
GRMZM2G083347	2	10.5575	19.8033	6.8583	11.9089
GRMZM2G084005	2	3.20491	6.98188	6.15652	2.38708
GRMZM2G084021	2	13.7488	29.4318	15.1659	15.9288
GRMZM2G084779	2	0.768427	5.63449	0.269112	0.330952
GRMZM2G085038	2	10.9954	18.4581	10.8802	7.53097
GRMZM2G085941	2	0.841405	2.89752	1.19108	0.7816
GRMZM2G086123	2	4.27435	7.21424	5.81747	2.15921
GRMZM2G086614	2	1.78133	4.7985	2.90713	1.92197
GRMZM2G086971-2	2	12.0978	34.0941	3.91351	13.5968
GRMZM2G087769	2	1.94768	7.05654	1.11596	1.57505
GRMZM2G088273	2	146.856	2619.16	6.19184	209.81
GRMZM2G088365	2	130.524	3763.36	6.56324	302.349
GRMZM2G088531	2	0	1.39504	0.050925	0
GRMZM2G089619	2	0	7.69522	0.434498	0.594223
GRMZM2G090568	2	1.87749	48.1523	0.58645	10.3549
GRMZM2G090584	2	22.3335	42.4122	27.1382	17.4675
GRMZM2G090609	2	71.3434	118.688	49.4077	61.4305
GRMZM2G091088	2	1.17348	4.67925	1.17771	0.616551
GRMZM2G091124	2	4.33565	18.7517	4.92491	4.60864
GRMZM2G091490	2	0	1.06423	0.767916	0
GRMZM2G091588	2	2.29931	11.6877	4.02351	2.27872
GRMZM2G092256	2	2.75207	9.03682	2.57995	2.77626
GRMZM2G093139	2	4.17505	6.77453	5.12834	1.24912
GRMZM2G094168	2	2.6228	9.63214	5.14684	3.84762
GRMZM2G094352	2	0.634622	2.13084	0.13615	0.72432
GRMZM2G094356	2	0.241415	1.03317	0.0484478	0.384652
GRMZM2G094884	2	5.3754	10.1645	4.3084	2.76628
GRMZM2G095337	2	13.5545	41.1313	18.4436	8.40171
GRMZM2G095955	2	22.3445	34.3903	18.0903	17.205
GRMZM2G096343	2	18.9083	24.7523	21.6585	8.82082
GRMZM2G096358	2	1.79243	11.1442	1.26935	1.63619
GRMZM2G096709	2	7.94188	21.4354	10.5998	8.96338
GRMZM2G098637	2	5.74679	19.2444	8.10484	7.60745
GRMZM2G099097	2	0.717418	5.88145	1.78217	1.65553
GRMZM2G099319	2	1.69071	7.87594	5.82205	2.62436
GRMZM2G099666	2	2.73346	6.40463	2.98547	2.31001
GRMZM2G100750	2	0.114716	2.96003	0.815746	0
GRMZM2G100988	2	1.04884	8.23901	1.37442	0.0400417
GRMZM2G102888	2	3.54362	13.8667	4.20727	1.66631
GRMZM2G102959	2	0.378752	1.34685	0.407898	0.130242
GRMZM2G103342	2	2.22509	7.89648	0.878778	1.86993
GRMZM2G103610	2	2.1385	6.54505	0.939704	2.83227
GRMZM2G103945	2	1.17409	5.31485	1.38339	0.33871
GRMZM2G104516	2	10.9428	32.5797	6.37343	5.56013
GRMZM2G104542	2	185.353	478.393	108.938	157.799
GRMZM2G104710	2	0	2.88375	0	0
GRMZM2G104730	2	5.4661	10.0165	4.96716	1.67999
GRMZM2G105004	2	6.68114	25.5721	4.46442	6.58444
GRMZM2G105221	2	23.9018	139.972	11.6551	27.4641
GRMZM2G105954	2	37.4936	163.311	4.1168	60.6491
GRMZM2G106177	2	4.9065	93.4657	1.63356	2.92494
GRMZM2G106235	2	4.46036	8.25949	4.15902	2.04617
GRMZM2G106356	2	0.51678	1.95915	0.559531	0.667589
GRMZM2G106363	2	9.83225	26.6206	4.1286	9.72523
GRMZM2G106384	2	1.18323	2.23398	1.05562	0.488077
GRMZM2G106819	2	2.70952	16.6059	1.8052	3.41058
GRMZM2G106950	2	0.395868	8.73845	0.268011	1.42584
GRMZM2G107620	2	7.37043	18.9391	9.35703	5.81356
GRMZM2G107815	2	29.7494	74.4995	35.7453	37.1611
GRMZM2G107945	2	7.71341	21.5393	6.33562	4.54558
GRMZM2G107985	2	26.6662	36.4166	27.5127	13.0555
GRMZM2G108003	2	0.0932674	2.11628	0.294731	0.352621
GRMZM2G108138	2	26.5392	42.5182	17.4341	22.9916
GRMZM2G108741	2	8.42896	14.1048	5.52832	6.48328
GRMZM2G109480	2	8.22531	21.4119	11.794	5.51813
GRMZM2G109787	2	1.18912	4.17724	2.85962	1.58588
GRMZM2G110192	2	1.80673	3.71927	1.10145	0.559533
GRMZM2G110952-6	2	9.67318	18.2656	9.43918	11.2003
GRMZM2G111603	2	5.22192	8.4391	6.41702	2.4324
GRMZM2G111657	2	1.02314	2.51873	0.730877	0.262613
GRMZM2G111975	2	0.0613854	2.08709	0	0.232144
GRMZM2G112122	2	7.93142	79.4886	0	1.62839
GRMZM2G112488	2	38.7286	156.91	12.7353	35.4873
GRMZM2G112836	2	2.50528	4.19144	3.26743	1.95131
GRMZM2G113052	2	13.4707	43.0756	7.87624	12.704
GRMZM2G113129	2	1.88046	8.80571	2.15637	2.49889
GRMZM2G113191	2	1.79953	3.37328	2.97238	0.515472
GRMZM2G113495	2	4.63892	11.4474	8.04884	3.85355
GRMZM2G114119	2	3.29532	10.4028	1.50786	3.27645
GRMZM2G114882	2	0.65836	2.4035	0.340845	0.867195
GRMZM2G116185	2	1.33549	2.97778	2.20048	0.572873
GRMZM2G117198	2	74.0748	146.135	46.435	79.3143
GRMZM2G117707	2	104.095	409.531	91.5325	116.596
GRMZM2G117971	2	1.85275	7.19897	0.366201	1.16613
GRMZM2G119468	2	0.352376	2.5991	0.811669	0.370264
GRMZM2G119521	2	1.72925	5.64115	3.05045	2.54325
GRMZM2G119642	2	3.53415	6.33876	3.34411	0.00144666
GRMZM2G121700	2	41.1281	161.008	115.779	60.5978
GRMZM2G121928	2	2.40358	13.0395	8.78498	0.37846
GRMZM2G122072	2	2.38486	10.5137	0.746022	0.0642535
GRMZM2G122569	2	2.97463	8.56989	2.52754	2.35337
GRMZM2G122762	2	0.469433	1.54695	0.66738	0
GRMZM2G123029	2	56.5246	130.186	72.0899	46.3457
GRMZM2G125072	2	0.440177	4.73507	1.1255	0.681195
GRMZM2G125263	2	0.353329	1.22064	0.159447	0.0954714
GRMZM2G125386	2	2.84947	14.3717	9.98091	4.37109
GRMZM2G125838	2	8.14977	32.6669	5.46386	6.60316
GRMZM2G125976	2	4.92461	11.6264	7.37367	4.61318
GRMZM2G126582	2	1.43635	6.62091	1.86889	2.5557
GRMZM2G127072	2	3.78154	4.92617	4.37223	1.9728
GRMZM2G127342	2	0	1.41663	0.194007	0.0619343
GRMZM2G129019	2	291.268	4542.29	3326.36	1087.3
GRMZM2G129114	2	7.66388	21.6856	6.04325	7.40748
GRMZM2G129157	2	1.2515	4.75491	3.2887	0
GRMZM2G129357	2	23.2745	56.7671	19.7932	24.7997
GRMZM2G129713	2	1.55496	3.73773	0.792457	1.86918
GRMZM2G130864	2	0.568374	1.37384	0.569587	0.252391
GRMZM2G132478	2	0.842631	5.6597	2.25003	1.26475
GRMZM2G132690	2	1.08244	8.58406	2.42407	1.59036
GRMZM2G133028	2	3.71482	5.88286	2.70859	2.94359
GRMZM2G135456	2	3.97517	7.61468	2.33599	1.81094
GRMZM2G136366	2	5.0271	9.74874	3.39757	5.5789
GRMZM2G136635	2	282.666	616.699	253.226	244.84
GRMZM2G136794	2	1.48257	2.95082	0.984075	1.63289
GRMZM2G136831	2	0.972664	3.3017	2.27797	1.50677
GRMZM2G137108	2	0.0806943	2.0798	0.573709	0.203411
GRMZM2G137321	2	5.05742	50.4108	16.4137	10.5557
GRMZM2G137535	2	4.37431	77.319	1.01624	2.47964
GRMZM2G137550	2	6.33379	15.1889	2.07882	5.68997
GRMZM2G137868	2	0.729369	3.3529	0.0956604	0.533278
GRMZM2G138268	2	25.5734	46.8189	37.8316	18.3436
GRMZM2G139300	2	7.82157	15.9992	8.17488	7.428
GRMZM2G139467	2	0.253159	3.723	0.714065	0.273596
GRMZM2G139834	2	25.296	90.1035	4.93833	28.7916
GRMZM2G140328	2	7.00534	14.8476	13.0269	6.98461
GRMZM2G140805	2	0.278379	1.08968	0.131928	0
GRMZM2G141288	2	4.67516	11.4086	5.45084	5.54052
GRMZM2G141735	2	7.62002	17.2416	6.28936	7.10542
GRMZM2G142584	2	0.0368332	9.72921	0.17454	0.428744
GRMZM2G142777	2	4.68735	7.41668	6.03492	1.90026
GRMZM2G143029	2	0.783081	2.00892	0.368049	0.228401
GRMZM2G145346	2	6.91466	13.8373	11.1076	4.73882
GRMZM2G146234	2	0.257883	4.25156	0.71295	0.812687
GRMZM2G146437	2	1.24972	3.60786	0.460716	0.210013
GRMZM2G147191	2	19.1163	39.3552	28.2107	16.7471
GRMZM2G147845	2	2.65994	4.70405	2.72268	1.38166
GRMZM2G148052	2	0.682172	12.5454	0.115456	1.59719
GRMZM2G148147	2	4.85687	28.2312	0	0
GRMZM2G149093	2	6.12863	14.8142	3.61849	3.01064
GRMZM2G149272	2	12.4416	22.4681	17.9851	11.3239
GRMZM2G150256	2	32.224	52.9462	29.6674	18.3298
GRMZM2G150327	2	0.0725446	1.57017	0	0
GRMZM2G150928	2	14.2832	83.4313	14.566	7.88958
GRMZM2G151516	2	154.868	588.455	80.2928	27.0097
GRMZM2G152179	2	1.65332	8.72281	1.30596	3.00105
GRMZM2G152587	2	2.94831	13.3649	2.23153	0.826049
GRMZM2G152739	2	1.53648	4.04072	1.25765	1.11066
GRMZM2G152901	2	2.55589	6.05741	3.74641	2.87579
GRMZM2G154093	2	20.9433	52.0378	11.3072	22.7924
GRMZM2G154845	2	1.18959	2.37839	1.32053	1.43206
GRMZM2G154958	2	1.94618	6.39415	0.951552	1.63575
GRMZM2G155285	2	17.6442	27.7727	14.3848	11.647
GRMZM2G155329	2	25.8891	61.9168	42.3321	12.1553
GRMZM2G156506	2	1.62994	5.14478	0.99669	0.927983
GRMZM2G156632	2	79.961	401.964	0.931465	39.6851
GRMZM2G156794	2	3.25332	7.76996	4.73951	1.95148
GRMZM2G157027	2	2.92893	9.14732	6.20345	4.02875
GRMZM2G157855	2	0.0013829	2.25015	0.894129	0.295135
GRMZM2G158342	2	0.122289	3.98706	0	0.565331
GRMZM2G158831	2	0.266017	6.06411	0.0300136	0.718718
GRMZM2G159641	2	2.69208	7.84714	4.4933	3.20178
GRMZM2G159996	2	0.757816	5.8746	1.13054	1.85024
GRMZM2G160211	2	7.81788	35.3273	12.1354	12.3281
GRMZM2G161097	2	7.09124	44.6079	4.17985	12.1974
GRMZM2G162216	2	2.85137	13.6017	0.33321	0.532623
GRMZM2G162783	2	1.95802	7.01088	1.01926	0.168313
GRMZM2G163054	2	0.457286	4.11596	0	0
GRMZM2G163641	2	9.02508	40.087	16.1365	14.1242
GRMZM2G164229-2	2	317.781	1269.64	447.414	254.081
GRMZM2G164814	2	0	2.03053	1.04646	0.27845
GRMZM2G165063	2	0.138916	2.36219	0.493794	0.262655
GRMZM2G165901	2	1158.65	2104.62	1880.56	1097.71
GRMZM2G166245	2	0.725731	3.0573	0.177494	0.226664
GRMZM2G166459	2	0.310733	1.4627	0.525897	0.167897
GRMZM2G167875-2	2	31.7985	48.4905	30.6436	16.9946
GRMZM2G169280	2	0.000538088	1.33681	0	0
GRMZM2G170047	2	0.445359	3.835	0.415693	0.663601
GRMZM2G170734	2	0	14.3391	0	0
GRMZM2G171118	2	0	3.61923	0.0315495	0.251826
GRMZM2G171324	2	1.97841	6.62929	2.38942	2.80583
GRMZM2G171373	2	4.66636	8.53257	4.53117	3.26904
GRMZM2G172834	2	0.0731355	4.37207	2.19533	0.921844
GRMZM2G173967	2	16.4531	37.7208	10.4429	8.14252
GRMZM2G174249	2	2.01641	4.73407	3.36169	1.94786
GRMZM2G175076	2	5.88815	14.1807	2.5542	1.74569
GRMZM2G175140	2	1.34723	2.73095	1.4298	0.69004
GRMZM2G175313	2	3.34182	8.05765	4.96291	1.62202
GRMZM2G176465	2	6.29227	14.8964	9.30465	6.28401
GRMZM2G176495	2	2.25639	5.84929	1.49307	2.93011
GRMZM2G176721	2	1.03314	3.06355	1.04444	0.416825
GRMZM2G177259	2	3.74135	7.96647	5.77253	3.61393
GRMZM2G177570	2	0.663146	1.9415	0.610607	0.935573
GRMZM2G177940	2	5.13051	9.89637	7.27601	3.90651
GRMZM2G178756	2	7.53809	16.1847	12.2919	6.78305
GRMZM2G178913	2	2.37469	10.1326	6.32033	4.01581
GRMZM2G179106	2	6.44604	17.3644	6.83072	8.57225
GRMZM2G179349	2	0	5.03882	0	0
GRMZM2G179432	2	35.5105	220.956	20.345	18.9874
GRMZM2G179462	2	0	8688.87	338.024	1477.71
GRMZM2G179521	2	0	1.0007	0.10166	0
GRMZM2G180889	2	5.66947	7.58889	5.34759	3.54669
GRMZM2G181000	2	0.791735	2.09723	0.223343	0.071292
GRMZM2G181135	2	0.519834	4.81735	0	1.0377
GRMZM2G181376	2	14.2836	54.1842	39.7073	19.7658
GRMZM2G302664	2	1.36091	5.40059	1.07521	1.71492
GRMZM2G304121	2	0.395675	3.77557	0.703349	0.623283
GRMZM2G304442	2	0.166987	4.66157	0.26395	0.210317
GRMZM2G304897	2	0.990215	2.33614	0.743847	0.54818
GRMZM2G305822	2	4.82861	8.60655	3.75193	2.07621
GRMZM2G306237	2	0.00128306	3.08044	0.529295	0.180974
GRMZM2G308064	2	1.88751	4.69311	1.36602	1.02074
GRMZM2G308860	2	1.63367	6.83912	2.38353	1.88538
GRMZM2G310674	2	3.27769	7.96401	1.43855	0.819462
GRMZM2G310947	2	20.1992	67.9779	42.9787	22.9773
GRMZM2G311182	2	41.204	82.6554	13.1493	48.2901
GRMZM2G312091	2	5.21418	8.56917	3.01016	5.58258
GRMZM2G314110	2	2.11263	10.2035	0.951206	1.38223
GRMZM2G318033	2	0.769189	3.16856	0.797374	0.242433
GRMZM2G321717	2	0.534612	1.59334	0.0703877	0.178555
GRMZM2G321839	2	9.73075	22.3389	5.15323	8.3244
GRMZM2G322053	2	11.0118	69.7533	3.02838	0
GRMZM2G324781	2	0.519692	1.58038	0.624286	0.655305
GRMZM2G325938	2	8.34675	30.4204	2.90456	6.19971
GRMZM2G326250	2	4.38851	320.611	10.552	54.2848
GRMZM2G326707	2	7.56654	39.0282	13.8629	8.08727
GRMZM2G327680	2	0	1.49897	0.0459719	0.0733706
GRMZM2G329131	2	1.15797	5.03928	0	0.291532
GRMZM2G331283	2	0.0618067	16.6208	1.17453	0.283568
GRMZM2G331701	2	1.3152	6.38356	0.103925	0.828478
GRMZM2G331811	2	23.3562	39.461	20.1631	13.3227
GRMZM2G333045	2	0.502717	1.61697	0.198511	0.554639
GRMZM2G334336	2	2.32873	5.21502	2.41086	1.41561
GRMZM2G335618	2	30.2069	63.647	17.6523	21.1135
GRMZM2G336879	2	0.262871	1.23703	0.0923805	0.0928827
GRMZM2G338465	2	1.26236	4.9752	0.378178	0.932972
GRMZM2G339562	2	2.70096	44.2052	0.610631	4.84419
GRMZM2G340257	2	0	1.72545	0.109897	0.0131483
GRMZM2G341658	2	0.417217	1.38742	0.228115	0.364199
GRMZM2G341959	2	0.191458	2.79389	0.00542516	0.00285538
GRMZM2G344521	2	1.55931	3.53631	0.369216	1.54442
GRMZM2G346312	2	0.868485	21.6922	0	1.07376
GRMZM2G348125	2	0.362218	30.7747	14.7978	5.56812
GRMZM2G349791	2	0.506372	4.73987	3.66611	0.000327265
GRMZM2G350020	2	0.188417	2.1337	0.238093	0.0475125
GRMZM2G351775	2	0.713482	1.76218	0.205748	0.415261
GRMZM2G354610	2	16.6981	28.7361	21.9177	6.54612
GRMZM2G359559	2	0.753973	3.30514	0	0.593869
GRMZM2G361256	2	2.03041	6.86615	2.16715	2.15768
GRMZM2G361652	2	1.06901	2.70768	1.22451	0.732945
GRMZM2G366659	2	1.3761	2.11172	1.19389	0.712545
GRMZM2G367834	2	4.6353	10.5653	1.646	4.6928
GRMZM2G371271	2	7.19969	15.3006	4.57648	2.22419
GRMZM2G373329	2	0.245693	1.30698	0	0.0516281
GRMZM2G374971	2	15.5863	39.4438	1.2771	15.4203
GRMZM2G381071	2	0	13.5186	1.07229	0.843995
GRMZM2G381378	2	0.404842	3.24431	0.142593	0
GRMZM2G382534	2	1.04756	4.99956	1.77924	1.58286
GRMZM2G382569	2	1.59602	6.72778	1.42764	0.909093
GRMZM2G382785	2	1.47951	5.12448	0.21246	0.339146
GRMZM2G383699	2	18.2264	60.418	7.91746	10.2887
GRMZM2G384090	2	1.13343	2.54668	0.333591	1.21731
GRMZM2G388045	2	0.261898	1.98812	1.00832	0.619167
GRMZM2G388608	2	3.69379	30.0751	1.98493	1.48896
GRMZM2G388684	2	5.24164	37.5822	8.46669	0.591636
GRMZM2G391042	2	5.84376	13.539	5.15592	6.35927
GRMZM2G391794	2	2.79873	4.02197	3.5699	1.71342
GRMZM2G392971	2	0.259688	1.79083	0.137742	0.403318
GRMZM2G396773	2	3.71811	11.8904	2.15141	2.3376
GRMZM2G401664	2	6.92735	27.2531	2.83165	0.607393
GRMZM2G402092	2	2.42054	7.4998	1.9127	2.20238
GRMZM2G402631	2	0	9.23704	0.276833	0.661671
GRMZM2G403121	2	0.882188	5.07062	1.88698	1.71479
GRMZM2G405459	2	4.33236	9.35468	3.2824	2.60671
GRMZM2G406643	2	2.32413	21.4248	1.02097	1.62497
GRMZM2G406830	2	8.58088	15.8187	5.10891	7.97702
GRMZM2G409724	2	0.688422	2.10699	0.206409	0.317604
GRMZM2G409927	2	3.41588	11.3353	0	0.711904
GRMZM2G409976	2	0.665888	5.66926	0.185852	0.141182
GRMZM2G410338	2	1.31703	22.5902	0	0
GRMZM2G411956	2	5.62906	36.0381	3.45371	3.21111
GRMZM2G412846	2	1.34747	3.12427	1.11759	0.679404
GRMZM2G412986	2	0.970618	4.23986	2.51858	1.45899
GRMZM2G413717	2	1.15419	96.1889	5.50338	5.7024
GRMZM2G415579	2	8.47552	19.8477	5.63799	9.46472
GRMZM2G416632	2	0.88474	3.75068	2.63651	1.35125
GRMZM2G416667	2	1.93156	15.1504	2.01799	3.21897
GRMZM2G417945	2	3.63828	19.8768	2.77209	0.917411
GRMZM2G418689	2	0.909582	9.0304	1.29161	0.92213
GRMZM2G425999	2	0.429925	1.88786	0.0226352	0.289121
GRMZM2G429113	2	4.04592	12.2219	3.62987	4.57916
GRMZM2G429254	2	0.674216	5.57697	0.53286	0.849152
GRMZM2G429940	2	17.5504	31.3837	22.6759	13.2276
GRMZM2G435592	2	1.5885	3.30955	1.17555	0.989315
GRMZM2G438178	2	1.3554	4.46864	0.0184589	0
GRMZM2G441656	2	152.755	282.514	200.822	113.839
GRMZM2G443785	2	0.412376	2.15211	0.0739781	0.555277
GRMZM2G450445	2	0.500273	3.56815	0.466295	0.630781
GRMZM2G455075	2	5.48472	15.7324	4.29747	5.43319
GRMZM2G455124	2	0.800717	2.9678	0.379438	0.403819
GRMZM2G456539	2	0.267486	1.24038	0	0
GRMZM2G458494	2	2.53044	6.31113	1.66536	1.34987
GRMZM2G459363	2	0.98183	3.84874	2.38593	1.57121
GRMZM2G460138	2	1.11014	13.1266	8.59632	0.746195
GRMZM2G461269	2	5.82494	11.2039	2.5263	5.20524
GRMZM2G464176	2	0.612106	1.33254	0.357831	0.280402
GRMZM2G467682	2	1.85855	4.328	2.46278	1.07832
GRMZM2G468740	2	3.03918	10.9796	3.80738	3.07478
GRMZM2G468756	2	5.65295	7.33714	5.52085	2.99995
GRMZM2G470984	2	2.31511	10.0466	0.915946	1.45326
GRMZM2G471357	2	0.996614	8.8931	3.6715	0.28113
GRMZM2G475882	2	4.39006	8.13552	4.34656	3.66768
GRMZM2G476538	2	3.55162	13.0314	4.92212	4.58116
GRMZM2G478568	2	1.56132	5.01907	1.52925	1.8107
GRMZM2G480226	2	0.32759	1.34914	0.291069	0.103256
GRMZM2G493155	2	0.668606	12.702	0.0779478	0.124419
GRMZM2G536584	2	10.6651	33.6854	0.29888	0
GRMZM2G578659	2	1.83577	60.4236	0.0659186	0.525844
GRMZM2G700791	2	8.44378	37.8676	0.334105	4.76592
GRMZM2G701441	2	1.02417	3.16143	0	0
GRMZM2G703783	2	2.13176	4.56492	1.13063	1.24794
GRMZM5G801875	2	8.03261	12.7774	10.9643	5.29592
GRMZM5G805382	2	0.279802	2.50106	1.91575	0.470161
GRMZM5G805609	2	11.0804	26.1996	14.819	4.54646
GRMZM5G810727	2	7.69271	15.9204	5.91783	6.27307
GRMZM5G812272	2	3.88538	8.86741	4.75898	2.91577
GRMZM5G813143	2	6.57238	13.7519	6.76647	3.65153
GRMZM5G838098	2	4.06691	11.0119	0.543518	4.91512
GRMZM5G842961	2	1.13579	30.0009	2.13963	2.53256
GRMZM5G843434	2	1.8874	38.3154	3.48926	0
GRMZM5G844257	2	3.89238	10.8648	4.48469	2.79541
GRMZM5G845021	2	5.51092	14.4438	3.65005	7.20369
GRMZM5G857944	2	12.0382	28.4683	5.87476	13.9475
GRMZM5G860241	2	0.899362	6.39541	5.0575	0.0809781
GRMZM5G862817	2	37.0841	103.321	62.9506	46.3133
GRMZM5G863420	2	2.14099	9.23317	2.68028	2.03726
GRMZM5G865811	2	0.217472	2.10491	0.274816	0.219346
GRMZM5G869564	2	0.64995	1.61164	0.579962	0.209177
GRMZM5G869635	2	0.661328	4.29326	0.208953	0
GRMZM5G874163	2	6.60011	16.3301	3.611	5.18315
GRMZM5G876616	2	24.3478	61.7227	28.0028	27.5162
GRMZM5G879882	2	16.0598	34.4594	28.6426	15.4217
GRMZM5G887216	2	7.03857	33.3081	0	0
GRMZM5G892742	2	19.0848	53.0392	26.2298	22.2271
GRMZM5G893055	2	3.04343	8.36687	4.3265	2.88927
Maize_newGene_121	2	0	1.37649	0	0.0841889
Maize_newGene_137	2	11.4027	29.1425	5.35808	12.228
Maize_newGene_1677	2	0.231525	1.27758	0	0.0948857
Maize_newGene_1704	2	9.15e-05	1.18979	0.336982	0
Maize_newGene_1709	2	0.412549	2.37205	0.165428	0.588623
Maize_newGene_1837	2	0.700517	7.06362	1.10733	0.220557
Maize_newGene_191	2	3.5331	6.68124	2.18199	3.28992
Maize_newGene_2316	2	0.396124	1.75242	0.505363	0.207614
Maize_newGene_2338	2	0.411817	1.21465	0.549671	9.23e-06
Maize_newGene_2557	2	0.737292	2.28044	0	0
Maize_newGene_2810	2	0.225058	1.06861	0.090575	0
Maize_newGene_316	2	1.35392	4.79192	0.538089	0.72071
Maize_newGene_323	2	0.697765	1.69622	0.210676	0.263749
Maize_newGene_3487	2	2.07218	3.86134	0.991924	1.84246
Maize_newGene_3547	2	0.786195	11.6782	0	0.594156
Maize_newGene_3576	2	0.20871	1.41829	0.0989029	0.263139
Maize_newGene_3750	2	0.161254	2.90248	0.0437557	0
Maize_newGene_3769	2	1.32937	3.53459	0.210601	0.611475
Maize_newGene_3781	2	3.77481	12.5516	0	0
Maize_newGene_3813	2	2.72348	8.43891	0	0
Maize_newGene_3819	2	0	10.9152	0.0792727	0
Maize_newGene_3856	2	0.109582	1.83586	0	0.138083
Maize_newGene_3910	2	2.84053	7.73509	0.17269	2.56169
Maize_newGene_3925	2	1.46863	4.58045	0	0
Maize_newGene_3949	2	2.66327	8.70216	0	0
Maize_newGene_427	2	0.785953	1.65028	0.322768	0.634243
Maize_newGene_4613	2	0.224694	1.43345	0.319398	0.340004
Maize_newGene_4868	2	15.5782	101.273	56.4031	34.6743
Maize_newGene_4907	2	3.0927	10.1136	0	0
Maize_newGene_4944	2	8.53439	27.7352	1.5014	2.37645
Maize_newGene_5045	2	3.92106	13.7122	8.17518	5.6271
Maize_newGene_5086	2	4.64044	8.08379	4.83444	2.65903
Maize_newGene_5118	2	2.40391	4.77905	3.95256	2.06933
Maize_newGene_551	2	0.504554	1.20563	0.615343	0.136017
Maize_newGene_5914	2	0.367811	1.31302	0	0
Maize_newGene_6072	2	4.01184	7.38035	2.67298	1.8935
Maize_newGene_6104	2	0.446141	2.04824	0.16483	0.289429
Maize_newGene_6215	2	2.35661	6.82473	1.21091	2.25939
Maize_newGene_6218	2	7.0862	21.9098	0	0
Maize_newGene_6255	2	0.623497	3.22203	0	0
Maize_newGene_6275	2	2.58154	7.31404	5.58607	2.67284
Maize_newGene_7160	2	0.179207	4.07794	0.283286	0.225685
Maize_newGene_7274	2	0.425008	3.68613	0	0
Maize_newGene_7891	2	0.0363504	3.26202	0.0330027	0.70763
Maize_newGene_7926	2	1.86624	4.08286	0.921205	1.37258
Maize_newGene_7973	2	0.712042	4.19769	0	0
Maize_newGene_8000	2	3.17347	7.9308	1.71166	1.6367
Maize_newGene_8153	2	0.449144	1.71252	0	0
Maize_newGene_8725	2	0.304637	1.31817	0.000300196	5.77e-05
Maize_newGene_8809	2	0.624318	2.43063	0.438442	0.174878
Maize_newGene_9087	2	0.170587	2.02279	0	0.107498
Maize_newGene_9095	2	0.216961	1.85391	0.0107921	9.18e-06
Maize_newGene_92	2	10.8353	34.9361	0	0
Maize_newGene_9689	2	1.09339	2.5846	0.711247	0.162149
Maize_newGene_9776	2	0	6.13283	0	0.286613
Maize_newGene_9863	2	1.17537	4.31346	0.136053	0.75985
AC148152.3_FG005	3	0.287286	2.84113	0.589984	3.11458
AC186603.6_FG003	3	0.568641	2.3421	1.03642	2.42651
AC187092.6_FG003	3	0.821993	5.40179	0.216675	2.4133
AC197387.3_FG004	3	4.8129	11.1425	0.0222387	7.30801
AC197705.4_FG003	3	9.24031	153.555	5.28158	176.034
AC203862.4_FG002	3	9.89306	11.8827	4.30243	10.424
AC206266.3_FG001	3	1.6116	9.89556	4.56633	9.59258
AC206425.3_FG002	3	0	58.6656	0	45.857
AC210003.2_FG004	3	9.73156	167.929	38.8895	119.122
AC210013.4_FG003	3	0.866351	8.57528	0.91387	7.24015
AC210013.4_FG014	3	3.86627	6.57322	2.62294	6.49833
AC210168.4_FG003	3	0.627126	4.37519	3.84098	6.51684
AC216264.3_FG001	3	0.165622	5.66765	0.32207	5.90381
AC217358.3_FG007	3	0.556337	58.083	0.45389	73.0897
AC217553.3_FG001	3	4.03625	9.40931	4.11112	11.2405
AC233861.1_FG001	3	0.157594	4.57573	0.497803	4.48252
AC233879.1_FG002	3	8.52177	2936.61	0.559424	2728.83
AC233887.1_FG005	3	0.525712	16.2111	5.76949	17.7975
AC233945.1_FG003	3	0.345722	2.49187	1.53592	2.88769
AC235544.1_FG006	3	0.249811	4.89038	2.46653	5.43211
GRMZM2G000052	3	14.2444	33.4434	13.5641	23.1305
GRMZM2G000271	3	0.0631056	2.812	0.0997016	2.20348
GRMZM2G000423	3	0.252078	26.4947	9.8174	26.6319
GRMZM2G000686	3	15.6702	76.2096	12.4646	80.1035
GRMZM2G001169	3	3.22542	7.09176	1.75518	5.78213
GRMZM2G001938	3	0.0498226	8.41229	0.0281089	6.10385
GRMZM2G001991	3	8.29297	14.8864	5.53096	16.583
GRMZM2G002807	3	7.05678	15.7391	12.396	17.5552
GRMZM2G003488	3	0.687201	3.22732	0.818573	3.68469
GRMZM2G003530	3	1.6194	6.56043	3.53407	7.21242
GRMZM2G003725	3	1.80599	2.6305	0.245422	2.14561
GRMZM2G003784	3	0.332904	5.01292	0.295792	6.40076
GRMZM2G003789	3	96.2406	153.077	55.8173	134.957
GRMZM2G004006	3	0.51739	2.45554	0	2.20698
GRMZM2G004523	3	4.29892	10.3771	1.27264	7.35618
GRMZM2G005040	3	0.866464	3.94216	1.78535	4.80321
GRMZM2G006119	3	6.70827	101.214	0.86884	122.381
GRMZM2G006219	3	71.2132	127.031	23.8329	123.913
GRMZM2G006948	3	8.24968	13.0479	4.02375	13.0039
GRMZM2G007252	3	1.06243	103.778	0	54.3021
GRMZM2G008263	3	16.5904	38.0042	16.3103	43.8438
GRMZM2G008647	3	17.6015	33.353	7.03668	25.7671
GRMZM2G008773	3	0.442951	10.631	9.81693	16.6625
GRMZM2G010433	3	0.061874	1.30542	0.129914	0.76028
GRMZM2G010740	3	21.0828	203.023	58.65	246.284
GRMZM2G010855	3	15.0696	43.6354	8.539	45.7536
GRMZM2G011071	3	4.07427	16.0019	8.65724	20.5698
GRMZM2G011523	3	1136.55	2499.51	727.391	1493.5
GRMZM2G012891	3	45.9247	71.8607	15.1254	58.1582
GRMZM2G012966-3	3	0	2.8881	0.199207	2.58415
GRMZM2G013957	3	73.1047	137.439	27.5734	88.2581
GRMZM2G014813	3	3.62004	8.00634	3.68665	6.45281
GRMZM2G015143	3	2.27779	5.04845	3.94691	5.50234
GRMZM2G015395	3	0.183851	1.2954	0.0332433	0.812227
GRMZM2G015666	3	0.274645	7.71267	0.867782	7.87588
GRMZM2G015739	3	3.20838	11.6836	6.27836	14.241
GRMZM2G016923	3	0.285973	1.15255	0.244658	1.17197
GRMZM2G016958	3	263.807	467.815	89.9504	422.607
GRMZM2G016997	3	0.906847	1.54736	0.456435	1.58699
GRMZM2G017606	3	0.159951	3.71021	0.631774	3.62881
GRMZM2G017670	3	0.327876	34.2352	0	21.0611
GRMZM2G018193	3	0	15.691	0	16.079
GRMZM2G019907	3	1.64675	4.76139	2.82953	5.04019
GRMZM2G020146	3	55.5446	114.483	26.1935	93.8667
GRMZM2G021614	3	0.762682	94.7773	0.141162	92.4554
GRMZM2G024099	3	4.645	50.3081	20.0796	52.7037
GRMZM2G024196	3	0.412163	1.13112	0.1953	0.762244
GRMZM2G025222	3	0	3.07853	0.196337	2.19148
GRMZM2G025685	3	0	6.16121	0.339504	5.28463
GRMZM2G025793	3	0	12.6386	0	9.99541
GRMZM2G025854	3	9.23939	27.1898	4.30674	26.6823
GRMZM2G025857	3	0.807344	307.282	0.0485424	318.8
GRMZM2G026447	3	4.3307	8.22822	3.06973	7.58131
GRMZM2G026980	3	4.16701	26.7079	16.7189	31.1589
GRMZM2G027627	3	11.3938	48.87	13.1921	62.2015
GRMZM2G028041	3	0.385441	5.56017	3.39977	6.64021
GRMZM2G028568	3	1.45532	3.93296	2.53756	4.36852
GRMZM2G028677	3	1.44587	3.21852	0.586393	2.80836
GRMZM2G029087	3	191.063	244.201	40.7248	219.173
GRMZM2G029518	3	0.0967862	16.8722	1.83514	14.8805
GRMZM2G029587	3	8.07445	27.1967	11.6761	27.4477
GRMZM2G030123	3	3.97521	26.4495	8.95846	22.8255
GRMZM2G030673	3	1.98836	6.34205	2.54053	6.52125
GRMZM2G031572	3	79.1627	247.005	40.6785	220.802
GRMZM2G031954	3	6.30905	13.7624	4.99699	13.8297
GRMZM2G032547	3	0.0679443	0.948242	0.19598	1.2779
GRMZM2G033526	3	66.1172	194.231	56.3777	157.972
GRMZM2G033644	3	28.519	37.642	17.139	35.5161
GRMZM2G034152	3	0.140801	1.72344	0	0.84369
GRMZM2G034155	3	0.0165122	1.27403	0.286868	0.957845
GRMZM2G034611	3	0.524079	2.50815	0.745087	1.98097
GRMZM2G034840	3	0.166267	1.75318	0.311843	1.33584
GRMZM2G034876	3	0.529139	11.1147	0.857064	8.51553
GRMZM2G035370	3	4.03882	7.03007	0.884084	6.43247
GRMZM2G035944	3	4.98821	8.99025	0	8.36468
GRMZM2G037343	3	0.0905193	3.32981	0.482519	2.39702
GRMZM2G037725	3	2.55803	6.64525	0.00102676	3.85448
GRMZM2G038243	3	3.47876	5.7302	0.789198	4.05869
GRMZM2G039186	3	2.4425	8.05643	3.35326	6.92044
GRMZM2G039278	3	2.21068	8.95459	1.07674	7.28637
GRMZM2G039934	3	0.113352	0.913537	0.208866	1.07205
GRMZM2G040481	3	0.0502257	0.931104	0	1.01311
GRMZM2G040517	3	1.67646	48.6334	8.27981	36.4312
GRMZM2G041223	3	8.10638	39.3795	8.22826	45.7253
GRMZM2G041746	3	0.0608964	1.62959	0.282729	1.0817
GRMZM2G042407	3	0.389449	2.23028	0.399179	1.56891
GRMZM2G042704	3	8.41784	30.0128	10.9836	26.8975
GRMZM2G042920	3	0.372302	32.4695	0.713543	35.4555
GRMZM2G043338	3	15.4245	36.1771	6.44486	27.5649
GRMZM2G044322	3	0.038917	2.1741	0.0615176	1.35566
GRMZM2G045239	3	17.6405	32.827	6.06199	24.469
GRMZM2G045387	3	201.219	939.91	31.2781	767.656
GRMZM2G045781	3	0.745718	4.92973	1.64288	4.20621
GRMZM2G045976	3	8.76582	19.313	3.54815	13.3897
GRMZM2G046618	3	0.789271	8.76381	0.953647	9.37541
GRMZM2G048366	3	73.3647	180.741	75.1572	189.533
GRMZM2G049418	3	0.153245	2.09366	0.0403428	2.42857
GRMZM2G050003	3	4.97991	19.583	6.4792	13.645
GRMZM2G050561	3	1.49006	4.8034	1.65883	3.50356
GRMZM2G050607	3	0.445934	15.7053	0	10.6663
GRMZM2G050641	3	19.9214	80.5004	14.5333	59.0925
GRMZM2G050997	3	0.521764	2.814	1.92293	3.56292
GRMZM2G051474	3	0.570548	2.80576	0.826084	2.43797
GRMZM2G051528	3	1.64787	5.23612	2.00677	6.31801
GRMZM2G051619	3	4.70029	12.5663	3.07232	13.4209
GRMZM2G051912	3	0.551628	1.87513	0.130711	0.973571
GRMZM2G052336-2	3	7.51471	21.9891	9.38556	16.8877
GRMZM2G053206	3	125.372	163.365	24.6432	141.532
GRMZM2G053909	3	0.731137	3.14761	1.10404	2.48782
GRMZM2G054916	3	5.72753	335.882	0.363207	346.934
GRMZM2G055143	3	7.48387	14.1726	1.37554	12.6434
GRMZM2G055420	3	10.6935	19.922	6.6532	17.8938
GRMZM2G056369	3	0.717532	36.1163	0.225501	39.5806
GRMZM2G056986	3	0.896746	6.38858	2.02175	6.89905
GRMZM2G057006	3	16.3923	30.9201	8.09653	21.8275
GRMZM2G057086	3	3.58795	5.84754	1.70542	5.44551
GRMZM2G057386	3	0	1.86836	0.275395	1.49416
GRMZM2G057514	3	9.33034	15.5257	4.00027	13.3005
GRMZM2G058227	3	20.6919	35.4846	7.69824	29.6998
GRMZM2G058491	3	2.53676	9.87759	1.50196	10.9018
GRMZM2G058518	3	1.42782	5.29763	3.15803	5.39921
GRMZM2G059453	3	3.0415	11.5969	4.08816	11.9066
GRMZM2G059799	3	17.5401	45.951	5.9375	25.9724
GRMZM2G060485	3	2.19949	5.66089	2.45591	5.88104
GRMZM2G060516	3	0.632808	2.14114	0.0067661	1.72712
GRMZM2G060659	3	0.457206	1.65237	0.613808	1.99769
GRMZM2G061303	3	0.99335	16.4841	1.21784	15.0893
GRMZM2G061702	3	23.6548	53.9992	7.81039	40.6083
GRMZM2G062429	3	2.34356	6.66175	1.77136	5.67069
GRMZM2G062724	3	5.27228	17.7721	4.28469	18.8571
GRMZM2G062848	3	1.24103	3.30063	2.16538	4.22142
GRMZM2G063156	3	5.80908	25.707	2.30545	18.0037
GRMZM2G064136	3	764.504	2151.18	528.435	2077.12
GRMZM2G064631	3	0.342258	3.50067	1.1493	4.22972
GRMZM2G064701	3	36.6359	264.316	28.8469	156.556
GRMZM2G064775	3	51.722	72.7369	2.40801	58.4132
GRMZM2G064948	3	0.519879	12.5095	0.823328	14.3173
GRMZM2G065230	3	17.0585	80.7686	22.2768	84.9783
GRMZM2G066049	3	0.0905718	21.5444	0.107302	29.0039
GRMZM2G066225	3	2.23908	6.10843	3.06529	4.98749
GRMZM2G067919	3	27.3264	2009.85	33.9647	1813.34
GRMZM2G068259	3	1.91936	24.0272	4.85866	28.3487
GRMZM2G068330	3	0.000267224	1.15025	0.218154	0.928807
GRMZM2G069260	3	1.52515	5.77432	2.61781	6.96029
GRMZM2G069365	3	0.47946	2.41944	0.378688	1.39027
GRMZM2G070075	3	8.33689	15.8058	6.52196	16.7397
GRMZM2G071575	3	17.8723	50.5149	13.2495	34.6638
GRMZM2G071688	3	4.40264	20.9987	3.86851	17.1888
GRMZM2G072850	3	0.626527	7.45146	2.42583	7.94801
GRMZM2G075042	3	0.524009	380.452	0	283.89
GRMZM2G075496	3	8.48255	17.0253	7.06873	17.332
GRMZM2G075562	3	1.97643	5.97327	0.644385	6.412
GRMZM2G075956	3	2.79459	7.11619	1.88493	5.24313
GRMZM2G076423	3	0.501499	2.2967	0.463407	1.64858
GRMZM2G077531-2	3	4.85987	12.2009	8.22682	12.0044
GRMZM2G078033	3	91.5104	185.166	63.4022	150.201
GRMZM2G078129	3	0.044172	1.45549	0.0348873	1.11381
GRMZM2G078292	3	19.0573	49.5526	23.6978	47.0369
GRMZM2G078441	3	134.364	2050.04	31.2105	1643.32
GRMZM2G079683	3	1.43611	5.11311	1.63938	6.43151
GRMZM2G080001	3	38.3356	46.7429	17.9525	43.0743
GRMZM2G080183	3	6.56828	19.3236	4.25963	15.3126
GRMZM2G081464	3	1.30394	86.3245	0	88.7039
GRMZM2G082434	3	0	1.10735	0.111223	1.16665
GRMZM2G082487	3	4.1906	6.37734	2.2407	6.42023
GRMZM2G082586	3	0.13785	4.97215	1.30667	4.69153
GRMZM2G083526	3	5.6529	14.1607	3.11609	8.23641
GRMZM2G083847	3	9.34797	31.2605	12.6049	24.4438
GRMZM2G084389	3	26.4632	99.325	8.31654	74.3518
GRMZM2G084717	3	6.84833	10.1918	1.95738	8.72437
GRMZM2G085641	3	0.838796	4.05177	0.237869	3.93484
GRMZM2G085945	3	0.0844909	4.26875	0.200238	2.34272
GRMZM2G086573	3	1.03201	8.09955	1.06266	8.06203
GRMZM2G086590	3	0.0680915	4.01863	0.268859	3.77807
GRMZM2G087955	3	1.68191	9.10436	5.5804	10.175
GRMZM2G088441	3	87.7138	1048.05	17.5952	1014.76
GRMZM2G090245	3	1.93432	7.23862	0.477616	6.79568
GRMZM2G090528	3	3.65161	10.9889	8.74529	13.5526
GRMZM2G090603	3	0	0.995515	0.0381746	1.03589
GRMZM2G092945	3	27.7981	54.3081	4.2886	34.997
GRMZM2G093032	3	31.7649	78.5661	49.8455	75.2812
GRMZM2G093175	3	4.79636	40.8112	0.504101	23.5245
GRMZM2G094396	3	5.93048	24.6515	2.2578	11.9343
GRMZM2G094768	3	0.225627	2.67121	0.593985	2.27582
GRMZM2G094955	3	2.73984	7.22577	2.88887	7.07183
GRMZM2G095254	3	0	1.11542	0.126762	1.26475
GRMZM2G097015	3	0	3.978	0.0725214	3.93508
GRMZM2G097229	3	0.0891024	39.2354	0.281563	52.3296
GRMZM2G097683	3	0.358023	4.4995	1.77823	4.84656
GRMZM2G098859	3	12.1879	18.2412	4.43383	18.1064
GRMZM2G099340	3	247.326	1870.15	259.696	1365.86
GRMZM2G099376	3	7.23721	15.0653	3.82389	10.6728
GRMZM2G100315	3	5.96381	35.9734	6.20455	27.9939
GRMZM2G100505	3	8.23617	23.2406	15.3005	23.9759
GRMZM2G100524	3	0.364761	1.74347	0.654396	1.69053
GRMZM2G100911	3	0.505932	3.84189	1.80161	4.33162
GRMZM2G101576	3	0	1.20047	0.0812652	0.994711
GRMZM2G102183	3	8.76349	59.6041	20.4786	63.6555
GRMZM2G102754	3	3.72288	9.57535	2.82406	5.70183
GRMZM2G102878	3	38.957	106.432	45.1934	99.402
GRMZM2G103247	3	0.165496	2.24862	0.784213	2.00324
GRMZM2G103546	3	18.7166	32.1852	15.1041	34.3125
GRMZM2G103662	3	2.9795	8.25488	2.84834	8.01576
GRMZM2G103771	3	93.47	851.484	15.3674	576.585
GRMZM2G104081	3	52.2076	132.81	12.5447	103.463
GRMZM2G104204	3	0.889326	2.75335	0.263494	3.08167
GRMZM2G104955	3	21.132	30.5011	12.2705	30.3458
GRMZM2G105335	3	0.769851	2.80733	0.347496	1.73314
GRMZM2G106164	3	1.55957	4.67038	2.73931	5.01161
GRMZM2G106511	3	24.4343	34.8089	6.99829	27.9839
GRMZM2G106622	3	38.4495	81.3093	27.0102	61.2407
GRMZM2G106980	3	0.0641278	37.3238	0.0296134	21.8194
GRMZM2G107003	3	29.4501	55.9004	4.68742	37.8155
GRMZM2G107073	3	38.7275	99.29	45.128	102.076
GRMZM2G107570	3	17.5067	90.3231	3.49639	73.5696
GRMZM2G107665	3	14.3368	52.5854	15.3168	53.7933
GRMZM2G107739	3	23.8002	87.3233	17.4697	99.0236
GRMZM2G108133	3	26.848	102.771	22.3848	61.8681
GRMZM2G108149	3	2.5484	4.21658	0.480536	3.70113
GRMZM2G108338	3	8.91941	236.689	1.66046	281.11
GRMZM2G108798	3	0	2.50417	0.775331	3.37396
GRMZM2G109120	3	0.0499463	1.08024	0.0394491	1.00748
GRMZM2G110862	3	0.329009	2.19646	1.43153	2.66155
GRMZM2G111760	3	0.939494	2.65133	1.10098	2.98064
GRMZM2G112210	3	0	2.50441	0	1.90748
GRMZM2G112238	3	2.00168	789.515	4.75365	1061.41
GRMZM2G113203	3	0.652357	2.1266	0.3405	1.36662
GRMZM2G114048	3	2.40834	7.88297	0.972246	6.40958
GRMZM2G114552	3	4.17229	2536.08	5.0001	2271.41
GRMZM2G114575	3	7.82909	11.2102	3.71918	10.1247
GRMZM2G115329	3	0.217238	8.29628	0.857701	8.19253
GRMZM2G115395	3	0.186707	1.4093	0.0491566	0.706078
GRMZM2G116632	3	0.194621	2.71021	0.297254	1.88017
GRMZM2G116640	3	0.33297	1.81239	0.413246	1.67906
GRMZM2G117057	3	27.1826	119.099	15.142	119.854
GRMZM2G117230	3	0.93408	153.603	0.256846	107.96
GRMZM2G117250	3	0.0727483	2.52028	0.0766011	1.83467
GRMZM2G117614	3	11.7591	39.2845	12.4563	35.8743
GRMZM2G118037	3	536.968	1444.92	370.875	1529.24
GRMZM2G118104	3	3.1997	13.5128	4.84597	13.2933
GRMZM2G118173	3	0	3.87322	0	5.26762
GRMZM2G118770	3	3.35004	62.1597	1.98467	40.2087
GRMZM2G119168	3	0.623717	4.50243	0.633517	4.6041
GRMZM2G119287	3	0.459317	1.32341	1.11175	1.62606
GRMZM2G119769	3	3.97548	19.0952	3.25473	15.3836
GRMZM2G119999	3	1.08364	2.77705	0.174819	3.02687
GRMZM2G120079	3	0.049037	5.72424	1.75145	4.85197
GRMZM2G120163	3	0.851949	2.52771	0.805555	2.31049
GRMZM2G120475	3	0.0433544	15.0237	0	12.4395
GRMZM2G121189	3	5.62384	13.7251	6.31993	15.7796
GRMZM2G122357	3	0	186.048	0.574719	245.618
GRMZM2G122431	3	0.390645	4.18087	0.102834	3.28389
GRMZM2G122437	3	475.202	931.197	258.842	820.59
GRMZM2G122479	3	332.906	466.663	188.254	444.988
GRMZM2G123063	3	0.207307	1.57458	0.0441183	1.39518
GRMZM2G123489	3	0.297955	6.00359	0.706382	3.75325
GRMZM2G123544	3	9.30221	36.7612	6.93302	30.9236
GRMZM2G124136	3	0.804239	10.7999	0.689249	8.90975
GRMZM2G124371	3	5.29866	11.0285	4.07298	11.6936
GRMZM2G124524	3	29.1995	70.6656	24.9699	46.1549
GRMZM2G124744	3	0	3.32947	0	2.32261
GRMZM2G124963-2	3	0	2.63041	0.091746	2.78212
GRMZM2G125243	3	1.2272	16.22	3.33367	18.8082
GRMZM2G125669	3	1.53401	5.17392	2.093	5.80084
GRMZM2G126471	3	35.1347	59.7525	24.2137	54.3516
GRMZM2G126505	3	0.306134	6.05176	0.421471	4.54793
GRMZM2G126732	3	11.2434	36.2811	16.4185	36.7997
GRMZM2G127035	3	1.1759	26.5099	2.32866	17.6378
GRMZM2G127123	3	5.1803	18.9963	13.7176	23.9507
GRMZM2G127668	3	1.53653	20.5471	8.57725	23.1307
GRMZM2G128518	3	67.5211	95.2598	31.1562	86.0482
GRMZM2G128651	3	14.6719	34.625	8.97318	19.2856
GRMZM2G129140	3	0	6.79027	0	8.1957
GRMZM2G129947	3	0.101588	1.41249	0.160475	1.0886
GRMZM2G130232	3	2.66868	8.93434	4.2492	9.10303
GRMZM2G131409	3	24.4016	151.96	4.79035	105.13
GRMZM2G132009	3	0.000694518	2.25392	0.172371	2.87189
GRMZM2G132450	3	13.6063	21.972	2.00712	16.5639
GRMZM2G132875	3	0.553941	1.4974	0	1.04658
GRMZM2G133275	3	2.96128	126.877	1.07243	134.783
GRMZM2G133398	3	11.5125	39.9282	10.399	36.827
GRMZM2G135381	3	0.229829	5.56387	0.2723	4.56321
GRMZM2G135536	3	0	18.0198	0.280205	20.2287
GRMZM2G135629	3	0.34133	1.22449	0.364355	0.889685
GRMZM2G135783	3	0.0719565	1.47592	0.271373	1.74825
GRMZM2G138340	3	1.0526	4.17406	0.831387	4.90984
GRMZM2G138698	3	0.409892	3.37795	2.14148	4.25391
GRMZM2G139082	3	0.127281	1.30601	0.238546	1.07437
GRMZM2G139175	3	12.1385	24.6807	8.32226	27.2944
GRMZM2G139565	3	1.04086	2.89845	0.0352336	1.65591
GRMZM2G139797	3	91.647	845.827	21.5605	869.206
GRMZM2G139811	3	0.696649	3.93196	0.0925032	4.78293
GRMZM2G139892	3	4.54175	9.51371	5.46113	8.54434
GRMZM2G140041	3	3.82181	30.2568	0.149896	15.5643
GRMZM2G140223	3	7.28295	11.5728	5.83518	10.7459
GRMZM2G140293	3	2.20094	34.4115	0.128867	31.6887
GRMZM2G140633	3	2.00869	6.64625	3.14107	8.18487
GRMZM2G141607	3	5.30579	39.8	3.58454	44.5337
GRMZM2G142019	3	8.01653	20.8394	3.47241	18.1538
GRMZM2G142802	3	95.8876	200.343	21.4133	164.547
GRMZM2G142870	3	0.924403	5.61524	2.83112	5.75003
GRMZM2G142918	3	2.37921	6.6721	3.01586	5.90829
GRMZM2G143357	3	19.2401	39.1176	13.4677	28.9359
GRMZM2G143512	3	11.5483	18.2082	4.70293	15.462
GRMZM2G144083	3	2.75473	19.7798	4.61562	15.6959
GRMZM2G144483	3	7.24138	17.137	8.80778	18.2321
GRMZM2G145444	3	6.64127	10.5875	3.78219	10.3175
GRMZM2G145461	3	2.74757	10.7979	0.149699	4.77597
GRMZM2G145974	3	43.9339	439.387	22.5512	419.82
GRMZM2G145989	3	0.314621	1.75872	0.425984	1.58664
GRMZM2G146809	3	0	45.4488	25.481	51.4979
GRMZM2G147544	3	0.263659	4.04211	1.49122	3.45107
GRMZM2G148060	3	0.694491	3.20956	0.333632	2.88682
GRMZM2G148078	3	3.03712	9.91591	6.37898	11.1801
GRMZM2G148176	3	18.3841	46.7115	15.3566	52.0619
GRMZM2G148387	3	36.3801	83.9591	14.1835	63.2208
GRMZM2G148940	3	0.000180421	1.65486	0.000160995	1.9937
GRMZM2G149051	3	0.168373	7.44836	0.797774	6.15747
GRMZM2G149481	3	1.68914	5.70339	1.31501	4.3507
GRMZM2G151406	3	11.2928	20.5168	6.34223	22.2559
GRMZM2G151418	3	8.0071	17.7663	5.09398	14.1678
GRMZM2G153075	3	66.6929	135.748	39.4647	95.5633
GRMZM2G153536	3	2.1414	8.64633	0.22757	6.75428
GRMZM2G154124	3	0.812649	7.15482	0.637726	7.77056
GRMZM2G154747	3	3.81962	298.929	7.34991	355.026
GRMZM2G156127	3	0	3.35328	0.362242	2.13945
GRMZM2G156238	3	3.67765	21.3215	2.32627	14.3941
GRMZM2G156737	3	1.47226	8.44237	1.66854	7.98827
GRMZM2G158788	3	12.8709	36.8425	5.59989	29.3851
GRMZM2G159307	3	2.10791	6.5107	2.28768	6.31903
GRMZM2G160013	3	2.6941	6.71199	1.74514	5.36884
GRMZM2G160327	3	0.138916	1.43163	0.0548659	0.700415
GRMZM2G160739-3	3	1592.71	6892.16	173.994	7549.71
GRMZM2G161566	3	17.5059	52.7157	25.5212	57.9875
GRMZM2G162481	3	0.193993	4.33671	0.241497	5.18355
GRMZM2G162972	3	1.5061	36.1762	0	21.1673
GRMZM2G163519	3	0	3.52629	0.0355878	4.26059
GRMZM2G163724	3	0.237052	3.04911	0.879862	2.5408
GRMZM2G164134	3	0.411141	1.6407	0.0863175	0.758377
GRMZM2G164649	3	11.3464	27.5949	5.13742	31.3261
GRMZM2G165428	3	0.246537	4.95461	1.43438	3.95213
GRMZM2G166738	3	15.9667	30.0622	9.05772	23.8438
GRMZM2G166976	3	2.22897	3.51569	0.731493	3.138
GRMZM2G168744	3	4.19323	15.5732	5.0904	11.6444
GRMZM2G169089	3	10.8302	28.1664	11.4009	34.5533
GRMZM2G169994	3	1.87046	5.4435	0.875886	5.16266
GRMZM2G170049	3	12.7424	20.8947	6.94329	16.021
GRMZM2G170120	3	56.3309	79.3974	33.0151	77.0433
GRMZM2G170128	3	11.8045	31.2459	11.0217	30.9919
GRMZM2G171073	3	5.29463	12.872	5.39436	9.59987
GRMZM2G171707	3	4.2298	30.7075	0.546307	13.7334
GRMZM2G172327	3	2.80643	20.5323	1.13096	22.0213
GRMZM2G173124	3	9.43641	20.3898	3.97538	17.6262
GRMZM2G173387	3	7.02178	18.3168	11.7492	22.2397
GRMZM2G173628	3	0.274956	1.99587	0.432127	1.45946
GRMZM2G173756	3	1.96915	10.3379	3.42739	9.72773
GRMZM2G174343	3	3.63892	12.889	6.06956	10.7411
GRMZM2G175593	3	3.56053	8.36667	7.31342	10.1886
GRMZM2G175812	3	7.03231	12.1091	3.50435	8.62909
GRMZM2G177384	3	0.115474	5.66668	1.18559	4.51334
GRMZM2G178014	3	9.23577	24.9738	8.61766	22.0039
GRMZM2G178650	3	31.8485	62.2416	6.13233	39.011
GRMZM2G179528	3	18.7028	47.9007	9.76082	40.0164
GRMZM2G180430	3	2.4152	6.4761	4.56855	8.09199
GRMZM2G181540	3	6.5219	9.58187	1.30966	7.27607
GRMZM2G181605	3	2.91355	11.4112	1.26583	7.25305
GRMZM2G303044	3	3.13586	18.5228	0	17.5996
GRMZM2G304712	3	0.342596	2.54839	0.365364	2.82629
GRMZM2G305446	3	11.4704	300.052	4.09632	263.916
GRMZM2G306741	3	8.77868	18.9867	8.95837	21.9047
GRMZM2G308707	3	14.4032	29.5726	8.10842	19.8848
GRMZM2G312069	3	0	2.26119	0.0321212	1.38449
GRMZM2G313529	3	30.2018	63.5403	14.0041	56.8699
GRMZM2G314064	3	0	5.50095	0.0924554	5.70191
GRMZM2G316007	3	0	1.53914	0.314332	2.13089
GRMZM2G318681	3	3.21678	9.03487	2.54221	9.38458
GRMZM2G318689	3	0.098191	4.40759	0.0969295	4.60286
GRMZM2G322351	3	5.06554	49.7405	8.01806	37.0682
GRMZM2G324231	3	0.0370613	1.2209	0.11708	0.79438
GRMZM2G326545	3	0	9.1016	0	7.29714
GRMZM2G327692	3	13.1652	30.0409	8.67294	18.7076
GRMZM2G330229	3	0.682228	2.76768	2.2048	3.54441
GRMZM2G330684	3	2.65311	8.1898	3.42853	6.56933
GRMZM2G332660	3	1.30196	3.83469	1.74232	3.10075
GRMZM2G333069	3	34.2958	202.335	6.06975	217.178
GRMZM2G337229	3	311.765	2606.35	143.323	2503.91
GRMZM2G339994	3	66.7376	356.565	15.2643	338.817
GRMZM2G342327	3	11.0257	52.2864	15.9433	39.9513
GRMZM2G345081	3	1.61797	13.4061	8.89969	16.3224
GRMZM2G346895	3	111.091	664.162	15.6404	590.869
GRMZM2G347280	3	3.3417	6.55997	1.81401	5.42315
GRMZM2G353250	3	0.00109029	8.30864	3.58393	8.57992
GRMZM2G353729	3	0.321604	29.8694	0.0846645	27.033
GRMZM2G358051	3	2.25837	61.9062	2.46095	82.6494
GRMZM2G358386	3	0.51375	5.46694	0.144017	6.19641
GRMZM2G359038	3	59.7787	170.009	25.5599	133.47
GRMZM2G359298	3	0.788824	24.5627	4.61474	33.7472
GRMZM2G361593	3	9.376	24.1874	11.6989	24.0329
GRMZM2G366434	3	0	1.45088	0.0733644	1.0543
GRMZM2G366607	3	11.1273	18.1199	5.68177	13.6024
GRMZM2G368909	3	1.23455	1.94957	0.447161	1.8451
GRMZM2G370175	3	0	41.9375	1.62533	52.4235
GRMZM2G374827	3	3.89324	13.0082	2.51445	7.37897
GRMZM2G375113	3	0.912733	1.62617	0.304974	1.0623
GRMZM2G376416	3	15.992	84.1143	32.7173	96.8562
GRMZM2G378106	3	27.3069	95.43	41.1978	84.5116
GRMZM2G378547	3	2.97654	14.1636	6.30908	12.1593
GRMZM2G384884	3	0.0377627	1.32179	0.0596483	0.857022
GRMZM2G388461	3	161.365	1062.97	34.4861	1300.24
GRMZM2G394688	3	1.15323	12.7525	1.44593	12.3992
GRMZM2G397391	3	0.0905718	3.17104	0.107302	2.91181
GRMZM2G397687	3	1366.52	9212.23	174.203	7952.78
GRMZM2G399072	3	3.00708	10.9991	1.68829	12.9034
GRMZM2G400173	3	1.71403	3.27195	0	3.02683
GRMZM2G402417	3	0	9.9589	1.05703	13.6623
GRMZM2G402564	3	16.5616	594.672	0	348.095
GRMZM2G407223-2	3	9.93251	225.461	20.8833	222.517
GRMZM2G409101	3	2.71389	292.563	0	228.948
GRMZM2G410134	3	808.578	1715.68	207.547	1633.09
GRMZM2G410152	3	10.1749	802.572	1.66923	802.592
GRMZM2G412436	3	0.505812	17.1123	0.0532628	14.2009
GRMZM2G415025	3	5.21748	95.0392	0.482946	59.2733
GRMZM2G416817	3	2.07133	6.33381	3.11194	7.41258
GRMZM2G418160	3	1.5276	11.8728	2.57228	12.7225
GRMZM2G424857	3	4.13342	12.5737	3.47231	13.0526
GRMZM2G425249	3	1.30279	4.86575	1.26123	3.3115
GRMZM2G427087	3	0.62819	3.33316	1.40978	4.09815
GRMZM2G431856	3	0.791735	2.56328	0.089337	1.92488
GRMZM2G432291	3	0.197102	4.12089	0.187136	2.80895
GRMZM2G434910	3	1.5142	4.97246	2.7095	4.6552
GRMZM2G434935	3	0.53271	3.67688	1.34938	4.47109
GRMZM2G437100	3	79.5889	187.542	36.775	134.39
GRMZM2G440003	3	9.82386	17.5812	3.75775	16.4956
GRMZM2G440459	3	3.30942	18.5184	6.23747	14.1249
GRMZM2G442555	3	0.471232	23.2326	0.0744566	12.3524
GRMZM2G445616	3	9.96844	27.6018	1.13456	22.7757
GRMZM2G451031	3	0.0901796	1.11375	0.203828	0.87668
GRMZM2G452178	3	0.0622364	1.60309	0.196638	1.64753
GRMZM2G455642	3	0.167617	1.20809	0.364055	1.10948
GRMZM2G456487	3	0.573637	1.18538	0.17249	0.874482
GRMZM2G460396	3	2.25003	4.74638	2.27991	5.19778
GRMZM2G463291	3	4.54912	76.2695	1.7385	92.4077
GRMZM2G465812	3	0.343307	3.60868	1.84404	4.6736
GRMZM2G466543	3	1.88814	5.36491	2.50523	5.71348
GRMZM2G467159	3	11.6036	18.9318	7.506	17.6416
GRMZM2G468495	3	0	1.51856	0.0233049	1.41394
GRMZM2G472052	3	18.2625	36.5583	8.58686	25.3144
GRMZM2G472236	3	4.99	28.4712	0.512363	18.0549
GRMZM2G474555	3	8.24869	41.2736	4.89595	30.5322
GRMZM2G475059	3	5.74538	49.744	7.00834	30.6684
GRMZM2G477205-2	3	17.2462	36.8517	15.5327	36.0172
GRMZM2G479318	3	16.364	38.419	6.60381	29.8134
GRMZM2G480356	3	0.445844	2.71399	0.460177	1.68527
GRMZM2G481440	3	0.0413257	1.57432	0.130555	1.40679
GRMZM2G487328	3	0.528579	2.87664	0.983713	3.41576
GRMZM2G575305	3	0	991.6	0	518.319
GRMZM2G702490	3	43.9901	80.0498	21.5571	54.4395
GRMZM2G703338	3	0.40424	2.84655	0.106437	1.35881
GRMZM2G703582	3	0.380039	2.87057	0.379538	3.68853
GRMZM2G703928	3	18.3519	67.8733	12.2069	53.8889
GRMZM5G801953	3	38.6276	125.988	13.985	78.6937
GRMZM5G804575	3	0.055849	1.55332	0.573465	2.11217
GRMZM5G804658	3	3.37394	7.50532	0.799556	4.26059
GRMZM5G808853	3	0.0658901	1.8332	0.780698	1.82725
GRMZM5G811095	3	1.34188	6.02331	1.04667	5.0792
GRMZM5G813363	3	1.55396	10.4234	4.78985	9.62834
GRMZM5G814549	3	0.436991	1.24837	4.66e-05	0.708711
GRMZM5G815358	3	11.5631	38.2326	7.32501	30.8596
GRMZM5G820460	3	11.9626	29.6982	8.98934	21.9727
GRMZM5G826767	3	2.89081	35.9425	0.710399	28.2614
GRMZM5G829544	3	17.1394	28.4778	12.4578	28.4004
GRMZM5G835629	3	2.32194	5.6012	1.98103	3.8135
GRMZM5G836222	3	776.161	1583.71	476.801	1601.03
GRMZM5G836250	3	4.77227	6.44015	0.780234	5.22946
GRMZM5G836308	3	0.26775	5.70641	0	7.3804
GRMZM5G839794	3	5.39644	14.3518	11.4734	16.3549
GRMZM5G845175	3	65.9941	104.361	40.0733	111.19
GRMZM5G851051	3	3.02804	13.5563	2.27892	11.2618
GRMZM5G851655	3	13.2179	25.5076	7.28823	24.4836
GRMZM5G858653	3	2.1292	24.9817	8.0348	32.7539
GRMZM5G860137	3	30.7296	52.01	15.5364	37.5999
GRMZM5G869299	3	1.38283	4.11876	2.5343	4.48885
GRMZM5G870629	3	0.643851	5.9912	0.422017	4.94436
GRMZM5G871336	3	13.091	40.4327	8.15467	36.4938
GRMZM5G873767	3	0.40874	54.1389	0.0922429	27.5298
GRMZM5G875732	3	0.219076	1.62803	0.265796	1.81525
GRMZM5G879749	3	2.62628	10.132	2.73585	8.27165
GRMZM5G883855	3	0.685532	2.65231	1.11128	3.12234
GRMZM5G888620	3	1.29372	15.4348	2.18451	10.1238
GRMZM5G889052	3	0.846643	1.93621	0.960271	2.32321
GRMZM5G891967	3	0.811097	2.58403	0.232986	2.78823
GRMZM5G892675	3	0.628009	1.83033	1.08483	2.32643
GRMZM5G896756	3	9.06723	18.8176	4.14467	14.7402
GRMZM5G896883	3	3.42547	8.69984	7.60421	11.6126
GRMZM5G896916	3	16.2501	29.4723	10.5529	21.4009
Maize_newGene_1538	3	9.50667	23.6961	6.86345	22.8022
Maize_newGene_1664	3	11.3102	14.9776	4.24021	12.4187
Maize_newGene_1713	3	6.64573	10.5737	3.30551	8.37606
Maize_newGene_1729	3	0.0180442	2.4234	0.0665249	2.12602
Maize_newGene_1730	3	3.28308	5.99327	1.81722	4.73161
Maize_newGene_2598	3	0.248481	49.6412	0.981686	26.9238
Maize_newGene_2612	3	8.42679	11.4004	2.78487	10.2286
Maize_newGene_290	3	6.41804	9.76525	2.42934	8.52419
Maize_newGene_3818	3	3.14909	6.70622	1.60315	6.21916
Maize_newGene_3866	3	2.16473	7.38787	0	3.41972
Maize_newGene_4753	3	0.260145	1.1095	0.0293509	0.468571
Maize_newGene_4757	3	0.383822	3.11454	0.380424	1.80916
Maize_newGene_4865	3	2.14322	2.78139	0.533363	2.37398
Maize_newGene_4934	3	2.91148	5.76736	1.63887	5.84534
Maize_newGene_5072	3	0	2.41786	0	1.18304
Maize_newGene_5120	3	5.21129	11.9744	4.44663	13.3206
Maize_newGene_5878	3	3.77205	6.92702	1.54556	5.63187
Maize_newGene_5915	3	0.920736	5.8686	0.859606	4.5363
Maize_newGene_7072	3	1.09562	10.9659	2.28772	7.84122
Maize_newGene_8818	3	0.673095	7.12415	1.37888	7.67881
Maize_newGene_8827	3	5.39035	7.8147	1.41985	6.75918
Maize_newGene_8890	3	0.63611	1.86857	0.120397	0.963522
Maize_newGene_9010	3	5.16197	15.1467	3.55092	17.2457
Maize_newGene_9051	3	0.876366	5.0594	0.259444	4.00435
Maize_newGene_9748	3	0.72408	1.71479	0.165691	1.02379
Maize_newGene_9994	3	25.4192	31.4572	12.1868	28.2728
AC185628.3_FG010	4	0	0	0.999423	5.64106
AC190750.2_FG014	4	6.68823	5.92155	9.72358	13.4811
AC201985.4_FG003	4	0.165448	0.342102	2.22289	3.75087
AC202110.3_FG004	4	0.0626725	1.2e-05	1.79436	3.22892
AC203966.5_FG002	4	0.240173	0.123967	1.04372	2.8748
AC204711.3_FG002	4	1.25146	3.95098	19.8696	38.0161
AC207728.2_FG003	4	1.57419	0.995107	1.77814	2.9379
AC213353.3_FG004	4	0.869683	1.41098	5.30521	9.84795
AC213463.3_FG006	4	1.06355	1.10498	1.51775	1.97942
AC219190.3_FG002	4	0.371716	0.452543	1.68519	2.46383
AC233850.1_FG002	4	37.7208	12.3094	34.2396	134.98
GRMZM2G001904	4	1.66736	2.50601	9.37156	15.4465
GRMZM2G001924	4	1.46462	1.47233	3.09424	4.21634
GRMZM2G001953	4	55.2685	29.774	56.8106	84.7536
GRMZM2G002304	4	0.172223	0.088798	2.72108	5.53496
GRMZM2G002894	4	2.58869	3.59979	5.08123	13.6912
GRMZM2G003750	4	0.0719575	0.462079	2.7109	4.7008
GRMZM2G003917	4	1.23518	0.363923	1.11518	4.00293
GRMZM2G005973	4	59.6037	18.1697	58.2639	105.236
GRMZM2G007195	4	29.4278	52.0814	53.0165	71.3598
GRMZM2G007256	4	101.023	58.278	154.136	193.751
GRMZM2G007406	4	2.50295	1.48948	6.31248	8.73489
GRMZM2G010286	4	0	0	0.908939	2.98575
GRMZM2G011662	4	64.4525	45.3734	65.9153	99.9697
GRMZM2G011919	4	0.0974531	0	0.346369	1.04432
GRMZM2G012904	4	1.19902	0.247056	1.79944	1.96492
GRMZM2G013176	4	7.3902	4.42755	8.67439	11.7442
GRMZM2G013777	4	1.62125	1.77934	3.76214	4.88665
GRMZM2G015804	4	15.8865	12.4033	27.6963	104.897
GRMZM2G016677	4	0.673871	0.893688	2.12951	3.3969
GRMZM2G017047	4	2.79384	1.05361	3.20909	3.54546
GRMZM2G018403	4	6.09459	4.53049	7.7407	12.6808
GRMZM2G018484	4	2.96943	2.79023	4.11438	7.41234
GRMZM2G018558	4	0	0.0473497	0.725795	1.22073
GRMZM2G018589	4	4.63157	13.769	28.3503	89.8368
GRMZM2G021369	4	3.56401	1.67312	5.27831	6.35257
GRMZM2G021589	4	2.26916	3.80508	5.26047	8.75587
GRMZM2G023952	4	0	0.279792	0.521264	1.90905
GRMZM2G024738	4	6.03844	3.66245	6.5756	9.63963
GRMZM2G024799	4	1.43608	2.44488	3.41568	5.72516
GRMZM2G025248	4	23.449	17.405	22.5234	30.6147
GRMZM2G027726	4	0.861786	1.58028	4.31195	7.48163
GRMZM2G028885	4	0	0	1.72683	2.84573
GRMZM2G028926	4	0.401633	0.895736	1.00445	2.27884
GRMZM2G029692	4	9.25601	9.22402	10.7376	18.1533
GRMZM2G030717	4	88.7757	89.2282	121.406	237.301
GRMZM2G030831	4	1.24111	6.88365	7.27256	11.6098
GRMZM2G031354	4	2.80778	1.86863	6.81705	14.1415
GRMZM2G032219	4	0.182667	0.752184	1.48671	4.42205
GRMZM2G032528	4	0.328379	0.113309	0.381215	1.30156
GRMZM2G032562	4	5.23181	7.09118	18.6796	27.2633
GRMZM2G033375	4	15.1588	9.16748	21.0376	38.2765
GRMZM2G034243	4	0.0959782	1.14062	2.23272	3.58625
GRMZM2G034811	4	0.0626546	1.15586	3.90464	9.56449
GRMZM2G034815	4	0.616256	0.750231	1.23901	3.46063
GRMZM2G034917	4	0.347287	1.00214	3.85111	6.0404
GRMZM2G035514	4	4.92056	2.73726	10.4677	13.3584
GRMZM2G037650	4	2.30379	3.49621	4.80521	6.30051
GRMZM2G038783	4	4.72668	9.92947	11.5399	20.9625
GRMZM2G039954	4	19.9389	22.1699	56.1214	85.593
GRMZM2G040878	4	2.1899	4.04747	5.58282	7.71784
GRMZM2G041493	4	8.51664	9.94256	59.918	228.443
GRMZM2G042027	4	6.91453	15.8736	16.2147	24.6787
GRMZM2G042356	4	25.6493	12.6582	23.0863	32.1666
GRMZM2G042602	4	1.81092	1.13271	2.56209	4.93142
GRMZM2G044132	4	3.11973	4.26185	7.73782	12.1581
GRMZM2G044317	4	6.11866	2.48774	7.20394	8.18221
GRMZM2G044498	4	7.17463	10.4141	14.8107	22.8427
GRMZM2G045067	4	0.203394	0.744182	1.06729	2.06268
GRMZM2G046264	4	0	0	2.08965	3.64156
GRMZM2G047422	4	1.41094	1.72261	5.49673	8.22915
GRMZM2G049487	4	43.3404	37.6434	72.326	141.891
GRMZM2G050821	4	0	0	2.99399	4.89537
GRMZM2G051866	4	8.53727	5.99418	13.2121	15.4671
GRMZM2G052279-2	4	1.09532	0.822006	2.42498	4.26076
GRMZM2G053236	4	1.5047	0.00194909	5.77254	9.08616
GRMZM2G057491	4	8.55379	2.73175	8.64863	15.438
GRMZM2G058250	4	57.7704	29.2172	41.7795	75.6047
GRMZM2G060011	4	7.81213	6.30985	13.7524	19.7917
GRMZM2G060544	4	37.322	17.8552	40.9929	46.9488
GRMZM2G060986	4	0.68175	0.545367	9.56838	15.0325
GRMZM2G061777	4	15.9961	11.7024	15.2401	27.613
GRMZM2G063875	4	4.99229	6.55672	8.58591	11.3603
GRMZM2G067929	4	5.58735	6.92946	11.0386	14.1443
GRMZM2G068984	4	7.5223	8.73419	16.5523	21.8154
GRMZM2G070218	4	15.3232	19.7712	28.873	36.4624
GRMZM2G071883	4	1.14398	0.559685	6.17859	13.7121
GRMZM2G072115	4	0.288385	0.14897	1.82314	3.08791
GRMZM2G072553	4	0.630445	0.402199	1.03767	2.74401
GRMZM2G075244	4	1.2587	0.445459	2.1746	3.32274
GRMZM2G075330	4	0.247741	0.254815	0.922201	1.44299
GRMZM2G075988	4	0.800748	1.58656	2.0921	4.6588
GRMZM2G076017	4	4.05427	6.70526	10.0605	16.5547
GRMZM2G076617	4	2.01531	1.11886	2.91088	3.27681
GRMZM2G077088-3	4	553.226	262.728	2272.12	3036.98
GRMZM2G077401	4	10.6676	6.52891	13.9202	16.9301
GRMZM2G078480	4	0.473389	0.278761	1.76283	6.0524
GRMZM2G080079	4	10.5799	6.15886	10.3241	16.3382
GRMZM2G082296	4	1.1545	0.760909	4.90674	7.04982
GRMZM2G082943	4	0.00218432	0.0400348	1.1089	6.46653
GRMZM2G085675	4	24.7837	17.9722	33.6185	74.6808
GRMZM2G085705	4	0.337678	0	1.41988	2.26928
GRMZM2G085970	4	9.60658	5.7081	27.5784	38.6662
GRMZM2G086441	4	1.09527	0.30028	1.89808	4.77581
GRMZM2G086707	4	0.0626708	0	1.7326	2.84403
GRMZM2G087030	4	2.33614	1.18744	2.62508	5.47347
GRMZM2G090626	4	157.796	83.875	156.032	218.321
GRMZM2G090719	4	32.8956	28.5753	56.1503	81.9554
GRMZM2G091857	4	0.120895	0.124804	0.85971	2.28484
GRMZM2G092459	4	46.1777	37.3123	63.9263	147.195
GRMZM2G092632	4	62.9261	29.3966	67.9322	98.7209
GRMZM2G092739	4	0.695623	8.83e-05	0.60441	1.08273
GRMZM2G093020	4	1.48022	4.62175	6.75498	11.4831
GRMZM2G093557	4	69.211	35.9929	80.4487	81.69
GRMZM2G093781	4	0.451949	0.429507	1.94402	3.02416
GRMZM2G093951	4	2.74854	6.30875	9.24569	17.7669
GRMZM2G094535	4	0	0.403708	0.927574	3.57568
GRMZM2G094978	4	4.72402	3.37471	6.03237	10.6967
GRMZM2G095082	4	3.36815	1.92407	4.0622	5.45144
GRMZM2G095576	4	0.341989	0.235294	2.38081	6.04254
GRMZM2G095968	4	2.52156	8.59997	9.9193	18.0052
GRMZM2G096920	4	2.97027	2.2601	4.71312	8.61738
GRMZM2G097662	4	4.69991	6.34921	10.7835	16.3501
GRMZM2G098167	4	33.7362	15.6752	28.2333	52.7091
GRMZM2G098739	4	20.2643	8.79136	14.2986	32.2152
GRMZM2G099206	4	1.26774	0.2871	1.29047	1.67879
GRMZM2G099238-2	4	1.41322	0.628117	3.94312	5.52125
GRMZM2G099427	4	0.265182	0	3.15699	11.8244
GRMZM2G099598	4	7.304	10.7305	12.0637	17.3201
GRMZM2G099907	4	5.85545	2.54798	6.81937	10.6752
GRMZM2G099978	4	0.327746	0.0964319	0.369799	1.00349
GRMZM2G100456	4	14.2091	7.45953	16.6399	21.5257
GRMZM2G101080	4	0.175021	0	1.24598	5.06449
GRMZM2G101130	4	19.8331	11.7863	17.9075	35.3242
GRMZM2G101818	4	36.3281	8.88789	30.8217	58.189
GRMZM2G103465	4	0	0.0429119	4.93497	8.54095
GRMZM2G103479	4	0	2.4481	8.70616	13.4453
GRMZM2G104024	4	2.90819	0.830362	3.96337	11.8454
GRMZM2G104575	4	2.78588	3.30867	5.32696	10.7305
GRMZM2G104972	4	0	0	0.8148	1.54411
GRMZM2G106427	4	143.391	88.954	145.297	172.381
GRMZM2G106748	4	4.05444	1.48281	3.04753	6.51317
GRMZM2G107901	4	1.95264	0.448222	3.51662	4.65442
GRMZM2G108833	4	0	0	6.85761	10.7405
GRMZM2G109464	4	5.66435	7.89833	14.1563	20.5841
GRMZM2G109595	4	6.58655	5.23674	8.06142	12.054
GRMZM2G110908	4	13.3047	25.8292	27.2946	40.221
GRMZM2G112830	4	5.68875	6.34622	8.12835	16.533
GRMZM2G113771	4	3.28601	2.16026	6.52887	8.55682
GRMZM2G114153	4	0	0.128272	2.06154	4.38295
GRMZM2G115105	4	0.708126	1.29507	1.72615	3.06802
GRMZM2G116885	4	12.4066	10.2225	20.9702	25.5654
GRMZM2G117851	4	2.38542	2.55287	4.33182	6.67953
GRMZM2G120971	4	1.40521	2.82857	3.94158	9.10391
GRMZM2G122076	4	16.2985	17.1763	19.9492	36.7907
GRMZM2G122418	4	5.59988	2.18805	4.36012	7.43633
GRMZM2G122656	4	6.96591	4.06434	13.4114	15.9706
GRMZM2G123355	4	1.7956	1.4893	2.84554	5.21182
GRMZM2G124243	4	2.92566	4.63144	8.71158	18.0348
GRMZM2G124815	4	0.0445004	0.320759	0.597494	1.00988
GRMZM2G125308	4	15.5572	14.5427	25.2632	46.627
GRMZM2G126706	4	45.4496	50.9456	69.9509	168.752
GRMZM2G129031	4	0.093156	0.0959309	0.735761	1.23318
GRMZM2G129108	4	7.33193	7.21009	19.4552	25.3998
GRMZM2G129375	4	7.5796	10.331	11.4884	17.5656
GRMZM2G130358	4	53.734	32.2002	65.4385	88.2772
GRMZM2G134040	4	0	0	1.11336	2.47932
GRMZM2G134182	4	4.1366	3.40072	5.25691	11.9563
GRMZM2G134711	4	28.9589	3.04543	24.1753	43.6868
GRMZM2G134846	4	0.122012	0.0837476	0.995758	2.15365
GRMZM2G135019	4	2.04366	3.30254	4.77119	9.45564
GRMZM2G137312	4	11.1614	23.3064	42.1765	67.9488
GRMZM2G137704	4	13.1	8.85485	14.7422	17.1826
GRMZM2G138686	4	0.426361	0.183074	1.96689	5.13928
GRMZM2G138949	4	0.607884	0.567028	5.01577	8.7369
GRMZM2G139624	4	0.525522	0.120309	2.81341	4.19571
GRMZM2G140694	4	0	0.256511	0.786151	1.67235
GRMZM2G142063	4	3.65379	92.8013	156.941	450.902
GRMZM2G142875	4	3.87099	6.3833	6.77566	12.1187
GRMZM2G144362	4	19.1993	18.2384	29.0097	34.0551
GRMZM2G145213	4	46.491	69.8652	81.2832	149.685
GRMZM2G145562	4	2.11836	0.180079	2.9456	9.50845
GRMZM2G146047	4	0.65029	1.36432	1.81854	2.61671
GRMZM2G150190	4	19.2151	12.3879	26.4997	37.0249
GRMZM2G152360	4	2.55281	2.53484	4.86815	8.13847
GRMZM2G152419	4	3.26003	1.36404	3.05768	5.45846
GRMZM2G152975	4	1.37485	0.453182	0.912177	2.01051
GRMZM2G153232	4	0.161949	0.0833695	4.30198	6.94036
GRMZM2G154628	4	2.90256	1.71007	5.63408	7.10748
GRMZM2G154648-2	4	11.5911	15.1474	17.4987	32.5831
GRMZM2G154752	4	0.0498077	0	0.432736	2.26054
GRMZM2G156857	4	0.620873	2.13526	2.20737	3.39035
GRMZM2G158163	4	0.773266	0	5.73655	15.0333
GRMZM2G158300	4	0.413367	0.745066	1.26516	2.67077
GRMZM2G159899	4	0.396501	0.191926	4.7651	18.14
GRMZM2G159924	4	6.6488	7.06121	7.99697	13.7704
GRMZM2G160231	4	5.10298	0.000339181	2.90552	8.66704
GRMZM2G160585	4	7.47566	7.01639	15.4337	19.804
GRMZM2G160685	4	1.20858	0.405185	1.43861	1.75151
GRMZM2G160834	4	0.841787	0.239966	2.01136	7.20422
GRMZM2G163514	4	130.192	46.4913	126.496	168.419
GRMZM2G164358	4	10.8344	11.7852	14.741	25.7083
GRMZM2G164470	4	0	0.791638	1.13165	1.90448
GRMZM2G165867	4	0	0	1.55212	2.33791
GRMZM2G166445	4	2.31169	2.62866	5.24926	7.04313
GRMZM2G169152-2	4	5.84084	3.54674	4.99693	9.58307
GRMZM2G169628	4	0.565884	1.43429	3.64426	5.32343
GRMZM2G169734	4	23.1263	8.74755	19.2633	34.3192
GRMZM2G171108	4	12.3264	9.24111	27.4452	62.3386
GRMZM2G171390	4	1.38118	0.958891	2.71235	3.57589
GRMZM2G173579	4	1.7342	1.68716	3.852	5.57005
GRMZM2G174554	4	2.55678	1.93691	3.71395	4.82394
GRMZM2G174906	4	5.20319	0	7.80108	19.9646
GRMZM2G175406	4	0.352566	0.207493	0.755841	3.30184
GRMZM2G175549	4	0.861852	0	8.01547	18.0248
GRMZM2G178546	4	20.6604	4.58267	12.6437	30.2025
GRMZM2G179507	4	20.9994	13.6114	27.8709	35.3431
GRMZM2G305244	4	0	0.109818	16.1272	31.2042
GRMZM2G306732	4	0.0525786	0.108311	0.581403	1.39197
GRMZM2G315401	4	6.48767	4.45548	12.678	36.8007
GRMZM2G316778	4	0.179991	0	0.710967	1.58788
GRMZM2G327266	4	0.799755	0	4.10653	6.35041
GRMZM2G330453	4	3.82406	6.79937	7.79488	12.095
GRMZM2G330772	4	48.0652	31.9162	50.2031	63.7023
GRMZM2G333183	4	0.172558	0.111816	1.58771	9.36806
GRMZM2G337191	4	11.858	10.0487	15.6767	24.2121
GRMZM2G337792-2	4	26.5063	25.9133	32.582	47.5399
GRMZM2G345700	4	12.4537	1.51875	55.605	110.341
GRMZM2G349062	4	4.75012	2.91934	4.29226	8.90515
GRMZM2G351074	4	10.4708	9.50982	11.5535	21.1155
GRMZM2G354539	4	0.06901	1.18883	2.84046	5.52083
GRMZM2G358076	4	0.719834	2.29293	6.44309	17.1305
GRMZM2G359127	4	10.2288	3.65863	9.54049	17.9202
GRMZM2G361842	4	11.3702	8.21302	21.3632	31.3493
GRMZM2G367638	4	1.53829	1.59653	2.93458	5.45498
GRMZM2G372297	4	18.449	14.863	18.508	34.3832
GRMZM2G378872	4	3.21182	2.17777	9.25072	13.0617
GRMZM2G379002	4	2.42185	1.57412	2.52178	4.54531
GRMZM2G382581	4	0.49989	2.40524	3.88318	5.98536
GRMZM2G384706	4	1.68043	0.17294	1.96993	2.9917
GRMZM2G390150	4	10.6805	3.28578	9.25801	19.4591
GRMZM2G392076	4	2.99001	0	23.3874	35.3119
GRMZM2G392513	4	7.33427	7.23964	13.6478	38.1791
GRMZM2G395061	4	1.11262	0.417397	1.67814	2.93164
GRMZM2G397927	4	54.6436	16.1744	41.5734	74.5908
GRMZM2G400704	4	0	0.224008	1.0017	2.80693
GRMZM2G404922	4	0.1343	1.07687	1.18841	2.74527
GRMZM2G408834	4	5.75323	6.62036	11.5674	16.414
GRMZM2G413226	4	0.24223	0.12478	0.573994	1.45042
GRMZM2G413687	4	0.00255119	0.13846	0.418259	1.57964
GRMZM2G418031	4	0.717017	2.15454	2.407	3.76613
GRMZM2G422877	4	0	0	1.33484	3.76628
GRMZM2G428035	4	0.835583	1.37337	1.49314	2.78158
GRMZM2G429695	4	0	0	0.444758	1.0207
GRMZM2G429714	4	2.00439	2.24247	3.96261	8.29879
GRMZM2G434170	4	0.553505	1.05937	3.26174	6.392
GRMZM2G434506	4	0.925843	10.4108	12.2342	22.3075
GRMZM2G441748	4	0.0631113	0	0.398807	1.11378
GRMZM2G443332	4	9.91195	0.355453	9.19313	23.6232
GRMZM2G445139	4	0.0561421	0.0962703	0.79885	1.23509
GRMZM2G447218	4	5.01695	2.73982	3.89451	7.47652
GRMZM2G448927-2	4	0.66157	2.85446	10.0009	57.3235
GRMZM2G449123	4	7.89452	9.93657	22.4888	31.516
GRMZM2G450055	4	4.36966	3.62566	8.45463	10.3655
GRMZM2G462690	4	4.76658	3.00737	5.28381	6.08269
GRMZM2G463423	4	0.139999	0	1.10588	1.67645
GRMZM2G463996	4	5.1951	1.31257	4.61983	7.21655
GRMZM2G467907	4	4.3036	7.41364	10.4943	19.9763
GRMZM2G470653	4	0.265884	0	10.933	17.0639
GRMZM2G471196	4	1.09301	3.07264	4.16489	6.06961
GRMZM2G472696	4	15.3186	0.00970536	8.35105	30.7212
GRMZM2G473679	4	3.8906	7.6658	9.23794	20.0604
GRMZM2G477221	4	0.241738	0.164658	5.42415	8.32095
GRMZM2G477236	4	10.393	25.8076	26.2163	42.8247
GRMZM2G483043-3	4	0.204305	0.0661749	1.33612	2.78784
GRMZM2G524711	4	5.9517	11.7535	12.678	18.3501
GRMZM2G702112	4	0.364592	0.403689	0.815872	1.62023
GRMZM5G807064	4	0.784949	1.8229	2.98807	7.62439
GRMZM5G814271	4	1.81386	0.867761	4.04243	5.55284
GRMZM5G815165	4	5.37568	7.83671	8.09458	12.4422
GRMZM5G816891	4	15.4967	11.0905	21.6488	27.8164
GRMZM5G818058	4	1.82077	1.58678	4.14742	8.53683
GRMZM5G825978	4	26.6338	11.9794	29.3987	38.254
GRMZM5G828396	4	9.19132	8.35508	10.1586	19.9037
GRMZM5G847466	4	5.35839	2.5864	7.05863	9.67234
GRMZM5G847982	4	6.59694	3.87562	7.20439	12.1245
GRMZM5G854604	4	40.1592	41.5121	108.284	155.93
GRMZM5G856012	4	23.8686	10.6433	22.3949	30.2997
GRMZM5G864363	4	23.5815	21.9543	37.3189	53.5937
GRMZM5G869550	4	1.04489	0.362429	8.58582	12.6193
GRMZM5G872167	4	7.52873	0.513629	9.27384	10.4645
GRMZM5G881649	4	1.38814	1.18142	3.09868	4.64098
GRMZM5G887345-2	4	2.82389	3.05535	12.0976	19.6025
GRMZM5G887750	4	0.264613	0.272178	2.10772	4.01895
Maize_newGene_10013	4	1.54467	2.13345	4.00782	6.03492
Maize_newGene_10041	4	0	0	1.07762	2.01341
Maize_newGene_10514	4	6.08976	12.9147	22.2977	49.987
Maize_newGene_109	4	0	0	1.08152	1.85766
Maize_newGene_139	4	0.137601	0.101124	0.822737	1.36335
Maize_newGene_1532	4	0.148603	0.054957	0.716954	1.04373
Maize_newGene_1536	4	0	0.483167	1.54839	2.63118
Maize_newGene_1588	4	2.3182	1.15991	2.14117	4.69709
Maize_newGene_1597	4	0.125928	0	0.845482	1.19055
Maize_newGene_1692	4	0	0.0480869	1.23632	3.24104
Maize_newGene_1705	4	0	0	4.23842	11.2928
Maize_newGene_1707	4	1.02918	1.19436	3.3739	6.10552
Maize_newGene_1751	4	1.3819	0.967962	3.23083	4.04164
Maize_newGene_1752	4	2.15745	2.7453	5.63993	8.3609
Maize_newGene_1766	4	0.000115543	0.205379	0.657653	1.66108
Maize_newGene_1841	4	0.0326575	1.19076	1.34536	2.29977
Maize_newGene_2305	4	0	0	0.608863	1.215
Maize_newGene_2311	4	1.10109	0.455369	1.12268	1.60895
Maize_newGene_2469	4	0.617316	2.54758	3.82043	7.64945
Maize_newGene_2580	4	0.00549119	0.00149395	0.613777	1.10596
Maize_newGene_2620	4	0.333039	0.0342802	0.946874	1.52645
Maize_newGene_2715	4	0.0565444	0.029095	0.390741	1.63216
Maize_newGene_2777	4	1.94946	3.19085	5.64917	8.38927
Maize_newGene_2795	4	0.0446713	0	1.07096	1.91334
Maize_newGene_2808	4	50.9557	43.3616	93.0091	128.556
Maize_newGene_313	4	1.2695	2.19085	5.51964	10.3891
Maize_newGene_320	4	0	0	1.36205	4.63011
Maize_newGene_335	4	0	0	2.01455	6.81016
Maize_newGene_343	4	1.28189	1.26007	3.67947	5.26425
Maize_newGene_3554	4	0.18348	0	1.01516	3.23481
Maize_newGene_3610	4	0	0	2.52673	4.10876
Maize_newGene_3656	4	0.15922	0.324503	0.774107	1.71692
Maize_newGene_3794	4	0	0	2.20163	3.86961
Maize_newGene_380	4	1.06462	0.734075	5.32919	11.3964
Maize_newGene_3805	4	0	0	1.04894	7.51661
Maize_newGene_387	4	0.78221	1.62255	5.15434	12.469
Maize_newGene_3904	4	1.18153	0.470128	2.24405	3.26114
Maize_newGene_3914	4	0.260953	0.0447841	0.507195	1.2568
Maize_newGene_3945	4	0.0384637	0.0395988	0.969939	1.70598
Maize_newGene_3947	4	12.135	3.25901	10.5541	18.1446
Maize_newGene_402	4	0	0	4.8295	7.31295
Maize_newGene_4611	4	1.36906	1.04068	2.85236	4.05848
Maize_newGene_4612	4	0.31635	0.495279	2.10308	3.19401
Maize_newGene_4662	4	0.121021	0.217977	0.836288	2.32709
Maize_newGene_467	4	0	0	161.241	245.133
Maize_newGene_4690	4	0.900239	0.318155	1.77762	4.67174
Maize_newGene_4720	4	1.50953	0.360127	1.8882	2.14864
Maize_newGene_475	4	0.174303	0.381113	0.730017	2.09916
Maize_newGene_4754	4	0.551323	0.876557	1.75469	2.85671
Maize_newGene_4783	4	4.20864	1.67555	3.94076	5.59762
Maize_newGene_4785	4	8.75241	4.9481	12.8177	18.4275
Maize_newGene_4817	4	0.0441745	0	0.563283	1.69207
Maize_newGene_4845	4	1.70401	0.682433	11.6132	20.8135
Maize_newGene_4852	4	1.12941	1.91637	3.68217	5.67649
Maize_newGene_4895	4	0	0	13.5828	29.655
Maize_newGene_4959	4	0.227839	0.52759	0.787207	1.61599
Maize_newGene_4961	4	0.253336	0.0652567	0.850454	1.59673
Maize_newGene_5014	4	1.17944	0.34702	1.29769	1.93846
Maize_newGene_5052	4	1.30875	0.590324	1.93851	5.5671
Maize_newGene_5054	4	1.48962	0.576356	1.97762	9.25095
Maize_newGene_521	4	0.0792661	0	8.92792	19.3305
Maize_newGene_543	4	0.840849	0.504481	3.64903	7.72603
Maize_newGene_561	4	0	0	6.35569	9.69756
Maize_newGene_5880	4	1.36559	0.340583	0.809366	2.08104
Maize_newGene_5931	4	0	0	1.2492	2.55176
Maize_newGene_5956	4	0	0	2.57994	6.8476
Maize_newGene_5957	4	0.774887	0.16017	2.20456	5.46589
Maize_newGene_6040	4	0	0.3478	0.93742	1.99272
Maize_newGene_6050	4	0	0	0.389227	1.37492
Maize_newGene_6081	4	0.162072	0.0717583	2.17399	4.16757
Maize_newGene_6101	4	1.58492	2.12386	7.33348	14.5462
Maize_newGene_6117	4	0.176893	0	0.698905	3.11845
Maize_newGene_6135	4	0	0	0.563071	1.14276
Maize_newGene_6137	4	0.900663	0.0392061	0.92416	3.4806
Maize_newGene_6182	4	0.213999	0.33549	1.02149	1.64203
[truncated: 5,635 more rows]
