# Supplementary material for: Transcriptome Dynamics during Maize Endosperm Development
Source: PLoS One. 2016 Oct 3;11(10):e0163814. doi: 10.1371/journal.pone.0163814 (PMC5047526; doi:10.1371/journal.pone.0163814)
Supplement: S14 Table — (XLS) [file pone.0163814.s023.xls]

## Sheet: GO annotation of 15 clustering 
Table S14. GO annotations of differentially expressed genes from TL-1
GO_acc	term_type	Term	queryitem	querytotal	bgitem	bgtotal	pvalue	FDR	entries
GO:0006412	P	translation	77	324	1071	25288	2.5e-34	1.8e-31	// GRMZM2G394827 // GRMZM2G132121 // GRMZM2G110328 // GRMZM2G080222 // GRMZM2G086906 // GRMZM2G096690 // AC206642.4_FG001 // GRMZM2G063617 // GRMZM2G102230 // GRMZM2G152573 // GRMZM2G067456 // GRMZM2G014444 // GRMZM2G149257 // GRMZM2G152552 // GRMZM2G050460 // GRMZM2G018197 // GRMZM2G151193 // GRMZM2G067624 // GRMZM2G084739 // GRMZM2G134109 // GRMZM2G140116 // GRMZM2G012404 // GRMZM2G046011 // GR…
GO:0034645	P	cellular macromolecule biosynthetic process	113	324	3777	25288	9.5e-19	2.4e-16	// GRMZM2G052890 // GRMZM2G087095 // GRMZM2G080222 // GRMZM2G152573 // GRMZM2G149257 // GRMZM2G050460 // GRMZM2G151193 // GRMZM2G366077 // GRMZM2G161233 // GRMZM2G009412 // GRMZM2G154267 // GRMZM2G088880 // GRMZM2G063617 // GRMZM2G100467 // GRMZM2G080231 // GRMZM2G074085 // GRMZM2G353103 // GRMZM2G066373 // GRMZM2G134109 // GRMZM2G052671 // GRMZM2G126808 // GRMZM2G149975 // GRMZM2G121221 // GRMZM…
GO:0009059	P	macromolecule biosynthetic process	113	324	3782	25288	1.1e-18	2.4e-16	// GRMZM2G052890 // GRMZM2G087095 // GRMZM2G080222 // GRMZM2G152573 // GRMZM2G149257 // GRMZM2G050460 // GRMZM2G151193 // GRMZM2G366077 // GRMZM2G161233 // GRMZM2G009412 // GRMZM2G154267 // GRMZM2G088880 // GRMZM2G063617 // GRMZM2G100467 // GRMZM2G080231 // GRMZM2G074085 // GRMZM2G353103 // GRMZM2G066373 // GRMZM2G134109 // GRMZM2G052671 // GRMZM2G126808 // GRMZM2G149975 // GRMZM2G121221 // GRMZM…
GO:0010467	P	gene expression	110	324	3707	25288	6.4e-18	1.1e-15	// GRMZM2G052890 // GRMZM2G087095 // GRMZM2G080222 // GRMZM2G152573 // GRMZM2G149257 // GRMZM2G050460 // GRMZM2G151193 // GRMZM2G366077 // GRMZM2G009412 // GRMZM2G088880 // GRMZM2G063617 // GRMZM2G100467 // GRMZM2G096690 // GRMZM2G074085 // GRMZM2G353103 // GRMZM2G066373 // GRMZM2G134109 // GRMZM2G052671 // GRMZM2G126808 // GRMZM2G149975 // GRMZM2G121221 // GRMZM2G377797 // GRMZM2G385287 // AC165…
GO:0009058	P	biosynthetic process	121	324	5027	25288	4.1e-13	5.1e-11	// GRMZM2G052890 // GRMZM2G087095 // GRMZM2G080222 // GRMZM2G152573 // GRMZM2G149257 // GRMZM2G050460 // GRMZM2G168304 // GRMZM2G151193 // GRMZM2G366077 // GRMZM2G161233 // GRMZM2G009412 // GRMZM2G154267 // GRMZM2G088880 // GRMZM2G063617 // GRMZM2G100467 // GRMZM2G080231 // GRMZM2G074085 // GRMZM2G353103 // GRMZM2G066373 // GRMZM2G134109 // GRMZM2G052671 // GRMZM2G126808 // GRMZM2G149975 // GRMZM…
GO:0044267	P	cellular protein metabolic process	96	324	3535	25288	4.4e-13	5.1e-11	// GRMZM2G050460 // GRMZM2G080222 // GRMZM2G152573 // GRMZM2G149257 // GRMZM2G046729 // GRMZM2G151193 // GRMZM2G125001 // GRMZM2G009412 // GRMZM2G088880 // GRMZM2G081529 // GRMZM2G100467 // GRMZM2G114113 // GRMZM2G080231 // GRMZM2G074085 // GRMZM2G339540 // GRMZM2G353103 // GRMZM2G041463 // GRMZM2G134109 // GRMZM2G171210 // GRMZM2G121221 // GRMZM2G149975 // GRMZM2G115757 // GRMZM2G377797 // GRMZM…
GO:0044249	P	cellular biosynthetic process	118	324	4857	25288	5.1e-13	5.1e-11	// GRMZM2G052890 // GRMZM2G087095 // GRMZM2G080222 // GRMZM2G152573 // GRMZM2G149257 // GRMZM2G050460 // GRMZM2G168304 // GRMZM2G151193 // GRMZM2G366077 // GRMZM2G161233 // GRMZM2G009412 // GRMZM2G154267 // GRMZM2G088880 // GRMZM2G063617 // GRMZM2G100467 // GRMZM2G080231 // GRMZM2G074085 // GRMZM2G353103 // GRMZM2G066373 // GRMZM2G134109 // GRMZM2G052671 // GRMZM2G126808 // GRMZM2G149975 // GRMZM…
GO:0065004	P	protein-DNA complex assembly	20	324	206	25288	1.2e-11	7.7e-10	// GRMZM2G157354 // GRMZM2G376957 // GRMZM2G028955 // GRMZM2G332838 // AC212565.3_FG001 // GRMZM2G121221 // GRMZM2G112912 // GRMZM2G451254 // GRMZM2G349651 // GRMZM2G046055 // GRMZM2G179005 // GRMZM2G450937 // GRMZM2G073275 // GRMZM2G479684 // GRMZM2G125239 // GRMZM2G401147 // GRMZM2G306258 // GRMZM2G063896 // GRMZM2G057852 // AC233865.1_FG001
GO:0034728	P	nucleosome organization	20	324	206	25288	1.2e-11	7.7e-10	// GRMZM2G157354 // GRMZM2G376957 // GRMZM2G028955 // GRMZM2G332838 // AC212565.3_FG001 // GRMZM2G121221 // GRMZM2G112912 // GRMZM2G451254 // GRMZM2G349651 // GRMZM2G046055 // GRMZM2G179005 // GRMZM2G450937 // GRMZM2G073275 // GRMZM2G479684 // GRMZM2G125239 // GRMZM2G401147 // GRMZM2G306258 // GRMZM2G063896 // GRMZM2G057852 // AC233865.1_FG001
GO:0031497	P	chromatin assembly	20	324	206	25288	1.2e-11	7.7e-10	// GRMZM2G157354 // GRMZM2G376957 // GRMZM2G028955 // GRMZM2G332838 // AC212565.3_FG001 // GRMZM2G121221 // GRMZM2G112912 // GRMZM2G451254 // GRMZM2G349651 // GRMZM2G046055 // GRMZM2G179005 // GRMZM2G450937 // GRMZM2G073275 // GRMZM2G479684 // GRMZM2G125239 // GRMZM2G401147 // GRMZM2G306258 // GRMZM2G063896 // GRMZM2G057852 // AC233865.1_FG001
GO:0006334	P	nucleosome assembly	20	324	206	25288	1.2e-11	7.7e-10	// GRMZM2G157354 // GRMZM2G376957 // GRMZM2G028955 // GRMZM2G332838 // AC212565.3_FG001 // GRMZM2G121221 // GRMZM2G112912 // GRMZM2G451254 // GRMZM2G349651 // GRMZM2G046055 // GRMZM2G179005 // GRMZM2G450937 // GRMZM2G073275 // GRMZM2G479684 // GRMZM2G125239 // GRMZM2G401147 // GRMZM2G306258 // GRMZM2G063896 // GRMZM2G057852 // AC233865.1_FG001
GO:0006323	P	DNA packaging	20	324	207	25288	1.3e-11	7.7e-10	// GRMZM2G157354 // GRMZM2G376957 // GRMZM2G028955 // GRMZM2G332838 // AC212565.3_FG001 // GRMZM2G121221 // GRMZM2G112912 // GRMZM2G451254 // GRMZM2G349651 // GRMZM2G046055 // GRMZM2G179005 // GRMZM2G450937 // GRMZM2G073275 // GRMZM2G479684 // GRMZM2G125239 // GRMZM2G401147 // GRMZM2G306258 // GRMZM2G063896 // GRMZM2G057852 // AC233865.1_FG001
GO:0044260	P	cellular macromolecule metabolic process	147	324	7062	25288	2.4e-11	1.3e-09	// GRMZM2G052890 // GRMZM2G087095 // GRMZM2G080222 // GRMZM2G180870 // GRMZM2G003883 // GRMZM2G152573 // GRMZM2G149257 // GRMZM2G010884 // GRMZM2G041463 // GRMZM2G050460 // GRMZM2G151193 // GRMZM2G366077 // GRMZM2G161233 // GRMZM2G113761 // GRMZM2G009412 // GRMZM2G154267 // GRMZM2G088880 // GRMZM2G081529 // GRMZM2G100467 // GRMZM2G114113 // GRMZM2G080231 // GRMZM2G074085 // GRMZM2G018197 // GRMZM…
GO:0006333	P	chromatin assembly or disassembly	20	324	244	25288	2e-10	1e-08	// GRMZM2G157354 // GRMZM2G376957 // GRMZM2G028955 // GRMZM2G332838 // AC212565.3_FG001 // GRMZM2G121221 // GRMZM2G112912 // GRMZM2G451254 // GRMZM2G349651 // GRMZM2G046055 // GRMZM2G179005 // GRMZM2G450937 // GRMZM2G073275 // GRMZM2G479684 // GRMZM2G125239 // GRMZM2G401147 // GRMZM2G306258 // GRMZM2G063896 // GRMZM2G057852 // AC233865.1_FG001
GO:0044085	P	cellular component biogenesis	30	324	576	25288	2.4e-10	1.1e-08	// GRMZM2G157354 // GRMZM2G005256 // GRMZM2G479684 // GRMZM2G152555 // GRMZM2G401147 // GRMZM2G099944 // GRMZM2G376957 // GRMZM2G089836 // GRMZM2G112912 // GRMZM2G349651 // GRMZM2G424205 // GRMZM2G450937 // GRMZM2G467086 // GRMZM2G073275 // GRMZM2G028955 // GRMZM2G125239 // GRMZM2G063896 // AC234515.1_FG003 // GRMZM2G332838 // GRMZM2G451254 // AC212565.3_FG001 // GRMZM2G057852 // GRMZM2G032766 //…
GO:0034622	P	cellular macromolecular complex assembly	23	324	365	25288	1.1e-09	4.8e-08	// GRMZM2G157354 // GRMZM2G479684 // GRMZM2G401147 // GRMZM2G099944 // GRMZM2G376957 // GRMZM2G089836 // GRMZM2G112912 // GRMZM2G349651 // GRMZM2G450937 // GRMZM2G073275 // GRMZM2G057852 // GRMZM2G125239 // GRMZM2G063896 // AC234515.1_FG003 // GRMZM2G332838 // GRMZM2G451254 // AC212565.3_FG001 // GRMZM2G028955 // GRMZM2G121221 // GRMZM2G046055 // GRMZM2G179005 // GRMZM2G306258 // AC233865.1_FG001
GO:0008152	P	metabolic process	210	324	12161	25288	1.3e-09	5.1e-08	// GRMZM2G090441 // GRMZM2G087095 // GRMZM2G080222 // GRMZM2G180870 // GRMZM2G354558 // GRMZM2G152573 // GRMZM2G158147 // GRMZM2G077299 // GRMZM2G010884 // GRMZM2G041463 // GRMZM2G319062 // GRMZM2G168304 // GRMZM2G151193 // GRMZM2G060023 // GRMZM2G065203 // GRMZM2G161233 // GRMZM2G046011 // GRMZM2G113761 // GRMZM2G062179 // GRMZM2G349651 // GRMZM2G154267 // GRMZM2G088880 // GRMZM2G081529 // GRMZM…
GO:0006325	P	chromatin organization	20	324	284	25288	2.4e-09	9.1e-08	// GRMZM2G157354 // GRMZM2G376957 // GRMZM2G028955 // GRMZM2G332838 // AC212565.3_FG001 // GRMZM2G121221 // GRMZM2G112912 // GRMZM2G451254 // GRMZM2G349651 // GRMZM2G046055 // GRMZM2G179005 // GRMZM2G450937 // GRMZM2G073275 // GRMZM2G479684 // GRMZM2G125239 // GRMZM2G401147 // GRMZM2G306258 // GRMZM2G063896 // GRMZM2G057852 // AC233865.1_FG001
GO:0043170	P	macromolecule metabolic process	155	324	8085	25288	2.6e-09	9.5e-08	// GRMZM2G090441 // GRMZM2G087095 // GRMZM2G080222 // GRMZM2G180870 // GRMZM2G003883 // GRMZM2G152573 // GRMZM2G052890 // GRMZM2G149257 // GRMZM2G010884 // GRMZM2G041463 // GRMZM2G050460 // GRMZM2G151193 // GRMZM2G366077 // GRMZM2G161233 // GRMZM2G113761 // GRMZM2G062179 // GRMZM2G009412 // GRMZM2G154267 // GRMZM2G088880 // GRMZM2G081529 // GRMZM2G100467 // GRMZM2G114113 // GRMZM2G080231 // GRMZM…
GO:0019538	P	protein metabolic process	102	324	4516	25288	2.7e-09	9.5e-08	// GRMZM2G050460 // GRMZM2G080222 // GRMZM2G152573 // GRMZM2G149257 // GRMZM2G046729 // GRMZM2G151193 // GRMZM2G125001 // GRMZM2G062179 // GRMZM2G009412 // GRMZM2G088880 // GRMZM2G081529 // GRMZM2G100467 // GRMZM2G114113 // GRMZM2G080231 // GRMZM2G074085 // GRMZM2G156027 // GRMZM2G339540 // GRMZM2G353103 // GRMZM2G041463 // GRMZM2G134109 // GRMZM2G073908 // GRMZM2G171210 // GRMZM2G121221 // GRMZM…
GO:0051276	P	chromosome organization	20	324	291	25288	3.5e-09	1.2e-07	// GRMZM2G157354 // GRMZM2G376957 // GRMZM2G028955 // GRMZM2G332838 // AC212565.3_FG001 // GRMZM2G121221 // GRMZM2G112912 // GRMZM2G451254 // GRMZM2G349651 // GRMZM2G046055 // GRMZM2G179005 // GRMZM2G450937 // GRMZM2G073275 // GRMZM2G479684 // GRMZM2G125239 // GRMZM2G401147 // GRMZM2G306258 // GRMZM2G063896 // GRMZM2G057852 // AC233865.1_FG001
GO:0034621	P	cellular macromolecular complex subunit organization	23	324	392	25288	4e-09	1.3e-07	// GRMZM2G157354 // GRMZM2G479684 // GRMZM2G401147 // GRMZM2G099944 // GRMZM2G376957 // GRMZM2G089836 // GRMZM2G112912 // GRMZM2G349651 // GRMZM2G450937 // GRMZM2G073275 // GRMZM2G057852 // GRMZM2G125239 // GRMZM2G063896 // AC234515.1_FG003 // GRMZM2G332838 // GRMZM2G451254 // AC212565.3_FG001 // GRMZM2G028955 // GRMZM2G121221 // GRMZM2G046055 // GRMZM2G179005 // GRMZM2G306258 // AC233865.1_FG001
GO:0044237	P	cellular metabolic process	168	324	9105	25288	5.3e-09	1.6e-07	// GRMZM2G158147 // GRMZM2G087095 // GRMZM2G080222 // GRMZM2G180870 // GRMZM2G003883 // GRMZM2G152573 // GRMZM2G052890 // GRMZM2G077299 // GRMZM2G010884 // GRMZM2G041463 // GRMZM2G050460 // GRMZM2G168304 // GRMZM2G151193 // GRMZM2G366077 // GRMZM2G161233 // GRMZM2G113761 // GRMZM2G009412 // GRMZM2G154267 // GRMZM2G088880 // GRMZM2G081529 // GRMZM2G100467 // GRMZM2G330302 // GRMZM2G080231 // GRMZM…
GO:0044238	P	primary metabolic process	181	324	10134	25288	8.8e-09	2.5e-07	// GRMZM2G090441 // GRMZM2G087095 // GRMZM2G080222 // GRMZM2G180870 // GRMZM2G354558 // GRMZM2G152573 // GRMZM2G052890 // GRMZM2G077299 // GRMZM2G010884 // GRMZM2G041463 // GRMZM2G050460 // GRMZM2G168304 // GRMZM2G151193 // GRMZM2G060023 // GRMZM2G161233 // GRMZM2G113761 // GRMZM2G062179 // GRMZM2G349651 // GRMZM2G154267 // GRMZM2G088880 // GRMZM2G081529 // GRMZM2G100467 // GRMZM2G330302 // GRMZM…
GO:0065003	P	macromolecular complex assembly	25	324	483	25288	9.1e-09	2.5e-07	// GRMZM2G157354 // GRMZM2G479684 // GRMZM2G401147 // GRMZM2G099944 // GRMZM2G376957 // GRMZM2G089836 // GRMZM2G112912 // GRMZM2G349651 // GRMZM2G424205 // GRMZM2G450937 // GRMZM2G073275 // GRMZM2G057852 // GRMZM2G125239 // GRMZM2G063896 // AC234515.1_FG003 // GRMZM2G332838 // GRMZM2G451254 // AC212565.3_FG001 // GRMZM2G028955 // GRMZM2G032766 // GRMZM2G121221 // GRMZM2G046055 // GRMZM2G179005 //…
GO:0022607	P	cellular component assembly	25	324	497	25288	1.6e-08	4.2e-07	// GRMZM2G157354 // GRMZM2G479684 // GRMZM2G401147 // GRMZM2G099944 // GRMZM2G376957 // GRMZM2G089836 // GRMZM2G112912 // GRMZM2G349651 // GRMZM2G424205 // GRMZM2G450937 // GRMZM2G073275 // GRMZM2G057852 // GRMZM2G125239 // GRMZM2G063896 // AC234515.1_FG003 // GRMZM2G332838 // GRMZM2G451254 // AC212565.3_FG001 // GRMZM2G028955 // GRMZM2G032766 // GRMZM2G121221 // GRMZM2G046055 // GRMZM2G179005 //…
GO:0043933	P	macromolecular complex subunit organization	25	324	509	25288	2.4e-08	6.3e-07	// GRMZM2G157354 // GRMZM2G479684 // GRMZM2G401147 // GRMZM2G099944 // GRMZM2G376957 // GRMZM2G089836 // GRMZM2G112912 // GRMZM2G349651 // GRMZM2G424205 // GRMZM2G450937 // GRMZM2G073275 // GRMZM2G057852 // GRMZM2G125239 // GRMZM2G063896 // AC234515.1_FG003 // GRMZM2G332838 // GRMZM2G451254 // AC212565.3_FG001 // GRMZM2G028955 // GRMZM2G032766 // GRMZM2G121221 // GRMZM2G046055 // GRMZM2G179005 //…
GO:0006996	P	organelle organization	22	324	411	25288	4.2e-08	1e-06	// GRMZM2G157354 // GRMZM2G479684 // GRMZM2G401147 // GRMZM2G376957 // GRMZM2G112912 // GRMZM2G349651 // GRMZM2G450937 // GRMZM2G073275 // GRMZM2G057852 // GRMZM2G125239 // GRMZM2G063896 // GRMZM2G058432 // GRMZM2G332838 // GRMZM2G451254 // AC212565.3_FG001 // GRMZM2G075003 // GRMZM2G028955 // GRMZM2G121221 // GRMZM2G046055 // GRMZM2G179005 // GRMZM2G306258 // AC233865.1_FG001
GO:0006414	P	translational elongation	8	324	49	25288	5.8e-07	1.4e-05	// GRMZM2G032315 // GRMZM2G149768 // GRMZM2G157443 // GRMZM2G077208 // GRMZM2G102891 // AC233866.1_FG006 // GRMZM2G029559 // GRMZM2G151193
GO:0009987	P	cellular process	195	324	11754	25288	5.9e-07	1.4e-05	// GRMZM2G158147 // GRMZM2G087095 // GRMZM2G080222 // GRMZM2G180870 // GRMZM2G168674 // GRMZM2G003883 // GRMZM2G152573 // GRMZM2G442523 // GRMZM2G052890 // GRMZM2G077299 // GRMZM2G010884 // GRMZM2G041463 // GRMZM2G050460 // GRMZM2G168304 // GRMZM2G151193 // GRMZM2G366077 // GRMZM2G376957 // GRMZM2G161233 // GRMZM2G113761 // GRMZM2G009412 // GRMZM2G154267 // GRMZM2G088880 // GRMZM2G028955 // GRMZM…
GO:0016043	P	cellular component organization	27	324	865	25288	2.9e-05	0.00066	// GRMZM2G157354 // GRMZM2G479684 // GRMZM2G401147 // GRMZM2G099944 // GRMZM2G376957 // GRMZM2G089836 // GRMZM2G112912 // GRMZM2G349651 // GRMZM2G424205 // GRMZM2G450937 // GRMZM2G073275 // GRMZM2G028955 // GRMZM2G125239 // GRMZM2G063896 // AC234515.1_FG003 // GRMZM2G058432 // GRMZM2G332838 // GRMZM2G451254 // AC212565.3_FG001 // GRMZM2G075003 // GRMZM2G057852 // GRMZM2G032766 // GRMZM2G121221 //…
GO:0070271	P	protein complex biogenesis	12	324	275	25288	0.00032	0.0068	// AC234515.1_FG003 // GRMZM2G032766 // GRMZM2G089836 // GRMZM2G332838 // GRMZM2G099944 // GRMZM2G349651 // GRMZM2G424205 // GRMZM2G479684 // AC212565.3_FG001 // GRMZM2G073275 // GRMZM2G063896 // AC233865.1_FG001
GO:0006461	P	protein complex assembly	12	324	275	25288	0.00032	0.0068	// AC234515.1_FG003 // GRMZM2G032766 // GRMZM2G089836 // GRMZM2G332838 // GRMZM2G099944 // GRMZM2G349651 // GRMZM2G424205 // GRMZM2G479684 // AC212565.3_FG001 // GRMZM2G073275 // GRMZM2G063896 // AC233865.1_FG001
GO:0006352	P	transcription initiation	7	324	106	25288	0.0006	0.012	// GRMZM2G332838 // GRMZM2G479684 // GRMZM2G349651 // AC212565.3_FG001 // GRMZM2G073275 // GRMZM2G063896 // AC233865.1_FG001
GO:0005975	P	carbohydrate metabolic process	27	324	1097	25288	0.0012	0.023	// GRMZM2G090441 // GRMZM2G167669 // GRMZM2G180870 // GRMZM2G003883 // GRMZM2G077299 // GRMZM2G057823 // GRMZM2G176307 // GRMZM2G122277 // GRMZM2G139828 // GRMZM2G089836 // GRMZM2G161233 // GRMZM2G113761 // GRMZM2G060023 // GRMZM2G108600 // GRMZM2G009025 // GRMZM2G124434 // GRMZM2G003385 // AC210669.3_FG001 // GRMZM2G135132 // GRMZM2G111998 // GRMZM2G080231 // GRMZM2G162505 // GRMZM2G095725 // GR…
GO:0042254	P	ribosome biogenesis	5	324	61	25288	0.0015	0.029	// GRMZM2G152555 // GRMZM2G032419 // GRMZM2G467086 // GRMZM2G005256 // GRMZM2G178968
GO:0022613	P	ribonucleoprotein complex biogenesis	5	324	62	25288	0.0016	0.03	// GRMZM2G152555 // GRMZM2G032419 // GRMZM2G467086 // GRMZM2G005256 // GRMZM2G178968
GO:0044262	P	cellular carbohydrate metabolic process	15	324	493	25288	0.0022	0.041	// GRMZM2G122277 // GRMZM2G080231 // GRMZM2G161233 // GRMZM2G113761 // GRMZM2G180870 // GRMZM2G003883 // GRMZM2G314094 // GRMZM2G108600 // GRMZM2G015886 // GRMZM2G077299 // GRMZM2G003385 // GRMZM2G057823 // AC210669.3_FG001 // GRMZM2G176307 // GRMZM2G135132
GO:0007018	P	microtubule-based movement	7	324	146	25288	0.0034	0.061	// AC234515.1_FG003 // GRMZM2G099944 // GRMZM2G136838 // GRMZM2G034828 // GRMZM2G157616 // GRMZM2G176047 // GRMZM2G436981
GO:0005976	P	polysaccharide metabolic process	8	324	218	25288	0.0084	0.15	// GRMZM2G122277 // GRMZM2G090441 // GRMZM2G161233 // GRMZM2G113761 // GRMZM2G180870 // GRMZM2G162505 // GRMZM2G015886 // AC210669.3_FG001
GO:0007017	P	microtubule-based process	7	324	190	25288	0.013	0.22	// AC234515.1_FG003 // GRMZM2G099944 // GRMZM2G136838 // GRMZM2G034828 // GRMZM2G157616 // GRMZM2G176047 // GRMZM2G436981
GO:0044264	P	cellular polysaccharide metabolic process	6	324	155	25288	0.017	0.28	// GRMZM2G122277 // GRMZM2G161233 // GRMZM2G113761 // GRMZM2G180870 // GRMZM2G015886 // AC210669.3_FG001
GO:0006073	P	cellular glucan metabolic process	5	324	121	25288	0.022	0.35	// GRMZM2G113761 // GRMZM2G180870 // GRMZM2G015886 // GRMZM2G122277 // AC210669.3_FG001
GO:0044042	P	glucan metabolic process	5	324	121	25288	0.022	0.35	// GRMZM2G113761 // GRMZM2G180870 // GRMZM2G015886 // GRMZM2G122277 // AC210669.3_FG001
GO:0015979	P	photosynthesis	5	324	134	25288	0.032	0.5	// GRMZM2G451224 // GRMZM2G033885 // GRMZM2G057281 // GRMZM2G010884 // GRMZM2G175562
GO:0006006	P	glucose metabolic process	7	324	240	25288	0.038	0.58	// GRMZM2G003883 // GRMZM2G314094 // GRMZM2G108600 // GRMZM2G003385 // GRMZM2G057823 // GRMZM2G176307 // GRMZM2G135132
GO:0016052	P	carbohydrate catabolic process	7	324	256	25288	0.051	0.75	// GRMZM2G090441 // GRMZM2G162505 // GRMZM2G003883 // GRMZM2G314094 // GRMZM2G003385 // GRMZM2G057823 // GRMZM2G135132
GO:0019318	P	hexose metabolic process	7	324	262	25288	0.056	0.81	// GRMZM2G003883 // GRMZM2G314094 // GRMZM2G108600 // GRMZM2G003385 // GRMZM2G057823 // GRMZM2G176307 // GRMZM2G135132
GO:0005996	P	monosaccharide metabolic process	8	324	321	25288	0.059	0.84	// GRMZM2G003883 // GRMZM2G314094 // GRMZM2G108600 // GRMZM2G077299 // GRMZM2G003385 // GRMZM2G057823 // GRMZM2G176307 // GRMZM2G135132
GO:0006091	P	generation of precursor metabolites and energy	11	324	546	25288	0.098	1	// GRMZM2G152555 // GRMZM2G451281 // GRMZM2G003883 // GRMZM2G128995 // GRMZM2G314094 // GRMZM2G057281 // GRMZM2G010884 // GRMZM2G033885 // GRMZM2G057823 // GRMZM2G175562 // GRMZM2G135132
GO:0044275	P	cellular carbohydrate catabolic process	5	324	192	25288	0.11	1	// GRMZM2G314094 // GRMZM2G003385 // GRMZM2G057823 // GRMZM2G003883 // GRMZM2G135132
GO:0019320	P	hexose catabolic process	5	324	195	25288	0.11	1	// GRMZM2G314094 // GRMZM2G003385 // GRMZM2G057823 // GRMZM2G003883 // GRMZM2G135132
GO:0006007	P	glucose catabolic process	5	324	195	25288	0.11	1	// GRMZM2G314094 // GRMZM2G003385 // GRMZM2G057823 // GRMZM2G003883 // GRMZM2G135132
GO:0009628	P	response to abiotic stimulus	22	324	1339	25288	0.14	1	// GRMZM2G405385 // GRMZM2G168304 // GRMZM2G067624 // GRMZM2G006047 // GRMZM2G335593 // GRMZM2G077769 // GRMZM2G157443 // GRMZM2G348452 // GRMZM2G081529 // GRMZM2G465133 // GRMZM2G012404 // GRMZM2G032315 // GRMZM2G032655 // GRMZM2G339540 // GRMZM2G083382 // GRMZM2G353024 // GRMZM2G134738 // GRMZM2G067298 // GRMZM2G048497 // AC212835.3_FG004 // GRMZM2G012224 // GRMZM2G081652
GO:0006066	P	alcohol metabolic process	9	324	455	25288	0.14	1	// GRMZM2G003883 // GRMZM2G314094 // GRMZM2G108600 // GRMZM2G077299 // GRMZM2G026930 // GRMZM2G003385 // GRMZM2G057823 // GRMZM2G176307 // GRMZM2G135132
GO:0050826	P	response to freezing	21	324	1288	25288	0.16	1	// GRMZM2G067624 // GRMZM2G465133 // GRMZM2G006047 // GRMZM2G335593 // GRMZM2G134738 // GRMZM2G012404 // GRMZM2G067298 // GRMZM2G339540 // GRMZM2G048497 // GRMZM2G032655 // GRMZM2G083382 // GRMZM2G081652 // GRMZM2G032315 // GRMZM2G405385 // GRMZM2G348452 // GRMZM2G012224 // GRMZM2G081529 // GRMZM2G077769 // AC212835.3_FG004 // GRMZM2G157443 // GRMZM2G168304
GO:0042309	P	homoiothermy	21	324	1288	25288	0.16	1	// GRMZM2G067624 // GRMZM2G465133 // GRMZM2G006047 // GRMZM2G335593 // GRMZM2G134738 // GRMZM2G012404 // GRMZM2G067298 // GRMZM2G339540 // GRMZM2G048497 // GRMZM2G032655 // GRMZM2G083382 // GRMZM2G081652 // GRMZM2G032315 // GRMZM2G405385 // GRMZM2G348452 // GRMZM2G012224 // GRMZM2G081529 // GRMZM2G077769 // AC212835.3_FG004 // GRMZM2G157443 // GRMZM2G168304
GO:0009266	P	response to temperature stimulus	21	324	1290	25288	0.16	1	// GRMZM2G067624 // GRMZM2G465133 // GRMZM2G006047 // GRMZM2G335593 // GRMZM2G134738 // GRMZM2G012404 // GRMZM2G067298 // GRMZM2G339540 // GRMZM2G048497 // GRMZM2G032655 // GRMZM2G083382 // GRMZM2G081652 // GRMZM2G032315 // GRMZM2G405385 // GRMZM2G348452 // GRMZM2G012224 // GRMZM2G081529 // GRMZM2G077769 // AC212835.3_FG004 // GRMZM2G157443 // GRMZM2G168304
GO:0009409	P	response to cold	21	324	1288	25288	0.16	1	// GRMZM2G067624 // GRMZM2G465133 // GRMZM2G006047 // GRMZM2G335593 // GRMZM2G134738 // GRMZM2G012404 // GRMZM2G067298 // GRMZM2G339540 // GRMZM2G048497 // GRMZM2G032655 // GRMZM2G083382 // GRMZM2G081652 // GRMZM2G032315 // GRMZM2G405385 // GRMZM2G348452 // GRMZM2G012224 // GRMZM2G081529 // GRMZM2G077769 // AC212835.3_FG004 // GRMZM2G157443 // GRMZM2G168304
GO:0001659	P	temperature homeostasis	21	324	1288	25288	0.16	1	// GRMZM2G067624 // GRMZM2G465133 // GRMZM2G006047 // GRMZM2G335593 // GRMZM2G134738 // GRMZM2G012404 // GRMZM2G067298 // GRMZM2G339540 // GRMZM2G048497 // GRMZM2G032655 // GRMZM2G083382 // GRMZM2G081652 // GRMZM2G032315 // GRMZM2G405385 // GRMZM2G348452 // GRMZM2G012224 // GRMZM2G081529 // GRMZM2G077769 // AC212835.3_FG004 // GRMZM2G157443 // GRMZM2G168304
GO:0046365	P	monosaccharide catabolic process	5	324	231	25288	0.18	1	// GRMZM2G314094 // GRMZM2G003385 // GRMZM2G057823 // GRMZM2G003883 // GRMZM2G135132
GO:0046164	P	alcohol catabolic process	5	324	236	25288	0.19	1	// GRMZM2G314094 // GRMZM2G003385 // GRMZM2G057823 // GRMZM2G003883 // GRMZM2G135132
GO:0055114	P	oxidation reduction	6	324	309	25288	0.21	1	// GRMZM2G451281 // GRMZM2G064106 // GRMZM2G080650 // GRMZM2G152555 // GRMZM2G154007 // GRMZM2G328094
GO:0032501	P	multicellular organismal process	21	324	1390	25288	0.25	1	// GRMZM2G067624 // GRMZM2G465133 // GRMZM2G006047 // GRMZM2G335593 // GRMZM2G134738 // GRMZM2G012404 // GRMZM2G067298 // GRMZM2G339540 // GRMZM2G048497 // GRMZM2G032655 // GRMZM2G083382 // GRMZM2G081652 // GRMZM2G032315 // GRMZM2G405385 // GRMZM2G348452 // GRMZM2G012224 // GRMZM2G081529 // GRMZM2G077769 // AC212835.3_FG004 // GRMZM2G157443 // GRMZM2G168304
GO:0006950	P	response to stress	27	324	1883	25288	0.3	1	// GRMZM2G047384 // GRMZM2G067456 // GRMZM2G405385 // GRMZM2G077769 // GRMZM2G067624 // GRMZM2G006047 // GRMZM2G335593 // GRMZM2G151425 // GRMZM2G157443 // GRMZM2G348452 // GRMZM2G081529 // GRMZM2G465133 // GRMZM2G012404 // GRMZM2G081652 // GRMZM2G032655 // GRMZM2G339540 // GRMZM2G083382 // GRMZM2G134738 // GRMZM2G072729 // GRMZM2G132303 // GRMZM2G048497 // GRMZM2G168304 // GRMZM2G032315 // AC212…
GO:0006457	P	protein folding	5	324	288	25288	0.31	1	// GRMZM2G111477 // GRMZM2G013652 // GRMZM2G035063 // GRMZM2G114113 // GRMZM2G115757
GO:0044265	P	cellular macromolecule catabolic process	6	324	355	25288	0.31	1	// GRMZM2G091069 // GRMZM2G003883 // GRMZM2G314094 // GRMZM2G003385 // GRMZM2G057823 // GRMZM2G135132
GO:0008610	P	lipid biosynthetic process	5	324	294	25288	0.33	1	// GRMZM2G170400 // GRMZM2G179685 // GRMZM2G168304 // GRMZM2G026930 // GRMZM2G161233
GO:0042592	P	homeostatic process	21	324	1469	25288	0.34	1	// GRMZM2G067624 // GRMZM2G465133 // GRMZM2G006047 // GRMZM2G335593 // GRMZM2G134738 // GRMZM2G012404 // GRMZM2G067298 // GRMZM2G339540 // GRMZM2G048497 // GRMZM2G032655 // GRMZM2G083382 // GRMZM2G081652 // GRMZM2G032315 // GRMZM2G405385 // GRMZM2G348452 // GRMZM2G012224 // GRMZM2G081529 // GRMZM2G077769 // AC212835.3_FG004 // GRMZM2G157443 // GRMZM2G168304
GO:0034641	P	cellular nitrogen compound metabolic process	6	324	373	25288	0.35	1	// GRMZM2G067624 // GRMZM2G012404 // GRMZM2G048497 // GRMZM2G125241 // GRMZM2G330302 // GRMZM2G135132
GO:0065008	P	regulation of biological quality	21	324	1539	25288	0.42	1	// GRMZM2G067624 // GRMZM2G465133 // GRMZM2G006047 // GRMZM2G335593 // GRMZM2G134738 // GRMZM2G012404 // GRMZM2G067298 // GRMZM2G339540 // GRMZM2G048497 // GRMZM2G032655 // GRMZM2G083382 // GRMZM2G081652 // GRMZM2G032315 // GRMZM2G405385 // GRMZM2G348452 // GRMZM2G012224 // GRMZM2G081529 // GRMZM2G077769 // AC212835.3_FG004 // GRMZM2G157443 // GRMZM2G168304
GO:0033036	P	macromolecule localization	7	324	497	25288	0.45	1	// GRMZM2G006047 // GRMZM2G321404 // GRMZM2G058432 // GRMZM2G107839 // GRMZM2G075003 // GRMZM2G073123 // GRMZM2G131525
GO:0050896	P	response to stimulus	28	324	2128	25288	0.47	1	// GRMZM2G047384 // GRMZM2G067456 // GRMZM2G405385 // GRMZM2G077769 // GRMZM2G067624 // GRMZM2G006047 // GRMZM2G335593 // GRMZM2G151425 // GRMZM2G157443 // GRMZM2G348452 // GRMZM2G081529 // GRMZM2G465133 // GRMZM2G012404 // GRMZM2G081652 // GRMZM2G032655 // GRMZM2G339540 // GRMZM2G083382 // GRMZM2G353024 // GRMZM2G134738 // GRMZM2G072729 // GRMZM2G132303 // GRMZM2G048497 // GRMZM2G168304 // GRMZM…
GO:0016070	P	RNA metabolic process	25	324	1932	25288	0.51	1	// GRMZM2G005256 // GRMZM2G087095 // GRMZM2G178102 // GRMZM2G479684 // GRMZM2G152555 // GRMZM2G023748 // GRMZM2G136081 // GRMZM2G349651 // GRMZM2G146143 // GRMZM2G073275 // GRMZM2G081529 // GRMZM2G063896 // GRMZM2G332838 // GRMZM2G012404 // GRMZM2G052890 // AC212565.3_FG001 // GRMZM2G044128 // GRMZM2G066373 // GRMZM2G152862 // GRMZM2G147716 // GRMZM2G032339 // GRMZM2G126808 // GRMZM2G032419 // GR…
GO:0046907	P	intracellular transport	5	324	372	25288	0.52	1	// GRMZM2G111411 // GRMZM2G075003 // GRMZM2G058432 // GRMZM2G131525 // GRMZM2G073123
GO:0044248	P	cellular catabolic process	6	324	451	25288	0.52	1	// GRMZM2G091069 // GRMZM2G003883 // GRMZM2G314094 // GRMZM2G003385 // GRMZM2G057823 // GRMZM2G135132
GO:0009308	P	amine metabolic process	8	324	619	25288	0.54	1	// GRMZM2G067624 // GRMZM2G090441 // GRMZM2G162505 // GRMZM2G048497 // GRMZM2G125241 // GRMZM2G012404 // GRMZM2G348452 // GRMZM2G330302
GO:0006351	P	transcription, DNA-dependent	19	324	1506	25288	0.56	1	// GRMZM2G032339 // GRMZM2G178102 // GRMZM2G052890 // GRMZM2G087095 // GRMZM2G332838 // GRMZM2G126808 // GRMZM2G147716 // GRMZM2G349651 // GRMZM2G479684 // GRMZM2G146143 // AC212565.3_FG001 // GRMZM2G073275 // GRMZM2G136081 // GRMZM2G081529 // GRMZM2G066373 // GRMZM2G152862 // GRMZM2G063896 // GRMZM2G130382 // AC233865.1_FG001
GO:0032774	P	RNA biosynthetic process	19	324	1508	25288	0.56	1	// GRMZM2G032339 // GRMZM2G178102 // GRMZM2G052890 // GRMZM2G087095 // GRMZM2G332838 // GRMZM2G126808 // GRMZM2G147716 // GRMZM2G349651 // GRMZM2G479684 // GRMZM2G146143 // AC212565.3_FG001 // GRMZM2G073275 // GRMZM2G136081 // GRMZM2G081529 // GRMZM2G066373 // GRMZM2G152862 // GRMZM2G063896 // GRMZM2G130382 // AC233865.1_FG001
GO:0006350	P	transcription	30	324	2389	25288	0.57	1	// GRMZM2G157354 // GRMZM2G052890 // GRMZM2G087095 // GRMZM2G008691 // GRMZM2G178102 // GRMZM2G479684 // GRMZM2G136081 // GRMZM2G159285 // GRMZM2G317450 // GRMZM2G349651 // GRMZM2G146143 // AC165171.2_FG002 // GRMZM2G073275 // GRMZM2G081529 // GRMZM2G063896 // GRMZM2G332838 // AC212565.3_FG001 // GRMZM2G020254 // GRMZM2G004060 // GRMZM2G066373 // GRMZM2G152862 // GRMZM2G080168 // GRMZM2G147716 //…
GO:0006811	P	ion transport	10	324	803	25288	0.58	1	// GRMZM2G115190 // GRMZM2G146670 // GRMZM2G094051 // GRMZM2G317270 // GRMZM2G128995 // GRMZM2G166711 // GRMZM2G150616 // GRMZM2G430902 // GRMZM2G176307 // AC207628.4_FG005
GO:0030001	P	metal ion transport	5	324	418	25288	0.62	1	// GRMZM2G094051 // GRMZM2G317270 // GRMZM2G115190 // GRMZM2G166711 // GRMZM2G176307
GO:0006629	P	lipid metabolic process	8	324	674	25288	0.63	1	// GRMZM2G161233 // GRMZM2G478414 // GRMZM2G354558 // GRMZM2G179685 // GRMZM2G026930 // GRMZM2G374475 // GRMZM2G170400 // GRMZM2G168304
GO:0006810	P	transport	29	324	2392	25288	0.65	1	// GRMZM2G115190 // GRMZM2G107839 // GRMZM2G128995 // GRMZM2G442523 // GRMZM2G430902 // GRMZM2G319062 // GRMZM2G060922 // GRMZM2G176307 // AC207628.4_FG005 // GRMZM2G081589 // GRMZM2G006047 // GRMZM2G321404 // GRMZM2G015285 // GRMZM2G089836 // GRMZM2G146670 // GRMZM2G150616 // GRMZM2G041980 // GRMZM2G058432 // GRMZM2G094051 // GRMZM2G063328 // GRMZM2G009223 // GRMZM2G111411 // GRMZM2G176253 // GR…
GO:0051234	P	establishment of localization	29	324	2392	25288	0.65	1	// GRMZM2G115190 // GRMZM2G107839 // GRMZM2G128995 // GRMZM2G442523 // GRMZM2G430902 // GRMZM2G319062 // GRMZM2G060922 // GRMZM2G176307 // AC207628.4_FG005 // GRMZM2G081589 // GRMZM2G006047 // GRMZM2G321404 // GRMZM2G015285 // GRMZM2G089836 // GRMZM2G146670 // GRMZM2G150616 // GRMZM2G041980 // GRMZM2G058432 // GRMZM2G094051 // GRMZM2G063328 // GRMZM2G009223 // GRMZM2G111411 // GRMZM2G176253 // GR…
GO:0051179	P	localization	29	324	2423	25288	0.68	1	// GRMZM2G115190 // GRMZM2G107839 // GRMZM2G128995 // GRMZM2G442523 // GRMZM2G430902 // GRMZM2G319062 // GRMZM2G060922 // GRMZM2G176307 // AC207628.4_FG005 // GRMZM2G081589 // GRMZM2G006047 // GRMZM2G321404 // GRMZM2G015285 // GRMZM2G089836 // GRMZM2G146670 // GRMZM2G150616 // GRMZM2G041980 // GRMZM2G058432 // GRMZM2G094051 // GRMZM2G063328 // GRMZM2G009223 // GRMZM2G111411 // GRMZM2G176253 // GR…
GO:0051649	P	establishment of localization in cell	5	324	456	25288	0.7	1	// GRMZM2G111411 // GRMZM2G075003 // GRMZM2G058432 // GRMZM2G131525 // GRMZM2G073123
GO:0006807	P	nitrogen compound metabolic process	55	324	4581	25288	0.72	1	// GRMZM2G157354 // GRMZM2G005256 // GRMZM2G087095 // GRMZM2G008691 // GRMZM2G178102 // GRMZM2G348452 // GRMZM2G128995 // GRMZM2G479684 // GRMZM2G152555 // GRMZM2G090441 // GRMZM2G136081 // GRMZM2G010884 // GRMZM2G159285 // GRMZM2G173209 // GRMZM2G067624 // GRMZM2G317450 // GRMZM2G317270 // GRMZM2G349651 // GRMZM2G146143 // GRMZM2G012404 // GRMZM2G154267 // AC165171.2_FG002 // GRMZM2G073275 // GR…
GO:0051641	P	cellular localization	5	324	470	25288	0.72	1	// GRMZM2G111411 // GRMZM2G075003 // GRMZM2G058432 // GRMZM2G131525 // GRMZM2G073123
GO:0045184	P	establishment of protein localization	5	324	480	25288	0.74	1	// GRMZM2G321404 // GRMZM2G075003 // GRMZM2G058432 // GRMZM2G131525 // GRMZM2G073123
GO:0015031	P	protein transport	5	324	480	25288	0.74	1	// GRMZM2G321404 // GRMZM2G075003 // GRMZM2G058432 // GRMZM2G131525 // GRMZM2G073123
GO:0008104	P	protein localization	5	324	494	25288	0.76	1	// GRMZM2G321404 // GRMZM2G075003 // GRMZM2G058432 // GRMZM2G131525 // GRMZM2G073123
GO:0006139	P	nucleobase, nucleoside, nucleotide and nucleic acid metabolic process	47	324	3994	25288	0.76	1	// GRMZM2G157354 // GRMZM2G005256 // GRMZM2G087095 // GRMZM2G008691 // GRMZM2G178102 // GRMZM2G047384 // GRMZM2G128995 // GRMZM2G479684 // GRMZM2G152555 // GRMZM2G023748 // GRMZM2G136081 // GRMZM2G010884 // GRMZM2G159285 // GRMZM2G173209 // GRMZM2G317450 // GRMZM2G317270 // GRMZM2G349651 // GRMZM2G146143 // GRMZM2G154267 // AC165171.2_FG002 // GRMZM2G073275 // GRMZM2G081529 // GRMZM2G063896 // GR…
GO:0044106	P	cellular amine metabolic process	5	324	502	25288	0.77	1	// GRMZM2G067624 // GRMZM2G012404 // GRMZM2G048497 // GRMZM2G330302 // GRMZM2G125241
GO:0006520	P	cellular amino acid metabolic process	5	324	502	25288	0.77	1	// GRMZM2G067624 // GRMZM2G012404 // GRMZM2G048497 // GRMZM2G330302 // GRMZM2G125241
GO:0031323	P	regulation of cellular metabolic process	25	324	2250	25288	0.8	1	// GRMZM2G157354 // GRMZM2G052890 // GRMZM2G087095 // GRMZM2G008691 // GRMZM2G178102 // GRMZM2G152862 // GRMZM2G136081 // GRMZM2G159285 // GRMZM2G317450 // GRMZM2G146143 // AC165171.2_FG002 // GRMZM2G081529 // GRMZM2G020254 // GRMZM2G004060 // GRMZM2G066373 // GRMZM2G080168 // GRMZM2G147716 // GRMZM2G032339 // GRMZM2G052671 // GRMZM2G126808 // GRMZM2G371058 // GRMZM2G108712 // GRMZM2G082792 // GR…
GO:0019222	P	regulation of metabolic process	26	324	2373	25288	0.82	1	// GRMZM2G157354 // GRMZM2G052890 // GRMZM2G087095 // GRMZM2G008691 // GRMZM2G178102 // GRMZM2G152862 // GRMZM2G136081 // GRMZM2G159285 // GRMZM2G317450 // GRMZM2G146143 // AC165171.2_FG002 // GRMZM2G081529 // GRMZM2G020254 // GRMZM2G004060 // GRMZM2G066373 // GRMZM2G080168 // GRMZM2G147716 // GRMZM2G032339 // GRMZM2G052671 // GRMZM2G126808 // GRMZM2G007057 // GRMZM2G371058 // GRMZM2G108712 // GR…
GO:0019219	P	regulation of nucleobase, nucleoside, nucleotide and nucleic acid metabolic process	24	324	2192	25288	0.82	1	// GRMZM2G157354 // GRMZM2G052890 // GRMZM2G087095 // GRMZM2G008691 // GRMZM2G178102 // GRMZM2G152862 // GRMZM2G136081 // GRMZM2G159285 // GRMZM2G317450 // GRMZM2G146143 // AC165171.2_FG002 // GRMZM2G081529 // GRMZM2G020254 // GRMZM2G004060 // GRMZM2G066373 // GRMZM2G080168 // GRMZM2G147716 // GRMZM2G032339 // GRMZM2G052671 // GRMZM2G126808 // GRMZM2G371058 // GRMZM2G108712 // GRMZM2G082792 // GR…
GO:0009889	P	regulation of biosynthetic process	24	324	2210	25288	0.83	1	// GRMZM2G157354 // GRMZM2G052890 // GRMZM2G087095 // GRMZM2G008691 // GRMZM2G178102 // GRMZM2G152862 // GRMZM2G136081 // GRMZM2G159285 // GRMZM2G317450 // GRMZM2G146143 // AC165171.2_FG002 // GRMZM2G081529 // GRMZM2G020254 // GRMZM2G004060 // GRMZM2G066373 // GRMZM2G080168 // GRMZM2G147716 // GRMZM2G032339 // GRMZM2G052671 // GRMZM2G126808 // GRMZM2G371058 // GRMZM2G108712 // GRMZM2G082792 // GR…
GO:0010556	P	regulation of macromolecule biosynthetic process	24	324	2210	25288	0.83	1	// GRMZM2G157354 // GRMZM2G052890 // GRMZM2G087095 // GRMZM2G008691 // GRMZM2G178102 // GRMZM2G152862 // GRMZM2G136081 // GRMZM2G159285 // GRMZM2G317450 // GRMZM2G146143 // AC165171.2_FG002 // GRMZM2G081529 // GRMZM2G020254 // GRMZM2G004060 // GRMZM2G066373 // GRMZM2G080168 // GRMZM2G147716 // GRMZM2G032339 // GRMZM2G052671 // GRMZM2G126808 // GRMZM2G371058 // GRMZM2G108712 // GRMZM2G082792 // GR…
GO:0031326	P	regulation of cellular biosynthetic process	24	324	2210	25288	0.83	1	// GRMZM2G157354 // GRMZM2G052890 // GRMZM2G087095 // GRMZM2G008691 // GRMZM2G178102 // GRMZM2G152862 // GRMZM2G136081 // GRMZM2G159285 // GRMZM2G317450 // GRMZM2G146143 // AC165171.2_FG002 // GRMZM2G081529 // GRMZM2G020254 // GRMZM2G004060 // GRMZM2G066373 // GRMZM2G080168 // GRMZM2G147716 // GRMZM2G032339 // GRMZM2G052671 // GRMZM2G126808 // GRMZM2G371058 // GRMZM2G108712 // GRMZM2G082792 // GR…
GO:0051171	P	regulation of nitrogen compound metabolic process	24	324	2208	25288	0.83	1	// GRMZM2G157354 // GRMZM2G052890 // GRMZM2G087095 // GRMZM2G008691 // GRMZM2G178102 // GRMZM2G152862 // GRMZM2G136081 // GRMZM2G159285 // GRMZM2G317450 // GRMZM2G146143 // AC165171.2_FG002 // GRMZM2G081529 // GRMZM2G020254 // GRMZM2G004060 // GRMZM2G066373 // GRMZM2G080168 // GRMZM2G147716 // GRMZM2G032339 // GRMZM2G052671 // GRMZM2G126808 // GRMZM2G371058 // GRMZM2G108712 // GRMZM2G082792 // GR…
GO:0080090	P	regulation of primary metabolic process	25	324	2312	25288	0.84	1	// GRMZM2G157354 // GRMZM2G052890 // GRMZM2G087095 // GRMZM2G008691 // GRMZM2G178102 // GRMZM2G152862 // GRMZM2G136081 // GRMZM2G159285 // GRMZM2G317450 // GRMZM2G146143 // AC165171.2_FG002 // GRMZM2G081529 // GRMZM2G020254 // GRMZM2G004060 // GRMZM2G066373 // GRMZM2G080168 // GRMZM2G147716 // GRMZM2G032339 // GRMZM2G052671 // GRMZM2G126808 // GRMZM2G007057 // GRMZM2G371058 // GRMZM2G108712 // GR…
GO:0060255	P	regulation of macromolecule metabolic process	25	324	2335	25288	0.85	1	// GRMZM2G157354 // GRMZM2G052890 // GRMZM2G087095 // GRMZM2G008691 // GRMZM2G178102 // GRMZM2G152862 // GRMZM2G136081 // GRMZM2G159285 // GRMZM2G317450 // GRMZM2G146143 // AC165171.2_FG002 // GRMZM2G081529 // GRMZM2G020254 // GRMZM2G004060 // GRMZM2G066373 // GRMZM2G080168 // GRMZM2G147716 // GRMZM2G032339 // GRMZM2G052671 // GRMZM2G126808 // GRMZM2G007057 // GRMZM2G371058 // GRMZM2G108712 // GR…
GO:0045449	P	regulation of transcription	23	324	2172	25288	0.85	1	// GRMZM2G157354 // GRMZM2G052890 // GRMZM2G087095 // GRMZM2G008691 // GRMZM2G178102 // GRMZM2G152862 // GRMZM2G136081 // GRMZM2G159285 // GRMZM2G317450 // GRMZM2G146143 // AC165171.2_FG002 // GRMZM2G081529 // GRMZM2G020254 // GRMZM2G004060 // GRMZM2G066373 // GRMZM2G080168 // GRMZM2G147716 // GRMZM2G032339 // GRMZM2G052671 // GRMZM2G126808 // GRMZM2G371058 // GRMZM2G082792 // GRMZM2G130382
GO:0006259	P	DNA metabolic process	6	324	668	25288	0.86	1	// GRMZM2G010884 // GRMZM2G132303 // GRMZM2G154267 // GRMZM2G108712 // GRMZM2G047384 // GRMZM2G173209
GO:0006812	P	cation transport	6	324	693	25288	0.88	1	// GRMZM2G115190 // GRMZM2G094051 // GRMZM2G317270 // GRMZM2G128995 // GRMZM2G176307 // GRMZM2G166711
GO:0006519	P	cellular amino acid and derivative metabolic process	5	324	600	25288	0.88	1	// GRMZM2G067624 // GRMZM2G012404 // GRMZM2G048497 // GRMZM2G330302 // GRMZM2G125241
GO:0010468	P	regulation of gene expression	23	324	2216	25288	0.88	1	// GRMZM2G157354 // GRMZM2G052890 // GRMZM2G087095 // GRMZM2G008691 // GRMZM2G178102 // GRMZM2G152862 // GRMZM2G136081 // GRMZM2G159285 // GRMZM2G317450 // GRMZM2G146143 // AC165171.2_FG002 // GRMZM2G081529 // GRMZM2G020254 // GRMZM2G004060 // GRMZM2G066373 // GRMZM2G080168 // GRMZM2G147716 // GRMZM2G032339 // GRMZM2G052671 // GRMZM2G126808 // GRMZM2G371058 // GRMZM2G082792 // GRMZM2G130382
GO:0043436	P	oxoacid metabolic process	6	324	742	25288	0.91	1	// GRMZM2G067624 // GRMZM2G012404 // GRMZM2G048497 // GRMZM2G125241 // GRMZM2G330302 // GRMZM2G168304
GO:0019752	P	carboxylic acid metabolic process	6	324	742	25288	0.91	1	// GRMZM2G067624 // GRMZM2G012404 // GRMZM2G048497 // GRMZM2G125241 // GRMZM2G330302 // GRMZM2G168304
GO:0042180	P	cellular ketone metabolic process	6	324	749	25288	0.92	1	// GRMZM2G067624 // GRMZM2G012404 // GRMZM2G048497 // GRMZM2G125241 // GRMZM2G330302 // GRMZM2G168304
GO:0006082	P	organic acid metabolic process	6	324	744	25288	0.92	1	// GRMZM2G067624 // GRMZM2G012404 // GRMZM2G048497 // GRMZM2G125241 // GRMZM2G330302 // GRMZM2G168304
GO:0065007	P	biological regulation	50	324	4740	25288	0.95	1	// GRMZM2G157354 // GRMZM2G052890 // GRMZM2G087095 // GRMZM2G008691 // GRMZM2G178102 // GRMZM2G348452 // GRMZM2G412601 // GRMZM2G152862 // GRMZM2G405385 // GRMZM2G136081 // GRMZM2G159285 // GRMZM2G163749 // GRMZM2G168304 // GRMZM2G067624 // GRMZM2G006047 // GRMZM2G335593 // GRMZM2G317450 // GRMZM2G125001 // GRMZM2G077769 // GRMZM2G157443 // GRMZM2G146143 // AC165171.2_FG002 // GRMZM2G081529 // GR…
GO:0006355	P	regulation of transcription, DNA-dependent	12	324	1432	25288	0.96	1	// GRMZM2G032339 // GRMZM2G052890 // GRMZM2G087095 // GRMZM2G126808 // GRMZM2G152862 // GRMZM2G146143 // GRMZM2G178102 // GRMZM2G136081 // GRMZM2G081529 // GRMZM2G066373 // GRMZM2G130382 // GRMZM2G147716
GO:0051252	P	regulation of RNA metabolic process	12	324	1434	25288	0.96	1	// GRMZM2G032339 // GRMZM2G052890 // GRMZM2G087095 // GRMZM2G126808 // GRMZM2G152862 // GRMZM2G146143 // GRMZM2G178102 // GRMZM2G136081 // GRMZM2G081529 // GRMZM2G066373 // GRMZM2G130382 // GRMZM2G147716
GO:0016310	P	phosphorylation	15	324	1821	25288	0.98	1	// GRMZM2G431524 // GRMZM2G451281 // GRMZM2G412601 // GRMZM2G125001 // GRMZM2G048497 // GRMZM2G128995 // GRMZM2G339540 // GRMZM2G152555 // GRMZM2G075884 // GRMZM2G309258 // GRMZM2G046729 // GRMZM2G041463 // GRMZM2G313643 // GRMZM2G171210 // GRMZM2G475948
GO:0006796	P	phosphate metabolic process	16	324	1969	25288	0.98	1	// GRMZM2G431524 // GRMZM2G451281 // GRMZM2G412601 // GRMZM2G465333 // GRMZM2G125001 // GRMZM2G048497 // GRMZM2G128995 // GRMZM2G339540 // GRMZM2G152555 // GRMZM2G075884 // GRMZM2G309258 // GRMZM2G046729 // GRMZM2G041463 // GRMZM2G313643 // GRMZM2G171210 // GRMZM2G475948
GO:0006793	P	phosphorus metabolic process	16	324	1969	25288	0.98	1	// GRMZM2G431524 // GRMZM2G451281 // GRMZM2G412601 // GRMZM2G465333 // GRMZM2G125001 // GRMZM2G048497 // GRMZM2G128995 // GRMZM2G339540 // GRMZM2G152555 // GRMZM2G075884 // GRMZM2G309258 // GRMZM2G046729 // GRMZM2G041463 // GRMZM2G313643 // GRMZM2G171210 // GRMZM2G475948
GO:0006508	P	proteolysis	7	324	1125	25288	0.99	1	// GRMZM2G091069 // GRMZM2G163749 // GRMZM2G128333 // GRMZM2G062179 // GRMZM2G028366 // GRMZM2G437435 // GRMZM2G073908
GO:0006468	P	protein amino acid phosphorylation	11	324	1528	25288	0.99	1	// GRMZM2G431524 // GRMZM2G075884 // GRMZM2G125001 // GRMZM2G412601 // GRMZM2G339540 // GRMZM2G309258 // GRMZM2G046729 // GRMZM2G041463 // GRMZM2G313643 // GRMZM2G171210 // GRMZM2G475948
GO:0050789	P	regulation of biological process	29	324	3517	25288	1	1	// GRMZM2G157354 // GRMZM2G052890 // GRMZM2G087095 // GRMZM2G008691 // GRMZM2G178102 // GRMZM2G412601 // GRMZM2G152862 // GRMZM2G136081 // GRMZM2G159285 // GRMZM2G317450 // GRMZM2G125001 // GRMZM2G146143 // AC165171.2_FG002 // GRMZM2G081529 // GRMZM2G020254 // GRMZM2G004060 // GRMZM2G041463 // GRMZM2G066373 // GRMZM2G080168 // GRMZM2G147716 // GRMZM2G032339 // GRMZM2G052671 // GRMZM2G126808 // GR…
GO:0050794	P	regulation of cellular process	28	324	3392	25288	1	1	// GRMZM2G157354 // GRMZM2G052890 // GRMZM2G087095 // GRMZM2G008691 // GRMZM2G178102 // GRMZM2G412601 // GRMZM2G152862 // GRMZM2G136081 // GRMZM2G159285 // GRMZM2G317450 // GRMZM2G125001 // GRMZM2G146143 // AC165171.2_FG002 // GRMZM2G081529 // GRMZM2G020254 // GRMZM2G004060 // GRMZM2G041463 // GRMZM2G066373 // GRMZM2G080168 // GRMZM2G147716 // GRMZM2G032339 // GRMZM2G052671 // GRMZM2G126808 // GR…
GO:0043412	P	macromolecule modification	15	324	2069	25288	1	1	// GRMZM2G431524 // GRMZM2G080231 // GRMZM2G075884 // GRMZM2G125001 // GRMZM2G007057 // GRMZM2G412601 // GRMZM2G339540 // GRMZM2G309258 // GRMZM2G046729 // GRMZM2G044128 // GRMZM2G041463 // GRMZM2G313643 // GRMZM2G431821 // GRMZM2G171210 // GRMZM2G475948
GO:0009057	P	macromolecule catabolic process	8	324	1391	25288	1	1	// GRMZM2G091069 // GRMZM2G090441 // GRMZM2G162505 // GRMZM2G003883 // GRMZM2G314094 // GRMZM2G003385 // GRMZM2G057823 // GRMZM2G135132
GO:0043687	P	post-translational protein modification	12	324	1832	25288	1	1	// GRMZM2G431524 // GRMZM2G075884 // GRMZM2G125001 // GRMZM2G007057 // GRMZM2G412601 // GRMZM2G339540 // GRMZM2G309258 // GRMZM2G046729 // GRMZM2G041463 // GRMZM2G313643 // GRMZM2G171210 // GRMZM2G475948
GO:0006464	P	protein modification process	14	324	2013	25288	1	1	// GRMZM2G431524 // GRMZM2G080231 // GRMZM2G075884 // GRMZM2G125001 // GRMZM2G007057 // GRMZM2G412601 // GRMZM2G339540 // GRMZM2G309258 // GRMZM2G046729 // GRMZM2G041463 // GRMZM2G313643 // GRMZM2G431821 // GRMZM2G171210 // GRMZM2G475948
GO:0009056	P	catabolic process	8	324	1552	25288	1	1	// GRMZM2G091069 // GRMZM2G090441 // GRMZM2G162505 // GRMZM2G003883 // GRMZM2G314094 // GRMZM2G003385 // GRMZM2G057823 // GRMZM2G135132
GO:0003735	F	structural constituent of ribosome	73	324	772	25288	9.6e-40	3.7e-37	// GRMZM2G394827 // GRMZM2G132121 // GRMZM2G110328 // GRMZM2G080222 // GRMZM2G086906 // GRMZM2G096690 // AC206642.4_FG001 // GRMZM2G063617 // GRMZM2G102230 // GRMZM2G152573 // GRMZM2G067456 // GRMZM2G014444 // GRMZM2G149257 // GRMZM2G152552 // GRMZM2G050460 // GRMZM2G018197 // GRMZM2G047971 // GRMZM2G067624 // GRMZM2G084739 // GRMZM2G134109 // GRMZM2G140116 // GRMZM2G046011 // GRMZM2G056828 // GR…
GO:0005198	F	structural molecule activity	78	324	1229	25288	2.5e-31	4.8e-29	// GRMZM2G394827 // GRMZM2G132121 // GRMZM2G110328 // GRMZM2G080222 // GRMZM2G086906 // GRMZM2G096690 // AC206642.4_FG001 // GRMZM2G063617 // GRMZM2G102230 // GRMZM2G152573 // GRMZM2G067456 // GRMZM2G014444 // GRMZM2G149257 // GRMZM2G152552 // GRMZM2G050460 // GRMZM2G018197 // GRMZM2G047971 // GRMZM2G067624 // GRMZM2G084739 // GRMZM2G134109 // GRMZM2G140116 // GRMZM2G046011 // GRMZM2G015285 // GR…
GO:0016986	F	transcription initiation factor activity	7	324	43	25288	3e-06	0.00038	// GRMZM2G332838 // GRMZM2G479684 // GRMZM2G349651 // AC212565.3_FG001 // GRMZM2G073275 // GRMZM2G063896 // AC233865.1_FG001
GO:0016798	F	hydrolase activity, acting on glycosyl bonds	18	324	515	25288	0.00017	0.016	// GRMZM2G162505 // GRMZM2G111998 // GRMZM2G139828 // GRMZM2G090441 // GRMZM2G072729 // GRMZM2G167669 // GRMZM2G113761 // GRMZM2G180870 // GRMZM2G095725 // GRMZM2G060023 // GRMZM2G067456 // GRMZM2G009025 // GRMZM2G141911 // GRMZM2G077299 // GRMZM2G047384 // GRMZM2G089836 // GRMZM2G146192 // AC210669.3_FG001
GO:0004553	F	hydrolase activity, hydrolyzing O-glycosyl compounds	17	324	479	25288	0.00022	0.017	// GRMZM2G162505 // GRMZM2G111998 // GRMZM2G139828 // GRMZM2G090441 // GRMZM2G072729 // GRMZM2G167669 // GRMZM2G113761 // GRMZM2G180870 // GRMZM2G095725 // GRMZM2G060023 // GRMZM2G067456 // GRMZM2G009025 // GRMZM2G141911 // GRMZM2G077299 // GRMZM2G089836 // GRMZM2G146192 // AC210669.3_FG001
GO:0016758	F	transferase activity, transferring hexosyl groups	13	324	396	25288	0.0023	0.14	// GRMZM2G122277 // GRMZM2G080231 // GRMZM2G063133 // GRMZM2G113761 // GRMZM2G180870 // GRMZM2G449019 // GRMZM2G108600 // GRMZM2G383404 // GRMZM2G073376 // GRMZM2G015886 // GRMZM2G120016 // AC210669.3_FG001 // GRMZM2G165390
GO:0003777	F	microtubule motor activity	5	324	104	25288	0.013	0.68	// GRMZM2G176047 // GRMZM2G136838 // GRMZM2G436981 // GRMZM2G034828 // GRMZM2G157616
GO:0016757	F	transferase activity, transferring glycosyl groups	13	324	523	25288	0.02	0.94	// GRMZM2G122277 // GRMZM2G080231 // GRMZM2G063133 // GRMZM2G113761 // GRMZM2G180870 // GRMZM2G449019 // GRMZM2G108600 // GRMZM2G383404 // GRMZM2G073376 // GRMZM2G015886 // GRMZM2G120016 // AC210669.3_FG001 // GRMZM2G165390
GO:0003774	F	motor activity	5	324	140	25288	0.037	1	// GRMZM2G176047 // GRMZM2G136838 // GRMZM2G436981 // GRMZM2G034828 // GRMZM2G157616
GO:0005244	F	voltage-gated ion channel activity	5	324	158	25288	0.057	1	// GRMZM2G094051 // GRMZM2G146670 // AC207628.4_FG005 // GRMZM2G150616 // GRMZM2G430902
GO:0022832	F	voltage-gated channel activity	5	324	158	25288	0.057	1	// GRMZM2G094051 // GRMZM2G146670 // AC207628.4_FG005 // GRMZM2G150616 // GRMZM2G430902
GO:0008509	F	anion transmembrane transporter activity	5	324	172	25288	0.075	1	// GRMZM2G146670 // GRMZM2G115190 // AC207628.4_FG005 // GRMZM2G150616 // GRMZM2G430902
GO:0022836	F	gated channel activity	5	324	179	25288	0.085	1	// GRMZM2G094051 // GRMZM2G146670 // AC207628.4_FG005 // GRMZM2G150616 // GRMZM2G430902
GO:0050662	F	coenzyme binding	10	324	473	25288	0.088	1	// GRMZM2G141214 // GRMZM2G082792 // GRMZM2G176307 // GRMZM2G161233 // GRMZM2G026930 // GRMZM2G179685 // GRMZM2G348452 // GRMZM2G124434 // GRMZM2G164948 // GRMZM2G165390
GO:0003924	F	GTPase activity	5	324	195	25288	0.11	1	// AC234515.1_FG003 // GRMZM2G099944 // AC233866.1_FG006 // GRMZM2G149768 // GRMZM2G151193
GO:0030528	F	transcription regulator activity	24	324	1432	25288	0.11	1	// GRMZM2G157354 // GRMZM2G052890 // GRMZM2G087095 // GRMZM2G008691 // GRMZM2G178102 // GRMZM2G152862 // GRMZM2G479684 // GRMZM2G317450 // GRMZM2G349651 // AC165171.2_FG002 // GRMZM2G073275 // GRMZM2G063896 // GRMZM2G332838 // GRMZM2G094051 // AC212565.3_FG001 // GRMZM2G020254 // GRMZM2G004060 // GRMZM2G080168 // GRMZM2G147716 // GRMZM2G032339 // GRMZM2G052671 // GRMZM2G126808 // GRMZM2G130382 //…
GO:0016853	F	isomerase activity	7	324	318	25288	0.12	1	// GRMZM2G161233 // GRMZM2G003385 // GRMZM2G326111 // GRMZM2G010884 // GRMZM2G124434 // GRMZM2G044128 // GRMZM2G084727
GO:0022838	F	substrate-specific channel activity	5	324	214	25288	0.15	1	// GRMZM2G094051 // GRMZM2G146670 // AC207628.4_FG005 // GRMZM2G150616 // GRMZM2G430902
GO:0022803	F	passive transmembrane transporter activity	5	324	214	25288	0.15	1	// GRMZM2G094051 // GRMZM2G146670 // AC207628.4_FG005 // GRMZM2G150616 // GRMZM2G430902
GO:0015267	F	channel activity	5	324	214	25288	0.15	1	// GRMZM2G094051 // GRMZM2G146670 // AC207628.4_FG005 // GRMZM2G150616 // GRMZM2G430902
GO:0005216	F	ion channel activity	5	324	214	25288	0.15	1	// GRMZM2G094051 // GRMZM2G146670 // AC207628.4_FG005 // GRMZM2G150616 // GRMZM2G430902
GO:0050825	F	ice binding	21	324	1288	25288	0.16	1	// GRMZM2G067624 // GRMZM2G465133 // GRMZM2G006047 // GRMZM2G335593 // GRMZM2G134738 // GRMZM2G012404 // GRMZM2G067298 // GRMZM2G339540 // GRMZM2G048497 // GRMZM2G032655 // GRMZM2G083382 // GRMZM2G081652 // GRMZM2G032315 // GRMZM2G405385 // GRMZM2G348452 // GRMZM2G012224 // GRMZM2G081529 // GRMZM2G077769 // AC212835.3_FG004 // GRMZM2G157443 // GRMZM2G168304
GO:0050824	F	water binding	21	324	1288	25288	0.16	1	// GRMZM2G067624 // GRMZM2G465133 // GRMZM2G006047 // GRMZM2G335593 // GRMZM2G134738 // GRMZM2G012404 // GRMZM2G067298 // GRMZM2G339540 // GRMZM2G048497 // GRMZM2G032655 // GRMZM2G083382 // GRMZM2G081652 // GRMZM2G032315 // GRMZM2G405385 // GRMZM2G348452 // GRMZM2G012224 // GRMZM2G081529 // GRMZM2G077769 // AC212835.3_FG004 // GRMZM2G157443 // GRMZM2G168304
GO:0003723	F	RNA binding	10	324	560	25288	0.19	1	// GRMZM2G005256 // GRMZM2G158394 // GRMZM2G012404 // GRMZM2G427672 // GRMZM2G023748 // GRMZM2G032419 // GRMZM2G073123 // GRMZM2G044128 // GRMZM2G090738 // AC210013.4_FG019
GO:0016491	F	oxidoreductase activity	32	324	2115	25288	0.19	1	// GRMZM2G451281 // GRMZM2G319062 // GRMZM2G354558 // GRMZM2G179685 // GRMZM2G152555 // GRMZM2G102760 // GRMZM2G069298 // GRMZM2G176307 // GRMZM2G155502 // GRMZM2G141214 // GRMZM2G161233 // GRMZM2G154007 // GRMZM2G348452 // GRMZM2G122172 // GRMZM2G143669 // GRMZM2G153984 // GRMZM2G022679 // GRMZM2G162527 // GRMZM2G168355 // GRMZM2G026930 // GRMZM2G165390 // GRMZM2G328094 // GRMZM2G080650 // GRMZM…
GO:0043565	F	sequence-specific DNA binding	11	324	645	25288	0.21	1	// GRMZM2G052671 // GRMZM2G099461 // GRMZM2G126808 // GRMZM2G152862 // GRMZM2G052890 // GRMZM2G178102 // AC165171.2_FG002 // GRMZM2G020254 // GRMZM2G004060 // GRMZM2G130382 // GRMZM2G147716
GO:0048037	F	cofactor binding	10	324	634	25288	0.3	1	// GRMZM2G141214 // GRMZM2G082792 // GRMZM2G176307 // GRMZM2G161233 // GRMZM2G026930 // GRMZM2G179685 // GRMZM2G348452 // GRMZM2G124434 // GRMZM2G164948 // GRMZM2G165390
GO:0003700	F	transcription factor activity	13	324	923	25288	0.41	1	// GRMZM2G157354 // GRMZM2G032339 // GRMZM2G052671 // GRMZM2G052890 // GRMZM2G087095 // GRMZM2G126808 // GRMZM2G152862 // GRMZM2G178102 // AC165171.2_FG002 // GRMZM2G020254 // GRMZM2G004060 // GRMZM2G130382 // GRMZM2G147716
GO:0008236	F	serine-type peptidase activity	5	324	334	25288	0.43	1	// GRMZM2G437435 // GRMZM2G062179 // GRMZM2G073908 // GRMZM2G028366 // GRMZM2G163749
GO:0017171	F	serine hydrolase activity	5	324	334	25288	0.43	1	// GRMZM2G437435 // GRMZM2G062179 // GRMZM2G073908 // GRMZM2G028366 // GRMZM2G163749
GO:0005215	F	transporter activity	23	324	1726	25288	0.45	1	// GRMZM2G451281 // GRMZM2G115190 // GRMZM2G128995 // GRMZM2G442523 // GRMZM2G430902 // GRMZM2G319062 // GRMZM2G060922 // GRMZM2G176307 // AC207628.4_FG005 // GRMZM2G081589 // GRMZM2G321404 // GRMZM2G015285 // GRMZM2G089836 // GRMZM2G146670 // GRMZM2G150616 // GRMZM2G041980 // GRMZM2G094051 // GRMZM2G063328 // GRMZM2G009223 // GRMZM2G176253 // GRMZM2G134738 // GRMZM2G317270 // GRMZM2G081652
GO:0003677	F	DNA binding	45	324	3439	25288	0.46	1	// GRMZM2G157354 // GRMZM2G052890 // GRMZM2G087095 // GRMZM2G178102 // GRMZM2G479684 // GRMZM2G136081 // GRMZM2G010884 // GRMZM2G401147 // GRMZM2G173209 // GRMZM2G067624 // GRMZM2G376957 // GRMZM2G112912 // GRMZM2G349651 // GRMZM2G450937 // GRMZM2G154267 // AC165171.2_FG002 // GRMZM2G073275 // GRMZM2G081529 // GRMZM2G125239 // GRMZM2G063896 // GRMZM2G099461 // GRMZM2G125648 // GRMZM2G028955 // GR…
GO:0016817	F	hydrolase activity, acting on acid anhydrides	16	324	1287	25288	0.59	1	// AC234515.1_FG003 // GRMZM2G099944 // GRMZM2G028366 // GRMZM2G136513 // GRMZM2G465333 // GRMZM2G317270 // AC233866.1_FG006 // GRMZM2G128995 // GRMZM2G149768 // GRMZM2G136838 // GRMZM2G034828 // GRMZM2G157616 // GRMZM2G176047 // GRMZM2G346278 // GRMZM2G436981 // GRMZM2G151193
GO:0016462	F	pyrophosphatase activity	15	324	1226	25288	0.61	1	// AC234515.1_FG003 // GRMZM2G099944 // GRMZM2G028366 // GRMZM2G136513 // GRMZM2G465333 // GRMZM2G317270 // AC233866.1_FG006 // GRMZM2G149768 // GRMZM2G136838 // GRMZM2G034828 // GRMZM2G157616 // GRMZM2G176047 // GRMZM2G346278 // GRMZM2G436981 // GRMZM2G151193
GO:0016787	F	hydrolase activity	49	324	3943	25288	0.62	1	// GRMZM2G111998 // GRMZM2G090441 // GRMZM2G167669 // GRMZM2G478414 // GRMZM2G180870 // GRMZM2G095725 // GRMZM2G067456 // GRMZM2G077299 // GRMZM2G101000 // GRMZM2G151193 // GRMZM2G099944 // GRMZM2G139828 // GRMZM2G089836 // GRMZM2G113761 // GRMZM2G073079 // GRMZM2G062179 // GRMZM2G060023 // GRMZM2G009025 // GRMZM2G157616 // GRMZM2G136838 // GRMZM2G176047 // GRMZM2G346278 // AC210669.3_FG001 // AC…
GO:0016818	F	hydrolase activity, acting on acid anhydrides, in phosphorus-containing anhydrides	15	324	1250	25288	0.64	1	// AC234515.1_FG003 // GRMZM2G099944 // GRMZM2G028366 // GRMZM2G136513 // GRMZM2G465333 // GRMZM2G317270 // AC233866.1_FG006 // GRMZM2G149768 // GRMZM2G136838 // GRMZM2G034828 // GRMZM2G157616 // GRMZM2G176047 // GRMZM2G346278 // GRMZM2G436981 // GRMZM2G151193
GO:0022892	F	substrate-specific transporter activity	14	324	1166	25288	0.64	1	// GRMZM2G081589 // GRMZM2G451281 // GRMZM2G321404 // GRMZM2G115190 // GRMZM2G134738 // GRMZM2G094051 // GRMZM2G317270 // GRMZM2G146670 // GRMZM2G442523 // AC207628.4_FG005 // GRMZM2G430902 // GRMZM2G319062 // GRMZM2G176307 // GRMZM2G150616
GO:0017111	F	nucleoside-triphosphatase activity	14	324	1173	25288	0.64	1	// AC234515.1_FG003 // GRMZM2G099944 // GRMZM2G028366 // GRMZM2G136513 // GRMZM2G317270 // AC233866.1_FG006 // GRMZM2G149768 // GRMZM2G136838 // GRMZM2G034828 // GRMZM2G157616 // GRMZM2G176047 // GRMZM2G346278 // GRMZM2G436981 // GRMZM2G151193
GO:0005525	F	GTP binding	5	324	441	25288	0.67	1	// AC234515.1_FG003 // GRMZM2G099944 // AC233866.1_FG006 // GRMZM2G149768 // GRMZM2G151193
GO:0032561	F	guanyl ribonucleotide binding	5	324	441	25288	0.67	1	// AC234515.1_FG003 // GRMZM2G099944 // AC233866.1_FG006 // GRMZM2G149768 // GRMZM2G151193
GO:0019001	F	guanyl nucleotide binding	5	324	451	25288	0.69	1	// AC234515.1_FG003 // GRMZM2G099944 // AC233866.1_FG006 // GRMZM2G149768 // GRMZM2G151193
GO:0022891	F	substrate-specific transmembrane transporter activity	12	324	1061	25288	0.71	1	// GRMZM2G081589 // GRMZM2G451281 // GRMZM2G115190 // GRMZM2G134738 // GRMZM2G094051 // GRMZM2G317270 // GRMZM2G146670 // GRMZM2G442523 // AC207628.4_FG005 // GRMZM2G430902 // GRMZM2G176307 // GRMZM2G150616
GO:0016740	F	transferase activity	43	324	3613	25288	0.72	1	// GRMZM2G158147 // GRMZM2G063133 // GRMZM2G180870 // GRMZM2G412601 // GRMZM2G003883 // GRMZM2G005256 // GRMZM2G309258 // GRMZM2G122277 // GRMZM2G041463 // GRMZM2G098239 // GRMZM2G168304 // GRMZM2G431524 // GRMZM2G065203 // GRMZM2G113761 // GRMZM2G085924 // GRMZM2G108600 // GRMZM2G067624 // GRMZM2G154267 // GRMZM2G015886 // GRMZM2G173209 // GRMZM2G120016 // AC210669.3_FG001 // GRMZM2G171210 // GR…
GO:0015075	F	ion transmembrane transporter activity	10	324	918	25288	0.74	1	// GRMZM2G451281 // GRMZM2G115190 // GRMZM2G134738 // GRMZM2G094051 // GRMZM2G317270 // GRMZM2G146670 // AC207628.4_FG005 // GRMZM2G430902 // GRMZM2G176307 // GRMZM2G150616
GO:0005506	F	iron ion binding	9	324	858	25288	0.77	1	// GRMZM2G168355 // GRMZM2G022679 // GRMZM2G040095 // GRMZM2G159179 // GRMZM2G102760 // GRMZM2G152354 // GRMZM2G069298 // GRMZM2G152801 // GRMZM2G070199
GO:0022857	F	transmembrane transporter activity	13	324	1216	25288	0.78	1	// GRMZM2G081589 // GRMZM2G451281 // GRMZM2G115190 // GRMZM2G134738 // GRMZM2G094051 // GRMZM2G317270 // GRMZM2G128995 // GRMZM2G146670 // GRMZM2G442523 // AC207628.4_FG005 // GRMZM2G430902 // GRMZM2G176307 // GRMZM2G150616
GO:0003676	F	nucleic acid binding	63	324	5451	25288	0.84	1	// GRMZM2G157354 // GRMZM2G029559 // GRMZM2G005256 // GRMZM2G087095 // GRMZM2G028366 // GRMZM2G178102 // GRMZM2G479684 // GRMZM2G105250 // GRMZM2G023748 // GRMZM2G136081 // GRMZM2G010884 // GRMZM2G401147 // GRMZM2G173209 // GRMZM2G151193 // GRMZM2G067624 // GRMZM2G376957 // GRMZM2G112912 // GRMZM2G349651 // GRMZM2G450937 // GRMZM2G154267 // AC165171.2_FG002 // GRMZM2G073275 // GRMZM2G081529 // GR…
GO:0003824	F	catalytic activity	135	324	11249	25288	0.86	1	// GRMZM2G158147 // GRMZM2G180870 // GRMZM2G354558 // GRMZM2G090441 // GRMZM2G077299 // GRMZM2G010884 // GRMZM2G041463 // GRMZM2G069298 // GRMZM2G168304 // GRMZM2G151193 // GRMZM2G141214 // GRMZM2G065203 // GRMZM2G161233 // GRMZM2G113761 // GRMZM2G062179 // GRMZM2G108600 // GRMZM2G154267 // GRMZM2G009025 // GRMZM2G326111 // AC233866.1_FG006 // GRMZM2G120016 // GRMZM2G330302 // GRMZM2G080231 // GR…
GO:0008324	F	cation transmembrane transporter activity	6	324	724	25288	0.9	1	// GRMZM2G451281 // GRMZM2G115190 // GRMZM2G134738 // GRMZM2G094051 // GRMZM2G317270 // GRMZM2G176307
GO:0016301	F	kinase activity	19	324	1909	25288	0.9	1	// GRMZM2G431524 // GRMZM2G067624 // GRMZM2G412601 // GRMZM2G125001 // GRMZM2G339540 // GRMZM2G048497 // GRMZM2G092923 // GRMZM2G003883 // GRMZM2G125241 // GRMZM2G173209 // GRMZM2G314094 // GRMZM2G075884 // GRMZM2G309258 // GRMZM2G135132 // GRMZM2G046729 // GRMZM2G041463 // GRMZM2G313643 // GRMZM2G171210 // GRMZM2G475948
GO:0017076	F	purine nucleotide binding	40	324	3767	25288	0.92	1	// GRMZM2G412601 // GRMZM2G309258 // GRMZM2G010884 // GRMZM2G041463 // GRMZM2G013652 // GRMZM2G173209 // GRMZM2G151193 // GRMZM2G431524 // GRMZM2G141214 // GRMZM2G075884 // GRMZM2G125001 // GRMZM2G348452 // GRMZM2G157616 // GRMZM2G047055 // GRMZM2G176047 // GRMZM2G346278 // GRMZM2G171210 // AC234515.1_FG003 // GRMZM2G067624 // GRMZM2G035063 // GRMZM2G136513 // GRMZM2G012404 // AC233866.1_FG006 //…
GO:0000166	F	nucleotide binding	42	324	3970	25288	0.93	1	// GRMZM2G412601 // GRMZM2G313643 // GRMZM2G309258 // GRMZM2G010884 // GRMZM2G041463 // GRMZM2G013652 // GRMZM2G176307 // GRMZM2G151193 // GRMZM2G431524 // GRMZM2G141214 // GRMZM2G075884 // GRMZM2G125001 // GRMZM2G173209 // GRMZM2G348452 // GRMZM2G157616 // GRMZM2G047055 // GRMZM2G176047 // GRMZM2G346278 // GRMZM2G171210 // AC234515.1_FG003 // GRMZM2G067624 // GRMZM2G035063 // GRMZM2G136513 // GR…
GO:0016788	F	hydrolase activity, acting on ester bonds	7	324	879	25288	0.93	1	// GRMZM2G091069 // GRMZM2G158394 // GRMZM2G478414 // GRMZM2G057140 // GRMZM2G103526 // GRMZM2G374475 // GRMZM2G101000
GO:0016773	F	phosphotransferase activity, alcohol group as acceptor	17	324	1824	25288	0.93	1	// GRMZM2G431524 // GRMZM2G067624 // GRMZM2G412601 // GRMZM2G125001 // GRMZM2G048497 // GRMZM2G003883 // GRMZM2G125241 // GRMZM2G339540 // GRMZM2G314094 // GRMZM2G075884 // GRMZM2G309258 // GRMZM2G135132 // GRMZM2G046729 // GRMZM2G041463 // GRMZM2G313643 // GRMZM2G171210 // GRMZM2G475948
GO:0030554	F	adenyl nucleotide binding	35	324	3384	25288	0.93	1	// GRMZM2G412601 // GRMZM2G309258 // GRMZM2G010884 // GRMZM2G041463 // GRMZM2G013652 // GRMZM2G173209 // GRMZM2G346278 // GRMZM2G431524 // GRMZM2G141214 // GRMZM2G075884 // GRMZM2G125001 // GRMZM2G348452 // GRMZM2G157616 // GRMZM2G047055 // GRMZM2G176047 // GRMZM2G171210 // GRMZM2G067624 // GRMZM2G035063 // GRMZM2G136513 // GRMZM2G012404 // GRMZM2G339540 // GRMZM2G034828 // GRMZM2G046729 // GRMZM…
GO:0001883	F	purine nucleoside binding	35	324	3384	25288	0.93	1	// GRMZM2G412601 // GRMZM2G309258 // GRMZM2G010884 // GRMZM2G041463 // GRMZM2G013652 // GRMZM2G173209 // GRMZM2G346278 // GRMZM2G431524 // GRMZM2G141214 // GRMZM2G075884 // GRMZM2G125001 // GRMZM2G348452 // GRMZM2G157616 // GRMZM2G047055 // GRMZM2G176047 // GRMZM2G171210 // GRMZM2G067624 // GRMZM2G035063 // GRMZM2G136513 // GRMZM2G012404 // GRMZM2G339540 // GRMZM2G034828 // GRMZM2G046729 // GRMZM…
GO:0001882	F	nucleoside binding	35	324	3385	25288	0.93	1	// GRMZM2G412601 // GRMZM2G309258 // GRMZM2G010884 // GRMZM2G041463 // GRMZM2G013652 // GRMZM2G173209 // GRMZM2G346278 // GRMZM2G431524 // GRMZM2G141214 // GRMZM2G075884 // GRMZM2G125001 // GRMZM2G348452 // GRMZM2G157616 // GRMZM2G047055 // GRMZM2G176047 // GRMZM2G171210 // GRMZM2G067624 // GRMZM2G035063 // GRMZM2G136513 // GRMZM2G012404 // GRMZM2G339540 // GRMZM2G034828 // GRMZM2G046729 // GRMZM…
GO:0016772	F	transferase activity, transferring phosphorus-containing groups	22	324	2285	25288	0.94	1	// GRMZM2G158147 // GRMZM2G412601 // GRMZM2G003883 // GRMZM2G309258 // GRMZM2G041463 // GRMZM2G173209 // GRMZM2G431524 // GRMZM2G075884 // GRMZM2G125001 // GRMZM2G154267 // GRMZM2G171210 // GRMZM2G135132 // GRMZM2G067624 // GRMZM2G339540 // GRMZM2G046729 // GRMZM2G475948 // GRMZM2G048497 // GRMZM2G092923 // GRMZM2G125241 // GRMZM2G314094 // GRMZM2G313643 // GRMZM2G171229
GO:0004713	F	protein tyrosine kinase activity	11	324	1313	25288	0.95	1	// GRMZM2G431524 // GRMZM2G075884 // GRMZM2G125001 // GRMZM2G412601 // GRMZM2G339540 // GRMZM2G309258 // GRMZM2G046729 // GRMZM2G041463 // GRMZM2G313643 // GRMZM2G171210 // GRMZM2G475948
GO:0032555	F	purine ribonucleotide binding	36	324	3572	25288	0.95	1	// GRMZM2G412601 // GRMZM2G309258 // GRMZM2G010884 // GRMZM2G041463 // GRMZM2G013652 // GRMZM2G173209 // GRMZM2G151193 // GRMZM2G431524 // GRMZM2G075884 // GRMZM2G125001 // AC233866.1_FG006 // GRMZM2G047055 // GRMZM2G176047 // GRMZM2G346278 // GRMZM2G171210 // AC234515.1_FG003 // GRMZM2G067624 // GRMZM2G035063 // GRMZM2G136513 // GRMZM2G012404 // GRMZM2G157616 // GRMZM2G149768 // GRMZM2G099944 //…
GO:0032553	F	ribonucleotide binding	36	324	3572	25288	0.95	1	// GRMZM2G412601 // GRMZM2G309258 // GRMZM2G010884 // GRMZM2G041463 // GRMZM2G013652 // GRMZM2G173209 // GRMZM2G151193 // GRMZM2G431524 // GRMZM2G075884 // GRMZM2G125001 // AC233866.1_FG006 // GRMZM2G047055 // GRMZM2G176047 // GRMZM2G346278 // GRMZM2G171210 // AC234515.1_FG003 // GRMZM2G067624 // GRMZM2G035063 // GRMZM2G136513 // GRMZM2G012404 // GRMZM2G157616 // GRMZM2G149768 // GRMZM2G099944 //…
GO:0005524	F	ATP binding	31	324	3193	25288	0.96	1	// GRMZM2G412601 // GRMZM2G309258 // GRMZM2G010884 // GRMZM2G041463 // GRMZM2G013652 // GRMZM2G173209 // GRMZM2G346278 // GRMZM2G431524 // GRMZM2G075884 // GRMZM2G125001 // GRMZM2G157616 // GRMZM2G047055 // GRMZM2G176047 // GRMZM2G171210 // GRMZM2G067624 // GRMZM2G035063 // GRMZM2G136513 // GRMZM2G012404 // GRMZM2G339540 // GRMZM2G034828 // GRMZM2G046729 // GRMZM2G436981 // GRMZM2G111477 // GRMZM…
GO:0032559	F	adenyl ribonucleotide binding	31	324	3197	25288	0.96	1	// GRMZM2G412601 // GRMZM2G309258 // GRMZM2G010884 // GRMZM2G041463 // GRMZM2G013652 // GRMZM2G173209 // GRMZM2G346278 // GRMZM2G431524 // GRMZM2G075884 // GRMZM2G125001 // GRMZM2G157616 // GRMZM2G047055 // GRMZM2G176047 // GRMZM2G171210 // GRMZM2G067624 // GRMZM2G035063 // GRMZM2G136513 // GRMZM2G012404 // GRMZM2G339540 // GRMZM2G034828 // GRMZM2G046729 // GRMZM2G436981 // GRMZM2G111477 // GRMZM…
GO:0004674	F	protein serine/threonine kinase activity	11	324	1430	25288	0.98	1	// GRMZM2G431524 // GRMZM2G075884 // GRMZM2G125001 // GRMZM2G412601 // GRMZM2G339540 // GRMZM2G309258 // GRMZM2G046729 // GRMZM2G041463 // GRMZM2G313643 // GRMZM2G171210 // GRMZM2G475948
GO:0060089	F	molecular transducer activity	5	324	941	25288	0.99	1	// GRMZM2G353024 // GRMZM2G066373 // GRMZM2G136081 // GRMZM2G081529 // GRMZM2G417835
GO:0009055	F	electron carrier activity	6	324	1046	25288	0.99	1	// GRMZM2G159179 // GRMZM2G077769 // GRMZM2G040095 // GRMZM2G102760 // GRMZM2G164948 // GRMZM2G070199
GO:0008233	F	peptidase activity	6	324	1054	25288	0.99	1	// GRMZM2G028366 // GRMZM2G163749 // GRMZM2G128333 // GRMZM2G062179 // GRMZM2G437435 // GRMZM2G073908
GO:0004871	F	signal transducer activity	5	324	941	25288	0.99	1	// GRMZM2G353024 // GRMZM2G066373 // GRMZM2G136081 // GRMZM2G081529 // GRMZM2G417835
GO:0070011	F	peptidase activity, acting on L-amino acid peptides	6	324	1038	25288	0.99	1	// GRMZM2G028366 // GRMZM2G163749 // GRMZM2G128333 // GRMZM2G062179 // GRMZM2G437435 // GRMZM2G073908
GO:0004672	F	protein kinase activity	11	324	1552	25288	0.99	1	// GRMZM2G431524 // GRMZM2G075884 // GRMZM2G125001 // GRMZM2G412601 // GRMZM2G339540 // GRMZM2G309258 // GRMZM2G046729 // GRMZM2G041463 // GRMZM2G313643 // GRMZM2G171210 // GRMZM2G475948
GO:0043169	F	cation binding	34	324	4439	25288	1	1	// GRMZM2G121878 // GRMZM2G003883 // GRMZM2G040095 // GRMZM2G359589 // GRMZM2G102760 // GRMZM2G069298 // GRMZM2G311656 // GRMZM2G094165 // GRMZM2G077769 // GRMZM2G044963 // GRMZM2G139141 // GRMZM2G154007 // GRMZM2G003385 // GRMZM2G114113 // GRMZM2G070199 // GRMZM2G465333 // GRMZM2G028366 // GRMZM2G068331 // GRMZM2G168355 // GRMZM2G083382 // GRMZM2G176270 // GRMZM2G080168 // GRMZM2G166711 // GRMZM…
GO:0008270	F	zinc ion binding	13	324	2622	25288	1	1	// GRMZM2G121878 // GRMZM2G080650 // GRMZM2G311656 // GRMZM2G094165 // GRMZM2G028366 // GRMZM2G371058 // GRMZM2G359589 // GRMZM2G154007 // GRMZM2G083382 // GRMZM2G176270 // GRMZM2G068331 // GRMZM2G113002 // GRMZM2G328094
GO:0005488	F	binding	163	324	16128	25288	1	1	// GRMZM2G112912 // GRMZM2G087095 // GRMZM2G003883 // GRMZM2G052890 // GRMZM2G010884 // GRMZM2G041463 // GRMZM2G069298 // GRMZM2G168304 // GRMZM2G151193 // GRMZM2G376957 // GRMZM2G161233 // GRMZM2G125001 // GRMZM2G139141 // GRMZM2G349651 // GRMZM2G154267 // GRMZM2G073275 // GRMZM2G028955 // GRMZM2G081529 // AC233866.1_FG006 // GRMZM2G114113 // GRMZM2G465133 // GRMZM2G465333 // GRMZM2G063328 // GR…
GO:0043167	F	ion binding	34	324	4439	25288	1	1	// GRMZM2G121878 // GRMZM2G003883 // GRMZM2G040095 // GRMZM2G359589 // GRMZM2G102760 // GRMZM2G069298 // GRMZM2G311656 // GRMZM2G094165 // GRMZM2G077769 // GRMZM2G044963 // GRMZM2G139141 // GRMZM2G154007 // GRMZM2G003385 // GRMZM2G114113 // GRMZM2G070199 // GRMZM2G465333 // GRMZM2G028366 // GRMZM2G068331 // GRMZM2G168355 // GRMZM2G083382 // GRMZM2G176270 // GRMZM2G080168 // GRMZM2G166711 // GRMZM…
GO:0046872	F	metal ion binding	34	324	4433	25288	1	1	// GRMZM2G121878 // GRMZM2G003883 // GRMZM2G040095 // GRMZM2G359589 // GRMZM2G102760 // GRMZM2G069298 // GRMZM2G311656 // GRMZM2G094165 // GRMZM2G077769 // GRMZM2G044963 // GRMZM2G139141 // GRMZM2G154007 // GRMZM2G003385 // GRMZM2G114113 // GRMZM2G070199 // GRMZM2G465333 // GRMZM2G028366 // GRMZM2G068331 // GRMZM2G168355 // GRMZM2G083382 // GRMZM2G176270 // GRMZM2G080168 // GRMZM2G166711 // GRMZM…
GO:0005515	F	protein binding	25	324	3250	25288	1	1	// GRMZM2G157354 // GRMZM2G114127 // GRMZM2G107756 // GRMZM2G346278 // GRMZM2G353024 // GRMZM2G085924 // GRMZM2G450937 // GRMZM2G036048 // AC217050.4_FG006 // GRMZM2G436730 // GRMZM2G114113 // GRMZM2G136513 // GRMZM2G162527 // GRMZM2G339540 // GRMZM2G068331 // GRMZM2G045808 // GRMZM2G083382 // GRMZM2G046729 // GRMZM2G111477 // GRMZM2G131525 // GRMZM2G163749 // GRMZM2G067298 // GRMZM2G047055 // GR…
GO:0046914	F	transition metal ion binding	26	324	3729	25288	1	1	// GRMZM2G121878 // GRMZM2G040095 // GRMZM2G359589 // GRMZM2G102760 // GRMZM2G069298 // GRMZM2G311656 // GRMZM2G094165 // GRMZM2G077769 // GRMZM2G154007 // GRMZM2G003385 // GRMZM2G070199 // GRMZM2G028366 // GRMZM2G068331 // GRMZM2G168355 // GRMZM2G083382 // GRMZM2G176270 // GRMZM2G328094 // GRMZM2G080650 // GRMZM2G159179 // GRMZM2G022679 // GRMZM2G064106 // GRMZM2G371058 // GRMZM2G076985 // GRMZM…
GO:0043232	C	intracellular non-membrane-bounded organelle	100	324	1608	25288	3.6e-40	3.1e-38	// GRMZM2G050460 // GRMZM2G080222 // GRMZM2G152573 // GRMZM2G149257 // GRMZM2G010884 // GRMZM2G376957 // GRMZM2G009412 // GRMZM2G088880 // GRMZM2G063617 // GRMZM2G100467 // GRMZM2G096690 // GRMZM2G074085 // GRMZM2G157616 // GRMZM2G451254 // GRMZM2G353103 // GRMZM2G436981 // GRMZM2G134109 // GRMZM2G121221 // GRMZM2G149975 // GRMZM2G179005 // GRMZM2G377797 // GRMZM2G136838 // GRMZM2G157354 // GRMZM…
GO:0043228	C	non-membrane-bounded organelle	100	324	1608	25288	3.6e-40	3.1e-38	// GRMZM2G050460 // GRMZM2G080222 // GRMZM2G152573 // GRMZM2G149257 // GRMZM2G010884 // GRMZM2G376957 // GRMZM2G009412 // GRMZM2G088880 // GRMZM2G063617 // GRMZM2G100467 // GRMZM2G096690 // GRMZM2G074085 // GRMZM2G157616 // GRMZM2G451254 // GRMZM2G353103 // GRMZM2G436981 // GRMZM2G134109 // GRMZM2G121221 // GRMZM2G149975 // GRMZM2G179005 // GRMZM2G377797 // GRMZM2G136838 // GRMZM2G157354 // GRMZM…
GO:0005840	C	ribosome	73	324	779	25288	1.7e-39	9.6e-38	// GRMZM2G394827 // GRMZM2G132121 // GRMZM2G110328 // GRMZM2G080222 // GRMZM2G086906 // GRMZM2G096690 // AC206642.4_FG001 // GRMZM2G063617 // GRMZM2G102230 // GRMZM2G152573 // GRMZM2G067456 // GRMZM2G014444 // GRMZM2G149257 // GRMZM2G152552 // GRMZM2G050460 // GRMZM2G018197 // GRMZM2G047971 // GRMZM2G067624 // GRMZM2G084739 // GRMZM2G134109 // GRMZM2G140116 // GRMZM2G046011 // GRMZM2G056828 // GR…
GO:0030529	C	ribonucleoprotein complex	75	324	847	25288	4.6e-39	2e-37	// GRMZM2G394827 // GRMZM2G132121 // GRMZM2G110328 // GRMZM2G080222 // GRMZM2G086906 // GRMZM2G096690 // AC206642.4_FG001 // GRMZM2G063617 // GRMZM2G102230 // GRMZM2G152573 // GRMZM2G067456 // GRMZM2G014444 // GRMZM2G149257 // GRMZM2G152552 // GRMZM2G050460 // GRMZM2G018197 // GRMZM2G047971 // GRMZM2G067624 // GRMZM2G084739 // GRMZM2G134109 // GRMZM2G140116 // GRMZM2G046011 // GRMZM2G056828 // GR…
GO:0032991	C	macromolecular complex	108	324	2352	25288	2.5e-32	8.4e-31	// GRMZM2G050460 // GRMZM2G080222 // GRMZM2G168674 // GRMZM2G152573 // GRMZM2G149257 // GRMZM2G376957 // GRMZM2G009412 // GRMZM2G088880 // GRMZM2G063617 // GRMZM2G100467 // GRMZM2G096690 // GRMZM2G074085 // GRMZM2G157616 // GRMZM2G451254 // GRMZM2G353103 // GRMZM2G436981 // GRMZM2G134109 // GRMZM2G121221 // GRMZM2G149975 // GRMZM2G179005 // GRMZM2G377797 // GRMZM2G136838 // GRMZM2G175562 // GRMZM…
GO:0044444	C	cytoplasmic part	84	324	1518	25288	7.5e-30	2.1e-28	// GRMZM2G394827 // GRMZM2G132121 // GRMZM2G110328 // GRMZM2G080222 // GRMZM2G086906 // GRMZM2G096690 // GRMZM2G145280 // AC206642.4_FG001 // GRMZM2G063617 // GRMZM2G102230 // GRMZM2G152573 // GRMZM2G067456 // GRMZM2G014444 // GRMZM2G149257 // GRMZM2G152552 // GRMZM2G050460 // AC207628.4_FG005 // GRMZM2G074085 // GRMZM2G067624 // GRMZM2G084739 // GRMZM2G321404 // GRMZM2G140116 // GRMZM2G046011 //…
GO:0005737	C	cytoplasm	96	324	2005	25288	1e-29	2.5e-28	// GRMZM2G050460 // GRMZM2G080222 // GRMZM2G152573 // GRMZM2G149257 // GRMZM2G151193 // GRMZM2G321404 // GRMZM2G009412 // GRMZM2G088880 // GRMZM2G063617 // GRMZM2G100467 // GRMZM2G114113 // GRMZM2G150616 // GRMZM2G096690 // GRMZM2G074085 // GRMZM2G465333 // GRMZM2G353103 // GRMZM2G134109 // GRMZM2G121221 // GRMZM2G149975 // GRMZM2G048497 // GRMZM2G377797 // GRMZM2G385287 // GRMZM2G411764 // GRMZM…
GO:0043229	C	intracellular organelle	133	324	4082	25288	3.4e-26	6.4e-25	// GRMZM2G052890 // GRMZM2G087095 // GRMZM2G080222 // GRMZM2G152573 // GRMZM2G149257 // GRMZM2G010884 // GRMZM2G050460 // GRMZM2G436981 // GRMZM2G366077 // GRMZM2G376957 // GRMZM2G321404 // GRMZM2G009412 // GRMZM2G154267 // GRMZM2G088880 // GRMZM2G081529 // GRMZM2G100467 // GRMZM2G114113 // GRMZM2G150616 // GRMZM2G096690 // GRMZM2G074085 // GRMZM2G157616 // GRMZM2G451254 // GRMZM2G353103 // GRMZM…
GO:0043226	C	organelle	133	324	4082	25288	3.4e-26	6.4e-25	// GRMZM2G052890 // GRMZM2G087095 // GRMZM2G080222 // GRMZM2G152573 // GRMZM2G149257 // GRMZM2G010884 // GRMZM2G050460 // GRMZM2G436981 // GRMZM2G366077 // GRMZM2G376957 // GRMZM2G321404 // GRMZM2G009412 // GRMZM2G154267 // GRMZM2G088880 // GRMZM2G081529 // GRMZM2G100467 // GRMZM2G114113 // GRMZM2G150616 // GRMZM2G096690 // GRMZM2G074085 // GRMZM2G157616 // GRMZM2G451254 // GRMZM2G353103 // GRMZM…
GO:0044424	C	intracellular part	149	324	5133	25288	6.5e-25	1.1e-23	// GRMZM2G052890 // GRMZM2G087095 // GRMZM2G080222 // GRMZM2G168674 // GRMZM2G152573 // GRMZM2G149257 // GRMZM2G010884 // GRMZM2G050460 // GRMZM2G436981 // GRMZM2G151193 // GRMZM2G366077 // GRMZM2G376957 // GRMZM2G321404 // GRMZM2G009412 // GRMZM2G154267 // GRMZM2G088880 // GRMZM2G081529 // GRMZM2G100467 // GRMZM2G114113 // GRMZM2G150616 // GRMZM2G096690 // GRMZM2G074085 // GRMZM2G465333 // GRMZM…
GO:0005622	C	intracellular	155	324	6032	25288	1.1e-20	1.7e-19	// GRMZM2G052890 // GRMZM2G087095 // GRMZM2G080222 // GRMZM2G168674 // GRMZM2G152573 // GRMZM2G149257 // GRMZM2G010884 // GRMZM2G050460 // GRMZM2G436981 // GRMZM2G151193 // GRMZM2G366077 // GRMZM2G376957 // GRMZM2G321404 // GRMZM2G009412 // GRMZM2G154267 // GRMZM2G088880 // GRMZM2G081529 // GRMZM2G100467 // GRMZM2G114113 // GRMZM2G150616 // GRMZM2G096690 // GRMZM2G074085 // GRMZM2G465333 // GRMZM…
GO:0044464	C	cell part	186	324	9123	25288	7.4e-15	9.8e-14	// GRMZM2G052890 // GRMZM2G115190 // GRMZM2G080222 // GRMZM2G180870 // GRMZM2G168674 // GRMZM2G152573 // GRMZM2G442523 // GRMZM2G149257 // GRMZM2G010884 // GRMZM2G087095 // GRMZM2G168304 // GRMZM2G151193 // GRMZM2G366077 // GRMZM2G376957 // GRMZM2G321404 // GRMZM2G113761 // GRMZM2G009412 // GRMZM2G154267 // GRMZM2G088880 // GRMZM2G131525 // GRMZM2G081529 // GRMZM2G100467 // GRMZM2G114113 // GRMZM…
GO:0005623	C	cell	186	324	9123	25288	7.4e-15	9.8e-14	// GRMZM2G052890 // GRMZM2G115190 // GRMZM2G080222 // GRMZM2G180870 // GRMZM2G168674 // GRMZM2G152573 // GRMZM2G442523 // GRMZM2G149257 // GRMZM2G010884 // GRMZM2G087095 // GRMZM2G168304 // GRMZM2G151193 // GRMZM2G366077 // GRMZM2G376957 // GRMZM2G321404 // GRMZM2G113761 // GRMZM2G009412 // GRMZM2G154267 // GRMZM2G088880 // GRMZM2G131525 // GRMZM2G081529 // GRMZM2G100467 // GRMZM2G114113 // GRMZM…
GO:0000786	C	nucleosome	20	324	205	25288	1.1e-11	1.4e-10	// GRMZM2G157354 // GRMZM2G376957 // GRMZM2G028955 // GRMZM2G332838 // AC212565.3_FG001 // GRMZM2G121221 // GRMZM2G112912 // GRMZM2G451254 // GRMZM2G349651 // GRMZM2G046055 // GRMZM2G179005 // GRMZM2G450937 // GRMZM2G073275 // GRMZM2G479684 // GRMZM2G125239 // GRMZM2G401147 // GRMZM2G306258 // GRMZM2G063896 // GRMZM2G057852 // AC233865.1_FG001
GO:0032993	C	protein-DNA complex	20	324	207	25288	1.3e-11	1.5e-10	// GRMZM2G157354 // GRMZM2G376957 // GRMZM2G028955 // GRMZM2G332838 // AC212565.3_FG001 // GRMZM2G121221 // GRMZM2G112912 // GRMZM2G451254 // GRMZM2G349651 // GRMZM2G046055 // GRMZM2G179005 // GRMZM2G450937 // GRMZM2G073275 // GRMZM2G479684 // GRMZM2G125239 // GRMZM2G401147 // GRMZM2G306258 // GRMZM2G063896 // GRMZM2G057852 // AC233865.1_FG001
GO:0044422	C	organelle part	43	324	1167	25288	1e-09	1e-08	// GRMZM2G157354 // GRMZM2G080222 // GRMZM2G479684 // GRMZM2G067303 // GRMZM2G401147 // AC207628.4_FG005 // GRMZM2G099944 // GRMZM2G376957 // GRMZM2G321404 // GRMZM2G112912 // GRMZM2G349651 // GRMZM2G450937 // GRMZM2G073275 // GRMZM2G163561 // GRMZM2G125239 // GRMZM2G176047 // GRMZM2G063896 // GRMZM2G150616 // GRMZM2G175562 // AC234515.1_FG003 // GRMZM2G028955 // GRMZM2G058432 // GRMZM2G332838 //…
GO:0044446	C	intracellular organelle part	43	324	1167	25288	1e-09	1e-08	// GRMZM2G157354 // GRMZM2G080222 // GRMZM2G479684 // GRMZM2G067303 // GRMZM2G401147 // AC207628.4_FG005 // GRMZM2G099944 // GRMZM2G376957 // GRMZM2G321404 // GRMZM2G112912 // GRMZM2G349651 // GRMZM2G450937 // GRMZM2G073275 // GRMZM2G163561 // GRMZM2G125239 // GRMZM2G176047 // GRMZM2G063896 // GRMZM2G150616 // GRMZM2G175562 // AC234515.1_FG003 // GRMZM2G028955 // GRMZM2G058432 // GRMZM2G332838 //…
GO:0000785	C	chromatin	20	324	320	25288	1.6e-08	1.5e-07	// GRMZM2G157354 // GRMZM2G376957 // GRMZM2G028955 // GRMZM2G332838 // AC212565.3_FG001 // GRMZM2G121221 // GRMZM2G112912 // GRMZM2G451254 // GRMZM2G349651 // GRMZM2G046055 // GRMZM2G179005 // GRMZM2G450937 // GRMZM2G073275 // GRMZM2G479684 // GRMZM2G125239 // GRMZM2G401147 // GRMZM2G306258 // GRMZM2G063896 // GRMZM2G057852 // AC233865.1_FG001
GO:0044427	C	chromosomal part	20	324	334	25288	3.1e-08	2.8e-07	// GRMZM2G157354 // GRMZM2G376957 // GRMZM2G028955 // GRMZM2G332838 // AC212565.3_FG001 // GRMZM2G121221 // GRMZM2G112912 // GRMZM2G451254 // GRMZM2G349651 // GRMZM2G046055 // GRMZM2G179005 // GRMZM2G450937 // GRMZM2G073275 // GRMZM2G479684 // GRMZM2G125239 // GRMZM2G401147 // GRMZM2G306258 // GRMZM2G063896 // GRMZM2G057852 // AC233865.1_FG001
GO:0005694	C	chromosome	21	324	410	25288	1.7e-07	1.5e-06	// GRMZM2G157354 // GRMZM2G376957 // GRMZM2G028955 // GRMZM2G332838 // AC212565.3_FG001 // GRMZM2G121221 // GRMZM2G112912 // GRMZM2G451254 // GRMZM2G349651 // GRMZM2G046055 // GRMZM2G179005 // GRMZM2G450937 // GRMZM2G073275 // GRMZM2G479684 // GRMZM2G010884 // GRMZM2G125239 // GRMZM2G401147 // GRMZM2G306258 // GRMZM2G063896 // GRMZM2G057852 // AC233865.1_FG001
GO:0033279	C	ribosomal subunit	8	324	98	25288	6.2e-05	0.0005	// GRMZM2G080222 // GRMZM2G140609 // GRMZM2G094051 // GRMZM2G067303 // GRMZM2G072315 // GRMZM2G163561 // GRMZM2G119169 // AC210013.4_FG019
GO:0015935	C	small ribosomal subunit	5	324	58	25288	0.0012	0.0094	// GRMZM2G067303 // GRMZM2G140609 // AC210013.4_FG019 // GRMZM2G080222 // GRMZM2G163561
GO:0043231	C	intracellular membrane-bounded organelle	52	324	2765	25288	0.0034	0.026	// GRMZM2G157354 // GRMZM2G363437 // GRMZM2G087095 // GRMZM2G008691 // GRMZM2G178102 // GRMZM2G479684 // GRMZM2G052890 // GRMZM2G136081 // GRMZM2G159285 // GRMZM2G401147 // AC207628.4_FG005 // GRMZM2G067624 // GRMZM2G376957 // GRMZM2G321404 // GRMZM2G317450 // GRMZM2G112912 // GRMZM2G152862 // GRMZM2G349651 // GRMZM2G146143 // GRMZM2G154267 // AC165171.2_FG002 // GRMZM2G073275 // GRMZM2G081529 //…
GO:0043227	C	membrane-bounded organelle	52	324	2791	25288	0.0041	0.03	// GRMZM2G157354 // GRMZM2G363437 // GRMZM2G087095 // GRMZM2G008691 // GRMZM2G178102 // GRMZM2G479684 // GRMZM2G052890 // GRMZM2G136081 // GRMZM2G159285 // GRMZM2G401147 // AC207628.4_FG005 // GRMZM2G067624 // GRMZM2G376957 // GRMZM2G321404 // GRMZM2G317450 // GRMZM2G112912 // GRMZM2G152862 // GRMZM2G349651 // GRMZM2G146143 // GRMZM2G154267 // AC165171.2_FG002 // GRMZM2G073275 // GRMZM2G081529 //…
GO:0005740	C	mitochondrial envelope	7	324	153	25288	0.0044	0.03	// GRMZM2G321404 // GRMZM2G058432 // GRMZM2G075003 // GRMZM2G150616 // GRMZM2G146670 // AC207628.4_FG005 // GRMZM2G134738
GO:0005634	C	nucleus	44	324	2294	25288	0.0051	0.034	// GRMZM2G157354 // GRMZM2G363437 // GRMZM2G087095 // GRMZM2G008691 // GRMZM2G178102 // GRMZM2G479684 // GRMZM2G052890 // GRMZM2G136081 // GRMZM2G159285 // GRMZM2G401147 // GRMZM2G067624 // GRMZM2G376957 // GRMZM2G317450 // GRMZM2G112912 // GRMZM2G152862 // GRMZM2G349651 // GRMZM2G146143 // GRMZM2G154267 // AC165171.2_FG002 // GRMZM2G073275 // GRMZM2G081529 // GRMZM2G063896 // GRMZM2G125648 // GR…
GO:0044429	C	mitochondrial part	7	324	174	25288	0.0084	0.053	// GRMZM2G321404 // GRMZM2G058432 // GRMZM2G075003 // GRMZM2G150616 // GRMZM2G146670 // AC207628.4_FG005 // GRMZM2G134738
GO:0031967	C	organelle envelope	7	324	186	25288	0.012	0.071	// GRMZM2G321404 // GRMZM2G058432 // GRMZM2G075003 // GRMZM2G150616 // GRMZM2G146670 // AC207628.4_FG005 // GRMZM2G134738
GO:0005739	C	mitochondrion	7	324	187	25288	0.012	0.071	// GRMZM2G321404 // GRMZM2G058432 // GRMZM2G075003 // GRMZM2G150616 // GRMZM2G146670 // AC207628.4_FG005 // GRMZM2G134738
GO:0005875	C	microtubule associated complex	5	324	104	25288	0.013	0.072	// GRMZM2G176047 // GRMZM2G136838 // GRMZM2G436981 // GRMZM2G034828 // GRMZM2G157616
GO:0015630	C	microtubule cytoskeleton	7	324	198	25288	0.016	0.088	// AC234515.1_FG003 // GRMZM2G099944 // GRMZM2G136838 // GRMZM2G034828 // GRMZM2G157616 // GRMZM2G176047 // GRMZM2G436981
GO:0044430	C	cytoskeletal part	7	324	220	25288	0.026	0.14	// AC234515.1_FG003 // GRMZM2G099944 // GRMZM2G136838 // GRMZM2G034828 // GRMZM2G157616 // GRMZM2G176047 // GRMZM2G436981
GO:0031975	C	envelope	7	324	228	25288	0.031	0.16	// GRMZM2G321404 // GRMZM2G058432 // GRMZM2G075003 // GRMZM2G150616 // GRMZM2G146670 // AC207628.4_FG005 // GRMZM2G134738
GO:0005856	C	cytoskeleton	8	324	437	25288	0.2	1	// AC234515.1_FG003 // GRMZM2G099944 // GRMZM2G136838 // GRMZM2G034828 // GRMZM2G157616 // GRMZM2G176047 // GRMZM2G436981 // GRMZM2G036282
GO:0005576	C	extracellular region	8	324	458	25288	0.24	1	// GRMZM2G064106 // GRMZM2G113761 // GRMZM2G180870 // GRMZM2G126196 // GRMZM2G139141 // GRMZM2G405385 // GRMZM2G067298 // AC210669.3_FG001
GO:0043234	C	protein complex	17	324	1324	25288	0.53	1	// AC234515.1_FG003 // GRMZM2G099944 // GRMZM2G436981 // GRMZM2G058432 // GRMZM2G094051 // GRMZM2G128995 // GRMZM2G175562 // GRMZM2G314094 // GRMZM2G075003 // GRMZM2G136838 // GRMZM2G108712 // GRMZM2G034828 // GRMZM2G157616 // GRMZM2G451224 // GRMZM2G176047 // GRMZM2G029559 // GRMZM2G135132
GO:0016020	C	membrane	38	324	3707	25288	0.94	1	// GRMZM2G115190 // GRMZM2G063133 // GRMZM2G047384 // GRMZM2G128995 // GRMZM2G442523 // GRMZM2G122277 // GRMZM2G033885 // GRMZM2G010884 // GRMZM2G430902 // GRMZM2G451224 // GRMZM2G060922 // GRMZM2G168304 // AC207628.4_FG005 // GRMZM2G081589 // GRMZM2G321404 // GRMZM2G041980 // GRMZM2G424205 // GRMZM2G108600 // GRMZM2G015886 // GRMZM2G081529 // GRMZM2G089836 // GRMZM2G146670 // GRMZM2G150616 // GR…
GO:0016021	C	integral to membrane	14	324	1574	25288	0.94	1	// GRMZM2G081589 // GRMZM2G041980 // GRMZM2G115190 // GRMZM2G146278 // GRMZM2G094051 // GRMZM2G417835 // GRMZM2G055698 // GRMZM2G442523 // GRMZM2G431156 // GRMZM2G136081 // GRMZM2G081529 // GRMZM2G009223 // GRMZM2G003064 // GRMZM2G131525
GO:0031224	C	intrinsic to membrane	14	324	1591	25288	0.95	1	// GRMZM2G081589 // GRMZM2G041980 // GRMZM2G115190 // GRMZM2G146278 // GRMZM2G094051 // GRMZM2G417835 // GRMZM2G055698 // GRMZM2G442523 // GRMZM2G431156 // GRMZM2G136081 // GRMZM2G081529 // GRMZM2G009223 // GRMZM2G003064 // GRMZM2G131525
GO:0044425	C	membrane part	17	324	1975	25288	0.97	1	// GRMZM2G081589 // GRMZM2G041980 // GRMZM2G115190 // GRMZM2G146278 // GRMZM2G094051 // GRMZM2G128995 // GRMZM2G417835 // GRMZM2G055698 // GRMZM2G442523 // GRMZM2G431156 // GRMZM2G136081 // GRMZM2G081529 // GRMZM2G009223 // GRMZM2G451224 // GRMZM2G003064 // GRMZM2G175562 // GRMZM2G131525
Table S14. GO annotations of differentially expressed genes from TL-2
GO_acc	term_type	Term	queryitem	querytotal	bgitem	bgtotal	pvalue	FDR	entries
GO:0032787	P	monocarboxylic acid metabolic process	11	319	188	25288	4.3e-05	0.026	// GRMZM2G009348 // GRMZM2G099097 // GRMZM2G464176 // GRMZM2G062420 // GRMZM2G099666 // GRMZM2G050108 // GRMZM2G009510 // GRMZM2G003526 // GRMZM2G382534 // GRMZM2G478568 // GRMZM2G075255
GO:0006631	P	fatty acid metabolic process	8	319	140	25288	0.00055	0.14	// GRMZM2G099097 // GRMZM2G464176 // GRMZM2G099666 // GRMZM2G009510 // GRMZM2G003526 // GRMZM2G382534 // GRMZM2G009348 // GRMZM2G075255
GO:0006725	P	cellular aromatic compound metabolic process	11	319	264	25288	0.00072	0.14	// GRMZM2G029048 // GRMZM2G106950 // GRMZM2G062420 // GRMZM2G147191 // GRMZM2G081582 // GRMZM2G154093 // GRMZM2G117707 // GRMZM2G175076 // GRMZM2G024476 // GRMZM2G155329 // GRMZM2G069523
GO:0006633	P	fatty acid biosynthetic process	7	319	119	25288	0.001	0.15	// GRMZM2G099097 // GRMZM2G464176 // GRMZM2G009510 // GRMZM2G003526 // GRMZM2G382534 // GRMZM2G009348 // GRMZM2G075255
GO:0042221	P	response to chemical stimulus	14	319	432	25288	0.0015	0.18	// GRMZM2G438178 // GRMZM2G321839 // GRMZM2G103342 // GRMZM2G475882 // GRMZM2G405459 // GRMZM2G090568 // GRMZM2G061088 // GRMZM2G471357 // GRMZM2G455124 // GRMZM2G154845 // GRMZM2G176721 // GRMZM2G062390 // GRMZM2G166459 // GRMZM2G136794
GO:0006629	P	lipid metabolic process	18	319	674	25288	0.0028	0.28	// GRMZM2G047139 // GRMZM2G099097 // GRMZM2G464176 // GRMZM2G062577 // GRMZM2G152739 // GRMZM2G099666 // GRMZM2G401664 // GRMZM2G150256 // GRMZM2G050076 // GRMZM2G009510 // GRMZM2G003526 // GRMZM2G382534 // GRMZM2G064594 // GRMZM2G029756 // GRMZM2G022402 // GRMZM2G009348 // GRMZM2G029547 // GRMZM2G075255
GO:0009072	P	aromatic amino acid family metabolic process	5	319	76	25288	0.0034	0.29	// GRMZM2G106950 // GRMZM2G117707 // GRMZM2G081582 // GRMZM2G154093 // GRMZM2G029048
GO:0006575	P	cellular amino acid derivative metabolic process	5	319	93	25288	0.0077	0.56	// GRMZM2G106950 // GRMZM2G050108 // GRMZM2G155329 // GRMZM2G175076 // GRMZM2G478568
GO:0034641	P	cellular nitrogen compound metabolic process	11	319	373	25288	0.0092	0.6	// GRMZM2G029048 // GRMZM2G050108 // GRMZM2G106950 // GRMZM2G062420 // GRMZM2G081582 // GRMZM2G154093 // GRMZM2G117707 // GRMZM2G095955 // GRMZM2G074946 // GRMZM2G170734 // GRMZM2G478568
GO:0042493	P	response to drug	5	319	107	25288	0.013	0.6	// GRMZM2G455124 // GRMZM2G166459 // GRMZM2G154845 // GRMZM2G176721 // GRMZM2G136794
GO:0015893	P	drug transport	5	319	107	25288	0.013	0.6	// GRMZM2G455124 // GRMZM2G166459 // GRMZM2G154845 // GRMZM2G176721 // GRMZM2G136794
GO:0008610	P	lipid biosynthetic process	9	319	294	25288	0.014	0.6	// GRMZM2G099097 // GRMZM2G464176 // GRMZM2G050076 // GRMZM2G009510 // GRMZM2G003526 // GRMZM2G382534 // GRMZM2G009348 // GRMZM2G029547 // GRMZM2G075255
GO:0043436	P	oxoacid metabolic process	17	319	742	25288	0.015	0.6	// GRMZM2G050108 // GRMZM2G099097 // GRMZM2G029048 // GRMZM2G464176 // GRMZM2G106950 // GRMZM2G062420 // GRMZM2G003526 // GRMZM2G099666 // GRMZM2G154093 // GRMZM2G117707 // GRMZM2G095955 // GRMZM2G081582 // GRMZM2G382534 // GRMZM2G009348 // GRMZM2G075255 // GRMZM2G009510 // GRMZM2G478568
GO:0006082	P	organic acid metabolic process	17	319	744	25288	0.015	0.6	// GRMZM2G050108 // GRMZM2G099097 // GRMZM2G029048 // GRMZM2G464176 // GRMZM2G106950 // GRMZM2G062420 // GRMZM2G003526 // GRMZM2G099666 // GRMZM2G154093 // GRMZM2G117707 // GRMZM2G095955 // GRMZM2G081582 // GRMZM2G382534 // GRMZM2G009348 // GRMZM2G075255 // GRMZM2G009510 // GRMZM2G478568
GO:0019752	P	carboxylic acid metabolic process	17	319	742	25288	0.015	0.6	// GRMZM2G050108 // GRMZM2G099097 // GRMZM2G029048 // GRMZM2G464176 // GRMZM2G106950 // GRMZM2G062420 // GRMZM2G003526 // GRMZM2G099666 // GRMZM2G154093 // GRMZM2G117707 // GRMZM2G095955 // GRMZM2G081582 // GRMZM2G382534 // GRMZM2G009348 // GRMZM2G075255 // GRMZM2G009510 // GRMZM2G478568
GO:0042180	P	cellular ketone metabolic process	17	319	749	25288	0.016	0.6	// GRMZM2G050108 // GRMZM2G099097 // GRMZM2G029048 // GRMZM2G464176 // GRMZM2G106950 // GRMZM2G062420 // GRMZM2G003526 // GRMZM2G099666 // GRMZM2G154093 // GRMZM2G117707 // GRMZM2G095955 // GRMZM2G081582 // GRMZM2G382534 // GRMZM2G009348 // GRMZM2G075255 // GRMZM2G009510 // GRMZM2G478568
GO:0050896	P	response to stimulus	38	319	2128	25288	0.02	0.7	// GRMZM2G042789 // GRMZM2G039365 // GRMZM2G455124 // GRMZM2G169280 // GRMZM2G154845 // GRMZM2G062390 // GRMZM2G161097 // GRMZM2G000326 // GRMZM2G471357 // GRMZM2G023346 // GRMZM2G181376 // GRMZM2G310947 // GRMZM2G061088 // GRMZM2G382534 // GRMZM2G176721 // GRMZM2G028665 // GRMZM2G004516 // GRMZM2G103342 // GRMZM2G098637 // GRMZM2G090568 // AC234169.1_FG004 // GRMZM2G383699 // GRMZM2G104516 // GR…
GO:0044262	P	cellular carbohydrate metabolic process	12	319	493	25288	0.025	0.77	// GRMZM2G049372 // GRMZM2G008507 // GRMZM2G111975 // GRMZM2G074946 // GRMZM2G366659 // GRMZM2G388684 // GRMZM2G180889 // GRMZM2G178756 // GRMZM2G051806 // GRMZM2G171373 // GRMZM2G091490 // GRMZM2G011240
GO:0012501	P	programmed cell death	5	319	129	25288	0.026	0.77	// GRMZM2G091088 // GRMZM2G044724 // GRMZM2G308064 // GRMZM2G016802 // GRMZM2G461269
GO:0006915	P	apoptosis	5	319	129	25288	0.026	0.77	// GRMZM2G091088 // GRMZM2G044724 // GRMZM2G308064 // GRMZM2G016802 // GRMZM2G461269
GO:0006979	P	response to oxidative stress	7	319	227	25288	0.028	0.77	// GRMZM2G321839 // GRMZM2G103342 // GRMZM2G405459 // GRMZM2G090568 // GRMZM2G061088 // GRMZM2G471357 // GRMZM2G062390
GO:0051704	P	multi-organism process	5	319	132	25288	0.029	0.77	// GRMZM2G418689 // GRMZM2G125263 // GRMZM2G117971 // GRMZM2G177259 // GRMZM2G478568
GO:0016053	P	organic acid biosynthetic process	8	319	304	25288	0.043	0.99	// GRMZM2G099097 // GRMZM2G464176 // GRMZM2G117707 // GRMZM2G009510 // GRMZM2G003526 // GRMZM2G382534 // GRMZM2G009348 // GRMZM2G075255
GO:0046394	P	carboxylic acid biosynthetic process	8	319	304	25288	0.043	0.99	// GRMZM2G099097 // GRMZM2G464176 // GRMZM2G117707 // GRMZM2G009510 // GRMZM2G003526 // GRMZM2G382534 // GRMZM2G009348 // GRMZM2G075255
GO:0016265	P	death	5	319	149	25288	0.044	0.99	// GRMZM2G091088 // GRMZM2G044724 // GRMZM2G308064 // GRMZM2G016802 // GRMZM2G461269
GO:0008219	P	cell death	5	319	149	25288	0.044	0.99	// GRMZM2G091088 // GRMZM2G044724 // GRMZM2G308064 // GRMZM2G016802 // GRMZM2G461269
GO:0044248	P	cellular catabolic process	10	319	451	25288	0.064	1	// GRMZM2G081582 // GRMZM2G029048 // GRMZM2G074946 // GRMZM2G099666 // GRMZM2G154093 // GRMZM2G051806 // GRMZM2G171373 // GRMZM2G061758 // GRMZM2G170734 // GRMZM2G091490
GO:0044255	P	cellular lipid metabolic process	9	319	395	25288	0.067	1	// GRMZM2G099097 // GRMZM2G464176 // GRMZM2G099666 // GRMZM2G150256 // GRMZM2G009510 // GRMZM2G003526 // GRMZM2G382534 // GRMZM2G009348 // GRMZM2G075255
GO:0055114	P	oxidation reduction	7	319	309	25288	0.1	1	// GRMZM2G099097 // GRMZM2G147191 // GRMZM2G415579 // GRMZM2G003526 // GRMZM2G382534 // GRMZM2G149272 // GRMZM2G075255
GO:0006950	P	response to stress	30	319	1883	25288	0.11	1	// GRMZM2G042789 // GRMZM2G039365 // GRMZM2G169280 // GRMZM2G062390 // GRMZM2G161097 // GRMZM2G000326 // GRMZM2G471357 // GRMZM2G181376 // GRMZM2G310947 // GRMZM2G061088 // GRMZM2G382534 // GRMZM2G028665 // GRMZM2G004516 // GRMZM2G103342 // GRMZM2G098637 // GRMZM2G090568 // AC234169.1_FG004 // GRMZM2G383699 // GRMZM2G104516 // GRMZM2G112488 // GRMZM2G091490 // GRMZM2G140805 // GRMZM2G017522 // GR…
GO:0005975	P	carbohydrate metabolic process	19	319	1097	25288	0.11	1	// GRMZM2G049372 // GRMZM2G035749 // GRMZM2G111975 // GRMZM2G074946 // GRMZM2G174249 // GRMZM2G366659 // GRMZM2G166245 // GRMZM2G388684 // GRMZM2G180889 // GRMZM2G074781 // GRMZM2G178756 // GRMZM2G008507 // GRMZM2G051806 // GRMZM2G171373 // AC234091.1_FG001 // GRMZM2G076049 // GRMZM2G137535 // GRMZM2G091490 // GRMZM2G011240
GO:0055085	P	transmembrane transport	7	319	354	25288	0.17	1	// GRMZM2G049372 // GRMZM2G063824 // GRMZM2G060183 // GRMZM2G075229 // GRMZM2G079342 // GRMZM2G166459 // GRMZM2G154845
GO:0006006	P	glucose metabolic process	5	319	240	25288	0.19	1	// GRMZM2G178756 // GRMZM2G051806 // GRMZM2G171373 // GRMZM2G091490 // GRMZM2G074946
GO:0005996	P	monosaccharide metabolic process	6	319	321	25288	0.22	1	// GRMZM2G074946 // GRMZM2G180889 // GRMZM2G178756 // GRMZM2G051806 // GRMZM2G171373 // GRMZM2G091490
GO:0006468	P	protein amino acid phosphorylation	23	319	1528	25288	0.22	1	// GRMZM2G391794 // GRMZM2G178756 // GRMZM2G080247 // GRMZM2G119521 // GRMZM2G305822 // GRMZM2G032619 // GRMZM2G406830 // GRMZM2G468756 // GRMZM2G435592 // GRMZM2G409976 // GRMZM2G017522 // GRMZM2G038893 // GRMZM2G017157 // GRMZM2G304897 // GRMZM2G005869 // GRMZM2G085038 // GRMZM2G125263 // GRMZM2G429940 // GRMZM2G141288 // GRMZM2G177570 // GRMZM2G152901 // GRMZM2G418689 // GRMZM2G333045
GO:0006066	P	alcohol metabolic process	8	319	455	25288	0.22	1	// GRMZM2G074946 // GRMZM2G147191 // GRMZM2G180889 // GRMZM2G091490 // GRMZM2G178756 // GRMZM2G051806 // GRMZM2G171373 // GRMZM2G069523
GO:0016052	P	carbohydrate catabolic process	5	319	256	25288	0.23	1	// GRMZM2G035749 // GRMZM2G051806 // GRMZM2G171373 // GRMZM2G091490 // GRMZM2G074946
GO:0006519	P	cellular amino acid and derivative metabolic process	10	319	600	25288	0.23	1	// GRMZM2G029048 // GRMZM2G050108 // GRMZM2G106950 // GRMZM2G081582 // GRMZM2G154093 // GRMZM2G117707 // GRMZM2G095955 // GRMZM2G175076 // GRMZM2G155329 // GRMZM2G478568
GO:0019318	P	hexose metabolic process	5	319	262	25288	0.24	1	// GRMZM2G178756 // GRMZM2G051806 // GRMZM2G171373 // GRMZM2G091490 // GRMZM2G074946
GO:0051186	P	cofactor metabolic process	5	319	266	25288	0.25	1	// GRMZM2G170734 // GRMZM2G147191 // GRMZM2G074946 // GRMZM2G069523 // GRMZM2G062420
GO:0006810	P	transport	34	319	2392	25288	0.26	1	// GRMZM2G361256 // GRMZM2G076389 // GRMZM2G156794 // GRMZM2G028258 // GRMZM2G455124 // GRMZM2G111657 // GRMZM2G011590 // GRMZM2G083176 // GRMZM2G143029 // GRMZM2G425999 // GRMZM2G132690 // GRMZM2G176721 // GRMZM2G126582 // GRMZM2G049372 // GRMZM2G060183 // GRMZM2G326707 // GRMZM2G175140 // GRMZM2G084779 // GRMZM2G391042 // GRMZM2G104730 // GRMZM2G079342 // GRMZM2G137108 // AC234152.1_FG002 // GR…
GO:0051234	P	establishment of localization	34	319	2392	25288	0.26	1	// GRMZM2G361256 // GRMZM2G076389 // GRMZM2G156794 // GRMZM2G028258 // GRMZM2G455124 // GRMZM2G111657 // GRMZM2G011590 // GRMZM2G083176 // GRMZM2G143029 // GRMZM2G425999 // GRMZM2G132690 // GRMZM2G176721 // GRMZM2G126582 // GRMZM2G049372 // GRMZM2G060183 // GRMZM2G326707 // GRMZM2G175140 // GRMZM2G084779 // GRMZM2G391042 // GRMZM2G104730 // GRMZM2G079342 // GRMZM2G137108 // AC234152.1_FG002 // GR…
GO:0030001	P	metal ion transport	7	319	418	25288	0.28	1	// GRMZM2G132690 // GRMZM2G084779 // GRMZM2G391042 // GRMZM2G425999 // GRMZM2G028258 // GRMZM2G104730 // GRMZM2G140328
GO:0051179	P	localization	34	319	2423	25288	0.28	1	// GRMZM2G361256 // GRMZM2G076389 // GRMZM2G156794 // GRMZM2G028258 // GRMZM2G455124 // GRMZM2G111657 // GRMZM2G011590 // GRMZM2G083176 // GRMZM2G143029 // GRMZM2G425999 // GRMZM2G132690 // GRMZM2G176721 // GRMZM2G126582 // GRMZM2G049372 // GRMZM2G060183 // GRMZM2G326707 // GRMZM2G175140 // GRMZM2G084779 // GRMZM2G391042 // GRMZM2G104730 // GRMZM2G079342 // GRMZM2G137108 // AC234152.1_FG002 // GR…
GO:0008152	P	metabolic process	159	319	12161	25288	0.29	1	// GRMZM2G336879 // GRMZM2G106950 // GRMZM2G450445 // GRMZM2G042639 // GRMZM2G015432 // GRMZM2G493155 // AC226235.2_FG001 // GRMZM2G119521 // GRMZM2G351775 // GRMZM2G062577 // GRMZM2G388684 // GRMZM2G095955 // GRMZM2G051806 // GRMZM2G382534 // GRMZM2G032619 // GRMZM2G308860 // GRMZM2G035517 // GRMZM2G117707 // GRMZM2G107945 // GRMZM2G147191 // GRMZM2G166245 // GRMZM2G391042 // GRMZM2G099319 // GR…
GO:0043687	P	post-translational protein modification	26	319	1832	25288	0.3	1	// GRMZM2G391794 // GRMZM2G178756 // GRMZM2G080247 // GRMZM2G119521 // GRMZM2G305822 // GRMZM2G032619 // GRMZM2G406830 // GRMZM2G468756 // GRMZM2G435592 // GRMZM2G409976 // GRMZM2G017522 // GRMZM2G017852 // GRMZM2G038893 // GRMZM2G017157 // GRMZM2G304897 // GRMZM2G005869 // GRMZM2G085038 // GRMZM2G125263 // GRMZM2G429940 // GRMZM2G373329 // GRMZM2G141288 // GRMZM2G177570 // GRMZM2G152901 // GRMZM…
GO:0044106	P	cellular amine metabolic process	8	319	502	25288	0.3	1	// GRMZM2G029048 // GRMZM2G050108 // GRMZM2G106950 // GRMZM2G081582 // GRMZM2G154093 // GRMZM2G117707 // GRMZM2G095955 // GRMZM2G478568
GO:0006464	P	protein modification process	28	319	2013	25288	0.32	1	// GRMZM2G391794 // GRMZM2G178756 // GRMZM2G080247 // GRMZM2G406643 // GRMZM2G119521 // GRMZM2G305822 // GRMZM2G032619 // GRMZM2G111975 // GRMZM2G406830 // GRMZM2G468756 // GRMZM2G435592 // GRMZM2G409976 // GRMZM2G017522 // GRMZM2G017852 // GRMZM2G038893 // GRMZM2G017157 // GRMZM2G304897 // GRMZM2G005869 // GRMZM2G085038 // GRMZM2G125263 // GRMZM2G429940 // GRMZM2G373329 // GRMZM2G141288 // GRMZM…
GO:0046483	P	heterocycle metabolic process	9	319	591	25288	0.33	1	// GRMZM2G050108 // GRMZM2G106950 // GRMZM2G062420 // GRMZM2G391042 // GRMZM2G104730 // GRMZM2G170734 // GRMZM2G024476 // GRMZM2G140328 // GRMZM2G478568
GO:0009308	P	amine metabolic process	9	319	619	25288	0.38	1	// GRMZM2G029048 // GRMZM2G050108 // GRMZM2G106950 // GRMZM2G081582 // GRMZM2G154093 // GRMZM2G117707 // GRMZM2G095955 // GRMZM2G024476 // GRMZM2G478568
GO:0043412	P	macromolecule modification	28	319	2069	25288	0.38	1	// GRMZM2G391794 // GRMZM2G178756 // GRMZM2G080247 // GRMZM2G406643 // GRMZM2G119521 // GRMZM2G305822 // GRMZM2G032619 // GRMZM2G111975 // GRMZM2G406830 // GRMZM2G468756 // GRMZM2G435592 // GRMZM2G409976 // GRMZM2G017522 // GRMZM2G017852 // GRMZM2G038893 // GRMZM2G017157 // GRMZM2G304897 // GRMZM2G005869 // GRMZM2G085038 // GRMZM2G125263 // GRMZM2G429940 // GRMZM2G373329 // GRMZM2G141288 // GRMZM…
GO:0044265	P	cellular macromolecule catabolic process	5	319	355	25288	0.47	1	// GRMZM2G061758 // GRMZM2G051806 // GRMZM2G171373 // GRMZM2G091490 // GRMZM2G074946
GO:0016310	P	phosphorylation	23	319	1821	25288	0.53	1	// GRMZM2G391794 // GRMZM2G178756 // GRMZM2G080247 // GRMZM2G119521 // GRMZM2G305822 // GRMZM2G032619 // GRMZM2G406830 // GRMZM2G468756 // GRMZM2G435592 // GRMZM2G409976 // GRMZM2G017522 // GRMZM2G038893 // GRMZM2G017157 // GRMZM2G304897 // GRMZM2G005869 // GRMZM2G085038 // GRMZM2G125263 // GRMZM2G429940 // GRMZM2G141288 // GRMZM2G177570 // GRMZM2G152901 // GRMZM2G418689 // GRMZM2G333045
GO:0006811	P	ion transport	10	319	803	25288	0.56	1	// GRMZM2G425999 // GRMZM2G132690 // GRMZM2G326707 // GRMZM2G084779 // GRMZM2G391042 // GRMZM2G036908 // GRMZM2G028258 // GRMZM2G104730 // AC234152.1_FG002 // GRMZM2G140328
GO:0032501	P	multicellular organismal process	17	319	1390	25288	0.59	1	// GRMZM2G140805 // GRMZM2G017522 // GRMZM2G161097 // GRMZM2G098637 // GRMZM2G181376 // GRMZM2G039365 // GRMZM2G304442 // AC234169.1_FG004 // GRMZM2G169280 // GRMZM2G382534 // GRMZM2G091490 // GRMZM2G061758 // GRMZM2G104516 // GRMZM2G418689 // GRMZM2G136831 // GRMZM2G151516 // GRMZM2G004516
GO:0006520	P	cellular amino acid metabolic process	6	319	502	25288	0.61	1	// GRMZM2G029048 // GRMZM2G106950 // GRMZM2G081582 // GRMZM2G154093 // GRMZM2G117707 // GRMZM2G095955
GO:0009628	P	response to abiotic stimulus	16	319	1339	25288	0.62	1	// GRMZM2G140805 // GRMZM2G017522 // GRMZM2G161097 // GRMZM2G023346 // GRMZM2G098637 // GRMZM2G181376 // GRMZM2G039365 // GRMZM2G304442 // AC234169.1_FG004 // GRMZM2G169280 // GRMZM2G382534 // GRMZM2G091490 // GRMZM2G104516 // GRMZM2G136831 // GRMZM2G151516 // GRMZM2G004516
GO:0006812	P	cation transport	8	319	693	25288	0.65	1	// GRMZM2G132690 // GRMZM2G425999 // GRMZM2G084779 // GRMZM2G391042 // GRMZM2G036908 // GRMZM2G028258 // GRMZM2G104730 // GRMZM2G140328
GO:0050826	P	response to freezing	15	319	1288	25288	0.66	1	// GRMZM2G140805 // GRMZM2G017522 // GRMZM2G161097 // GRMZM2G098637 // GRMZM2G181376 // GRMZM2G039365 // GRMZM2G304442 // AC234169.1_FG004 // GRMZM2G169280 // GRMZM2G382534 // GRMZM2G091490 // GRMZM2G104516 // GRMZM2G136831 // GRMZM2G151516 // GRMZM2G004516
GO:0042309	P	homoiothermy	15	319	1288	25288	0.66	1	// GRMZM2G140805 // GRMZM2G017522 // GRMZM2G161097 // GRMZM2G098637 // GRMZM2G181376 // GRMZM2G039365 // GRMZM2G304442 // AC234169.1_FG004 // GRMZM2G169280 // GRMZM2G382534 // GRMZM2G091490 // GRMZM2G104516 // GRMZM2G136831 // GRMZM2G151516 // GRMZM2G004516
GO:0009266	P	response to temperature stimulus	15	319	1290	25288	0.66	1	// GRMZM2G140805 // GRMZM2G017522 // GRMZM2G161097 // GRMZM2G098637 // GRMZM2G181376 // GRMZM2G039365 // GRMZM2G304442 // AC234169.1_FG004 // GRMZM2G169280 // GRMZM2G382534 // GRMZM2G091490 // GRMZM2G104516 // GRMZM2G136831 // GRMZM2G151516 // GRMZM2G004516
GO:0009409	P	response to cold	15	319	1288	25288	0.66	1	// GRMZM2G140805 // GRMZM2G017522 // GRMZM2G161097 // GRMZM2G098637 // GRMZM2G181376 // GRMZM2G039365 // GRMZM2G304442 // AC234169.1_FG004 // GRMZM2G169280 // GRMZM2G382534 // GRMZM2G091490 // GRMZM2G104516 // GRMZM2G136831 // GRMZM2G151516 // GRMZM2G004516
GO:0001659	P	temperature homeostasis	15	319	1288	25288	0.66	1	// GRMZM2G140805 // GRMZM2G017522 // GRMZM2G161097 // GRMZM2G098637 // GRMZM2G181376 // GRMZM2G039365 // GRMZM2G304442 // AC234169.1_FG004 // GRMZM2G169280 // GRMZM2G382534 // GRMZM2G091490 // GRMZM2G104516 // GRMZM2G136831 // GRMZM2G151516 // GRMZM2G004516
GO:0006796	P	phosphate metabolic process	23	319	1969	25288	0.68	1	// GRMZM2G391794 // GRMZM2G178756 // GRMZM2G080247 // GRMZM2G119521 // GRMZM2G305822 // GRMZM2G032619 // GRMZM2G406830 // GRMZM2G468756 // GRMZM2G435592 // GRMZM2G409976 // GRMZM2G017522 // GRMZM2G038893 // GRMZM2G017157 // GRMZM2G304897 // GRMZM2G005869 // GRMZM2G085038 // GRMZM2G125263 // GRMZM2G429940 // GRMZM2G141288 // GRMZM2G177570 // GRMZM2G152901 // GRMZM2G418689 // GRMZM2G333045
GO:0006793	P	phosphorus metabolic process	23	319	1969	25288	0.68	1	// GRMZM2G391794 // GRMZM2G178756 // GRMZM2G080247 // GRMZM2G119521 // GRMZM2G305822 // GRMZM2G032619 // GRMZM2G406830 // GRMZM2G468756 // GRMZM2G435592 // GRMZM2G409976 // GRMZM2G017522 // GRMZM2G038893 // GRMZM2G017157 // GRMZM2G304897 // GRMZM2G005869 // GRMZM2G085038 // GRMZM2G125263 // GRMZM2G429940 // GRMZM2G141288 // GRMZM2G177570 // GRMZM2G152901 // GRMZM2G418689 // GRMZM2G333045
GO:0007186	P	G-protein coupled receptor protein signaling pathway	7	319	670	25288	0.74	1	// GRMZM2G111975 // GRMZM2G060183 // GRMZM2G181376 // GRMZM2G094884 // GRMZM2G429113 // GRMZM2G106819 // GRMZM2G017821
GO:0007166	P	cell surface receptor linked signaling pathway	7	319	678	25288	0.75	1	// GRMZM2G111975 // GRMZM2G060183 // GRMZM2G181376 // GRMZM2G094884 // GRMZM2G429113 // GRMZM2G106819 // GRMZM2G017821
GO:0019219	P	regulation of nucleobase, nucleoside, nucleotide and nucleic acid metabolic process	24	319	2192	25288	0.79	1	// GRMZM2G033962 // GRMZM2G106363 // GRMZM2G450445 // GRMZM2G062390 // GRMZM2G138268 // GRMZM2G181376 // GRMZM2G150327 // GRMZM2G099319 // GRMZM2G163054 // GRMZM2G107945 // GRMZM2G027972 // GRMZM2G089619 // GRMZM2G344521 // GRMZM2G082709 // GRMZM2G091490 // GRMZM2G094352 // GRMZM2G083347 // GRMZM2G475882 // GRMZM2G125976 // GRMZM2G381378 // GRMZM2G107620 // GRMZM2G096709 // GRMZM2G029547 // GRMZM…
GO:0009058	P	biosynthetic process	58	319	5027	25288	0.79	1	// GRMZM2G035749 // GRMZM2G081582 // GRMZM2G033962 // GRMZM2G099097 // GRMZM2G336879 // GRMZM2G106363 // GRMZM2G371271 // GRMZM2G464176 // GRMZM2G065632 // GRMZM2G163054 // GRMZM2G178756 // GRMZM2G062390 // GRMZM2G015432 // GRMZM2G027972 // GRMZM2G069523 // GRMZM2G075255 // GRMZM2G044989 // GRMZM2G029048 // GRMZM2G450445 // GRMZM2G062420 // GRMZM2G181376 // GRMZM2G150327 // GRMZM2G009510 // GRMZM…
GO:0051171	P	regulation of nitrogen compound metabolic process	24	319	2208	25288	0.8	1	// GRMZM2G033962 // GRMZM2G106363 // GRMZM2G450445 // GRMZM2G062390 // GRMZM2G138268 // GRMZM2G181376 // GRMZM2G150327 // GRMZM2G099319 // GRMZM2G163054 // GRMZM2G107945 // GRMZM2G027972 // GRMZM2G089619 // GRMZM2G344521 // GRMZM2G082709 // GRMZM2G091490 // GRMZM2G094352 // GRMZM2G083347 // GRMZM2G475882 // GRMZM2G125976 // GRMZM2G381378 // GRMZM2G107620 // GRMZM2G096709 // GRMZM2G029547 // GRMZM…
GO:0044237	P	cellular metabolic process	108	319	9105	25288	0.8	1	// GRMZM2G336879 // GRMZM2G106950 // GRMZM2G450445 // GRMZM2G015432 // GRMZM2G119521 // GRMZM2G351775 // GRMZM2G388684 // GRMZM2G095955 // GRMZM2G051806 // GRMZM2G382534 // GRMZM2G032619 // GRMZM2G117707 // GRMZM2G107945 // GRMZM2G147191 // GRMZM2G042639 // GRMZM2G391042 // GRMZM2G099319 // AC226235.2_FG001 // GRMZM2G083347 // GRMZM2G155329 // GRMZM2G005869 // GRMZM2G429940 // GRMZM2G171373 // GR…
GO:0065008	P	regulation of biological quality	16	319	1539	25288	0.82	1	// GRMZM2G140805 // GRMZM2G017522 // GRMZM2G161097 // GRMZM2G098637 // GRMZM2G181376 // GRMZM2G039365 // GRMZM2G304442 // AC234169.1_FG004 // GRMZM2G169280 // GRMZM2G382534 // GRMZM2G091490 // GRMZM2G104516 // GRMZM2G024476 // GRMZM2G136831 // GRMZM2G151516 // GRMZM2G004516
GO:0006091	P	generation of precursor metabolites and energy	5	319	546	25288	0.82	1	// GRMZM2G178756 // GRMZM2G179349 // GRMZM2G051806 // GRMZM2G171373 // GRMZM2G091490
GO:0031323	P	regulation of cellular metabolic process	24	319	2250	25288	0.83	1	// GRMZM2G033962 // GRMZM2G106363 // GRMZM2G450445 // GRMZM2G062390 // GRMZM2G138268 // GRMZM2G181376 // GRMZM2G150327 // GRMZM2G099319 // GRMZM2G163054 // GRMZM2G107945 // GRMZM2G027972 // GRMZM2G089619 // GRMZM2G344521 // GRMZM2G082709 // GRMZM2G091490 // GRMZM2G094352 // GRMZM2G083347 // GRMZM2G475882 // GRMZM2G125976 // GRMZM2G381378 // GRMZM2G107620 // GRMZM2G096709 // GRMZM2G029547 // GRMZM…
GO:0042592	P	homeostatic process	15	319	1469	25288	0.83	1	// GRMZM2G140805 // GRMZM2G017522 // GRMZM2G161097 // GRMZM2G098637 // GRMZM2G181376 // GRMZM2G039365 // GRMZM2G304442 // AC234169.1_FG004 // GRMZM2G169280 // GRMZM2G382534 // GRMZM2G091490 // GRMZM2G104516 // GRMZM2G136831 // GRMZM2G151516 // GRMZM2G004516
GO:0045449	P	regulation of transcription	23	319	2172	25288	0.84	1	// GRMZM2G033962 // GRMZM2G106363 // GRMZM2G450445 // GRMZM2G062390 // GRMZM2G138268 // GRMZM2G181376 // GRMZM2G150327 // GRMZM2G099319 // GRMZM2G163054 // GRMZM2G107945 // GRMZM2G027972 // GRMZM2G089619 // GRMZM2G344521 // GRMZM2G082709 // GRMZM2G091490 // GRMZM2G094352 // GRMZM2G083347 // GRMZM2G475882 // GRMZM2G125976 // GRMZM2G381378 // GRMZM2G096709 // GRMZM2G029547 // GRMZM2G109480
GO:0006259	P	DNA metabolic process	6	319	668	25288	0.85	1	// GRMZM2G044989 // GRMZM2G336879 // GRMZM2G042639 // GRMZM2G310947 // GRMZM2G028665 // GRMZM2G107620
GO:0080090	P	regulation of primary metabolic process	24	319	2312	25288	0.86	1	// GRMZM2G033962 // GRMZM2G106363 // GRMZM2G450445 // GRMZM2G062390 // GRMZM2G138268 // GRMZM2G181376 // GRMZM2G150327 // GRMZM2G099319 // GRMZM2G163054 // GRMZM2G107945 // GRMZM2G027972 // GRMZM2G089619 // GRMZM2G344521 // GRMZM2G082709 // GRMZM2G091490 // GRMZM2G094352 // GRMZM2G083347 // GRMZM2G475882 // GRMZM2G125976 // GRMZM2G381378 // GRMZM2G107620 // GRMZM2G096709 // GRMZM2G029547 // GRMZM…
GO:0010556	P	regulation of macromolecule biosynthetic process	23	319	2210	25288	0.86	1	// GRMZM2G033962 // GRMZM2G106363 // GRMZM2G450445 // GRMZM2G062390 // GRMZM2G138268 // GRMZM2G181376 // GRMZM2G150327 // GRMZM2G099319 // GRMZM2G163054 // GRMZM2G107945 // GRMZM2G027972 // GRMZM2G089619 // GRMZM2G344521 // GRMZM2G082709 // GRMZM2G091490 // GRMZM2G094352 // GRMZM2G083347 // GRMZM2G475882 // GRMZM2G125976 // GRMZM2G381378 // GRMZM2G096709 // GRMZM2G029547 // GRMZM2G109480
GO:0009889	P	regulation of biosynthetic process	23	319	2210	25288	0.86	1	// GRMZM2G033962 // GRMZM2G106363 // GRMZM2G450445 // GRMZM2G062390 // GRMZM2G138268 // GRMZM2G181376 // GRMZM2G150327 // GRMZM2G099319 // GRMZM2G163054 // GRMZM2G107945 // GRMZM2G027972 // GRMZM2G089619 // GRMZM2G344521 // GRMZM2G082709 // GRMZM2G091490 // GRMZM2G094352 // GRMZM2G083347 // GRMZM2G475882 // GRMZM2G125976 // GRMZM2G381378 // GRMZM2G096709 // GRMZM2G029547 // GRMZM2G109480
GO:0031326	P	regulation of cellular biosynthetic process	23	319	2210	25288	0.86	1	// GRMZM2G033962 // GRMZM2G106363 // GRMZM2G450445 // GRMZM2G062390 // GRMZM2G138268 // GRMZM2G181376 // GRMZM2G150327 // GRMZM2G099319 // GRMZM2G163054 // GRMZM2G107945 // GRMZM2G027972 // GRMZM2G089619 // GRMZM2G344521 // GRMZM2G082709 // GRMZM2G091490 // GRMZM2G094352 // GRMZM2G083347 // GRMZM2G475882 // GRMZM2G125976 // GRMZM2G381378 // GRMZM2G096709 // GRMZM2G029547 // GRMZM2G109480
GO:0010468	P	regulation of gene expression	23	319	2216	25288	0.86	1	// GRMZM2G033962 // GRMZM2G106363 // GRMZM2G450445 // GRMZM2G062390 // GRMZM2G138268 // GRMZM2G181376 // GRMZM2G150327 // GRMZM2G099319 // GRMZM2G163054 // GRMZM2G107945 // GRMZM2G027972 // GRMZM2G089619 // GRMZM2G344521 // GRMZM2G082709 // GRMZM2G091490 // GRMZM2G094352 // GRMZM2G083347 // GRMZM2G475882 // GRMZM2G125976 // GRMZM2G381378 // GRMZM2G096709 // GRMZM2G029547 // GRMZM2G109480
GO:0060255	P	regulation of macromolecule metabolic process	24	319	2335	25288	0.88	1	// GRMZM2G033962 // GRMZM2G106363 // GRMZM2G450445 // GRMZM2G062390 // GRMZM2G138268 // GRMZM2G181376 // GRMZM2G150327 // GRMZM2G099319 // GRMZM2G163054 // GRMZM2G107945 // GRMZM2G027972 // GRMZM2G089619 // GRMZM2G344521 // GRMZM2G082709 // GRMZM2G091490 // GRMZM2G094352 // GRMZM2G083347 // GRMZM2G475882 // GRMZM2G125976 // GRMZM2G381378 // GRMZM2G107620 // GRMZM2G096709 // GRMZM2G029547 // GRMZM…
GO:0019222	P	regulation of metabolic process	24	319	2373	25288	0.89	1	// GRMZM2G033962 // GRMZM2G106363 // GRMZM2G450445 // GRMZM2G062390 // GRMZM2G138268 // GRMZM2G181376 // GRMZM2G150327 // GRMZM2G099319 // GRMZM2G163054 // GRMZM2G107945 // GRMZM2G027972 // GRMZM2G089619 // GRMZM2G344521 // GRMZM2G082709 // GRMZM2G091490 // GRMZM2G094352 // GRMZM2G083347 // GRMZM2G475882 // GRMZM2G125976 // GRMZM2G381378 // GRMZM2G107620 // GRMZM2G096709 // GRMZM2G029547 // GRMZM…
GO:0044249	P	cellular biosynthetic process	53	319	4857	25288	0.89	1	// GRMZM2G035749 // GRMZM2G033962 // GRMZM2G099097 // GRMZM2G336879 // GRMZM2G106363 // GRMZM2G371271 // GRMZM2G464176 // GRMZM2G065632 // GRMZM2G163054 // GRMZM2G178756 // GRMZM2G062390 // GRMZM2G015432 // GRMZM2G027972 // GRMZM2G069523 // GRMZM2G075255 // GRMZM2G044989 // GRMZM2G450445 // GRMZM2G062420 // GRMZM2G181376 // GRMZM2G150327 // GRMZM2G009510 // GRMZM2G175076 // GRMZM2G382534 // GRMZM…
GO:0044238	P	primary metabolic process	117	319	10134	25288	0.9	1	// GRMZM2G336879 // GRMZM2G106950 // GRMZM2G450445 // GRMZM2G042639 // GRMZM2G015432 // GRMZM2G119521 // GRMZM2G351775 // GRMZM2G062577 // GRMZM2G388684 // GRMZM2G095955 // GRMZM2G051806 // GRMZM2G382534 // GRMZM2G032619 // GRMZM2G094352 // GRMZM2G035517 // GRMZM2G117707 // GRMZM2G107945 // GRMZM2G166245 // GRMZM2G391042 // GRMZM2G099319 // GRMZM2G137535 // GRMZM2G083347 // GRMZM2G155329 // GRMZM…
GO:0006355	P	regulation of transcription, DNA-dependent	13	319	1432	25288	0.92	1	// GRMZM2G094352 // GRMZM2G125976 // GRMZM2G033962 // GRMZM2G106363 // GRMZM2G107945 // GRMZM2G181376 // GRMZM2G099319 // GRMZM2G344521 // GRMZM2G062390 // GRMZM2G475882 // GRMZM2G089619 // GRMZM2G029547 // GRMZM2G109480
GO:0051252	P	regulation of RNA metabolic process	13	319	1434	25288	0.92	1	// GRMZM2G094352 // GRMZM2G125976 // GRMZM2G033962 // GRMZM2G106363 // GRMZM2G107945 // GRMZM2G181376 // GRMZM2G099319 // GRMZM2G344521 // GRMZM2G062390 // GRMZM2G475882 // GRMZM2G089619 // GRMZM2G029547 // GRMZM2G109480
GO:0044267	P	cellular protein metabolic process	36	319	3535	25288	0.93	1	// GRMZM2G035749 // GRMZM2G391794 // GRMZM2G065632 // GRMZM2G178756 // GRMZM2G017157 // GRMZM2G406643 // GRMZM2G015432 // GRMZM2G119521 // GRMZM2G351775 // GRMZM2G181376 // GRMZM2G305822 // GRMZM2G032619 // GRMZM2G111975 // GRMZM2G406830 // GRMZM2G061758 // GRMZM2G468756 // GRMZM2G435592 // GRMZM2G064905 // GRMZM2G409976 // GRMZM2G017522 // GRMZM2G017852 // GRMZM2G038893 // GRMZM2G080247 // GRMZM…
GO:0006350	P	transcription	23	319	2389	25288	0.93	1	// GRMZM2G033962 // GRMZM2G106363 // GRMZM2G450445 // GRMZM2G062390 // GRMZM2G138268 // GRMZM2G181376 // GRMZM2G150327 // GRMZM2G099319 // GRMZM2G163054 // GRMZM2G107945 // GRMZM2G027972 // GRMZM2G089619 // GRMZM2G344521 // GRMZM2G082709 // GRMZM2G091490 // GRMZM2G094352 // GRMZM2G083347 // GRMZM2G475882 // GRMZM2G125976 // GRMZM2G381378 // GRMZM2G096709 // GRMZM2G029547 // GRMZM2G109480
GO:0006351	P	transcription, DNA-dependent	13	319	1506	25288	0.94	1	// GRMZM2G094352 // GRMZM2G125976 // GRMZM2G033962 // GRMZM2G106363 // GRMZM2G107945 // GRMZM2G181376 // GRMZM2G099319 // GRMZM2G344521 // GRMZM2G062390 // GRMZM2G475882 // GRMZM2G089619 // GRMZM2G029547 // GRMZM2G109480
GO:0032774	P	RNA biosynthetic process	13	319	1508	25288	0.94	1	// GRMZM2G094352 // GRMZM2G125976 // GRMZM2G033962 // GRMZM2G106363 // GRMZM2G107945 // GRMZM2G181376 // GRMZM2G099319 // GRMZM2G344521 // GRMZM2G062390 // GRMZM2G475882 // GRMZM2G089619 // GRMZM2G029547 // GRMZM2G109480
GO:0006807	P	nitrogen compound metabolic process	46	319	4581	25288	0.97	1	// GRMZM2G081582 // GRMZM2G033962 // GRMZM2G336879 // GRMZM2G106950 // GRMZM2G062390 // GRMZM2G154093 // GRMZM2G450445 // AC213050.3_FG001 // GRMZM2G170734 // GRMZM2G067122 // GRMZM2G138268 // GRMZM2G044989 // GRMZM2G029048 // GRMZM2G062420 // GRMZM2G181376 // GRMZM2G310947 // GRMZM2G150327 // GRMZM2G106363 // GRMZM2G095955 // GRMZM2G089619 // GRMZM2G096709 // GRMZM2G478568 // GRMZM2G163054 // GR…
GO:0006508	P	proteolysis	8	319	1125	25288	0.97	1	// GRMZM2G308860 // GRMZM2G035517 // AC191575.2_FG001 // GRMZM2G061758 // GRMZM2G123029 // GRMZM2G150256 // GRMZM2G146234 // GRMZM2G476538
GO:0019538	P	protein metabolic process	43	319	4516	25288	0.98	1	// GRMZM2G035749 // AC191575.2_FG001 // GRMZM2G391794 // GRMZM2G065632 // GRMZM2G178756 // GRMZM2G017157 // GRMZM2G304897 // GRMZM2G406643 // GRMZM2G015432 // GRMZM2G119521 // GRMZM2G351775 // GRMZM2G181376 // GRMZM2G123029 // GRMZM2G305822 // GRMZM2G476538 // GRMZM2G032619 // GRMZM2G035517 // GRMZM2G111975 // GRMZM2G406830 // GRMZM2G061758 // GRMZM2G468756 // GRMZM2G435592 // GRMZM2G085038 // GR…
GO:0016043	P	cellular component organization	5	319	865	25288	0.98	1	// GRMZM2G049372 // GRMZM2G069911 // GRMZM2G165901 // GRMZM2G121928 // GRMZM2G478568
GO:0009987	P	cellular process	131	319	11754	25288	0.98	1	// GRMZM2G081582 // GRMZM2G336879 // GRMZM2G106950 // GRMZM2G450445 // GRMZM2G015432 // GRMZM2G119521 // GRMZM2G351775 // GRMZM2G388684 // GRMZM2G143029 // GRMZM2G069911 // GRMZM2G095955 // GRMZM2G051806 // GRMZM2G382534 // GRMZM2G043782 // GRMZM2G032619 // GRMZM2G117707 // GRMZM2G107945 // GRMZM2G147191 // GRMZM2G042639 // GRMZM2G391042 // GRMZM2G099319 // GRMZM2G147845 // AC226235.2_FG001 // GR…
GO:0009056	P	catabolic process	12	319	1552	25288	0.98	1	// GRMZM2G035749 // GRMZM2G081582 // GRMZM2G029048 // GRMZM2G074946 // GRMZM2G099666 // GRMZM2G154093 // GRMZM2G150256 // GRMZM2G051806 // GRMZM2G171373 // GRMZM2G061758 // GRMZM2G170734 // GRMZM2G091490
GO:0044260	P	cellular macromolecule metabolic process	71	319	7062	25288	0.99	1	// GRMZM2G035749 // GRMZM2G099319 // GRMZM2G033962 // GRMZM2G336879 // GRMZM2G106363 // GRMZM2G371271 // GRMZM2G062390 // GRMZM2G065632 // GRMZM2G163054 // GRMZM2G178756 // GRMZM2G017157 // AC213050.3_FG001 // GRMZM2G391794 // GRMZM2G015432 // GRMZM2G067122 // GRMZM2G138268 // GRMZM2G044989 // GRMZM2G119521 // GRMZM2G351775 // GRMZM2G450445 // GRMZM2G181376 // GRMZM2G388684 // GRMZM2G310947 // GR…
GO:0065007	P	biological regulation	45	319	4740	25288	0.99	1	// GRMZM2G033962 // GRMZM2G106363 // GRMZM2G401664 // GRMZM2G039365 // GRMZM2G169280 // GRMZM2G062390 // GRMZM2G161097 // GRMZM2G138268 // GRMZM2G082709 // GRMZM2G450445 // GRMZM2G066618 // GRMZM2G181376 // GRMZM2G150327 // GRMZM2G382534 // GRMZM2G043782 // GRMZM2G089619 // GRMZM2G098637 // GRMZM2G004516 // GRMZM2G163054 // GRMZM2G137550 // GRMZM2G107945 // GRMZM2G027972 // GRMZM2G176495 // GRMZM…
GO:0016070	P	RNA metabolic process	15	319	1932	25288	0.99	1	// GRMZM2G094352 // GRMZM2G125976 // GRMZM2G033962 // GRMZM2G106363 // GRMZM2G107945 // GRMZM2G181376 // GRMZM2G475882 // GRMZM2G099319 // GRMZM2G344521 // GRMZM2G062390 // AC213050.3_FG001 // GRMZM2G089619 // GRMZM2G029547 // GRMZM2G067122 // GRMZM2G109480
GO:0034645	P	cellular macromolecule biosynthetic process	33	319	3777	25288	0.99	1	// GRMZM2G035749 // GRMZM2G033962 // GRMZM2G336879 // GRMZM2G106363 // GRMZM2G371271 // GRMZM2G065632 // GRMZM2G163054 // GRMZM2G178756 // GRMZM2G062390 // GRMZM2G015432 // GRMZM2G138268 // GRMZM2G044989 // GRMZM2G450445 // GRMZM2G181376 // GRMZM2G150327 // GRMZM2G089619 // GRMZM2G049372 // GRMZM2G111975 // GRMZM2G406643 // GRMZM2G107945 // GRMZM2G027972 // GRMZM2G099319 // GRMZM2G344521 // GRMZM…
GO:0006139	P	nucleobase, nucleoside, nucleotide and nucleic acid metabolic process	35	319	3994	25288	0.99	1	// GRMZM2G099319 // GRMZM2G033962 // GRMZM2G336879 // GRMZM2G106363 // GRMZM2G062390 // GRMZM2G450445 // AC213050.3_FG001 // GRMZM2G067122 // GRMZM2G138268 // GRMZM2G044989 // GRMZM2G181376 // GRMZM2G310947 // GRMZM2G150327 // GRMZM2G089619 // GRMZM2G163054 // GRMZM2G107945 // GRMZM2G027972 // GRMZM2G042639 // GRMZM2G391042 // GRMZM2G028665 // GRMZM2G104730 // GRMZM2G344521 // GRMZM2G082709 // GR…
GO:0009059	P	macromolecule biosynthetic process	33	319	3782	25288	0.99	1	// GRMZM2G035749 // GRMZM2G033962 // GRMZM2G336879 // GRMZM2G106363 // GRMZM2G371271 // GRMZM2G065632 // GRMZM2G163054 // GRMZM2G178756 // GRMZM2G062390 // GRMZM2G015432 // GRMZM2G138268 // GRMZM2G044989 // GRMZM2G450445 // GRMZM2G181376 // GRMZM2G150327 // GRMZM2G089619 // GRMZM2G049372 // GRMZM2G111975 // GRMZM2G406643 // GRMZM2G107945 // GRMZM2G027972 // GRMZM2G099319 // GRMZM2G344521 // GRMZM…
GO:0006412	P	translation	6	319	1071	25288	0.99	1	// GRMZM2G035749 // GRMZM2G406643 // GRMZM2G181376 // GRMZM2G065632 // GRMZM2G015432 // GRMZM2G371271
GO:0007165	P	signal transduction	6	319	1184	25288	1	1	// GRMZM2G106363 // GRMZM2G107945 // GRMZM2G176495 // GRMZM2G401664 // GRMZM2G429940 // GRMZM2G043782
GO:0050789	P	regulation of biological process	29	319	3517	25288	1	1	// GRMZM2G033962 // GRMZM2G106363 // GRMZM2G401664 // GRMZM2G450445 // GRMZM2G062390 // GRMZM2G138268 // GRMZM2G082709 // GRMZM2G181376 // GRMZM2G150327 // GRMZM2G043782 // GRMZM2G089619 // GRMZM2G163054 // GRMZM2G107945 // GRMZM2G027972 // GRMZM2G176495 // GRMZM2G099319 // GRMZM2G344521 // AC226235.2_FG001 // GRMZM2G091490 // GRMZM2G094352 // GRMZM2G083347 // GRMZM2G475882 // GRMZM2G125976 // GR…
GO:0050794	P	regulation of cellular process	28	319	3392	25288	1	1	// GRMZM2G033962 // GRMZM2G106363 // GRMZM2G401664 // GRMZM2G450445 // GRMZM2G062390 // GRMZM2G138268 // GRMZM2G181376 // GRMZM2G150327 // GRMZM2G043782 // GRMZM2G089619 // GRMZM2G163054 // GRMZM2G107945 // GRMZM2G027972 // GRMZM2G176495 // GRMZM2G099319 // GRMZM2G344521 // GRMZM2G082709 // GRMZM2G091490 // GRMZM2G094352 // GRMZM2G083347 // GRMZM2G475882 // GRMZM2G125976 // GRMZM2G429940 // GRMZM…
GO:0009057	P	macromolecule catabolic process	6	319	1391	25288	1	1	// GRMZM2G035749 // GRMZM2G074946 // GRMZM2G051806 // GRMZM2G171373 // GRMZM2G061758 // GRMZM2G091490
GO:0043170	P	macromolecule metabolic process	78	319	8085	25288	1	1	// GRMZM2G035749 // AC191575.2_FG001 // GRMZM2G033962 // GRMZM2G336879 // GRMZM2G106363 // GRMZM2G123029 // GRMZM2G062390 // GRMZM2G065632 // GRMZM2G163054 // GRMZM2G178756 // GRMZM2G017157 // GRMZM2G304897 // AC213050.3_FG001 // GRMZM2G391794 // GRMZM2G015432 // GRMZM2G067122 // GRMZM2G138268 // GRMZM2G044989 // GRMZM2G119521 // GRMZM2G351775 // GRMZM2G450445 // GRMZM2G181376 // GRMZM2G388684 //…
GO:0010467	P	gene expression	30	319	3707	25288	1	1	// GRMZM2G035749 // GRMZM2G033962 // GRMZM2G106363 // GRMZM2G371271 // GRMZM2G062390 // GRMZM2G065632 // AC213050.3_FG001 // GRMZM2G015432 // GRMZM2G067122 // GRMZM2G138268 // GRMZM2G450445 // GRMZM2G181376 // GRMZM2G150327 // GRMZM2G089619 // GRMZM2G163054 // GRMZM2G406643 // GRMZM2G107945 // GRMZM2G027972 // GRMZM2G099319 // GRMZM2G344521 // GRMZM2G082709 // GRMZM2G091490 // GRMZM2G094352 // GR…
GO:0005506	F	iron ion binding	30	319	858	25288	8.6e-07	0.00039	// GRMZM2G099097 // GRMZM2G321839 // GRMZM2G062390 // GRMZM2G091588 // GRMZM2G075255 // GRMZM2G471357 // GRMZM2G061088 // GRMZM2G009479 // GRMZM2G382534 // GRMZM2G019177 // GRMZM2G105954 // GRMZM2G148052 // GRMZM2G106235 // GRMZM2G066441 // GRMZM2G103342 // GRMZM2G090568 // GRMZM2G170047 // GRMZM2G003526 // GRMZM2G350020 // GRMZM2G052825 // GRMZM2G139467 // GRMZM2G405459 // GRMZM2G125072 // GRMZM…
GO:0016765	F	transferase activity, transferring alkyl or aryl (other than methyl) groups	8	319	90	25288	3.2e-05	0.0065	// GRMZM2G416632 // GRMZM2G050108 // GRMZM2G117707 // GRMZM2G042639 // GRMZM2G146437 // GRMZM2G117198 // GRMZM2G043291 // GRMZM2G478568
GO:0020037	F	heme binding	22	319	664	25288	5.6e-05	0.0065	// GRMZM2G321839 // GRMZM2G062390 // GRMZM2G091588 // GRMZM2G471357 // GRMZM2G061088 // GRMZM2G105954 // GRMZM2G148052 // GRMZM2G106235 // GRMZM2G066441 // GRMZM2G103342 // GRMZM2G090568 // GRMZM2G132478 // GRMZM2G350020 // GRMZM2G052825 // GRMZM2G139467 // GRMZM2G405459 // GRMZM2G179349 // GRMZM2G158342 // GRMZM2G102959 // GRMZM2G170047 // GRMZM2G056247 // GRMZM2G171118
GO:0046906	F	tetrapyrrole binding	22	319	665	25288	5.8e-05	0.0065	// GRMZM2G321839 // GRMZM2G062390 // GRMZM2G091588 // GRMZM2G471357 // GRMZM2G061088 // GRMZM2G105954 // GRMZM2G148052 // GRMZM2G106235 // GRMZM2G066441 // GRMZM2G103342 // GRMZM2G090568 // GRMZM2G132478 // GRMZM2G350020 // GRMZM2G052825 // GRMZM2G139467 // GRMZM2G405459 // GRMZM2G179349 // GRMZM2G158342 // GRMZM2G102959 // GRMZM2G170047 // GRMZM2G056247 // GRMZM2G171118
GO:0016757	F	transferase activity, transferring glycosyl groups	18	319	523	25288	0.00017	0.015	// GRMZM2G060993 // GRMZM2G008507 // GRMZM2G111975 // GRMZM2G162783 // GRMZM2G455075 // GRMZM2G334336 // GRMZM2G008539 // GRMZM2G090584 // GRMZM2G388684 // GRMZM2G459363 // GRMZM2G354610 // GRMZM2G122072 // GRMZM2G338465 // GRMZM2G417945 // GRMZM2G105221 // GRMZM2G443785 // GRMZM2G004858 // GRMZM2G412986
GO:0003824	F	catalytic activity	174	319	11249	25288	0.00021	0.016	// GRMZM2G336879 // GRMZM2G106950 // GRMZM2G003526 // GRMZM2G107815 // GRMZM2G146437 // GRMZM2G042639 // GRMZM2G061088 // GRMZM2G152179 // GRMZM2G391794 // GRMZM2G121700 // GRMZM2G091588 // GRMZM2G493155 // GRMZM2G079949 // GRMZM2G137535 // GRMZM2G119521 // GRMZM2G062577 // GRMZM2G066618 // GRMZM2G388684 // GRMZM2G130864 // GRMZM2G095955 // GRMZM2G051806 // GRMZM2G382534 // GRMZM2G382785 // GRMZM…
GO:0016491	F	oxidoreductase activity	45	319	2115	25288	0.00046	0.027	// GRMZM2G099097 // GRMZM2G336879 // GRMZM2G149272 // GRMZM2G154093 // GRMZM2G062390 // GRMZM2G121700 // GRMZM2G091588 // GRMZM2G069523 // GRMZM2G075255 // GRMZM2G146234 // GRMZM2G471357 // GRMZM2G066618 // GRMZM2G321839 // GRMZM2G061088 // GRMZM2G025870 // GRMZM2G009479 // GRMZM2G382534 // GRMZM2G382569 // GRMZM2G159641 // GRMZM2G105954 // GRMZM2G148052 // GRMZM2G176495 // GRMZM2G406830 // GRMZM…
GO:0016740	F	transferase activity	68	319	3613	25288	0.00047	0.027	// GRMZM2G391794 // GRMZM2G338465 // GRMZM2G080247 // GRMZM2G008539 // GRMZM2G146437 // GRMZM2G178756 // GRMZM2G354610 // GRMZM2G122072 // GRMZM2G152179 // GRMZM2G117198 // GRMZM2G493155 // GRMZM2G044989 // GRMZM2G119521 // GRMZM2G085038 // GRMZM2G334336 // GRMZM2G388684 // GRMZM2G104710 // GRMZM2G009510 // GRMZM2G051806 // GRMZM2G305822 // GRMZM2G382785 // GRMZM2G166245 // GRMZM2G087769 // GRMZM…
GO:0009055	F	electron carrier activity	26	319	1046	25288	0.001	0.05	// GRMZM2G321839 // GRMZM2G004160 // GRMZM2G062390 // GRMZM2G091588 // GRMZM2G471357 // GRMZM2G061088 // GRMZM2G009479 // GRMZM2G019177 // GRMZM2G105954 // GRMZM2G148052 // GRMZM2G406830 // GRMZM2G066441 // GRMZM2G103342 // GRMZM2G170047 // GRMZM2G350020 // GRMZM2G052825 // GRMZM2G139467 // GRMZM2G405459 // GRMZM2G125072 // GRMZM2G179349 // GRMZM2G326250 // GRMZM2G158342 // GRMZM2G102959 // GRMZM…
GO:0004497	F	monooxygenase activity	12	319	429	25288	0.0098	0.4	// GRMZM2G148052 // GRMZM2G066441 // GRMZM2G132478 // GRMZM2G158342 // GRMZM2G105954 // GRMZM2G170047 // GRMZM2G056247 // GRMZM2G052825 // GRMZM2G091588 // GRMZM2G139467 // GRMZM2G171118 // GRMZM2G350020
GO:0004867	F	serine-type endopeptidase inhibitor activity	5	319	99	25288	0.0098	0.4	// GRMZM2G156632 // GRMZM2G000326 // GRMZM2G075315 // AC208221.3_FG002 // GRMZM2G042789
GO:0015238	F	drug transmembrane transporter activity	5	319	107	25288	0.013	0.48	// GRMZM2G455124 // GRMZM2G166459 // GRMZM2G154845 // GRMZM2G176721 // GRMZM2G136794
GO:0016758	F	transferase activity, transferring hexosyl groups	11	319	396	25288	0.014	0.48	// GRMZM2G060993 // GRMZM2G008507 // GRMZM2G122072 // GRMZM2G162783 // GRMZM2G455075 // GRMZM2G334336 // GRMZM2G008539 // GRMZM2G388684 // GRMZM2G338465 // GRMZM2G417945 // GRMZM2G004858
GO:0004866	F	endopeptidase inhibitor activity	5	319	117	25288	0.018	0.56	// GRMZM2G156632 // GRMZM2G000326 // GRMZM2G075315 // AC208221.3_FG002 // GRMZM2G042789
GO:0030414	F	peptidase inhibitor activity	5	319	117	25288	0.018	0.56	// GRMZM2G156632 // GRMZM2G000326 // GRMZM2G075315 // AC208221.3_FG002 // GRMZM2G042789
GO:0016684	F	oxidoreductase activity, acting on peroxide as acceptor	7	319	243	25288	0.038	1	// GRMZM2G321839 // GRMZM2G103342 // GRMZM2G405459 // GRMZM2G090568 // GRMZM2G061088 // GRMZM2G471357 // GRMZM2G062390
GO:0004601	F	peroxidase activity	7	319	243	25288	0.038	1	// GRMZM2G321839 // GRMZM2G103342 // GRMZM2G405459 // GRMZM2G090568 // GRMZM2G061088 // GRMZM2G471357 // GRMZM2G062390
GO:0016209	F	antioxidant activity	7	319	257	25288	0.048	1	// GRMZM2G321839 // GRMZM2G103342 // GRMZM2G405459 // GRMZM2G090568 // GRMZM2G061088 // GRMZM2G471357 // GRMZM2G062390
GO:0005215	F	transporter activity	30	319	1726	25288	0.049	1	// GRMZM2G361256 // GRMZM2G464176 // GRMZM2G156794 // GRMZM2G028258 // GRMZM2G455124 // GRMZM2G154845 // GRMZM2G011590 // GRMZM2G083176 // GRMZM2G425999 // GRMZM2G176721 // GRMZM2G103945 // GRMZM2G049372 // GRMZM2G060183 // GRMZM2G326707 // GRMZM2G175140 // GRMZM2G084779 // GRMZM2G391042 // GRMZM2G104730 // GRMZM2G079342 // GRMZM2G137108 // AC234152.1_FG002 // GRMZM2G140328 // GRMZM2G063824 // GR…
GO:0016746	F	transferase activity, transferring acyl groups	8	319	316	25288	0.051	1	// GRMZM2G493155 // GRMZM2G009348 // GRMZM2G438178 // GRMZM2G050450 // GRMZM2G159641 // GRMZM2G009510 // GRMZM2G382785 // GRMZM2G032276
GO:0022891	F	substrate-specific transmembrane transporter activity	20	319	1061	25288	0.052	1	// GRMZM2G049372 // GRMZM2G063824 // GRMZM2G060183 // GRMZM2G079342 // GRMZM2G136794 // GRMZM2G326707 // GRMZM2G175140 // GRMZM2G084779 // GRMZM2G104730 // GRMZM2G391042 // GRMZM2G036908 // GRMZM2G028258 // GRMZM2G075229 // GRMZM2G455124 // GRMZM2G019413 // GRMZM2G425999 // AC234152.1_FG002 // GRMZM2G166459 // GRMZM2G140328 // GRMZM2G176721
GO:0004091	F	carboxylesterase activity	6	319	217	25288	0.061	1	// GRMZM2G152739 // GRMZM2G150256 // GRMZM2G074946 // GRMZM2G029756 // GRMZM2G170734 // GRMZM2G177940
GO:0022857	F	transmembrane transporter activity	22	319	1216	25288	0.061	1	// GRMZM2G361256 // GRMZM2G028258 // GRMZM2G455124 // GRMZM2G154845 // GRMZM2G140328 // GRMZM2G176721 // GRMZM2G019413 // GRMZM2G049372 // GRMZM2G060183 // GRMZM2G326707 // GRMZM2G084779 // GRMZM2G079342 // GRMZM2G104730 // GRMZM2G391042 // AC234152.1_FG002 // GRMZM2G425999 // GRMZM2G063824 // GRMZM2G075229 // GRMZM2G036908 // GRMZM2G166459 // GRMZM2G175140 // GRMZM2G136794
GO:0015297	F	antiporter activity	5	319	165	25288	0.062	1	// GRMZM2G455124 // GRMZM2G166459 // GRMZM2G154845 // GRMZM2G176721 // GRMZM2G136794
GO:0016747	F	transferase activity, transferring acyl groups other than amino-acyl groups	7	319	274	25288	0.063	1	// GRMZM2G493155 // GRMZM2G009348 // GRMZM2G050450 // GRMZM2G159641 // GRMZM2G009510 // GRMZM2G382785 // GRMZM2G032276
GO:0022892	F	substrate-specific transporter activity	21	319	1166	25288	0.068	1	// GRMZM2G049372 // GRMZM2G063824 // GRMZM2G175140 // GRMZM2G060183 // GRMZM2G079342 // GRMZM2G136794 // GRMZM2G326707 // GRMZM2G464176 // GRMZM2G084779 // GRMZM2G104730 // GRMZM2G391042 // GRMZM2G036908 // GRMZM2G028258 // GRMZM2G075229 // GRMZM2G455124 // GRMZM2G019413 // GRMZM2G425999 // AC234152.1_FG002 // GRMZM2G166459 // GRMZM2G140328 // GRMZM2G176721
GO:0046873	F	metal ion transmembrane transporter activity	6	319	235	25288	0.082	1	// GRMZM2G084779 // GRMZM2G391042 // GRMZM2G425999 // GRMZM2G028258 // GRMZM2G104730 // GRMZM2G140328
GO:0015291	F	secondary active transmembrane transporter activity	7	319	301	25288	0.092	1	// GRMZM2G326707 // GRMZM2G166459 // GRMZM2G455124 // GRMZM2G154845 // GRMZM2G176721 // GRMZM2G136794 // GRMZM2G019413
GO:0043169	F	cation binding	65	319	4439	25288	0.11	1	// GRMZM2G099097 // GRMZM2G321839 // GRMZM2G004160 // GRMZM2G149272 // GRMZM2G429113 // GRMZM2G165063 // GRMZM2G019177 // GRMZM2G157855 // GRMZM2G074781 // GRMZM2G062390 // GRMZM2G106235 // GRMZM2G091588 // GRMZM2G161097 // GRMZM2G075255 // GRMZM2G070797 // GRMZM2G094168 // GRMZM2G172834 // GRMZM2G061088 // GRMZM2G139467 // GRMZM2G381071 // GRMZM2G132690 // GRMZM2G382534 // GRMZM2G009479 // GRMZM…
GO:0031072	F	heat shock protein binding	5	319	198	25288	0.11	1	// GRMZM2G125072 // GRMZM2G016734 // GRMZM2G064905 // GRMZM2G031584 // GRMZM2G351775
GO:0004713	F	protein tyrosine kinase activity	22	319	1313	25288	0.11	1	// GRMZM2G391794 // GRMZM2G178756 // GRMZM2G080247 // GRMZM2G119521 // GRMZM2G305822 // GRMZM2G032619 // GRMZM2G468756 // GRMZM2G435592 // GRMZM2G409976 // GRMZM2G017522 // GRMZM2G038893 // GRMZM2G017157 // GRMZM2G304897 // GRMZM2G005869 // GRMZM2G085038 // GRMZM2G125263 // GRMZM2G429940 // GRMZM2G141288 // GRMZM2G177570 // GRMZM2G152901 // GRMZM2G418689 // GRMZM2G333045
GO:0046872	F	metal ion binding	65	319	4433	25288	0.11	1	// GRMZM2G099097 // GRMZM2G321839 // GRMZM2G004160 // GRMZM2G149272 // GRMZM2G429113 // GRMZM2G165063 // GRMZM2G019177 // GRMZM2G157855 // GRMZM2G074781 // GRMZM2G062390 // GRMZM2G106235 // GRMZM2G091588 // GRMZM2G161097 // GRMZM2G075255 // GRMZM2G070797 // GRMZM2G094168 // GRMZM2G172834 // GRMZM2G061088 // GRMZM2G139467 // GRMZM2G381071 // GRMZM2G132690 // GRMZM2G382534 // GRMZM2G009479 // GRMZM…
GO:0043167	F	ion binding	65	319	4439	25288	0.11	1	// GRMZM2G099097 // GRMZM2G321839 // GRMZM2G004160 // GRMZM2G149272 // GRMZM2G429113 // GRMZM2G165063 // GRMZM2G019177 // GRMZM2G157855 // GRMZM2G074781 // GRMZM2G062390 // GRMZM2G106235 // GRMZM2G091588 // GRMZM2G161097 // GRMZM2G075255 // GRMZM2G070797 // GRMZM2G094168 // GRMZM2G172834 // GRMZM2G061088 // GRMZM2G139467 // GRMZM2G381071 // GRMZM2G132690 // GRMZM2G382534 // GRMZM2G009479 // GRMZM…
GO:0004857	F	enzyme inhibitor activity	5	319	201	25288	0.12	1	// GRMZM2G156632 // GRMZM2G000326 // GRMZM2G075315 // AC208221.3_FG002 // GRMZM2G042789
GO:0022804	F	active transmembrane transporter activity	11	319	590	25288	0.13	1	// GRMZM2G361256 // GRMZM2G326707 // GRMZM2G104730 // GRMZM2G391042 // GRMZM2G136794 // GRMZM2G455124 // GRMZM2G154845 // GRMZM2G019413 // GRMZM2G166459 // GRMZM2G140328 // GRMZM2G176721
GO:0008324	F	cation transmembrane transporter activity	13	319	724	25288	0.13	1	// GRMZM2G136794 // GRMZM2G425999 // GRMZM2G175140 // GRMZM2G084779 // GRMZM2G455124 // GRMZM2G391042 // GRMZM2G036908 // GRMZM2G028258 // GRMZM2G104730 // GRMZM2G019413 // GRMZM2G166459 // GRMZM2G140328 // GRMZM2G176721
GO:0050662	F	coenzyme binding	9	319	473	25288	0.15	1	// GRMZM2G406830 // GRMZM2G066618 // GRMZM2G099666 // GRMZM2G108138 // GRMZM2G050076 // GRMZM2G024476 // AC226235.2_FG001 // GRMZM2G029547 // GRMZM2G069523
GO:0005509	F	calcium ion binding	7	319	352	25288	0.16	1	// GRMZM2G172834 // GRMZM2G304897 // GRMZM2G125838 // GRMZM2G381071 // GRMZM2G080247 // GRMZM2G074781 // GRMZM2G035557
GO:0016879	F	ligase activity, forming carbon-nitrogen bonds	6	319	296	25288	0.18	1	// GRMZM2G029048 // GRMZM2G017852 // GRMZM2G081582 // GRMZM2G373329 // GRMZM2G305822 // GRMZM2G071484
GO:0015075	F	ion transmembrane transporter activity	15	319	918	25288	0.19	1	// GRMZM2G425999 // GRMZM2G136794 // GRMZM2G326707 // GRMZM2G175140 // GRMZM2G084779 // GRMZM2G104730 // GRMZM2G391042 // GRMZM2G036908 // GRMZM2G028258 // GRMZM2G455124 // GRMZM2G019413 // AC234152.1_FG002 // GRMZM2G166459 // GRMZM2G140328 // GRMZM2G176721
GO:0046914	F	transition metal ion binding	53	319	3729	25288	0.19	1	// GRMZM2G099097 // GRMZM2G321839 // GRMZM2G004160 // GRMZM2G149272 // GRMZM2G429113 // GRMZM2G165063 // GRMZM2G019177 // GRMZM2G157855 // GRMZM2G062390 // GRMZM2G091588 // GRMZM2G161097 // GRMZM2G075255 // GRMZM2G070797 // GRMZM2G094168 // GRMZM2G471357 // GRMZM2G061088 // GRMZM2G139467 // GRMZM2G009479 // GRMZM2G382534 // GRMZM2G159996 // GRMZM2G068590 // GRMZM2G098637 // GRMZM2G105954 // GRMZM…
GO:0004674	F	protein serine/threonine kinase activity	22	319	1430	25288	0.2	1	// GRMZM2G391794 // GRMZM2G178756 // GRMZM2G080247 // GRMZM2G119521 // GRMZM2G305822 // GRMZM2G032619 // GRMZM2G468756 // GRMZM2G435592 // GRMZM2G409976 // GRMZM2G017522 // GRMZM2G038893 // GRMZM2G017157 // GRMZM2G304897 // GRMZM2G005869 // GRMZM2G085038 // GRMZM2G125263 // GRMZM2G429940 // GRMZM2G141288 // GRMZM2G177570 // GRMZM2G152901 // GRMZM2G418689 // GRMZM2G333045
GO:0016798	F	hydrolase activity, acting on glycosyl bonds	9	319	515	25288	0.21	1	// GRMZM2G035749 // GRMZM2G174249 // AC234091.1_FG001 // GRMZM2G388684 // GRMZM2G180889 // GRMZM2G074781 // GRMZM2G107815 // GRMZM2G076049 // GRMZM2G137535
GO:0030554	F	adenyl nucleotide binding	48	319	3384	25288	0.21	1	// GRMZM2G361256 // GRMZM2G165063 // GRMZM2G178756 // GRMZM2G017157 // GRMZM2G391794 // GRMZM2G117198 // GRMZM2G091088 // GRMZM2G044989 // GRMZM2G119521 // GRMZM2G066618 // GRMZM2G310947 // GRMZM2G044724 // GRMZM2G051806 // GRMZM2G305822 // GRMZM2G032619 // GRMZM2G096709 // GRMZM2G171373 // GRMZM2G042639 // GRMZM2G406830 // GRMZM2G099666 // GRMZM2G016802 // GRMZM2G468756 // GRMZM2G104730 // GRMZM…
GO:0001883	F	purine nucleoside binding	48	319	3384	25288	0.21	1	// GRMZM2G361256 // GRMZM2G165063 // GRMZM2G178756 // GRMZM2G017157 // GRMZM2G391794 // GRMZM2G117198 // GRMZM2G091088 // GRMZM2G044989 // GRMZM2G119521 // GRMZM2G066618 // GRMZM2G310947 // GRMZM2G044724 // GRMZM2G051806 // GRMZM2G305822 // GRMZM2G032619 // GRMZM2G096709 // GRMZM2G171373 // GRMZM2G042639 // GRMZM2G406830 // GRMZM2G099666 // GRMZM2G016802 // GRMZM2G468756 // GRMZM2G104730 // GRMZM…
GO:0001882	F	nucleoside binding	48	319	3385	25288	0.21	1	// GRMZM2G361256 // GRMZM2G165063 // GRMZM2G178756 // GRMZM2G017157 // GRMZM2G391794 // GRMZM2G117198 // GRMZM2G091088 // GRMZM2G044989 // GRMZM2G119521 // GRMZM2G066618 // GRMZM2G310947 // GRMZM2G044724 // GRMZM2G051806 // GRMZM2G305822 // GRMZM2G032619 // GRMZM2G096709 // GRMZM2G171373 // GRMZM2G042639 // GRMZM2G406830 // GRMZM2G099666 // GRMZM2G016802 // GRMZM2G468756 // GRMZM2G104730 // GRMZM…
GO:0005524	F	ATP binding	45	319	3193	25288	0.24	1	// GRMZM2G361256 // GRMZM2G165063 // GRMZM2G178756 // GRMZM2G017157 // GRMZM2G391794 // GRMZM2G117198 // GRMZM2G091088 // GRMZM2G044989 // GRMZM2G119521 // GRMZM2G310947 // GRMZM2G044724 // GRMZM2G051806 // GRMZM2G305822 // GRMZM2G032619 // GRMZM2G171373 // GRMZM2G406830 // GRMZM2G042639 // GRMZM2G016802 // GRMZM2G468756 // GRMZM2G104730 // GRMZM2G435592 // GRMZM2G391042 // GRMZM2G121928 // GRMZM…
GO:0004672	F	protein kinase activity	23	319	1552	25288	0.24	1	// GRMZM2G391794 // GRMZM2G178756 // GRMZM2G080247 // GRMZM2G119521 // GRMZM2G305822 // GRMZM2G032619 // GRMZM2G406830 // GRMZM2G468756 // GRMZM2G435592 // GRMZM2G409976 // GRMZM2G017522 // GRMZM2G038893 // GRMZM2G017157 // GRMZM2G304897 // GRMZM2G005869 // GRMZM2G085038 // GRMZM2G125263 // GRMZM2G429940 // GRMZM2G141288 // GRMZM2G177570 // GRMZM2G152901 // GRMZM2G418689 // GRMZM2G333045
GO:0032559	F	adenyl ribonucleotide binding	45	319	3197	25288	0.24	1	// GRMZM2G361256 // GRMZM2G165063 // GRMZM2G178756 // GRMZM2G017157 // GRMZM2G391794 // GRMZM2G117198 // GRMZM2G091088 // GRMZM2G044989 // GRMZM2G119521 // GRMZM2G310947 // GRMZM2G044724 // GRMZM2G051806 // GRMZM2G305822 // GRMZM2G032619 // GRMZM2G171373 // GRMZM2G406830 // GRMZM2G042639 // GRMZM2G016802 // GRMZM2G468756 // GRMZM2G104730 // GRMZM2G435592 // GRMZM2G391042 // GRMZM2G121928 // GRMZM…
GO:0022890	F	inorganic cation transmembrane transporter activity	6	319	334	25288	0.25	1	// GRMZM2G084779 // GRMZM2G391042 // GRMZM2G425999 // GRMZM2G104730 // GRMZM2G175140 // GRMZM2G140328
GO:0016614	F	oxidoreductase activity, acting on CH-OH group of donors	5	319	270	25288	0.26	1	// GRMZM2G050076 // GRMZM2G066618 // GRMZM2G029547 // GRMZM2G147191 // GRMZM2G069523
GO:0004553	F	hydrolase activity, hydrolyzing O-glycosyl compounds	8	319	479	25288	0.26	1	// GRMZM2G035749 // GRMZM2G174249 // AC234091.1_FG001 // GRMZM2G388684 // GRMZM2G180889 // GRMZM2G074781 // GRMZM2G076049 // GRMZM2G137535
GO:0016773	F	phosphotransferase activity, alcohol group as acceptor	26	319	1824	25288	0.29	1	// GRMZM2G391794 // GRMZM2G178756 // GRMZM2G080247 // GRMZM2G119521 // GRMZM2G051806 // GRMZM2G305822 // GRMZM2G166245 // GRMZM2G032619 // GRMZM2G141288 // GRMZM2G406830 // GRMZM2G468756 // GRMZM2G435592 // GRMZM2G409976 // GRMZM2G017522 // GRMZM2G038893 // GRMZM2G017157 // GRMZM2G304897 // GRMZM2G005869 // GRMZM2G085038 // GRMZM2G125263 // GRMZM2G429940 // GRMZM2G171373 // GRMZM2G177570 // GRMZM…
GO:0016301	F	kinase activity	27	319	1909	25288	0.3	1	// GRMZM2G391794 // GRMZM2G178756 // GRMZM2G080247 // GRMZM2G119521 // GRMZM2G051806 // GRMZM2G305822 // GRMZM2G032619 // GRMZM2G141288 // GRMZM2G406830 // GRMZM2G468756 // GRMZM2G435592 // GRMZM2G121928 // GRMZM2G091490 // GRMZM2G409976 // GRMZM2G017522 // GRMZM2G038893 // GRMZM2G017157 // GRMZM2G304897 // GRMZM2G005869 // GRMZM2G085038 // GRMZM2G125263 // GRMZM2G429940 // GRMZM2G171373 // GRMZM…
GO:0016788	F	hydrolase activity, acting on ester bonds	13	319	879	25288	0.32	1	// GRMZM2G047139 // GRMZM2G062577 // GRMZM2G157027 // GRMZM2G401664 // GRMZM2G150256 // GRMZM2G152739 // GRMZM2G074946 // GRMZM2G029756 // GRMZM2G170734 // GRMZM2G028665 // GRMZM2G022402 // GRMZM2G478568 // GRMZM2G177940
GO:0017076	F	purine nucleotide binding	50	319	3767	25288	0.37	1	// GRMZM2G361256 // GRMZM2G080247 // GRMZM2G429113 // GRMZM2G165063 // GRMZM2G178756 // GRMZM2G055883 // GRMZM2G391794 // GRMZM2G117198 // GRMZM2G091088 // GRMZM2G044989 // GRMZM2G119521 // GRMZM2G066618 // GRMZM2G310947 // GRMZM2G044724 // GRMZM2G051806 // GRMZM2G305822 // GRMZM2G032619 // GRMZM2G096709 // GRMZM2G171373 // GRMZM2G042639 // GRMZM2G406830 // GRMZM2G099666 // GRMZM2G016802 // GRMZM…
GO:0030234	F	enzyme regulator activity	6	319	388	25288	0.37	1	// GRMZM2G000326 // GRMZM2G075315 // GRMZM2G042789 // GRMZM2G176495 // GRMZM2G156632 // AC208221.3_FG002
GO:0016818	F	hydrolase activity, acting on acid anhydrides, in phosphorus-containing anhydrides	17	319	1250	25288	0.41	1	// GRMZM2G308860 // GRMZM2G091088 // GRMZM2G044989 // GRMZM2G361256 // GRMZM2G152587 // GRMZM2G055883 // GRMZM2G137321 // GRMZM2G042639 // GRMZM2G044724 // GRMZM2G391042 // GRMZM2G310947 // GRMZM2G032619 // GRMZM2G104730 // GRMZM2G016802 // GRMZM2G096709 // GRMZM2G140328 // GRMZM2G478568
GO:0048037	F	cofactor binding	9	319	634	25288	0.41	1	// GRMZM2G406830 // GRMZM2G066618 // GRMZM2G099666 // GRMZM2G108138 // GRMZM2G050076 // GRMZM2G024476 // AC226235.2_FG001 // GRMZM2G029547 // GRMZM2G069523
GO:0042623	F	ATPase activity, coupled	6	319	426	25288	0.45	1	// GRMZM2G308860 // GRMZM2G361256 // GRMZM2G042639 // GRMZM2G391042 // GRMZM2G104730 // GRMZM2G140328
GO:0016817	F	hydrolase activity, acting on acid anhydrides	17	319	1287	25288	0.46	1	// GRMZM2G308860 // GRMZM2G091088 // GRMZM2G044989 // GRMZM2G361256 // GRMZM2G152587 // GRMZM2G055883 // GRMZM2G137321 // GRMZM2G042639 // GRMZM2G044724 // GRMZM2G391042 // GRMZM2G310947 // GRMZM2G032619 // GRMZM2G104730 // GRMZM2G016802 // GRMZM2G096709 // GRMZM2G140328 // GRMZM2G478568
GO:0032555	F	purine ribonucleotide binding	46	319	3572	25288	0.46	1	// GRMZM2G361256 // GRMZM2G080247 // GRMZM2G165063 // GRMZM2G178756 // GRMZM2G055883 // GRMZM2G391794 // GRMZM2G117198 // GRMZM2G091088 // GRMZM2G044989 // GRMZM2G119521 // GRMZM2G310947 // GRMZM2G044724 // GRMZM2G051806 // GRMZM2G305822 // GRMZM2G032619 // GRMZM2G171373 // GRMZM2G406830 // GRMZM2G042639 // GRMZM2G016802 // GRMZM2G468756 // GRMZM2G104730 // GRMZM2G435592 // GRMZM2G391042 // GRMZM…
GO:0032553	F	ribonucleotide binding	46	319	3572	25288	0.46	1	// GRMZM2G361256 // GRMZM2G080247 // GRMZM2G165063 // GRMZM2G178756 // GRMZM2G055883 // GRMZM2G391794 // GRMZM2G117198 // GRMZM2G091088 // GRMZM2G044989 // GRMZM2G119521 // GRMZM2G310947 // GRMZM2G044724 // GRMZM2G051806 // GRMZM2G305822 // GRMZM2G032619 // GRMZM2G171373 // GRMZM2G406830 // GRMZM2G042639 // GRMZM2G016802 // GRMZM2G468756 // GRMZM2G104730 // GRMZM2G435592 // GRMZM2G391042 // GRMZM…
GO:0016462	F	pyrophosphatase activity	16	319	1226	25288	0.48	1	// GRMZM2G308860 // GRMZM2G091088 // GRMZM2G044989 // GRMZM2G361256 // GRMZM2G152587 // GRMZM2G055883 // GRMZM2G137321 // GRMZM2G042639 // GRMZM2G044724 // GRMZM2G391042 // GRMZM2G310947 // GRMZM2G104730 // GRMZM2G016802 // GRMZM2G032619 // GRMZM2G140328 // GRMZM2G478568
GO:0016874	F	ligase activity	6	319	453	25288	0.51	1	// GRMZM2G029048 // GRMZM2G017852 // GRMZM2G081582 // GRMZM2G373329 // GRMZM2G305822 // GRMZM2G071484
GO:0016829	F	lyase activity	5	319	372	25288	0.51	1	// GRMZM2G106950 // GRMZM2G181135 // GRMZM2G081582 // GRMZM2G029048 // GRMZM2G113191
GO:0016772	F	transferase activity, transferring phosphorus-containing groups	29	319	2285	25288	0.52	1	// GRMZM2G391794 // GRMZM2G178756 // GRMZM2G017157 // GRMZM2G044989 // GRMZM2G119521 // GRMZM2G051806 // GRMZM2G305822 // GRMZM2G166245 // GRMZM2G032619 // GRMZM2G141288 // GRMZM2G406830 // GRMZM2G468756 // GRMZM2G435592 // GRMZM2G121928 // GRMZM2G091490 // GRMZM2G409976 // GRMZM2G017522 // GRMZM2G038893 // GRMZM2G080247 // GRMZM2G304897 // GRMZM2G005869 // GRMZM2G085038 // GRMZM2G125263 // GRMZM…
GO:0017111	F	nucleoside-triphosphatase activity	15	319	1173	25288	0.52	1	// GRMZM2G308860 // GRMZM2G091088 // GRMZM2G044989 // GRMZM2G361256 // GRMZM2G152587 // GRMZM2G055883 // GRMZM2G137321 // GRMZM2G042639 // GRMZM2G044724 // GRMZM2G391042 // GRMZM2G310947 // GRMZM2G104730 // GRMZM2G016802 // GRMZM2G140328 // GRMZM2G478568
GO:0000166	F	nucleotide binding	50	319	3970	25288	0.53	1	// GRMZM2G361256 // GRMZM2G080247 // GRMZM2G429113 // GRMZM2G165063 // GRMZM2G178756 // GRMZM2G055883 // GRMZM2G391794 // GRMZM2G117198 // GRMZM2G091088 // GRMZM2G044989 // GRMZM2G119521 // GRMZM2G066618 // GRMZM2G310947 // GRMZM2G044724 // GRMZM2G051806 // GRMZM2G305822 // GRMZM2G032619 // GRMZM2G096709 // GRMZM2G171373 // GRMZM2G042639 // GRMZM2G406830 // GRMZM2G099666 // GRMZM2G016802 // GRMZM…
GO:0016787	F	hydrolase activity	48	319	3943	25288	0.63	1	// GRMZM2G035749 // AC191575.2_FG001 // GRMZM2G361256 // GRMZM2G123029 // GRMZM2G401664 // GRMZM2G107815 // GRMZM2G055883 // GRMZM2G170734 // GRMZM2G079949 // GRMZM2G091088 // GRMZM2G044989 // GRMZM2G062577 // GRMZM2G062420 // GRMZM2G388684 // GRMZM2G044724 // GRMZM2G074781 // GRMZM2G137550 // GRMZM2G095955 // GRMZM2G029756 // GRMZM2G476538 // GRMZM2G076049 // GRMZM2G028665 // GRMZM2G032619 // GR…
GO:0050825	F	ice binding	15	319	1288	25288	0.66	1	// GRMZM2G140805 // GRMZM2G017522 // GRMZM2G161097 // GRMZM2G098637 // GRMZM2G181376 // GRMZM2G039365 // GRMZM2G304442 // AC234169.1_FG004 // GRMZM2G169280 // GRMZM2G382534 // GRMZM2G091490 // GRMZM2G104516 // GRMZM2G136831 // GRMZM2G151516 // GRMZM2G004516
GO:0050824	F	water binding	15	319	1288	25288	0.66	1	// GRMZM2G140805 // GRMZM2G017522 // GRMZM2G161097 // GRMZM2G098637 // GRMZM2G181376 // GRMZM2G039365 // GRMZM2G304442 // AC234169.1_FG004 // GRMZM2G169280 // GRMZM2G382534 // GRMZM2G091490 // GRMZM2G104516 // GRMZM2G136831 // GRMZM2G151516 // GRMZM2G004516
GO:0016887	F	ATPase activity	6	319	562	25288	0.71	1	// GRMZM2G308860 // GRMZM2G361256 // GRMZM2G042639 // GRMZM2G391042 // GRMZM2G104730 // GRMZM2G140328
GO:0043565	F	sequence-specific DNA binding	7	319	645	25288	0.71	1	// GRMZM2G094352 // GRMZM2G163054 // GRMZM2G027972 // GRMZM2G125976 // GRMZM2G099319 // GRMZM2G381378 // GRMZM2G089619
GO:0060089	F	molecular transducer activity	10	319	941	25288	0.75	1	// GRMZM2G111975 // GRMZM2G033962 // GRMZM2G015976 // GRMZM2G023346 // GRMZM2G181376 // GRMZM2G094884 // GRMZM2G429113 // GRMZM2G062390 // GRMZM2G089619 // GRMZM2G029547
GO:0004871	F	signal transducer activity	10	319	941	25288	0.75	1	// GRMZM2G111975 // GRMZM2G033962 // GRMZM2G015976 // GRMZM2G023346 // GRMZM2G181376 // GRMZM2G094884 // GRMZM2G429113 // GRMZM2G062390 // GRMZM2G089619 // GRMZM2G029547
GO:0004872	F	receptor activity	7	319	744	25288	0.83	1	// GRMZM2G111975 // GRMZM2G015976 // GRMZM2G181376 // GRMZM2G094884 // GRMZM2G062390 // GRMZM2G089619 // GRMZM2G029547
GO:0004175	F	endopeptidase activity	6	319	693	25288	0.87	1	// GRMZM2G308860 // AC191575.2_FG001 // GRMZM2G137550 // GRMZM2G123029 // GRMZM2G150256 // GRMZM2G146234
GO:0005198	F	structural molecule activity	11	319	1229	25288	0.91	1	// GRMZM2G035749 // GRMZM2G094356 // GRMZM2G181376 // GRMZM2G065632 // GRMZM2G147845 // GRMZM2G062390 // GRMZM2G406643 // GRMZM2G015432 // GRMZM2G371271 // GRMZM2G032619 // GRMZM2G412846
GO:0005515	F	protein binding	33	319	3250	25288	0.92	1	// GRMZM2G391794 // GRMZM2G165063 // GRMZM2G178756 // GRMZM2G157855 // GRMZM2G031584 // GRMZM2G493155 // GRMZM2G351775 // GRMZM2G023346 // GRMZM2G016734 // GRMZM2G088531 // GRMZM2G137550 // GRMZM2G044724 // GRMZM2G476538 // GRMZM2G053210 // GRMZM2G058595 // GRMZM2G104710 // GRMZM2G098637 // GRMZM2G060723 // GRMZM2G344521 // GRMZM2G349791 // GRMZM2G064905 // GRMZM2G068590 // GRMZM2G094352 // GRMZM…
GO:0003735	F	structural constituent of ribosome	6	319	772	25288	0.92	1	// GRMZM2G035749 // GRMZM2G406643 // GRMZM2G181376 // GRMZM2G065632 // GRMZM2G015432 // GRMZM2G371271
GO:0003700	F	transcription factor activity	7	319	923	25288	0.95	1	// GRMZM2G094352 // GRMZM2G163054 // GRMZM2G027972 // GRMZM2G125976 // GRMZM2G099319 // GRMZM2G381378 // GRMZM2G089619
GO:0070011	F	peptidase activity, acting on L-amino acid peptides	8	319	1038	25288	0.95	1	// GRMZM2G308860 // GRMZM2G035517 // AC191575.2_FG001 // GRMZM2G137550 // GRMZM2G123029 // GRMZM2G150256 // GRMZM2G146234 // GRMZM2G476538
GO:0008233	F	peptidase activity	8	319	1054	25288	0.96	1	// GRMZM2G308860 // GRMZM2G035517 // AC191575.2_FG001 // GRMZM2G137550 // GRMZM2G123029 // GRMZM2G150256 // GRMZM2G146234 // GRMZM2G476538
GO:0030528	F	transcription regulator activity	10	319	1432	25288	0.99	1	// GRMZM2G094352 // GRMZM2G163054 // GRMZM2G033962 // GRMZM2G027972 // GRMZM2G125976 // GRMZM2G150327 // GRMZM2G099319 // GRMZM2G381378 // GRMZM2G089619 // AC226235.2_FG001
GO:0005488	F	binding	169	319	16128	25288	1	1	// GRMZM2G109787 // GRMZM2G165063 // GRMZM2G450445 // GRMZM2G169280 // GRMZM2G061088 // GRMZM2G391794 // GRMZM2G091588 // GRMZM2G493155 // GRMZM2G119521 // GRMZM2G351775 // GRMZM2G066618 // GRMZM2G165901 // GRMZM2G069911 // GRMZM2G051806 // GRMZM2G382534 // GRMZM2G032619 // GRMZM2G308860 // GRMZM2G331811 // GRMZM2G103342 // GRMZM2G147191 // GRMZM2G042639 // GRMZM2G090568 // GRMZM2G391042 // GRMZM…
GO:0008270	F	zinc ion binding	20	319	2622	25288	1	1	// GRMZM2G098637 // GRMZM2G429113 // GRMZM2G141735 // GRMZM2G094168 // GRMZM2G068590 // GRMZM2G147191 // GRMZM2G176495 // GRMZM2G165063 // GRMZM2G070797 // GRMZM2G064905 // GRMZM2G157855 // GRMZM2G086614 // GRMZM2G344521 // GRMZM2G104516 // GRMZM2G078526 // GRMZM2G159996 // GRMZM2G053210 // GRMZM2G029547 // GRMZM2G149272 // GRMZM2G113191
GO:0003676	F	nucleic acid binding	32	319	5451	25288	1	1	// GRMZM2G109787 // GRMZM2G310947 // GRMZM2G450445 // GRMZM2G042639 // GRMZM2G062390 // GRMZM2G044989 // GRMZM2G181376 // GRMZM2G165901 // GRMZM2G069911 // GRMZM2G028665 // GRMZM2G086614 // GRMZM2G478568 // GRMZM2G163054 // GRMZM2G048295 // GRMZM2G331811 // GRMZM2G027972 // GRMZM2G090584 // GRMZM2G089619 // GRMZM2G099319 // GRMZM2G344521 // GRMZM2G071059 // GRMZM2G082709 // GRMZM2G091490 // GRMZM…
GO:0003677	F	DNA binding	24	319	3439	25288	1	1	// GRMZM2G450445 // GRMZM2G062390 // GRMZM2G044989 // GRMZM2G181376 // GRMZM2G310947 // GRMZM2G069911 // GRMZM2G099319 // GRMZM2G163054 // GRMZM2G048295 // GRMZM2G027972 // GRMZM2G042639 // GRMZM2G028665 // GRMZM2G344521 // GRMZM2G082709 // GRMZM2G091490 // GRMZM2G094352 // GRMZM2G083347 // GRMZM2G475882 // GRMZM2G125976 // GRMZM2G096358 // GRMZM2G381378 // GRMZM2G089619 // GRMZM2G029547 // GRMZM…
GO:0005783	C	endoplasmic reticulum	5	319	136	25288	0.032	1	// GRMZM2G002786 // GRMZM2G003526 // GRMZM2G382534 // GRMZM2G099097 // GRMZM2G075255
GO:0005576	C	extracellular region	8	319	458	25288	0.23	1	// GRMZM2G127072 // GRMZM2G075315 // GRMZM2G388684 // GRMZM2G156632 // GRMZM2G161097 // GRMZM2G304442 // GRMZM2G470984 // AC208221.3_FG002
GO:0016020	C	membrane	50	319	3707	25288	0.33	1	// GRMZM2G361256 // GRMZM2G166459 // GRMZM2G156794 // GRMZM2G028258 // GRMZM2G455124 // GRMZM2G154845 // GRMZM2G015976 // GRMZM2G106819 // GRMZM2G179349 // GRMZM2G036908 // GRMZM2G011590 // GRMZM2G000209 // GRMZM2G181376 // GRMZM2G165901 // GRMZM2G425999 // GRMZM2G176721 // GRMZM2G043782 // GRMZM2G070659 // GRMZM2G017821 // GRMZM2G126582 // GRMZM2G049372 // GRMZM2G111975 // GRMZM2G060183 // GRMZM…
GO:0005737	C	cytoplasm	27	319	2005	25288	0.39	1	// GRMZM2G035749 // GRMZM2G081582 // GRMZM2G099097 // GRMZM2G336879 // GRMZM2G076389 // GRMZM2G065632 // GRMZM2G178756 // GRMZM2G042639 // GRMZM2G111657 // GRMZM2G015432 // GRMZM2G075255 // GRMZM2G002786 // GRMZM2G029048 // GRMZM2G062420 // GRMZM2G181376 // GRMZM2G143029 // GRMZM2G382534 // GRMZM2G032619 // GRMZM2G111975 // GRMZM2G406643 // GRMZM2G099666 // GRMZM2G003526 // GRMZM2G416632 // GRMZM…
GO:0016021	C	integral to membrane	21	319	1574	25288	0.43	1	// GRMZM2G049372 // GRMZM2G063824 // GRMZM2G111975 // GRMZM2G361256 // GRMZM2G179349 // GRMZM2G043782 // GRMZM2G326707 // GRMZM2G181376 // GRMZM2G094884 // GRMZM2G079342 // GRMZM2G106177 // GRMZM2G060183 // GRMZM2G455124 // GRMZM2G176721 // GRMZM2G137108 // GRMZM2G106819 // GRMZM2G179462 // GRMZM2G136794 // GRMZM2G017821 // GRMZM2G075229 // GRMZM2G126582
GO:0031224	C	intrinsic to membrane	21	319	1591	25288	0.45	1	// GRMZM2G049372 // GRMZM2G063824 // GRMZM2G111975 // GRMZM2G361256 // GRMZM2G179349 // GRMZM2G043782 // GRMZM2G326707 // GRMZM2G181376 // GRMZM2G094884 // GRMZM2G079342 // GRMZM2G106177 // GRMZM2G060183 // GRMZM2G455124 // GRMZM2G176721 // GRMZM2G137108 // GRMZM2G106819 // GRMZM2G179462 // GRMZM2G136794 // GRMZM2G017821 // GRMZM2G075229 // GRMZM2G126582
GO:0044444	C	cytoplasmic part	19	319	1518	25288	0.55	1	// GRMZM2G035749 // GRMZM2G111975 // GRMZM2G141735 // GRMZM2G099097 // GRMZM2G336879 // GRMZM2G076389 // GRMZM2G099666 // GRMZM2G406643 // GRMZM2G143029 // GRMZM2G065632 // GRMZM2G178756 // GRMZM2G003526 // GRMZM2G382534 // GRMZM2G181376 // GRMZM2G111657 // GRMZM2G015432 // GRMZM2G371271 // GRMZM2G002786 // GRMZM2G075255
GO:0044425	C	membrane part	22	319	1975	25288	0.76	1	// GRMZM2G361256 // GRMZM2G106177 // GRMZM2G455124 // GRMZM2G106819 // GRMZM2G181376 // GRMZM2G094884 // GRMZM2G176721 // GRMZM2G043782 // GRMZM2G017821 // GRMZM2G126582 // GRMZM2G049372 // GRMZM2G111975 // GRMZM2G060183 // GRMZM2G326707 // GRMZM2G079342 // GRMZM2G137108 // GRMZM2G141735 // GRMZM2G063824 // GRMZM2G179462 // GRMZM2G075229 // GRMZM2G179349 // GRMZM2G136794
GO:0005623	C	cell	106	319	9123	25288	0.87	1	// GRMZM2G336879 // GRMZM2G156794 // GRMZM2G106819 // GRMZM2G015432 // GRMZM2G388684 // GRMZM2G165901 // GRMZM2G143029 // GRMZM2G069911 // GRMZM2G382534 // GRMZM2G043782 // GRMZM2G032619 // GRMZM2G176721 // GRMZM2G094352 // GRMZM2G048010 // GRMZM2G042639 // GRMZM2G391042 // GRMZM2G147845 // GRMZM2G104516 // GRMZM2G107815 // GRMZM2G416632 // GRMZM2G094884 // GRMZM2G019413 // GRMZM2G381378 // GRMZM…
GO:0044464	C	cell part	106	319	9123	25288	0.87	1	// GRMZM2G336879 // GRMZM2G156794 // GRMZM2G106819 // GRMZM2G015432 // GRMZM2G388684 // GRMZM2G165901 // GRMZM2G143029 // GRMZM2G069911 // GRMZM2G382534 // GRMZM2G043782 // GRMZM2G032619 // GRMZM2G176721 // GRMZM2G094352 // GRMZM2G048010 // GRMZM2G042639 // GRMZM2G391042 // GRMZM2G147845 // GRMZM2G104516 // GRMZM2G107815 // GRMZM2G416632 // GRMZM2G094884 // GRMZM2G019413 // GRMZM2G381378 // GRMZM…
GO:0005840	C	ribosome	6	319	779	25288	0.93	1	// GRMZM2G035749 // GRMZM2G406643 // GRMZM2G181376 // GRMZM2G065632 // GRMZM2G015432 // GRMZM2G371271
GO:0043234	C	protein complex	11	319	1324	25288	0.95	1	// GRMZM2G044989 // GRMZM2G141735 // GRMZM2G336879 // GRMZM2G076389 // GRMZM2G017852 // GRMZM2G143029 // GRMZM2G178756 // GRMZM2G111657 // GRMZM2G305822 // GRMZM2G373329 // GRMZM2G071484
GO:0030529	C	ribonucleoprotein complex	6	319	847	25288	0.96	1	// GRMZM2G035749 // GRMZM2G406643 // GRMZM2G181376 // GRMZM2G065632 // GRMZM2G015432 // GRMZM2G371271
GO:0043231	C	intracellular membrane-bounded organelle	25	319	2765	25288	0.97	1	// GRMZM2G099097 // GRMZM2G062390 // GRMZM2G138268 // GRMZM2G002786 // GRMZM2G181376 // GRMZM2G150327 // GRMZM2G069911 // GRMZM2G382534 // GRMZM2G089619 // GRMZM2G075255 // GRMZM2G163054 // GRMZM2G111975 // GRMZM2G027972 // GRMZM2G099666 // GRMZM2G099319 // GRMZM2G003526 // GRMZM2G071059 // GRMZM2G094352 // GRMZM2G141735 // GRMZM2G475882 // GRMZM2G125976 // GRMZM2G061758 // GRMZM2G381378 // GRMZM…
GO:0044424	C	intracellular part	50	319	5133	25288	0.98	1	// GRMZM2G035749 // GRMZM2G081582 // GRMZM2G099097 // GRMZM2G336879 // GRMZM2G076389 // GRMZM2G371271 // GRMZM2G065632 // GRMZM2G178756 // GRMZM2G042639 // GRMZM2G111657 // GRMZM2G062390 // GRMZM2G015432 // GRMZM2G075255 // GRMZM2G044989 // GRMZM2G002786 // GRMZM2G029048 // GRMZM2G062420 // GRMZM2G181376 // GRMZM2G143029 // GRMZM2G150327 // GRMZM2G069911 // GRMZM2G382534 // GRMZM2G305822 // GRMZM…
GO:0043227	C	membrane-bounded organelle	25	319	2791	25288	0.98	1	// GRMZM2G099097 // GRMZM2G062390 // GRMZM2G138268 // GRMZM2G002786 // GRMZM2G181376 // GRMZM2G150327 // GRMZM2G069911 // GRMZM2G382534 // GRMZM2G089619 // GRMZM2G075255 // GRMZM2G163054 // GRMZM2G111975 // GRMZM2G027972 // GRMZM2G099666 // GRMZM2G099319 // GRMZM2G003526 // GRMZM2G071059 // GRMZM2G094352 // GRMZM2G141735 // GRMZM2G475882 // GRMZM2G125976 // GRMZM2G061758 // GRMZM2G381378 // GRMZM…
GO:0032991	C	macromolecular complex	18	319	2352	25288	0.99	1	// GRMZM2G035749 // GRMZM2G044989 // GRMZM2G141735 // GRMZM2G336879 // GRMZM2G076389 // GRMZM2G017852 // GRMZM2G181376 // GRMZM2G406643 // GRMZM2G143029 // GRMZM2G065632 // GRMZM2G178756 // GRMZM2G069911 // GRMZM2G111657 // GRMZM2G305822 // GRMZM2G373329 // GRMZM2G015432 // GRMZM2G071484 // GRMZM2G371271
GO:0043232	C	intracellular non-membrane-bounded organelle	11	319	1608	25288	0.99	1	// GRMZM2G035749 // GRMZM2G406643 // GRMZM2G181376 // GRMZM2G065632 // GRMZM2G069911 // GRMZM2G046520 // GRMZM2G147845 // GRMZM2G062390 // GRMZM2G015432 // GRMZM2G371271 // GRMZM2G478568
GO:0043228	C	non-membrane-bounded organelle	11	319	1608	25288	0.99	1	// GRMZM2G035749 // GRMZM2G406643 // GRMZM2G181376 // GRMZM2G065632 // GRMZM2G069911 // GRMZM2G046520 // GRMZM2G147845 // GRMZM2G062390 // GRMZM2G015432 // GRMZM2G371271 // GRMZM2G478568
GO:0043229	C	intracellular organelle	33	319	4082	25288	1	1	// GRMZM2G035749 // GRMZM2G099097 // GRMZM2G371271 // GRMZM2G065632 // GRMZM2G062390 // GRMZM2G015432 // GRMZM2G138268 // GRMZM2G002786 // GRMZM2G181376 // GRMZM2G150327 // GRMZM2G069911 // GRMZM2G382534 // GRMZM2G089619 // GRMZM2G075255 // GRMZM2G478568 // GRMZM2G163054 // GRMZM2G111975 // GRMZM2G406643 // GRMZM2G027972 // GRMZM2G099666 // GRMZM2G099319 // GRMZM2G003526 // GRMZM2G147845 // GRMZM…
GO:0005622	C	intracellular	57	319	6032	25288	1	1	// GRMZM2G035749 // GRMZM2G081582 // GRMZM2G099097 // GRMZM2G336879 // GRMZM2G076389 // GRMZM2G371271 // GRMZM2G065632 // GRMZM2G178756 // GRMZM2G042639 // GRMZM2G111657 // GRMZM2G062390 // GRMZM2G015432 // GRMZM2G067122 // GRMZM2G075255 // GRMZM2G044989 // GRMZM2G002786 // GRMZM2G094168 // GRMZM2G029048 // GRMZM2G062420 // GRMZM2G181376 // GRMZM2G143029 // GRMZM2G150327 // GRMZM2G069911 // GRMZM…
GO:0005634	C	nucleus	17	319	2294	25288	1	1	// GRMZM2G094352 // GRMZM2G163054 // GRMZM2G125976 // GRMZM2G062390 // GRMZM2G475882 // GRMZM2G027972 // GRMZM2G181376 // GRMZM2G150327 // GRMZM2G069911 // GRMZM2G061758 // GRMZM2G381378 // GRMZM2G089619 // GRMZM2G071059 // GRMZM2G096709 // GRMZM2G099319 // GRMZM2G029547 // GRMZM2G138268
GO:0043226	C	organelle	33	319	4082	25288	1	1	// GRMZM2G035749 // GRMZM2G099097 // GRMZM2G371271 // GRMZM2G065632 // GRMZM2G062390 // GRMZM2G015432 // GRMZM2G138268 // GRMZM2G002786 // GRMZM2G181376 // GRMZM2G150327 // GRMZM2G069911 // GRMZM2G382534 // GRMZM2G089619 // GRMZM2G075255 // GRMZM2G478568 // GRMZM2G163054 // GRMZM2G111975 // GRMZM2G406643 // GRMZM2G027972 // GRMZM2G099666 // GRMZM2G099319 // GRMZM2G003526 // GRMZM2G147845 // GRMZM…
Table S14. GO annotations of differentially expressed genes from TL-3
GO_acc	term_type	Term	queryitem	querytotal	bgitem	bgtotal	pvalue	FDR	entries
GO:0030001	P	metal ion transport	14	313	418	25288	0.00095	0.23	// GRMZM2G029518 // GRMZM2G173387 // GRMZM2G120163 // GRMZM2G148060 // GRMZM2G034152 // GRMZM2G143512 // GRMZM2G171073 // GRMZM2G121189 // GRMZM2G122437 // GRMZM2G144083 // GRMZM2G166738 // GRMZM2G005040 // GRMZM2G110862 // GRMZM2G014813
GO:0006813	P	potassium ion transport	8	313	177	25288	0.0021	0.23	// GRMZM2G029518 // GRMZM2G173387 // GRMZM2G120163 // GRMZM2G034152 // GRMZM2G171073 // GRMZM2G166738 // GRMZM2G005040 // GRMZM2G014813
GO:0006810	P	transport	46	313	2392	25288	0.0021	0.23	// GRMZM2G101576 // GRMZM2G173387 // GRMZM2G100505 // GRMZM2G148060 // GRMZM2G481440 // GRMZM2G143512 // GRMZM2G400173 // GRMZM2G121189 // AC206266.3_FG001 // GRMZM2G142870 // GRMZM2G434910 // GRMZM2G144083 // GRMZM2G029518 // GRMZM2G090528 // GRMZM2G034152 // GRMZM2G122437 // GRMZM2G037343 // GRMZM2G108149 // GRMZM2G110862 // GRMZM2G120163 // GRMZM2G078292 // GRMZM2G072850 // GRMZM2G359038 // GR…
GO:0051234	P	establishment of localization	46	313	2392	25288	0.0021	0.23	// GRMZM2G101576 // GRMZM2G173387 // GRMZM2G100505 // GRMZM2G148060 // GRMZM2G481440 // GRMZM2G143512 // GRMZM2G400173 // GRMZM2G121189 // AC206266.3_FG001 // GRMZM2G142870 // GRMZM2G434910 // GRMZM2G144083 // GRMZM2G029518 // GRMZM2G090528 // GRMZM2G034152 // GRMZM2G122437 // GRMZM2G037343 // GRMZM2G108149 // GRMZM2G110862 // GRMZM2G120163 // GRMZM2G078292 // GRMZM2G072850 // GRMZM2G359038 // GR…
GO:0051179	P	localization	46	313	2423	25288	0.0026	0.23	// GRMZM2G101576 // GRMZM2G173387 // GRMZM2G100505 // GRMZM2G148060 // GRMZM2G481440 // GRMZM2G143512 // GRMZM2G400173 // GRMZM2G121189 // AC206266.3_FG001 // GRMZM2G142870 // GRMZM2G434910 // GRMZM2G144083 // GRMZM2G029518 // GRMZM2G090528 // GRMZM2G034152 // GRMZM2G122437 // GRMZM2G037343 // GRMZM2G108149 // GRMZM2G110862 // GRMZM2G120163 // GRMZM2G078292 // GRMZM2G072850 // GRMZM2G359038 // GR…
GO:0042493	P	response to drug	6	313	107	25288	0.0027	0.23	// GRMZM2G481440 // GRMZM2G078129 // GRMZM2G034155 // GRMZM2G170128 // GRMZM2G072850 // GRMZM2G094955
GO:0015893	P	drug transport	6	313	107	25288	0.0027	0.23	// GRMZM2G481440 // GRMZM2G078129 // GRMZM2G034155 // GRMZM2G170128 // GRMZM2G072850 // GRMZM2G094955
GO:0005975	P	carbohydrate metabolic process	24	313	1097	25288	0.0059	0.39	// GRMZM2G102183 // GRMZM2G107073 // GRMZM2G347280 // GRMZM2G015143 // GRMZM2G060659 // GRMZM2G007252 // GRMZM2G127123 // GRMZM2G122431 // GRMZM2G154124 // GRMZM2G033526 // GRMZM2G026980 // GRMZM2G455642 // GRMZM2G104081 // GRMZM2G148176 // GRMZM2G025854 // GRMZM2G008263 // GRMZM2G108133 // GRMZM2G376416 // GRMZM2G027627 // GRMZM2G058227 // GRMZM2G030673 // GRMZM2G308707 // GRMZM2G145461 // GRMZM…
GO:0006470	P	protein amino acid dephosphorylation	5	313	89	25288	0.006	0.39	// GRMZM2G010855 // GRMZM2G059453 // GRMZM2G082487 // GRMZM2G014813 // GRMZM2G139892
GO:0042221	P	response to chemical stimulus	12	313	432	25288	0.0089	0.52	// GRMZM2G072850 // GRMZM2G481440 // GRMZM2G143512 // GRMZM2G078129 // GRMZM2G050607 // GRMZM2G144083 // GRMZM2G170128 // GRMZM2G160327 // GRMZM2G080183 // GRMZM2G094955 // AC210003.2_FG004 // GRMZM2G034155
GO:0016311	P	dephosphorylation	5	313	101	25288	0.0098	0.52	// GRMZM2G010855 // GRMZM2G059453 // GRMZM2G082487 // GRMZM2G014813 // GRMZM2G139892
GO:0050896	P	response to stimulus	38	313	2128	25288	0.015	0.76	// GRMZM2G117614 // GRMZM2G063156 // GRMZM2G481440 // GRMZM2G143512 // GRMZM2G051619 // GRMZM2G146809 // GRMZM2G006948 // GRMZM2G314064 // GRMZM2G069365 // GRMZM2G059799 // GRMZM2G162481 // GRMZM2G034155 // GRMZM2G178014 // GRMZM2G119769 // GRMZM2G374827 // GRMZM2G050607 // GRMZM2G072850 // GRMZM2G143357 // GRMZM2G135783 // GRMZM2G078129 // GRMZM2G145974 // GRMZM2G025793 // GRMZM2G468495 // GRMZM…
GO:0015849	P	organic acid transport	5	313	122	25288	0.02	0.84	// GRMZM2G010433 // GRMZM2G154747 // GRMZM2G434910 // GRMZM2G078292 // GRMZM2G090603
GO:0046942	P	carboxylic acid transport	5	313	122	25288	0.02	0.84	// GRMZM2G010433 // GRMZM2G154747 // GRMZM2G434910 // GRMZM2G078292 // GRMZM2G090603
GO:0044262	P	cellular carbohydrate metabolic process	12	313	493	25288	0.022	0.87	// GRMZM2G008263 // GRMZM2G058227 // GRMZM2G030673 // GRMZM2G122431 // GRMZM2G347280 // GRMZM2G104081 // GRMZM2G033526 // GRMZM2G026980 // GRMZM2G014813 // GRMZM2G027627 // GRMZM2G060659 // GRMZM2G102183
GO:0006812	P	cation transport	15	313	693	25288	0.029	1	// GRMZM2G029518 // GRMZM2G173387 // GRMZM2G120163 // GRMZM2G148060 // GRMZM2G034152 // GRMZM2G143512 // GRMZM2G171073 // GRMZM2G121189 // GRMZM2G122437 // GRMZM2G144083 // GRMZM2G166738 // GRMZM2G005040 // GRMZM2G110862 // GRMZM2G014813 // GRMZM2G037343
GO:0006355	P	regulation of transcription, DNA-dependent	26	313	1432	25288	0.035	1	// GRMZM2G451031 // GRMZM2G139082 // GRMZM2G124524 // GRMZM2G025685 // GRMZM2G358386 // GRMZM2G138340 // GRMZM2G034876 // GRMZM2G314064 // GRMZM2G028041 // GRMZM2G162481 // GRMZM2G104204 // GRMZM2G452178 // GRMZM2G068330 // GRMZM2G135381 // GRMZM2G318689 // GRMZM2G069365 // GRMZM2G133398 // GRMZM2G000686 // GRMZM2G043338 // GRMZM2G057386 // GRMZM2G125243 // GRMZM2G156737 // GRMZM2G119999 // GRMZM…
GO:0051252	P	regulation of RNA metabolic process	26	313	1434	25288	0.036	1	// GRMZM2G451031 // GRMZM2G139082 // GRMZM2G124524 // GRMZM2G025685 // GRMZM2G358386 // GRMZM2G138340 // GRMZM2G034876 // GRMZM2G314064 // GRMZM2G028041 // GRMZM2G162481 // GRMZM2G104204 // GRMZM2G452178 // GRMZM2G068330 // GRMZM2G135381 // GRMZM2G318689 // GRMZM2G069365 // GRMZM2G133398 // GRMZM2G000686 // GRMZM2G043338 // GRMZM2G057386 // GRMZM2G125243 // GRMZM2G156737 // GRMZM2G119999 // GRMZM…
GO:0006811	P	ion transport	16	313	803	25288	0.045	1	// GRMZM2G029518 // GRMZM2G173387 // GRMZM2G120163 // GRMZM2G148060 // GRMZM2G034152 // GRMZM2G143512 // GRMZM2G171073 // GRMZM2G121189 // GRMZM2G122437 // GRMZM2G144083 // GRMZM2G166738 // GRMZM2G090528 // GRMZM2G005040 // GRMZM2G110862 // GRMZM2G014813 // GRMZM2G037343
GO:0043436	P	oxoacid metabolic process	15	313	742	25288	0.047	1	// GRMZM2G107665 // GRMZM2G118770 // GRMZM2G102183 // GRMZM2G034152 // GRMZM2G466543 // GRMZM2G175812 // GRMZM2G178014 // GRMZM2G093175 // GRMZM2G014813 // GRMZM2G102878 // GRMZM2G056369 // GRMZM2G153536 // GRMZM2G083526 // GRMZM2G122479 // GRMZM2G143357
GO:0019752	P	carboxylic acid metabolic process	15	313	742	25288	0.047	1	// GRMZM2G107665 // GRMZM2G118770 // GRMZM2G102183 // GRMZM2G034152 // GRMZM2G466543 // GRMZM2G175812 // GRMZM2G178014 // GRMZM2G093175 // GRMZM2G014813 // GRMZM2G102878 // GRMZM2G056369 // GRMZM2G153536 // GRMZM2G083526 // GRMZM2G122479 // GRMZM2G143357
GO:0006082	P	organic acid metabolic process	15	313	744	25288	0.048	1	// GRMZM2G107665 // GRMZM2G118770 // GRMZM2G102183 // GRMZM2G034152 // GRMZM2G466543 // GRMZM2G175812 // GRMZM2G178014 // GRMZM2G093175 // GRMZM2G014813 // GRMZM2G102878 // GRMZM2G056369 // GRMZM2G153536 // GRMZM2G083526 // GRMZM2G122479 // GRMZM2G143357
GO:0042180	P	cellular ketone metabolic process	15	313	749	25288	0.05	1	// GRMZM2G107665 // GRMZM2G118770 // GRMZM2G102183 // GRMZM2G034152 // GRMZM2G466543 // GRMZM2G175812 // GRMZM2G178014 // GRMZM2G093175 // GRMZM2G014813 // GRMZM2G102878 // GRMZM2G056369 // GRMZM2G153536 // GRMZM2G083526 // GRMZM2G122479 // GRMZM2G143357
GO:0006351	P	transcription, DNA-dependent	26	313	1506	25288	0.057	1	// GRMZM2G451031 // GRMZM2G139082 // GRMZM2G124524 // GRMZM2G025685 // GRMZM2G358386 // GRMZM2G138340 // GRMZM2G034876 // GRMZM2G314064 // GRMZM2G028041 // GRMZM2G162481 // GRMZM2G104204 // GRMZM2G452178 // GRMZM2G068330 // GRMZM2G135381 // GRMZM2G318689 // GRMZM2G069365 // GRMZM2G133398 // GRMZM2G000686 // GRMZM2G043338 // GRMZM2G057386 // GRMZM2G125243 // GRMZM2G156737 // GRMZM2G119999 // GRMZM…
GO:0032774	P	RNA biosynthetic process	26	313	1508	25288	0.058	1	// GRMZM2G451031 // GRMZM2G139082 // GRMZM2G124524 // GRMZM2G025685 // GRMZM2G358386 // GRMZM2G138340 // GRMZM2G034876 // GRMZM2G314064 // GRMZM2G028041 // GRMZM2G162481 // GRMZM2G104204 // GRMZM2G452178 // GRMZM2G068330 // GRMZM2G135381 // GRMZM2G318689 // GRMZM2G069365 // GRMZM2G133398 // GRMZM2G000686 // GRMZM2G043338 // GRMZM2G057386 // GRMZM2G125243 // GRMZM2G156737 // GRMZM2G119999 // GRMZM…
GO:0006066	P	alcohol metabolic process	10	313	455	25288	0.061	1	// GRMZM2G058227 // GRMZM2G030673 // GRMZM2G141607 // GRMZM2G104081 // GRMZM2G108338 // GRMZM2G339994 // GRMZM2G033526 // GRMZM2G014813 // GRMZM2G027627 // GRMZM2G006119
GO:0009628	P	response to abiotic stimulus	23	313	1339	25288	0.074	1	// GRMZM2G117614 // GRMZM2G063156 // GRMZM2G051619 // GRMZM2G162481 // GRMZM2G314064 // GRMZM2G059453 // GRMZM2G119769 // GRMZM2G374827 // GRMZM2G050607 // GRMZM2G143357 // GRMZM2G135783 // GRMZM2G025793 // GRMZM2G468495 // GRMZM2G108798 // GRMZM2G097683 // GRMZM2G129140 // GRMZM2G069365 // GRMZM2G111760 // GRMZM2G012891 // GRMZM2G004523 // GRMZM2G123489 // GRMZM2G427087 // GRMZM2G094955
GO:0008610	P	lipid biosynthetic process	7	313	294	25288	0.078	1	// GRMZM2G007252 // AC186603.6_FG003 // GRMZM2G001991 // AC210013.4_FG003 // GRMZM2G102878 // GRMZM2G083526 // GRMZM2G175812
GO:0006950	P	response to stress	30	313	1883	25288	0.096	1	// GRMZM2G117614 // GRMZM2G063156 // GRMZM2G051619 // GRMZM2G146809 // GRMZM2G006948 // GRMZM2G314064 // GRMZM2G069365 // GRMZM2G160327 // GRMZM2G162481 // GRMZM2G178014 // GRMZM2G119769 // GRMZM2G374827 // GRMZM2G050607 // GRMZM2G080183 // GRMZM2G143357 // GRMZM2G135783 // GRMZM2G145974 // GRMZM2G025793 // GRMZM2G468495 // GRMZM2G108798 // GRMZM2G097683 // GRMZM2G129140 // GRMZM2G059453 // AC210…
GO:0045449	P	regulation of transcription	34	313	2172	25288	0.096	1	// GRMZM2G451031 // GRMZM2G139082 // GRMZM2G041223 // GRMZM2G124524 // GRMZM2G025685 // GRMZM2G358386 // GRMZM2G138340 // GRMZM2G034876 // GRMZM2G105335 // GRMZM2G314064 // GRMZM2G082586 // GRMZM2G181605 // GRMZM2G028041 // GRMZM2G162481 // GRMZM2G058518 // GRMZM2G104204 // GRMZM2G452178 // GRMZM2G042920 // GRMZM2G015666 // GRMZM2G068330 // GRMZM2G135381 // GRMZM2G318689 // GRMZM2G069365 // GRMZM…
GO:0034641	P	cellular nitrogen compound metabolic process	8	313	373	25288	0.097	1	// GRMZM2G107665 // GRMZM2G034152 // GRMZM2G466543 // GRMZM2G178014 // GRMZM2G093175 // GRMZM2G014813 // GRMZM2G153536 // GRMZM2G143357
GO:0031323	P	regulation of cellular metabolic process	35	313	2250	25288	0.098	1	// GRMZM2G451031 // GRMZM2G139082 // GRMZM2G041223 // GRMZM2G124524 // GRMZM2G025685 // GRMZM2G358386 // GRMZM2G138340 // GRMZM2G034876 // GRMZM2G105335 // GRMZM2G314064 // GRMZM2G082586 // GRMZM2G062429 // GRMZM2G028041 // GRMZM2G162481 // GRMZM2G181605 // GRMZM2G058518 // GRMZM2G104204 // GRMZM2G452178 // GRMZM2G042920 // GRMZM2G015666 // GRMZM2G068330 // GRMZM2G135381 // GRMZM2G318689 // GRMZM…
GO:0065008	P	regulation of biological quality	25	313	1539	25288	0.1	1	// GRMZM2G117614 // GRMZM2G063156 // GRMZM2G008647 // GRMZM2G051619 // GRMZM2G162481 // GRMZM2G314064 // GRMZM2G059453 // GRMZM2G119769 // GRMZM2G148387 // GRMZM2G374827 // GRMZM2G143357 // GRMZM2G050997 // GRMZM2G135783 // GRMZM2G025793 // GRMZM2G468495 // GRMZM2G108798 // GRMZM2G097683 // GRMZM2G129140 // GRMZM2G069365 // GRMZM2G012891 // GRMZM2G111760 // GRMZM2G123489 // GRMZM2G427087 // GRMZM…
GO:0032501	P	multicellular organismal process	23	313	1390	25288	0.1	1	// GRMZM2G117614 // GRMZM2G063156 // GRMZM2G051619 // GRMZM2G162481 // GRMZM2G314064 // GRMZM2G059453 // GRMZM2G119769 // GRMZM2G374827 // GRMZM2G143357 // GRMZM2G125669 // GRMZM2G135783 // GRMZM2G117250 // GRMZM2G025793 // GRMZM2G468495 // GRMZM2G108798 // GRMZM2G097683 // GRMZM2G129140 // GRMZM2G069365 // GRMZM2G012891 // GRMZM2G111760 // GRMZM2G123489 // GRMZM2G427087 // GRMZM2G094955
GO:0042592	P	homeostatic process	24	313	1469	25288	0.1	1	// GRMZM2G117614 // GRMZM2G063156 // GRMZM2G008647 // GRMZM2G051619 // GRMZM2G162481 // GRMZM2G314064 // GRMZM2G059453 // GRMZM2G119769 // GRMZM2G148387 // GRMZM2G374827 // GRMZM2G143357 // GRMZM2G135783 // GRMZM2G025793 // GRMZM2G468495 // GRMZM2G108798 // GRMZM2G097683 // GRMZM2G129140 // GRMZM2G069365 // GRMZM2G012891 // GRMZM2G111760 // GRMZM2G123489 // GRMZM2G427087 // GRMZM2G094955 // GRMZM…
GO:0019219	P	regulation of nucleobase, nucleoside, nucleotide and nucleic acid metabolic process	34	313	2192	25288	0.1	1	// GRMZM2G451031 // GRMZM2G139082 // GRMZM2G041223 // GRMZM2G124524 // GRMZM2G025685 // GRMZM2G358386 // GRMZM2G138340 // GRMZM2G034876 // GRMZM2G105335 // GRMZM2G314064 // GRMZM2G082586 // GRMZM2G181605 // GRMZM2G028041 // GRMZM2G162481 // GRMZM2G058518 // GRMZM2G104204 // GRMZM2G452178 // GRMZM2G042920 // GRMZM2G015666 // GRMZM2G068330 // GRMZM2G135381 // GRMZM2G318689 // GRMZM2G069365 // GRMZM…
GO:0010556	P	regulation of macromolecule biosynthetic process	34	313	2210	25288	0.11	1	// GRMZM2G451031 // GRMZM2G139082 // GRMZM2G041223 // GRMZM2G124524 // GRMZM2G025685 // GRMZM2G358386 // GRMZM2G138340 // GRMZM2G034876 // GRMZM2G105335 // GRMZM2G314064 // GRMZM2G082586 // GRMZM2G181605 // GRMZM2G028041 // GRMZM2G162481 // GRMZM2G058518 // GRMZM2G104204 // GRMZM2G452178 // GRMZM2G042920 // GRMZM2G015666 // GRMZM2G068330 // GRMZM2G135381 // GRMZM2G318689 // GRMZM2G069365 // GRMZM…
GO:0006725	P	cellular aromatic compound metabolic process	6	313	264	25288	0.11	1	// GRMZM2G141607 // GRMZM2G466543 // GRMZM2G108338 // GRMZM2G339994 // GRMZM2G006119 // GRMZM2G050997
GO:0009889	P	regulation of biosynthetic process	34	313	2210	25288	0.11	1	// GRMZM2G451031 // GRMZM2G139082 // GRMZM2G041223 // GRMZM2G124524 // GRMZM2G025685 // GRMZM2G358386 // GRMZM2G138340 // GRMZM2G034876 // GRMZM2G105335 // GRMZM2G314064 // GRMZM2G082586 // GRMZM2G181605 // GRMZM2G028041 // GRMZM2G162481 // GRMZM2G058518 // GRMZM2G104204 // GRMZM2G452178 // GRMZM2G042920 // GRMZM2G015666 // GRMZM2G068330 // GRMZM2G135381 // GRMZM2G318689 // GRMZM2G069365 // GRMZM…
GO:0031326	P	regulation of cellular biosynthetic process	34	313	2210	25288	0.11	1	// GRMZM2G451031 // GRMZM2G139082 // GRMZM2G041223 // GRMZM2G124524 // GRMZM2G025685 // GRMZM2G358386 // GRMZM2G138340 // GRMZM2G034876 // GRMZM2G105335 // GRMZM2G314064 // GRMZM2G082586 // GRMZM2G181605 // GRMZM2G028041 // GRMZM2G162481 // GRMZM2G058518 // GRMZM2G104204 // GRMZM2G452178 // GRMZM2G042920 // GRMZM2G015666 // GRMZM2G068330 // GRMZM2G135381 // GRMZM2G318689 // GRMZM2G069365 // GRMZM…
GO:0051171	P	regulation of nitrogen compound metabolic process	34	313	2208	25288	0.11	1	// GRMZM2G451031 // GRMZM2G139082 // GRMZM2G041223 // GRMZM2G124524 // GRMZM2G025685 // GRMZM2G358386 // GRMZM2G138340 // GRMZM2G034876 // GRMZM2G105335 // GRMZM2G314064 // GRMZM2G082586 // GRMZM2G181605 // GRMZM2G028041 // GRMZM2G162481 // GRMZM2G058518 // GRMZM2G104204 // GRMZM2G452178 // GRMZM2G042920 // GRMZM2G015666 // GRMZM2G068330 // GRMZM2G135381 // GRMZM2G318689 // GRMZM2G069365 // GRMZM…
GO:0019222	P	regulation of metabolic process	36	313	2373	25288	0.12	1	// GRMZM2G451031 // GRMZM2G139082 // GRMZM2G041223 // GRMZM2G124524 // GRMZM2G025685 // GRMZM2G358386 // GRMZM2G138340 // GRMZM2G034876 // GRMZM2G105335 // GRMZM2G314064 // GRMZM2G082586 // GRMZM2G062429 // GRMZM2G028041 // GRMZM2G162481 // GRMZM2G173756 // GRMZM2G181605 // GRMZM2G058518 // GRMZM2G104204 // GRMZM2G452178 // GRMZM2G042920 // GRMZM2G015666 // GRMZM2G068330 // GRMZM2G135381 // GRMZM…
GO:0050826	P	response to freezing	21	313	1288	25288	0.12	1	// GRMZM2G069365 // GRMZM2G117614 // GRMZM2G059453 // GRMZM2G063156 // GRMZM2G123489 // GRMZM2G135783 // GRMZM2G051619 // GRMZM2G012891 // GRMZM2G162481 // GRMZM2G025793 // GRMZM2G119769 // GRMZM2G468495 // GRMZM2G374827 // GRMZM2G097683 // GRMZM2G427087 // GRMZM2G129140 // GRMZM2G094955 // GRMZM2G143357 // GRMZM2G108798 // GRMZM2G314064 // GRMZM2G111760
GO:0042309	P	homoiothermy	21	313	1288	25288	0.12	1	// GRMZM2G069365 // GRMZM2G117614 // GRMZM2G059453 // GRMZM2G063156 // GRMZM2G123489 // GRMZM2G135783 // GRMZM2G051619 // GRMZM2G012891 // GRMZM2G162481 // GRMZM2G025793 // GRMZM2G119769 // GRMZM2G468495 // GRMZM2G374827 // GRMZM2G097683 // GRMZM2G427087 // GRMZM2G129140 // GRMZM2G094955 // GRMZM2G143357 // GRMZM2G108798 // GRMZM2G314064 // GRMZM2G111760
GO:0009409	P	response to cold	21	313	1288	25288	0.12	1	// GRMZM2G069365 // GRMZM2G117614 // GRMZM2G059453 // GRMZM2G063156 // GRMZM2G123489 // GRMZM2G135783 // GRMZM2G051619 // GRMZM2G012891 // GRMZM2G162481 // GRMZM2G025793 // GRMZM2G119769 // GRMZM2G468495 // GRMZM2G374827 // GRMZM2G097683 // GRMZM2G427087 // GRMZM2G129140 // GRMZM2G094955 // GRMZM2G143357 // GRMZM2G108798 // GRMZM2G314064 // GRMZM2G111760
GO:0001659	P	temperature homeostasis	21	313	1288	25288	0.12	1	// GRMZM2G069365 // GRMZM2G117614 // GRMZM2G059453 // GRMZM2G063156 // GRMZM2G123489 // GRMZM2G135783 // GRMZM2G051619 // GRMZM2G012891 // GRMZM2G162481 // GRMZM2G025793 // GRMZM2G119769 // GRMZM2G468495 // GRMZM2G374827 // GRMZM2G097683 // GRMZM2G427087 // GRMZM2G129140 // GRMZM2G094955 // GRMZM2G143357 // GRMZM2G108798 // GRMZM2G314064 // GRMZM2G111760
GO:0010468	P	regulation of gene expression	34	313	2216	25288	0.12	1	// GRMZM2G451031 // GRMZM2G139082 // GRMZM2G041223 // GRMZM2G124524 // GRMZM2G025685 // GRMZM2G358386 // GRMZM2G138340 // GRMZM2G034876 // GRMZM2G105335 // GRMZM2G314064 // GRMZM2G082586 // GRMZM2G181605 // GRMZM2G028041 // GRMZM2G162481 // GRMZM2G058518 // GRMZM2G104204 // GRMZM2G452178 // GRMZM2G042920 // GRMZM2G015666 // GRMZM2G068330 // GRMZM2G135381 // GRMZM2G318689 // GRMZM2G069365 // GRMZM…
GO:0080090	P	regulation of primary metabolic process	35	313	2312	25288	0.13	1	// GRMZM2G451031 // GRMZM2G139082 // GRMZM2G041223 // GRMZM2G124524 // GRMZM2G025685 // GRMZM2G358386 // GRMZM2G138340 // GRMZM2G034876 // GRMZM2G105335 // GRMZM2G314064 // GRMZM2G082586 // GRMZM2G181605 // GRMZM2G028041 // GRMZM2G162481 // GRMZM2G173756 // GRMZM2G058518 // GRMZM2G104204 // GRMZM2G452178 // GRMZM2G042920 // GRMZM2G015666 // GRMZM2G068330 // GRMZM2G135381 // GRMZM2G318689 // GRMZM…
GO:0009266	P	response to temperature stimulus	21	313	1290	25288	0.13	1	// GRMZM2G069365 // GRMZM2G117614 // GRMZM2G059453 // GRMZM2G063156 // GRMZM2G123489 // GRMZM2G135783 // GRMZM2G051619 // GRMZM2G012891 // GRMZM2G162481 // GRMZM2G025793 // GRMZM2G119769 // GRMZM2G468495 // GRMZM2G374827 // GRMZM2G097683 // GRMZM2G427087 // GRMZM2G129140 // GRMZM2G094955 // GRMZM2G143357 // GRMZM2G108798 // GRMZM2G314064 // GRMZM2G111760
GO:0060255	P	regulation of macromolecule metabolic process	35	313	2335	25288	0.14	1	// GRMZM2G451031 // GRMZM2G139082 // GRMZM2G041223 // GRMZM2G124524 // GRMZM2G025685 // GRMZM2G358386 // GRMZM2G138340 // GRMZM2G034876 // GRMZM2G105335 // GRMZM2G314064 // GRMZM2G082586 // GRMZM2G181605 // GRMZM2G028041 // GRMZM2G162481 // GRMZM2G173756 // GRMZM2G058518 // GRMZM2G104204 // GRMZM2G452178 // GRMZM2G042920 // GRMZM2G015666 // GRMZM2G068330 // GRMZM2G135381 // GRMZM2G318689 // GRMZM…
GO:0006629	P	lipid metabolic process	12	313	674	25288	0.14	1	// GRMZM2G007252 // GRMZM2G075496 // GRMZM2G058227 // GRMZM2G416817 // GRMZM2G102878 // AC186603.6_FG003 // GRMZM2G001991 // GRMZM2G374827 // GRMZM2G064701 // AC210013.4_FG003 // GRMZM2G083526 // GRMZM2G175812
GO:0005976	P	polysaccharide metabolic process	5	313	218	25288	0.14	1	// GRMZM2G008263 // GRMZM2G030673 // GRMZM2G026980 // GRMZM2G122431 // GRMZM2G145461
GO:0009308	P	amine metabolic process	11	313	619	25288	0.15	1	// GRMZM2G107665 // GRMZM2G034152 // GRMZM2G466543 // GRMZM2G359298 // GRMZM2G178014 // GRMZM2G093175 // GRMZM2G145461 // GRMZM2G014813 // GRMZM2G153536 // GRMZM2G143357 // GRMZM2G050997
GO:0015672	P	monovalent inorganic cation transport	8	313	430	25288	0.17	1	// GRMZM2G029518 // GRMZM2G173387 // GRMZM2G120163 // GRMZM2G034152 // GRMZM2G171073 // GRMZM2G166738 // GRMZM2G005040 // GRMZM2G014813
GO:0016053	P	organic acid biosynthetic process	6	313	304	25288	0.18	1	// GRMZM2G466543 // GRMZM2G093175 // GRMZM2G102878 // GRMZM2G143357 // GRMZM2G083526 // GRMZM2G175812
GO:0046394	P	carboxylic acid biosynthetic process	6	313	304	25288	0.18	1	// GRMZM2G466543 // GRMZM2G093175 // GRMZM2G102878 // GRMZM2G143357 // GRMZM2G083526 // GRMZM2G175812
GO:0006006	P	glucose metabolic process	5	313	240	25288	0.18	1	// GRMZM2G033526 // GRMZM2G104081 // GRMZM2G030673 // GRMZM2G014813 // GRMZM2G027627
GO:0043687	P	post-translational protein modification	27	313	1832	25288	0.2	1	// GRMZM2G173756 // GRMZM2G149051 // GRMZM2G378547 // GRMZM2G456487 // GRMZM2G082487 // GRMZM2G039934 // GRMZM2G135629 // GRMZM2G059453 // GRMZM2G034155 // AC233861.1_FG001 // GRMZM2G028568 // GRMZM2G010855 // GRMZM2G117250 // GRMZM2G468495 // GRMZM2G100911 // GRMZM2G034611 // GRMZM2G080001 // GRMZM2G030673 // GRMZM2G332660 // GRMZM2G163724 // GRMZM2G076423 // AC210013.4_FG014 // GRMZM2G014813 //…
GO:0016052	P	carbohydrate catabolic process	5	313	256	25288	0.22	1	// GRMZM2G033526 // GRMZM2G104081 // GRMZM2G145461 // GRMZM2G014813 // GRMZM2G027627
GO:0006350	P	transcription	34	313	2389	25288	0.22	1	// GRMZM2G451031 // GRMZM2G139082 // GRMZM2G041223 // GRMZM2G124524 // GRMZM2G025685 // GRMZM2G358386 // GRMZM2G138340 // GRMZM2G034876 // GRMZM2G105335 // GRMZM2G314064 // GRMZM2G082586 // GRMZM2G181605 // GRMZM2G028041 // GRMZM2G162481 // GRMZM2G058518 // GRMZM2G104204 // GRMZM2G452178 // GRMZM2G042920 // GRMZM2G015666 // GRMZM2G068330 // GRMZM2G135381 // GRMZM2G318689 // GRMZM2G069365 // GRMZM…
GO:0019318	P	hexose metabolic process	5	313	262	25288	0.23	1	// GRMZM2G033526 // GRMZM2G104081 // GRMZM2G030673 // GRMZM2G014813 // GRMZM2G027627
GO:0051186	P	cofactor metabolic process	5	313	266	25288	0.24	1	// GRMZM2G108338 // GRMZM2G141607 // GRMZM2G339994 // GRMZM2G014813 // GRMZM2G006119
GO:0006508	P	proteolysis	17	313	1125	25288	0.24	1	// GRMZM2G003789 // GRMZM2G179528 // GRMZM2G142918 // GRMZM2G120079 // GRMZM2G463291 // AC216264.3_FG001 // GRMZM2G003784 // GRMZM2G024099 // GRMZM2G093032 // GRMZM2G097015 // GRMZM2G020146 // GRMZM2G103662 // GRMZM2G031572 // GRMZM2G016958 // GRMZM2G037343 // GRMZM2G053206 // GRMZM2G090603
GO:0008152	P	metabolic process	157	313	12161	25288	0.25	1	// GRMZM2G142918 // GRMZM2G440459 // GRMZM2G358386 // GRMZM2G138340 // GRMZM2G103662 // GRMZM2G034876 // GRMZM2G060659 // GRMZM2G153536 // GRMZM2G069365 // GRMZM2G071688 // GRMZM2G007252 // GRMZM2G039934 // GRMZM2G154124 // GRMZM2G020146 // GRMZM2G455642 // GRMZM2G028568 // GRMZM2G117230 // GRMZM2G008263 // GRMZM2G083847 // GRMZM2G104204 // GRMZM2G132875 // GRMZM2G102878 // GRMZM2G452178 // GRMZM…
GO:0065007	P	biological regulation	63	313	4740	25288	0.29	1	// GRMZM2G451031 // GRMZM2G139082 // GRMZM2G041223 // GRMZM2G100505 // GRMZM2G124524 // GRMZM2G117614 // GRMZM2G025685 // GRMZM2G358386 // GRMZM2G059453 // GRMZM2G138340 // GRMZM2G129140 // GRMZM2G008647 // GRMZM2G034876 // GRMZM2G105335 // GRMZM2G063156 // GRMZM2G314064 // GRMZM2G082586 // GRMZM2G000686 // GRMZM2G062429 // GRMZM2G028041 // GRMZM2G162481 // GRMZM2G119769 // GRMZM2G148387 // GRMZM…
GO:0016070	P	RNA metabolic process	27	313	1932	25288	0.29	1	// GRMZM2G451031 // GRMZM2G139082 // GRMZM2G124524 // GRMZM2G025685 // GRMZM2G358386 // GRMZM2G138340 // GRMZM2G034876 // GRMZM2G314064 // GRMZM2G028041 // GRMZM2G162481 // GRMZM2G104204 // GRMZM2G178014 // GRMZM2G452178 // GRMZM2G068330 // GRMZM2G135381 // GRMZM2G318689 // GRMZM2G069365 // GRMZM2G133398 // GRMZM2G000686 // GRMZM2G043338 // GRMZM2G057386 // GRMZM2G125243 // GRMZM2G156737 // GRMZM…
GO:0044106	P	cellular amine metabolic process	8	313	502	25288	0.29	1	// GRMZM2G107665 // GRMZM2G034152 // GRMZM2G466543 // GRMZM2G178014 // GRMZM2G093175 // GRMZM2G014813 // GRMZM2G153536 // GRMZM2G143357
GO:0006520	P	cellular amino acid metabolic process	8	313	502	25288	0.29	1	// GRMZM2G107665 // GRMZM2G034152 // GRMZM2G466543 // GRMZM2G178014 // GRMZM2G093175 // GRMZM2G014813 // GRMZM2G153536 // GRMZM2G143357
GO:0006464	P	protein modification process	28	313	2013	25288	0.29	1	// GRMZM2G173756 // GRMZM2G149051 // GRMZM2G378547 // GRMZM2G456487 // GRMZM2G082487 // GRMZM2G039934 // GRMZM2G135629 // GRMZM2G059453 // GRMZM2G034155 // AC233861.1_FG001 // GRMZM2G028568 // GRMZM2G010855 // GRMZM2G117250 // GRMZM2G468495 // GRMZM2G100911 // GRMZM2G034611 // GRMZM2G080001 // GRMZM2G030673 // GRMZM2G332660 // GRMZM2G163724 // GRMZM2G076423 // AC210013.4_FG014 // GRMZM2G100315 //…
GO:0006796	P	phosphate metabolic process	27	313	1969	25288	0.32	1	// GRMZM2G124744 // GRMZM2G149051 // GRMZM2G378547 // GRMZM2G456487 // GRMZM2G062429 // GRMZM2G082487 // GRMZM2G039934 // GRMZM2G059453 // GRMZM2G034155 // AC233861.1_FG001 // GRMZM2G028568 // GRMZM2G010855 // GRMZM2G117250 // GRMZM2G468495 // GRMZM2G100911 // GRMZM2G034611 // GRMZM2G080001 // GRMZM2G030673 // GRMZM2G332660 // GRMZM2G163724 // GRMZM2G076423 // AC210013.4_FG014 // GRMZM2G014813 //…
GO:0006793	P	phosphorus metabolic process	27	313	1969	25288	0.32	1	// GRMZM2G124744 // GRMZM2G149051 // GRMZM2G378547 // GRMZM2G456487 // GRMZM2G062429 // GRMZM2G082487 // GRMZM2G039934 // GRMZM2G059453 // GRMZM2G034155 // AC233861.1_FG001 // GRMZM2G028568 // GRMZM2G010855 // GRMZM2G117250 // GRMZM2G468495 // GRMZM2G100911 // GRMZM2G034611 // GRMZM2G080001 // GRMZM2G030673 // GRMZM2G332660 // GRMZM2G163724 // GRMZM2G076423 // AC210013.4_FG014 // GRMZM2G014813 //…
GO:0044248	P	cellular catabolic process	7	313	451	25288	0.33	1	// GRMZM2G107665 // GRMZM2G104081 // GRMZM2G033526 // GRMZM2G374827 // GRMZM2G168744 // GRMZM2G014813 // GRMZM2G027627
GO:0055114	P	oxidation reduction	5	313	309	25288	0.34	1	// GRMZM2G132875 // GRMZM2G118770 // GRMZM2G083526 // GRMZM2G122479 // GRMZM2G027627
GO:0043412	P	macromolecule modification	28	313	2069	25288	0.34	1	// GRMZM2G173756 // GRMZM2G149051 // GRMZM2G378547 // GRMZM2G456487 // GRMZM2G082487 // GRMZM2G039934 // GRMZM2G135629 // GRMZM2G059453 // GRMZM2G034155 // AC233861.1_FG001 // GRMZM2G028568 // GRMZM2G010855 // GRMZM2G117250 // GRMZM2G468495 // GRMZM2G100911 // GRMZM2G034611 // GRMZM2G080001 // GRMZM2G030673 // GRMZM2G332660 // GRMZM2G163724 // GRMZM2G076423 // AC210013.4_FG014 // GRMZM2G100315 //…
GO:0005996	P	monosaccharide metabolic process	5	313	321	25288	0.37	1	// GRMZM2G033526 // GRMZM2G104081 // GRMZM2G030673 // GRMZM2G014813 // GRMZM2G027627
GO:0006468	P	protein amino acid phosphorylation	20	313	1528	25288	0.43	1	// GRMZM2G165428 // GRMZM2G030673 // GRMZM2G039934 // AC233861.1_FG001 // GRMZM2G332660 // GRMZM2G034155 // GRMZM2G117250 // GRMZM2G163724 // GRMZM2G076423 // AC210013.4_FG014 // GRMZM2G170120 // GRMZM2G468495 // GRMZM2G149051 // GRMZM2G100911 // GRMZM2G034611 // GRMZM2G028568 // GRMZM2G378547 // GRMZM2G114575 // GRMZM2G080001 // GRMZM2G456487
GO:0007186	P	G-protein coupled receptor protein signaling pathway	9	313	670	25288	0.45	1	// GRMZM2G062429 // GRMZM2G463291 // GRMZM2G118173 // GRMZM2G135783 // GRMZM2G107570 // GRMZM2G123489 // GRMZM2G062848 // GRMZM2G370175 // GRMZM2G072850
GO:0044265	P	cellular macromolecule catabolic process	5	313	355	25288	0.45	1	// GRMZM2G033526 // GRMZM2G104081 // GRMZM2G168744 // GRMZM2G014813 // GRMZM2G027627
GO:0007166	P	cell surface receptor linked signaling pathway	9	313	678	25288	0.46	1	// GRMZM2G062429 // GRMZM2G463291 // GRMZM2G118173 // GRMZM2G135783 // GRMZM2G107570 // GRMZM2G123489 // GRMZM2G062848 // GRMZM2G370175 // GRMZM2G072850
GO:0006519	P	cellular amino acid and derivative metabolic process	8	313	600	25288	0.47	1	// GRMZM2G107665 // GRMZM2G034152 // GRMZM2G466543 // GRMZM2G178014 // GRMZM2G093175 // GRMZM2G014813 // GRMZM2G153536 // GRMZM2G143357
GO:0050794	P	regulation of cellular process	42	313	3392	25288	0.52	1	// GRMZM2G451031 // GRMZM2G139082 // GRMZM2G041223 // GRMZM2G100505 // GRMZM2G124524 // GRMZM2G025685 // GRMZM2G358386 // GRMZM2G138340 // GRMZM2G034876 // GRMZM2G105335 // GRMZM2G314064 // GRMZM2G082586 // GRMZM2G000686 // GRMZM2G062429 // GRMZM2G028041 // GRMZM2G162481 // GRMZM2G148387 // GRMZM2G181605 // GRMZM2G058518 // GRMZM2G104204 // GRMZM2G452178 // GRMZM2G113203 // GRMZM2G015666 // GRMZM…
GO:0044255	P	cellular lipid metabolic process	5	313	395	25288	0.54	1	// GRMZM2G102878 // GRMZM2G083526 // GRMZM2G374827 // GRMZM2G175812 // AC186603.6_FG003
GO:0050789	P	regulation of biological process	43	313	3517	25288	0.56	1	// GRMZM2G451031 // GRMZM2G139082 // GRMZM2G041223 // GRMZM2G100505 // GRMZM2G124524 // GRMZM2G025685 // GRMZM2G358386 // GRMZM2G138340 // GRMZM2G034876 // GRMZM2G105335 // GRMZM2G314064 // GRMZM2G082586 // GRMZM2G000686 // GRMZM2G062429 // GRMZM2G028041 // GRMZM2G162481 // GRMZM2G148387 // GRMZM2G173756 // GRMZM2G181605 // GRMZM2G058518 // GRMZM2G104204 // GRMZM2G452178 // GRMZM2G113203 // GRMZM…
GO:0044238	P	primary metabolic process	124	313	10134	25288	0.59	1	// GRMZM2G142918 // GRMZM2G358386 // GRMZM2G138340 // GRMZM2G103662 // GRMZM2G034876 // GRMZM2G060659 // GRMZM2G153536 // GRMZM2G069365 // GRMZM2G007252 // GRMZM2G039934 // GRMZM2G154124 // GRMZM2G020146 // GRMZM2G455642 // GRMZM2G028568 // GRMZM2G008263 // GRMZM2G104204 // GRMZM2G452178 // GRMZM2G117250 // GRMZM2G376416 // AC216264.3_FG001 // GRMZM2G468495 // GRMZM2G027627 // GRMZM2G034611 // GR…
GO:0009117	P	nucleotide metabolic process	5	313	442	25288	0.64	1	// GRMZM2G151406 // GRMZM2G143512 // GRMZM2G068259 // GRMZM2G014813 // GRMZM2G144083
GO:0006753	P	nucleoside phosphate metabolic process	5	313	442	25288	0.64	1	// GRMZM2G151406 // GRMZM2G143512 // GRMZM2G068259 // GRMZM2G014813 // GRMZM2G144083
GO:0016310	P	phosphorylation	21	313	1821	25288	0.66	1	// GRMZM2G062429 // GRMZM2G165428 // GRMZM2G030673 // GRMZM2G039934 // AC233861.1_FG001 // GRMZM2G332660 // GRMZM2G034155 // GRMZM2G117250 // GRMZM2G163724 // GRMZM2G076423 // AC210013.4_FG014 // GRMZM2G170120 // GRMZM2G468495 // GRMZM2G149051 // GRMZM2G100911 // GRMZM2G034611 // GRMZM2G028568 // GRMZM2G378547 // GRMZM2G114575 // GRMZM2G080001 // GRMZM2G456487
GO:0009058	P	biosynthetic process	59	313	5027	25288	0.7	1	// GRMZM2G451031 // GRMZM2G139082 // GRMZM2G041223 // GRMZM2G124524 // GRMZM2G143512 // GRMZM2G339994 // GRMZM2G025685 // GRMZM2G358386 // AC186603.6_FG003 // GRMZM2G138340 // GRMZM2G034876 // GRMZM2G105335 // GRMZM2G060659 // GRMZM2G083526 // GRMZM2G314064 // GRMZM2G082586 // GRMZM2G181605 // GRMZM2G007252 // GRMZM2G028041 // GRMZM2G141607 // GRMZM2G122431 // GRMZM2G466543 // GRMZM2G144083 // GR…
GO:0065003	P	macromolecular complex assembly	5	313	483	25288	0.71	1	// GRMZM2G129140 // GRMZM2G029518 // GRMZM2G118173 // GRMZM2G122437 // GRMZM2G442555
GO:0055086	P	nucleobase, nucleoside and nucleotide metabolic process	5	313	480	25288	0.71	1	// GRMZM2G151406 // GRMZM2G143512 // GRMZM2G068259 // GRMZM2G014813 // GRMZM2G144083
GO:0033036	P	macromolecule localization	5	313	497	25288	0.74	1	// GRMZM2G029518 // GRMZM2G071575 // GRMZM2G100505 // GRMZM2G103771 // GRMZM2G084389
GO:0022607	P	cellular component assembly	5	313	497	25288	0.74	1	// GRMZM2G129140 // GRMZM2G029518 // GRMZM2G118173 // GRMZM2G122437 // GRMZM2G442555
GO:0043933	P	macromolecular complex subunit organization	5	313	509	25288	0.76	1	// GRMZM2G129140 // GRMZM2G029518 // GRMZM2G118173 // GRMZM2G122437 // GRMZM2G442555
GO:0006807	P	nitrogen compound metabolic process	52	313	4581	25288	0.77	1	// GRMZM2G107665 // GRMZM2G451031 // GRMZM2G139082 // GRMZM2G041223 // GRMZM2G124524 // GRMZM2G143512 // GRMZM2G025685 // GRMZM2G358386 // GRMZM2G359298 // GRMZM2G138340 // GRMZM2G034876 // GRMZM2G105335 // GRMZM2G153536 // GRMZM2G006948 // GRMZM2G314064 // GRMZM2G082586 // GRMZM2G181605 // GRMZM2G028041 // GRMZM2G034152 // GRMZM2G466543 // GRMZM2G162481 // GRMZM2G151406 // GRMZM2G156737 // GRMZM…
GO:0006091	P	generation of precursor metabolites and energy	5	313	546	25288	0.81	1	// GRMZM2G033526 // GRMZM2G104081 // GRMZM2G030673 // GRMZM2G071688 // GRMZM2G027627
GO:0044249	P	cellular biosynthetic process	54	313	4857	25288	0.83	1	// GRMZM2G451031 // GRMZM2G139082 // GRMZM2G041223 // GRMZM2G124524 // GRMZM2G143512 // GRMZM2G339994 // GRMZM2G025685 // GRMZM2G358386 // AC186603.6_FG003 // GRMZM2G138340 // GRMZM2G034876 // GRMZM2G105335 // GRMZM2G083526 // GRMZM2G314064 // GRMZM2G082586 // GRMZM2G181605 // GRMZM2G028041 // GRMZM2G141607 // GRMZM2G122431 // GRMZM2G466543 // GRMZM2G162481 // GRMZM2G175812 // GRMZM2G151406 // GR…
GO:0044237	P	cellular metabolic process	105	313	9105	25288	0.83	1	// GRMZM2G102183 // GRMZM2G358386 // GRMZM2G138340 // GRMZM2G034876 // GRMZM2G060659 // GRMZM2G153536 // GRMZM2G080001 // GRMZM2G124744 // GRMZM2G151406 // GRMZM2G039934 // GRMZM2G028568 // GRMZM2G008263 // GRMZM2G104204 // GRMZM2G452178 // GRMZM2G117250 // GRMZM2G468495 // GRMZM2G027627 // GRMZM2G034611 // GRMZM2G069365 // GRMZM2G058227 // GRMZM2G030673 // GRMZM2G041746 // GRMZM2G057386 // GRMZM…
GO:0016043	P	cellular component organization	8	313	865	25288	0.84	1	// GRMZM2G050561 // GRMZM2G029518 // GRMZM2G118173 // GRMZM2G122437 // GRMZM2G318681 // GRMZM2G149481 // GRMZM2G129140 // GRMZM2G442555
GO:0044085	P	cellular component biogenesis	5	313	576	25288	0.84	1	// GRMZM2G129140 // GRMZM2G029518 // GRMZM2G118173 // GRMZM2G122437 // GRMZM2G442555
GO:0046483	P	heterocycle metabolic process	5	313	591	25288	0.86	1	// GRMZM2G151406 // GRMZM2G143512 // GRMZM2G050997 // GRMZM2G068259 // GRMZM2G144083
GO:0006139	P	nucleobase, nucleoside, nucleotide and nucleic acid metabolic process	43	313	3994	25288	0.86	1	// GRMZM2G451031 // GRMZM2G139082 // GRMZM2G041223 // GRMZM2G124524 // GRMZM2G143512 // GRMZM2G025685 // GRMZM2G358386 // GRMZM2G138340 // GRMZM2G034876 // GRMZM2G105335 // GRMZM2G006948 // GRMZM2G314064 // GRMZM2G082586 // GRMZM2G181605 // GRMZM2G028041 // GRMZM2G162481 // GRMZM2G151406 // GRMZM2G168744 // GRMZM2G058518 // GRMZM2G104204 // GRMZM2G178014 // GRMZM2G452178 // GRMZM2G003784 // GRMZM…
GO:0043170	P	macromolecule metabolic process	91	313	8085	25288	0.88	1	// GRMZM2G142918 // GRMZM2G358386 // GRMZM2G138340 // GRMZM2G103662 // GRMZM2G034876 // GRMZM2G080001 // GRMZM2G033526 // GRMZM2G039934 // GRMZM2G020146 // GRMZM2G028568 // GRMZM2G008263 // GRMZM2G104204 // GRMZM2G452178 // GRMZM2G117250 // AC216264.3_FG001 // GRMZM2G468495 // GRMZM2G027627 // GRMZM2G034611 // GRMZM2G069365 // GRMZM2G030673 // GRMZM2G041746 // GRMZM2G057386 // GRMZM2G163724 // GR…
GO:0019538	P	protein metabolic process	48	313	4516	25288	0.89	1	// GRMZM2G003789 // GRMZM2G016958 // GRMZM2G142918 // GRMZM2G024099 // GRMZM2G093032 // GRMZM2G103662 // GRMZM2G149051 // GRMZM2G378547 // GRMZM2G314064 // GRMZM2G456487 // GRMZM2G082487 // GRMZM2G039934 // GRMZM2G135629 // GRMZM2G162481 // GRMZM2G034155 // GRMZM2G178014 // GRMZM2G020146 // AC233861.1_FG001 // GRMZM2G028568 // GRMZM2G090603 // GRMZM2G010855 // GRMZM2G463291 // GRMZM2G003784 // GR…
GO:0034645	P	cellular macromolecule biosynthetic process	38	313	3777	25288	0.93	1	// GRMZM2G451031 // GRMZM2G139082 // GRMZM2G041223 // GRMZM2G124524 // GRMZM2G025685 // GRMZM2G358386 // GRMZM2G138340 // GRMZM2G034876 // GRMZM2G105335 // GRMZM2G314064 // GRMZM2G082586 // GRMZM2G181605 // GRMZM2G028041 // GRMZM2G122431 // GRMZM2G162481 // GRMZM2G008263 // GRMZM2G058518 // GRMZM2G104204 // GRMZM2G178014 // GRMZM2G452178 // GRMZM2G042920 // GRMZM2G015666 // GRMZM2G068330 // GRMZM…
GO:0009059	P	macromolecule biosynthetic process	38	313	3782	25288	0.93	1	// GRMZM2G451031 // GRMZM2G139082 // GRMZM2G041223 // GRMZM2G124524 // GRMZM2G025685 // GRMZM2G358386 // GRMZM2G138340 // GRMZM2G034876 // GRMZM2G105335 // GRMZM2G314064 // GRMZM2G082586 // GRMZM2G181605 // GRMZM2G028041 // GRMZM2G122431 // GRMZM2G162481 // GRMZM2G008263 // GRMZM2G058518 // GRMZM2G104204 // GRMZM2G178014 // GRMZM2G452178 // GRMZM2G042920 // GRMZM2G015666 // GRMZM2G068330 // GRMZM…
GO:0044260	P	cellular macromolecule metabolic process	73	313	7062	25288	0.97	1	// GRMZM2G069365 // GRMZM2G010855 // GRMZM2G139082 // GRMZM2G041223 // GRMZM2G124524 // GRMZM2G451031 // GRMZM2G104081 // GRMZM2G025685 // GRMZM2G358386 // GRMZM2G059453 // GRMZM2G138340 // GRMZM2G318689 // GRMZM2G149051 // GRMZM2G034876 // GRMZM2G105335 // GRMZM2G378547 // GRMZM2G006948 // GRMZM2G314064 // GRMZM2G082586 // GRMZM2G456487 // GRMZM2G181605 // GRMZM2G151406 // GRMZM2G028041 // GRMZM…
GO:0010467	P	gene expression	35	313	3707	25288	0.97	1	// GRMZM2G451031 // GRMZM2G139082 // GRMZM2G041223 // GRMZM2G124524 // GRMZM2G025685 // GRMZM2G358386 // GRMZM2G138340 // GRMZM2G034876 // GRMZM2G105335 // GRMZM2G314064 // GRMZM2G082586 // GRMZM2G181605 // GRMZM2G028041 // GRMZM2G162481 // GRMZM2G058518 // GRMZM2G104204 // GRMZM2G178014 // GRMZM2G452178 // GRMZM2G042920 // GRMZM2G015666 // GRMZM2G068330 // GRMZM2G135381 // GRMZM2G318689 // GRMZM…
GO:0044267	P	cellular protein metabolic process	31	313	3535	25288	0.99	1	// GRMZM2G173756 // GRMZM2G059453 // GRMZM2G149051 // GRMZM2G378547 // GRMZM2G314064 // GRMZM2G456487 // GRMZM2G082487 // GRMZM2G039934 // GRMZM2G135629 // GRMZM2G162481 // GRMZM2G034155 // AC233861.1_FG001 // GRMZM2G028568 // GRMZM2G010855 // GRMZM2G178014 // GRMZM2G117250 // GRMZM2G468495 // GRMZM2G100911 // GRMZM2G034611 // GRMZM2G080001 // GRMZM2G030673 // GRMZM2G332660 // GRMZM2G163724 // GR…
GO:0009057	P	macromolecule catabolic process	6	313	1391	25288	1	1	// GRMZM2G104081 // GRMZM2G033526 // GRMZM2G145461 // GRMZM2G168744 // GRMZM2G014813 // GRMZM2G027627
GO:0009987	P	cellular process	121	313	11754	25288	1	1	// GRMZM2G113203 // GRMZM2G102183 // GRMZM2G481440 // GRMZM2G358386 // GRMZM2G138340 // GRMZM2G034876 // GRMZM2G060659 // GRMZM2G153536 // GRMZM2G069365 // GRMZM2G124744 // GRMZM2G151406 // GRMZM2G039934 // GRMZM2G148387 // GRMZM2G028568 // GRMZM2G008263 // GRMZM2G104204 // GRMZM2G078129 // GRMZM2G452178 // GRMZM2G117250 // GRMZM2G468495 // GRMZM2G027627 // GRMZM2G034611 // GRMZM2G080001 // GRMZM…
GO:0009056	P	catabolic process	9	313	1552	25288	1	1	// GRMZM2G107665 // GRMZM2G104081 // GRMZM2G033526 // GRMZM2G008773 // GRMZM2G145461 // GRMZM2G168744 // GRMZM2G014813 // GRMZM2G027627 // GRMZM2G374827
GO:0045735	F	nutrient reservoir activity	10	313	118	25288	4.1e-06	0.0013	// GRMZM2G045387 // GRMZM2G054916 // GRMZM2G067919 // GRMZM2G388461 // GRMZM2G410134 // GRMZM2G346895 // GRMZM2G397687 // AC235544.1_FG006 // GRMZM2G088441 // GRMZM2G115329
GO:0005215	F	transporter activity	44	313	1726	25288	5.8e-06	0.0013	// GRMZM2G101576 // GRMZM2G173387 // GRMZM2G148060 // GRMZM2G481440 // GRMZM2G143512 // GRMZM2G400173 // AC206266.3_FG001 // GRMZM2G142870 // GRMZM2G434910 // GRMZM2G144083 // GRMZM2G029518 // GRMZM2G090528 // GRMZM2G034152 // GRMZM2G037343 // GRMZM2G151406 // GRMZM2G108149 // GRMZM2G110862 // GRMZM2G120163 // GRMZM2G078292 // GRMZM2G072850 // GRMZM2G359038 // GRMZM2G090603 // GRMZM2G050003 // GR…
GO:0022804	F	active transmembrane transporter activity	22	313	590	25288	7.5e-06	0.0013	// GRMZM2G481440 // GRMZM2G143512 // AC206266.3_FG001 // GRMZM2G142870 // GRMZM2G434910 // GRMZM2G029518 // GRMZM2G034155 // GRMZM2G151406 // GRMZM2G078292 // GRMZM2G072850 // GRMZM2G359038 // GRMZM2G090603 // GRMZM2G050003 // GRMZM2G078129 // GRMZM2G113203 // GRMZM2G094955 // GRMZM2G010433 // GRMZM2G154747 // GRMZM2G068259 // GRMZM2G144083 // GRMZM2G170128 // GRMZM2G037343
GO:0022857	F	transmembrane transporter activity	32	313	1216	25288	6.8e-05	0.0087	// GRMZM2G173387 // GRMZM2G148060 // GRMZM2G481440 // GRMZM2G143512 // AC206266.3_FG001 // GRMZM2G142870 // GRMZM2G434910 // GRMZM2G029518 // GRMZM2G034152 // GRMZM2G034155 // GRMZM2G151406 // GRMZM2G090528 // GRMZM2G110862 // GRMZM2G120163 // GRMZM2G078292 // GRMZM2G072850 // GRMZM2G359038 // GRMZM2G090603 // GRMZM2G050003 // GRMZM2G078129 // GRMZM2G113203 // GRMZM2G005040 // GRMZM2G094955 // GR…
GO:0016491	F	oxidoreductase activity	46	313	2115	25288	0.00016	0.016	// GRMZM2G038243 // GRMZM2G078033 // GRMZM2G339994 // GRMZM2G051619 // AC186603.6_FG003 // GRMZM2G049418 // GRMZM2G083526 // AC210003.2_FG004 // GRMZM2G126505 // GRMZM2G007252 // GRMZM2G127668 // GRMZM2G141607 // GRMZM2G160327 // GRMZM2G394688 // GRMZM2G148387 // AC148152.3_FG005 // GRMZM2G080183 // GRMZM2G312069 // GRMZM2G122479 // GRMZM2G103546 // GRMZM2G050997 // GRMZM2G000052 // GRMZM2G028677…
GO:0003824	F	catalytic activity	171	313	11249	25288	0.00022	0.018	// GRMZM2G107739 // GRMZM2G142918 // GRMZM2G038243 // GRMZM2G103662 // GRMZM2G034876 // GRMZM2G060659 // GRMZM2G153536 // GRMZM2G000423 // GRMZM2G175593 // GRMZM2G440459 // GRMZM2G095254 // GRMZM2G007252 // GRMZM2G397391 // GRMZM2G160327 // GRMZM2G394688 // GRMZM2G020146 // GRMZM2G148387 // GRMZM2G455642 // GRMZM2G080183 // GRMZM2G028568 // GRMZM2G117230 // GRMZM2G008263 // GRMZM2G154124 // GRMZM…
GO:0015297	F	antiporter activity	9	313	165	25288	0.00031	0.022	// GRMZM2G050003 // GRMZM2G481440 // GRMZM2G078129 // GRMZM2G037343 // GRMZM2G170128 // GRMZM2G072850 // GRMZM2G094955 // GRMZM2G034155 // GRMZM2G359038
GO:0015291	F	secondary active transmembrane transporter activity	12	313	301	25288	0.00051	0.033	// GRMZM2G010433 // GRMZM2G154747 // GRMZM2G050003 // GRMZM2G481440 // GRMZM2G078129 // GRMZM2G037343 // GRMZM2G170128 // GRMZM2G072850 // GRMZM2G094955 // GRMZM2G034155 // GRMZM2G359038 // GRMZM2G090603
GO:0046873	F	metal ion transmembrane transporter activity	10	313	235	25288	0.00092	0.053	// GRMZM2G029518 // GRMZM2G173387 // GRMZM2G148060 // GRMZM2G143512 // GRMZM2G171073 // GRMZM2G166738 // GRMZM2G144083 // GRMZM2G005040 // GRMZM2G110862 // GRMZM2G120163
GO:0022892	F	substrate-specific transporter activity	27	313	1166	25288	0.0017	0.085	// GRMZM2G173387 // GRMZM2G148060 // GRMZM2G143512 // GRMZM2G434910 // GRMZM2G029518 // GRMZM2G034152 // GRMZM2G034155 // GRMZM2G151406 // GRMZM2G090528 // GRMZM2G110862 // GRMZM2G120163 // GRMZM2G078292 // GRMZM2G072850 // GRMZM2G090603 // GRMZM2G102878 // GRMZM2G005040 // GRMZM2G094955 // GRMZM2G103771 // GRMZM2G010433 // GRMZM2G154747 // GRMZM2G171073 // GRMZM2G068259 // GRMZM2G166738 // GRMZM…
GO:0008324	F	cation transmembrane transporter activity	19	313	724	25288	0.0021	0.1	// GRMZM2G010433 // GRMZM2G154747 // GRMZM2G173387 // GRMZM2G029518 // GRMZM2G120163 // GRMZM2G148060 // GRMZM2G034152 // GRMZM2G143512 // GRMZM2G171073 // GRMZM2G034155 // GRMZM2G166738 // GRMZM2G037343 // GRMZM2G005040 // GRMZM2G110862 // GRMZM2G014813 // GRMZM2G072850 // GRMZM2G094955 // GRMZM2G144083 // GRMZM2G090603
GO:0015238	F	drug transmembrane transporter activity	6	313	107	25288	0.0027	0.11	// GRMZM2G481440 // GRMZM2G078129 // GRMZM2G034155 // GRMZM2G170128 // GRMZM2G072850 // GRMZM2G094955
GO:0015075	F	ion transmembrane transporter activity	22	313	918	25288	0.0029	0.11	// GRMZM2G173387 // GRMZM2G148060 // GRMZM2G143512 // GRMZM2G029518 // GRMZM2G034152 // GRMZM2G034155 // GRMZM2G151406 // GRMZM2G090528 // GRMZM2G110862 // GRMZM2G120163 // GRMZM2G072850 // GRMZM2G090603 // GRMZM2G005040 // GRMZM2G094955 // GRMZM2G010433 // GRMZM2G154747 // GRMZM2G171073 // GRMZM2G068259 // GRMZM2G166738 // GRMZM2G144083 // GRMZM2G014813 // GRMZM2G037343
GO:0005506	F	iron ion binding	21	313	858	25288	0.0029	0.11	// GRMZM2G126505 // GRMZM2G057086 // GRMZM2G127668 // GRMZM2G160327 // GRMZM2G312069 // GRMZM2G028677 // GRMZM2G394688 // GRMZM2G051619 // GRMZM2G132450 // GRMZM2G039278 // GRMZM2G177384 // GRMZM2G049418 // GRMZM2G057514 // GRMZM2G384884 // AC186603.6_FG003 // GRMZM2G126732 // GRMZM2G080183 // GRMZM2G000423 // GRMZM2G083526 // AC210003.2_FG004 // GRMZM2G135536
GO:0015300	F	solute:solute antiporter activity	6	313	115	25288	0.0038	0.13	// GRMZM2G050003 // GRMZM2G072850 // GRMZM2G034155 // GRMZM2G037343 // GRMZM2G094955 // GRMZM2G359038
GO:0022891	F	substrate-specific transmembrane transporter activity	24	313	1061	25288	0.0039	0.13	// GRMZM2G173387 // GRMZM2G148060 // GRMZM2G143512 // GRMZM2G434910 // GRMZM2G029518 // GRMZM2G034152 // GRMZM2G034155 // GRMZM2G151406 // GRMZM2G090528 // GRMZM2G110862 // GRMZM2G120163 // GRMZM2G078292 // GRMZM2G072850 // GRMZM2G090603 // GRMZM2G005040 // GRMZM2G094955 // GRMZM2G010433 // GRMZM2G154747 // GRMZM2G171073 // GRMZM2G068259 // GRMZM2G166738 // GRMZM2G144083 // GRMZM2G014813 // GRMZM…
GO:0003700	F	transcription factor activity	21	313	923	25288	0.0064	0.18	// GRMZM2G451031 // GRMZM2G139082 // GRMZM2G000686 // GRMZM2G028041 // GRMZM2G124524 // GRMZM2G104204 // GRMZM2G125243 // GRMZM2G057386 // GRMZM2G452178 // GRMZM2G162481 // GRMZM2G135381 // GRMZM2G025685 // GRMZM2G138340 // GRMZM2G086573 // GRMZM2G156737 // GRMZM2G068330 // GRMZM2G119999 // GRMZM2G069365 // GRMZM2G366434 // GRMZM2G314064 // GRMZM2G399072
GO:0009055	F	electron carrier activity	23	313	1046	25288	0.0065	0.18	// GRMZM2G071688 // GRMZM2G078033 // GRMZM2G126505 // GRMZM2G034152 // GRMZM2G394688 // GRMZM2G116632 // GRMZM2G148387 // GRMZM2G080183 // GRMZM2G312069 // GRMZM2G050997 // GRMZM2G000052 // GRMZM2G039278 // AC210003.2_FG004 // GRMZM2G177384 // GRMZM2G057086 // AC186603.6_FG003 // GRMZM2G160327 // GRMZM2G057514 // GRMZM2G384884 // GRMZM2G028677 // GRMZM2G132450 // GRMZM2G303044 // GRMZM2G135536
GO:0042626	F	ATPase activity, coupled to transmembrane movement of substances	8	313	219	25288	0.0071	0.18	// GRMZM2G151406 // GRMZM2G113203 // GRMZM2G143512 // GRMZM2G068259 // GRMZM2G144083 // AC206266.3_FG001 // GRMZM2G142870 // GRMZM2G072850
GO:0043492	F	ATPase activity, coupled to movement of substances	8	313	219	25288	0.0071	0.18	// GRMZM2G151406 // GRMZM2G113203 // GRMZM2G143512 // GRMZM2G068259 // GRMZM2G144083 // AC206266.3_FG001 // GRMZM2G142870 // GRMZM2G072850
GO:0004497	F	monooxygenase activity	12	313	429	25288	0.0085	0.21	// GRMZM2G126505 // GRMZM2G057086 // GRMZM2G039278 // GRMZM2G394688 // AC186603.6_FG003 // GRMZM2G132450 // GRMZM2G057514 // GRMZM2G384884 // GRMZM2G028677 // GRMZM2G312069 // GRMZM2G177384 // GRMZM2G135536
GO:0015405	F	P-P-bond-hydrolysis-driven transmembrane transporter activity	9	313	283	25288	0.01	0.23	// GRMZM2G029518 // GRMZM2G151406 // GRMZM2G113203 // GRMZM2G143512 // GRMZM2G068259 // GRMZM2G144083 // AC206266.3_FG001 // GRMZM2G142870 // GRMZM2G072850
GO:0015399	F	primary active transmembrane transporter activity	9	313	283	25288	0.01	0.23	// GRMZM2G029518 // GRMZM2G151406 // GRMZM2G113203 // GRMZM2G143512 // GRMZM2G068259 // GRMZM2G144083 // AC206266.3_FG001 // GRMZM2G142870 // GRMZM2G072850
GO:0016616	F	oxidoreductase activity, acting on the CH-OH group of donors, NAD or NADP as acceptor	8	313	241	25288	0.012	0.25	// GRMZM2G007252 // GRMZM2G118770 // GRMZM2G108338 // GRMZM2G001991 // GRMZM2G014813 // GRMZM2G358051 // GRMZM2G122479 // GRMZM2G006119
GO:0004721	F	phosphoprotein phosphatase activity	5	313	109	25288	0.013	0.26	// GRMZM2G010855 // GRMZM2G059453 // GRMZM2G082487 // GRMZM2G014813 // GRMZM2G139892
GO:0046943	F	carboxylic acid transmembrane transporter activity	5	313	108	25288	0.013	0.26	// GRMZM2G010433 // GRMZM2G154747 // GRMZM2G434910 // GRMZM2G078292 // GRMZM2G090603
GO:0016787	F	hydrolase activity	64	313	3943	25288	0.014	0.26	// GRMZM2G424857 // GRMZM2G003789 // GRMZM2G138698 // GRMZM2G041223 // GRMZM2G142918 // GRMZM2G440459 // GRMZM2G107073 // GRMZM2G143512 // GRMZM2G093032 // GRMZM2G024099 // GRMZM2G015395 // AC206266.3_FG001 // GRMZM2G103662 // GRMZM2G046618 // GRMZM2G034876 // GRMZM2G105335 // GRMZM2G100505 // GRMZM2G175593 // GRMZM2G124744 // GRMZM2G095254 // GRMZM2G031954 // GRMZM2G082487 // GRMZM2G127123 // GR…
GO:0005342	F	organic acid transmembrane transporter activity	5	313	115	25288	0.016	0.3	// GRMZM2G010433 // GRMZM2G154747 // GRMZM2G434910 // GRMZM2G078292 // GRMZM2G090603
GO:0016820	F	hydrolase activity, acting on acid anhydrides, catalyzing transmembrane movement of substances	8	313	257	25288	0.017	0.3	// GRMZM2G151406 // GRMZM2G113203 // GRMZM2G143512 // GRMZM2G068259 // GRMZM2G144083 // AC206266.3_FG001 // GRMZM2G142870 // GRMZM2G072850
GO:0042578	F	phosphoric ester hydrolase activity	8	313	261	25288	0.018	0.3	// GRMZM2G010855 // GRMZM2G058227 // GRMZM2G138698 // GRMZM2G440459 // GRMZM2G082487 // GRMZM2G059453 // GRMZM2G014813 // GRMZM2G139892
GO:0016791	F	phosphatase activity	7	313	211	25288	0.018	0.3	// GRMZM2G010855 // GRMZM2G138698 // GRMZM2G440459 // GRMZM2G082487 // GRMZM2G059453 // GRMZM2G014813 // GRMZM2G139892
GO:0020037	F	heme binding	15	313	664	25288	0.021	0.32	// GRMZM2G126505 // GRMZM2G057086 // GRMZM2G028677 // GRMZM2G160327 // GRMZM2G312069 // GRMZM2G394688 // AC186603.6_FG003 // GRMZM2G039278 // GRMZM2G057514 // GRMZM2G384884 // GRMZM2G132450 // GRMZM2G080183 // AC210003.2_FG004 // GRMZM2G177384 // GRMZM2G135536
GO:0046906	F	tetrapyrrole binding	15	313	665	25288	0.021	0.32	// GRMZM2G126505 // GRMZM2G057086 // GRMZM2G028677 // GRMZM2G160327 // GRMZM2G312069 // GRMZM2G394688 // AC186603.6_FG003 // GRMZM2G039278 // GRMZM2G057514 // GRMZM2G384884 // GRMZM2G132450 // GRMZM2G080183 // AC210003.2_FG004 // GRMZM2G177384 // GRMZM2G135536
GO:0030528	F	transcription regulator activity	27	313	1432	25288	0.021	0.32	// GRMZM2G451031 // GRMZM2G139082 // GRMZM2G124524 // GRMZM2G025685 // GRMZM2G135381 // GRMZM2G138340 // GRMZM2G314064 // GRMZM2G082586 // GRMZM2G028041 // GRMZM2G162481 // GRMZM2G104204 // GRMZM2G452178 // GRMZM2G015666 // GRMZM2G068330 // GRMZM2G318689 // GRMZM2G069365 // GRMZM2G042920 // GRMZM2G000686 // GRMZM2G040481 // GRMZM2G125243 // GRMZM2G044322 // GRMZM2G156737 // GRMZM2G119999 // GRMZM…
GO:0016614	F	oxidoreductase activity, acting on CH-OH group of donors	8	313	270	25288	0.022	0.32	// GRMZM2G007252 // GRMZM2G118770 // GRMZM2G108338 // GRMZM2G001991 // GRMZM2G014813 // GRMZM2G358051 // GRMZM2G122479 // GRMZM2G006119
GO:0000287	F	magnesium ion binding	5	313	126	25288	0.023	0.32	// GRMZM2G033526 // GRMZM2G143357 // GRMZM2G465812 // GRMZM2G025854 // GRMZM2G124744
GO:0070001	F	aspartic-type peptidase activity	7	313	249	25288	0.039	0.52	// GRMZM2G142918 // GRMZM2G003784 // GRMZM2G024099 // GRMZM2G097015 // GRMZM2G103662 // GRMZM2G090603 // GRMZM2G053206
GO:0004190	F	aspartic-type endopeptidase activity	7	313	249	25288	0.039	0.52	// GRMZM2G142918 // GRMZM2G003784 // GRMZM2G024099 // GRMZM2G097015 // GRMZM2G103662 // GRMZM2G090603 // GRMZM2G053206
GO:0022890	F	inorganic cation transmembrane transporter activity	8	313	334	25288	0.06	0.79	// GRMZM2G173387 // GRMZM2G148060 // GRMZM2G143512 // GRMZM2G166738 // GRMZM2G144083 // GRMZM2G005040 // GRMZM2G110862 // GRMZM2G120163
GO:0004553	F	hydrolase activity, hydrolyzing O-glycosyl compounds	10	313	479	25288	0.079	1	// GRMZM2G308707 // GRMZM2G107073 // GRMZM2G127123 // GRMZM2G376416 // GRMZM2G108133 // GRMZM2G026980 // GRMZM2G145461 // GRMZM2G455642 // GRMZM2G374827 // GRMZM2G148176
GO:0070011	F	peptidase activity, acting on L-amino acid peptides	18	313	1038	25288	0.099	1	// GRMZM2G003789 // GRMZM2G179528 // GRMZM2G142918 // GRMZM2G120079 // GRMZM2G463291 // AC216264.3_FG001 // GRMZM2G118037 // GRMZM2G003784 // GRMZM2G024099 // GRMZM2G093032 // GRMZM2G097015 // GRMZM2G020146 // GRMZM2G103662 // GRMZM2G031572 // GRMZM2G016958 // GRMZM2G037343 // GRMZM2G053206 // GRMZM2G090603
GO:0016818	F	hydrolase activity, acting on acid anhydrides, in phosphorus-containing anhydrides	21	313	1250	25288	0.1	1	// GRMZM2G095254 // AC206266.3_FG001 // GRMZM2G113203 // GRMZM2G041223 // GRMZM2G100505 // GRMZM2G031954 // GRMZM2G159307 // GRMZM2G460396 // GRMZM2G143512 // GRMZM2G164649 // GRMZM2G068259 // GRMZM2G144083 // GRMZM2G015395 // GRMZM2G151406 // GRMZM2G142870 // GRMZM2G175593 // GRMZM2G123544 // GRMZM2G034876 // GRMZM2G105335 // GRMZM2G072850 // GRMZM2G124744
GO:0043565	F	sequence-specific DNA binding	12	313	645	25288	0.11	1	// GRMZM2G028041 // GRMZM2G104204 // GRMZM2G125243 // GRMZM2G452178 // GRMZM2G162481 // GRMZM2G135381 // GRMZM2G025685 // GRMZM2G138340 // GRMZM2G068330 // GRMZM2G119999 // GRMZM2G069365 // GRMZM2G314064
GO:0016798	F	hydrolase activity, acting on glycosyl bonds	10	313	515	25288	0.11	1	// GRMZM2G308707 // GRMZM2G107073 // GRMZM2G127123 // GRMZM2G376416 // GRMZM2G108133 // GRMZM2G026980 // GRMZM2G145461 // GRMZM2G455642 // GRMZM2G374827 // GRMZM2G148176
GO:0008233	F	peptidase activity	18	313	1054	25288	0.11	1	// GRMZM2G003789 // GRMZM2G179528 // GRMZM2G142918 // GRMZM2G120079 // GRMZM2G463291 // AC216264.3_FG001 // GRMZM2G118037 // GRMZM2G003784 // GRMZM2G024099 // GRMZM2G093032 // GRMZM2G097015 // GRMZM2G020146 // GRMZM2G103662 // GRMZM2G031572 // GRMZM2G016958 // GRMZM2G037343 // GRMZM2G053206 // GRMZM2G090603
GO:0016758	F	transferase activity, transferring hexosyl groups	8	313	396	25288	0.12	1	// GRMZM2G008263 // GRMZM2G122431 // GRMZM2G026980 // GRMZM2G304712 // GRMZM2G156127 // GRMZM2G163519 // GRMZM2G060659 // GRMZM2G432291
GO:0016817	F	hydrolase activity, acting on acid anhydrides	21	313	1287	25288	0.12	1	// GRMZM2G095254 // AC206266.3_FG001 // GRMZM2G113203 // GRMZM2G041223 // GRMZM2G100505 // GRMZM2G031954 // GRMZM2G159307 // GRMZM2G460396 // GRMZM2G143512 // GRMZM2G164649 // GRMZM2G068259 // GRMZM2G144083 // GRMZM2G015395 // GRMZM2G151406 // GRMZM2G142870 // GRMZM2G175593 // GRMZM2G123544 // GRMZM2G034876 // GRMZM2G105335 // GRMZM2G072850 // GRMZM2G124744
GO:0050825	F	ice binding	21	313	1288	25288	0.12	1	// GRMZM2G069365 // GRMZM2G117614 // GRMZM2G059453 // GRMZM2G063156 // GRMZM2G123489 // GRMZM2G135783 // GRMZM2G051619 // GRMZM2G012891 // GRMZM2G162481 // GRMZM2G025793 // GRMZM2G119769 // GRMZM2G468495 // GRMZM2G374827 // GRMZM2G097683 // GRMZM2G427087 // GRMZM2G129140 // GRMZM2G094955 // GRMZM2G143357 // GRMZM2G108798 // GRMZM2G314064 // GRMZM2G111760
GO:0050824	F	water binding	21	313	1288	25288	0.12	1	// GRMZM2G069365 // GRMZM2G117614 // GRMZM2G059453 // GRMZM2G063156 // GRMZM2G123489 // GRMZM2G135783 // GRMZM2G051619 // GRMZM2G012891 // GRMZM2G162481 // GRMZM2G025793 // GRMZM2G119769 // GRMZM2G468495 // GRMZM2G374827 // GRMZM2G097683 // GRMZM2G427087 // GRMZM2G129140 // GRMZM2G094955 // GRMZM2G143357 // GRMZM2G108798 // GRMZM2G314064 // GRMZM2G111760
GO:0022803	F	passive transmembrane transporter activity	5	313	214	25288	0.13	1	// GRMZM2G029518 // GRMZM2G143512 // GRMZM2G171073 // GRMZM2G090528 // GRMZM2G144083
GO:0015267	F	channel activity	5	313	214	25288	0.13	1	// GRMZM2G029518 // GRMZM2G143512 // GRMZM2G171073 // GRMZM2G090528 // GRMZM2G144083
GO:0022838	F	substrate-specific channel activity	5	313	214	25288	0.13	1	// GRMZM2G029518 // GRMZM2G143512 // GRMZM2G171073 // GRMZM2G090528 // GRMZM2G144083
GO:0005216	F	ion channel activity	5	313	214	25288	0.13	1	// GRMZM2G029518 // GRMZM2G143512 // GRMZM2G171073 // GRMZM2G090528 // GRMZM2G144083
GO:0030554	F	adenyl nucleotide binding	49	313	3384	25288	0.14	1	// GRMZM2G041223 // GRMZM2G038243 // GRMZM2G143512 // GRMZM2G015395 // GRMZM2G142870 // GRMZM2G149051 // GRMZM2G034876 // GRMZM2G105335 // GRMZM2G076423 // GRMZM2G456487 // GRMZM2G095254 // GRMZM2G031954 // GRMZM2G039934 // GRMZM2G144083 // GRMZM2G161566 // GRMZM2G034155 // GRMZM2G151406 // AC233861.1_FG001 // GRMZM2G175593 // GRMZM2G123544 // GRMZM2G104081 // GRMZM2G072850 // GRMZM2G143357 // GR…
GO:0001883	F	purine nucleoside binding	49	313	3384	25288	0.14	1	// GRMZM2G041223 // GRMZM2G038243 // GRMZM2G143512 // GRMZM2G015395 // GRMZM2G142870 // GRMZM2G149051 // GRMZM2G034876 // GRMZM2G105335 // GRMZM2G076423 // GRMZM2G456487 // GRMZM2G095254 // GRMZM2G031954 // GRMZM2G039934 // GRMZM2G144083 // GRMZM2G161566 // GRMZM2G034155 // GRMZM2G151406 // AC233861.1_FG001 // GRMZM2G175593 // GRMZM2G123544 // GRMZM2G104081 // GRMZM2G072850 // GRMZM2G143357 // GR…
GO:0001882	F	nucleoside binding	49	313	3385	25288	0.14	1	// GRMZM2G041223 // GRMZM2G038243 // GRMZM2G143512 // GRMZM2G015395 // GRMZM2G142870 // GRMZM2G149051 // GRMZM2G034876 // GRMZM2G105335 // GRMZM2G076423 // GRMZM2G456487 // GRMZM2G095254 // GRMZM2G031954 // GRMZM2G039934 // GRMZM2G144083 // GRMZM2G161566 // GRMZM2G034155 // GRMZM2G151406 // AC233861.1_FG001 // GRMZM2G175593 // GRMZM2G123544 // GRMZM2G104081 // GRMZM2G072850 // GRMZM2G143357 // GR…
GO:0042623	F	ATPase activity, coupled	8	313	426	25288	0.16	1	// GRMZM2G151406 // GRMZM2G113203 // GRMZM2G143512 // GRMZM2G068259 // GRMZM2G144083 // AC206266.3_FG001 // GRMZM2G142870 // GRMZM2G072850
GO:0005524	F	ATP binding	46	313	3193	25288	0.16	1	// GRMZM2G041223 // GRMZM2G143512 // GRMZM2G015395 // GRMZM2G142870 // GRMZM2G149051 // GRMZM2G034876 // GRMZM2G105335 // GRMZM2G076423 // GRMZM2G456487 // GRMZM2G095254 // GRMZM2G031954 // GRMZM2G039934 // GRMZM2G144083 // GRMZM2G161566 // GRMZM2G034155 // GRMZM2G151406 // AC233861.1_FG001 // GRMZM2G175593 // GRMZM2G123544 // GRMZM2G104081 // GRMZM2G072850 // GRMZM2G028568 // GRMZM2G359038 // GR…
GO:0004175	F	endopeptidase activity	12	313	693	25288	0.16	1	// GRMZM2G142918 // GRMZM2G120079 // GRMZM2G463291 // GRMZM2G118037 // GRMZM2G003784 // GRMZM2G024099 // GRMZM2G093032 // GRMZM2G097015 // GRMZM2G103662 // GRMZM2G037343 // GRMZM2G053206 // GRMZM2G090603
GO:0032559	F	adenyl ribonucleotide binding	46	313	3197	25288	0.16	1	// GRMZM2G041223 // GRMZM2G143512 // GRMZM2G015395 // GRMZM2G142870 // GRMZM2G149051 // GRMZM2G034876 // GRMZM2G105335 // GRMZM2G076423 // GRMZM2G456487 // GRMZM2G095254 // GRMZM2G031954 // GRMZM2G039934 // GRMZM2G144083 // GRMZM2G161566 // GRMZM2G034155 // GRMZM2G151406 // AC233861.1_FG001 // GRMZM2G175593 // GRMZM2G123544 // GRMZM2G104081 // GRMZM2G072850 // GRMZM2G028568 // GRMZM2G359038 // GR…
GO:0016887	F	ATPase activity	10	313	562	25288	0.17	1	// GRMZM2G151406 // GRMZM2G113203 // GRMZM2G031954 // GRMZM2G159307 // GRMZM2G143512 // GRMZM2G068259 // GRMZM2G144083 // AC206266.3_FG001 // GRMZM2G142870 // GRMZM2G072850
GO:0048037	F	cofactor binding	11	313	634	25288	0.17	1	// GRMZM2G007252 // GRMZM2G107739 // GRMZM2G118770 // GRMZM2G038243 // GRMZM2G359298 // GRMZM2G001991 // GRMZM2G014813 // GRMZM2G143357 // GRMZM2G050997 // GRMZM2G122479 // GRMZM2G117230
GO:0000166	F	nucleotide binding	55	313	3970	25288	0.2	1	// GRMZM2G041223 // GRMZM2G100505 // GRMZM2G038243 // GRMZM2G143512 // GRMZM2G015395 // GRMZM2G142870 // GRMZM2G149051 // GRMZM2G034876 // GRMZM2G105335 // GRMZM2G076423 // GRMZM2G456487 // GRMZM2G095254 // GRMZM2G118770 // GRMZM2G031954 // GRMZM2G039934 // GRMZM2G144083 // GRMZM2G161566 // GRMZM2G034155 // GRMZM2G151406 // AC233861.1_FG001 // GRMZM2G175593 // GRMZM2G123544 // GRMZM2G104081 // GR…
GO:0004713	F	protein tyrosine kinase activity	20	313	1313	25288	0.2	1	// GRMZM2G165428 // GRMZM2G030673 // GRMZM2G039934 // AC233861.1_FG001 // GRMZM2G332660 // GRMZM2G034155 // GRMZM2G117250 // GRMZM2G163724 // GRMZM2G076423 // AC210013.4_FG014 // GRMZM2G170120 // GRMZM2G468495 // GRMZM2G149051 // GRMZM2G100911 // GRMZM2G034611 // GRMZM2G028568 // GRMZM2G378547 // GRMZM2G114575 // GRMZM2G080001 // GRMZM2G456487
GO:0016757	F	transferase activity, transferring glycosyl groups	9	313	523	25288	0.21	1	// GRMZM2G008263 // GRMZM2G397391 // GRMZM2G122431 // GRMZM2G026980 // GRMZM2G304712 // GRMZM2G156127 // GRMZM2G163519 // GRMZM2G060659 // GRMZM2G432291
GO:0016853	F	isomerase activity	6	313	318	25288	0.21	1	// GRMZM2G007252 // GRMZM2G002807 // GRMZM2G003784 // GRMZM2G151406 // GRMZM2G025854 // GRMZM2G008647
GO:0017076	F	purine nucleotide binding	52	313	3767	25288	0.22	1	// GRMZM2G041223 // GRMZM2G100505 // GRMZM2G038243 // GRMZM2G143512 // GRMZM2G015395 // GRMZM2G142870 // GRMZM2G149051 // GRMZM2G034876 // GRMZM2G105335 // GRMZM2G076423 // GRMZM2G456487 // GRMZM2G095254 // GRMZM2G031954 // GRMZM2G039934 // GRMZM2G144083 // GRMZM2G161566 // GRMZM2G034155 // GRMZM2G151406 // AC233861.1_FG001 // GRMZM2G175593 // GRMZM2G123544 // GRMZM2G104081 // GRMZM2G072850 // GR…
GO:0032555	F	purine ribonucleotide binding	49	313	3572	25288	0.24	1	// GRMZM2G041223 // GRMZM2G100505 // GRMZM2G143512 // GRMZM2G015395 // GRMZM2G142870 // GRMZM2G149051 // GRMZM2G034876 // GRMZM2G105335 // GRMZM2G076423 // GRMZM2G456487 // GRMZM2G095254 // GRMZM2G031954 // GRMZM2G039934 // GRMZM2G144083 // GRMZM2G161566 // GRMZM2G034155 // GRMZM2G151406 // AC233861.1_FG001 // GRMZM2G175593 // GRMZM2G123544 // GRMZM2G104081 // GRMZM2G072850 // GRMZM2G028568 // GR…
GO:0032553	F	ribonucleotide binding	49	313	3572	25288	0.24	1	// GRMZM2G041223 // GRMZM2G100505 // GRMZM2G143512 // GRMZM2G015395 // GRMZM2G142870 // GRMZM2G149051 // GRMZM2G034876 // GRMZM2G105335 // GRMZM2G076423 // GRMZM2G456487 // GRMZM2G095254 // GRMZM2G031954 // GRMZM2G039934 // GRMZM2G144083 // GRMZM2G161566 // GRMZM2G034155 // GRMZM2G151406 // AC233861.1_FG001 // GRMZM2G175593 // GRMZM2G123544 // GRMZM2G104081 // GRMZM2G072850 // GRMZM2G028568 // GR…
GO:0050662	F	coenzyme binding	8	313	473	25288	0.24	1	// GRMZM2G007252 // GRMZM2G118770 // GRMZM2G038243 // GRMZM2G001991 // GRMZM2G014813 // GRMZM2G143357 // GRMZM2G122479 // GRMZM2G050997
GO:0016462	F	pyrophosphatase activity	18	313	1226	25288	0.26	1	// GRMZM2G095254 // AC206266.3_FG001 // GRMZM2G113203 // GRMZM2G151406 // GRMZM2G100505 // GRMZM2G031954 // GRMZM2G159307 // GRMZM2G460396 // GRMZM2G143512 // GRMZM2G164649 // GRMZM2G068259 // GRMZM2G144083 // GRMZM2G015395 // GRMZM2G142870 // GRMZM2G175593 // GRMZM2G123544 // GRMZM2G072850 // GRMZM2G124744
GO:0017111	F	nucleoside-triphosphatase activity	17	313	1173	25288	0.29	1	// GRMZM2G095254 // AC206266.3_FG001 // GRMZM2G113203 // GRMZM2G151406 // GRMZM2G100505 // GRMZM2G031954 // GRMZM2G159307 // GRMZM2G460396 // GRMZM2G143512 // GRMZM2G068259 // GRMZM2G144083 // GRMZM2G015395 // GRMZM2G142870 // GRMZM2G175593 // GRMZM2G123544 // GRMZM2G072850 // GRMZM2G164649
GO:0004674	F	protein serine/threonine kinase activity	20	313	1430	25288	0.32	1	// GRMZM2G165428 // GRMZM2G030673 // GRMZM2G039934 // AC233861.1_FG001 // GRMZM2G332660 // GRMZM2G034155 // GRMZM2G117250 // GRMZM2G163724 // GRMZM2G076423 // AC210013.4_FG014 // GRMZM2G170120 // GRMZM2G468495 // GRMZM2G149051 // GRMZM2G100911 // GRMZM2G034611 // GRMZM2G028568 // GRMZM2G378547 // GRMZM2G114575 // GRMZM2G080001 // GRMZM2G456487
GO:0016773	F	phosphotransferase activity, alcohol group as acceptor	25	313	1824	25288	0.33	1	// GRMZM2G104081 // GRMZM2G149051 // GRMZM2G378547 // GRMZM2G456487 // GRMZM2G062429 // GRMZM2G039934 // GRMZM2G161566 // GRMZM2G034155 // GRMZM2G033526 // AC233861.1_FG001 // GRMZM2G123544 // GRMZM2G028568 // GRMZM2G117250 // GRMZM2G468495 // GRMZM2G100911 // GRMZM2G034611 // GRMZM2G080001 // GRMZM2G030673 // GRMZM2G332660 // GRMZM2G163724 // GRMZM2G076423 // AC210013.4_FG014 // GRMZM2G170120 //…
GO:0016746	F	transferase activity, transferring acyl groups	5	313	316	25288	0.36	1	// GRMZM2G050641 // GRMZM2G066049 // GRMZM2G102183 // GRMZM2G175812 // GRMZM2G033644
GO:0060089	F	molecular transducer activity	13	313	941	25288	0.38	1	// GRMZM2G069365 // GRMZM2G463291 // GRMZM2G118173 // GRMZM2G358386 // GRMZM2G135783 // GRMZM2G004523 // GRMZM2G107570 // GRMZM2G123489 // GRMZM2G034876 // GRMZM2G318689 // GRMZM2G072850 // GRMZM2G068330 // GRMZM2G043338
GO:0004871	F	signal transducer activity	13	313	941	25288	0.38	1	// GRMZM2G069365 // GRMZM2G463291 // GRMZM2G118173 // GRMZM2G358386 // GRMZM2G135783 // GRMZM2G004523 // GRMZM2G107570 // GRMZM2G123489 // GRMZM2G034876 // GRMZM2G318689 // GRMZM2G072850 // GRMZM2G068330 // GRMZM2G043338
GO:0004879	F	ligand-dependent nuclear receptor activity	5	313	329	25288	0.39	1	// GRMZM2G043338 // GRMZM2G069365 // GRMZM2G068330 // GRMZM2G358386 // GRMZM2G034876
GO:0043169	F	cation binding	57	313	4439	25288	0.4	1	// GRMZM2G138698 // GRMZM2G124744 // GRMZM2G143512 // GRMZM2G051619 // GRMZM2G075562 // AC186603.6_FG003 // GRMZM2G049418 // GRMZM2G173124 // GRMZM2G083526 // GRMZM2G000423 // GRMZM2G126505 // GRMZM2G127668 // GRMZM2G066225 // GRMZM2G160327 // GRMZM2G312069 // GRMZM2G394688 // GRMZM2G122437 // GRMZM2G465812 // GRMZM2G033526 // GRMZM2G135536 // GRMZM2G116632 // GRMZM2G025854 // GRMZM2G120163 // GR…
GO:0008236	F	serine-type peptidase activity	5	313	334	25288	0.4	1	// AC216264.3_FG001 // GRMZM2G031572 // GRMZM2G020146 // GRMZM2G118037 // GRMZM2G179528
GO:0017171	F	serine hydrolase activity	5	313	334	25288	0.4	1	// AC216264.3_FG001 // GRMZM2G031572 // GRMZM2G020146 // GRMZM2G118037 // GRMZM2G179528
GO:0043167	F	ion binding	57	313	4439	25288	0.4	1	// GRMZM2G138698 // GRMZM2G124744 // GRMZM2G143512 // GRMZM2G051619 // GRMZM2G075562 // AC186603.6_FG003 // GRMZM2G049418 // GRMZM2G173124 // GRMZM2G083526 // GRMZM2G000423 // GRMZM2G126505 // GRMZM2G127668 // GRMZM2G066225 // GRMZM2G160327 // GRMZM2G312069 // GRMZM2G394688 // GRMZM2G122437 // GRMZM2G465812 // GRMZM2G033526 // GRMZM2G135536 // GRMZM2G116632 // GRMZM2G025854 // GRMZM2G120163 // GR…
GO:0046872	F	metal ion binding	57	313	4433	25288	0.4	1	// GRMZM2G138698 // GRMZM2G124744 // GRMZM2G143512 // GRMZM2G051619 // GRMZM2G075562 // AC186603.6_FG003 // GRMZM2G049418 // GRMZM2G173124 // GRMZM2G083526 // GRMZM2G000423 // GRMZM2G126505 // GRMZM2G127668 // GRMZM2G066225 // GRMZM2G160327 // GRMZM2G312069 // GRMZM2G394688 // GRMZM2G122437 // GRMZM2G465812 // GRMZM2G033526 // GRMZM2G135536 // GRMZM2G116632 // GRMZM2G025854 // GRMZM2G120163 // GR…
GO:0016788	F	hydrolase activity, acting on ester bonds	12	313	879	25288	0.41	1	// GRMZM2G010855 // GRMZM2G058227 // GRMZM2G138698 // GRMZM2G440459 // GRMZM2G082487 // GRMZM2G416817 // GRMZM2G059453 // GRMZM2G431856 // GRMZM2G046618 // GRMZM2G168744 // GRMZM2G014813 // GRMZM2G139892
GO:0016740	F	transferase activity	46	313	3613	25288	0.44	1	// GRMZM2G107665 // GRMZM2G107739 // GRMZM2G102183 // GRMZM2G104081 // GRMZM2G156127 // GRMZM2G149051 // GRMZM2G060659 // GRMZM2G153536 // GRMZM2G378547 // GRMZM2G175812 // GRMZM2G456487 // GRMZM2G062429 // GRMZM2G397391 // GRMZM2G122431 // GRMZM2G066049 // GRMZM2G161566 // GRMZM2G034155 // GRMZM2G033526 // GRMZM2G026980 // AC233861.1_FG001 // AC210013.4_FG003 // GRMZM2G123544 // GRMZM2G033644 //…
GO:0004872	F	receptor activity	10	313	744	25288	0.44	1	// GRMZM2G463291 // GRMZM2G118173 // GRMZM2G358386 // GRMZM2G135783 // GRMZM2G068330 // GRMZM2G123489 // GRMZM2G034876 // GRMZM2G107570 // GRMZM2G069365 // GRMZM2G043338
GO:0004672	F	protein kinase activity	20	313	1552	25288	0.46	1	// GRMZM2G165428 // GRMZM2G030673 // GRMZM2G039934 // AC233861.1_FG001 // GRMZM2G332660 // GRMZM2G034155 // GRMZM2G117250 // GRMZM2G163724 // GRMZM2G076423 // AC210013.4_FG014 // GRMZM2G170120 // GRMZM2G468495 // GRMZM2G149051 // GRMZM2G100911 // GRMZM2G034611 // GRMZM2G028568 // GRMZM2G378547 // GRMZM2G114575 // GRMZM2G080001 // GRMZM2G456487
GO:0004930	F	G-protein coupled receptor activity	5	313	365	25288	0.47	1	// GRMZM2G463291 // GRMZM2G135783 // GRMZM2G118173 // GRMZM2G123489 // GRMZM2G107570
GO:0016301	F	kinase activity	24	313	1909	25288	0.5	1	// GRMZM2G104081 // GRMZM2G149051 // GRMZM2G378547 // GRMZM2G456487 // GRMZM2G062429 // GRMZM2G039934 // GRMZM2G161566 // GRMZM2G034155 // GRMZM2G033526 // AC233861.1_FG001 // GRMZM2G028568 // GRMZM2G117250 // GRMZM2G468495 // GRMZM2G100911 // GRMZM2G034611 // GRMZM2G080001 // GRMZM2G030673 // GRMZM2G332660 // GRMZM2G163724 // GRMZM2G076423 // AC210013.4_FG014 // GRMZM2G170120 // GRMZM2G114575 //…
GO:0003677	F	DNA binding	42	313	3439	25288	0.56	1	// GRMZM2G451031 // GRMZM2G139082 // GRMZM2G124524 // GRMZM2G025685 // GRMZM2G358386 // GRMZM2G056986 // GRMZM2G138340 // GRMZM2G034876 // GRMZM2G006948 // GRMZM2G314064 // GRMZM2G181605 // GRMZM2G028041 // GRMZM2G162481 // GRMZM2G122437 // GRMZM2G151406 // GRMZM2G156737 // GRMZM2G172327 // GRMZM2G058518 // GRMZM2G104204 // GRMZM2G145444 // GRMZM2G452178 // GRMZM2G087955 // GRMZM2G003784 // GRMZM…
GO:0004888	F	transmembrane receptor activity	5	313	402	25288	0.56	1	// GRMZM2G463291 // GRMZM2G135783 // GRMZM2G118173 // GRMZM2G123489 // GRMZM2G107570
GO:0016874	F	ligase activity	5	313	453	25288	0.66	1	// GRMZM2G173756 // GRMZM2G135629 // GRMZM2G093175 // GRMZM2G178014 // GRMZM2G117614
GO:0019001	F	guanyl nucleotide binding	5	313	451	25288	0.66	1	// GRMZM2G072850 // GRMZM2G118173 // GRMZM2G100505 // GRMZM2G113203 // GRMZM2G145444
GO:0016772	F	transferase activity, transferring phosphorus-containing groups	25	313	2285	25288	0.77	1	// GRMZM2G104081 // GRMZM2G149051 // GRMZM2G378547 // GRMZM2G456487 // GRMZM2G062429 // GRMZM2G039934 // GRMZM2G161566 // GRMZM2G034155 // GRMZM2G033526 // AC233861.1_FG001 // GRMZM2G123544 // GRMZM2G028568 // GRMZM2G117250 // GRMZM2G468495 // GRMZM2G100911 // GRMZM2G034611 // GRMZM2G080001 // GRMZM2G030673 // GRMZM2G332660 // GRMZM2G163724 // GRMZM2G076423 // AC210013.4_FG014 // GRMZM2G170120 //…
GO:0046914	F	transition metal ion binding	40	313	3729	25288	0.86	1	// GRMZM2G051619 // GRMZM2G075562 // AC186603.6_FG003 // GRMZM2G049418 // GRMZM2G173124 // GRMZM2G083526 // AC210003.2_FG004 // GRMZM2G126505 // GRMZM2G127668 // GRMZM2G066225 // GRMZM2G160327 // GRMZM2G394688 // GRMZM2G116632 // GRMZM2G120163 // GRMZM2G051474 // GRMZM2G080183 // GRMZM2G312069 // GRMZM2G330684 // GRMZM2G384884 // GRMZM2G039278 // GRMZM2G003725 // GRMZM2G085945 // GRMZM2G053909 //…
GO:0005488	F	binding	184	313	16128	25288	0.97	1	// GRMZM2G107739 // GRMZM2G038243 // GRMZM2G012891 // GRMZM2G358386 // GRMZM2G056986 // GRMZM2G138340 // GRMZM2G034876 // GRMZM2G063156 // GRMZM2G000423 // GRMZM2G095254 // GRMZM2G007252 // GRMZM2G039934 // GRMZM2G160327 // GRMZM2G394688 // GRMZM2G116632 // GRMZM2G025854 // GRMZM2G051474 // GRMZM2G080183 // GRMZM2G028568 // GRMZM2G117230 // GRMZM2G154124 // GRMZM2G083847 // GRMZM2G104204 // GRMZM…
GO:0005515	F	protein binding	28	313	3250	25288	0.99	1	// GRMZM2G050561 // GRMZM2G016958 // GRMZM2G100505 // GRMZM2G149051 // GRMZM2G029518 // GRMZM2G039934 // GRMZM2G149481 // GRMZM2G034155 // GRMZM2G062724 // AC233861.1_FG001 // GRMZM2G033644 // GRMZM2G330684 // GRMZM2G003789 // GRMZM2G463291 // GRMZM2G087955 // GRMZM2G468495 // GRMZM2G003725 // GRMZM2G030673 // GRMZM2G118037 // GRMZM2G125243 // GRMZM2G169994 // GRMZM2G163724 // GRMZM2G100911 // GR…
GO:0008270	F	zinc ion binding	16	313	2622	25288	1	1	// GRMZM2G402564 // GRMZM2G066225 // GRMZM2G171073 // GRMZM2G316007 // GRMZM2G075562 // GRMZM2G075956 // GRMZM2G085945 // GRMZM2G135381 // GRMZM2G169994 // GRMZM2G173124 // GRMZM2G053909 // GRMZM2G051474 // GRMZM2G003725 // GRMZM2G148940 // GRMZM2G062724 // GRMZM2G330684
GO:0003676	F	nucleic acid binding	47	313	5451	25288	1	1	// GRMZM2G451031 // GRMZM2G139082 // GRMZM2G124524 // GRMZM2G025685 // GRMZM2G358386 // GRMZM2G056986 // GRMZM2G138340 // GRMZM2G173124 // GRMZM2G034876 // GRMZM2G123063 // GRMZM2G006948 // GRMZM2G314064 // GRMZM2G181605 // GRMZM2G028041 // GRMZM2G162481 // GRMZM2G122437 // GRMZM2G151406 // GRMZM2G156737 // GRMZM2G168744 // GRMZM2G051474 // GRMZM2G172327 // GRMZM2G058518 // GRMZM2G104204 // GRMZM…
GO:0016020	C	membrane	60	313	3707	25288	0.018	1	// GRMZM2G101576 // GRMZM2G173387 // GRMZM2G071688 // GRMZM2G410152 // GRMZM2G481440 // GRMZM2G143512 // GRMZM2G333069 // GRMZM2G400173 // AC206266.3_FG001 // GRMZM2G142870 // GRMZM2G434910 // GRMZM2G144083 // GRMZM2G108149 // GRMZM2G029518 // GRMZM2G151406 // GRMZM2G148060 // GRMZM2G010740 // GRMZM2G122431 // GRMZM2G037343 // GRMZM2G034155 // GRMZM2G135783 // GRMZM2G374827 // GRMZM2G110862 // GR…
GO:0016021	C	integral to membrane	28	313	1574	25288	0.037	1	// GRMZM2G071688 // GRMZM2G148060 // GRMZM2G143512 // GRMZM2G333069 // AC206266.3_FG001 // GRMZM2G142870 // GRMZM2G144083 // GRMZM2G029518 // GRMZM2G410152 // GRMZM2G034155 // GRMZM2G135783 // GRMZM2G374827 // GRMZM2G110862 // GRMZM2G062848 // GRMZM2G370175 // GRMZM2G072850 // GRMZM2G359038 // GRMZM2G050003 // GRMZM2G463291 // GRMZM2G337229 // GRMZM2G113203 // GRMZM2G107570 // GRMZM2G094955 // GR…
GO:0031224	C	intrinsic to membrane	28	313	1591	25288	0.041	1	// GRMZM2G071688 // GRMZM2G148060 // GRMZM2G143512 // GRMZM2G333069 // AC206266.3_FG001 // GRMZM2G142870 // GRMZM2G144083 // GRMZM2G029518 // GRMZM2G410152 // GRMZM2G034155 // GRMZM2G135783 // GRMZM2G374827 // GRMZM2G110862 // GRMZM2G062848 // GRMZM2G370175 // GRMZM2G072850 // GRMZM2G359038 // GRMZM2G050003 // GRMZM2G463291 // GRMZM2G337229 // GRMZM2G113203 // GRMZM2G107570 // GRMZM2G094955 // GR…
GO:0044425	C	membrane part	29	313	1975	25288	0.2	1	// GRMZM2G071688 // GRMZM2G148060 // GRMZM2G143512 // GRMZM2G333069 // AC206266.3_FG001 // GRMZM2G142870 // GRMZM2G144083 // GRMZM2G029518 // GRMZM2G410152 // GRMZM2G010740 // GRMZM2G034155 // GRMZM2G135783 // GRMZM2G374827 // GRMZM2G110862 // GRMZM2G062848 // GRMZM2G370175 // GRMZM2G072850 // GRMZM2G359038 // GRMZM2G050003 // GRMZM2G463291 // GRMZM2G337229 // GRMZM2G113203 // GRMZM2G107570 // GR…
GO:0043231	C	intracellular membrane-bounded organelle	35	313	2765	25288	0.47	1	// GRMZM2G069365 // GRMZM2G041223 // GRMZM2G410152 // GRMZM2G108149 // GRMZM2G333069 // GRMZM2G400173 // GRMZM2G025685 // GRMZM2G358386 // GRMZM2G034876 // GRMZM2G105335 // GRMZM2G083526 // GRMZM2G314064 // GRMZM2G082586 // GRMZM2G028041 // GRMZM2G140633 // GRMZM2G162481 // GRMZM2G125669 // GRMZM2G104204 // GRMZM2G337229 // GRMZM2G452178 // GRMZM2G015666 // GRMZM2G068330 // GRMZM2G135381 // GRMZM…
GO:0043227	C	membrane-bounded organelle	35	313	2791	25288	0.49	1	// GRMZM2G069365 // GRMZM2G041223 // GRMZM2G410152 // GRMZM2G108149 // GRMZM2G333069 // GRMZM2G400173 // GRMZM2G025685 // GRMZM2G358386 // GRMZM2G034876 // GRMZM2G105335 // GRMZM2G083526 // GRMZM2G314064 // GRMZM2G082586 // GRMZM2G028041 // GRMZM2G140633 // GRMZM2G162481 // GRMZM2G125669 // GRMZM2G104204 // GRMZM2G337229 // GRMZM2G452178 // GRMZM2G015666 // GRMZM2G068330 // GRMZM2G135381 // GRMZM…
GO:0005856	C	cytoskeleton	5	313	437	25288	0.63	1	// GRMZM2G318681 // GRMZM2G015395 // GRMZM2G118173 // GRMZM2G050561 // GRMZM2G460396
GO:0044464	C	cell part	109	313	9123	25288	0.7	1	// GRMZM2G173387 // GRMZM2G481440 // GRMZM2G400173 // GRMZM2G358386 // GRMZM2G431856 // GRMZM2G034876 // GRMZM2G069365 // GRMZM2G124744 // GRMZM2G148060 // GRMZM2G090528 // GRMZM2G140633 // GRMZM2G078292 // GRMZM2G104204 // GRMZM2G078129 // GRMZM2G452178 // GRMZM2G102754 // GRMZM2G027627 // GRMZM2G103771 // GRMZM2G058227 // GRMZM2G045781 // GRMZM2G145989 // GRMZM2G030673 // GRMZM2G040481 // GRMZM…
GO:0005623	C	cell	109	313	9123	25288	0.7	1	// GRMZM2G173387 // GRMZM2G481440 // GRMZM2G400173 // GRMZM2G358386 // GRMZM2G431856 // GRMZM2G034876 // GRMZM2G069365 // GRMZM2G124744 // GRMZM2G148060 // GRMZM2G090528 // GRMZM2G140633 // GRMZM2G078292 // GRMZM2G104204 // GRMZM2G078129 // GRMZM2G452178 // GRMZM2G102754 // GRMZM2G027627 // GRMZM2G103771 // GRMZM2G058227 // GRMZM2G045781 // GRMZM2G145989 // GRMZM2G030673 // GRMZM2G040481 // GRMZM…
GO:0005634	C	nucleus	24	313	2294	25288	0.83	1	// GRMZM2G041223 // GRMZM2G025685 // GRMZM2G358386 // GRMZM2G034876 // GRMZM2G105335 // GRMZM2G314064 // GRMZM2G082586 // GRMZM2G028041 // GRMZM2G140633 // GRMZM2G162481 // GRMZM2G104204 // GRMZM2G452178 // GRMZM2G015666 // GRMZM2G068330 // GRMZM2G135381 // GRMZM2G069365 // GRMZM2G442555 // GRMZM2G042920 // GRMZM2G043338 // GRMZM2G040481 // GRMZM2G125243 // GRMZM2G044322 // GRMZM2G119999 // GRMZM…
GO:0044422	C	organelle part	11	313	1167	25288	0.86	1	// GRMZM2G125669 // GRMZM2G071688 // GRMZM2G460396 // GRMZM2G118173 // GRMZM2G162481 // GRMZM2G122437 // GRMZM2G015395 // GRMZM2G084389 // GRMZM2G103771 // GRMZM2G000686 // GRMZM2G442555
GO:0043229	C	intracellular organelle	44	313	4082	25288	0.86	1	// GRMZM2G050561 // GRMZM2G041223 // GRMZM2G071688 // GRMZM2G410152 // GRMZM2G108149 // GRMZM2G333069 // GRMZM2G400173 // GRMZM2G025685 // GRMZM2G358386 // GRMZM2G015395 // GRMZM2G034876 // GRMZM2G105335 // GRMZM2G083526 // GRMZM2G314064 // GRMZM2G082586 // GRMZM2G069365 // GRMZM2G028041 // GRMZM2G140633 // GRMZM2G162481 // GRMZM2G122437 // GRMZM2G151406 // GRMZM2G125669 // GRMZM2G104204 // GRMZM…
GO:0043226	C	organelle	44	313	4082	25288	0.86	1	// GRMZM2G050561 // GRMZM2G041223 // GRMZM2G071688 // GRMZM2G410152 // GRMZM2G108149 // GRMZM2G333069 // GRMZM2G400173 // GRMZM2G025685 // GRMZM2G358386 // GRMZM2G015395 // GRMZM2G034876 // GRMZM2G105335 // GRMZM2G083526 // GRMZM2G314064 // GRMZM2G082586 // GRMZM2G069365 // GRMZM2G028041 // GRMZM2G140633 // GRMZM2G162481 // GRMZM2G122437 // GRMZM2G151406 // GRMZM2G125669 // GRMZM2G104204 // GRMZM…
GO:0044446	C	intracellular organelle part	11	313	1167	25288	0.86	1	// GRMZM2G125669 // GRMZM2G071688 // GRMZM2G460396 // GRMZM2G118173 // GRMZM2G162481 // GRMZM2G122437 // GRMZM2G015395 // GRMZM2G084389 // GRMZM2G103771 // GRMZM2G000686 // GRMZM2G442555
GO:0043234	C	protein complex	12	313	1324	25288	0.9	1	// GRMZM2G010855 // GRMZM2G030673 // GRMZM2G071688 // GRMZM2G082487 // GRMZM2G127123 // GRMZM2G135629 // GRMZM2G118173 // GRMZM2G460396 // GRMZM2G059453 // GRMZM2G015395 // GRMZM2G010740 // GRMZM2G000686
GO:0044444	C	cytoplasmic part	14	313	1518	25288	0.9	1	// GRMZM2G030673 // GRMZM2G071688 // GRMZM2G410152 // GRMZM2G108149 // GRMZM2G337229 // GRMZM2G333069 // GRMZM2G400173 // GRMZM2G162481 // GRMZM2G084389 // GRMZM2G008647 // GRMZM2G125669 // GRMZM2G103771 // GRMZM2G083526 // GRMZM2G314064
GO:0005737	C	cytoplasm	18	313	2005	25288	0.94	1	// GRMZM2G107665 // GRMZM2G030673 // GRMZM2G071688 // GRMZM2G410152 // GRMZM2G108149 // GRMZM2G337229 // GRMZM2G333069 // GRMZM2G400173 // GRMZM2G162481 // GRMZM2G178014 // GRMZM2G084389 // GRMZM2G008647 // GRMZM2G145444 // GRMZM2G125669 // GRMZM2G103771 // GRMZM2G083526 // GRMZM2G314064 // GRMZM2G124744
GO:0044424	C	intracellular part	51	313	5133	25288	0.97	1	// GRMZM2G107665 // GRMZM2G050561 // GRMZM2G041223 // GRMZM2G071688 // GRMZM2G410152 // GRMZM2G108149 // GRMZM2G333069 // GRMZM2G400173 // GRMZM2G025685 // GRMZM2G358386 // GRMZM2G015395 // GRMZM2G034876 // GRMZM2G105335 // GRMZM2G083526 // GRMZM2G069365 // GRMZM2G314064 // GRMZM2G082586 // GRMZM2G124744 // GRMZM2G028041 // GRMZM2G140633 // GRMZM2G135629 // GRMZM2G162481 // GRMZM2G122437 // GRMZM…
GO:0043232	C	intracellular non-membrane-bounded organelle	11	313	1608	25288	0.99	1	// GRMZM2G050561 // GRMZM2G015395 // GRMZM2G151406 // GRMZM2G460396 // GRMZM2G118173 // GRMZM2G003784 // GRMZM2G122437 // GRMZM2G162481 // GRMZM2G318681 // GRMZM2G314064 // GRMZM2G442555
GO:0043228	C	non-membrane-bounded organelle	11	313	1608	25288	0.99	1	// GRMZM2G050561 // GRMZM2G015395 // GRMZM2G151406 // GRMZM2G460396 // GRMZM2G118173 // GRMZM2G003784 // GRMZM2G122437 // GRMZM2G162481 // GRMZM2G318681 // GRMZM2G314064 // GRMZM2G442555
GO:0032991	C	macromolecular complex	16	313	2352	25288	1	1	// GRMZM2G010855 // GRMZM2G030673 // GRMZM2G071688 // GRMZM2G082487 // GRMZM2G127123 // GRMZM2G135629 // GRMZM2G118173 // GRMZM2G460396 // GRMZM2G162481 // GRMZM2G122437 // GRMZM2G059453 // GRMZM2G015395 // GRMZM2G010740 // GRMZM2G000686 // GRMZM2G314064 // GRMZM2G442555
GO:0005622	C	intracellular	56	313	6032	25288	1	1	// GRMZM2G107665 // GRMZM2G050561 // GRMZM2G041223 // GRMZM2G100505 // GRMZM2G071688 // GRMZM2G410152 // GRMZM2G108149 // GRMZM2G333069 // GRMZM2G400173 // GRMZM2G025685 // GRMZM2G358386 // GRMZM2G015395 // GRMZM2G034876 // GRMZM2G105335 // GRMZM2G075956 // GRMZM2G069365 // GRMZM2G314064 // GRMZM2G082586 // GRMZM2G124744 // GRMZM2G083526 // GRMZM2G028041 // GRMZM2G140633 // GRMZM2G135629 // GRMZM…
Table S14. GO annotations of differentially expressed genes from TL-4
GO_acc	term_type	Term	queryitem	querytotal	bgitem	bgtotal	pvalue	FDR	entries
GO:0055114	P	oxidation reduction	6	136	309	25288	0.0071	1	// GRMZM2G018484 // GRMZM2G152975 // GRMZM2G104575 // GRMZM2G359127 // GRMZM2G171390 // GRMZM2G349062
GO:0005975	P	carbohydrate metabolic process	12	136	1097	25288	0.016	1	// GRMZM2G306732 // GRMZM2G315401 // GRMZM2G178546 // AC204711.3_FG002 // GRMZM2G413226 // GRMZM2G015804 // GRMZM2G078480 // GRMZM2G071883 // GRMZM2G034243 // GRMZM2G112830 // GRMZM2G007195 // GRMZM2G011662
GO:0044262	P	cellular carbohydrate metabolic process	5	136	493	25288	0.13	1	// GRMZM2G078480 // GRMZM2G007195 // GRMZM2G178546 // GRMZM2G112830 // GRMZM2G413226
GO:0006468	P	protein amino acid phosphorylation	11	136	1528	25288	0.2	1	// GRMZM2G029692 // GRMZM2G011919 // GRMZM2G113771 // GRMZM2G428035 // GRMZM2G028926 // GRMZM2G351074 // GRMZM2G378872 // GRMZM2G110908 // GRMZM2G125308 // GRMZM2G099598 // GRMZM2G429714
GO:0044249	P	cellular biosynthetic process	30	136	4857	25288	0.23	1	// GRMZM2G025248 // GRMZM2G092632 // GRMZM2G140694 // GRMZM2G450055 // GRMZM2G005973 // GRMZM2G178546 // GRMZM2G044317 // GRMZM2G404922 // GRMZM2G122076 // GRMZM2G085675 // GRMZM2G112830 // GRMZM2G024738 // GRMZM2G018403 // GRMZM2G078480 // GRMZM2G130358 // GRMZM2G007195 // GRMZM2G104575 // GRMZM2G093020 // GRMZM2G057491 // GRMZM2G120971 // GRMZM2G007406 // GRMZM2G361842 // GRMZM2G072115 // GRMZM…
GO:0009058	P	biosynthetic process	30	136	5027	25288	0.29	1	// GRMZM2G025248 // GRMZM2G092632 // GRMZM2G140694 // GRMZM2G450055 // GRMZM2G005973 // GRMZM2G178546 // GRMZM2G044317 // GRMZM2G404922 // GRMZM2G122076 // GRMZM2G085675 // GRMZM2G112830 // GRMZM2G024738 // GRMZM2G018403 // GRMZM2G078480 // GRMZM2G130358 // GRMZM2G007195 // GRMZM2G104575 // GRMZM2G093020 // GRMZM2G057491 // GRMZM2G120971 // GRMZM2G007406 // GRMZM2G361842 // GRMZM2G072115 // GRMZM…
GO:0034645	P	cellular macromolecule biosynthetic process	22	136	3777	25288	0.38	1	// GRMZM2G025248 // GRMZM2G140694 // GRMZM2G450055 // GRMZM2G005973 // GRMZM2G078480 // GRMZM2G044317 // GRMZM2G404922 // GRMZM2G122076 // GRMZM2G085675 // GRMZM2G018403 // GRMZM2G092632 // GRMZM2G130358 // GRMZM2G007195 // GRMZM2G093020 // GRMZM2G057491 // GRMZM2G120971 // GRMZM2G007406 // GRMZM2G361842 // GRMZM2G072115 // GRMZM2G021369 // GRMZM2G018589 // GRMZM2G117851
GO:0009059	P	macromolecule biosynthetic process	22	136	3782	25288	0.38	1	// GRMZM2G025248 // GRMZM2G140694 // GRMZM2G450055 // GRMZM2G005973 // GRMZM2G078480 // GRMZM2G044317 // GRMZM2G404922 // GRMZM2G122076 // GRMZM2G085675 // GRMZM2G018403 // GRMZM2G092632 // GRMZM2G130358 // GRMZM2G007195 // GRMZM2G093020 // GRMZM2G057491 // GRMZM2G120971 // GRMZM2G007406 // GRMZM2G361842 // GRMZM2G072115 // GRMZM2G021369 // GRMZM2G018589 // GRMZM2G117851
GO:0016310	P	phosphorylation	11	136	1821	25288	0.39	1	// GRMZM2G029692 // GRMZM2G011919 // GRMZM2G113771 // GRMZM2G428035 // GRMZM2G028926 // GRMZM2G351074 // GRMZM2G378872 // GRMZM2G110908 // GRMZM2G125308 // GRMZM2G099598 // GRMZM2G429714
GO:0043687	P	post-translational protein modification	11	136	1832	25288	0.4	1	// GRMZM2G029692 // GRMZM2G011919 // GRMZM2G113771 // GRMZM2G428035 // GRMZM2G028926 // GRMZM2G351074 // GRMZM2G378872 // GRMZM2G110908 // GRMZM2G125308 // GRMZM2G099598 // GRMZM2G429714
GO:0032774	P	RNA biosynthetic process	9	136	1508	25288	0.42	1	// GRMZM2G007406 // GRMZM2G361842 // GRMZM2G025248 // GRMZM2G122076 // GRMZM2G044317 // GRMZM2G093020 // GRMZM2G021369 // GRMZM2G018589 // GRMZM2G117851
GO:0008152	P	metabolic process	67	136	12161	25288	0.43	1	// GRMZM2G025248 // GRMZM2G122076 // GRMZM2G413226 // GRMZM2G152419 // GRMZM2G011919 // GRMZM2G092632 // GRMZM2G015804 // GRMZM2G094978 // GRMZM2G001904 // GRMZM2G361842 // GRMZM2G028926 // GRMZM2G378872 // GRMZM2G450055 // GRMZM2G005973 // GRMZM2G029692 // GRMZM2G018484 // GRMZM2G178546 // GRMZM2G044317 // GRMZM2G404922 // GRMZM2G096920 // GRMZM2G016677 // GRMZM2G462690 // GRMZM2G057491 // GRMZM…
GO:0016070	P	RNA metabolic process	11	136	1932	25288	0.47	1	// GRMZM2G007406 // GRMZM2G361842 // GRMZM2G025248 // GRMZM2G122076 // GRMZM2G044317 // GRMZM2G093020 // GRMZM2G021369 // GRMZM2G018589 // GRMZM2G117851 // GRMZM2G057491 // GRMZM2G005973
GO:0006796	P	phosphate metabolic process	11	136	1969	25288	0.49	1	// GRMZM2G029692 // GRMZM2G011919 // GRMZM2G113771 // GRMZM2G428035 // GRMZM2G028926 // GRMZM2G351074 // GRMZM2G378872 // GRMZM2G110908 // GRMZM2G125308 // GRMZM2G099598 // GRMZM2G429714
GO:0006793	P	phosphorus metabolic process	11	136	1969	25288	0.49	1	// GRMZM2G029692 // GRMZM2G011919 // GRMZM2G113771 // GRMZM2G428035 // GRMZM2G028926 // GRMZM2G351074 // GRMZM2G378872 // GRMZM2G110908 // GRMZM2G125308 // GRMZM2G099598 // GRMZM2G429714
GO:0051252	P	regulation of RNA metabolic process	8	136	1434	25288	0.51	1	// GRMZM2G007406 // GRMZM2G361842 // GRMZM2G025248 // GRMZM2G122076 // GRMZM2G093020 // GRMZM2G021369 // GRMZM2G018589 // GRMZM2G117851
GO:0006355	P	regulation of transcription, DNA-dependent	8	136	1432	25288	0.51	1	// GRMZM2G007406 // GRMZM2G361842 // GRMZM2G025248 // GRMZM2G122076 // GRMZM2G093020 // GRMZM2G021369 // GRMZM2G018589 // GRMZM2G117851
GO:0006464	P	protein modification process	11	136	2013	25288	0.52	1	// GRMZM2G029692 // GRMZM2G011919 // GRMZM2G113771 // GRMZM2G428035 // GRMZM2G028926 // GRMZM2G351074 // GRMZM2G378872 // GRMZM2G110908 // GRMZM2G125308 // GRMZM2G099598 // GRMZM2G429714
GO:0006412	P	translation	6	136	1071	25288	0.52	1	// GRMZM2G092632 // GRMZM2G130358 // GRMZM2G057491 // GRMZM2G085675 // GRMZM2G018403 // GRMZM2G005973
GO:0042592	P	homeostatic process	8	136	1469	25288	0.54	1	// GRMZM2G025248 // GRMZM2G018484 // GRMZM2G337191 // GRMZM2G021369 // GRMZM2G001924 // GRMZM2G060011 // AC233850.1_FG002 // GRMZM2G042602
GO:0050826	P	response to freezing	7	136	1288	25288	0.54	1	// GRMZM2G018484 // GRMZM2G337191 // GRMZM2G021369 // GRMZM2G001924 // GRMZM2G060011 // AC233850.1_FG002 // GRMZM2G042602
GO:0042309	P	homoiothermy	7	136	1288	25288	0.54	1	// GRMZM2G018484 // GRMZM2G337191 // GRMZM2G021369 // GRMZM2G001924 // GRMZM2G060011 // AC233850.1_FG002 // GRMZM2G042602
GO:0009409	P	response to cold	7	136	1288	25288	0.54	1	// GRMZM2G018484 // GRMZM2G337191 // GRMZM2G021369 // GRMZM2G001924 // GRMZM2G060011 // AC233850.1_FG002 // GRMZM2G042602
GO:0001659	P	temperature homeostasis	7	136	1288	25288	0.54	1	// GRMZM2G018484 // GRMZM2G337191 // GRMZM2G021369 // GRMZM2G001924 // GRMZM2G060011 // AC233850.1_FG002 // GRMZM2G042602
GO:0009266	P	response to temperature stimulus	7	136	1290	25288	0.55	1	// GRMZM2G018484 // GRMZM2G337191 // GRMZM2G021369 // GRMZM2G001924 // GRMZM2G060011 // AC233850.1_FG002 // GRMZM2G042602
GO:0043412	P	macromolecule modification	11	136	2069	25288	0.56	1	// GRMZM2G029692 // GRMZM2G011919 // GRMZM2G113771 // GRMZM2G428035 // GRMZM2G028926 // GRMZM2G351074 // GRMZM2G378872 // GRMZM2G110908 // GRMZM2G125308 // GRMZM2G099598 // GRMZM2G429714
GO:0006950	P	response to stress	10	136	1883	25288	0.56	1	// GRMZM2G001924 // GRMZM2G018484 // GRMZM2G096920 // GRMZM2G337191 // GRMZM2G021369 // GRMZM2G462690 // GRMZM2G044132 // GRMZM2G060011 // AC233850.1_FG002 // GRMZM2G042602
GO:0006351	P	transcription, DNA-dependent	8	136	1506	25288	0.57	1	// GRMZM2G007406 // GRMZM2G361842 // GRMZM2G025248 // GRMZM2G122076 // GRMZM2G093020 // GRMZM2G021369 // GRMZM2G018589 // GRMZM2G117851
GO:0009628	P	response to abiotic stimulus	7	136	1339	25288	0.58	1	// GRMZM2G018484 // GRMZM2G337191 // GRMZM2G021369 // GRMZM2G001924 // GRMZM2G060011 // AC233850.1_FG002 // GRMZM2G042602
GO:0065008	P	regulation of biological quality	8	136	1539	25288	0.59	1	// GRMZM2G025248 // GRMZM2G018484 // GRMZM2G337191 // GRMZM2G021369 // GRMZM2G001924 // GRMZM2G060011 // AC233850.1_FG002 // GRMZM2G042602
GO:0050896	P	response to stimulus	11	136	2128	25288	0.6	1	// GRMZM2G001924 // GRMZM2G018484 // GRMZM2G096920 // GRMZM2G337191 // GRMZM2G021369 // GRMZM2G462690 // GRMZM2G044132 // GRMZM2G115105 // GRMZM2G060011 // AC233850.1_FG002 // GRMZM2G042602
GO:0044260	P	cellular macromolecule metabolic process	37	136	7062	25288	0.61	1	// GRMZM2G025248 // GRMZM2G122076 // GRMZM2G413226 // GRMZM2G011919 // GRMZM2G092632 // GRMZM2G140694 // GRMZM2G028926 // GRMZM2G378872 // GRMZM2G450055 // GRMZM2G005973 // GRMZM2G029692 // GRMZM2G044317 // GRMZM2G404922 // GRMZM2G096920 // GRMZM2G462690 // GRMZM2G057491 // GRMZM2G110908 // GRMZM2G018403 // GRMZM2G078480 // GRMZM2G130358 // GRMZM2G007195 // GRMZM2G428035 // GRMZM2G117851 // GRMZM…
GO:0032501	P	multicellular organismal process	7	136	1390	25288	0.62	1	// GRMZM2G018484 // GRMZM2G337191 // GRMZM2G021369 // GRMZM2G001924 // GRMZM2G060011 // AC233850.1_FG002 // GRMZM2G042602
GO:0044267	P	cellular protein metabolic process	18	136	3535	25288	0.64	1	// GRMZM2G092632 // GRMZM2G011919 // GRMZM2G130358 // GRMZM2G113771 // GRMZM2G029692 // GRMZM2G057491 // GRMZM2G428035 // GRMZM2G085675 // GRMZM2G028926 // GRMZM2G351074 // GRMZM2G378872 // GRMZM2G032562 // GRMZM2G110908 // GRMZM2G125308 // GRMZM2G099598 // GRMZM2G018403 // GRMZM2G429714 // GRMZM2G005973
GO:0006350	P	transcription	12	136	2389	25288	0.64	1	// GRMZM2G007406 // GRMZM2G361842 // GRMZM2G025248 // GRMZM2G072115 // GRMZM2G140694 // GRMZM2G404922 // GRMZM2G122076 // GRMZM2G093020 // GRMZM2G021369 // GRMZM2G018589 // GRMZM2G117851 // GRMZM2G120971
GO:0044237	P	cellular metabolic process	47	136	9105	25288	0.67	1	// GRMZM2G025248 // GRMZM2G122076 // GRMZM2G413226 // GRMZM2G011919 // GRMZM2G092632 // GRMZM2G001904 // GRMZM2G028926 // GRMZM2G378872 // GRMZM2G450055 // GRMZM2G005973 // GRMZM2G029692 // GRMZM2G178546 // GRMZM2G044317 // GRMZM2G404922 // GRMZM2G096920 // GRMZM2G016677 // GRMZM2G462690 // GRMZM2G057491 // GRMZM2G140694 // GRMZM2G110908 // GRMZM2G112830 // GRMZM2G024738 // GRMZM2G018403 // GRMZM…
GO:0044238	P	primary metabolic process	52	136	10134	25288	0.7	1	// GRMZM2G025248 // GRMZM2G122076 // GRMZM2G413226 // GRMZM2G152419 // GRMZM2G011919 // GRMZM2G092632 // GRMZM2G015804 // GRMZM2G140694 // GRMZM2G361842 // GRMZM2G028926 // GRMZM2G378872 // GRMZM2G450055 // GRMZM2G005973 // GRMZM2G029692 // GRMZM2G178546 // GRMZM2G044317 // GRMZM2G404922 // GRMZM2G096920 // GRMZM2G462690 // GRMZM2G057491 // GRMZM2G034243 // GRMZM2G110908 // GRMZM2G112830 // AC204…
GO:0010467	P	gene expression	18	136	3707	25288	0.72	1	// GRMZM2G007406 // GRMZM2G361842 // GRMZM2G025248 // GRMZM2G072115 // GRMZM2G130358 // GRMZM2G404922 // GRMZM2G122076 // GRMZM2G021369 // GRMZM2G092632 // GRMZM2G057491 // GRMZM2G140694 // GRMZM2G093020 // GRMZM2G085675 // GRMZM2G018589 // GRMZM2G117851 // GRMZM2G120971 // GRMZM2G018403 // GRMZM2G005973
GO:0006508	P	proteolysis	5	136	1125	25288	0.73	1	// GRMZM2G379002 // GRMZM2G092632 // GRMZM2G152419 // GRMZM2G053236 // GRMZM2G032562
GO:0045449	P	regulation of transcription	10	136	2172	25288	0.74	1	// GRMZM2G007406 // GRMZM2G361842 // GRMZM2G025248 // GRMZM2G140694 // GRMZM2G404922 // GRMZM2G122076 // GRMZM2G093020 // GRMZM2G021369 // GRMZM2G018589 // GRMZM2G117851
GO:0019219	P	regulation of nucleobase, nucleoside, nucleotide and nucleic acid metabolic process	10	136	2192	25288	0.75	1	// GRMZM2G007406 // GRMZM2G361842 // GRMZM2G025248 // GRMZM2G140694 // GRMZM2G404922 // GRMZM2G122076 // GRMZM2G093020 // GRMZM2G021369 // GRMZM2G018589 // GRMZM2G117851
GO:0006810	P	transport	11	136	2392	25288	0.75	1	// GRMZM2G042027 // GRMZM2G330772 // GRMZM2G115105 // GRMZM2G051866 // GRMZM2G001953 // GRMZM2G154628 // GRMZM2G137704 // GRMZM2G018589 // GRMZM2G142063 // GRMZM2G134182 // GRMZM2G080079
GO:0051234	P	establishment of localization	11	136	2392	25288	0.75	1	// GRMZM2G042027 // GRMZM2G330772 // GRMZM2G115105 // GRMZM2G051866 // GRMZM2G001953 // GRMZM2G154628 // GRMZM2G137704 // GRMZM2G018589 // GRMZM2G142063 // GRMZM2G134182 // GRMZM2G080079
GO:0031326	P	regulation of cellular biosynthetic process	10	136	2210	25288	0.76	1	// GRMZM2G007406 // GRMZM2G361842 // GRMZM2G025248 // GRMZM2G140694 // GRMZM2G404922 // GRMZM2G122076 // GRMZM2G093020 // GRMZM2G021369 // GRMZM2G018589 // GRMZM2G117851
GO:0010468	P	regulation of gene expression	10	136	2216	25288	0.76	1	// GRMZM2G007406 // GRMZM2G361842 // GRMZM2G025248 // GRMZM2G140694 // GRMZM2G404922 // GRMZM2G122076 // GRMZM2G093020 // GRMZM2G021369 // GRMZM2G018589 // GRMZM2G117851
GO:0009889	P	regulation of biosynthetic process	10	136	2210	25288	0.76	1	// GRMZM2G007406 // GRMZM2G361842 // GRMZM2G025248 // GRMZM2G140694 // GRMZM2G404922 // GRMZM2G122076 // GRMZM2G093020 // GRMZM2G021369 // GRMZM2G018589 // GRMZM2G117851
GO:0051171	P	regulation of nitrogen compound metabolic process	10	136	2208	25288	0.76	1	// GRMZM2G007406 // GRMZM2G361842 // GRMZM2G025248 // GRMZM2G140694 // GRMZM2G404922 // GRMZM2G122076 // GRMZM2G093020 // GRMZM2G021369 // GRMZM2G018589 // GRMZM2G117851
GO:0051179	P	localization	11	136	2423	25288	0.76	1	// GRMZM2G042027 // GRMZM2G330772 // GRMZM2G115105 // GRMZM2G051866 // GRMZM2G001953 // GRMZM2G154628 // GRMZM2G137704 // GRMZM2G018589 // GRMZM2G142063 // GRMZM2G134182 // GRMZM2G080079
GO:0010556	P	regulation of macromolecule biosynthetic process	10	136	2210	25288	0.76	1	// GRMZM2G007406 // GRMZM2G361842 // GRMZM2G025248 // GRMZM2G140694 // GRMZM2G404922 // GRMZM2G122076 // GRMZM2G093020 // GRMZM2G021369 // GRMZM2G018589 // GRMZM2G117851
GO:0043170	P	macromolecule metabolic process	40	136	8085	25288	0.77	1	// GRMZM2G025248 // GRMZM2G122076 // GRMZM2G413226 // GRMZM2G152419 // GRMZM2G011919 // GRMZM2G092632 // GRMZM2G140694 // GRMZM2G028926 // GRMZM2G378872 // GRMZM2G450055 // GRMZM2G005973 // GRMZM2G029692 // GRMZM2G044317 // GRMZM2G404922 // GRMZM2G096920 // GRMZM2G462690 // GRMZM2G057491 // GRMZM2G110908 // GRMZM2G053236 // GRMZM2G018403 // GRMZM2G078480 // GRMZM2G130358 // GRMZM2G007195 // GRMZM…
GO:0031323	P	regulation of cellular metabolic process	10	136	2250	25288	0.78	1	// GRMZM2G007406 // GRMZM2G361842 // GRMZM2G025248 // GRMZM2G140694 // GRMZM2G404922 // GRMZM2G122076 // GRMZM2G093020 // GRMZM2G021369 // GRMZM2G018589 // GRMZM2G117851
GO:0019538	P	protein metabolic process	21	136	4516	25288	0.8	1	// GRMZM2G379002 // GRMZM2G092632 // GRMZM2G152419 // GRMZM2G011919 // GRMZM2G130358 // GRMZM2G113771 // GRMZM2G029692 // GRMZM2G057491 // GRMZM2G428035 // GRMZM2G085675 // GRMZM2G028926 // GRMZM2G351074 // GRMZM2G378872 // GRMZM2G032562 // GRMZM2G110908 // GRMZM2G125308 // GRMZM2G099598 // GRMZM2G053236 // GRMZM2G018403 // GRMZM2G429714 // GRMZM2G005973
GO:0080090	P	regulation of primary metabolic process	10	136	2312	25288	0.81	1	// GRMZM2G007406 // GRMZM2G361842 // GRMZM2G025248 // GRMZM2G140694 // GRMZM2G404922 // GRMZM2G122076 // GRMZM2G093020 // GRMZM2G021369 // GRMZM2G018589 // GRMZM2G117851
GO:0006807	P	nitrogen compound metabolic process	21	136	4581	25288	0.82	1	// GRMZM2G007406 // GRMZM2G361842 // GRMZM2G025248 // GRMZM2G072115 // GRMZM2G140694 // GRMZM2G044317 // GRMZM2G404922 // GRMZM2G096920 // GRMZM2G021369 // GRMZM2G104575 // GRMZM2G122076 // GRMZM2G093020 // GRMZM2G462690 // GRMZM2G061777 // GRMZM2G018589 // GRMZM2G024738 // GRMZM2G450055 // GRMZM2G117851 // GRMZM2G120971 // GRMZM2G057491 // GRMZM2G005973
GO:0060255	P	regulation of macromolecule metabolic process	10	136	2335	25288	0.82	1	// GRMZM2G007406 // GRMZM2G361842 // GRMZM2G025248 // GRMZM2G140694 // GRMZM2G404922 // GRMZM2G122076 // GRMZM2G093020 // GRMZM2G021369 // GRMZM2G018589 // GRMZM2G117851
GO:0006139	P	nucleobase, nucleoside, nucleotide and nucleic acid metabolic process	18	136	3994	25288	0.82	1	// GRMZM2G007406 // GRMZM2G361842 // GRMZM2G025248 // GRMZM2G072115 // GRMZM2G140694 // GRMZM2G044317 // GRMZM2G404922 // GRMZM2G096920 // GRMZM2G021369 // GRMZM2G122076 // GRMZM2G093020 // GRMZM2G462690 // GRMZM2G018589 // GRMZM2G450055 // GRMZM2G117851 // GRMZM2G120971 // GRMZM2G057491 // GRMZM2G005973
GO:0019222	P	regulation of metabolic process	10	136	2373	25288	0.83	1	// GRMZM2G007406 // GRMZM2G361842 // GRMZM2G025248 // GRMZM2G140694 // GRMZM2G404922 // GRMZM2G122076 // GRMZM2G093020 // GRMZM2G021369 // GRMZM2G018589 // GRMZM2G117851
GO:0009987	P	cellular process	58	136	11754	25288	0.84	1	// GRMZM2G025248 // GRMZM2G029692 // GRMZM2G122076 // GRMZM2G413226 // GRMZM2G024738 // GRMZM2G011919 // GRMZM2G092632 // GRMZM2G001904 // GRMZM2G028926 // GRMZM2G378872 // GRMZM2G450055 // GRMZM2G005973 // GRMZM2G051866 // GRMZM2G178546 // GRMZM2G044317 // GRMZM2G404922 // GRMZM2G096920 // GRMZM2G016677 // GRMZM2G462690 // GRMZM2G057491 // GRMZM2G140694 // GRMZM2G110908 // GRMZM2G115105 // GRMZM…
GO:0050789	P	regulation of biological process	14	136	3517	25288	0.91	1	// GRMZM2G007406 // GRMZM2G361842 // GRMZM2G025248 // GRMZM2G011919 // GRMZM2G140694 // GRMZM2G001953 // GRMZM2G404922 // GRMZM2G122076 // GRMZM2G078480 // GRMZM2G093020 // GRMZM2G021369 // GRMZM2G146047 // GRMZM2G018589 // GRMZM2G117851
GO:0065007	P	biological regulation	20	136	4740	25288	0.91	1	// GRMZM2G007406 // GRMZM2G361842 // GRMZM2G018484 // GRMZM2G011919 // GRMZM2G140694 // GRMZM2G001953 // GRMZM2G404922 // GRMZM2G337191 // GRMZM2G078480 // GRMZM2G122076 // GRMZM2G093020 // GRMZM2G021369 // GRMZM2G001924 // GRMZM2G025248 // GRMZM2G018589 // GRMZM2G060011 // GRMZM2G117851 // AC233850.1_FG002 // GRMZM2G042602 // GRMZM2G146047
GO:0050794	P	regulation of cellular process	13	136	3392	25288	0.93	1	// GRMZM2G007406 // GRMZM2G361842 // GRMZM2G025248 // GRMZM2G011919 // GRMZM2G140694 // GRMZM2G001953 // GRMZM2G404922 // GRMZM2G122076 // GRMZM2G093020 // GRMZM2G021369 // GRMZM2G146047 // GRMZM2G018589 // GRMZM2G117851
GO:0051537	F	2 iron, 2 sulfur cluster binding	5	136	40	25288	4.2e-06	0.00078	// GRMZM2G171390 // GRMZM2G349062 // GRMZM2G470653 // GRMZM2G359127 // GRMZM2G018484
GO:0051536	F	iron-sulfur cluster binding	5	136	131	25288	0.00084	0.052	// GRMZM2G171390 // GRMZM2G349062 // GRMZM2G470653 // GRMZM2G359127 // GRMZM2G018484
GO:0051540	F	metal cluster binding	5	136	131	25288	0.00084	0.052	// GRMZM2G171390 // GRMZM2G349062 // GRMZM2G470653 // GRMZM2G359127 // GRMZM2G018484
GO:0030246	F	carbohydrate binding	5	136	246	25288	0.011	0.53	// GRMZM2G071883 // GRMZM2G034243 // GRMZM2G011662 // GRMZM2G076017 // GRMZM2G315401
GO:0009055	F	electron carrier activity	11	136	1046	25288	0.027	1	// GRMZM2G030831 // GRMZM2G160685 // GRMZM2G018484 // GRMZM2G154752 // GRMZM2G023952 // GRMZM2G106748 // GRMZM2G359127 // GRMZM2G171390 // GRMZM2G349062 // GRMZM2G470653 // GRMZM2G075244
GO:0016491	F	oxidoreductase activity	18	136	2115	25288	0.036	1	// GRMZM2G030831 // GRMZM2G160685 // GRMZM2G018484 // GRMZM2G104575 // GRMZM2G011919 // GRMZM2G154752 // GRMZM2G007195 // GRMZM2G002304 // GRMZM2G137312 // GRMZM2G152975 // GRMZM2G078480 // GRMZM2G106748 // GRMZM2G061777 // GRMZM2G174554 // GRMZM2G171390 // GRMZM2G349062 // GRMZM2G075244 // GRMZM2G023952
GO:0003824	F	catalytic activity	71	136	11249	25288	0.043	1	// GRMZM2G160685 // GRMZM2G413226 // GRMZM2G152419 // GRMZM2G011919 // GRMZM2G092632 // GRMZM2G015804 // GRMZM2G124815 // GRMZM2G094978 // GRMZM2G001904 // GRMZM2G095576 // GRMZM2G028926 // GRMZM2G378872 // GRMZM2G011662 // GRMZM2G450055 // GRMZM2G053236 // GRMZM2G034811 // AC204711.3_FG002 // GRMZM2G139624 // GRMZM2G051866 // GRMZM2G018484 // GRMZM2G178546 // GRMZM2G106748 // GRMZM2G044317 // GR…
GO:0004497	F	monooxygenase activity	5	136	429	25288	0.084	1	// GRMZM2G030831 // GRMZM2G023952 // GRMZM2G075244 // GRMZM2G011919 // GRMZM2G154752
GO:0004713	F	protein tyrosine kinase activity	11	136	1313	25288	0.098	1	// GRMZM2G029692 // GRMZM2G011919 // GRMZM2G113771 // GRMZM2G428035 // GRMZM2G028926 // GRMZM2G351074 // GRMZM2G378872 // GRMZM2G110908 // GRMZM2G125308 // GRMZM2G099598 // GRMZM2G429714
GO:0004674	F	protein serine/threonine kinase activity	11	136	1430	25288	0.15	1	// GRMZM2G029692 // GRMZM2G011919 // GRMZM2G113771 // GRMZM2G428035 // GRMZM2G028926 // GRMZM2G351074 // GRMZM2G378872 // GRMZM2G110908 // GRMZM2G125308 // GRMZM2G099598 // GRMZM2G429714
GO:0016773	F	phosphotransferase activity, alcohol group as acceptor	13	136	1824	25288	0.18	1	// GRMZM2G029692 // GRMZM2G011919 // GRMZM2G413226 // GRMZM2G113771 // GRMZM2G428035 // GRMZM2G028926 // GRMZM2G351074 // GRMZM2G378872 // GRMZM2G110908 // GRMZM2G125308 // GRMZM2G099598 // GRMZM2G070218 // GRMZM2G429714
GO:0003723	F	RNA binding	5	136	560	25288	0.19	1	// GRMZM2G449123 // GRMZM2G085675 // GRMZM2G106427 // GRMZM2G018403 // GRMZM2G005973
GO:0016740	F	transferase activity	23	136	3613	25288	0.22	1	// GRMZM2G011919 // GRMZM2G124815 // GRMZM2G028926 // GRMZM2G378872 // GRMZM2G029692 // GRMZM2G044317 // GRMZM2G110908 // GRMZM2G070218 // GRMZM2G428035 // GRMZM2G160585 // GRMZM2G413226 // GRMZM2G099598 // GRMZM2G072115 // GRMZM2G113771 // GRMZM2G462690 // GRMZM2G351074 // GRMZM2G171390 // GRMZM2G169628 // GRMZM2G125308 // GRMZM2G042356 // GRMZM2G463996 // GRMZM2G123355 // GRMZM2G429714
GO:0004672	F	protein kinase activity	11	136	1552	25288	0.22	1	// GRMZM2G029692 // GRMZM2G011919 // GRMZM2G113771 // GRMZM2G428035 // GRMZM2G028926 // GRMZM2G351074 // GRMZM2G378872 // GRMZM2G110908 // GRMZM2G125308 // GRMZM2G099598 // GRMZM2G429714
GO:0016301	F	kinase activity	13	136	1909	25288	0.23	1	// GRMZM2G029692 // GRMZM2G011919 // GRMZM2G413226 // GRMZM2G113771 // GRMZM2G428035 // GRMZM2G028926 // GRMZM2G351074 // GRMZM2G378872 // GRMZM2G110908 // GRMZM2G125308 // GRMZM2G099598 // GRMZM2G070218 // GRMZM2G429714
GO:0003700	F	transcription factor activity	7	136	923	25288	0.23	1	// GRMZM2G007406 // GRMZM2G361842 // GRMZM2G122076 // GRMZM2G093020 // GRMZM2G021369 // GRMZM2G018589 // GRMZM2G117851
GO:0030528	F	transcription regulator activity	10	136	1432	25288	0.24	1	// GRMZM2G007406 // GRMZM2G361842 // GRMZM2G122076 // GRMZM2G404922 // GRMZM2G078480 // GRMZM2G093020 // GRMZM2G021369 // GRMZM2G018589 // GRMZM2G117851 // GRMZM2G120971
GO:0016772	F	transferase activity, transferring phosphorus-containing groups	15	136	2285	25288	0.25	1	// GRMZM2G029692 // GRMZM2G072115 // GRMZM2G011919 // GRMZM2G413226 // GRMZM2G044317 // GRMZM2G113771 // GRMZM2G428035 // GRMZM2G028926 // GRMZM2G351074 // GRMZM2G378872 // GRMZM2G110908 // GRMZM2G125308 // GRMZM2G099598 // GRMZM2G070218 // GRMZM2G429714
GO:0005506	F	iron ion binding	6	136	858	25288	0.32	1	// GRMZM2G030831 // GRMZM2G154752 // GRMZM2G023952 // GRMZM2G106748 // GRMZM2G171390 // GRMZM2G075244
GO:0005524	F	ATP binding	19	136	3193	25288	0.36	1	// GRMZM2G029692 // GRMZM2G471196 // GRMZM2G011919 // GRMZM2G428035 // GRMZM2G113771 // GRMZM2G034811 // GRMZM2G057491 // GRMZM2G001904 // GRMZM2G028926 // GRMZM2G351074 // GRMZM2G378872 // AC190750.2_FG014 // GRMZM2G450055 // GRMZM2G110908 // GRMZM2G125308 // GRMZM2G099598 // GRMZM2G070218 // GRMZM2G429714 // GRMZM2G146047
GO:0032559	F	adenyl ribonucleotide binding	19	136	3197	25288	0.36	1	// GRMZM2G029692 // GRMZM2G471196 // GRMZM2G011919 // GRMZM2G428035 // GRMZM2G113771 // GRMZM2G034811 // GRMZM2G057491 // GRMZM2G001904 // GRMZM2G028926 // GRMZM2G351074 // GRMZM2G378872 // AC190750.2_FG014 // GRMZM2G450055 // GRMZM2G110908 // GRMZM2G125308 // GRMZM2G099598 // GRMZM2G070218 // GRMZM2G429714 // GRMZM2G146047
GO:0003735	F	structural constituent of ribosome	5	136	772	25288	0.4	1	// GRMZM2G092632 // GRMZM2G085675 // GRMZM2G130358 // GRMZM2G018403 // GRMZM2G005973
GO:0032555	F	purine ribonucleotide binding	20	136	3572	25288	0.46	1	// GRMZM2G029692 // GRMZM2G471196 // GRMZM2G011919 // GRMZM2G428035 // GRMZM2G001953 // GRMZM2G113771 // GRMZM2G034811 // GRMZM2G057491 // GRMZM2G001904 // GRMZM2G028926 // GRMZM2G351074 // GRMZM2G378872 // AC190750.2_FG014 // GRMZM2G450055 // GRMZM2G110908 // GRMZM2G125308 // GRMZM2G099598 // GRMZM2G070218 // GRMZM2G429714 // GRMZM2G146047
GO:0032553	F	ribonucleotide binding	20	136	3572	25288	0.46	1	// GRMZM2G029692 // GRMZM2G471196 // GRMZM2G011919 // GRMZM2G428035 // GRMZM2G001953 // GRMZM2G113771 // GRMZM2G034811 // GRMZM2G057491 // GRMZM2G001904 // GRMZM2G028926 // GRMZM2G351074 // GRMZM2G378872 // AC190750.2_FG014 // GRMZM2G450055 // GRMZM2G110908 // GRMZM2G125308 // GRMZM2G099598 // GRMZM2G070218 // GRMZM2G429714 // GRMZM2G146047
GO:0030554	F	adenyl nucleotide binding	19	136	3384	25288	0.46	1	// GRMZM2G029692 // GRMZM2G471196 // GRMZM2G011919 // GRMZM2G428035 // GRMZM2G113771 // GRMZM2G034811 // GRMZM2G057491 // GRMZM2G001904 // GRMZM2G028926 // GRMZM2G351074 // GRMZM2G378872 // AC190750.2_FG014 // GRMZM2G450055 // GRMZM2G110908 // GRMZM2G125308 // GRMZM2G099598 // GRMZM2G070218 // GRMZM2G429714 // GRMZM2G146047
GO:0001883	F	purine nucleoside binding	19	136	3384	25288	0.46	1	// GRMZM2G029692 // GRMZM2G471196 // GRMZM2G011919 // GRMZM2G428035 // GRMZM2G113771 // GRMZM2G034811 // GRMZM2G057491 // GRMZM2G001904 // GRMZM2G028926 // GRMZM2G351074 // GRMZM2G378872 // AC190750.2_FG014 // GRMZM2G450055 // GRMZM2G110908 // GRMZM2G125308 // GRMZM2G099598 // GRMZM2G070218 // GRMZM2G429714 // GRMZM2G146047
GO:0001882	F	nucleoside binding	19	136	3385	25288	0.46	1	// GRMZM2G029692 // GRMZM2G471196 // GRMZM2G011919 // GRMZM2G428035 // GRMZM2G113771 // GRMZM2G034811 // GRMZM2G057491 // GRMZM2G001904 // GRMZM2G028926 // GRMZM2G351074 // GRMZM2G378872 // AC190750.2_FG014 // GRMZM2G450055 // GRMZM2G110908 // GRMZM2G125308 // GRMZM2G099598 // GRMZM2G070218 // GRMZM2G429714 // GRMZM2G146047
GO:0050825	F	ice binding	7	136	1288	25288	0.54	1	// GRMZM2G018484 // GRMZM2G337191 // GRMZM2G021369 // GRMZM2G001924 // GRMZM2G060011 // AC233850.1_FG002 // GRMZM2G042602
GO:0050824	F	water binding	7	136	1288	25288	0.54	1	// GRMZM2G018484 // GRMZM2G337191 // GRMZM2G021369 // GRMZM2G001924 // GRMZM2G060011 // AC233850.1_FG002 // GRMZM2G042602
GO:0017076	F	purine nucleotide binding	20	136	3767	25288	0.56	1	// GRMZM2G029692 // GRMZM2G471196 // GRMZM2G011919 // GRMZM2G428035 // GRMZM2G001953 // GRMZM2G113771 // GRMZM2G034811 // GRMZM2G057491 // GRMZM2G001904 // GRMZM2G028926 // GRMZM2G351074 // GRMZM2G378872 // AC190750.2_FG014 // GRMZM2G450055 // GRMZM2G110908 // GRMZM2G125308 // GRMZM2G099598 // GRMZM2G070218 // GRMZM2G429714 // GRMZM2G146047
GO:0005488	F	binding	86	136	16128	25288	0.59	1	// GRMZM2G467907 // GRMZM2G337191 // GRMZM2G028926 // GRMZM2G164358 // GRMZM2G005973 // GRMZM2G449123 // GRMZM2G023952 // GRMZM2G007406 // GRMZM2G007195 // GRMZM2G103465 // GRMZM2G470653 // GRMZM2G075244 // GRMZM2G042027 // GRMZM2G072115 // GRMZM2G113771 // GRMZM2G018403 // GRMZM2G071883 // GRMZM2G109464 // GRMZM2G085675 // GRMZM2G032562 // GRMZM2G125308 // GRMZM2G106427 // GRMZM2G011919 // GRMZM…
GO:0000166	F	nucleotide binding	20	136	3970	25288	0.66	1	// GRMZM2G029692 // GRMZM2G471196 // GRMZM2G011919 // GRMZM2G428035 // GRMZM2G001953 // GRMZM2G113771 // GRMZM2G034811 // GRMZM2G057491 // GRMZM2G001904 // GRMZM2G028926 // GRMZM2G351074 // GRMZM2G378872 // AC190750.2_FG014 // GRMZM2G450055 // GRMZM2G110908 // GRMZM2G125308 // GRMZM2G099598 // GRMZM2G070218 // GRMZM2G429714 // GRMZM2G146047
GO:0003677	F	DNA binding	16	136	3439	25288	0.77	1	// GRMZM2G007406 // GRMZM2G361842 // GRMZM2G025248 // GRMZM2G072115 // GRMZM2G122076 // GRMZM2G140694 // GRMZM2G096920 // GRMZM2G037650 // GRMZM2G450055 // GRMZM2G093020 // GRMZM2G021369 // GRMZM2G018589 // GRMZM2G086441 // GRMZM2G117851 // GRMZM2G472696 // GRMZM2G120971
GO:0005198	F	structural molecule activity	5	136	1229	25288	0.8	1	// GRMZM2G092632 // GRMZM2G085675 // GRMZM2G130358 // GRMZM2G018403 // GRMZM2G005973
GO:0003676	F	nucleic acid binding	25	136	5451	25288	0.84	1	// GRMZM2G025248 // GRMZM2G106427 // GRMZM2G467907 // GRMZM2G140694 // GRMZM2G450055 // GRMZM2G034811 // GRMZM2G005973 // GRMZM2G449123 // GRMZM2G145562 // GRMZM2G096920 // GRMZM2G085675 // GRMZM2G086441 // GRMZM2G018403 // GRMZM2G122076 // GRMZM2G093020 // GRMZM2G120971 // GRMZM2G007406 // GRMZM2G361842 // GRMZM2G072115 // GRMZM2G472696 // GRMZM2G021369 // GRMZM2G146047 // GRMZM2G018589 // GRMZM…
GO:0005515	F	protein binding	14	136	3250	25288	0.85	1	// GRMZM2G418031 // GRMZM2G330772 // GRMZM2G379002 // GRMZM2G152419 // GRMZM2G092459 // GRMZM2G051866 // GRMZM2G001953 // GRMZM2G093020 // GRMZM2G145213 // GRMZM2G032562 // GRMZM2G164358 // GRMZM2G080079 // GRMZM2G117851 // GRMZM2G120971
GO:0016787	F	hydrolase activity	17	136	3943	25288	0.87	1	// GRMZM2G306732 // GRMZM2G092632 // GRMZM2G379002 // GRMZM2G152419 // GRMZM2G053236 // GRMZM2G015804 // GRMZM2G096920 // GRMZM2G094978 // GRMZM2G071883 // GRMZM2G095576 // GRMZM2G434170 // GRMZM2G146047 // AC204711.3_FG002 // GRMZM2G001953 // GRMZM2G450055 // GRMZM2G034811 // AC233850.1_FG002
GO:0005215	F	transporter activity	6	136	1726	25288	0.91	1	// GRMZM2G042027 // GRMZM2G115105 // GRMZM2G154628 // GRMZM2G018589 // GRMZM2G142063 // GRMZM2G080079
GO:0046914	F	transition metal ion binding	15	136	3729	25288	0.91	1	// GRMZM2G030831 // GRMZM2G152975 // GRMZM2G106748 // GRMZM2G154752 // GRMZM2G023952 // GRMZM2G140694 // GRMZM2G109464 // GRMZM2G095576 // GRMZM2G146047 // GRMZM2G103465 // GRMZM2G171390 // GRMZM2G164358 // GRMZM2G080079 // GRMZM2G038783 // GRMZM2G075244
GO:0008270	F	zinc ion binding	9	136	2622	25288	0.95	1	// GRMZM2G152975 // GRMZM2G140694 // GRMZM2G109464 // GRMZM2G095576 // GRMZM2G146047 // GRMZM2G103465 // GRMZM2G164358 // GRMZM2G080079 // GRMZM2G038783
GO:0046872	F	metal ion binding	17	136	4433	25288	0.96	1	// GRMZM2G030831 // GRMZM2G152975 // GRMZM2G106748 // GRMZM2G016677 // GRMZM2G154752 // GRMZM2G023952 // GRMZM2G140694 // GRMZM2G109464 // GRMZM2G095576 // GRMZM2G028926 // GRMZM2G146047 // GRMZM2G103465 // GRMZM2G171390 // GRMZM2G164358 // GRMZM2G080079 // GRMZM2G038783 // GRMZM2G075244
GO:0043169	F	cation binding	17	136	4439	25288	0.96	1	// GRMZM2G030831 // GRMZM2G152975 // GRMZM2G106748 // GRMZM2G016677 // GRMZM2G154752 // GRMZM2G023952 // GRMZM2G140694 // GRMZM2G109464 // GRMZM2G095576 // GRMZM2G028926 // GRMZM2G146047 // GRMZM2G103465 // GRMZM2G171390 // GRMZM2G164358 // GRMZM2G080079 // GRMZM2G038783 // GRMZM2G075244
GO:0043167	F	ion binding	17	136	4439	25288	0.96	1	// GRMZM2G030831 // GRMZM2G152975 // GRMZM2G106748 // GRMZM2G016677 // GRMZM2G154752 // GRMZM2G023952 // GRMZM2G140694 // GRMZM2G109464 // GRMZM2G095576 // GRMZM2G028926 // GRMZM2G146047 // GRMZM2G103465 // GRMZM2G171390 // GRMZM2G164358 // GRMZM2G080079 // GRMZM2G038783 // GRMZM2G075244
GO:0016021	C	integral to membrane	11	136	1574	25288	0.23	1	// GRMZM2G035514 // GRMZM2G007256 // GRMZM2G032219 // GRMZM2G154628 // GRMZM2G137704 // GRMZM2G021589 // GRMZM2G018589 // GRMZM2G142063 // GRMZM2G041493 // GRMZM2G123355 // GRMZM2G152419
GO:0043231	C	intracellular membrane-bounded organelle	18	136	2765	25288	0.23	1	// GRMZM2G042027 // GRMZM2G361842 // GRMZM2G025248 // GRMZM2G104575 // GRMZM2G093020 // GRMZM2G044317 // GRMZM2G404922 // GRMZM2G096920 // GRMZM2G137312 // GRMZM2G117851 // GRMZM2G137704 // GRMZM2G122076 // GRMZM2G445139 // GRMZM2G018589 // GRMZM2G450055 // GRMZM2G116885 // GRMZM2G472696 // GRMZM2G120971
GO:0043227	C	membrane-bounded organelle	18	136	2791	25288	0.24	1	// GRMZM2G042027 // GRMZM2G361842 // GRMZM2G025248 // GRMZM2G104575 // GRMZM2G093020 // GRMZM2G044317 // GRMZM2G404922 // GRMZM2G096920 // GRMZM2G137312 // GRMZM2G117851 // GRMZM2G137704 // GRMZM2G122076 // GRMZM2G445139 // GRMZM2G018589 // GRMZM2G450055 // GRMZM2G116885 // GRMZM2G472696 // GRMZM2G120971
GO:0031224	C	intrinsic to membrane	11	136	1591	25288	0.24	1	// GRMZM2G035514 // GRMZM2G007256 // GRMZM2G032219 // GRMZM2G154628 // GRMZM2G137704 // GRMZM2G021589 // GRMZM2G018589 // GRMZM2G142063 // GRMZM2G041493 // GRMZM2G123355 // GRMZM2G152419
GO:0044444	C	cytoplasmic part	10	136	1518	25288	0.3	1	// GRMZM2G042027 // GRMZM2G092632 // GRMZM2G413226 // GRMZM2G130358 // GRMZM2G137312 // GRMZM2G137704 // GRMZM2G104575 // GRMZM2G085675 // GRMZM2G018403 // GRMZM2G005973
GO:0016020	C	membrane	22	136	3707	25288	0.34	1	// GRMZM2G152419 // GRMZM2G044132 // GRMZM2G080079 // GRMZM2G034815 // GRMZM2G007256 // GRMZM2G016677 // GRMZM2G003750 // GRMZM2G021589 // GRMZM2G142063 // GRMZM2G041493 // GRMZM2G035514 // GRMZM2G115105 // GRMZM2G077401 // GRMZM2G137704 // GRMZM2G038783 // GRMZM2G042027 // GRMZM2G330772 // GRMZM2G032219 // GRMZM2G154628 // GRMZM2G018589 // GRMZM2G160585 // GRMZM2G123355
GO:0043229	C	intracellular organelle	24	136	4082	25288	0.35	1	// GRMZM2G025248 // GRMZM2G122076 // GRMZM2G137312 // GRMZM2G450055 // GRMZM2G005973 // GRMZM2G044317 // GRMZM2G404922 // GRMZM2G096920 // GRMZM2G016677 // GRMZM2G116885 // GRMZM2G018403 // GRMZM2G092632 // GRMZM2G130358 // GRMZM2G137704 // GRMZM2G104575 // GRMZM2G093020 // GRMZM2G120971 // GRMZM2G042027 // GRMZM2G361842 // GRMZM2G472696 // GRMZM2G445139 // GRMZM2G085675 // GRMZM2G018589 // GRMZM…
GO:0043226	C	organelle	24	136	4082	25288	0.35	1	// GRMZM2G025248 // GRMZM2G122076 // GRMZM2G137312 // GRMZM2G450055 // GRMZM2G005973 // GRMZM2G044317 // GRMZM2G404922 // GRMZM2G096920 // GRMZM2G016677 // GRMZM2G116885 // GRMZM2G018403 // GRMZM2G092632 // GRMZM2G130358 // GRMZM2G137704 // GRMZM2G104575 // GRMZM2G093020 // GRMZM2G120971 // GRMZM2G042027 // GRMZM2G361842 // GRMZM2G472696 // GRMZM2G445139 // GRMZM2G085675 // GRMZM2G018589 // GRMZM…
GO:0005634	C	nucleus	14	136	2294	25288	0.35	1	// GRMZM2G025248 // GRMZM2G361842 // GRMZM2G122076 // GRMZM2G093020 // GRMZM2G044317 // GRMZM2G404922 // GRMZM2G096920 // GRMZM2G117851 // GRMZM2G445139 // GRMZM2G018589 // GRMZM2G450055 // GRMZM2G116885 // GRMZM2G472696 // GRMZM2G120971
GO:0044425	C	membrane part	12	136	1975	25288	0.37	1	// GRMZM2G035514 // GRMZM2G007256 // GRMZM2G032219 // GRMZM2G016677 // GRMZM2G154628 // GRMZM2G137704 // GRMZM2G021589 // GRMZM2G018589 // GRMZM2G142063 // GRMZM2G041493 // GRMZM2G123355 // GRMZM2G152419
GO:0005840	C	ribosome	5	136	779	25288	0.41	1	// GRMZM2G092632 // GRMZM2G085675 // GRMZM2G130358 // GRMZM2G018403 // GRMZM2G005973
GO:0030529	C	ribonucleoprotein complex	5	136	847	25288	0.48	1	// GRMZM2G092632 // GRMZM2G085675 // GRMZM2G130358 // GRMZM2G018403 // GRMZM2G005973
GO:0005737	C	cytoplasm	11	136	2005	25288	0.52	1	// GRMZM2G042027 // GRMZM2G092632 // GRMZM2G413226 // GRMZM2G130358 // GRMZM2G104575 // GRMZM2G137312 // GRMZM2G137704 // GRMZM2G057491 // GRMZM2G085675 // GRMZM2G018403 // GRMZM2G005973
GO:0044422	C	organelle part	6	136	1167	25288	0.6	1	// GRMZM2G042027 // GRMZM2G361842 // GRMZM2G044317 // GRMZM2G016677 // GRMZM2G472696 // GRMZM2G005973
GO:0044446	C	intracellular organelle part	6	136	1167	25288	0.6	1	// GRMZM2G042027 // GRMZM2G361842 // GRMZM2G044317 // GRMZM2G016677 // GRMZM2G472696 // GRMZM2G005973
GO:0044424	C	intracellular part	26	136	5133	25288	0.67	1	// GRMZM2G025248 // GRMZM2G122076 // GRMZM2G413226 // GRMZM2G137312 // GRMZM2G450055 // GRMZM2G005973 // GRMZM2G044317 // GRMZM2G404922 // GRMZM2G096920 // GRMZM2G016677 // GRMZM2G116885 // GRMZM2G018403 // GRMZM2G092632 // GRMZM2G130358 // GRMZM2G137704 // GRMZM2G104575 // GRMZM2G093020 // GRMZM2G057491 // GRMZM2G120971 // GRMZM2G042027 // GRMZM2G361842 // GRMZM2G472696 // GRMZM2G445139 // GRMZM…
GO:0044464	C	cell part	47	136	9123	25288	0.67	1	// GRMZM2G025248 // GRMZM2G122076 // GRMZM2G106427 // GRMZM2G152419 // GRMZM2G092632 // GRMZM2G016677 // GRMZM2G044132 // GRMZM2G450055 // GRMZM2G080079 // GRMZM2G034815 // GRMZM2G005973 // GRMZM2G007256 // GRMZM2G044317 // GRMZM2G404922 // GRMZM2G096920 // GRMZM2G137312 // GRMZM2G003750 // GRMZM2G057491 // GRMZM2G115105 // GRMZM2G142063 // GRMZM2G134182 // GRMZM2G116885 // GRMZM2G018403 // GRMZM…
GO:0005623	C	cell	47	136	9123	25288	0.67	1	// GRMZM2G025248 // GRMZM2G122076 // GRMZM2G106427 // GRMZM2G152419 // GRMZM2G092632 // GRMZM2G016677 // GRMZM2G044132 // GRMZM2G450055 // GRMZM2G080079 // GRMZM2G034815 // GRMZM2G005973 // GRMZM2G007256 // GRMZM2G044317 // GRMZM2G404922 // GRMZM2G096920 // GRMZM2G137312 // GRMZM2G003750 // GRMZM2G057491 // GRMZM2G115105 // GRMZM2G142063 // GRMZM2G134182 // GRMZM2G116885 // GRMZM2G018403 // GRMZM…
GO:0005622	C	intracellular	30	136	6032	25288	0.72	1	// GRMZM2G025248 // GRMZM2G106427 // GRMZM2G137312 // GRMZM2G450055 // GRMZM2G005973 // GRMZM2G044317 // GRMZM2G404922 // GRMZM2G130358 // GRMZM2G016677 // GRMZM2G134182 // GRMZM2G096920 // GRMZM2G116885 // GRMZM2G018403 // GRMZM2G092632 // GRMZM2G122076 // GRMZM2G001953 // GRMZM2G137704 // GRMZM2G104575 // GRMZM2G413226 // GRMZM2G093020 // GRMZM2G038783 // GRMZM2G057491 // GRMZM2G120971 // GRMZM…
GO:0032991	C	macromolecular complex	11	136	2352	25288	0.73	1	// GRMZM2G361842 // GRMZM2G092632 // GRMZM2G413226 // GRMZM2G130358 // GRMZM2G044317 // GRMZM2G016677 // GRMZM2G472696 // GRMZM2G071883 // GRMZM2G085675 // GRMZM2G018403 // GRMZM2G005973
GO:0043232	C	intracellular non-membrane-bounded organelle	7	136	1608	25288	0.77	1	// GRMZM2G092632 // GRMZM2G130358 // GRMZM2G044317 // GRMZM2G472696 // GRMZM2G085675 // GRMZM2G018403 // GRMZM2G005973
GO:0043228	C	non-membrane-bounded organelle	7	136	1608	25288	0.77	1	// GRMZM2G092632 // GRMZM2G130358 // GRMZM2G044317 // GRMZM2G472696 // GRMZM2G085675 // GRMZM2G018403 // GRMZM2G005973
GO:0043234	C	protein complex	5	136	1324	25288	0.84	1	// GRMZM2G071883 // GRMZM2G044317 // GRMZM2G413226 // GRMZM2G016677 // GRMZM2G361842
Table S14. GO annotations of differentially expressed genes from TL-5
GO_acc	term_type	Term	queryitem	querytotal	bgitem	bgtotal	pvalue	FDR	entries
GO:0006810	P	transport	12	74	2392	25288	0.045	1	// GRMZM2G467123 // GRMZM2G021635 // GRMZM2G080450 // GRMZM2G155281 // GRMZM2G102786 // GRMZM2G137421 // GRMZM2G065566 // GRMZM2G066923 // GRMZM2G030299 // GRMZM2G157317 // GRMZM2G094532 // GRMZM2G149211
GO:0051234	P	establishment of localization	12	74	2392	25288	0.045	1	// GRMZM2G467123 // GRMZM2G021635 // GRMZM2G080450 // GRMZM2G155281 // GRMZM2G102786 // GRMZM2G137421 // GRMZM2G065566 // GRMZM2G066923 // GRMZM2G030299 // GRMZM2G157317 // GRMZM2G094532 // GRMZM2G149211
GO:0051179	P	localization	12	74	2423	25288	0.049	1	// GRMZM2G467123 // GRMZM2G021635 // GRMZM2G080450 // GRMZM2G155281 // GRMZM2G102786 // GRMZM2G137421 // GRMZM2G065566 // GRMZM2G066923 // GRMZM2G030299 // GRMZM2G157317 // GRMZM2G094532 // GRMZM2G149211
GO:0006812	P	cation transport	5	74	693	25288	0.053	1	// GRMZM2G030299 // GRMZM2G021635 // GRMZM2G094532 // GRMZM2G155281 // GRMZM2G102786
GO:0006796	P	phosphate metabolic process	10	74	1969	25288	0.061	1	// GRMZM2G021635 // GRMZM2G375904 // GRMZM2G085246 // GRMZM2G068117 // GRMZM2G383240 // GRMZM2G030299 // GRMZM2G019819 // GRMZM2G020291 // GRMZM2G084369 // GRMZM2G104760
GO:0006793	P	phosphorus metabolic process	10	74	1969	25288	0.061	1	// GRMZM2G021635 // GRMZM2G375904 // GRMZM2G085246 // GRMZM2G068117 // GRMZM2G383240 // GRMZM2G030299 // GRMZM2G019819 // GRMZM2G020291 // GRMZM2G084369 // GRMZM2G104760
GO:0016310	P	phosphorylation	9	74	1821	25288	0.084	1	// GRMZM2G021635 // GRMZM2G375904 // GRMZM2G085246 // GRMZM2G068117 // GRMZM2G383240 // GRMZM2G030299 // GRMZM2G020291 // GRMZM2G084369 // GRMZM2G104760
GO:0006811	P	ion transport	5	74	803	25288	0.087	1	// GRMZM2G030299 // GRMZM2G021635 // GRMZM2G094532 // GRMZM2G155281 // GRMZM2G102786
GO:0043687	P	post-translational protein modification	9	74	1832	25288	0.087	1	// GRMZM2G375904 // AC197705.4_FG006 // GRMZM2G085246 // GRMZM2G068117 // GRMZM2G383240 // GRMZM2G019819 // GRMZM2G020291 // GRMZM2G084369 // GRMZM2G104760
GO:0009987	P	cellular process	40	74	11754	25288	0.12	1	// GRMZM2G038303 // GRMZM2G425920 // GRMZM2G085246 // GRMZM2G440562 // GRMZM2G030299 // GRMZM2G463913 // GRMZM2G394203 // GRMZM2G084369 // GRMZM2G104760 // GRMZM2G155281 // GRMZM2G057388 // GRMZM2G021074 // GRMZM2G340359 // GRMZM2G019819 // GRMZM2G098696 // GRMZM2G132777 // GRMZM2G048611 // GRMZM2G368206 // GRMZM2G087207 // GRMZM2G034848 // GRMZM2G061135 // AC197705.4_FG006 // GRMZM2G065566 // GR…
GO:0006464	P	protein modification process	9	74	2013	25288	0.13	1	// GRMZM2G375904 // AC197705.4_FG006 // GRMZM2G085246 // GRMZM2G068117 // GRMZM2G383240 // GRMZM2G019819 // GRMZM2G020291 // GRMZM2G084369 // GRMZM2G104760
GO:0044267	P	cellular protein metabolic process	14	74	3535	25288	0.15	1	// GRMZM2G048611 // GRMZM2G057388 // AC197705.4_FG006 // GRMZM2G085246 // GRMZM2G068117 // GRMZM2G383240 // GRMZM2G375904 // GRMZM2G463913 // GRMZM2G019819 // GRMZM2G020291 // GRMZM2G007038 // GRMZM2G170870 // GRMZM2G084369 // GRMZM2G104760
GO:0043412	P	macromolecule modification	9	74	2069	25288	0.15	1	// GRMZM2G375904 // AC197705.4_FG006 // GRMZM2G085246 // GRMZM2G068117 // GRMZM2G383240 // GRMZM2G019819 // GRMZM2G020291 // GRMZM2G084369 // GRMZM2G104760
GO:0006468	P	protein amino acid phosphorylation	7	74	1528	25288	0.16	1	// GRMZM2G375904 // GRMZM2G085246 // GRMZM2G068117 // GRMZM2G383240 // GRMZM2G020291 // GRMZM2G084369 // GRMZM2G104760
GO:0032501	P	multicellular organismal process	6	74	1390	25288	0.22	1	// GRMZM2G440562 // GRMZM2G139710 // GRMZM2G013214 // AC218035.3_FG004 // GRMZM2G129083 // GRMZM2G120410
GO:0044237	P	cellular metabolic process	30	74	9105	25288	0.24	1	// GRMZM2G038303 // GRMZM2G425920 // GRMZM2G085246 // GRMZM2G030299 // GRMZM2G463913 // GRMZM2G084369 // GRMZM2G104760 // GRMZM2G021074 // GRMZM2G103152 // GRMZM2G019819 // GRMZM2G098696 // GRMZM2G132777 // GRMZM2G048611 // GRMZM2G087207 // GRMZM2G034848 // GRMZM2G061135 // AC197705.4_FG006 // GRMZM2G383240 // GRMZM2G152686 // GRMZM2G007038 // GRMZM2G170870 // GRMZM2G170812 // GRMZM2G375904 // GR…
GO:0007165	P	signal transduction	5	74	1184	25288	0.27	1	// GRMZM2G302233 // GRMZM2G007038 // GRMZM2G368206 // GRMZM2G383240 // GRMZM2G340359
GO:0050896	P	response to stimulus	8	74	2128	25288	0.28	1	// GRMZM2G080450 // GRMZM2G012806 // GRMZM2G102786 // GRMZM2G440562 // GRMZM2G013214 // AC218035.3_FG004 // GRMZM2G129083 // GRMZM2G120410
GO:0050826	P	response to freezing	5	74	1288	25288	0.33	1	// GRMZM2G120410 // GRMZM2G440562 // AC218035.3_FG004 // GRMZM2G013214 // GRMZM2G129083
GO:0042309	P	homoiothermy	5	74	1288	25288	0.33	1	// GRMZM2G120410 // GRMZM2G440562 // AC218035.3_FG004 // GRMZM2G013214 // GRMZM2G129083
GO:0009266	P	response to temperature stimulus	5	74	1290	25288	0.33	1	// GRMZM2G120410 // GRMZM2G440562 // AC218035.3_FG004 // GRMZM2G013214 // GRMZM2G129083
GO:0009409	P	response to cold	5	74	1288	25288	0.33	1	// GRMZM2G120410 // GRMZM2G440562 // AC218035.3_FG004 // GRMZM2G013214 // GRMZM2G129083
GO:0001659	P	temperature homeostasis	5	74	1288	25288	0.33	1	// GRMZM2G120410 // GRMZM2G440562 // AC218035.3_FG004 // GRMZM2G013214 // GRMZM2G129083
GO:0008152	P	metabolic process	38	74	12161	25288	0.33	1	// GRMZM2G038303 // GRMZM2G425920 // GRMZM2G085246 // GRMZM2G358153 // GRMZM2G030299 // GRMZM2G463913 // GRMZM2G084369 // GRMZM2G104760 // GRMZM2G360835 // GRMZM2G021074 // GRMZM2G103152 // GRMZM2G076723 // GRMZM2G019819 // GRMZM2G098696 // GRMZM2G132777 // GRMZM2G156486 // GRMZM2G048611 // GRMZM2G087207 // GRMZM2G034848 // GRMZM2G061135 // AC197705.4_FG006 // GRMZM2G383240 // GRMZM2G152686 // GR…
GO:0019538	P	protein metabolic process	15	74	4516	25288	0.34	1	// GRMZM2G048611 // GRMZM2G057388 // AC197705.4_FG006 // GRMZM2G085246 // GRMZM2G068117 // GRMZM2G383240 // GRMZM2G375904 // GRMZM2G463913 // GRMZM2G019819 // GRMZM2G020291 // GRMZM2G129083 // GRMZM2G007038 // GRMZM2G170870 // GRMZM2G084369 // GRMZM2G104760
GO:0009628	P	response to abiotic stimulus	5	74	1339	25288	0.36	1	// GRMZM2G120410 // GRMZM2G440562 // AC218035.3_FG004 // GRMZM2G013214 // GRMZM2G129083
GO:0009058	P	biosynthetic process	16	74	5027	25288	0.4	1	// GRMZM2G038303 // GRMZM2G021635 // GRMZM2G360835 // GRMZM2G425920 // GRMZM2G043147 // GRMZM2G030299 // GRMZM2G463913 // GRMZM2G038991 // GRMZM2G098696 // GRMZM2G007038 // GRMZM2G132777 // GRMZM2G057388 // GRMZM2G170870 // GRMZM2G125934 // GRMZM2G103152 // GRMZM2G087207
GO:0065007	P	biological regulation	15	74	4740	25288	0.41	1	// GRMZM2G038303 // GRMZM2G425920 // GRMZM2G440562 // GRMZM2G383240 // GRMZM2G340359 // GRMZM2G013214 // GRMZM2G038991 // AC218035.3_FG004 // GRMZM2G098696 // GRMZM2G129083 // GRMZM2G007038 // GRMZM2G302233 // GRMZM2G120410 // GRMZM2G368206 // GRMZM2G125934
GO:0051252	P	regulation of RNA metabolic process	5	74	1434	25288	0.41	1	// GRMZM2G038303 // GRMZM2G038991 // GRMZM2G125934 // GRMZM2G425920 // GRMZM2G098696
GO:0006355	P	regulation of transcription, DNA-dependent	5	74	1432	25288	0.41	1	// GRMZM2G038303 // GRMZM2G038991 // GRMZM2G125934 // GRMZM2G425920 // GRMZM2G098696
GO:0042592	P	homeostatic process	5	74	1469	25288	0.43	1	// GRMZM2G120410 // GRMZM2G440562 // AC218035.3_FG004 // GRMZM2G013214 // GRMZM2G129083
GO:0032774	P	RNA biosynthetic process	5	74	1508	25288	0.45	1	// GRMZM2G038303 // GRMZM2G038991 // GRMZM2G125934 // GRMZM2G425920 // GRMZM2G098696
GO:0044249	P	cellular biosynthetic process	15	74	4857	25288	0.45	1	// GRMZM2G038303 // GRMZM2G021635 // GRMZM2G057388 // GRMZM2G425920 // GRMZM2G043147 // GRMZM2G030299 // GRMZM2G463913 // GRMZM2G038991 // GRMZM2G098696 // GRMZM2G007038 // GRMZM2G132777 // GRMZM2G170870 // GRMZM2G125934 // GRMZM2G103152 // GRMZM2G087207
GO:0006351	P	transcription, DNA-dependent	5	74	1506	25288	0.45	1	// GRMZM2G038303 // GRMZM2G038991 // GRMZM2G125934 // GRMZM2G425920 // GRMZM2G098696
GO:0065008	P	regulation of biological quality	5	74	1539	25288	0.47	1	// GRMZM2G120410 // GRMZM2G440562 // AC218035.3_FG004 // GRMZM2G013214 // GRMZM2G129083
GO:0006950	P	response to stress	6	74	1883	25288	0.48	1	// GRMZM2G012806 // GRMZM2G440562 // GRMZM2G013214 // AC218035.3_FG004 // GRMZM2G129083 // GRMZM2G120410
GO:0044238	P	primary metabolic process	30	74	10134	25288	0.51	1	// GRMZM2G038303 // GRMZM2G425920 // GRMZM2G085246 // GRMZM2G358153 // GRMZM2G030299 // GRMZM2G463913 // GRMZM2G084369 // GRMZM2G104760 // GRMZM2G021074 // GRMZM2G019819 // GRMZM2G098696 // GRMZM2G132777 // GRMZM2G048611 // GRMZM2G087207 // GRMZM2G034848 // AC197705.4_FG006 // GRMZM2G383240 // GRMZM2G152686 // GRMZM2G129083 // GRMZM2G007038 // GRMZM2G170870 // GRMZM2G335948 // GRMZM2G074517 // GR…
GO:0044260	P	cellular macromolecule metabolic process	21	74	7062	25288	0.51	1	// GRMZM2G038303 // GRMZM2G034848 // GRMZM2G048611 // GRMZM2G057388 // GRMZM2G425920 // AC197705.4_FG006 // GRMZM2G085246 // GRMZM2G152686 // GRMZM2G068117 // GRMZM2G383240 // GRMZM2G038991 // GRMZM2G463913 // GRMZM2G019819 // GRMZM2G098696 // GRMZM2G007038 // GRMZM2G020291 // GRMZM2G170870 // GRMZM2G084369 // GRMZM2G375904 // GRMZM2G104760 // GRMZM2G125934
GO:0050794	P	regulation of cellular process	10	74	3392	25288	0.54	1	// GRMZM2G038303 // GRMZM2G425920 // GRMZM2G383240 // GRMZM2G340359 // GRMZM2G038991 // GRMZM2G098696 // GRMZM2G007038 // GRMZM2G302233 // GRMZM2G368206 // GRMZM2G125934
GO:0050789	P	regulation of biological process	10	74	3517	25288	0.59	1	// GRMZM2G038303 // GRMZM2G425920 // GRMZM2G383240 // GRMZM2G340359 // GRMZM2G038991 // GRMZM2G098696 // GRMZM2G007038 // GRMZM2G302233 // GRMZM2G368206 // GRMZM2G125934
GO:0006807	P	nitrogen compound metabolic process	13	74	4581	25288	0.6	1	// GRMZM2G038303 // GRMZM2G021635 // GRMZM2G425920 // GRMZM2G021074 // GRMZM2G076723 // GRMZM2G358153 // GRMZM2G030299 // GRMZM2G038991 // GRMZM2G098696 // GRMZM2G132777 // GRMZM2G156486 // GRMZM2G103152 // GRMZM2G125934
GO:0043170	P	macromolecule metabolic process	23	74	8085	25288	0.61	1	// GRMZM2G038303 // GRMZM2G425920 // GRMZM2G085246 // GRMZM2G358153 // GRMZM2G463913 // GRMZM2G084369 // GRMZM2G104760 // GRMZM2G019819 // GRMZM2G098696 // GRMZM2G048611 // GRMZM2G034848 // AC197705.4_FG006 // GRMZM2G383240 // GRMZM2G152686 // GRMZM2G129083 // GRMZM2G007038 // GRMZM2G170870 // GRMZM2G375904 // GRMZM2G057388 // GRMZM2G125934 // GRMZM2G068117 // GRMZM2G038991 // GRMZM2G020291
GO:0016070	P	RNA metabolic process	5	74	1932	25288	0.68	1	// GRMZM2G038303 // GRMZM2G038991 // GRMZM2G125934 // GRMZM2G425920 // GRMZM2G098696
GO:0045449	P	regulation of transcription	5	74	2172	25288	0.77	1	// GRMZM2G038303 // GRMZM2G038991 // GRMZM2G125934 // GRMZM2G425920 // GRMZM2G098696
GO:0010467	P	gene expression	9	74	3707	25288	0.77	1	// GRMZM2G038303 // GRMZM2G057388 // GRMZM2G425920 // GRMZM2G463913 // GRMZM2G038991 // GRMZM2G098696 // GRMZM2G007038 // GRMZM2G170870 // GRMZM2G125934
GO:0019219	P	regulation of nucleobase, nucleoside, nucleotide and nucleic acid metabolic process	5	74	2192	25288	0.78	1	// GRMZM2G038303 // GRMZM2G038991 // GRMZM2G125934 // GRMZM2G425920 // GRMZM2G098696
GO:0051171	P	regulation of nitrogen compound metabolic process	5	74	2208	25288	0.78	1	// GRMZM2G038303 // GRMZM2G038991 // GRMZM2G125934 // GRMZM2G425920 // GRMZM2G098696
GO:0034645	P	cellular macromolecule biosynthetic process	9	74	3777	25288	0.79	1	// GRMZM2G038303 // GRMZM2G057388 // GRMZM2G425920 // GRMZM2G463913 // GRMZM2G038991 // GRMZM2G098696 // GRMZM2G007038 // GRMZM2G170870 // GRMZM2G125934
GO:0010468	P	regulation of gene expression	5	74	2216	25288	0.79	1	// GRMZM2G038303 // GRMZM2G038991 // GRMZM2G125934 // GRMZM2G425920 // GRMZM2G098696
GO:0031326	P	regulation of cellular biosynthetic process	5	74	2210	25288	0.79	1	// GRMZM2G038303 // GRMZM2G038991 // GRMZM2G125934 // GRMZM2G425920 // GRMZM2G098696
GO:0009889	P	regulation of biosynthetic process	5	74	2210	25288	0.79	1	// GRMZM2G038303 // GRMZM2G038991 // GRMZM2G125934 // GRMZM2G425920 // GRMZM2G098696
GO:0010556	P	regulation of macromolecule biosynthetic process	5	74	2210	25288	0.79	1	// GRMZM2G038303 // GRMZM2G038991 // GRMZM2G125934 // GRMZM2G425920 // GRMZM2G098696
GO:0031323	P	regulation of cellular metabolic process	5	74	2250	25288	0.8	1	// GRMZM2G038303 // GRMZM2G038991 // GRMZM2G125934 // GRMZM2G425920 // GRMZM2G098696
GO:0009059	P	macromolecule biosynthetic process	9	74	3782	25288	0.8	1	// GRMZM2G038303 // GRMZM2G057388 // GRMZM2G425920 // GRMZM2G463913 // GRMZM2G038991 // GRMZM2G098696 // GRMZM2G007038 // GRMZM2G170870 // GRMZM2G125934
GO:0080090	P	regulation of primary metabolic process	5	74	2312	25288	0.82	1	// GRMZM2G038303 // GRMZM2G038991 // GRMZM2G125934 // GRMZM2G425920 // GRMZM2G098696
GO:0060255	P	regulation of macromolecule metabolic process	5	74	2335	25288	0.82	1	// GRMZM2G038303 // GRMZM2G038991 // GRMZM2G125934 // GRMZM2G425920 // GRMZM2G098696
GO:0019222	P	regulation of metabolic process	5	74	2373	25288	0.84	1	// GRMZM2G038303 // GRMZM2G038991 // GRMZM2G125934 // GRMZM2G425920 // GRMZM2G098696
GO:0006350	P	transcription	5	74	2389	25288	0.84	1	// GRMZM2G038303 // GRMZM2G038991 // GRMZM2G125934 // GRMZM2G425920 // GRMZM2G098696
GO:0006139	P	nucleobase, nucleoside, nucleotide and nucleic acid metabolic process	8	74	3994	25288	0.91	1	// GRMZM2G038303 // GRMZM2G021635 // GRMZM2G425920 // GRMZM2G021074 // GRMZM2G030299 // GRMZM2G038991 // GRMZM2G098696 // GRMZM2G125934
GO:0008324	F	cation transmembrane transporter activity	5	74	724	25288	0.062	1	// GRMZM2G467123 // GRMZM2G080450 // GRMZM2G094532 // GRMZM2G021635 // GRMZM2G102786
GO:0005215	F	transporter activity	9	74	1726	25288	0.065	1	// GRMZM2G467123 // GRMZM2G021635 // GRMZM2G080450 // GRMZM2G102786 // GRMZM2G137421 // GRMZM2G066923 // GRMZM2G030299 // GRMZM2G094532 // GRMZM2G149211
GO:0022857	F	transmembrane transporter activity	7	74	1216	25288	0.066	1	// GRMZM2G467123 // GRMZM2G021635 // GRMZM2G080450 // GRMZM2G102786 // GRMZM2G066923 // GRMZM2G030299 // GRMZM2G094532
GO:0022891	F	substrate-specific transmembrane transporter activity	6	74	1061	25288	0.091	1	// GRMZM2G467123 // GRMZM2G080450 // GRMZM2G102786 // GRMZM2G066923 // GRMZM2G021635 // GRMZM2G094532
GO:0016301	F	kinase activity	9	74	1909	25288	0.11	1	// GRMZM2G375904 // GRMZM2G085246 // GRMZM2G068117 // GRMZM2G383240 // GRMZM2G152686 // GRMZM2G020291 // GRMZM2G132777 // GRMZM2G084369 // GRMZM2G104760
GO:0022892	F	substrate-specific transporter activity	6	74	1166	25288	0.13	1	// GRMZM2G467123 // GRMZM2G080450 // GRMZM2G102786 // GRMZM2G066923 // GRMZM2G021635 // GRMZM2G094532
GO:0015075	F	ion transmembrane transporter activity	5	74	918	25288	0.13	1	// GRMZM2G467123 // GRMZM2G080450 // GRMZM2G094532 // GRMZM2G021635 // GRMZM2G102786
GO:0004674	F	protein serine/threonine kinase activity	7	74	1430	25288	0.13	1	// GRMZM2G375904 // GRMZM2G085246 // GRMZM2G068117 // GRMZM2G383240 // GRMZM2G020291 // GRMZM2G084369 // GRMZM2G104760
GO:0016773	F	phosphotransferase activity, alcohol group as acceptor	8	74	1824	25288	0.16	1	// GRMZM2G375904 // GRMZM2G085246 // GRMZM2G068117 // GRMZM2G383240 // GRMZM2G152686 // GRMZM2G020291 // GRMZM2G084369 // GRMZM2G104760
GO:0004672	F	protein kinase activity	7	74	1552	25288	0.17	1	// GRMZM2G375904 // GRMZM2G085246 // GRMZM2G068117 // GRMZM2G383240 // GRMZM2G020291 // GRMZM2G084369 // GRMZM2G104760
GO:0016817	F	hydrolase activity, acting on acid anhydrides	6	74	1287	25288	0.18	1	// GRMZM2G030659 // GRMZM2G021635 // GRMZM2G110027 // GRMZM2G030299 // GRMZM2G007038 // GRMZM2G302233
GO:0016772	F	transferase activity, transferring phosphorus-containing groups	9	74	2285	25288	0.22	1	// GRMZM2G375904 // GRMZM2G085246 // GRMZM2G068117 // GRMZM2G383240 // GRMZM2G152686 // GRMZM2G020291 // GRMZM2G132777 // GRMZM2G084369 // GRMZM2G104760
GO:0017111	F	nucleoside-triphosphatase activity	5	74	1173	25288	0.26	1	// GRMZM2G302233 // GRMZM2G030659 // GRMZM2G110027 // GRMZM2G021635 // GRMZM2G007038
GO:0000166	F	nucleotide binding	14	74	3970	25288	0.27	1	// GRMZM2G030659 // GRMZM2G061135 // GRMZM2G375904 // GRMZM2G085246 // GRMZM2G068117 // GRMZM2G383240 // GRMZM2G129246 // GRMZM2G076723 // GRMZM2G020291 // GRMZM2G007038 // GRMZM2G302233 // GRMZM2G394203 // GRMZM2G084369 // GRMZM2G104760
GO:0016462	F	pyrophosphatase activity	5	74	1226	25288	0.29	1	// GRMZM2G302233 // GRMZM2G030659 // GRMZM2G110027 // GRMZM2G021635 // GRMZM2G007038
GO:0005198	F	structural molecule activity	5	74	1229	25288	0.29	1	// GRMZM2G463913 // GRMZM2G170870 // GRMZM2G057388 // GRMZM2G155281 // GRMZM2G061078
GO:0016818	F	hydrolase activity, acting on acid anhydrides, in phosphorus-containing anhydrides	5	74	1250	25288	0.3	1	// GRMZM2G302233 // GRMZM2G030659 // GRMZM2G110027 // GRMZM2G021635 // GRMZM2G007038
GO:0017076	F	purine nucleotide binding	13	74	3767	25288	0.31	1	// GRMZM2G030659 // GRMZM2G375904 // GRMZM2G085246 // GRMZM2G068117 // GRMZM2G383240 // GRMZM2G061135 // GRMZM2G076723 // GRMZM2G020291 // GRMZM2G007038 // GRMZM2G302233 // GRMZM2G394203 // GRMZM2G084369 // GRMZM2G104760
GO:0050825	F	ice binding	5	74	1288	25288	0.33	1	// GRMZM2G120410 // GRMZM2G440562 // AC218035.3_FG004 // GRMZM2G013214 // GRMZM2G129083
GO:0050824	F	water binding	5	74	1288	25288	0.33	1	// GRMZM2G120410 // GRMZM2G440562 // AC218035.3_FG004 // GRMZM2G013214 // GRMZM2G129083
GO:0004713	F	protein tyrosine kinase activity	5	74	1313	25288	0.34	1	// GRMZM2G085246 // GRMZM2G375904 // GRMZM2G068117 // GRMZM2G104760 // GRMZM2G383240
GO:0003824	F	catalytic activity	35	74	11249	25288	0.35	1	// GRMZM2G085246 // GRMZM2G358153 // GRMZM2G030299 // GRMZM2G084369 // GRMZM2G399207 // GRMZM2G360835 // GRMZM2G021074 // GRMZM2G110027 // GRMZM2G104760 // GRMZM2G124972 // GRMZM2G019819 // GRMZM2G132777 // GRMZM2G156486 // GRMZM2G139710 // GRMZM2G087207 // GRMZM2G034848 // GRMZM2G061135 // AC197705.4_FG006 // GRMZM2G383240 // GRMZM2G152686 // GRMZM2G302233 // GRMZM2G076723 // GRMZM2G013214 // GR…
GO:0032555	F	purine ribonucleotide binding	12	74	3572	25288	0.35	1	// GRMZM2G030659 // GRMZM2G375904 // GRMZM2G085246 // GRMZM2G068117 // GRMZM2G383240 // GRMZM2G061135 // GRMZM2G020291 // GRMZM2G007038 // GRMZM2G302233 // GRMZM2G394203 // GRMZM2G084369 // GRMZM2G104760
GO:0032553	F	ribonucleotide binding	12	74	3572	25288	0.35	1	// GRMZM2G030659 // GRMZM2G375904 // GRMZM2G085246 // GRMZM2G068117 // GRMZM2G383240 // GRMZM2G061135 // GRMZM2G020291 // GRMZM2G007038 // GRMZM2G302233 // GRMZM2G394203 // GRMZM2G084369 // GRMZM2G104760
GO:0016740	F	transferase activity	12	74	3613	25288	0.37	1	// GRMZM2G061135 // GRMZM2G375904 // GRMZM2G085246 // GRMZM2G068117 // GRMZM2G383240 // GRMZM2G152686 // GRMZM2G139710 // GRMZM2G020291 // GRMZM2G132777 // GRMZM2G084369 // GRMZM2G104760 // GRMZM2G087207
GO:0016787	F	hydrolase activity	12	74	3943	25288	0.49	1	// GRMZM2G030659 // GRMZM2G074517 // GRMZM2G110027 // GRMZM2G021635 // GRMZM2G358153 // GRMZM2G030299 // GRMZM2G019819 // GRMZM2G129083 // GRMZM2G007038 // GRMZM2G302233 // GRMZM2G156486 // GRMZM2G103152
GO:0008270	F	zinc ion binding	8	74	2622	25288	0.51	1	// GRMZM2G034313 // AC197705.4_FG006 // GRMZM2G139710 // GRMZM2G132854 // GRMZM2G027120 // AC213654.3_FG001 // GRMZM2G000980 // GRMZM2G368206
GO:0046872	F	metal ion binding	13	74	4433	25288	0.54	1	// GRMZM2G034313 // GRMZM2G155281 // AC197705.4_FG006 // GRMZM2G124972 // GRMZM2G102786 // GRMZM2G152686 // GRMZM2G139710 // GRMZM2G076723 // GRMZM2G132854 // GRMZM2G027120 // AC213654.3_FG001 // GRMZM2G000980 // GRMZM2G368206
GO:0030554	F	adenyl nucleotide binding	10	74	3384	25288	0.54	1	// GRMZM2G030659 // GRMZM2G375904 // GRMZM2G085246 // GRMZM2G068117 // GRMZM2G383240 // GRMZM2G061135 // GRMZM2G076723 // GRMZM2G020291 // GRMZM2G084369 // GRMZM2G104760
GO:0001883	F	purine nucleoside binding	10	74	3384	25288	0.54	1	// GRMZM2G030659 // GRMZM2G375904 // GRMZM2G085246 // GRMZM2G068117 // GRMZM2G383240 // GRMZM2G061135 // GRMZM2G076723 // GRMZM2G020291 // GRMZM2G084369 // GRMZM2G104760
GO:0001882	F	nucleoside binding	10	74	3385	25288	0.54	1	// GRMZM2G030659 // GRMZM2G375904 // GRMZM2G085246 // GRMZM2G068117 // GRMZM2G383240 // GRMZM2G061135 // GRMZM2G076723 // GRMZM2G020291 // GRMZM2G084369 // GRMZM2G104760
GO:0043169	F	cation binding	13	74	4439	25288	0.55	1	// GRMZM2G034313 // GRMZM2G155281 // AC197705.4_FG006 // GRMZM2G124972 // GRMZM2G102786 // GRMZM2G152686 // GRMZM2G139710 // GRMZM2G076723 // GRMZM2G132854 // GRMZM2G027120 // AC213654.3_FG001 // GRMZM2G000980 // GRMZM2G368206
GO:0043167	F	ion binding	13	74	4439	25288	0.55	1	// GRMZM2G034313 // GRMZM2G155281 // AC197705.4_FG006 // GRMZM2G124972 // GRMZM2G102786 // GRMZM2G152686 // GRMZM2G139710 // GRMZM2G076723 // GRMZM2G132854 // GRMZM2G027120 // AC213654.3_FG001 // GRMZM2G000980 // GRMZM2G368206
GO:0005524	F	ATP binding	9	74	3193	25288	0.6	1	// GRMZM2G030659 // GRMZM2G375904 // GRMZM2G085246 // GRMZM2G068117 // GRMZM2G383240 // GRMZM2G061135 // GRMZM2G020291 // GRMZM2G084369 // GRMZM2G104760
GO:0032559	F	adenyl ribonucleotide binding	9	74	3197	25288	0.6	1	// GRMZM2G030659 // GRMZM2G375904 // GRMZM2G085246 // GRMZM2G068117 // GRMZM2G383240 // GRMZM2G061135 // GRMZM2G020291 // GRMZM2G084369 // GRMZM2G104760
GO:0005515	F	protein binding	9	74	3250	25288	0.62	1	// GRMZM2G425920 // AC197705.4_FG006 // GRMZM2G085246 // GRMZM2G121312 // GRMZM2G027120 // AC213654.3_FG001 // GRMZM2G048611 // GRMZM2G368206 // GRMZM2G125934
GO:0046914	F	transition metal ion binding	10	74	3729	25288	0.67	1	// GRMZM2G034313 // AC197705.4_FG006 // GRMZM2G124972 // GRMZM2G139710 // GRMZM2G076723 // GRMZM2G132854 // GRMZM2G027120 // AC213654.3_FG001 // GRMZM2G000980 // GRMZM2G368206
GO:0005488	F	binding	45	74	16128	25288	0.74	1	// GRMZM2G038303 // GRMZM2G155281 // GRMZM2G085246 // GRMZM2G440562 // GRMZM2G139710 // GRMZM2G120410 // GRMZM2G394203 // GRMZM2G084369 // GRMZM2G104760 // GRMZM2G149211 // GRMZM2G034313 // GRMZM2G360835 // GRMZM2G102786 // GRMZM2G061135 // GRMZM2G124972 // GRMZM2G027120 // GRMZM2G425920 // GRMZM2G135052 // GRMZM2G020291 // GRMZM2G302233 // AC213654.3_FG001 // GRMZM2G048611 // GRMZM2G368206 // GR…
GO:0003677	F	DNA binding	8	74	3439	25288	0.8	1	// GRMZM2G038303 // GRMZM2G425920 // GRMZM2G440562 // GRMZM2G155281 // GRMZM2G038991 // GRMZM2G135052 // GRMZM2G125934 // GRMZM2G098696
GO:0003676	F	nucleic acid binding	13	74	5451	25288	0.84	1	// GRMZM2G038303 // GRMZM2G135052 // GRMZM2G034313 // GRMZM2G030659 // GRMZM2G425920 // GRMZM2G440562 // GRMZM2G070015 // GRMZM2G038991 // GRMZM2G098696 // GRMZM2G007038 // GRMZM2G000980 // GRMZM2G125934 // GRMZM2G155281
GO:0032991	C	macromolecular complex	13	74	2352	25288	0.019	1	// GRMZM2G038303 // GRMZM2G034848 // GRMZM2G057388 // GRMZM2G155281 // AC197705.4_FG006 // GRMZM2G440562 // GRMZM2G065566 // GRMZM2G021635 // GRMZM2G030299 // GRMZM2G463913 // GRMZM2G019819 // GRMZM2G394203 // GRMZM2G170870
GO:0043234	C	protein complex	8	74	1324	25288	0.04	1	// GRMZM2G038303 // GRMZM2G034848 // AC197705.4_FG006 // GRMZM2G065566 // GRMZM2G021635 // GRMZM2G030299 // GRMZM2G019819 // GRMZM2G394203
GO:0005622	C	intracellular	21	74	6032	25288	0.22	1	// GRMZM2G038303 // GRMZM2G034848 // GRMZM2G057388 // GRMZM2G425920 // AC197705.4_FG006 // GRMZM2G440562 // GRMZM2G065566 // GRMZM2G340359 // GRMZM2G139710 // GRMZM2G463913 // GRMZM2G132854 // GRMZM2G038991 // GRMZM2G125934 // GRMZM2G098696 // GRMZM2G007038 // GRMZM2G132777 // GRMZM2G394203 // GRMZM2G149211 // GRMZM2G302233 // GRMZM2G170870 // GRMZM2G155281
GO:0044464	C	cell part	30	74	9123	25288	0.25	1	// GRMZM2G038303 // GRMZM2G425920 // GRMZM2G137421 // GRMZM2G440562 // GRMZM2G030299 // GRMZM2G463913 // GRMZM2G394203 // GRMZM2G094532 // GRMZM2G149211 // GRMZM2G467123 // GRMZM2G340359 // GRMZM2G019819 // GRMZM2G098696 // GRMZM2G132777 // GRMZM2G034848 // GRMZM2G303244 // AC197705.4_FG006 // GRMZM2G065566 // GRMZM2G302233 // GRMZM2G132854 // GRMZM2G007038 // GRMZM2G057388 // GRMZM2G170870 // GR…
GO:0005623	C	cell	30	74	9123	25288	0.25	1	// GRMZM2G038303 // GRMZM2G425920 // GRMZM2G137421 // GRMZM2G440562 // GRMZM2G030299 // GRMZM2G463913 // GRMZM2G394203 // GRMZM2G094532 // GRMZM2G149211 // GRMZM2G467123 // GRMZM2G340359 // GRMZM2G019819 // GRMZM2G098696 // GRMZM2G132777 // GRMZM2G034848 // GRMZM2G303244 // AC197705.4_FG006 // GRMZM2G065566 // GRMZM2G302233 // GRMZM2G132854 // GRMZM2G007038 // GRMZM2G057388 // GRMZM2G170870 // GR…
GO:0044422	C	organelle part	5	74	1167	25288	0.26	1	// GRMZM2G038303 // GRMZM2G440562 // GRMZM2G394203 // GRMZM2G155281 // GRMZM2G149211
GO:0044446	C	intracellular organelle part	5	74	1167	25288	0.26	1	// GRMZM2G038303 // GRMZM2G440562 // GRMZM2G394203 // GRMZM2G155281 // GRMZM2G149211
GO:0044444	C	cytoplasmic part	6	74	1518	25288	0.28	1	// GRMZM2G034848 // GRMZM2G057388 // GRMZM2G065566 // GRMZM2G463913 // GRMZM2G170870 // GRMZM2G149211
GO:0043232	C	intracellular non-membrane-bounded organelle	6	74	1608	25288	0.33	1	// GRMZM2G057388 // GRMZM2G155281 // GRMZM2G440562 // GRMZM2G463913 // GRMZM2G170870 // GRMZM2G394203
GO:0044424	C	intracellular part	17	74	5133	25288	0.33	1	// GRMZM2G038303 // GRMZM2G034848 // GRMZM2G057388 // GRMZM2G425920 // AC197705.4_FG006 // GRMZM2G440562 // GRMZM2G065566 // GRMZM2G139710 // GRMZM2G463913 // GRMZM2G038991 // GRMZM2G125934 // GRMZM2G098696 // GRMZM2G132777 // GRMZM2G394203 // GRMZM2G149211 // GRMZM2G170870 // GRMZM2G155281
GO:0043228	C	non-membrane-bounded organelle	6	74	1608	25288	0.33	1	// GRMZM2G057388 // GRMZM2G155281 // GRMZM2G440562 // GRMZM2G463913 // GRMZM2G170870 // GRMZM2G394203
GO:0005737	C	cytoplasm	7	74	2005	25288	0.37	1	// GRMZM2G034848 // GRMZM2G057388 // GRMZM2G065566 // GRMZM2G463913 // GRMZM2G132777 // GRMZM2G170870 // GRMZM2G149211
GO:0043229	C	intracellular organelle	13	74	4082	25288	0.42	1	// GRMZM2G038303 // GRMZM2G057388 // GRMZM2G425920 // GRMZM2G440562 // GRMZM2G139710 // GRMZM2G463913 // GRMZM2G038991 // GRMZM2G125934 // GRMZM2G098696 // GRMZM2G394203 // GRMZM2G149211 // GRMZM2G170870 // GRMZM2G155281
GO:0043226	C	organelle	13	74	4082	25288	0.42	1	// GRMZM2G038303 // GRMZM2G057388 // GRMZM2G425920 // GRMZM2G440562 // GRMZM2G139710 // GRMZM2G463913 // GRMZM2G038991 // GRMZM2G125934 // GRMZM2G098696 // GRMZM2G394203 // GRMZM2G149211 // GRMZM2G170870 // GRMZM2G155281
GO:0005634	C	nucleus	7	74	2294	25288	0.51	1	// GRMZM2G038303 // GRMZM2G425920 // GRMZM2G440562 // GRMZM2G139710 // GRMZM2G038991 // GRMZM2G098696 // GRMZM2G125934
GO:0016020	C	membrane	11	74	3707	25288	0.53	1	// GRMZM2G467123 // GRMZM2G303244 // GRMZM2G080450 // GRMZM2G137421 // GRMZM2G021635 // GRMZM2G066923 // GRMZM2G030299 // GRMZM2G038991 // GRMZM2G394203 // GRMZM2G094532 // GRMZM2G149211
GO:0043231	C	intracellular membrane-bounded organelle	8	74	2765	25288	0.57	1	// GRMZM2G038303 // GRMZM2G425920 // GRMZM2G440562 // GRMZM2G139710 // GRMZM2G038991 // GRMZM2G098696 // GRMZM2G125934 // GRMZM2G149211
GO:0043227	C	membrane-bounded organelle	8	74	2791	25288	0.58	1	// GRMZM2G038303 // GRMZM2G425920 // GRMZM2G440562 // GRMZM2G139710 // GRMZM2G038991 // GRMZM2G098696 // GRMZM2G125934 // GRMZM2G149211
GO:0044425	C	membrane part	5	74	1975	25288	0.69	1	// GRMZM2G030299 // GRMZM2G021635 // GRMZM2G394203 // GRMZM2G038991 // GRMZM2G094532
Table S14. GO annotations of differentially expressed genes from TL-6
GO_acc	term_type	Term	queryitem	querytotal	bgitem	bgtotal	pvalue	FDR	entries
GO:0006952	P	defense response	10	534	82	25288	2.1e-05	0.015	// GRMZM2G158407 // GRMZM2G022863 // GRMZM2G153488 // GRMZM2G101584 // GRMZM2G149869 // AC196417.3_FG008 // GRMZM2G070399 // GRMZM2G138392 // GRMZM2G091445 // AC209356.4_FG001
GO:0006629	P	lipid metabolic process	32	534	674	25288	3.3e-05	0.015	// GRMZM2G153208 // GRMZM2G101333 // GRMZM2G043632 // GRMZM2G117754 // GRMZM2G069503 // GRMZM2G163826 // GRMZM2G043602 // GRMZM2G097841 // GRMZM2G059693 // GRMZM2G070178 // GRMZM2G063464 // GRMZM2G409312 // GRMZM2G077233 // GRMZM2G162508 // GRMZM2G094736 // GRMZM2G122296 // GRMZM2G058414 // GRMZM2G475732 // GRMZM2G105362 // GRMZM2G003501 // GRMZM2G101117 // GRMZM2G174975 // GRMZM2G029400 // GRMZM…
GO:0009765	P	photosynthesis, light harvesting	5	534	30	25288	0.00072	0.17	// GRMZM2G092427 // AC207722.2_FG009 // GRMZM2G092311 // GRMZM2G160268 // GRMZM2G149428
GO:0030001	P	metal ion transport	20	534	418	25288	0.00089	0.17	// GRMZM2G088964 // GRMZM2G337113 // GRMZM2G056014 // GRMZM2G036916 // GRMZM2G112244 // GRMZM2G121360 // GRMZM2G063342 // GRMZM2G144420 // GRMZM2G056431 // GRMZM2G146140 // GRMZM2G075502 // GRMZM2G123996 // GRMZM2G354855 // GRMZM2G458879 // GRMZM2G022318 // GRMZM2G036631 // GRMZM2G118919 // GRMZM2G146760 // GRMZM2G113332 // GRMZM2G028134
GO:0044092	P	negative regulation of molecular function	6	534	51	25288	0.0011	0.17	// GRMZM2G120085 // GRMZM2G363552 // GRMZM2G014499 // GRMZM2G429842 // GRMZM2G115773 // GRMZM2G039538
GO:0043086	P	negative regulation of catalytic activity	6	534	51	25288	0.0011	0.17	// GRMZM2G120085 // GRMZM2G363552 // GRMZM2G014499 // GRMZM2G429842 // GRMZM2G115773 // GRMZM2G039538
GO:0050896	P	response to stimulus	65	534	2128	25288	0.0021	0.27	// GRMZM2G048281 // GRMZM2G177693 // GRMZM2G150448 // GRMZM2G002147 // GRMZM2G006791 // GRMZM2G079127 // AC197758.3_FG004 // GRMZM2G125850 // GRMZM2G386229 // GRMZM2G161310 // GRMZM2G169372 // GRMZM2G101142 // GRMZM2G069678 // GRMZM2G174784 // GRMZM2G164912 // GRMZM2G154211 // GRMZM2G069098 // GRMZM2G019771 // GRMZM2G070399 // GRMZM2G178852 // GRMZM2G181371 // GRMZM2G164062 // GRMZM2G069093 // GR…
GO:0042493	P	response to drug	8	534	107	25288	0.0027	0.27	// GRMZM2G335052 // GRMZM2G069098 // GRMZM2G079127 // GRMZM2G119496 // GRMZM2G047187 // GRMZM2G161310 // GRMZM2G038780 // GRMZM2G115658
GO:0015893	P	drug transport	8	534	107	25288	0.0027	0.27	// GRMZM2G335052 // GRMZM2G069098 // GRMZM2G079127 // GRMZM2G119496 // GRMZM2G047187 // GRMZM2G161310 // GRMZM2G038780 // GRMZM2G115658
GO:0042221	P	response to chemical stimulus	18	534	432	25288	0.0063	0.53	// GRMZM2G048775 // GRMZM2G335052 // GRMZM2G069098 // GRMZM2G169372 // GRMZM2G119496 // GRMZM2G095404 // GRMZM2G069093 // GRMZM2G079127 // AC197758.3_FG004 // GRMZM2G150448 // GRMZM2G113332 // GRMZM2G161310 // GRMZM2G047187 // GRMZM2G042347 // GRMZM2G115658 // GRMZM2G006791 // GRMZM2G081406 // GRMZM2G038780
GO:0042891	P	antibiotic transport	5	534	57	25288	0.0091	0.53	// GRMZM2G047187 // GRMZM2G161310 // GRMZM2G115658 // GRMZM2G335052 // GRMZM2G038780
GO:0015850	P	organic alcohol transport	5	534	57	25288	0.0091	0.53	// GRMZM2G047187 // GRMZM2G161310 // GRMZM2G115658 // GRMZM2G335052 // GRMZM2G038780
GO:0015904	P	tetracycline transport	5	534	57	25288	0.0091	0.53	// GRMZM2G047187 // GRMZM2G161310 // GRMZM2G115658 // GRMZM2G335052 // GRMZM2G038780
GO:0006351	P	transcription, DNA-dependent	46	534	1506	25288	0.0092	0.53	// GRMZM2G160687 // GRMZM2G090264 // GRMZM2G179827 // GRMZM2G134260 // GRMZM2G005155 // GRMZM2G148056 // GRMZM2G129034 // GRMZM2G003304 // GRMZM2G040673 // GRMZM2G102161 // GRMZM2G144196 // AC203957.3_FG004 // GRMZM2G016145 // GRMZM2G445575 // GRMZM2G056600 // AC186231.4_FG002 // GRMZM2G010669 // GRMZM2G174784 // GRMZM2G001139 // GRMZM2G081406 // GRMZM2G479885 // GRMZM2G104260 // GRMZM2G097349 //…
GO:0032774	P	RNA biosynthetic process	46	534	1508	25288	0.0094	0.53	// GRMZM2G160687 // GRMZM2G090264 // GRMZM2G179827 // GRMZM2G134260 // GRMZM2G005155 // GRMZM2G148056 // GRMZM2G129034 // GRMZM2G003304 // GRMZM2G040673 // GRMZM2G102161 // GRMZM2G144196 // AC203957.3_FG004 // GRMZM2G016145 // GRMZM2G445575 // GRMZM2G056600 // AC186231.4_FG002 // GRMZM2G010669 // GRMZM2G174784 // GRMZM2G001139 // GRMZM2G081406 // GRMZM2G479885 // GRMZM2G104260 // GRMZM2G097349 //…
GO:0015979	P	photosynthesis	8	534	134	25288	0.0096	0.53	// GRMZM2G092311 // AC207722.2_FG009 // GRMZM2G047954 // GRMZM2G160268 // GRMZM2G392125 // GRMZM2G092427 // GRMZM2G163658 // GRMZM2G149428
GO:0019684	P	photosynthesis, light reaction	5	534	59	25288	0.01	0.53	// GRMZM2G092427 // AC207722.2_FG009 // GRMZM2G092311 // GRMZM2G160268 // GRMZM2G149428
GO:0000160	P	two-component signal transduction system (phosphorelay)	5	534	62	25288	0.013	0.53	// GRMZM2G179827 // GRMZM2G090264 // GRMZM2G016145 // GRMZM2G148056 // GRMZM2G096171
GO:0046677	P	response to antibiotic	5	534	62	25288	0.013	0.53	// GRMZM2G047187 // GRMZM2G161310 // GRMZM2G115658 // GRMZM2G335052 // GRMZM2G038780
GO:0065004	P	protein-DNA complex assembly	10	534	206	25288	0.015	0.53	// GRMZM2G094736 // GRMZM2G075502 // GRMZM2G079089 // GRMZM2G143791 // GRMZM2G143780 // GRMZM2G418258 // GRMZM2G107540 // GRMZM2G127309 // AC196961.2_FG003 // GRMZM2G072855
GO:0006355	P	regulation of transcription, DNA-dependent	43	534	1432	25288	0.015	0.53	// GRMZM2G160687 // GRMZM2G090264 // GRMZM2G179827 // GRMZM2G134260 // GRMZM2G005155 // GRMZM2G148056 // GRMZM2G129034 // GRMZM2G003304 // GRMZM2G040673 // GRMZM2G102161 // GRMZM2G144196 // AC203957.3_FG004 // GRMZM2G016145 // GRMZM2G445575 // GRMZM2G056600 // AC186231.4_FG002 // GRMZM2G010669 // GRMZM2G174784 // GRMZM2G001139 // GRMZM2G081406 // GRMZM2G479885 // GRMZM2G104260 // GRMZM2G097349 //…
GO:0034728	P	nucleosome organization	10	534	206	25288	0.015	0.53	// GRMZM2G094736 // GRMZM2G075502 // GRMZM2G079089 // GRMZM2G143791 // GRMZM2G143780 // GRMZM2G418258 // GRMZM2G107540 // GRMZM2G127309 // AC196961.2_FG003 // GRMZM2G072855
GO:0031497	P	chromatin assembly	10	534	206	25288	0.015	0.53	// GRMZM2G094736 // GRMZM2G075502 // GRMZM2G079089 // GRMZM2G143791 // GRMZM2G143780 // GRMZM2G418258 // GRMZM2G107540 // GRMZM2G127309 // AC196961.2_FG003 // GRMZM2G072855
GO:0006334	P	nucleosome assembly	10	534	206	25288	0.015	0.53	// GRMZM2G094736 // GRMZM2G075502 // GRMZM2G079089 // GRMZM2G143791 // GRMZM2G143780 // GRMZM2G418258 // GRMZM2G107540 // GRMZM2G127309 // AC196961.2_FG003 // GRMZM2G072855
GO:0051252	P	regulation of RNA metabolic process	43	534	1434	25288	0.015	0.53	// GRMZM2G160687 // GRMZM2G090264 // GRMZM2G179827 // GRMZM2G134260 // GRMZM2G005155 // GRMZM2G148056 // GRMZM2G129034 // GRMZM2G003304 // GRMZM2G040673 // GRMZM2G102161 // GRMZM2G144196 // AC203957.3_FG004 // GRMZM2G016145 // GRMZM2G445575 // GRMZM2G056600 // AC186231.4_FG002 // GRMZM2G010669 // GRMZM2G174784 // GRMZM2G001139 // GRMZM2G081406 // GRMZM2G479885 // GRMZM2G104260 // GRMZM2G097349 //…
GO:0006323	P	DNA packaging	10	534	207	25288	0.015	0.53	// GRMZM2G094736 // GRMZM2G075502 // GRMZM2G079089 // GRMZM2G143791 // GRMZM2G143780 // GRMZM2G418258 // GRMZM2G107540 // GRMZM2G127309 // AC196961.2_FG003 // GRMZM2G072855
GO:0006869	P	lipid transport	5	534	68	25288	0.018	0.59	// GRMZM2G012148 // GRMZM2G005991 // GRMZM2G136364 // GRMZM2G046750 // GRMZM2G116167
GO:0006950	P	response to stress	53	534	1883	25288	0.022	0.72	// GRMZM2G177693 // GRMZM2G150448 // GRMZM2G002147 // GRMZM2G006791 // AC197758.3_FG004 // GRMZM2G125850 // GRMZM2G386229 // GRMZM2G101142 // GRMZM2G069678 // GRMZM2G174784 // GRMZM2G164912 // GRMZM2G169372 // GRMZM2G019771 // GRMZM2G070399 // GRMZM2G178852 // GRMZM2G181371 // GRMZM2G069093 // GRMZM2G075502 // GRMZM2G164062 // GRMZM2G346138 // GRMZM2G093623 // GRMZM2G113332 // GRMZM2G442804 // GR…
GO:0006812	P	cation transport	23	534	693	25288	0.026	0.75	// GRMZM2G022318 // GRMZM2G075502 // AC182482.3_FG003 // GRMZM2G056431 // GRMZM2G112244 // GRMZM2G337113 // GRMZM2G036916 // GRMZM2G121360 // GRMZM2G123996 // GRMZM2G354855 // GRMZM2G458879 // GRMZM2G146140 // GRMZM2G113332 // GRMZM2G088964 // GRMZM2G091648 // GRMZM2G063342 // GRMZM2G118919 // GRMZM2G028134 // GRMZM2G056014 // GRMZM2G059117 // GRMZM2G144420 // GRMZM2G036631 // GRMZM2G146760
GO:0019219	P	regulation of nucleobase, nucleoside, nucleotide and nucleic acid metabolic process	60	534	2192	25288	0.026	0.75	// GRMZM2G003304 // GRMZM2G160687 // GRMZM2G090264 // GRMZM2G111770 // GRMZM2G179827 // GRMZM2G134260 // GRMZM2G398135 // GRMZM2G163975 // GRMZM2G005155 // GRMZM2G148056 // GRMZM2G129034 // GRMZM2G018487 // GRMZM2G040673 // GRMZM2G105494 // GRMZM2G102161 // GRMZM2G144196 // AC203957.3_FG004 // GRMZM2G016145 // GRMZM2G445575 // GRMZM2G056600 // AC186231.4_FG002 // GRMZM2G010669 // GRMZM2G004696 //…
GO:0009889	P	regulation of biosynthetic process	60	534	2210	25288	0.029	0.75	// GRMZM2G003304 // GRMZM2G160687 // GRMZM2G090264 // GRMZM2G111770 // GRMZM2G179827 // GRMZM2G134260 // GRMZM2G398135 // GRMZM2G163975 // GRMZM2G005155 // GRMZM2G148056 // GRMZM2G129034 // GRMZM2G018487 // GRMZM2G040673 // GRMZM2G105494 // GRMZM2G102161 // GRMZM2G144196 // AC203957.3_FG004 // GRMZM2G016145 // GRMZM2G445575 // GRMZM2G056600 // AC186231.4_FG002 // GRMZM2G010669 // GRMZM2G004696 //…
GO:0010556	P	regulation of macromolecule biosynthetic process	60	534	2210	25288	0.029	0.75	// GRMZM2G003304 // GRMZM2G160687 // GRMZM2G090264 // GRMZM2G111770 // GRMZM2G179827 // GRMZM2G134260 // GRMZM2G398135 // GRMZM2G163975 // GRMZM2G005155 // GRMZM2G148056 // GRMZM2G129034 // GRMZM2G018487 // GRMZM2G040673 // GRMZM2G105494 // GRMZM2G102161 // GRMZM2G144196 // AC203957.3_FG004 // GRMZM2G016145 // GRMZM2G445575 // GRMZM2G056600 // AC186231.4_FG002 // GRMZM2G010669 // GRMZM2G004696 //…
GO:0006352	P	transcription initiation	6	534	106	25288	0.029	0.75	// GRMZM2G143780 // GRMZM2G144196 // GRMZM2G398135 // AC196961.2_FG003 // GRMZM2G072855 // GRMZM2G075438
GO:0031326	P	regulation of cellular biosynthetic process	60	534	2210	25288	0.029	0.75	// GRMZM2G003304 // GRMZM2G160687 // GRMZM2G090264 // GRMZM2G111770 // GRMZM2G179827 // GRMZM2G134260 // GRMZM2G398135 // GRMZM2G163975 // GRMZM2G005155 // GRMZM2G148056 // GRMZM2G129034 // GRMZM2G018487 // GRMZM2G040673 // GRMZM2G105494 // GRMZM2G102161 // GRMZM2G144196 // AC203957.3_FG004 // GRMZM2G016145 // GRMZM2G445575 // GRMZM2G056600 // AC186231.4_FG002 // GRMZM2G010669 // GRMZM2G004696 //…
GO:0051171	P	regulation of nitrogen compound metabolic process	60	534	2208	25288	0.029	0.75	// GRMZM2G003304 // GRMZM2G160687 // GRMZM2G090264 // GRMZM2G111770 // GRMZM2G179827 // GRMZM2G134260 // GRMZM2G398135 // GRMZM2G163975 // GRMZM2G005155 // GRMZM2G148056 // GRMZM2G129034 // GRMZM2G018487 // GRMZM2G040673 // GRMZM2G105494 // GRMZM2G102161 // GRMZM2G144196 // AC203957.3_FG004 // GRMZM2G016145 // GRMZM2G445575 // GRMZM2G056600 // AC186231.4_FG002 // GRMZM2G010669 // GRMZM2G004696 //…
GO:0045449	P	regulation of transcription	59	534	2172	25288	0.03	0.76	// GRMZM2G003304 // GRMZM2G160687 // GRMZM2G090264 // GRMZM2G111770 // GRMZM2G179827 // GRMZM2G134260 // GRMZM2G398135 // GRMZM2G163975 // GRMZM2G005155 // GRMZM2G148056 // GRMZM2G129034 // GRMZM2G018487 // GRMZM2G040673 // GRMZM2G105494 // GRMZM2G102161 // GRMZM2G144196 // AC203957.3_FG004 // GRMZM2G016145 // GRMZM2G445575 // GRMZM2G056600 // AC186231.4_FG002 // GRMZM2G010669 // GRMZM2G004696 //…
GO:0006810	P	transport	64	534	2392	25288	0.032	0.76	// GRMZM2G027098 // GRMZM2G136364 // GRMZM2G075502 // GRMZM2G138987 // GRMZM2G091648 // GRMZM2G056431 // GRMZM2G036631 // GRMZM2G079127 // GRMZM2G112244 // GRMZM2G022318 // GRMZM2G040309 // GRMZM2G178005 // GRMZM2G427807 // GRMZM2G089952 // GRMZM2G161310 // GRMZM2G087901 // GRMZM2G103217 // GRMZM2G010363 // GRMZM2G337113 // GRMZM2G031952 // GRMZM2G069098 // GRMZM2G036916 // GRMZM2G121360 // GRMZM…
GO:0051234	P	establishment of localization	64	534	2392	25288	0.032	0.76	// GRMZM2G027098 // GRMZM2G136364 // GRMZM2G075502 // GRMZM2G138987 // GRMZM2G091648 // GRMZM2G056431 // GRMZM2G036631 // GRMZM2G079127 // GRMZM2G112244 // GRMZM2G022318 // GRMZM2G040309 // GRMZM2G178005 // GRMZM2G427807 // GRMZM2G089952 // GRMZM2G161310 // GRMZM2G087901 // GRMZM2G103217 // GRMZM2G010363 // GRMZM2G337113 // GRMZM2G031952 // GRMZM2G069098 // GRMZM2G036916 // GRMZM2G121360 // GRMZM…
GO:0006811	P	ion transport	25	534	803	25288	0.039	0.84	// GRMZM2G022318 // GRMZM2G075502 // AC182482.3_FG003 // GRMZM2G056431 // GRMZM2G112244 // GRMZM2G337113 // GRMZM2G036916 // GRMZM2G121360 // GRMZM2G123996 // GRMZM2G354855 // GRMZM2G458879 // GRMZM2G146140 // GRMZM2G113332 // GRMZM2G088964 // GRMZM2G091648 // GRMZM2G154211 // GRMZM2G063342 // GRMZM2G118919 // GRMZM2G028134 // GRMZM2G057459 // GRMZM2G056014 // GRMZM2G059117 // GRMZM2G144420 // GR…
GO:0006333	P	chromatin assembly or disassembly	10	534	244	25288	0.039	0.84	// GRMZM2G094736 // GRMZM2G075502 // GRMZM2G079089 // GRMZM2G143791 // GRMZM2G143780 // GRMZM2G418258 // GRMZM2G107540 // GRMZM2G127309 // AC196961.2_FG003 // GRMZM2G072855
GO:0031323	P	regulation of cellular metabolic process	60	534	2250	25288	0.039	0.84	// GRMZM2G003304 // GRMZM2G160687 // GRMZM2G090264 // GRMZM2G111770 // GRMZM2G179827 // GRMZM2G134260 // GRMZM2G398135 // GRMZM2G163975 // GRMZM2G005155 // GRMZM2G148056 // GRMZM2G129034 // GRMZM2G018487 // GRMZM2G040673 // GRMZM2G105494 // GRMZM2G102161 // GRMZM2G144196 // AC203957.3_FG004 // GRMZM2G016145 // GRMZM2G445575 // GRMZM2G056600 // AC186231.4_FG002 // GRMZM2G010669 // GRMZM2G004696 //…
GO:0022607	P	cellular component assembly	17	534	497	25288	0.04	0.84	// GRMZM2G107540 // GRMZM2G088870 // GRMZM2G022318 // GRMZM2G075438 // GRMZM2G094736 // GRMZM2G075502 // GRMZM2G079089 // GRMZM2G143791 // GRMZM2G143780 // GRMZM2G418258 // GRMZM2G144196 // GRMZM2G112244 // GRMZM2G127309 // AC196961.2_FG003 // GRMZM2G073764 // GRMZM2G072855 // GRMZM2G398135
GO:0051179	P	localization	64	534	2423	25288	0.04	0.84	// GRMZM2G027098 // GRMZM2G136364 // GRMZM2G075502 // GRMZM2G138987 // GRMZM2G091648 // GRMZM2G056431 // GRMZM2G036631 // GRMZM2G079127 // GRMZM2G112244 // GRMZM2G022318 // GRMZM2G040309 // GRMZM2G178005 // GRMZM2G427807 // GRMZM2G089952 // GRMZM2G161310 // GRMZM2G087901 // GRMZM2G103217 // GRMZM2G010363 // GRMZM2G337113 // GRMZM2G031952 // GRMZM2G069098 // GRMZM2G036916 // GRMZM2G121360 // GRMZM…
GO:0010468	P	regulation of gene expression	59	534	2216	25288	0.042	0.84	// GRMZM2G003304 // GRMZM2G160687 // GRMZM2G090264 // GRMZM2G111770 // GRMZM2G179827 // GRMZM2G134260 // GRMZM2G398135 // GRMZM2G163975 // GRMZM2G005155 // GRMZM2G148056 // GRMZM2G129034 // GRMZM2G018487 // GRMZM2G040673 // GRMZM2G105494 // GRMZM2G102161 // GRMZM2G144196 // AC203957.3_FG004 // GRMZM2G016145 // GRMZM2G445575 // GRMZM2G056600 // AC186231.4_FG002 // GRMZM2G010669 // GRMZM2G004696 //…
GO:0044085	P	cellular component biogenesis	19	534	576	25288	0.042	0.84	// GRMZM2G155437 // GRMZM2G107540 // GRMZM2G088870 // GRMZM2G022318 // GRMZM2G075438 // GRMZM2G094736 // GRMZM2G112244 // GRMZM2G075502 // GRMZM2G079089 // GRMZM2G143791 // GRMZM2G143780 // GRMZM2G418258 // GRMZM2G144196 // GRMZM2G135654 // GRMZM2G127309 // AC196961.2_FG003 // GRMZM2G073764 // GRMZM2G072855 // GRMZM2G398135
GO:0006325	P	chromatin organization	11	534	284	25288	0.044	0.86	// GRMZM2G094736 // GRMZM2G075502 // GRMZM2G079089 // GRMZM2G143791 // GRMZM2G143780 // GRMZM2G418258 // GRMZM2G107540 // GRMZM2G034288 // AC196961.2_FG003 // GRMZM2G072855 // GRMZM2G127309
GO:0080090	P	regulation of primary metabolic process	61	534	2312	25288	0.045	0.86	// GRMZM2G003304 // GRMZM2G160687 // GRMZM2G002830 // GRMZM2G090264 // GRMZM2G111770 // GRMZM2G179827 // GRMZM2G134260 // GRMZM2G398135 // GRMZM2G163975 // GRMZM2G005155 // GRMZM2G148056 // GRMZM2G129034 // GRMZM2G018487 // GRMZM2G040673 // GRMZM2G105494 // GRMZM2G102161 // GRMZM2G144196 // AC203957.3_FG004 // GRMZM2G016145 // GRMZM2G445575 // GRMZM2G056600 // AC186231.4_FG002 // GRMZM2G010669 //…
GO:0043933	P	macromolecular complex subunit organization	17	534	509	25288	0.048	0.9	// GRMZM2G107540 // GRMZM2G022318 // GRMZM2G452026 // GRMZM2G094736 // GRMZM2G075502 // GRMZM2G079089 // GRMZM2G143791 // GRMZM2G143780 // GRMZM2G418258 // GRMZM2G144196 // GRMZM2G112244 // GRMZM2G127309 // AC196961.2_FG003 // GRMZM2G073764 // GRMZM2G075438 // GRMZM2G072855 // GRMZM2G398135
GO:0051276	P	chromosome organization	11	534	291	25288	0.051	0.93	// GRMZM2G094736 // GRMZM2G075502 // GRMZM2G079089 // GRMZM2G143791 // GRMZM2G143780 // GRMZM2G418258 // GRMZM2G107540 // GRMZM2G034288 // AC196961.2_FG003 // GRMZM2G072855 // GRMZM2G127309
GO:0060255	P	regulation of macromolecule metabolic process	61	534	2335	25288	0.053	0.94	// GRMZM2G003304 // GRMZM2G160687 // GRMZM2G002830 // GRMZM2G090264 // GRMZM2G111770 // GRMZM2G179827 // GRMZM2G134260 // GRMZM2G398135 // GRMZM2G163975 // GRMZM2G005155 // GRMZM2G148056 // GRMZM2G129034 // GRMZM2G018487 // GRMZM2G040673 // GRMZM2G105494 // GRMZM2G102161 // GRMZM2G144196 // AC203957.3_FG004 // GRMZM2G016145 // GRMZM2G445575 // GRMZM2G056600 // AC186231.4_FG002 // GRMZM2G010669 //…
GO:0006350	P	transcription	62	534	2389	25288	0.056	0.98	// GRMZM2G003304 // GRMZM2G160687 // GRMZM2G090264 // GRMZM2G114998 // GRMZM2G111770 // GRMZM2G179827 // GRMZM2G134260 // GRMZM2G398135 // GRMZM2G163975 // GRMZM2G005155 // GRMZM2G072855 // GRMZM2G148056 // GRMZM2G129034 // GRMZM2G018487 // GRMZM2G040673 // GRMZM2G105494 // GRMZM2G102161 // GRMZM2G144196 // AC203957.3_FG004 // GRMZM2G016145 // GRMZM2G445575 // GRMZM2G056600 // AC186231.4_FG002 //…
GO:0065003	P	macromolecular complex assembly	16	534	483	25288	0.057	0.98	// GRMZM2G107540 // GRMZM2G022318 // GRMZM2G075438 // GRMZM2G094736 // GRMZM2G075502 // GRMZM2G079089 // GRMZM2G143791 // GRMZM2G143780 // GRMZM2G418258 // GRMZM2G144196 // GRMZM2G112244 // GRMZM2G127309 // AC196961.2_FG003 // GRMZM2G073764 // GRMZM2G072855 // GRMZM2G398135
GO:0034641	P	cellular nitrogen compound metabolic process	13	534	373	25288	0.06	1	// GRMZM2G120833 // GRMZM2G046601 // GRMZM2G010046 // GRMZM2G061732 // GRMZM2G058414 // GRMZM2G000481 // GRMZM2G108032 // GRMZM2G097802 // GRMZM2G127421 // GRMZM2G098875 // GRMZM2G168976 // GRMZM2G163658 // GRMZM2G098290
GO:0019222	P	regulation of metabolic process	61	534	2373	25288	0.067	1	// GRMZM2G003304 // GRMZM2G160687 // GRMZM2G002830 // GRMZM2G090264 // GRMZM2G111770 // GRMZM2G179827 // GRMZM2G134260 // GRMZM2G398135 // GRMZM2G163975 // GRMZM2G005155 // GRMZM2G148056 // GRMZM2G129034 // GRMZM2G018487 // GRMZM2G040673 // GRMZM2G105494 // GRMZM2G102161 // GRMZM2G144196 // AC203957.3_FG004 // GRMZM2G016145 // GRMZM2G445575 // GRMZM2G056600 // AC186231.4_FG002 // GRMZM2G010669 //…
GO:0005975	P	carbohydrate metabolic process	31	534	1097	25288	0.067	1	// GRMZM2G099454 // GRMZM2G139360 // AC217401.3_FG001 // GRMZM2G007939 // GRMZM2G392125 // GRMZM2G119689 // GRMZM2G000566 // GRMZM2G337113 // GRMZM2G467435 // GRMZM2G026804 // GRMZM2G142898 // GRMZM2G039919 // GRMZM2G007736 // GRMZM2G041961 // GRMZM2G046284 // GRMZM2G162529 // GRMZM2G129189 // GRMZM2G013255 // GRMZM2G172043 // GRMZM2G130230 // GRMZM2G108032 // GRMZM2G044107 // GRMZM2G121612 // GR…
GO:0070271	P	protein complex biogenesis	10	534	275	25288	0.074	1	// GRMZM2G022318 // GRMZM2G143791 // GRMZM2G143780 // GRMZM2G144196 // GRMZM2G112244 // GRMZM2G075438 // AC196961.2_FG003 // GRMZM2G073764 // GRMZM2G072855 // GRMZM2G398135
GO:0006461	P	protein complex assembly	10	534	275	25288	0.074	1	// GRMZM2G022318 // GRMZM2G143791 // GRMZM2G143780 // GRMZM2G144196 // GRMZM2G112244 // GRMZM2G075438 // AC196961.2_FG003 // GRMZM2G073764 // GRMZM2G072855 // GRMZM2G398135
GO:0016070	P	RNA metabolic process	50	534	1932	25288	0.084	1	// GRMZM2G160687 // GRMZM2G090264 // GRMZM2G179827 // GRMZM2G134260 // GRMZM2G005155 // GRMZM2G148056 // GRMZM2G129034 // GRMZM2G003304 // GRMZM2G040673 // AC203957.3_FG004 // GRMZM2G102161 // GRMZM2G144196 // GRMZM2G097802 // GRMZM2G003466 // GRMZM2G016145 // GRMZM2G445575 // GRMZM2G056600 // AC186231.4_FG002 // GRMZM2G010669 // GRMZM2G174784 // GRMZM2G001139 // GRMZM2G081406 // GRMZM2G479885 //…
GO:0044262	P	cellular carbohydrate metabolic process	15	534	493	25288	0.11	1	// GRMZM2G337113 // GRMZM2G140107 // GRMZM2G139360 // GRMZM2G176774 // GRMZM2G039919 // GRMZM2G007736 // GRMZM2G013255 // GRMZM2G324705 // GRMZM2G130230 // GRMZM2G000566 // GRMZM2G392125 // GRMZM2G142898 // GRMZM2G046284 // GRMZM2G046686 // GRMZM2G121612
GO:0065009	P	regulation of molecular function	6	534	167	25288	0.15	1	// GRMZM2G120085 // GRMZM2G363552 // GRMZM2G014499 // GRMZM2G429842 // GRMZM2G115773 // GRMZM2G039538
GO:0050790	P	regulation of catalytic activity	6	534	166	25288	0.15	1	// GRMZM2G120085 // GRMZM2G363552 // GRMZM2G014499 // GRMZM2G429842 // GRMZM2G115773 // GRMZM2G039538
GO:0006813	P	potassium ion transport	6	534	177	25288	0.18	1	// GRMZM2G088964 // GRMZM2G337113 // GRMZM2G036916 // GRMZM2G112244 // GRMZM2G146140 // GRMZM2G146760
GO:0005976	P	polysaccharide metabolic process	7	534	218	25288	0.19	1	// GRMZM2G129189 // GRMZM2G099454 // GRMZM2G142898 // GRMZM2G039919 // GRMZM2G007939 // GRMZM2G392125 // GRMZM2G121612
GO:0006979	P	response to oxidative stress	7	534	227	25288	0.21	1	// GRMZM2G048775 // GRMZM2G150448 // GRMZM2G095404 // GRMZM2G069093 // AC197758.3_FG004 // GRMZM2G042347 // GRMZM2G006791
GO:0009628	P	response to abiotic stimulus	33	534	1339	25288	0.21	1	// GRMZM2G048281 // GRMZM2G177693 // GRMZM2G169372 // GRMZM2G125850 // GRMZM2G159854 // GRMZM2G101142 // GRMZM2G069678 // GRMZM2G164912 // GRMZM2G178852 // GRMZM2G181371 // GRMZM2G019771 // GRMZM2G075502 // GRMZM2G044359 // GRMZM2G113332 // GRMZM2G442804 // GRMZM2G346138 // GRMZM2G114469 // GRMZM2G088783 // GRMZM2G059021 // GRMZM2G090435 // GRMZM2G002147 // GRMZM2G386229 // GRMZM2G132958 // GRMZM…
GO:0034621	P	cellular macromolecular complex subunit organization	11	534	392	25288	0.22	1	// GRMZM2G452026 // GRMZM2G094736 // GRMZM2G075502 // GRMZM2G079089 // GRMZM2G143791 // GRMZM2G143780 // GRMZM2G418258 // GRMZM2G107540 // GRMZM2G127309 // AC196961.2_FG003 // GRMZM2G072855
GO:0034622	P	cellular macromolecular complex assembly	10	534	365	25288	0.25	1	// GRMZM2G094736 // GRMZM2G075502 // GRMZM2G079089 // GRMZM2G143791 // GRMZM2G143780 // GRMZM2G418258 // GRMZM2G107540 // GRMZM2G127309 // AC196961.2_FG003 // GRMZM2G072855
GO:0006996	P	organelle organization	11	534	411	25288	0.26	1	// GRMZM2G094736 // GRMZM2G075502 // GRMZM2G079089 // GRMZM2G143791 // GRMZM2G143780 // GRMZM2G418258 // GRMZM2G107540 // GRMZM2G034288 // AC196961.2_FG003 // GRMZM2G072855 // GRMZM2G127309
GO:0065007	P	biological regulation	106	534	4740	25288	0.27	1	// GRMZM2G002830 // AC207755.3_FG005 // GRMZM2G177693 // GRMZM2G181371 // GRMZM2G111770 // GRMZM2G019771 // GRMZM2G163975 // GRMZM2G144196 // GRMZM2G164912 // GRMZM2G137532 // AC203957.3_FG004 // GRMZM2G445575 // GRMZM2G442804 // GRMZM2G174784 // GRMZM2G001139 // GRMZM2G479885 // GRMZM2G088783 // GRMZM2G099522 // GRMZM2G114998 // GRMZM2G021339 // GRMZM2G114588 // GRMZM2G097851 // GRMZM2G120085 //…
GO:0034645	P	cellular macromolecule biosynthetic process	85	534	3777	25288	0.28	1	// GRMZM2G127521 // GRMZM2G087233 // GRMZM2G160687 // GRMZM2G452026 // GRMZM2G003304 // AC196489.3_FG002 // GRMZM2G090264 // GRMZM2G064640 // GRMZM2G111770 // GRMZM2G078396 // GRMZM2G179827 // GRMZM2G008430 // GRMZM2G134260 // GRMZM2G057459 // GRMZM2G163975 // GRMZM2G005155 // GRMZM2G001139 // GRMZM2G072855 // GRMZM2G148056 // GRMZM2G129034 // GRMZM2G018487 // GRMZM2G040673 // GRMZM2G105494 // GR…
GO:0016043	P	cellular component organization	21	534	865	25288	0.29	1	// GRMZM2G107540 // GRMZM2G088870 // GRMZM2G031952 // GRMZM2G452026 // GRMZM2G094736 // GRMZM2G075502 // GRMZM2G079089 // GRMZM2G143791 // GRMZM2G143780 // GRMZM2G034288 // GRMZM2G144196 // GRMZM2G112244 // GRMZM2G022318 // GRMZM2G398135 // AC196961.2_FG003 // GRMZM2G073764 // GRMZM2G075438 // GRMZM2G418258 // GRMZM2G072855 // GRMZM2G123373 // GRMZM2G127309
GO:0009059	P	macromolecule biosynthetic process	85	534	3782	25288	0.29	1	// GRMZM2G127521 // GRMZM2G087233 // GRMZM2G160687 // GRMZM2G452026 // GRMZM2G003304 // AC196489.3_FG002 // GRMZM2G090264 // GRMZM2G064640 // GRMZM2G111770 // GRMZM2G078396 // GRMZM2G179827 // GRMZM2G008430 // GRMZM2G134260 // GRMZM2G057459 // GRMZM2G163975 // GRMZM2G005155 // GRMZM2G001139 // GRMZM2G072855 // GRMZM2G148056 // GRMZM2G129034 // GRMZM2G018487 // GRMZM2G040673 // GRMZM2G105494 // GR…
GO:0008610	P	lipid biosynthetic process	8	534	294	25288	0.29	1	// GRMZM2G043602 // GRMZM2G162508 // GRMZM2G097841 // GRMZM2G122296 // GRMZM2G475732 // GRMZM2G003501 // GRMZM2G409312 // GRMZM2G133885
GO:0016053	P	organic acid biosynthetic process	8	534	304	25288	0.32	1	// GRMZM2G120833 // GRMZM2G046601 // GRMZM2G162508 // GRMZM2G043602 // GRMZM2G003501 // GRMZM2G409312 // GRMZM2G168976 // GRMZM2G098290
GO:0050826	P	response to freezing	30	534	1288	25288	0.32	1	// GRMZM2G177693 // GRMZM2G125850 // GRMZM2G159854 // GRMZM2G101142 // GRMZM2G069678 // GRMZM2G164912 // GRMZM2G178852 // GRMZM2G181371 // GRMZM2G019771 // GRMZM2G075502 // GRMZM2G113332 // GRMZM2G442804 // GRMZM2G346138 // GRMZM2G114469 // GRMZM2G088783 // GRMZM2G059021 // GRMZM2G090435 // GRMZM2G002147 // GRMZM2G386229 // GRMZM2G132958 // GRMZM2G057459 // GRMZM2G141325 // AC207755.3_FG005 // GR…
GO:0019318	P	hexose metabolic process	7	534	262	25288	0.32	1	// GRMZM2G337113 // GRMZM2G139360 // GRMZM2G013255 // GRMZM2G324705 // GRMZM2G130230 // GRMZM2G046284 // GRMZM2G046686
GO:0042309	P	homoiothermy	30	534	1288	25288	0.32	1	// GRMZM2G177693 // GRMZM2G125850 // GRMZM2G159854 // GRMZM2G101142 // GRMZM2G069678 // GRMZM2G164912 // GRMZM2G178852 // GRMZM2G181371 // GRMZM2G019771 // GRMZM2G075502 // GRMZM2G113332 // GRMZM2G442804 // GRMZM2G346138 // GRMZM2G114469 // GRMZM2G088783 // GRMZM2G059021 // GRMZM2G090435 // GRMZM2G002147 // GRMZM2G386229 // GRMZM2G132958 // GRMZM2G057459 // GRMZM2G141325 // AC207755.3_FG005 // GR…
GO:0009266	P	response to temperature stimulus	30	534	1290	25288	0.32	1	// GRMZM2G177693 // GRMZM2G125850 // GRMZM2G159854 // GRMZM2G101142 // GRMZM2G069678 // GRMZM2G164912 // GRMZM2G178852 // GRMZM2G181371 // GRMZM2G019771 // GRMZM2G075502 // GRMZM2G113332 // GRMZM2G442804 // GRMZM2G346138 // GRMZM2G114469 // GRMZM2G088783 // GRMZM2G059021 // GRMZM2G090435 // GRMZM2G002147 // GRMZM2G386229 // GRMZM2G132958 // GRMZM2G057459 // GRMZM2G141325 // AC207755.3_FG005 // GR…
GO:0046394	P	carboxylic acid biosynthetic process	8	534	304	25288	0.32	1	// GRMZM2G120833 // GRMZM2G046601 // GRMZM2G162508 // GRMZM2G043602 // GRMZM2G003501 // GRMZM2G409312 // GRMZM2G168976 // GRMZM2G098290
GO:0009409	P	response to cold	30	534	1288	25288	0.32	1	// GRMZM2G177693 // GRMZM2G125850 // GRMZM2G159854 // GRMZM2G101142 // GRMZM2G069678 // GRMZM2G164912 // GRMZM2G178852 // GRMZM2G181371 // GRMZM2G019771 // GRMZM2G075502 // GRMZM2G113332 // GRMZM2G442804 // GRMZM2G346138 // GRMZM2G114469 // GRMZM2G088783 // GRMZM2G059021 // GRMZM2G090435 // GRMZM2G002147 // GRMZM2G386229 // GRMZM2G132958 // GRMZM2G057459 // GRMZM2G141325 // AC207755.3_FG005 // GR…
GO:0001659	P	temperature homeostasis	30	534	1288	25288	0.32	1	// GRMZM2G177693 // GRMZM2G125850 // GRMZM2G159854 // GRMZM2G101142 // GRMZM2G069678 // GRMZM2G164912 // GRMZM2G178852 // GRMZM2G181371 // GRMZM2G019771 // GRMZM2G075502 // GRMZM2G113332 // GRMZM2G442804 // GRMZM2G346138 // GRMZM2G114469 // GRMZM2G088783 // GRMZM2G059021 // GRMZM2G090435 // GRMZM2G002147 // GRMZM2G386229 // GRMZM2G132958 // GRMZM2G057459 // GRMZM2G141325 // AC207755.3_FG005 // GR…
GO:0042592	P	homeostatic process	34	534	1469	25288	0.32	1	// GRMZM2G014055 // GRMZM2G177693 // GRMZM2G125850 // GRMZM2G159854 // GRMZM2G101142 // GRMZM2G069678 // GRMZM2G164912 // GRMZM2G178852 // GRMZM2G181371 // GRMZM2G019771 // GRMZM2G075502 // AC209257.4_FG003 // GRMZM2G442804 // GRMZM2G346138 // GRMZM2G114469 // GRMZM2G150091 // GRMZM2G088783 // GRMZM2G059021 // GRMZM2G090435 // GRMZM2G113332 // GRMZM2G002147 // GRMZM2G386229 // GRMZM2G132958 // GR…
GO:0032501	P	multicellular organismal process	32	534	1390	25288	0.34	1	// GRMZM2G177693 // GRMZM2G384755 // GRMZM2G125850 // GRMZM2G159854 // GRMZM2G101142 // GRMZM2G069678 // GRMZM2G164912 // GRMZM2G178852 // GRMZM2G181371 // GRMZM2G019771 // GRMZM2G075502 // GRMZM2G113332 // GRMZM2G442804 // GRMZM2G346138 // GRMZM2G114469 // GRMZM2G088783 // GRMZM2G059021 // GRMZM2G090435 // GRMZM2G456452 // GRMZM2G002147 // GRMZM2G386229 // GRMZM2G132958 // GRMZM2G057459 // GRMZM…
GO:0065008	P	regulation of biological quality	35	534	1539	25288	0.35	1	// GRMZM2G014055 // GRMZM2G177693 // GRMZM2G125850 // GRMZM2G159854 // GRMZM2G101142 // GRMZM2G069678 // GRMZM2G404443 // GRMZM2G164912 // GRMZM2G178852 // GRMZM2G181371 // GRMZM2G019771 // GRMZM2G075502 // AC209257.4_FG003 // GRMZM2G442804 // GRMZM2G346138 // GRMZM2G114469 // GRMZM2G150091 // GRMZM2G088783 // GRMZM2G059021 // GRMZM2G090435 // GRMZM2G113332 // GRMZM2G002147 // GRMZM2G386229 // GR…
GO:0044238	P	primary metabolic process	219	534	10134	25288	0.35	1	// GRMZM2G002830 // GRMZM2G101117 // GRMZM2G132169 // GRMZM2G010091 // GRMZM2G072292 // GRMZM2G101333 // GRMZM2G064640 // GRMZM2G111770 // GRMZM2G039538 // GRMZM2G080503 // GRMZM2G163975 // GRMZM2G337113 // GRMZM2G056903 // GRMZM2G467435 // GRMZM2G097841 // GRMZM2G026804 // GRMZM2G060163 // GRMZM2G020657 // GRMZM2G007736 // AC203957.3_FG004 // GRMZM2G063464 // GRMZM2G445575 // GRMZM2G055052 // GR…
GO:0005996	P	monosaccharide metabolic process	8	534	321	25288	0.37	1	// GRMZM2G337113 // GRMZM2G139360 // GRMZM2G013255 // GRMZM2G324705 // GRMZM2G130230 // GRMZM2G046284 // GRMZM2G046686 // GRMZM2G000566
GO:0007017	P	microtubule-based process	5	534	190	25288	0.38	1	// GRMZM2G045243 // GRMZM2G122965 // GRMZM2G143791 // GRMZM2G338928 // GRMZM2G006341
GO:0006006	P	glucose metabolic process	6	534	240	25288	0.4	1	// GRMZM2G337113 // GRMZM2G139360 // GRMZM2G324705 // GRMZM2G130230 // GRMZM2G046284 // GRMZM2G046686
GO:0009058	P	biosynthetic process	109	534	5027	25288	0.4	1	// GRMZM2G064640 // GRMZM2G111770 // GRMZM2G163975 // GRMZM2G097841 // AC203957.3_FG004 // GRMZM2G445575 // GRMZM2G174784 // GRMZM2G001139 // GRMZM2G479885 // GRMZM2G409312 // GRMZM2G167794 // GRMZM2G099522 // GRMZM2G041238 // GRMZM2G114998 // GRMZM2G059117 // GRMZM2G137532 // GRMZM2G097851 // GRMZM2G046601 // GRMZM2G056014 // GRMZM2G173882 // AC211478.3_FG004 // GRMZM2G050994 // GRMZM2G144420 //…
GO:0010467	P	gene expression	80	534	3707	25288	0.44	1	// GRMZM2G127521 // GRMZM2G087233 // GRMZM2G160687 // GRMZM2G452026 // GRMZM2G003304 // AC196489.3_FG002 // GRMZM2G090264 // GRMZM2G064640 // GRMZM2G111770 // GRMZM2G078396 // GRMZM2G179827 // GRMZM2G008430 // GRMZM2G134260 // GRMZM2G163975 // GRMZM2G005155 // GRMZM2G074742 // GRMZM2G072855 // GRMZM2G148056 // GRMZM2G129034 // GRMZM2G018487 // GRMZM2G040673 // GRMZM2G105494 // GRMZM2G114998 // AC…
GO:0016052	P	carbohydrate catabolic process	6	534	256	25288	0.46	1	// GRMZM2G129189 // GRMZM2G099454 // GRMZM2G139360 // GRMZM2G007939 // GRMZM2G046284 // GRMZM2G046686
GO:0044249	P	cellular biosynthetic process	104	534	4857	25288	0.46	1	// GRMZM2G064640 // GRMZM2G111770 // GRMZM2G163975 // AC203957.3_FG004 // GRMZM2G445575 // GRMZM2G174784 // GRMZM2G001139 // GRMZM2G479885 // GRMZM2G409312 // GRMZM2G167794 // GRMZM2G099522 // GRMZM2G041238 // GRMZM2G114998 // GRMZM2G059117 // GRMZM2G137532 // GRMZM2G097851 // GRMZM2G046601 // GRMZM2G056014 // GRMZM2G173882 // AC211478.3_FG004 // GRMZM2G004696 // GRMZM2G144420 // GRMZM2G176774 //…
GO:0044255	P	cellular lipid metabolic process	9	534	395	25288	0.46	1	// GRMZM2G162508 // GRMZM2G043602 // GRMZM2G475732 // GRMZM2G105362 // GRMZM2G003501 // GRMZM2G409312 // GRMZM2G163826 // GRMZM2G077233 // GRMZM2G133885
GO:0044248	P	cellular catabolic process	10	534	451	25288	0.48	1	// GRMZM2G028733 // GRMZM2G336337 // GRMZM2G132169 // GRMZM2G139360 // GRMZM2G124417 // GRMZM2G127421 // GRMZM2G082780 // GRMZM2G046284 // GRMZM2G046686 // GRMZM2G551108
GO:0051186	P	cofactor metabolic process	6	534	266	25288	0.49	1	// GRMZM2G043602 // GRMZM2G061732 // GRMZM2G127421 // GRMZM2G084958 // GRMZM2G082780 // GRMZM2G163658
GO:0006091	P	generation of precursor metabolites and energy	12	534	546	25288	0.49	1	// GRMZM2G046284 // GRMZM2G059117 // GRMZM2G092311 // GRMZM2G139360 // GRMZM2G091648 // AC207722.2_FG009 // GRMZM2G160268 // GRMZM2G092427 // GRMZM2G082780 // GRMZM2G379540 // GRMZM2G046686 // GRMZM2G149428
GO:0006066	P	alcohol metabolic process	10	534	455	25288	0.49	1	// GRMZM2G337113 // GRMZM2G043602 // GRMZM2G139360 // GRMZM2G013255 // GRMZM2G324705 // GRMZM2G130230 // GRMZM2G084958 // GRMZM2G046284 // GRMZM2G046686 // GRMZM2G000566
GO:0006508	P	proteolysis	24	534	1125	25288	0.51	1	// GRMZM2G079490 // GRMZM2G020657 // GRMZM2G047274 // GRMZM2G014526 // GRMZM2G036134 // GRMZM2G118806 // GRMZM2G551108 // GRMZM2G058026 // GRMZM2G363552 // GRMZM2G018108 // GRMZM2G118241 // GRMZM2G429842 // GRMZM2G124417 // GRMZM2G115773 // GRMZM2G077233 // GRMZM2G034862 // GRMZM2G028733 // GRMZM2G120085 // GRMZM2G014499 // GRMZM2G015441 // GRMZM2G133394 // GRMZM2G144464 // GRMZM2G117854 // GRMZM…
GO:0008152	P	metabolic process	256	534	12161	25288	0.54	1	// GRMZM2G098520 // GRMZM2G117854 // GRMZM2G002830 // GRMZM2G092311 // GRMZM2G132169 // GRMZM2G010091 // GRMZM2G072292 // GRMZM2G101333 // GRMZM2G064640 // GRMZM2G111770 // GRMZM2G047954 // GRMZM2G039538 // GRMZM2G127421 // GRMZM2G080503 // GRMZM2G092427 // GRMZM2G163975 // GRMZM2G120085 // GRMZM2G337113 // GRMZM2G056903 // GRMZM2G467435 // GRMZM2G097841 // GRMZM2G026804 // GRMZM2G060163 // GRMZM…
GO:0009308	P	amine metabolic process	13	534	619	25288	0.55	1	// GRMZM2G120833 // GRMZM2G404443 // GRMZM2G046601 // GRMZM2G129189 // GRMZM2G099454 // GRMZM2G010046 // GRMZM2G058414 // GRMZM2G000481 // GRMZM2G108032 // GRMZM2G097802 // GRMZM2G098875 // GRMZM2G168976 // GRMZM2G098290
GO:0009117	P	nucleotide metabolic process	9	534	442	25288	0.59	1	// GRMZM2G056014 // GRMZM2G059117 // GRMZM2G060163 // GRMZM2G061732 // GRMZM2G091648 // GRMZM2G155546 // GRMZM2G118919 // GRMZM2G050994 // GRMZM2G144420
GO:0006753	P	nucleoside phosphate metabolic process	9	534	442	25288	0.59	1	// GRMZM2G056014 // GRMZM2G059117 // GRMZM2G060163 // GRMZM2G061732 // GRMZM2G091648 // GRMZM2G155546 // GRMZM2G118919 // GRMZM2G050994 // GRMZM2G144420
GO:0055085	P	transmembrane transport	7	534	354	25288	0.62	1	// GRMZM2G091648 // GRMZM2G059117 // GRMZM2G069098 // GRMZM2G301885 // GRMZM2G138589 // GRMZM2G079127 // GRMZM2G119496
GO:0009206	P	purine ribonucleoside triphosphate biosynthetic process	6	534	305	25288	0.62	1	// GRMZM2G056014 // GRMZM2G059117 // GRMZM2G144420 // GRMZM2G091648 // GRMZM2G118919 // GRMZM2G050994
GO:0009201	P	ribonucleoside triphosphate biosynthetic process	6	534	305	25288	0.62	1	// GRMZM2G056014 // GRMZM2G059117 // GRMZM2G144420 // GRMZM2G091648 // GRMZM2G118919 // GRMZM2G050994
GO:0009142	P	nucleoside triphosphate biosynthetic process	6	534	305	25288	0.62	1	// GRMZM2G056014 // GRMZM2G059117 // GRMZM2G144420 // GRMZM2G091648 // GRMZM2G118919 // GRMZM2G050994
GO:0009145	P	purine nucleoside triphosphate biosynthetic process	6	534	305	25288	0.62	1	// GRMZM2G056014 // GRMZM2G059117 // GRMZM2G144420 // GRMZM2G091648 // GRMZM2G118919 // GRMZM2G050994
GO:0006519	P	cellular amino acid and derivative metabolic process	12	534	600	25288	0.62	1	// GRMZM2G120833 // GRMZM2G336337 // GRMZM2G046601 // GRMZM2G132169 // GRMZM2G010046 // GRMZM2G058414 // GRMZM2G000481 // GRMZM2G108032 // GRMZM2G097802 // GRMZM2G098875 // GRMZM2G168976 // GRMZM2G098290
GO:0044106	P	cellular amine metabolic process	10	534	502	25288	0.62	1	// GRMZM2G120833 // GRMZM2G046601 // GRMZM2G010046 // GRMZM2G058414 // GRMZM2G000481 // GRMZM2G108032 // GRMZM2G097802 // GRMZM2G098875 // GRMZM2G168976 // GRMZM2G098290
GO:0006520	P	cellular amino acid metabolic process	10	534	502	25288	0.62	1	// GRMZM2G120833 // GRMZM2G046601 // GRMZM2G010046 // GRMZM2G058414 // GRMZM2G000481 // GRMZM2G108032 // GRMZM2G097802 // GRMZM2G098875 // GRMZM2G168976 // GRMZM2G098290
GO:0006468	P	protein amino acid phosphorylation	31	534	1528	25288	0.62	1	// GRMZM2G010091 // GRMZM2G072292 // GRMZM2G080503 // GRMZM2G308619 // GRMZM2G132591 // GRMZM2G179279 // GRMZM2G084806 // GRMZM2G056903 // GRMZM2G043584 // GRMZM2G358830 // GRMZM2G089819 // GRMZM2G174896 // GRMZM2G150448 // GRMZM2G180023 // GRMZM2G076943 // GRMZM2G145879 // GRMZM2G300133 // GRMZM2G478876 // GRMZM2G007466 // GRMZM2G013767 // GRMZM2G164224 // GRMZM2G075438 // GRMZM2G059117 // AC217…
GO:0009199	P	ribonucleoside triphosphate metabolic process	6	534	310	25288	0.64	1	// GRMZM2G056014 // GRMZM2G059117 // GRMZM2G144420 // GRMZM2G091648 // GRMZM2G118919 // GRMZM2G050994
GO:0009205	P	purine ribonucleoside triphosphate metabolic process	6	534	310	25288	0.64	1	// GRMZM2G056014 // GRMZM2G059117 // GRMZM2G144420 // GRMZM2G091648 // GRMZM2G118919 // GRMZM2G050994
GO:0009141	P	nucleoside triphosphate metabolic process	6	534	311	25288	0.64	1	// GRMZM2G056014 // GRMZM2G059117 // GRMZM2G144420 // GRMZM2G091648 // GRMZM2G118919 // GRMZM2G050994
GO:0009144	P	purine nucleoside triphosphate metabolic process	6	534	310	25288	0.64	1	// GRMZM2G056014 // GRMZM2G059117 // GRMZM2G144420 // GRMZM2G091648 // GRMZM2G118919 // GRMZM2G050994
GO:0009165	P	nucleotide biosynthetic process	7	534	369	25288	0.66	1	// GRMZM2G056014 // GRMZM2G059117 // GRMZM2G061732 // GRMZM2G091648 // GRMZM2G118919 // GRMZM2G050994 // GRMZM2G144420
GO:0006725	P	cellular aromatic compound metabolic process	5	534	264	25288	0.66	1	// GRMZM2G404443 // GRMZM2G084958 // GRMZM2G336337 // GRMZM2G043602 // GRMZM2G132169
GO:0006139	P	nucleobase, nucleoside, nucleotide and nucleic acid metabolic process	81	534	3994	25288	0.67	1	// GRMZM2G003304 // GRMZM2G160687 // GRMZM2G090264 // GRMZM2G091648 // GRMZM2G111770 // GRMZM2G155546 // GRMZM2G134260 // GRMZM2G118919 // GRMZM2G104260 // GRMZM2G163975 // GRMZM2G005155 // GRMZM2G074742 // GRMZM2G001139 // GRMZM2G072855 // GRMZM2G174784 // GRMZM2G129034 // GRMZM2G018487 // GRMZM2G040673 // GRMZM2G105494 // GRMZM2G060163 // GRMZM2G114998 // AC203957.3_FG004 // GRMZM2G102161 // GR…
GO:0050789	P	regulation of biological process	71	534	3517	25288	0.68	1	// GRMZM2G003304 // GRMZM2G160687 // GRMZM2G002830 // GRMZM2G148056 // GRMZM2G090264 // GRMZM2G111770 // GRMZM2G179827 // GRMZM2G134260 // GRMZM2G163975 // GRMZM2G005155 // GRMZM2G028721 // GRMZM2G174784 // GRMZM2G129034 // GRMZM2G018487 // GRMZM2G157760 // GRMZM2G040673 // GRMZM2G105494 // GRMZM2G114588 // GRMZM2G102161 // GRMZM2G174896 // GRMZM2G144196 // AC203957.3_FG004 // GRMZM2G016145 // GR…
GO:0055086	P	nucleobase, nucleoside and nucleotide metabolic process	9	534	480	25288	0.68	1	// GRMZM2G056014 // GRMZM2G059117 // GRMZM2G060163 // GRMZM2G061732 // GRMZM2G091648 // GRMZM2G155546 // GRMZM2G118919 // GRMZM2G050994 // GRMZM2G144420
GO:0009152	P	purine ribonucleotide biosynthetic process	6	534	329	25288	0.69	1	// GRMZM2G056014 // GRMZM2G059117 // GRMZM2G144420 // GRMZM2G091648 // GRMZM2G118919 // GRMZM2G050994
GO:0050794	P	regulation of cellular process	68	534	3392	25288	0.69	1	// GRMZM2G003304 // GRMZM2G160687 // GRMZM2G148056 // GRMZM2G090264 // GRMZM2G111770 // GRMZM2G179827 // GRMZM2G134260 // GRMZM2G163975 // GRMZM2G005155 // GRMZM2G028721 // GRMZM2G174784 // GRMZM2G129034 // GRMZM2G018487 // GRMZM2G157760 // GRMZM2G040673 // GRMZM2G105494 // GRMZM2G021339 // GRMZM2G102161 // GRMZM2G174896 // GRMZM2G144196 // AC203957.3_FG004 // GRMZM2G016145 // GRMZM2G445575 // GR…
GO:0015672	P	monovalent inorganic cation transport	8	534	430	25288	0.69	1	// GRMZM2G088964 // GRMZM2G337113 // GRMZM2G059117 // GRMZM2G036916 // GRMZM2G091648 // GRMZM2G112244 // GRMZM2G146140 // GRMZM2G146760
GO:0043436	P	oxoacid metabolic process	14	534	742	25288	0.7	1	// GRMZM2G120833 // GRMZM2G046601 // GRMZM2G162508 // GRMZM2G043602 // GRMZM2G409312 // GRMZM2G010046 // GRMZM2G058414 // GRMZM2G000481 // GRMZM2G108032 // GRMZM2G097802 // GRMZM2G003501 // GRMZM2G098875 // GRMZM2G168976 // GRMZM2G098290
GO:0006082	P	organic acid metabolic process	14	534	744	25288	0.7	1	// GRMZM2G120833 // GRMZM2G046601 // GRMZM2G162508 // GRMZM2G043602 // GRMZM2G409312 // GRMZM2G010046 // GRMZM2G058414 // GRMZM2G000481 // GRMZM2G108032 // GRMZM2G097802 // GRMZM2G003501 // GRMZM2G098875 // GRMZM2G168976 // GRMZM2G098290
GO:0019752	P	carboxylic acid metabolic process	14	534	742	25288	0.7	1	// GRMZM2G120833 // GRMZM2G046601 // GRMZM2G162508 // GRMZM2G043602 // GRMZM2G409312 // GRMZM2G010046 // GRMZM2G058414 // GRMZM2G000481 // GRMZM2G108032 // GRMZM2G097802 // GRMZM2G003501 // GRMZM2G098875 // GRMZM2G168976 // GRMZM2G098290
GO:0006164	P	purine nucleotide biosynthetic process	6	534	335	25288	0.71	1	// GRMZM2G056014 // GRMZM2G059117 // GRMZM2G144420 // GRMZM2G091648 // GRMZM2G118919 // GRMZM2G050994
GO:0009150	P	purine ribonucleotide metabolic process	6	534	334	25288	0.71	1	// GRMZM2G056014 // GRMZM2G059117 // GRMZM2G144420 // GRMZM2G091648 // GRMZM2G118919 // GRMZM2G050994
GO:0009260	P	ribonucleotide biosynthetic process	6	534	334	25288	0.71	1	// GRMZM2G056014 // GRMZM2G059117 // GRMZM2G144420 // GRMZM2G091648 // GRMZM2G118919 // GRMZM2G050994
GO:0042180	P	cellular ketone metabolic process	14	534	749	25288	0.71	1	// GRMZM2G120833 // GRMZM2G046601 // GRMZM2G162508 // GRMZM2G043602 // GRMZM2G409312 // GRMZM2G010046 // GRMZM2G058414 // GRMZM2G000481 // GRMZM2G108032 // GRMZM2G097802 // GRMZM2G003501 // GRMZM2G098875 // GRMZM2G168976 // GRMZM2G098290
GO:0006807	P	nitrogen compound metabolic process	92	534	4581	25288	0.72	1	// GRMZM2G111770 // GRMZM2G127421 // GRMZM2G163975 // GRMZM2G060163 // AC203957.3_FG004 // GRMZM2G445575 // GRMZM2G174784 // GRMZM2G001139 // GRMZM2G479885 // GRMZM2G167794 // GRMZM2G099522 // GRMZM2G114998 // GRMZM2G059117 // GRMZM2G137532 // GRMZM2G097851 // GRMZM2G046601 // GRMZM2G056014 // GRMZM2G173882 // AC211478.3_FG004 // GRMZM2G004696 // GRMZM2G144420 // GRMZM2G159397 // GRMZM2G096171 //…
GO:0009259	P	ribonucleotide metabolic process	6	534	339	25288	0.72	1	// GRMZM2G056014 // GRMZM2G059117 // GRMZM2G144420 // GRMZM2G091648 // GRMZM2G118919 // GRMZM2G050994
GO:0006163	P	purine nucleotide metabolic process	6	534	344	25288	0.73	1	// GRMZM2G056014 // GRMZM2G059117 // GRMZM2G144420 // GRMZM2G091648 // GRMZM2G118919 // GRMZM2G050994
GO:0006754	P	ATP biosynthetic process	5	534	288	25288	0.73	1	// GRMZM2G118919 // GRMZM2G091648 // GRMZM2G056014 // GRMZM2G059117 // GRMZM2G144420
GO:0046034	P	ATP metabolic process	5	534	293	25288	0.74	1	// GRMZM2G118919 // GRMZM2G091648 // GRMZM2G056014 // GRMZM2G059117 // GRMZM2G144420
GO:0044271	P	cellular nitrogen compound biosynthetic process	5	534	295	25288	0.75	1	// GRMZM2G120833 // GRMZM2G046601 // GRMZM2G168976 // GRMZM2G163658 // GRMZM2G098290
GO:0044265	P	cellular macromolecule catabolic process	6	534	355	25288	0.76	1	// GRMZM2G028733 // GRMZM2G139360 // GRMZM2G124417 // GRMZM2G046284 // GRMZM2G046686 // GRMZM2G551108
GO:0055114	P	oxidation reduction	5	534	309	25288	0.78	1	// GRMZM2G379540 // GRMZM2G336337 // GRMZM2G132169 // GRMZM2G141376 // GRMZM2G128935
GO:0016310	P	phosphorylation	34	534	1821	25288	0.79	1	// GRMZM2G010091 // GRMZM2G072292 // GRMZM2G091648 // GRMZM2G080503 // GRMZM2G308619 // GRMZM2G132591 // GRMZM2G179279 // GRMZM2G084806 // GRMZM2G056903 // GRMZM2G043584 // GRMZM2G358830 // GRMZM2G089819 // GRMZM2G174896 // GRMZM2G041961 // GRMZM2G150448 // GRMZM2G379540 // GRMZM2G180023 // GRMZM2G076943 // GRMZM2G145879 // GRMZM2G300133 // GRMZM2G478876 // GRMZM2G007466 // GRMZM2G013767 // GRMZM…
GO:0046483	P	heterocycle metabolic process	10	534	591	25288	0.8	1	// GRMZM2G404443 // GRMZM2G056014 // GRMZM2G059117 // GRMZM2G168976 // GRMZM2G144420 // GRMZM2G091648 // GRMZM2G118919 // GRMZM2G127421 // GRMZM2G050994 // GRMZM2G163658
GO:0006412	P	translation	19	534	1071	25288	0.81	1	// GRMZM2G008748 // GRMZM2G127521 // GRMZM2G087233 // GRMZM2G452026 // GRMZM2G135654 // GRMZM2G010046 // GRMZM2G350165 // GRMZM2G064640 // GRMZM2G078396 // GRMZM2G041238 // GRMZM2G097802 // GRMZM2G008430 // GRMZM2G057459 // GRMZM2G000481 // GRMZM2G114998 // GRMZM2G113332 // GRMZM2G003384 // AC196489.3_FG002 // GRMZM2G054012
GO:0043687	P	post-translational protein modification	33	534	1832	25288	0.85	1	// GRMZM2G002830 // GRMZM2G010091 // GRMZM2G072292 // GRMZM2G080503 // GRMZM2G308619 // GRMZM2G132591 // GRMZM2G179279 // GRMZM2G084806 // GRMZM2G056903 // GRMZM2G043584 // GRMZM2G358830 // GRMZM2G089819 // GRMZM2G174896 // GRMZM2G150448 // GRMZM2G055052 // GRMZM2G180023 // GRMZM2G076943 // GRMZM2G145879 // GRMZM2G300133 // GRMZM2G478876 // GRMZM2G007466 // GRMZM2G013767 // GRMZM2G164224 // GRMZM…
GO:0006796	P	phosphate metabolic process	35	534	1969	25288	0.87	1	// GRMZM2G010091 // GRMZM2G072292 // GRMZM2G091648 // GRMZM2G421463 // GRMZM2G080503 // GRMZM2G308619 // GRMZM2G132591 // GRMZM2G179279 // GRMZM2G084806 // GRMZM2G056903 // GRMZM2G043584 // GRMZM2G358830 // GRMZM2G089819 // GRMZM2G174896 // GRMZM2G041961 // GRMZM2G150448 // GRMZM2G379540 // GRMZM2G180023 // GRMZM2G076943 // GRMZM2G145879 // GRMZM2G300133 // GRMZM2G478876 // GRMZM2G007466 // GRMZM…
GO:0006793	P	phosphorus metabolic process	35	534	1969	25288	0.87	1	// GRMZM2G010091 // GRMZM2G072292 // GRMZM2G091648 // GRMZM2G421463 // GRMZM2G080503 // GRMZM2G308619 // GRMZM2G132591 // GRMZM2G179279 // GRMZM2G084806 // GRMZM2G056903 // GRMZM2G043584 // GRMZM2G358830 // GRMZM2G089819 // GRMZM2G174896 // GRMZM2G041961 // GRMZM2G150448 // GRMZM2G379540 // GRMZM2G180023 // GRMZM2G076943 // GRMZM2G145879 // GRMZM2G300133 // GRMZM2G478876 // GRMZM2G007466 // GRMZM…
GO:0006464	P	protein modification process	35	534	2013	25288	0.9	1	// GRMZM2G002830 // GRMZM2G010091 // GRMZM2G072292 // GRMZM2G080503 // GRMZM2G308619 // GRMZM2G132591 // GRMZM2G179279 // GRMZM2G084806 // GRMZM2G056903 // GRMZM2G043584 // GRMZM2G358830 // GRMZM2G089819 // GRMZM2G174896 // GRMZM2G150448 // GRMZM2G055052 // GRMZM2G180023 // GRMZM2G076943 // GRMZM2G145879 // GRMZM2G300133 // GRMZM2G478876 // GRMZM2G007466 // GRMZM2G013767 // GRMZM2G164224 // GRMZM…
GO:0044237	P	cellular metabolic process	177	534	9105	25288	0.92	1	// GRMZM2G002830 // GRMZM2G092311 // GRMZM2G132169 // GRMZM2G010091 // GRMZM2G072292 // GRMZM2G064640 // GRMZM2G111770 // GRMZM2G047954 // GRMZM2G127421 // GRMZM2G080503 // GRMZM2G092427 // GRMZM2G163975 // GRMZM2G337113 // GRMZM2G056903 // GRMZM2G060163 // GRMZM2G007736 // AC203957.3_FG004 // GRMZM2G041961 // GRMZM2G445575 // GRMZM2G379540 // GRMZM2G055052 // GRMZM2G162445 // GRMZM2G479885 // GR…
GO:0043412	P	macromolecule modification	35	534	2069	25288	0.93	1	// GRMZM2G002830 // GRMZM2G010091 // GRMZM2G072292 // GRMZM2G080503 // GRMZM2G308619 // GRMZM2G132591 // GRMZM2G179279 // GRMZM2G084806 // GRMZM2G056903 // GRMZM2G043584 // GRMZM2G358830 // GRMZM2G089819 // GRMZM2G174896 // GRMZM2G150448 // GRMZM2G055052 // GRMZM2G180023 // GRMZM2G076943 // GRMZM2G145879 // GRMZM2G300133 // GRMZM2G478876 // GRMZM2G007466 // GRMZM2G013767 // GRMZM2G164224 // GRMZM…
GO:0043170	P	macromolecule metabolic process	154	534	8085	25288	0.94	1	// GRMZM2G002830 // GRMZM2G010091 // GRMZM2G072292 // GRMZM2G064640 // GRMZM2G111770 // GRMZM2G014526 // GRMZM2G080503 // GRMZM2G163975 // GRMZM2G429842 // GRMZM2G056903 // GRMZM2G020657 // AC203957.3_FG004 // GRMZM2G445575 // GRMZM2G055052 // GRMZM2G180023 // GRMZM2G479885 // GRMZM2G076943 // GRMZM2G167794 // GRMZM2G099522 // GRMZM2G041238 // GRMZM2G034862 // GRMZM2G114998 // GRMZM2G059117 // GR…
GO:0033036	P	macromolecule localization	6	534	497	25288	0.95	1	// GRMZM2G136364 // GRMZM2G046750 // GRMZM2G005991 // GRMZM2G012148 // GRMZM2G116167 // GRMZM2G103217
GO:0007166	P	cell surface receptor linked signaling pathway	8	534	678	25288	0.97	1	// GRMZM2G071154 // GRMZM2G022318 // GRMZM2G334574 // GRMZM2G358830 // GRMZM2G040673 // GRMZM2G063342 // GRMZM2G354834 // GRMZM2G137673
GO:0019538	P	protein metabolic process	79	534	4516	25288	0.97	1	// GRMZM2G079490 // GRMZM2G127521 // GRMZM2G087233 // GRMZM2G020657 // GRMZM2G002830 // GRMZM2G036134 // GRMZM2G010091 // GRMZM2G072292 // GRMZM2G064640 // GRMZM2G078396 // GRMZM2G047274 // GRMZM2G008430 // GRMZM2G014526 // GRMZM2G080503 // GRMZM2G308619 // GRMZM2G335052 // GRMZM2G452026 // GRMZM2G132591 // GRMZM2G118806 // GRMZM2G179279 // GRMZM2G551108 // GRMZM2G084806 // GRMZM2G058026 // GRMZM…
GO:0007186	P	G-protein coupled receptor protein signaling pathway	8	534	670	25288	0.97	1	// GRMZM2G071154 // GRMZM2G022318 // GRMZM2G334574 // GRMZM2G358830 // GRMZM2G040673 // GRMZM2G063342 // GRMZM2G354834 // GRMZM2G137673
GO:0044260	P	cellular macromolecule metabolic process	129	534	7062	25288	0.98	1	// GRMZM2G002830 // GRMZM2G010091 // GRMZM2G072292 // GRMZM2G064640 // GRMZM2G111770 // GRMZM2G080503 // GRMZM2G163975 // GRMZM2G056903 // AC203957.3_FG004 // GRMZM2G445575 // GRMZM2G055052 // GRMZM2G162445 // GRMZM2G479885 // GRMZM2G076943 // GRMZM2G167794 // GRMZM2G099522 // GRMZM2G041238 // GRMZM2G114998 // GRMZM2G059117 // GRMZM2G137532 // GRMZM2G097851 // GRMZM2G010669 // GRMZM2G173882 // AC…
GO:0044267	P	cellular protein metabolic process	58	534	3535	25288	0.99	1	// GRMZM2G127521 // GRMZM2G087233 // GRMZM2G002830 // GRMZM2G010091 // GRMZM2G072292 // GRMZM2G064640 // GRMZM2G078396 // GRMZM2G008430 // GRMZM2G080503 // GRMZM2G308619 // GRMZM2G452026 // GRMZM2G132591 // GRMZM2G179279 // GRMZM2G551108 // GRMZM2G084806 // GRMZM2G056903 // GRMZM2G043584 // GRMZM2G358830 // GRMZM2G135654 // GRMZM2G089819 // GRMZM2G174896 // GRMZM2G097802 // GRMZM2G124417 // GRMZM…
GO:0007165	P	signal transduction	5	534	1184	25288	1	1	// GRMZM2G157760 // GRMZM2G028721 // GRMZM2G174896 // GRMZM2G007466 // GRMZM2G032351
GO:0009057	P	macromolecule catabolic process	9	534	1391	25288	1	1	// GRMZM2G028733 // GRMZM2G129189 // GRMZM2G099454 // GRMZM2G139360 // GRMZM2G007939 // GRMZM2G124417 // GRMZM2G046284 // GRMZM2G046686 // GRMZM2G551108
GO:0009987	P	cellular process	212	534	11754	25288	1	1	// GRMZM2G002830 // GRMZM2G092311 // GRMZM2G132169 // GRMZM2G010091 // GRMZM2G072292 // GRMZM2G064640 // GRMZM2G111770 // GRMZM2G047954 // GRMZM2G127421 // GRMZM2G080503 // GRMZM2G092427 // GRMZM2G163975 // GRMZM2G337113 // GRMZM2G079290 // GRMZM2G060163 // GRMZM2G007736 // AC203957.3_FG004 // GRMZM2G041961 // GRMZM2G445575 // GRMZM2G379540 // GRMZM2G055052 // GRMZM2G162445 // GRMZM2G479885 // GR…
GO:0009056	P	catabolic process	16	534	1552	25288	1	1	// GRMZM2G028733 // GRMZM2G336337 // GRMZM2G046284 // GRMZM2G129189 // GRMZM2G099454 // GRMZM2G132169 // GRMZM2G139360 // GRMZM2G180023 // GRMZM2G007939 // GRMZM2G105362 // GRMZM2G124417 // GRMZM2G127421 // GRMZM2G082780 // GRMZM2G421463 // GRMZM2G046686 // GRMZM2G551108
GO:0006259	P	DNA metabolic process	6	534	668	25288	1	1	// GRMZM2G030523 // GRMZM2G164062 // GRMZM2G093623 // GRMZM2G055052 // GRMZM2G162445 // GRMZM2G163658
GO:0009055	F	electron carrier activity	39	534	1046	25288	0.00063	0.21	// GRMZM2G431288 // GRMZM2G162737 // GRMZM2G148441 // AC197758.3_FG004 // GRMZM2G172491 // GRMZM2G069093 // GRMZM2G392125 // GRMZM2G063756 // GRMZM2G180082 // GRMZM2G164036 // GRMZM2G022904 // GRMZM2G015419 // GRMZM2G357349 // GRMZM2G126055 // GRMZM2G121137 // AC209257.4_FG003 // GRMZM2G042347 // GRMZM2G128531 // GRMZM2G059083 // GRMZM2G048775 // GRMZM2G174048 // GRMZM2G057694 // GRMZM2G080044 //…
GO:0005507	F	copper ion binding	11	534	154	25288	0.00067	0.21	// GRMZM2G097851 // GRMZM2G336337 // GRMZM2G174048 // GRMZM2G132169 // GRMZM2G055434 // GRMZM2G076225 // GRMZM2G121137 // GRMZM2G148884 // GRMZM2G053779 // GRMZM2G141376 // GRMZM2G128531
GO:0030528	F	transcription regulator activity	48	534	1432	25288	0.0014	0.26	// GRMZM2G160687 // GRMZM2G090264 // GRMZM2G179827 // GRMZM2G134260 // GRMZM2G163975 // GRMZM2G005155 // GRMZM2G148056 // GRMZM2G129034 // GRMZM2G018487 // GRMZM2G105494 // GRMZM2G114588 // GRMZM2G102161 // GRMZM2G144196 // AC203957.3_FG004 // GRMZM2G016145 // GRMZM2G445575 // GRMZM2G056600 // GRMZM2G010669 // GRMZM2G174784 // GRMZM2G001139 // GRMZM2G398135 // GRMZM2G479885 // GRMZM2G072855 // GR…
GO:0016679	F	oxidoreductase activity, acting on diphenols and related substances as donors	5	534	37	25288	0.0017	0.26	// GRMZM2G067707 // GRMZM2G401139 // GRMZM2G336337 // GRMZM2G141376 // GRMZM2G132169
GO:0042802	F	identical protein binding	6	534	61	25288	0.0026	0.28	// GRMZM2G120085 // GRMZM2G363552 // GRMZM2G014499 // GRMZM2G429842 // GRMZM2G115773 // GRMZM2G039538
GO:0015238	F	drug transmembrane transporter activity	8	534	107	25288	0.0027	0.28	// GRMZM2G335052 // GRMZM2G069098 // GRMZM2G079127 // GRMZM2G119496 // GRMZM2G047187 // GRMZM2G161310 // GRMZM2G038780 // GRMZM2G115658
GO:0016798	F	hydrolase activity, acting on glycosyl bonds	21	534	515	25288	0.0042	0.33	// GRMZM2G000566 // GRMZM2G007939 // GRMZM2G129189 // GRMZM2G482256 // GRMZM2G026804 // GRMZM2G095126 // GRMZM2G164062 // GRMZM2G039919 // AC217401.3_FG001 // GRMZM2G013255 // GRMZM2G083812 // AC210013.4_FG017 // GRMZM2G172043 // GRMZM2G041961 // GRMZM2G172537 // GRMZM2G392125 // GRMZM2G119689 // GRMZM2G108032 // GRMZM2G044107 // GRMZM2G099454 // GRMZM2G467435
GO:0000156	F	two-component response regulator activity	5	534	52	25288	0.0064	0.33	// GRMZM2G179827 // GRMZM2G090264 // GRMZM2G016145 // GRMZM2G148056 // GRMZM2G096171
GO:0043565	F	sequence-specific DNA binding	24	534	645	25288	0.0068	0.33	// GRMZM2G160687 // GRMZM2G134260 // GRMZM2G005155 // GRMZM2G129034 // GRMZM2G018487 // AC203957.3_FG004 // GRMZM2G445575 // GRMZM2G056600 // GRMZM2G010669 // GRMZM2G001139 // GRMZM2G479885 // GRMZM2G097349 // GRMZM2G003304 // GRMZM2G135018 // GRMZM2G099522 // GRMZM2G000171 // GRMZM2G021339 // GRMZM2G137532 // GRMZM2G159397 // GRMZM2G060507 // GRMZM2G160565 // GRMZM2G071620 // GRMZM2G048450 // GR…
GO:0004553	F	hydrolase activity, hydrolyzing O-glycosyl compounds	19	534	479	25288	0.0082	0.33	// GRMZM2G000566 // GRMZM2G007939 // GRMZM2G129189 // GRMZM2G482256 // GRMZM2G026804 // GRMZM2G095126 // GRMZM2G039919 // AC217401.3_FG001 // GRMZM2G013255 // AC210013.4_FG017 // GRMZM2G172043 // GRMZM2G041961 // GRMZM2G172537 // GRMZM2G392125 // GRMZM2G119689 // GRMZM2G108032 // GRMZM2G044107 // GRMZM2G099454 // GRMZM2G467435
GO:0016788	F	hydrolase activity, acting on ester bonds	30	534	879	25288	0.0085	0.33	// GRMZM2G153208 // GRMZM2G162537 // GRMZM2G101333 // GRMZM2G043632 // GRMZM2G117754 // GRMZM2G127421 // GRMZM2G069503 // GRMZM2G059693 // GRMZM2G070178 // GRMZM2G063464 // GRMZM2G094736 // GRMZM2G127846 // GRMZM2G073860 // GRMZM2G105362 // GRMZM2G400602 // GRMZM2G101117 // GRMZM2G174975 // GRMZM2G028733 // GRMZM2G152141 // GRMZM2G029400 // GRMZM2G158240 // GRMZM2G048962 // GRMZM2G465046 // GRMZM…
GO:0042895	F	antibiotic transporter activity	5	534	57	25288	0.0091	0.33	// GRMZM2G047187 // GRMZM2G161310 // GRMZM2G115658 // GRMZM2G335052 // GRMZM2G038780
GO:0015307	F	drug:hydrogen antiporter activity	5	534	57	25288	0.0091	0.33	// GRMZM2G047187 // GRMZM2G161310 // GRMZM2G115658 // GRMZM2G335052 // GRMZM2G038780
GO:0015520	F	tetracycline:hydrogen antiporter activity	5	534	57	25288	0.0091	0.33	// GRMZM2G047187 // GRMZM2G161310 // GRMZM2G115658 // GRMZM2G335052 // GRMZM2G038780
GO:0008493	F	tetracycline transporter activity	5	534	57	25288	0.0091	0.33	// GRMZM2G047187 // GRMZM2G161310 // GRMZM2G115658 // GRMZM2G335052 // GRMZM2G038780
GO:0020037	F	heme binding	24	534	664	25288	0.0094	0.33	// GRMZM2G431288 // GRMZM2G162737 // GRMZM2G148441 // AC197758.3_FG004 // GRMZM2G172491 // GRMZM2G069093 // GRMZM2G392125 // GRMZM2G063756 // GRMZM2G180082 // GRMZM2G164036 // GRMZM2G022904 // GRMZM2G126055 // GRMZM2G150448 // GRMZM2G042347 // GRMZM2G048775 // GRMZM2G170016 // GRMZM2G057694 // GRMZM2G084407 // GRMZM2G095404 // GRMZM2G079782 // GRMZM2G167549 // GRMZM2G006791 // GRMZM2G175250 // AC…
GO:0016491	F	oxidoreductase activity	61	534	2115	25288	0.0094	0.33	// GRMZM2G431288 // GRMZM2G162737 // GRMZM2G132169 // GRMZM2G148441 // GRMZM2G335052 // AC197758.3_FG004 // GRMZM2G155546 // GRMZM2G172491 // AC214524.3_FG002 // GRMZM2G063756 // GRMZM2G180082 // GRMZM2G164036 // GRMZM2G404443 // GRMZM2G337113 // GRMZM2G336337 // GRMZM2G141376 // GRMZM2G057694 // GRMZM2G119116 // GRMZM2G060163 // GRMZM2G022904 // GRMZM2G015419 // GRMZM2G357349 // GRMZM2G069093 //…
GO:0046906	F	tetrapyrrole binding	24	534	665	25288	0.0096	0.33	// GRMZM2G431288 // GRMZM2G162737 // GRMZM2G148441 // AC197758.3_FG004 // GRMZM2G172491 // GRMZM2G069093 // GRMZM2G392125 // GRMZM2G063756 // GRMZM2G180082 // GRMZM2G164036 // GRMZM2G022904 // GRMZM2G126055 // GRMZM2G150448 // GRMZM2G042347 // GRMZM2G048775 // GRMZM2G170016 // GRMZM2G057694 // GRMZM2G084407 // GRMZM2G095404 // GRMZM2G079782 // GRMZM2G167549 // GRMZM2G006791 // GRMZM2G175250 // AC…
GO:0015082	F	di-, tri-valent inorganic cation transmembrane transporter activity	5	534	63	25288	0.013	0.43	// GRMZM2G113332 // GRMZM2G144420 // GRMZM2G056014 // GRMZM2G118919 // GRMZM2G028134
GO:0046873	F	metal ion transmembrane transporter activity	11	534	235	25288	0.014	0.43	// GRMZM2G088964 // GRMZM2G056014 // GRMZM2G036916 // GRMZM2G144420 // GRMZM2G118919 // GRMZM2G112244 // GRMZM2G458879 // GRMZM2G146140 // GRMZM2G113332 // GRMZM2G146760 // GRMZM2G028134
GO:0003700	F	transcription factor activity	30	534	923	25288	0.016	0.46	// GRMZM2G160687 // GRMZM2G134260 // GRMZM2G005155 // GRMZM2G129034 // GRMZM2G018487 // GRMZM2G102161 // GRMZM2G144196 // AC203957.3_FG004 // GRMZM2G445575 // GRMZM2G056600 // GRMZM2G010669 // GRMZM2G174784 // GRMZM2G001139 // GRMZM2G479885 // GRMZM2G104260 // GRMZM2G097349 // GRMZM2G003304 // GRMZM2G480434 // GRMZM2G135018 // GRMZM2G099522 // GRMZM2G000171 // GRMZM2G021339 // GRMZM2G137532 // GR…
GO:0050660	F	FAD binding	9	534	189	25288	0.023	0.64	// GRMZM2G404443 // AC203909.3_FG007 // GRMZM2G080044 // GRMZM2G395728 // GRMZM2G112792 // GRMZM2G059191 // GRMZM2G168143 // GRMZM2G059083 // GRMZM2G429540
GO:0008324	F	cation transmembrane transporter activity	24	534	724	25288	0.023	0.64	// AC182482.3_FG003 // GRMZM2G112244 // GRMZM2G178005 // GRMZM2G161310 // GRMZM2G337113 // GRMZM2G036916 // GRMZM2G458879 // GRMZM2G146140 // GRMZM2G113332 // GRMZM2G115658 // GRMZM2G088964 // GRMZM2G401139 // GRMZM2G091648 // GRMZM2G067707 // GRMZM2G118919 // GRMZM2G028134 // GRMZM2G038780 // GRMZM2G056014 // GRMZM2G059117 // GRMZM2G095126 // GRMZM2G144420 // GRMZM2G047187 // GRMZM2G146760 // GR…
GO:0015297	F	antiporter activity	8	534	165	25288	0.028	0.71	// GRMZM2G335052 // GRMZM2G069098 // GRMZM2G079127 // GRMZM2G119496 // GRMZM2G047187 // GRMZM2G161310 // GRMZM2G038780 // GRMZM2G115658
GO:0022890	F	inorganic cation transmembrane transporter activity	13	534	334	25288	0.03	0.71	// GRMZM2G088964 // GRMZM2G401139 // GRMZM2G056014 // GRMZM2G059117 // GRMZM2G036916 // GRMZM2G144420 // GRMZM2G091648 // GRMZM2G067707 // GRMZM2G118919 // GRMZM2G146140 // GRMZM2G113332 // GRMZM2G146760 // GRMZM2G028134
GO:0005506	F	iron ion binding	27	534	858	25288	0.03	0.71	// GRMZM2G431288 // GRMZM2G162737 // GRMZM2G148441 // AC197758.3_FG004 // GRMZM2G172491 // GRMZM2G069093 // GRMZM2G392125 // GRMZM2G063756 // GRMZM2G180082 // GRMZM2G164036 // AC203966.5_FG005 // GRMZM2G022904 // GRMZM2G015419 // GRMZM2G126055 // GRMZM2G150448 // GRMZM2G042347 // GRMZM2G048775 // GRMZM2G170016 // GRMZM2G057694 // GRMZM2G084407 // GRMZM2G095404 // GRMZM2G079782 // GRMZM2G007249 //…
GO:0005215	F	transporter activity	48	534	1726	25288	0.035	0.8	// GRMZM2G027098 // GRMZM2G301885 // GRMZM2G091648 // GRMZM2G079127 // GRMZM2G112244 // GRMZM2G040309 // GRMZM2G178005 // GRMZM2G427807 // GRMZM2G089952 // GRMZM2G161310 // GRMZM2G087901 // GRMZM2G010363 // GRMZM2G337113 // GRMZM2G154211 // GRMZM2G069098 // GRMZM2G036916 // GRMZM2G176209 // GRMZM2G458879 // GRMZM2G146140 // GRMZM2G113332 // GRMZM2G115658 // GRMZM2G088964 // GRMZM2G401139 // AC182…
GO:0022857	F	transmembrane transporter activity	35	534	1216	25288	0.044	0.98	// GRMZM2G301885 // AC182482.3_FG003 // GRMZM2G079127 // GRMZM2G112244 // GRMZM2G040309 // GRMZM2G178005 // GRMZM2G161310 // GRMZM2G087901 // GRMZM2G337113 // GRMZM2G069098 // GRMZM2G036916 // GRMZM2G458879 // GRMZM2G146140 // GRMZM2G113332 // GRMZM2G115658 // GRMZM2G088964 // GRMZM2G401139 // GRMZM2G091648 // GRMZM2G154211 // GRMZM2G067707 // GRMZM2G118919 // AC233882.1_FG003 // GRMZM2G028134 //…
GO:0022891	F	substrate-specific transmembrane transporter activity	31	534	1061	25288	0.048	1	// GRMZM2G301885 // AC182482.3_FG003 // GRMZM2G112244 // GRMZM2G040309 // GRMZM2G178005 // GRMZM2G161310 // GRMZM2G087901 // GRMZM2G337113 // GRMZM2G036916 // GRMZM2G458879 // GRMZM2G146140 // GRMZM2G113332 // GRMZM2G115658 // GRMZM2G088964 // GRMZM2G401139 // GRMZM2G091648 // GRMZM2G154211 // GRMZM2G067707 // GRMZM2G118919 // GRMZM2G028134 // GRMZM2G038780 // GRMZM2G057459 // GRMZM2G056014 // GR…
GO:0016787	F	hydrolase activity	98	534	3943	25288	0.049	1	// GRMZM2G162537 // GRMZM2G101333 // GRMZM2G014526 // GRMZM2G127421 // GRMZM2G467435 // GRMZM2G026804 // GRMZM2G020657 // GRMZM2G063464 // GRMZM2G162445 // GRMZM2G127846 // GRMZM2G073860 // GRMZM2G034862 // GRMZM2G400602 // AC233882.1_FG003 // GRMZM2G044107 // GRMZM2G120085 // GRMZM2G059117 // GRMZM2G144420 // GRMZM2G015441 // GRMZM2G006341 // GRMZM2G369721 // GRMZM2G005233 // GRMZM2G117030 // GR…
GO:0015291	F	secondary active transmembrane transporter activity	11	534	301	25288	0.061	1	// GRMZM2G154211 // GRMZM2G335052 // GRMZM2G069098 // GRMZM2G095126 // GRMZM2G079127 // GRMZM2G178005 // GRMZM2G119496 // GRMZM2G047187 // GRMZM2G161310 // GRMZM2G038780 // GRMZM2G115658
GO:0015299	F	solute:hydrogen antiporter activity	5	534	99	25288	0.065	1	// GRMZM2G047187 // GRMZM2G161310 // GRMZM2G115658 // GRMZM2G335052 // GRMZM2G038780
GO:0016298	F	lipase activity	5	534	100	25288	0.067	1	// GRMZM2G105362 // GRMZM2G117754 // GRMZM2G157760 // GRMZM2G059693 // GRMZM2G043632
GO:0015298	F	solute:cation antiporter activity	5	534	100	25288	0.067	1	// GRMZM2G047187 // GRMZM2G161310 // GRMZM2G115658 // GRMZM2G335052 // GRMZM2G038780
GO:0004497	F	monooxygenase activity	14	534	429	25288	0.078	1	// GRMZM2G431288 // GRMZM2G164036 // GRMZM2G057694 // GRMZM2G148441 // GRMZM2G022904 // GRMZM2G084407 // GRMZM2G126055 // GRMZM2G172491 // AC214524.3_FG002 // GRMZM2G167549 // GRMZM2G063756 // GRMZM2G175250 // GRMZM2G180082 // GRMZM2G162737
GO:0050662	F	coenzyme binding	15	534	473	25288	0.084	1	// GRMZM2G404443 // GRMZM2G337113 // AC203909.3_FG007 // GRMZM2G043602 // GRMZM2G097841 // GRMZM2G031169 // GRMZM2G080044 // GRMZM2G395728 // GRMZM2G112792 // GRMZM2G324705 // GRMZM2G068947 // GRMZM2G059191 // GRMZM2G168143 // GRMZM2G059083 // GRMZM2G429540
GO:0015075	F	ion transmembrane transporter activity	26	534	918	25288	0.086	1	// AC182482.3_FG003 // GRMZM2G112244 // GRMZM2G178005 // GRMZM2G161310 // GRMZM2G337113 // GRMZM2G036916 // GRMZM2G458879 // GRMZM2G146140 // GRMZM2G113332 // GRMZM2G115658 // GRMZM2G088964 // GRMZM2G401139 // GRMZM2G091648 // GRMZM2G154211 // GRMZM2G067707 // GRMZM2G118919 // GRMZM2G028134 // GRMZM2G038780 // GRMZM2G057459 // GRMZM2G056014 // GRMZM2G059117 // GRMZM2G095126 // GRMZM2G144420 // GR…
GO:0015300	F	solute:solute antiporter activity	5	534	115	25288	0.1	1	// GRMZM2G047187 // GRMZM2G161310 // GRMZM2G115658 // GRMZM2G335052 // GRMZM2G038780
GO:0022892	F	substrate-specific transporter activity	31	534	1166	25288	0.12	1	// GRMZM2G301885 // AC182482.3_FG003 // GRMZM2G112244 // GRMZM2G040309 // GRMZM2G178005 // GRMZM2G161310 // GRMZM2G087901 // GRMZM2G337113 // GRMZM2G036916 // GRMZM2G458879 // GRMZM2G146140 // GRMZM2G113332 // GRMZM2G115658 // GRMZM2G088964 // GRMZM2G401139 // GRMZM2G091648 // GRMZM2G154211 // GRMZM2G067707 // GRMZM2G118919 // GRMZM2G028134 // GRMZM2G038780 // GRMZM2G057459 // GRMZM2G056014 // GR…
GO:0005509	F	calcium ion binding	11	534	352	25288	0.13	1	// AC217293.3_FG007 // GRMZM2G445999 // GRMZM2G096228 // GRMZM2G047954 // GRMZM2G010091 // GRMZM2G423129 // GRMZM2G061950 // GRMZM2G117796 // GRMZM2G438803 // GRMZM2G115660 // GRMZM2G132591
GO:0022804	F	active transmembrane transporter activity	17	534	590	25288	0.13	1	// GRMZM2G154211 // GRMZM2G056014 // GRMZM2G059117 // GRMZM2G069098 // GRMZM2G095126 // GRMZM2G144420 // GRMZM2G119496 // GRMZM2G079127 // GRMZM2G335052 // GRMZM2G118919 // GRMZM2G178005 // GRMZM2G161310 // GRMZM2G047187 // AC233882.1_FG003 // GRMZM2G115658 // GRMZM2G028134 // GRMZM2G038780
GO:0004175	F	endopeptidase activity	19	534	693	25288	0.16	1	// GRMZM2G079490 // GRMZM2G058026 // GRMZM2G018108 // GRMZM2G363552 // GRMZM2G014499 // GRMZM2G020657 // GRMZM2G015441 // GRMZM2G144464 // GRMZM2G133394 // GRMZM2G047274 // GRMZM2G429842 // GRMZM2G124417 // GRMZM2G120085 // GRMZM2G036134 // GRMZM2G115773 // GRMZM2G039538 // GRMZM2G077233 // GRMZM2G014526 // GRMZM2G117854
GO:0070001	F	aspartic-type peptidase activity	8	534	249	25288	0.17	1	// GRMZM2G079490 // GRMZM2G058026 // GRMZM2G018108 // GRMZM2G015441 // GRMZM2G133394 // GRMZM2G144464 // GRMZM2G036134 // GRMZM2G077233
GO:0003824	F	catalytic activity	249	534	11249	25288	0.17	1	// GRMZM2G098520 // GRMZM2G162537 // GRMZM2G002830 // GRMZM2G162737 // GRMZM2G132169 // GRMZM2G010091 // GRMZM2G072292 // GRMZM2G101333 // GRMZM2G005260 // AC197758.3_FG004 // GRMZM2G172491 // GRMZM2G127421 // GRMZM2G080503 // GRMZM2G120085 // GRMZM2G337113 // GRMZM2G056903 // GRMZM2G467435 // GRMZM2G097841 // GRMZM2G026804 // GRMZM2G060163 // GRMZM2G020657 // GRMZM2G007736 // GRMZM2G126055 // GR…
GO:0004190	F	aspartic-type endopeptidase activity	8	534	249	25288	0.17	1	// GRMZM2G079490 // GRMZM2G058026 // GRMZM2G018108 // GRMZM2G015441 // GRMZM2G133394 // GRMZM2G144464 // GRMZM2G036134 // GRMZM2G077233
GO:0048037	F	cofactor binding	17	534	634	25288	0.19	1	// GRMZM2G120833 // GRMZM2G337113 // AC203909.3_FG007 // GRMZM2G097841 // GRMZM2G043602 // GRMZM2G031169 // GRMZM2G080044 // GRMZM2G395728 // GRMZM2G404443 // GRMZM2G112792 // GRMZM2G324705 // GRMZM2G098875 // GRMZM2G068947 // GRMZM2G059191 // GRMZM2G168143 // GRMZM2G059083 // GRMZM2G429540
GO:0015077	F	monovalent inorganic cation transmembrane transporter activity	8	534	263	25288	0.2	1	// GRMZM2G088964 // GRMZM2G401139 // GRMZM2G059117 // GRMZM2G036916 // GRMZM2G091648 // GRMZM2G067707 // GRMZM2G146140 // GRMZM2G146760
GO:0016757	F	transferase activity, transferring glycosyl groups	14	534	523	25288	0.22	1	// GRMZM2G440902 // GRMZM2G012874 // GRMZM2G109431 // GRMZM2G105991 // GRMZM2G140107 // GRMZM2G131055 // GRMZM2G142898 // GRMZM2G176774 // GRMZM2G039919 // GRMZM2G021786 // GRMZM2G058472 // GRMZM2G423476 // GRMZM2G392125 // GRMZM2G121612
GO:0016758	F	transferase activity, transferring hexosyl groups	11	534	396	25288	0.22	1	// GRMZM2G440902 // GRMZM2G012874 // GRMZM2G423476 // GRMZM2G105991 // GRMZM2G140107 // GRMZM2G142898 // GRMZM2G176774 // GRMZM2G039919 // GRMZM2G021786 // GRMZM2G392125 // GRMZM2G121612
GO:0016746	F	transferase activity, transferring acyl groups	9	534	316	25288	0.23	1	// GRMZM2G162508 // GRMZM2G043602 // AC198700.2_FG004 // GRMZM2G003501 // GRMZM2G124066 // GRMZM2G034360 // GRMZM2G409312 // GRMZM2G024350 // AC155610.2_FG007
GO:0016747	F	transferase activity, transferring acyl groups other than amino-acyl groups	8	534	274	25288	0.23	1	// GRMZM2G162508 // GRMZM2G043602 // GRMZM2G003501 // GRMZM2G124066 // GRMZM2G034360 // GRMZM2G409312 // GRMZM2G024350 // AC155610.2_FG007
GO:0016830	F	carbon-carbon lyase activity	5	534	157	25288	0.24	1	// GRMZM2G098520 // GRMZM2G082780 // GRMZM2G046284 // GRMZM2G098875 // GRMZM2G133885
GO:0042625	F	ATPase activity, coupled to transmembrane movement of ions	5	534	158	25288	0.25	1	// GRMZM2G144420 // GRMZM2G056014 // GRMZM2G059117 // GRMZM2G118919 // GRMZM2G028134
GO:0016684	F	oxidoreductase activity, acting on peroxide as acceptor	7	534	243	25288	0.26	1	// GRMZM2G048775 // GRMZM2G150448 // GRMZM2G095404 // GRMZM2G069093 // AC197758.3_FG004 // GRMZM2G042347 // GRMZM2G006791
GO:0004601	F	peroxidase activity	7	534	243	25288	0.26	1	// GRMZM2G048775 // GRMZM2G150448 // GRMZM2G095404 // GRMZM2G069093 // AC197758.3_FG004 // GRMZM2G042347 // GRMZM2G006791
GO:0016829	F	lyase activity	10	534	372	25288	0.27	1	// GRMZM2G120833 // GRMZM2G098520 // GRMZM2G030583 // GRMZM2G098875 // GRMZM2G054115 // GRMZM2G082780 // GRMZM2G046284 // GRMZM2G101142 // GRMZM2G038153 // GRMZM2G133885
GO:0004713	F	protein tyrosine kinase activity	31	534	1313	25288	0.29	1	// GRMZM2G010091 // GRMZM2G072292 // GRMZM2G080503 // GRMZM2G308619 // GRMZM2G132591 // GRMZM2G179279 // GRMZM2G084806 // GRMZM2G056903 // GRMZM2G043584 // GRMZM2G358830 // GRMZM2G089819 // GRMZM2G174896 // GRMZM2G150448 // GRMZM2G180023 // GRMZM2G076943 // GRMZM2G145879 // GRMZM2G300133 // GRMZM2G478876 // GRMZM2G007466 // GRMZM2G013767 // GRMZM2G164224 // GRMZM2G075438 // GRMZM2G059117 // AC217…
GO:0004252	F	serine-type endopeptidase activity	6	534	213	25288	0.3	1	// GRMZM2G120085 // GRMZM2G363552 // GRMZM2G014499 // GRMZM2G429842 // GRMZM2G115773 // GRMZM2G039538
GO:0016209	F	antioxidant activity	7	534	257	25288	0.31	1	// GRMZM2G048775 // GRMZM2G150448 // GRMZM2G095404 // GRMZM2G069093 // AC197758.3_FG004 // GRMZM2G042347 // GRMZM2G006791
GO:0004091	F	carboxylesterase activity	6	534	217	25288	0.32	1	// GRMZM2G152141 // GRMZM2G158240 // GRMZM2G059693 // GRMZM2G105362 // AC212023.4_FG004 // GRMZM2G127421
GO:0050825	F	ice binding	30	534	1288	25288	0.32	1	// GRMZM2G177693 // GRMZM2G125850 // GRMZM2G159854 // GRMZM2G101142 // GRMZM2G069678 // GRMZM2G164912 // GRMZM2G178852 // GRMZM2G181371 // GRMZM2G019771 // GRMZM2G075502 // GRMZM2G113332 // GRMZM2G442804 // GRMZM2G346138 // GRMZM2G114469 // GRMZM2G088783 // GRMZM2G059021 // GRMZM2G090435 // GRMZM2G002147 // GRMZM2G386229 // GRMZM2G132958 // GRMZM2G057459 // GRMZM2G141325 // AC207755.3_FG005 // GR…
GO:0050824	F	water binding	30	534	1288	25288	0.32	1	// GRMZM2G177693 // GRMZM2G125850 // GRMZM2G159854 // GRMZM2G101142 // GRMZM2G069678 // GRMZM2G164912 // GRMZM2G178852 // GRMZM2G181371 // GRMZM2G019771 // GRMZM2G075502 // GRMZM2G113332 // GRMZM2G442804 // GRMZM2G346138 // GRMZM2G114469 // GRMZM2G088783 // GRMZM2G059021 // GRMZM2G090435 // GRMZM2G002147 // GRMZM2G386229 // GRMZM2G132958 // GRMZM2G057459 // GRMZM2G141325 // AC207755.3_FG005 // GR…
GO:0042626	F	ATPase activity, coupled to transmembrane movement of substances	6	534	219	25288	0.32	1	// GRMZM2G056014 // AC233882.1_FG003 // GRMZM2G144420 // GRMZM2G118919 // GRMZM2G059117 // GRMZM2G028134
GO:0043492	F	ATPase activity, coupled to movement of substances	6	534	219	25288	0.32	1	// GRMZM2G056014 // AC233882.1_FG003 // GRMZM2G144420 // GRMZM2G118919 // GRMZM2G059117 // GRMZM2G028134
GO:0008168	F	methyltransferase activity	7	534	265	25288	0.33	1	// GRMZM2G122296 // GRMZM2G034288 // GRMZM2G023152 // AC207628.4_FG010 // GRMZM2G442804 // GRMZM2G005260 // GRMZM2G044107
GO:0016741	F	transferase activity, transferring one-carbon groups	7	534	284	25288	0.4	1	// GRMZM2G122296 // GRMZM2G034288 // GRMZM2G023152 // AC207628.4_FG010 // GRMZM2G442804 // GRMZM2G005260 // GRMZM2G044107
GO:0008236	F	serine-type peptidase activity	8	534	334	25288	0.41	1	// GRMZM2G429842 // GRMZM2G120085 // GRMZM2G363552 // GRMZM2G014499 // GRMZM2G034862 // GRMZM2G118241 // GRMZM2G115773 // GRMZM2G039538
GO:0017171	F	serine hydrolase activity	8	534	334	25288	0.41	1	// GRMZM2G429842 // GRMZM2G120085 // GRMZM2G363552 // GRMZM2G014499 // GRMZM2G034862 // GRMZM2G118241 // GRMZM2G115773 // GRMZM2G039538
GO:0004857	F	enzyme inhibitor activity	5	534	201	25288	0.42	1	// GRMZM2G023152 // GRMZM2G152141 // AC212023.4_FG004 // GRMZM2G401374 // GRMZM2G158240
GO:0016820	F	hydrolase activity, acting on acid anhydrides, catalyzing transmembrane movement of substances	6	534	257	25288	0.46	1	// GRMZM2G056014 // AC233882.1_FG003 // GRMZM2G144420 // GRMZM2G118919 // GRMZM2G059117 // GRMZM2G028134
GO:0004674	F	protein serine/threonine kinase activity	31	534	1430	25288	0.47	1	// GRMZM2G010091 // GRMZM2G072292 // GRMZM2G080503 // GRMZM2G308619 // GRMZM2G132591 // GRMZM2G179279 // GRMZM2G084806 // GRMZM2G056903 // GRMZM2G043584 // GRMZM2G358830 // GRMZM2G089819 // GRMZM2G174896 // GRMZM2G150448 // GRMZM2G180023 // GRMZM2G076943 // GRMZM2G145879 // GRMZM2G300133 // GRMZM2G478876 // GRMZM2G007466 // GRMZM2G013767 // GRMZM2G164224 // GRMZM2G075438 // GRMZM2G059117 // AC217…
GO:0008289	F	lipid binding	6	534	261	25288	0.48	1	// GRMZM2G136364 // GRMZM2G046750 // GRMZM2G005991 // GRMZM2G061950 // GRMZM2G012148 // GRMZM2G116167
GO:0015405	F	P-P-bond-hydrolysis-driven transmembrane transporter activity	6	534	283	25288	0.55	1	// GRMZM2G056014 // AC233882.1_FG003 // GRMZM2G144420 // GRMZM2G118919 // GRMZM2G059117 // GRMZM2G028134
GO:0015399	F	primary active transmembrane transporter activity	6	534	283	25288	0.55	1	// GRMZM2G056014 // AC233882.1_FG003 // GRMZM2G144420 // GRMZM2G118919 // GRMZM2G059117 // GRMZM2G028134
GO:0008233	F	peptidase activity	22	534	1054	25288	0.55	1	// GRMZM2G079490 // GRMZM2G020657 // GRMZM2G014526 // GRMZM2G036134 // GRMZM2G118806 // GRMZM2G058026 // GRMZM2G363552 // GRMZM2G018108 // GRMZM2G047274 // GRMZM2G118241 // GRMZM2G429842 // GRMZM2G124417 // GRMZM2G115773 // GRMZM2G077233 // GRMZM2G034862 // GRMZM2G120085 // GRMZM2G014499 // GRMZM2G015441 // GRMZM2G133394 // GRMZM2G144464 // GRMZM2G117854 // GRMZM2G039538
GO:0016773	F	phosphotransferase activity, alcohol group as acceptor	38	534	1824	25288	0.56	1	// GRMZM2G010091 // GRMZM2G072292 // GRMZM2G150448 // GRMZM2G080503 // GRMZM2G308619 // GRMZM2G132591 // GRMZM2G179279 // GRMZM2G163826 // GRMZM2G084806 // GRMZM2G056903 // GRMZM2G043584 // GRMZM2G358830 // GRMZM2G089819 // GRMZM2G174896 // GRMZM2G139360 // GRMZM2G180023 // GRMZM2G043819 // GRMZM2G162529 // GRMZM2G076943 // GRMZM2G145879 // GRMZM2G058414 // GRMZM2G300133 // GRMZM2G478876 // GRMZM…
GO:0016740	F	transferase activity	75	534	3613	25288	0.58	1	// GRMZM2G131055 // GRMZM2G010091 // GRMZM2G072292 // GRMZM2G005260 // GRMZM2G021786 // GRMZM2G150448 // GRMZM2G080503 // GRMZM2G308619 // GRMZM2G392125 // GRMZM2G132591 // GRMZM2G039919 // GRMZM2G105991 // GRMZM2G179279 // GRMZM2G163826 // GRMZM2G084806 // GRMZM2G056903 // GRMZM2G043584 // GRMZM2G358830 // AC198700.2_FG004 // GRMZM2G086577 // GRMZM2G145879 // GRMZM2G109431 // GRMZM2G116586 // GR…
GO:0030246	F	carbohydrate binding	5	534	246	25288	0.6	1	// GRMZM2G400602 // GRMZM2G176774 // GRMZM2G129189 // GRMZM2G094523 // GRMZM2G384755
GO:0060089	F	molecular transducer activity	19	534	941	25288	0.61	1	// GRMZM2G071154 // GRMZM2G045748 // GRMZM2G173882 // GRMZM2G096171 // GRMZM2G157749 // GRMZM2G040673 // GRMZM2G063342 // GRMZM2G090264 // GRMZM2G057459 // GRMZM2G476637 // GRMZM2G097851 // GRMZM2G179827 // GRMZM2G044359 // GRMZM2G016145 // GRMZM2G148056 // GRMZM2G334574 // GRMZM2G048281 // GRMZM2G011357 // GRMZM2G032351
GO:0016301	F	kinase activity	39	534	1909	25288	0.61	1	// GRMZM2G010091 // GRMZM2G072292 // GRMZM2G150448 // GRMZM2G080503 // GRMZM2G308619 // GRMZM2G132591 // GRMZM2G179279 // GRMZM2G163826 // GRMZM2G084806 // GRMZM2G056903 // GRMZM2G043584 // GRMZM2G358830 // GRMZM2G089819 // GRMZM2G174896 // GRMZM2G041961 // GRMZM2G139360 // GRMZM2G050994 // GRMZM2G180023 // GRMZM2G162529 // GRMZM2G076943 // GRMZM2G145879 // GRMZM2G058414 // GRMZM2G300133 // GRMZM…
GO:0004871	F	signal transducer activity	19	534	941	25288	0.61	1	// GRMZM2G071154 // GRMZM2G045748 // GRMZM2G173882 // GRMZM2G096171 // GRMZM2G157749 // GRMZM2G040673 // GRMZM2G063342 // GRMZM2G090264 // GRMZM2G057459 // GRMZM2G476637 // GRMZM2G097851 // GRMZM2G179827 // GRMZM2G044359 // GRMZM2G016145 // GRMZM2G148056 // GRMZM2G334574 // GRMZM2G048281 // GRMZM2G011357 // GRMZM2G032351
GO:0070011	F	peptidase activity, acting on L-amino acid peptides	21	534	1038	25288	0.61	1	// GRMZM2G079490 // GRMZM2G429842 // GRMZM2G058026 // GRMZM2G018108 // GRMZM2G363552 // GRMZM2G144464 // GRMZM2G014499 // GRMZM2G020657 // GRMZM2G015441 // GRMZM2G124417 // GRMZM2G133394 // GRMZM2G047274 // GRMZM2G034862 // GRMZM2G118241 // GRMZM2G120085 // GRMZM2G036134 // GRMZM2G115773 // GRMZM2G039538 // GRMZM2G077233 // GRMZM2G014526 // GRMZM2G117854
GO:0030554	F	adenyl nucleotide binding	69	534	3384	25288	0.64	1	// GRMZM2G059083 // GRMZM2G180023 // GRMZM2G010091 // GRMZM2G072292 // GRMZM2G165757 // GRMZM2G335052 // GRMZM2G338928 // GRMZM2G150448 // GRMZM2G134749 // GRMZM2G122965 // GRMZM2G028129 // GRMZM2G080503 // GRMZM2G308619 // GRMZM2G093809 // GRMZM2G132591 // GRMZM2G179279 // GRMZM2G163826 // GRMZM2G404443 // GRMZM2G084806 // GRMZM2G056903 // GRMZM2G043584 // GRMZM2G358830 // GRMZM2G145879 // GRMZM…
GO:0001883	F	purine nucleoside binding	69	534	3384	25288	0.64	1	// GRMZM2G059083 // GRMZM2G180023 // GRMZM2G010091 // GRMZM2G072292 // GRMZM2G165757 // GRMZM2G335052 // GRMZM2G338928 // GRMZM2G150448 // GRMZM2G134749 // GRMZM2G122965 // GRMZM2G028129 // GRMZM2G080503 // GRMZM2G308619 // GRMZM2G093809 // GRMZM2G132591 // GRMZM2G179279 // GRMZM2G163826 // GRMZM2G404443 // GRMZM2G084806 // GRMZM2G056903 // GRMZM2G043584 // GRMZM2G358830 // GRMZM2G145879 // GRMZM…
GO:0001882	F	nucleoside binding	69	534	3385	25288	0.64	1	// GRMZM2G059083 // GRMZM2G180023 // GRMZM2G010091 // GRMZM2G072292 // GRMZM2G165757 // GRMZM2G335052 // GRMZM2G338928 // GRMZM2G150448 // GRMZM2G134749 // GRMZM2G122965 // GRMZM2G028129 // GRMZM2G080503 // GRMZM2G308619 // GRMZM2G093809 // GRMZM2G132591 // GRMZM2G179279 // GRMZM2G163826 // GRMZM2G404443 // GRMZM2G084806 // GRMZM2G056903 // GRMZM2G043584 // GRMZM2G358830 // GRMZM2G145879 // GRMZM…
GO:0004672	F	protein kinase activity	31	534	1552	25288	0.65	1	// GRMZM2G010091 // GRMZM2G072292 // GRMZM2G080503 // GRMZM2G308619 // GRMZM2G132591 // GRMZM2G179279 // GRMZM2G084806 // GRMZM2G056903 // GRMZM2G043584 // GRMZM2G358830 // GRMZM2G089819 // GRMZM2G174896 // GRMZM2G150448 // GRMZM2G180023 // GRMZM2G076943 // GRMZM2G145879 // GRMZM2G300133 // GRMZM2G478876 // GRMZM2G007466 // GRMZM2G013767 // GRMZM2G164224 // GRMZM2G075438 // GRMZM2G059117 // AC217…
GO:0003735	F	structural constituent of ribosome	15	534	772	25288	0.66	1	// GRMZM2G008748 // GRMZM2G127521 // GRMZM2G087233 // GRMZM2G057459 // AC196489.3_FG002 // GRMZM2G350165 // GRMZM2G064640 // GRMZM2G078396 // GRMZM2G041238 // GRMZM2G135654 // GRMZM2G008430 // GRMZM2G114998 // GRMZM2G113332 // GRMZM2G003384 // GRMZM2G054012
GO:0043169	F	cation binding	90	534	4439	25288	0.68	1	// GRMZM2G075782 // GRMZM2G162737 // GRMZM2G132169 // GRMZM2G177693 // AC197758.3_FG004 // GRMZM2G172491 // GRMZM2G103270 // GRMZM2G004480 // GRMZM2G103512 // GRMZM2G060163 // GRMZM2G063756 // GRMZM2G010091 // GRMZM2G081285 // GRMZM2G003930 // GRMZM2G174048 // GRMZM2G127846 // GRMZM2G073860 // GRMZM2G148884 // GRMZM2G007249 // GRMZM2G114998 // GRMZM2G053779 // GRMZM2G097851 // AC217293.3_FG007 //…
GO:0043167	F	ion binding	90	534	4439	25288	0.68	1	// GRMZM2G075782 // GRMZM2G162737 // GRMZM2G132169 // GRMZM2G177693 // AC197758.3_FG004 // GRMZM2G172491 // GRMZM2G103270 // GRMZM2G004480 // GRMZM2G103512 // GRMZM2G060163 // GRMZM2G063756 // GRMZM2G010091 // GRMZM2G081285 // GRMZM2G003930 // GRMZM2G174048 // GRMZM2G127846 // GRMZM2G073860 // GRMZM2G148884 // GRMZM2G007249 // GRMZM2G114998 // GRMZM2G053779 // GRMZM2G097851 // AC217293.3_FG007 //…
GO:0046872	F	metal ion binding	90	534	4433	25288	0.68	1	// GRMZM2G075782 // GRMZM2G162737 // GRMZM2G132169 // GRMZM2G177693 // AC197758.3_FG004 // GRMZM2G172491 // GRMZM2G103270 // GRMZM2G004480 // GRMZM2G103512 // GRMZM2G060163 // GRMZM2G063756 // GRMZM2G010091 // GRMZM2G081285 // GRMZM2G003930 // GRMZM2G174048 // GRMZM2G127846 // GRMZM2G073860 // GRMZM2G148884 // GRMZM2G007249 // GRMZM2G114998 // GRMZM2G053779 // GRMZM2G097851 // AC217293.3_FG007 //…
GO:0016874	F	ligase activity	8	534	453	25288	0.74	1	// GRMZM2G046601 // GRMZM2G002830 // GRMZM2G010046 // GRMZM2G000481 // GRMZM2G097802 // GRMZM2G055052 // GRMZM2G163658 // GRMZM2G098290
GO:0003677	F	DNA binding	68	534	3439	25288	0.74	1	// GRMZM2G305856 // GRMZM2G160687 // GRMZM2G075502 // GRMZM2G079089 // GRMZM2G114998 // GRMZM2G143791 // GRMZM2G418258 // GRMZM2G134260 // GRMZM2G005155 // GRMZM2G052606 // GRMZM2G001139 // GRMZM2G111770 // GRMZM2G129034 // GRMZM2G018487 // GRMZM2G094736 // GRMZM2G058866 // GRMZM2G040673 // AC199820.4_FG006 // GRMZM2G088783 // GRMZM2G102161 // GRMZM2G144196 // AC203957.3_FG004 // GRMZM2G093623 //…
GO:0016887	F	ATPase activity	10	534	562	25288	0.75	1	// GRMZM2G056014 // AC233882.1_FG003 // GRMZM2G054332 // GRMZM2G165757 // GRMZM2G028134 // GRMZM2G134749 // GRMZM2G118919 // GRMZM2G059117 // GRMZM2G144420 // GRMZM2G163658
GO:0016772	F	transferase activity, transferring phosphorus-containing groups	43	534	2285	25288	0.8	1	// GRMZM2G010091 // GRMZM2G072292 // GRMZM2G150448 // GRMZM2G080503 // GRMZM2G308619 // GRMZM2G132591 // GRMZM2G179279 // GRMZM2G163826 // GRMZM2G084806 // GRMZM2G056903 // GRMZM2G043584 // GRMZM2G358830 // GRMZM2G089819 // GRMZM2G116586 // GRMZM2G174896 // GRMZM2G041961 // GRMZM2G139360 // GRMZM2G050994 // GRMZM2G180023 // GRMZM2G043819 // GRMZM2G162529 // GRMZM2G076943 // GRMZM2G145879 // GRMZM…
GO:0004879	F	ligand-dependent nuclear receptor activity	5	534	329	25288	0.82	1	// GRMZM2G097851 // GRMZM2G011357 // GRMZM2G045748 // GRMZM2G173882 // GRMZM2G040673
GO:0030234	F	enzyme regulator activity	6	534	388	25288	0.83	1	// GRMZM2G152141 // GRMZM2G158240 // GRMZM2G030523 // GRMZM2G023152 // AC212023.4_FG004 // GRMZM2G401374
GO:0005524	F	ATP binding	60	534	3193	25288	0.85	1	// GRMZM2G180023 // GRMZM2G010091 // GRMZM2G072292 // GRMZM2G165757 // GRMZM2G338928 // GRMZM2G150448 // GRMZM2G134749 // GRMZM2G122965 // GRMZM2G028129 // GRMZM2G080503 // GRMZM2G308619 // GRMZM2G093809 // GRMZM2G132591 // GRMZM2G179279 // GRMZM2G163826 // GRMZM2G084806 // GRMZM2G056903 // GRMZM2G043584 // GRMZM2G358830 // GRMZM2G089819 // GRMZM2G074496 // GRMZM2G174896 // GRMZM2G097802 // GRMZM…
GO:0004888	F	transmembrane receptor activity	6	534	402	25288	0.85	1	// GRMZM2G071154 // GRMZM2G334574 // GRMZM2G157749 // GRMZM2G057459 // GRMZM2G063342 // GRMZM2G040673
GO:0032559	F	adenyl ribonucleotide binding	60	534	3197	25288	0.85	1	// GRMZM2G180023 // GRMZM2G010091 // GRMZM2G072292 // GRMZM2G165757 // GRMZM2G338928 // GRMZM2G150448 // GRMZM2G134749 // GRMZM2G122965 // GRMZM2G028129 // GRMZM2G080503 // GRMZM2G308619 // GRMZM2G093809 // GRMZM2G132591 // GRMZM2G179279 // GRMZM2G163826 // GRMZM2G084806 // GRMZM2G056903 // GRMZM2G043584 // GRMZM2G358830 // GRMZM2G089819 // GRMZM2G074496 // GRMZM2G174896 // GRMZM2G097802 // GRMZM…
GO:0017076	F	purine nucleotide binding	71	534	3767	25288	0.86	1	// GRMZM2G059083 // GRMZM2G180023 // GRMZM2G010091 // GRMZM2G072292 // GRMZM2G165757 // GRMZM2G335052 // GRMZM2G143791 // GRMZM2G338928 // GRMZM2G150448 // GRMZM2G134749 // GRMZM2G122965 // GRMZM2G028129 // GRMZM2G080503 // GRMZM2G308619 // GRMZM2G093809 // GRMZM2G132591 // GRMZM2G179279 // GRMZM2G163826 // GRMZM2G404443 // GRMZM2G084806 // GRMZM2G056903 // GRMZM2G043584 // GRMZM2G358830 // GRMZM…
GO:0000166	F	nucleotide binding	75	534	3970	25288	0.87	1	// GRMZM2G059083 // GRMZM2G180023 // GRMZM2G010091 // GRMZM2G072292 // GRMZM2G165757 // GRMZM2G335052 // GRMZM2G143791 // GRMZM2G338928 // GRMZM2G150448 // GRMZM2G134749 // GRMZM2G122965 // GRMZM2G028129 // GRMZM2G080503 // GRMZM2G308619 // GRMZM2G118919 // GRMZM2G093809 // GRMZM2G132591 // GRMZM2G179279 // GRMZM2G163826 // GRMZM2G404443 // GRMZM2G337113 // GRMZM2G056903 // GRMZM2G043584 // GRMZM…
GO:0042623	F	ATPase activity, coupled	6	534	426	25288	0.88	1	// GRMZM2G056014 // AC233882.1_FG003 // GRMZM2G144420 // GRMZM2G118919 // GRMZM2G059117 // GRMZM2G028134
GO:0004930	F	G-protein coupled receptor activity	5	534	365	25288	0.88	1	// GRMZM2G071154 // GRMZM2G063342 // GRMZM2G334574 // GRMZM2G157749 // GRMZM2G040673
GO:0005198	F	structural molecule activity	19	534	1229	25288	0.94	1	// GRMZM2G008748 // GRMZM2G127521 // GRMZM2G087233 // GRMZM2G358830 // GRMZM2G057459 // AC196489.3_FG002 // GRMZM2G350165 // GRMZM2G064640 // GRMZM2G078396 // GRMZM2G041238 // GRMZM2G135654 // GRMZM2G008430 // GRMZM2G114998 // GRMZM2G113332 // GRMZM2G003384 // GRMZM2G164224 // GRMZM2G054012 // GRMZM2G346138 // AC186231.4_FG002
GO:0004872	F	receptor activity	10	534	744	25288	0.95	1	// GRMZM2G097851 // GRMZM2G045748 // GRMZM2G173882 // GRMZM2G334574 // GRMZM2G157749 // GRMZM2G071154 // GRMZM2G063342 // GRMZM2G011357 // GRMZM2G040673 // GRMZM2G057459
GO:0032555	F	purine ribonucleotide binding	62	534	3572	25288	0.96	1	// GRMZM2G180023 // GRMZM2G010091 // GRMZM2G072292 // GRMZM2G165757 // GRMZM2G143791 // GRMZM2G338928 // GRMZM2G150448 // GRMZM2G134749 // GRMZM2G122965 // GRMZM2G028129 // GRMZM2G080503 // GRMZM2G308619 // GRMZM2G093809 // GRMZM2G132591 // GRMZM2G179279 // GRMZM2G163826 // GRMZM2G084806 // GRMZM2G056903 // GRMZM2G043584 // GRMZM2G358830 // GRMZM2G045243 // GRMZM2G089819 // GRMZM2G074496 // GRMZM…
GO:0032553	F	ribonucleotide binding	62	534	3572	25288	0.96	1	// GRMZM2G180023 // GRMZM2G010091 // GRMZM2G072292 // GRMZM2G165757 // GRMZM2G143791 // GRMZM2G338928 // GRMZM2G150448 // GRMZM2G134749 // GRMZM2G122965 // GRMZM2G028129 // GRMZM2G080503 // GRMZM2G308619 // GRMZM2G093809 // GRMZM2G132591 // GRMZM2G179279 // GRMZM2G163826 // GRMZM2G084806 // GRMZM2G056903 // GRMZM2G043584 // GRMZM2G358830 // GRMZM2G045243 // GRMZM2G089819 // GRMZM2G074496 // GRMZM…
GO:0016462	F	pyrophosphatase activity	18	534	1226	25288	0.96	1	// GRMZM2G165757 // GRMZM2G088870 // GRMZM2G056014 // GRMZM2G059117 // GRMZM2G144420 // GRMZM2G054332 // GRMZM2G162529 // GRMZM2G338928 // GRMZM2G421463 // GRMZM2G134749 // GRMZM2G118919 // GRMZM2G028129 // AC233882.1_FG003 // GRMZM2G122965 // GRMZM2G006341 // GRMZM2G162445 // GRMZM2G163658 // GRMZM2G028134
GO:0017111	F	nucleoside-triphosphatase activity	17	534	1173	25288	0.96	1	// GRMZM2G165757 // GRMZM2G088870 // GRMZM2G056014 // GRMZM2G059117 // GRMZM2G144420 // GRMZM2G054332 // GRMZM2G162529 // GRMZM2G338928 // GRMZM2G006341 // GRMZM2G134749 // GRMZM2G118919 // GRMZM2G028129 // AC233882.1_FG003 // GRMZM2G122965 // GRMZM2G162445 // GRMZM2G163658 // GRMZM2G028134
GO:0016818	F	hydrolase activity, acting on acid anhydrides, in phosphorus-containing anhydrides	18	534	1250	25288	0.97	1	// GRMZM2G165757 // GRMZM2G088870 // GRMZM2G056014 // GRMZM2G059117 // GRMZM2G144420 // GRMZM2G054332 // GRMZM2G162529 // GRMZM2G338928 // GRMZM2G421463 // GRMZM2G134749 // GRMZM2G118919 // GRMZM2G028129 // AC233882.1_FG003 // GRMZM2G122965 // GRMZM2G006341 // GRMZM2G162445 // GRMZM2G163658 // GRMZM2G028134
GO:0016817	F	hydrolase activity, acting on acid anhydrides	18	534	1287	25288	0.98	1	// GRMZM2G165757 // GRMZM2G088870 // GRMZM2G056014 // GRMZM2G059117 // GRMZM2G144420 // GRMZM2G054332 // GRMZM2G162529 // GRMZM2G338928 // GRMZM2G421463 // GRMZM2G134749 // GRMZM2G118919 // GRMZM2G028129 // AC233882.1_FG003 // GRMZM2G122965 // GRMZM2G006341 // GRMZM2G162445 // GRMZM2G163658 // GRMZM2G028134
GO:0046914	F	transition metal ion binding	62	534	3729	25288	0.98	1	// GRMZM2G431288 // GRMZM2G075782 // GRMZM2G131611 // GRMZM2G162737 // GRMZM2G132169 // GRMZM2G177693 // GRMZM2G148441 // GRMZM2G170016 // AC197758.3_FG004 // GRMZM2G155546 // GRMZM2G172491 // AC214524.3_FG002 // GRMZM2G069093 // GRMZM2G392125 // GRMZM2G004480 // GRMZM2G180082 // GRMZM2G164036 // GRMZM2G336337 // GRMZM2G141376 // GRMZM2G057694 // AC203966.5_FG005 // GRMZM2G060163 // GRMZM2G022904…
GO:0046983	F	protein dimerization activity	6	534	640	25288	0.99	1	// GRMZM2G479885 // AC203957.3_FG004 // GRMZM2G000171 // GRMZM2G023152 // GRMZM2G445575 // GRMZM2G137532
GO:0008270	F	zinc ion binding	21	534	2622	25288	1	1	// GRMZM2G025014 // GRMZM2G003930 // GRMZM2G083975 // GRMZM2G131611 // GRMZM2G058866 // GRMZM2G142718 // GRMZM2G177693 // GRMZM2G142898 // GRMZM2G131280 // GRMZM2G127846 // GRMZM2G143403 // GRMZM2G075782 // GRMZM2G081285 // GRMZM2G034288 // GRMZM2G114998 // GRMZM2G011357 // GRMZM2G075438 // GRMZM2G004480 // GRMZM2G103270 // GRMZM2G398135 // GRMZM2G128935
GO:0005515	F	protein binding	46	534	3250	25288	1	1	// GRMZM2G075782 // GRMZM2G048281 // GRMZM2G150448 // GRMZM2G080503 // GRMZM2G004480 // GRMZM2G108807 // GRMZM2G551108 // GRMZM2G079290 // GRMZM2G043584 // GRMZM2G363552 // AC206223.3_FG008 // GRMZM2G089819 // GRMZM2G176651 // GRMZM2G103270 // GRMZM2G429842 // AC203957.3_FG004 // GRMZM2G044359 // GRMZM2G081285 // GRMZM2G023152 // GRMZM2G445575 // GRMZM2G115773 // GRMZM2G088861 // GRMZM2G479885 //…
GO:0005488	F	binding	303	534	16128	25288	1	1	// GRMZM2G305856 // GRMZM2G075782 // GRMZM2G162537 // GRMZM2G071620 // GRMZM2G162737 // GRMZM2G132169 // GRMZM2G177693 // GRMZM2G072292 // GRMZM2G064640 // GRMZM2G111770 // AC197758.3_FG004 // GRMZM2G172491 // GRMZM2G080503 // GRMZM2G137525 // GRMZM2G045243 // GRMZM2G004480 // GRMZM2G010091 // GRMZM2G457370 // GRMZM2G103512 // GRMZM2G337113 // GRMZM2G079290 // GRMZM2G039538 // GRMZM2G097841 // AC…
GO:0003676	F	nucleic acid binding	83	534	5451	25288	1	1	// GRMZM2G305856 // GRMZM2G003304 // GRMZM2G162537 // GRMZM2G452026 // GRMZM2G075502 // GRMZM2G138987 // GRMZM2G079089 // GRMZM2G064640 // GRMZM2G143791 // GRMZM2G418258 // GRMZM2G134260 // GRMZM2G137525 // GRMZM2G104260 // GRMZM2G005155 // GRMZM2G052606 // GRMZM2G069678 // GRMZM2G111770 // GRMZM2G129034 // GRMZM2G018487 // GRMZM2G094736 // GRMZM2G107540 // GRMZM2G040673 // GRMZM2G160687 // AC199…
GO:0042651	C	thylakoid membrane	5	534	25	25288	0.00034	0.055	// GRMZM2G059191 // GRMZM2G168143 // GRMZM2G395728 // GRMZM2G059083 // GRMZM2G392125
GO:0044436	C	thylakoid part	6	534	49	25288	0.00093	0.075	// GRMZM2G395728 // GRMZM2G047954 // GRMZM2G392125 // GRMZM2G059191 // GRMZM2G168143 // GRMZM2G059083
GO:0034357	C	photosynthetic membrane	6	534	81	25288	0.0094	0.41	// GRMZM2G395728 // GRMZM2G047954 // GRMZM2G392125 // GRMZM2G059191 // GRMZM2G168143 // GRMZM2G059083
GO:0000786	C	nucleosome	10	534	205	25288	0.014	0.41	// GRMZM2G094736 // GRMZM2G075502 // GRMZM2G079089 // GRMZM2G143791 // GRMZM2G143780 // GRMZM2G418258 // GRMZM2G107540 // GRMZM2G127309 // AC196961.2_FG003 // GRMZM2G072855
GO:0009579	C	thylakoid	6	534	89	25288	0.014	0.41	// GRMZM2G395728 // GRMZM2G047954 // GRMZM2G392125 // GRMZM2G059191 // GRMZM2G168143 // GRMZM2G059083
GO:0032993	C	protein-DNA complex	10	534	207	25288	0.015	0.41	// GRMZM2G094736 // GRMZM2G075502 // GRMZM2G079089 // GRMZM2G143791 // GRMZM2G143780 // GRMZM2G418258 // GRMZM2G107540 // GRMZM2G127309 // AC196961.2_FG003 // GRMZM2G072855
GO:0005576	C	extracellular region	17	534	458	25288	0.021	0.42	// GRMZM2G079290 // GRMZM2G103512 // GRMZM2G132169 // GRMZM2G004955 // GRMZM2G056236 // GRMZM2G401511 // GRMZM2G073373 // GRMZM2G336337 // GRMZM2G456452 // GRMZM2G033746 // GRMZM2G392125 // GRMZM2G008406 // GRMZM2G169967 // GRMZM2G039919 // GRMZM2G153488 // GRMZM2G094523 // GRMZM2G141376
GO:0016020	C	membrane	96	534	3707	25288	0.021	0.42	// GRMZM2G092311 // AC182482.3_FG003 // GRMZM2G047954 // GRMZM2G146760 // GRMZM2G092427 // GRMZM2G379540 // GRMZM2G020148 // GRMZM2G160268 // GRMZM2G090563 // GRMZM2G034862 // GRMZM2G400602 // GRMZM2G471142 // GRMZM2G059117 // GRMZM2G081843 // GRMZM2G392975 // GRMZM2G071154 // GRMZM2G056014 // AC233882.1_FG003 // GRMZM2G157749 // GRMZM2G148800 // GRMZM2G144420 // GRMZM2G176774 // GRMZM2G125850 //…
GO:0048046	C	apoplast	5	534	100	25288	0.067	1	// GRMZM2G336337 // GRMZM2G132169 // GRMZM2G039919 // GRMZM2G103512 // GRMZM2G392125
GO:0005634	C	nucleus	59	534	2294	25288	0.07	1	// GRMZM2G003304 // GRMZM2G160687 // GRMZM2G079089 // GRMZM2G143791 // GRMZM2G418258 // GRMZM2G074742 // GRMZM2G134260 // GRMZM2G137525 // GRMZM2G163975 // GRMZM2G005155 // GRMZM2G001139 // GRMZM2G129034 // GRMZM2G018487 // GRMZM2G040673 // GRMZM2G105494 // GRMZM2G021339 // GRMZM2G102161 // GRMZM2G034288 // GRMZM2G163658 // AC203957.3_FG004 // GRMZM2G445575 // GRMZM2G056600 // AC186231.4_FG002 //…
GO:0000785	C	chromatin	11	534	320	25288	0.084	1	// GRMZM2G094736 // GRMZM2G075502 // GRMZM2G079089 // GRMZM2G143791 // GRMZM2G143780 // GRMZM2G418258 // GRMZM2G107540 // GRMZM2G127309 // AC196961.2_FG003 // AC186231.4_FG002 // GRMZM2G072855
GO:0044427	C	chromosomal part	11	534	334	25288	0.1	1	// GRMZM2G094736 // GRMZM2G075502 // GRMZM2G079089 // GRMZM2G143791 // GRMZM2G143780 // GRMZM2G418258 // GRMZM2G107540 // GRMZM2G127309 // AC196961.2_FG003 // AC186231.4_FG002 // GRMZM2G072855
GO:0043227	C	membrane-bounded organelle	68	534	2791	25288	0.12	1	// GRMZM2G003304 // GRMZM2G160687 // GRMZM2G079089 // GRMZM2G143791 // GRMZM2G418258 // GRMZM2G074742 // GRMZM2G134260 // GRMZM2G392125 // GRMZM2G137525 // GRMZM2G163975 // GRMZM2G005155 // GRMZM2G001139 // GRMZM2G097349 // GRMZM2G129034 // GRMZM2G018487 // GRMZM2G043119 // GRMZM2G040673 // GRMZM2G105494 // GRMZM2G168143 // GRMZM2G102161 // GRMZM2G034288 // GRMZM2G163658 // AC203957.3_FG004 // GR…
GO:0044464	C	cell part	206	534	9123	25288	0.13	1	// GRMZM2G162537 // GRMZM2G092311 // GRMZM2G177693 // GRMZM2G138987 // GRMZM2G064640 // GRMZM2G047954 // GRMZM2G137525 // GRMZM2G092427 // GRMZM2G163975 // GRMZM2G010363 // GRMZM2G054012 // GRMZM2G022398 // GRMZM2G124417 // AC203957.3_FG004 // GRMZM2G041961 // GRMZM2G445575 // GRMZM2G167892 // GRMZM2G379540 // GRMZM2G055052 // GRMZM2G162445 // GRMZM2G479885 // AC182482.3_FG003 // GRMZM2G160268 //…
GO:0005623	C	cell	206	534	9123	25288	0.13	1	// GRMZM2G162537 // GRMZM2G092311 // GRMZM2G177693 // GRMZM2G138987 // GRMZM2G064640 // GRMZM2G047954 // GRMZM2G137525 // GRMZM2G092427 // GRMZM2G163975 // GRMZM2G010363 // GRMZM2G054012 // GRMZM2G022398 // GRMZM2G124417 // AC203957.3_FG004 // GRMZM2G041961 // GRMZM2G445575 // GRMZM2G167892 // GRMZM2G379540 // GRMZM2G055052 // GRMZM2G162445 // GRMZM2G479885 // AC182482.3_FG003 // GRMZM2G160268 //…
GO:0005694	C	chromosome	12	534	410	25288	0.17	1	// GRMZM2G094736 // GRMZM2G075502 // GRMZM2G072855 // GRMZM2G079089 // GRMZM2G143791 // GRMZM2G143780 // GRMZM2G418258 // GRMZM2G107540 // GRMZM2G127309 // AC196961.2_FG003 // AC186231.4_FG002 // GRMZM2G055052
GO:0043229	C	intracellular organelle	94	534	4082	25288	0.2	1	// GRMZM2G064640 // GRMZM2G047954 // GRMZM2G137525 // GRMZM2G163975 // AC203957.3_FG004 // GRMZM2G445575 // GRMZM2G167892 // GRMZM2G055052 // GRMZM2G001139 // GRMZM2G479885 // GRMZM2G167794 // GRMZM2G099522 // GRMZM2G041238 // GRMZM2G338928 // GRMZM2G114998 // GRMZM2G021339 // GRMZM2G137532 // GRMZM2G097851 // GRMZM2G173882 // GRMZM2G072855 // GRMZM2G159397 // GRMZM2G006341 // GRMZM2G107540 // GR…
GO:0043226	C	organelle	94	534	4082	25288	0.2	1	// GRMZM2G064640 // GRMZM2G047954 // GRMZM2G137525 // GRMZM2G163975 // AC203957.3_FG004 // GRMZM2G445575 // GRMZM2G167892 // GRMZM2G055052 // GRMZM2G001139 // GRMZM2G479885 // GRMZM2G167794 // GRMZM2G099522 // GRMZM2G041238 // GRMZM2G338928 // GRMZM2G114998 // GRMZM2G021339 // GRMZM2G137532 // GRMZM2G097851 // GRMZM2G173882 // GRMZM2G072855 // GRMZM2G159397 // GRMZM2G006341 // GRMZM2G107540 // GR…
GO:0016021	C	integral to membrane	38	534	1574	25288	0.22	1	// GRMZM2G022318 // GRMZM2G334574 // GRMZM2G301885 // GRMZM2G112244 // GRMZM2G027098 // GRMZM2G137673 // GRMZM2G392125 // GRMZM2G161310 // GRMZM2G087901 // GRMZM2G028721 // GRMZM2G040441 // GRMZM2G358830 // GRMZM2G040673 // GRMZM2G341442 // GRMZM2G040911 // GRMZM2G354834 // GRMZM2G379540 // GRMZM2G020148 // GRMZM2G315726 // GRMZM2G115658 // GRMZM2G090563 // GRMZM2G154211 // GRMZM2G063342 // GRMZM…
GO:0031224	C	intrinsic to membrane	38	534	1591	25288	0.24	1	// GRMZM2G022318 // GRMZM2G334574 // GRMZM2G301885 // GRMZM2G112244 // GRMZM2G027098 // GRMZM2G137673 // GRMZM2G392125 // GRMZM2G161310 // GRMZM2G087901 // GRMZM2G028721 // GRMZM2G040441 // GRMZM2G358830 // GRMZM2G040673 // GRMZM2G341442 // GRMZM2G040911 // GRMZM2G354834 // GRMZM2G379540 // GRMZM2G020148 // GRMZM2G315726 // GRMZM2G115658 // GRMZM2G090563 // GRMZM2G154211 // GRMZM2G063342 // GRMZM…
GO:0044422	C	organelle part	28	534	1167	25288	0.27	1	// GRMZM2G127521 // GRMZM2G075502 // GRMZM2G079089 // GRMZM2G064640 // GRMZM2G143791 // GRMZM2G338928 // GRMZM2G418258 // GRMZM2G047954 // GRMZM2G122965 // GRMZM2G392125 // GRMZM2G045243 // AC186231.4_FG002 // GRMZM2G072855 // GRMZM2G043119 // GRMZM2G398135 // GRMZM2G094736 // GRMZM2G395728 // GRMZM2G143780 // GRMZM2G041238 // GRMZM2G127309 // AC196961.2_FG003 // GRMZM2G168143 // GRMZM2G075438 //…
GO:0044446	C	intracellular organelle part	28	534	1167	25288	0.27	1	// GRMZM2G127521 // GRMZM2G075502 // GRMZM2G079089 // GRMZM2G064640 // GRMZM2G143791 // GRMZM2G338928 // GRMZM2G418258 // GRMZM2G047954 // GRMZM2G122965 // GRMZM2G392125 // GRMZM2G045243 // AC186231.4_FG002 // GRMZM2G072855 // GRMZM2G043119 // GRMZM2G398135 // GRMZM2G094736 // GRMZM2G395728 // GRMZM2G143780 // GRMZM2G041238 // GRMZM2G127309 // AC196961.2_FG003 // GRMZM2G168143 // GRMZM2G075438 //…
GO:0043231	C	intracellular membrane-bounded organelle	63	534	2765	25288	0.28	1	// GRMZM2G003304 // GRMZM2G160687 // GRMZM2G079089 // GRMZM2G143791 // GRMZM2G418258 // GRMZM2G074742 // GRMZM2G134260 // GRMZM2G137525 // GRMZM2G163975 // GRMZM2G005155 // GRMZM2G001139 // GRMZM2G097349 // GRMZM2G129034 // GRMZM2G018487 // GRMZM2G043119 // GRMZM2G040673 // GRMZM2G105494 // GRMZM2G021339 // GRMZM2G102161 // GRMZM2G034288 // GRMZM2G163658 // AC203957.3_FG004 // GRMZM2G060507 // GR…
GO:0043232	C	intracellular non-membrane-bounded organelle	37	534	1608	25288	0.32	1	// GRMZM2G127521 // GRMZM2G087233 // AC196489.3_FG002 // GRMZM2G079089 // GRMZM2G064640 // GRMZM2G143791 // GRMZM2G088870 // GRMZM2G078396 // GRMZM2G418258 // GRMZM2G008430 // GRMZM2G107540 // GRMZM2G031952 // GRMZM2G040673 // GRMZM2G045243 // GRMZM2G114998 // GRMZM2G075502 // GRMZM2G113332 // GRMZM2G003384 // GRMZM2G346138 // GRMZM2G008748 // GRMZM2G072855 // GRMZM2G094736 // GRMZM2G350165 // GR…
GO:0043228	C	non-membrane-bounded organelle	37	534	1608	25288	0.32	1	// GRMZM2G127521 // GRMZM2G087233 // AC196489.3_FG002 // GRMZM2G079089 // GRMZM2G064640 // GRMZM2G143791 // GRMZM2G088870 // GRMZM2G078396 // GRMZM2G418258 // GRMZM2G008430 // GRMZM2G107540 // GRMZM2G031952 // GRMZM2G040673 // GRMZM2G045243 // GRMZM2G114998 // GRMZM2G075502 // GRMZM2G113332 // GRMZM2G003384 // GRMZM2G346138 // GRMZM2G008748 // GRMZM2G072855 // GRMZM2G094736 // GRMZM2G350165 // GR…
GO:0015630	C	microtubule cytoskeleton	5	534	198	25288	0.41	1	// GRMZM2G045243 // GRMZM2G122965 // GRMZM2G143791 // GRMZM2G338928 // GRMZM2G006341
GO:0005856	C	cytoskeleton	10	534	437	25288	0.45	1	// GRMZM2G031952 // GRMZM2G040673 // GRMZM2G045243 // GRMZM2G143791 // GRMZM2G338928 // GRMZM2G006341 // GRMZM2G164428 // GRMZM2G122965 // GRMZM2G346138 // GRMZM2G123373
GO:0044430	C	cytoskeletal part	5	534	220	25288	0.5	1	// GRMZM2G045243 // GRMZM2G122965 // GRMZM2G143791 // GRMZM2G338928 // GRMZM2G006341
GO:0044425	C	membrane part	41	534	1975	25288	0.57	1	// GRMZM2G027098 // GRMZM2G334574 // GRMZM2G301885 // GRMZM2G091648 // GRMZM2G047954 // GRMZM2G112244 // GRMZM2G022318 // GRMZM2G137673 // GRMZM2G392125 // GRMZM2G161310 // GRMZM2G087901 // GRMZM2G028721 // GRMZM2G040441 // GRMZM2G358830 // GRMZM2G040673 // GRMZM2G341442 // GRMZM2G040911 // GRMZM2G354834 // GRMZM2G379540 // GRMZM2G020148 // GRMZM2G315726 // GRMZM2G115658 // GRMZM2G090563 // GRMZM…
GO:0031090	C	organelle membrane	5	534	266	25288	0.66	1	// GRMZM2G059191 // GRMZM2G168143 // GRMZM2G395728 // GRMZM2G059083 // GRMZM2G392125
GO:0005840	C	ribosome	15	534	779	25288	0.68	1	// GRMZM2G008748 // GRMZM2G127521 // GRMZM2G087233 // GRMZM2G057459 // AC196489.3_FG002 // GRMZM2G350165 // GRMZM2G064640 // GRMZM2G078396 // GRMZM2G041238 // GRMZM2G135654 // GRMZM2G008430 // GRMZM2G114998 // GRMZM2G113332 // GRMZM2G003384 // GRMZM2G054012
GO:0044424	C	intracellular part	104	534	5133	25288	0.7	1	// GRMZM2G064640 // GRMZM2G047954 // GRMZM2G137525 // GRMZM2G163975 // AC203957.3_FG004 // GRMZM2G445575 // GRMZM2G167892 // GRMZM2G055052 // GRMZM2G001139 // GRMZM2G479885 // GRMZM2G167794 // GRMZM2G099522 // GRMZM2G041238 // GRMZM2G338928 // GRMZM2G114998 // GRMZM2G059117 // GRMZM2G137532 // GRMZM2G097851 // GRMZM2G173882 // GRMZM2G072855 // GRMZM2G159397 // GRMZM2G006341 // GRMZM2G107540 // GR…
GO:0030529	C	ribonucleoprotein complex	15	534	847	25288	0.79	1	// GRMZM2G008748 // GRMZM2G127521 // GRMZM2G087233 // GRMZM2G057459 // AC196489.3_FG002 // GRMZM2G350165 // GRMZM2G064640 // GRMZM2G078396 // GRMZM2G041238 // GRMZM2G135654 // GRMZM2G008430 // GRMZM2G114998 // GRMZM2G113332 // GRMZM2G003384 // GRMZM2G054012
GO:0005622	C	intracellular	117	534	6032	25288	0.86	1	// GRMZM2G162537 // GRMZM2G177693 // GRMZM2G138987 // GRMZM2G064640 // GRMZM2G047954 // GRMZM2G137525 // GRMZM2G163975 // GRMZM2G010363 // AC203957.3_FG004 // GRMZM2G041961 // GRMZM2G445575 // GRMZM2G167892 // GRMZM2G055052 // GRMZM2G162445 // GRMZM2G479885 // GRMZM2G167794 // GRMZM2G099522 // GRMZM2G127846 // GRMZM2G041238 // GRMZM2G338928 // GRMZM2G114998 // GRMZM2G059117 // GRMZM2G137532 // GR…
GO:0032991	C	macromolecular complex	39	534	2352	25288	0.95	1	// GRMZM2G127521 // GRMZM2G087233 // AC196489.3_FG002 // GRMZM2G139360 // GRMZM2G079089 // GRMZM2G091648 // GRMZM2G143791 // GRMZM2G078396 // GRMZM2G418258 // GRMZM2G047954 // GRMZM2G008430 // GRMZM2G551108 // GRMZM2G045243 // GRMZM2G114998 // GRMZM2G075502 // GRMZM2G124417 // GRMZM2G113332 // GRMZM2G003384 // GRMZM2G055052 // GRMZM2G398135 // GRMZM2G008748 // GRMZM2G064640 // GRMZM2G094736 // GR…
GO:0044444	C	cytoplasmic part	20	534	1518	25288	0.99	1	// GRMZM2G008748 // GRMZM2G127521 // GRMZM2G087233 // GRMZM2G043119 // GRMZM2G057459 // AC196489.3_FG002 // GRMZM2G139360 // GRMZM2G085932 // GRMZM2G064640 // GRMZM2G078396 // GRMZM2G041238 // GRMZM2G135654 // GRMZM2G008430 // GRMZM2G167892 // GRMZM2G350165 // GRMZM2G113332 // GRMZM2G003384 // GRMZM2G054012 // GRMZM2G077233 // GRMZM2G114998
GO:0043234	C	protein complex	15	534	1324	25288	1	1	// GRMZM2G059117 // GRMZM2G030523 // GRMZM2G139360 // GRMZM2G091648 // GRMZM2G143791 // GRMZM2G122965 // GRMZM2G338928 // GRMZM2G006341 // GRMZM2G047954 // GRMZM2G124417 // GRMZM2G075438 // GRMZM2G045243 // GRMZM2G055052 // GRMZM2G398135 // GRMZM2G551108
[truncated: 1,726 more rows]
