# Supplementary material for: Transcriptome Dynamics during Maize Endosperm Development
Source: PLoS One. 2016 Oct 3;11(10):e0163814. doi: 10.1371/journal.pone.0163814 (PMC5047526; doi:10.1371/journal.pone.0163814)
Supplement: S15 Table — (XLS) [file pone.0163814.s024.xls]

## Sheet: TF Express level
Table S15. Transcription factors (TF) expression at four developmental stages
GeneID	5_DAP_FPKM	10_DAP_FPKM	15_DAP_FPKM	20_DAP_FPKM	TF
GRMZM2G013657	3.73516	233.87	3.35467	4.26938	AP2
GRMZM2G021573	0.062286	0.348447	0.127988	0.306986	AP2
GRMZM2G022359	14.5149	14.4965	14.013	13.1988	AP2
GRMZM2G076602	0.417569	0.19014	0.248128	0.655278	AP2
GRMZM2G086573	1.03201	8.09955	1.06266	8.06203	AP2
GRMZM2G113078	1.26985	0.313886	0.601782	0.832462	AP2
GRMZM2G124524	29.1995	70.6656	24.9699	46.1549	AP2
GRMZM2G130459	19.6022	20.9766	17.8735	21.2073	AP2
GRMZM2G131266	0.25111	0.0863014	0.593479	0	AP2
GRMZM2G139082	0.127281	1.30601	0.238546	1.07437	AP2
GRMZM2G141638	0	0.961146	0.0670495	0.606639	AP2
GRMZM2G146688	0	0.311951	0.0478328	0.458029	AP2
GRMZM2G160730	0	0.172593	0.0882253	0.0704055	AP2
GRMZM2G174784	1.79095	3.73052	7.7661	3.3857	AP2
GRMZM2G174834	10.0719	17.346	7.32068	19.4229	AP2
GRMZM2G176175	3.76437	3.27608	3.2492	4.50044	AP2
GRMZM2G317160	17.5298	3.95544	9.40269	4.34008	AP2
GRMZM2G366434	0	1.45088	0.0733644	1.0543	AP2
GRMZM2G399072	3.00708	10.9991	1.68829	12.9034	AP2
GRMZM2G416701	1.01371	5.73899	2.08718	7.97792	AP2
GRMZM2G451031	0.0901796	1.11375	0.203828	0.87668	AP2
GRMZM2G700665	8.51493	6.24913	4.10823	7.34372	AP2
GRMZM5G862109	8.03064	9.50165	7.52282	19.3049	AP2
GRMZM2G028151	0	0.399184	0.250329	0.123793	AP2/ERF
GRMZM2G141219	0.364136	0.184695	0.610185	1.0289	AP2/ERF
AC207656.3_FG002	22.917	23.3163	22.2556	20.0287	ARF
GRMZM2G006042	36.4703	44.0297	32.9557	43.7316	ARF
GRMZM2G023813	0.0919633	0.0473504	0.181585	0.115942	ARF
GRMZM2G028980	5.03194	5.479	7.17463	5.79746	ARF
GRMZM2G030710	72.263	48.9126	27.0608	75.3878	ARF
GRMZM2G034840	0.166267	1.75318	0.311843	1.33584	ARF
GRMZM2G035405	17.7374	28.4005	33.9948	26.5449	ARF
GRMZM2G056120	15.7197	11.62	12.7917	14.0785	ARF
GRMZM2G073750	6.4181	8.56653	9.16327	7.33223	ARF
GRMZM2G078274	4.8783	10.4009	22.6281	10.1451	ARF
GRMZM2G081158	3.76321	6.80417	5.29091	6.00717	ARF
GRMZM2G081406	3.08016	2.03818	5.85511	2.54379	ARF
GRMZM2G086949	0.0202559	0.604391	0.175958	0.332058	ARF
GRMZM2G102845	3.64215	3.74533	3.86589	7.77941	ARF
GRMZM2G116557	35.3472	44.0706	35.968	49.5851	ARF
GRMZM2G137413	30.1443	34.6045	22.4241	24.9513	ARF
GRMZM2G153233	29.9886	46.2669	20.3182	39.1508	ARF
GRMZM2G159399	48.7098	59.2572	66.5758	39.2305	ARF
GRMZM2G160005	9.71554	8.58789	13.7071	10.2149	ARF
GRMZM2G169820	19.7266	27.6612	29.9605	19.4327	ARF
GRMZM2G179121	0.047946	0.148129	0.151475	0.0604466	ARF
GRMZM2G181254	0.466379	0	0	0	ARF
GRMZM2G317900	7.4478	9.02957	10.9963	8.31733	ARF
GRMZM2G338259	33.1329	51.5066	30.3333	55.3895	ARF
GRMZM2G352159	25.7484	41.5351	12.6579	22.1809	ARF
GRMZM2G378580	64.0867	80.1768	115.42	97.6773	ARF
GRMZM2G390641	2.11941	3.54216	3.52021	3.38466	ARF
GRMZM2G437460	35.4035	16.3416	10.8787	21.281	ARF
GRMZM2G441325	23.4467	39.063	19.2902	36.2972	ARF
GRMZM2G475263	9.95361	22.1482	12.9185	14.9662	ARF
GRMZM2G702026	32.3485	68.1857	34.6631	57.7835	ARF
GRMZM5G808366	0.125653	0.452227	0.322205	0.23743	ARF
GRMZM5G874163	6.60011	16.3301	3.611	5.18315	ARF
GRMZM2G013612	0	0	0.0442503	0.0706251	ARR-B
GRMZM2G099797	10.5928	8.8557	7.37919	10.7131	ARR-B
GRMZM2G100318	0.986037	2.26841	4.3697	2.45006	ARR-B
GRMZM2G126834	10.3548	13.4793	9.6751	10.6813	ARR-B
GRMZM2G133262	0.903295	4.69339	1.58361	1.76141	ARR-B
GRMZM2G177220	0.525549	1.73119	1.35587	1.72287	ARR-B
GRMZM2G360523	2.45113	5.766	3.52161	3.93412	ARR-B
GRMZM2G409974	3.54468	4.69384	4.77681	3.67414	ARR-B
GRMZM2G479110	8.1147	9.97574	3.62491	12.7163	ARR-B
AC193767.3_FG003	0	0	0.0481578	0	B3
GRMZM2G001048	12.4991	16.5276	9.39869	11.6055	B3
GRMZM2G008356	22.6366	26.5015	19.4559	28.4222	B3
GRMZM2G017187	25.1445	25.023	21.314	32.9746	B3
GRMZM2G018485	1.45804	0.166872	0.895714	0.544621	B3
GRMZM2G019956	0.129874	1.40975	0.670365	0.713524	B3
GRMZM2G024948	0.409829	0.105525	0.323698	0.129167	B3
GRMZM2G028794	0	0	0.084684	0.135064	B3
GRMZM2G035701	13.421	23.7262	12.3801	19.5179	B3
GRMZM2G065478	0.88491	0.306568	1.16221	1.30096	B3
GRMZM2G065496	0.799213	12.9063	2.26855	7.39493	B3
GRMZM2G082227	0.140547	0.941509	0.333062	0.265737	B3
GRMZM2G088413	0.589325	0.882889	1.09061	1.01305	B3
GRMZM2G088427	0.473389	1.11504	0.106838	0.511471	B3
GRMZM2G098063	0	0.293144	0	0.179261	B3
GRMZM2G098443	0.095754	0.0987675	0	0	B3
GRMZM2G102059	1.64925	0.821977	1.93297	1.14018	B3
GRMZM2G106673	22.8039	19.1771	26.3437	19.4773	B3
GRMZM2G109480	8.22531	21.4119	11.794	5.51813	B3
GRMZM2G109879	0.112109	0.654009	0.383679	0.188468	B3
GRMZM2G111123	1.87706	3.66817	2.74582	2.15948	B3
GRMZM2G123461	0	0	0.129234	0.103094	B3
GRMZM2G125596	52.6412	42.1294	30.3136	37.6181	B3
GRMZM2G126194	1.67179	7.6455	1.78489	4.31206	B3
GRMZM2G133398	11.5125	39.9282	10.399	36.827	B3
GRMZM2G142999	0	0.0900928	0	0	B3
GRMZM2G149940	17.842	14.0509	15.4017	18.115	B3
GRMZM2G158162	18.8756	22.8235	16.7776	23.3605	B3
GRMZM2G172621	1.6	1.52534	5.13	4.29047	B3
GRMZM2G173321	5.60335	6.15912	4.11656	4.25967	B3
GRMZM2G174610	32.5399	24.5198	27.1532	26.3216	B3
GRMZM2G177244	0.0288458	0.682815	0.136684	0.327351	B3
GRMZM2G313737	1.86615	2.30765	1.44225	2.38133	B3
GRMZM2G320754	0	0.0707585	0.162709	0.0865481	B3
GRMZM2G328742	0.0762405	0.550122	0.0602257	1.82582	B3
GRMZM2G344521	1.55931	3.53631	0.369216	1.54442	B3
GRMZM2G405699	29.0248	25.0387	15.8196	25.2036	B3
GRMZM2G423393	0.0799755	0	0.25271	0.1008	B3
GRMZM2G522066	5.31453	1.88596	0.0418881	0.0223252	B3
GRMZM5G805685	0	0.266308	0.544153	0.651108	B3
GRMZM5G834874	4.71127	7.08317	3.38751	8.96643	B3
GRMZM2G118690	9.27777	9.46213	6.43687	6.68769	BBR-BPC
GRMZM2G164735	8.93033	5.55672	6.80615	5.69086	BBR-BPC
GRMZM2G166230	0.000258862	0	0.000626611	3.16717	BBR-BPC
GRMZM2G179366	1.03398	4.28225	1.07812	2.21567	BBR-BPC
AC194970.5_FG002	5.73581	3.57758	6.91214	4.40746	BES1
GRMZM2G069486	6.61892	10.9391	6.20028	6.88699	BES1
GRMZM2G102514	3.43737	3.39212	5.89274	5.3467	BES1
GRMZM2G152172	4.54541	1.89089	3.54045	2.82467	BES1
GRMZM2G307241	0.269987	0.185619	0.63987	0.45368	BES1
GRMZM2G369018	0.061596	0.126925	0	0	BES1
GRMZM2G446515	51.4529	42.4802	34.3209	60.6989	BES1
GRMZM5G812774	15.2473	23.8426	12.0489	13.8754	BES1
GRMZM5G852801	22.0999	24.2941	18.7694	26.8039	BES1
AC149829.2_FG004	0.968337	1.41879	2.28375	1.38831	bHLH
AC177924.2_FG001	1.14695	0.636865	0.139398	0.333578	bHLH
AC193786.3_FG005	0.409199	0.316627	0.161645	0.644569	bHLH
AC198518.3_FG005	0	0	0.061003	0.0973346	bHLH
AC233899.1_FG002	2.94635	4.12199	2.45581	6.62974	bHLH
AC233960.1_FG005	0	0.0440729	0.067612	0.593619	bHLH
GRMZM2G001930	7.76652	9.18907	6.13352	8.72079	bHLH
GRMZM2G002627	0.167616	3.93539	3.59976	4.3807	bHLH
GRMZM2G004356	8.44729	11.042	11.9116	12.2252	bHLH
GRMZM2G004732	0	0	0.0400056	0	bHLH
GRMZM2G006631	1.57666	2.50046	1.86819	2.63679	bHLH
GRMZM2G008691	4.33581	4.87352	7.07367	2.20326	bHLH
GRMZM2G008898	1.40868	1.21218	2.69813	2.39873	bHLH
GRMZM2G009478	13.126	14.1938	22.1617	15.9213	bHLH
GRMZM2G009837	0	0.122304	0.397623	0.338563	bHLH
GRMZM2G013688	0.164342	0.338876	0.259651	0.103566	bHLH
GRMZM2G015666	0.274645	7.71267	0.867782	7.87588	bHLH
GRMZM2G016756	0.229831	0.432204	0.542548	0.433063	bHLH
GRMZM2G017349	29.7299	17.7832	17.3706	33.4667	bHLH
GRMZM2G017586	62.1984	53.06	52.5953	53.9156	bHLH
GRMZM2G018472	0	0.138336	0	0.0846082	bHLH
GRMZM2G019806	0.654656	0.527593	1.40501	1.17865	bHLH
GRMZM2G024530	26.8458	20.4672	15.2302	20.1545	bHLH
GRMZM2G027068	0	0.193397	0.0740677	0.827074	bHLH
GRMZM2G027563	0	0.0756832	0.0580015	0.092555	bHLH
GRMZM2G030744	9.62206	14.911	15.0196	14.8662	bHLH
GRMZM2G030762	47.1162	36.8231	53.3844	44.6898	bHLH
GRMZM2G033356	13.6276	28.6932	14.1937	9.08373	bHLH
GRMZM2G036092	9.37233	13.8634	18.3751	9.08174	bHLH
GRMZM2G036554	0	0	0.177179	0	bHLH
GRMZM2G042101	2.09595	3.20815	2.79202	3.90889	bHLH
GRMZM2G042893	1.61873	5.58328	2.26543	3.95315	bHLH
GRMZM2G042895	0.0962673	0.0992986	0.152108	0	bHLH
GRMZM2G042920	0.372302	32.4695	0.713543	35.4555	bHLH
GRMZM2G043854	0.049533	0.408107	0.0391226	0.562019	bHLH
GRMZM2G045109	0	0.0636813	0	0.0779138	bHLH
GRMZM2G045431	0.105299	0	0	0.13269	bHLH
GRMZM2G045883	8.19343	16.2252	25.2809	6.2131	bHLH
GRMZM2G049229	2.18947	1.90217	3.41331	2.47393	bHLH
GRMZM2G049686	0	0	0	0.165507	bHLH
GRMZM2G054564	0	0.0972075	0	0	bHLH
GRMZM2G057260	0.0896673	0	0	0.0565243	bHLH
GRMZM2G057413	0.106525	0.109919	0.505064	0	bHLH
GRMZM2G058451	47.336	33.7922	32.1465	47.811	bHLH
GRMZM2G061906	63.1498	85.1811	61.4555	105.857	bHLH
GRMZM2G062541	0.639998	1.06288	0.699207	0.941189	bHLH
GRMZM2G064638	0	0	0	0.211217	bHLH
GRMZM2G065374	0.278389	1.28476	0.959533	1.99235	bHLH
GRMZM2G066057	3.54139	0	0.503535	0.0892774	bHLH
GRMZM2G067654	0.224794	0.231564	0.133167	0.70846	bHLH
GRMZM2G068604	0	0.230121	0	0.352028	bHLH
GRMZM2G069408	4.48196	6.08835	3.70244	5.08627	bHLH
GRMZM2G072376	0	0	0	0.287258	bHLH
GRMZM2G074438	2.79819	2.36362	2.71282	3.69078	bHLH
GRMZM2G074501	0	0.0792637	0	0.0969181	bHLH
GRMZM2G076636	5.82766	6.9142	6.70619	6.47713	bHLH
GRMZM2G080054	2.00684	13.8869	3.86588	20.6308	bHLH
GRMZM2G080168	2.00921	1.16289	1.92658	0.398655	bHLH
GRMZM2G081816	0.0505049	0.0520163	0.159569	0.127348	bHLH
GRMZM2G082343	0.406105	0.156655	0.760841	0.127831	bHLH
GRMZM2G082586	0.13785	4.97215	1.30667	4.69153	bHLH
GRMZM2G082630	0.643108	0	0	0	bHLH
GRMZM2G083504	12.6298	13.2046	18.6119	11.3843	bHLH
GRMZM2G085467	0.16008	1.07604	0.572017	0.269076	bHLH
GRMZM2G085751	0	0.121897	0.0467294	0.149157	bHLH
GRMZM2G086474	0.148852	2.88362	0.745865	1.55431	bHLH
GRMZM2G088443	0.189483	2.44158	0.554216	0.782038	bHLH
GRMZM2G089501	28.7796	29.3052	24.4566	28.9758	bHLH
GRMZM2G091003	0	0.213092	0.217778	0	bHLH
GRMZM2G092091	2.49428	2.65607	5.2967	3.29962	bHLH
GRMZM2G093744	52.3018	34.9252	57.27	40.7481	bHLH
GRMZM2G094892	0.000116749	0.193554	0.641515	3.82922e-05	bHLH
GRMZM2G095899	0.0583914	0.601543	0.0461214	0.956917	bHLH
GRMZM2G101350	1.80368	2.19555	2.26793	1.09593	bHLH
GRMZM2G107276	3.04157	4.24654	2.27241	9.3247	bHLH
GRMZM2G111146	0.625494	1.2222	0.873537	0.767967	bHLH
GRMZM2G111666	0.0512229	2.80586e-05	4.32358e-05	0.070512	bHLH
GRMZM2G112629	0.68393	0.941175	0.540377	1.57992	bHLH
GRMZM2G113257	2.77468	2.76775	3.90352	4.9194	bHLH
GRMZM2G114444	8.62906	10.9065	8.60311	9.45597	bHLH
GRMZM2G114873	5.64629	6.46306	2.47545	4.48201	bHLH
GRMZM2G115960	1.85823	4.17962	2.9621	2.32013	bHLH
GRMZM2G116785	8.19713	7.95914	9.44	11.8121	bHLH
GRMZM2G119823	0	0.194415	0	0.118771	bHLH
GRMZM2G120021	0	0	0	0.300292	bHLH
GRMZM2G128807	19.4935	55.7359	69.799	40.5455	bHLH
GRMZM2G133675	7.71373	8.71075	5.25609	18.6125	bHLH
GRMZM2G137358	24.6509	12.884	14.3477	14.3518	bHLH
GRMZM2G137374	0.65737	0	0	0	bHLH
GRMZM2G137380	0.105315	0.108411	0.0831746	0.309838	bHLH
GRMZM2G137426	0	0.0855036	0.327563	0.209043	bHLH
GRMZM2G137541	0.235332	0.872444	1.00369	0.712056	bHLH
GRMZM2G138454	0.0746558	0	0.0589733	0.0940994	bHLH
GRMZM2G139372	0.106824	0.383	0.714351	0	bHLH
GRMZM2G142932	11.0477	15.5654	6.90853	13.6516	bHLH
GRMZM2G144275	46.6977	29.953	36.845	33.1102	bHLH
GRMZM2G145146	0.114716	0	0.0906385	0.144546	bHLH
GRMZM2G145579	0.217634	0.44862	0.286525	0.18288	bHLH
GRMZM2G147685	98.7661	99.7431	62.5636	81.7362	bHLH
GRMZM2G150327	0.0725446	1.57017	0	0	bHLH
GRMZM2G150729	3.20328	2.62792	3.28717	0.112295	bHLH
GRMZM2G153454	8.08366	9.69202	2.51001	4.00682	bHLH
GRMZM2G155043	0	0	0	0.216895	bHLH
GRMZM2G155217	0	0.283376	0.108673	0.115646	bHLH
GRMZM2G155762	0	0.085691	0.690181	0.209861	bHLH
GRMZM2G159456	0	0	0.980184	0	bHLH
GRMZM2G159937	0.454004	0.233755	0.896444	0.515147	bHLH
GRMZM2G162382	29.1173	29.8757	28.0864	30.1675	bHLH
GRMZM2G162450	0	0.053066	0	0.0649538	bHLH
GRMZM2G163233	66.3908	46.5144	50.2049	52.7027	bHLH
GRMZM2G163975	0.0483331	0.149327	1.83238	0.0609345	bHLH
GRMZM2G164341	0	8.03162e-06	0.158217	1.45487e-05	bHLH
GRMZM2G165042	0.0365963	0.340017	0.0578239	0.507719	bHLH
GRMZM2G165090	0	0.0724237	0	0	bHLH
GRMZM2G165188	5.29601	3.82517	6.77844	7.74138	bHLH
GRMZM2G171464	0	0	0.106261	0	bHLH
GRMZM2G171818	0.858443	0.320897	2.66992	1.02214	bHLH
GRMZM2G172297	18.3076	7.16084	8.42221	19.0379	bHLH
GRMZM2G172795	0.29588	0.152298	0.116839	0	bHLH
GRMZM2G173372	0	0.437465	0.904445	0.817549	bHLH
GRMZM2G173534	169.039	176.047	73.2956	134.209	bHLH
GRMZM2G173862	0	0.0820826	0	0.100354	bHLH
GRMZM2G175955	0	0.0863029	0	0.105495	bHLH
GRMZM2G176141	0	0.200736	0.102587	0.572993	bHLH
GRMZM2G176289	0.0734277	0.151372	0	0.0925541	bHLH
GRMZM2G178182	0	0.475617	0	0.0969181	bHLH
GRMZM2G180406	21.1503	18.8545	14.1109	25.9817	bHLH
GRMZM2G180452	20.3798	24.8251	17.0888	23.203	bHLH
GRMZM2G301089	0.789211	0.813592	1.30923	0.795777	bHLH
GRMZM2G303463	0	0	0.023734	0.0378937	bHLH
GRMZM2G313058	0.267423	0.627362	2.07405	0.674374	bHLH
GRMZM2G313756	0	0.125629	0	0	bHLH
GRMZM2G314882	122.191	111.784	145.22	156.678	bHLH
GRMZM2G316758	0.113269	0.275811	0.357977	0.359053	bHLH
GRMZM2G317317	0.339315	0	0	0	bHLH
GRMZM2G317450	8.12873	1.86002	9.15337	3.64746	bHLH
GRMZM2G333582	0.044172	0	0	0	bHLH
GRMZM2G350165	1.35156	1.43815	4.44829	0.965526	bHLH
GRMZM2G350312	33.9968	13.4705	18.3414	10.6107	bHLH
GRMZM2G354618	0	0.427518	0.0655125	0.104522	bHLH
GRMZM2G369629	4.19263	1.81537	3.92884	2.3423	bHLH
GRMZM2G378653	3.61747	3.88583	6.0472	7.55419	bHLH
GRMZM2G385543	0.423812	1.41958	0.90895	0.972361	bHLH
GRMZM2G387528	0.0316971	0.0457083	0.17523	0.0799333	bHLH
GRMZM2G389567	20.2302	19.8651	3.25067	7.44275	bHLH
GRMZM2G395549	0.608337	0.447101	0.686299	0.630127	bHLH
GRMZM2G397755	0	0.0930308	0	0.0569507	bHLH
GRMZM2G407119	0	0.221192	0	0.135057	bHLH
GRMZM2G412430	0.00847793	0.868218	0	2.15792	bHLH
GRMZM2G414252	0	0.217295	0	0	bHLH
GRMZM2G417597	0.802269	1.27312	1.5576	1.60164	bHLH
GRMZM2G440529	0	0.059001	0.361908	0.361005	bHLH
GRMZM2G452996	0	0	0.0403471	0.0643997	bHLH
GRMZM2G454022	0.0434243	0	0.137186	0.0547481	bHLH
GRMZM2G463133	0	0	0.249173	0	bHLH
GRMZM2G471635	0	0.765034	0	0	bHLH
GRMZM2G472671	0	0	0.0777215	0	bHLH
GRMZM2G475289	0	0	0.486607	0	bHLH
GRMZM2G481280	2.72491	2.84449	1.07848	3.98525	bHLH
GRMZM2G526668	5.04462	6.4849	1.63981	11.2506	bHLH
GRMZM5G818643	4.59248	3.21923	2.78296	14.3621	bHLH
GRMZM5G822829	0.0349608	0.107981	0.0552266	0.220444	bHLH
GRMZM5G828396	9.19132	8.35508	10.1586	19.9037	bHLH
GRMZM5G839518	12.6807	17.204	8.4729	17.4601	bHLH
GRMZM5G849600	0.253253	0.73033	0.0400056	0.25542	bHLH
GRMZM5G856837	44.8223	36.1313	30.2867	34.9638	bHLH
GRMZM5G865967	0	0.0568221	0	0.139082	bHLH
GRMZM5G879527	11.2391	9.96576	2.85761	6.9712	bHLH
GRMZM5G882527	0.297335	1.53076	1.07432	1.70208	bHLH
GRMZM5G896413	0	0	0.122829	0	bHLH
AC186606.4_FG003	0.27513	0.142092	0.108705	0.346605	bZIP
AC190609.3_FG001	0.0540016	0	0.255918	0.204233	bZIP
AC200057.4_FG007	13.9095	11.5954	10.6431	13.1215	bZIP
AC203957.3_FG004	0.239804	1.79447	8.73666	1.19055	bZIP
AC232238.2_FG004	0.0206499	0.488044	0.277349	1.04239	bZIP
AC233853.1_FG002	3.23428	1.02604	2.75153	1.67235	bZIP
GRMZM2G000171	1.7917	1.04511	14.5963	8.29062	bZIP
GRMZM2G000842	0	0.27404	0.0718272	0.332088	bZIP
GRMZM2G002075	7.88802	7.38056	9.5111	5.32715	bZIP
GRMZM2G006578	23.4786	24.5596	17.3328	29.3799	bZIP
GRMZM2G007063	25.2752	20.6288	15.6219	17.1572	bZIP
GRMZM2G008166	7.38753	9.81014	5.56614	5.45819	bZIP
GRMZM2G011119	0	0.11542	0	0.565001	bZIP
GRMZM2G011932	18.3122	16.37	6.02934	23.0707	bZIP
GRMZM2G015534	333.468	210	82.8975	357.725	bZIP
GRMZM2G016150	50.4298	35.2791	14.8694	15.9542	bZIP
GRMZM2G019106	6.1811	3.60356	4.54407	2.40662	bZIP
GRMZM2G019907	1.64675	4.76139	2.82953	5.04019	bZIP
GRMZM2G020799	0	0.888168	0.67883	0	bZIP
GRMZM2G024851	9.3483	11.9349	9.18829	11.0112	bZIP
GRMZM2G025812	59.1241	94.0393	70.5722	98.6177	bZIP
GRMZM2G027976	14.7713	8.06588	13.149	7.56192	bZIP
GRMZM2G029979	10.7885	4.64	5.85318	6.69841	bZIP
GRMZM2G030280	25.7213	21.0007	16.2269	23.3698	bZIP
GRMZM2G030877	1.33985	2.00055	1.18471	2.05369	bZIP
GRMZM2G033230	0.768645	1.32796	2.70749	1.66037	bZIP
GRMZM2G033413	85.5792	68.1796	27.3573	90.7024	bZIP
GRMZM2G037910	14.8935	6.03452	9.29205	3.94432	bZIP
GRMZM2G038015	0.171779	1.42107	0	0	bZIP
GRMZM2G039828	46.1644	30.8622	23.7532	39.4225	bZIP
GRMZM2G043600	18.8061	7.31805	10.866	14.6695	bZIP
GRMZM2G045236	16.0482	24.3471	15.2361	18.8181	bZIP
GRMZM2G050912	1.07456	1.93926	1.41484	3.15993	bZIP
GRMZM2G052102	0.577604	0.0992986	0.608432	0.242636	bZIP
GRMZM2G055413	6.17068	1.10438	0	1.92648	bZIP
GRMZM2G056099	16.7277	17.728	24.4101	25.6457	bZIP
GRMZM2G060109	89.2964	71.3847	45.46	90.0989	bZIP
GRMZM2G060216	0	0.643705	0.297858	0.211324	bZIP
GRMZM2G060290	0.18583	0.334888	1.21086	0.76142	bZIP
GRMZM2G062391	16.9236	13.7457	12.6546	14.3471	bZIP
GRMZM2G067921	0	0.559751	0.32119	0.341381	bZIP
GRMZM2G073427	2.39692	1.80143	2.20897	3.09594	bZIP
GRMZM2G073892	7.72112	8.3742	10.8546	5.46898	bZIP
GRMZM2G074373	14.8305	17.9868	18.1476	23.2411	bZIP
GRMZM2G077124	2.86975	3.3134	3.27471	3.94803	bZIP
GRMZM2G079365	9.57562	11.5049	16.7863	16.4704	bZIP
GRMZM2G080731	5.36887	7.28613	2.47409	0.921615	bZIP
GRMZM2G088140	31.5359	36.0598	21.3299	26.9385	bZIP
GRMZM2G092137	1.06209	13.4859	24.2885	15.8785	bZIP
GRMZM2G092609	13.4316	15.4005	12.484	12.8298	bZIP
GRMZM2G093020	1.48022	4.62175	6.75498	11.4831	bZIP
GRMZM2G094352	0.634622	2.13084	0.13615	0.72432	bZIP
GRMZM2G095078	15.9115	18.5928	10.9106	13.1126	bZIP
GRMZM2G098904	57.5731	54.5583	75.2254	60.9827	bZIP
GRMZM2G103647	21.6508	27.0065	11.6085	43.0949	bZIP
GRMZM2G112483	10.7024	8.95817	10.3447	7.52022	bZIP
GRMZM2G117851	2.38542	2.55287	4.33182	6.67953	bZIP
GRMZM2G118870	11.8952	11.741	7.30176	12.0983	bZIP
GRMZM2G120167	15.9885	18.4014	12.1589	12.4794	bZIP
GRMZM2G122846	1.14322	0.473774	0.903831	2.59045	bZIP
GRMZM2G125243	1.2272	16.22	3.33367	18.8082	bZIP
GRMZM2G125934	7.41497	7.5791	2.85932	6.47926	bZIP
GRMZM2G129247	10.0344	9.13333	7.61668	8.80215	bZIP
GRMZM2G131961	1.16314	7.93634	4.25708	20.5601	bZIP
GRMZM2G132868	10.3701	10.7628	6.87823	7.99256	bZIP
GRMZM2G133331	0.854363	1.8877	0.393403	1.50192	bZIP
GRMZM2G134863	1.47321	1.03491	2.27583	2.52669	bZIP
GRMZM2G136266	16.0055	10.3612	8.26655	10.5173	bZIP
GRMZM2G137046	0.182238	0.754061	0.144041	0.917987	bZIP
GRMZM2G137532	0	0	4.75509	0	bZIP
GRMZM2G138340	1.0526	4.17406	0.831387	4.90984	bZIP
GRMZM2G140355	0	0	0	0.339597	bZIP
GRMZM2G144480	0	0.184743	0	0	bZIP
GRMZM2G146020	12.2857	9.55109	14.3557	6.87837	bZIP
GRMZM2G149040	13.7293	12.9056	10.4127	13.7361	bZIP
GRMZM2G149150	52.065	45.1207	22.9503	54.8521	bZIP
GRMZM2G151295	5.40679	3.58316	3.45764	2.56571	bZIP
GRMZM2G153144	2.60706	2.61334	3.79466	2.06171	bZIP
GRMZM2G157177	12.8121	13.8105	14.0535	14.5466	bZIP
GRMZM2G157722	15.3887	8.66815	10.8573	6.47049	bZIP
GRMZM2G158313	0.994666	0.308254	1.25733	0.376039	bZIP
GRMZM2G159134	13.7082	15.8343	14.3344	279.893	bZIP
GRMZM2G160136	1.30027	0.825464	0	1.89066	bZIP
GRMZM2G160902	10.9254	6.4669	8.28478	6.73663	bZIP
GRMZM2G161009	14.4931	13.6875	12.5241	19.0375	bZIP
GRMZM2G168079	20.3561	21.061	10.6603	38.8778	bZIP
GRMZM2G170079	1.57813	0.202481	3.0755	1.23983	bZIP
GRMZM2G171370	30.0031	24.5287	31.6786	39.0407	bZIP
GRMZM2G171912	13.1837	10.6019	6.85927	13.1168	bZIP
GRMZM2G174284	25.3519	24.294	14.6792	29.9676	bZIP
GRMZM2G175280	62.3075	52.1307	39.0235	36.6104	bZIP
GRMZM2G175870	0.461198	0.674013	0.00221531	0.00446239	bZIP
GRMZM2G177046	0.158162	0.163479	0	0.199217	bZIP
GRMZM2G180847	28.985	26.1869	25.2432	30.3348	bZIP
GRMZM2G332294	0.237398	0.428014	0.786612	1.62716	bZIP
GRMZM2G336766	0.343557	0	0.271532	0.865374	bZIP
GRMZM2G353553	2.26502	0.966678	1.178	2.50347	bZIP
GRMZM2G358796	0	0	0	0.472709	bZIP
GRMZM2G361611	2.01472	1.98514	0.00840937	17.9523	bZIP
GRMZM2G361847	50.1512	37.5329	20.2311	41.6376	bZIP
GRMZM2G365754	0	0.321269	0	0.195773	bZIP
GRMZM2G366264	0.0752817	0.0775981	0.178404	2.65686	bZIP
GRMZM2G368491	0.509152	3.43176	2.81814	1.28159	bZIP
GRMZM2G370026	0	0.572652	0	0.0955749	bZIP
GRMZM2G380897	0	0	0.265136	0	bZIP
GRMZM2G386273	0	0.397313	0	0	bZIP
GRMZM2G396632	0	0.146605	0	0	bZIP
GRMZM2G402862	15.6433	4.77458	1.26828	4.798	bZIP
GRMZM2G407631	0	0	0.145519	0	bZIP
GRMZM2G425920	2.66611	2.40792	0	0.775836	bZIP
GRMZM2G428184	48.7581	26.6618	19.6264	30.1519	bZIP
GRMZM2G438293	7.54209	4.30086	8.44236	6.80469	bZIP
GRMZM2G445575	0.361879	0.882639	1.71473	1.37096	bZIP
GRMZM2G448607	45.7702	29.1209	12.8737	106.532	bZIP
GRMZM2G473274	0.743898	0.278761	0.160257	0.255735	bZIP
GRMZM2G478417	12.6117	14.9974	11.6747	11.0272	bZIP
GRMZM2G479760	1.10326	1.98877	1.52497	2.50347	bZIP
GRMZM2G479885	55.492	84.7376	152.279	105.772	bZIP
GRMZM5G821024	3.80888	10.0984	7.85569	8.21212	bZIP
GRMZM5G848942	0	0.0458228	0	0	bZIP
GRMZM5G858197	13.3148	10.0546	10.8881	13.1085	bZIP
GRMZM5G884349	5.31931	4.49477	3.8527	6.40601	bZIP
AC149475.2_FG005	3.94622	4.57983	4.03358	4.66528	C2H2
AC149818.2_FG008	4.20381	3.776	1.71426	3.06829	C2H2
AC185655.3_FG005	0	0	0.0327141	0.0522233	C2H2
AC201740.3_FG003	0	0	0	0.379331	C2H2
AC233952.1_FG008	0.578383	0.136692	0.451243	0.556772	C2H2
AC234522.1_FG009	0.336806	0.520181	1.6293	1.8578	C2H2
AF546187.1_FG012	0.375318	1.42086	0.098853	3.46771	C2H2
GRMZM2G000126	0.0803333	0.414095	0.317301	0.202502	C2H2
GRMZM2G000836	0	0	0.0885007	0.211875	C2H2
GRMZM2G001205	0	0.543281	0	0	C2H2
GRMZM2G002805	1.04063	0.358718	0.274157	2.62116	C2H2
GRMZM2G003234	0.624966	0.297053	0.721434	0.0606084	C2H2
GRMZM2G006282	0.175129	0.181118	0.276833	0	C2H2
GRMZM2G011357	0.0985224	0.152199	2.84028	0.248416	C2H2
GRMZM2G021587	107.638	72.7451	58.8262	92.2323	C2H2
GRMZM2G022213	3.20397	6.77748	3.68638	5.08834	C2H2
GRMZM2G023988	13.2824	16.4204	11.2657	10.3786	C2H2
GRMZM2G027333	4.1225	3.86377	10.4522	4.15962	C2H2
GRMZM2G027960	0.612434	2.81023	0.263855	4.63236	C2H2
GRMZM2G028046	0.101876	0.104926	0.241396	0.44952	C2H2
GRMZM2G028766	50.6844	33.2533	78.6693	35.4657	C2H2
GRMZM2G035103	0.746139	1.05814	0.294731	0.940322	C2H2
GRMZM2G035625	0.237567	1.87516	0.687966	0.998423	C2H2
GRMZM2G037574	0.565244	2.34671	0	0	C2H2
GRMZM2G042666	5.18472	2.39582	3.89732	4.55716	C2H2
GRMZM2G050939	24.7358	24.5939	23.7971	20.1062	C2H2
GRMZM2G058197	10.8146	9.17936	4.95753	8.91611	C2H2
GRMZM2G058868	0.15456	0.652402	1.40929	0.278801	C2H2
GRMZM2G061545	0	0	0.104692	0.50075	C2H2
GRMZM2G061897	0	0	0.180766	0	C2H2
GRMZM2G068710	26.9353	33.8797	30.728	31.9386	C2H2
GRMZM2G071101	0	0.161519	0.0412869	0.263595	C2H2
GRMZM2G074032	0.143074	1.03139	0.339008	0.120251	C2H2
GRMZM2G075956	2.79459	7.11619	1.88493	5.24313	C2H2
GRMZM2G081782	14.5705	16.7726	11.85	22.1209	C2H2
GRMZM2G081812	109.951	116.646	108.236	109.388	C2H2
GRMZM2G084014	0	0.100637	0.154361	0.184792	C2H2
GRMZM2G086277	5.40016	3.05931	3.75347	2.65503	C2H2
GRMZM2G089557	0	0.251306	0.577027	0.460063	C2H2
GRMZM2G090595	41.328	38.0415	26.0001	61.2402	C2H2
GRMZM2G093305	3.31068	1.46786	0.726339	2.72464	C2H2
GRMZM2G100146	600.26	235.594	619.797	348.158	C2H2
GRMZM2G104516	10.9428	32.5797	6.37343	5.56013	C2H2
GRMZM2G105224	1.20143	2.83653	1.66996	2.08922	C2H2
GRMZM2G106026	0	0.114723	0	0	C2H2
GRMZM2G108818	0.474487	0	0	0	C2H2
GRMZM2G110107	0.218208	0.876921	0.482487	0.220056	C2H2
GRMZM2G112799	0.319135	0.164939	0	0.200985	C2H2
GRMZM2G114660	9.53126	3.04339	3.07514	5.1611	C2H2
GRMZM2G123094	0.844135	1.28506	0.530101	0.608745	C2H2
GRMZM2G129261	60.1357	43.655	47.1215	57.7565	C2H2
GRMZM2G129428	1.19817	1.2371	0.0148107	1.38063	C2H2
GRMZM2G132057	0	0	0.142193	0	C2H2
GRMZM2G134998	0.0583914	0	0	0	C2H2
GRMZM2G136494	0.310025	0.159657	0.367304	0.651406	C2H2
GRMZM2G139160	3385.59	5772.56	1920.99	2675.36	C2H2
GRMZM2G140016	7.5542	6.70297	9.46423	9.09054	C2H2
GRMZM2G141031	0.43668	0.791495	0.971584	0.818569	C2H2
GRMZM2G142502	11.5172	13.4173	15.1615	16.1478	C2H2
GRMZM2G143723	0.590796	3.43259	5.59931	3.61792	C2H2
GRMZM2G150011	0	0.182244	0	0.0743338	C2H2
GRMZM2G151309	0	0.202376	0.116404	0.123869	C2H2
GRMZM2G157197	0	0	0	0.000358758	C2H2
GRMZM2G158141	0.326103	0.293783	0.933631	0.8223	C2H2
GRMZM2G159032	281.686	192.857	236.79	197.423	C2H2
GRMZM2G165355	0.127775	0.578046	1.98628e-05	2.10196	C2H2
GRMZM2G170520	0.533684	0.392945	1.26474	1.63363	C2H2
GRMZM2G171073	5.29463	12.872	5.39436	9.59987	C2H2
GRMZM2G172605	0	0.0954277	0.036591	0	C2H2
GRMZM2G175000	13.9942	16.8589	17.3822	14.6707	C2H2
GRMZM2G177693	1.43206	1.47508	3.77551	1.94249	C2H2
GRMZM2G179677	1.09431	2.26959	3.42854	2.29861	C2H2
GRMZM2G302891	0.179784	0.344701	0.177493	0.350934	C2H2
GRMZM2G329159	4.31974	4.40926	3.58509	4.56953	C2H2
GRMZM2G338056	0	0	0	0.212288	C2H2
GRMZM2G350621	0.0967862	0.299507	1.52928	0.243943	C2H2
GRMZM2G357688	53.7677	110.494	132.914	45.8595	C2H2
GRMZM2G359589	1.84927	0.756772	2.58886	0.211994	C2H2
GRMZM2G376061	0.162455	0.335879	0.641951	0.409233	C2H2
GRMZM2G380515	49.6744	51.524	50.635	37.0276	C2H2
GRMZM2G400714	0.791773	0	0	0	C2H2
GRMZM2G402027	0.122739	0	0.193859	0.0309539	C2H2
GRMZM2G417574	0	0.246369	0	0.299236	C2H2
GRMZM2G431157	3.39836	2.6516	3.05538	2.44272	C2H2
GRMZM2G445684	0.0510829	0	0.0806942	0.257599	C2H2
GRMZM2G455889	0	0	0	0.0537102	C2H2
GRMZM2G459614	0	0	0.0673804	0.107498	C2H2
GRMZM2G464580	0	0	0.0516673	0	C2H2
GRMZM2G465595	0.09438	0.534563	0.260901	6.8418	C2H2
GRMZM2G470422	0.348085	0.776943	0.320763	0.511935	C2H2
GRMZM2G703281	0	0	0	0.0999109	C2H2
GRMZM5G828179	0	0	0.502038	0.400594	C2H2
GRMZM5G884137	49.2894	20.975	31.4383	45.9893	C2H2
GRMZM5G885700	15.6035	13.6948	10.6107	15.1327	C2H2
GRMZM5G887286	13.3383	11.426	13.3241	14.3983	C2H2
GRMZM2G005126	16.5417	17.7316	12.8786	17.1482	C3H
GRMZM2G006493	22.5784	31.283	36.2301	31.2498	C3H
GRMZM2G010323	285.123	210.443	19.9726	26.2597	C3H
GRMZM2G017923	30.2999	35.2776	22.3877	35.3309	C3H
GRMZM2G021834	22.7837	20.7904	13.3893	15.029	C3H
GRMZM2G024655	9.07336	10.8447	19.7439	13.6366	C3H
GRMZM2G027298	0.687322	0.919762	2.00844	0.996614	C3H
GRMZM2G028492	3.31666	4.33603	4.71072	3.27773	C3H
GRMZM2G032258	122.153	83.1014	63.8703	64.721	C3H
GRMZM2G036837	20.531	22.3024	24.5129	25.2813	C3H
GRMZM2G037200	35.8657	43.5077	34.7697	34.9552	C3H
GRMZM2G039889	45.3243	36.6451	58.0454	48.7172	C3H
GRMZM2G041799	23.8879	31.1829	24.2638	28.0536	C3H
GRMZM2G046968	8.18576	7.51164	7.54418	12.0178	C3H
GRMZM2G049027	6.89353	5.89092	3.77622	5.48721	C3H
GRMZM2G056920	2.92448	4.26575	3.73701	10.6954	C3H
GRMZM2G068476	14.4788	14.3536	15.5389	12.2042	C3H
GRMZM2G069009	6.29605	16.9367	15.9525	11.7421	C3H
GRMZM2G071034	104.686	52.504	46.062	82.0858	C3H
GRMZM2G086994	12.0171	23.4153	19.4212	20.3363	C3H
GRMZM2G087032	30.9397	50.2644	30.8036	52.5437	C3H
GRMZM2G089050	8.79493	9.19236	9.59069	8.14635	C3H
GRMZM2G099622	5.61631	4.08612	5.75016	5.37139	C3H
GRMZM2G100794	21.2375	22.3203	14.435	26.4156	C3H
GRMZM2G107491	12.5285	23.0273	19.8636	16.9487	C3H
GRMZM2G114688	4.98279	5.67799	2.22698	5.85938	C3H
GRMZM2G117007	3.76434	4.30907	3.5397	5.34791	C3H
GRMZM2G119640	60.3739	54.0053	64.053	54.1261	C3H
GRMZM2G120740	15.192	19.9717	26.1904	16.5676	C3H
GRMZM2G126197	12.1405	10.6149	7.4783	9.85353	C3H
GRMZM2G146514	16.2109	25.9572	15.5243	16.1437	C3H
GRMZM2G147623	26.6058	21.237	39.4369	25.6694	C3H
GRMZM2G149347	0	0	0.114844	0.0918107	C3H
GRMZM2G150262	13.733	17.0098	14.4403	13.8687	C3H
GRMZM2G157927	0	0	0.0507427	0	C3H
GRMZM2G164359	15.5861	12.9399	23.7147	11.0579	C3H
GRMZM2G171942	47.3053	39.692	49.2395	24.2046	C3H
GRMZM2G173124	9.43641	20.3898	3.97538	17.6262	C3H
GRMZM2G180979	1.97273	2.01164	0.317914	2.74043	C3H
GRMZM2G305582	71.1318	48.489	45.5366	50.6962	C3H
GRMZM2G306357	5.94142	6.14954	5.23245	5.15427	C3H
GRMZM2G306935	11.6819	10.6429	13.4423	11.5829	C3H
GRMZM2G315515	0.875742	0.516677	0.197706	1.10336	C3H
GRMZM2G395842	16.3559	14.4271	14.7008	18.6196	C3H
GRMZM2G422205	21.6927	55.0971	28.3647	38.2449	C3H
GRMZM2G475017	7.83052	20.481	10.8697	14.3959	C3H
GRMZM5G842019	0.662409	1.0063	0.779948	0.687457	C3H
GRMZM5G845366	2.82682	3.18355	3.60262	2.67382	C3H
GRMZM5G849788	4.92248	5.64827	4.79269	6.17011	C3H
GRMZM2G032336	17.927	13.3346	22.3041	21.8774	CAMTA
GRMZM2G143205	11.1465	16.1086	16.3558	12.552	CAMTA
GRMZM2G152661	1.62395	3.22952	5.11201	4.13348	CAMTA
GRMZM2G153594	38.6514	39.3975	26.3494	30.8545	CAMTA
GRMZM2G171600	1.99364	4.47965	2.49971	3.71659	CAMTA
GRMZM2G341747	38.6763	38.9758	26.543	34.0516	CAMTA
GRMZM2G431243	11.4705	12.2899	17.2005	15.8395	CAMTA
GRMZM2G447551	62.8241	5.35492	2.16419	1.88089	CAMTA
AC233888.1_FG002	0	0.0735781	0.0563934	0	CO-like
GRMZM2G012717	0.04719	0.0485967	0.186358	0	CO-like
GRMZM2G013398	8.23813	10.7085	4.51951	10.1468	CO-like
GRMZM2G038783	4.72668	9.92947	11.5399	20.9625	CO-like
GRMZM2G041991	0.169197	0.261318	0.467709	0.05333	CO-like
GRMZM2G042198	2.58327	2.18047	1.94098	5.59822	CO-like
GRMZM2G092363	1.99974	2.15173	0.755546	2.52031	CO-like
GRMZM2G095598	0.361264	0.595747	0.856115	0.182145	CO-like
GRMZM2G107886	0.0466991	0	0.368838	0	CO-like
GRMZM2G114137	0.0525786	0	0.33223	0	CO-like
GRMZM2G144346	0.469433	0.193369	0.0741533	0.651013	CO-like
GRMZM2G148772	0.17866	0.245414	0.0940789	0.450438	CO-like
GRMZM2G167560	2.60023	2.24542	1.9826	5.49548	CO-like
GRMZM2G176173	0.865265	0.446111	1.70887	0.218102	CO-like
GRMZM2G405368	52.2998	70.3597	59.985	67.2233	CO-like
GRMZM2G021777	6.83089	12.0961	5.81306	14.7071	CO-like/DBB
GRMZM2G075562	1.97643	5.97327	0.644385	6.412	CO-like/DBB
AC203865.3_FG001	18.7961	26.0197	12.0996	9.49717	CPP
GRMZM2G015097	93.7753	92.9989	69.0173	118.507	CPP
GRMZM2G059678	2.04921	2.45937	1.94822	2.66397	CPP
GRMZM2G060170	11.2434	14.8868	19.4942	13.0126	CPP
GRMZM2G096600	2.13195	2.60884	2.21029	2.01554	CPP
GRMZM2G153754	1.42963	1.54724	1.10955	1.30542	CPP
GRMZM2G173198	0	0	0.0626253	0	CPP
GRMZM2G342588	1.89278	2.92616	2.80501	2.32662	CPP
GRMZM2G366584	0.705678	1.51366	0.560683	1.50217	CPP
GRMZM2G388148	2.31452	3.0544	1.24121	3.11003	CPP
GRMZM2G701689	76.4064	57.5493	73.3135	76.1799	CPP
GRMZM2G018876	6.50267	3.95535	9.29007	6.75316	DBB
GRMZM2G019335	10.1886	7.24502	7.15713	4.98626	DBB
GRMZM2G028594	24.0541	33.3572	18.6223	28.9749	DBB
GRMZM2G070446	11.7946	17.8784	9.14071	24.9228	DBB
GRMZM2G095299	11.8052	4.05927	10.881	13.2652	DBB
GRMZM2G098442	0.0973107	0	0.230636	0.245263	DBB
GRMZM2G118884	2.80897	2.73895	1.97904	2.67931	DBB
GRMZM2G131982	0	0.870293	1.52275	1.30834	DBB
GRMZM2G143718	7.63034	5.43093	14.8587	15.9323	DBB
GRMZM2G422644	17.7108	8.65251	16.5107	21.6	DBB
GRMZM5G834596	1.77603	0.770782	1.31292	0.0885716	DBB
AC155434.2_FG006	12.1031	9.82457	10.8151	21.7193	Dof
AC209819.3_FG009	0.133475	0.413545	0.632823	0.336312	Dof
AC233935.1_FG005	0.056911	0.117253	0.449517	0.430462	Dof
GRMZM2G009406	1.66526	2.68459	3.53583	2.22961	Dof
GRMZM2G010290	0.532444	1.82844	3.1776	1.78989	Dof
GRMZM2G011832	0.124473	0	0.245798	0.0784536	Dof
GRMZM2G017470	0	0.162467	0.456816	0.198853	Dof
GRMZM2G042218	0	0	0.106437	0.0849255	Dof
GRMZM2G045678	0.0740401	0.686836	0.350921	0.186648	Dof
GRMZM2G061292	0.0681403	0.210661	0.0538246	0	Dof
GRMZM2G064655	0.130256	0.00194061	0.000208364	0.0114387	Dof
GRMZM2G082490	0.118502	0	0.093631	0.14931	Dof
GRMZM2G084130	0	0	0.0461214	0.515263	Dof
GRMZM2G089949	0.749342	1.06885	0.865052	1.52595	Dof
GRMZM2G093725	0	0.121518	0	0	Dof
GRMZM2G108865	0.119902	0.432349	0.331475	19.3469	Dof
GRMZM2G114998	0	1.50244	8.35109	1.9915	Dof
GRMZM2G123900	0.133198	0.879422	0.883946	1.11977	Dof
GRMZM2G135703	0.205199	0.211465	1.40477	0.517312	Dof
GRMZM2G137502	25.6312	30.6228	46.3033	48.1823	Dof
GRMZM2G138455	1.66038	4.64111	8.50536	8.19371	Dof
GRMZM2G140694	0	0.256511	0.786151	1.67235	Dof
GRMZM2G142718	1.02954	5.4484	13.1178	7.13403	Dof
GRMZM2G144172	0	0.678164	0.520073	0.191565	Dof
GRMZM2G162749	3.93481	5.02709	6.56972	7.47234	Dof
GRMZM2G171852	0.0114253	0.381968	0	7.53962e-05	Dof
GRMZM2G176063	0	0.605929	0.705555	1.07197	Dof
GRMZM2G179069	0.0611763	1.38664	1.69105	0.848297	Dof
GRMZM2G327189	0.113988	0.470588	0.180126	0	Dof
GRMZM2G371058	8.08145	3.40392	11.8792	7.08633	Dof
GRMZM2G394973	0.285738	0.196484	0.150494	0.240064	Dof
GRMZM2G435475	0	0	0.177866	0.14183	Dof
GRMZM2G449950	2.17621	4.0817	2.89154	0.997252	Dof
GRMZM2G456452	0.821553	4.40459	12.1648	7.39812	Dof
GRMZM2G463525	4.39286	5.65117	5.65437	4.35213	Dof
GRMZM2G589696	0.0829087	0.328331	0	0.903188	Dof
GRMZM5G880268	0.118322	0.243794	0.327106	0.223736	Dof
AC214168.3_FG001	0.865782	1.70155	0.636872	2.01091	E2F/DP
AC233850.1_FG005	6.61089	3.59762	5.56097	5.82693	E2F/DP
GRMZM2G001699	0.103342	0.053219	0.163263	0	E2F/DP
GRMZM2G041701	4.0924	3.03043	4.03118	4.28987	E2F/DP
GRMZM2G050590	6.30991	5.1881	5.61689	6.98683	E2F/DP
GRMZM2G060000	23.7079	19.0799	26.1342	24.5293	E2F/DP
GRMZM2G063387	9.37411	7.2935	7.32244	6.35148	E2F/DP
GRMZM2G086072	10.5278	13.0093	10.3914	10.7522	E2F/DP
GRMZM2G139024	7.30405	6.81823	7.24958	5.36186	E2F/DP
GRMZM2G148506	0.242781	0.0714353	0.219119	0.101974	E2F/DP
GRMZM2G169709	0.127116	0.130976	0	0	E2F/DP
GRMZM2G333591	0.278356	0	0.0733019	0.584667	E2F/DP
GRMZM2G351232	3.22044	3.6197	0.992548	1.24842	E2F/DP
GRMZM2G361659	0.964067	0.645345	1.10409	0.911565	E2F/DP
GRMZM2G378665	1.70401	1.2979	0.453809	0.775372	E2F/DP
GRMZM2G404769	0.109822	0.226115	8.51274	9.55346	E2F/DP
GRMZM2G462623	1.03075	2.22411	0.930385	1.48512	E2F/DP
GRMZM5G829408	0	0	0.0892847	0.0475125	E2F/DP
AC210616.4_FG005	0	1.95178	0	2.87941	EIL
AC234203.1_FG011	4.00666	3.26008	0.453335	1.11207	EIL
GRMZM2G003558	0.0343005	0.211847	0.866857	0.389235	EIL
GRMZM2G033570	0.276807	3.9433	4.49124	13.7681	EIL
GRMZM2G040481	0.0502257	0.931104	0	1.01311	EIL
GRMZM2G044322	0.038917	2.1741	0.0615176	1.35566	EIL
GRMZM2G151811	0	0.0359261	0.0551264	0.0880091	EIL
GRMZM2G317584	15.5105	17.556	0.706276	7.09998	EIL
AC187157.4_FG001	0	0.084332	0	0.103094	ERF
AC206951.3_FG016	0.359982	0.9281	0.355483	0.34026	ERF
AC206951.3_FG017	1.99071	2.84129	2.96365	6.27284	ERF
AC209257.4_FG006	0.537898	2.77771	2.444	1.1859	ERF
AC213666.3_FG003	0	0.812101	0	0.247018	ERF
GRMZM2G002119	1.25425	3.40293	2.72586	2.17228	ERF
GRMZM2G003466	0.314303	1.70105	5.08984	3.4663	ERF
GRMZM2G005301	0.0983768	0	0	0.123974	ERF
GRMZM2G006745	17.2156	27.7394	18.513	19.2137	ERF
GRMZM2G007406	2.50295	1.48948	6.31248	8.73489	ERF
GRMZM2G008234	0	0.443965	0	0.868228	ERF
GRMZM2G009598	11.5924	24.2339	13.8063	11.9638	ERF
GRMZM2G010100	0.0518199	0	0	0	ERF
GRMZM2G011110	0.188493	0.194415	0.372283	1.18773	ERF
GRMZM2G011236	0.149935	0.154547	0.355318	0	ERF
GRMZM2G015281	1.86671	0.793204	0.433783	2.07547	ERF
GRMZM2G016079	0.14536	1.05127	0.344607	0.549332	ERF
GRMZM2G016434	0.0533597	0	0	0.0672688	ERF
GRMZM2G018138	0	0.126514	0	0	ERF
GRMZM2G018398	71.0187	32.5868	61.6211	47.6643	ERF
GRMZM2G018984	9.87911	5.40221	7.60438	10.0723	ERF
GRMZM2G019443	0	0	0	0.632421	ERF
GRMZM2G020016	0	1.07081	0.716962	0.326612	ERF
GRMZM2G020054	4.07632	3.24088	2.23025	7.50424	ERF
GRMZM2G020150	5.31937	6.7394	5.15826	7.3115	ERF
GRMZM2G021369	3.56401	1.67312	5.27831	6.35257	ERF
GRMZM2G021790	0.257102	0.883681	0	0.108011	ERF
GRMZM2G025062	88.1742	48.3386	66.0948	74.5695	ERF
GRMZM2G026926	0	0.0971933	0.0372716	0	ERF
GRMZM2G028386	0.249811	5.21211	3.20648	5.03848	ERF
GRMZM2G029323	12.599	13.8736	14.1958	14.7482	ERF
GRMZM2G033656	1.15829	0.977827	4.15967	1.72497	ERF
GRMZM2G040664	0	0	0.0426531	0	ERF
GRMZM2G041839	0	0	0.071455	0	ERF
GRMZM2G044077	1.41656	1.31393	1.23086	0.714219	ERF
GRMZM2G047918	0	0	0	0.13269	ERF
GRMZM2G048621	0	0.196484	0	0	ERF
GRMZM2G050851	49.6555	50.7843	12.657	83.0364	ERF
GRMZM2G052667	38.8497	37.6207	36.8045	23.0036	ERF
GRMZM2G052720	0.000670253	0	0	0	ERF
GRMZM2G053503	171.474	158.798	59.2192	66.6155	ERF
GRMZM2G055070	0	0.324088	0.123903	0	ERF
GRMZM2G055180	0	0	3.71908e-05	0	ERF
GRMZM2G055204	34.2973	33.5982	21.0398	35.1629	ERF
GRMZM2G057386	0	1.86836	0.275395	1.49416	ERF
GRMZM2G060465	0.098919	0.204101	0.1563	0.498632	ERF
GRMZM2G061487	8.96843	8.27046	4.19521	10.9234	ERF
GRMZM2G066158	0.268949	0.138885	0.318783	0.847069	ERF
GRMZM2G067463	0.170191	0	1.07587	0.64289	ERF
GRMZM2G068967	2.38577	2.58592	1.88507	5.11024	ERF
GRMZM2G069126	0.215656	0.111266	0.0851928	0.271748	ERF
GRMZM2G069146	0	0	0	0.14183	ERF
GRMZM2G072926	0.688299	1.30241	0.181277	0.722729	ERF
GRMZM2G073047	0.210598	0.325942	0.415967	0	ERF
GRMZM2G076896	0.209696	0.0720012	0.110374	0.176128	ERF
GRMZM2G079653	0.000130142	1.70852	1.37445	0.00325107	ERF
GRMZM2G080516	1.05234	1.15842	0.111797	1.0007	ERF
GRMZM2G081892	0	0.00156382	0	2.73095	ERF
GRMZM2G084264	0.321554	0	0.169368	0	ERF
GRMZM2G085678	12.0443	4.85408	6.60177	1.76026	ERF
GRMZM2G085964	22.0634	26.6222	6.55184	8.25793	ERF
GRMZM2G087059	0.144893	0.398108	0.0380732	0	ERF
GRMZM2G089995	1.50171	1.83309	1.07878	1.89185	ERF
GRMZM2G093595	0.10172	4.51252	1.68765	9.48563	ERF
GRMZM2G100727	0.398105	0.410413	0.0628972	0	ERF
GRMZM2G100982	0	0	0	0.118153	ERF
GRMZM2G104260	0.297407	0.570528	3.68205	0.408059	ERF
GRMZM2G104866	3.56712	3.51393	6.07401	1.79812	ERF
GRMZM2G105266	1.65734	1.54583	1.87032	2.08891	ERF
GRMZM2G106591	1.35923	2.10424	1.07393	0.570896	ERF
GRMZM2G110333	97.343	43.955	70.4132	54.4538	ERF
GRMZM2G111415	1.74052	1.35194	0.171996	1.09562	ERF
GRMZM2G113060	0	0	0.0628972	0.301061	ERF
GRMZM2G114820	4.02172	3.36202	5.92201	4.53344	ERF
GRMZM2G119865	3.54707	4.55422	1.17543	4.15214	ERF
GRMZM2G123119	0	0.299507	0.0764642	0	ERF
GRMZM2G124011	0.226539	0.116902	0.268483	0.142724	ERF
GRMZM2G125460	1.8588	1.04541	0.0667461	0.212975	ERF
GRMZM2G129674	35.2377	28.4093	9.95887	15.0192	ERF
GRMZM2G131281	1.61636	1.90665	1.91565	0.727371	ERF
GRMZM2G132185	8.26178	4.48091	7.5316	5.33888	ERF
GRMZM2G132223	0.575938	0.59597	0.455245	0.483489	ERF
GRMZM2G133168	0	0	0	0.698556	ERF
GRMZM2G135452	1.06112	0.914564	1.11825	0.222726	ERF
GRMZM2G137341	0.0978408	0	0	0.123299	ERF
GRMZM2G138396	0	0	0.148135	0	ERF
GRMZM2G139765	0.237825	0.342884	0.0751356	0.359799	ERF
GRMZM2G141679	0.00267838	0	0.00390915	0	ERF
GRMZM2G142179	5.1482	2.68502	5.52242	2.72404	ERF
GRMZM2G148333	37.0729	32.0503	30.4798	21.8556	ERF
GRMZM2G149756	3.01873	2.59195	2.83154	2.37832	ERF
GRMZM2G151542	0.0775576	0.559651	0.0612666	0.19551	ERF
GRMZM2G156006	0	0.19046	0	0	ERF
GRMZM2G156737	1.47226	8.44237	1.66854	7.98827	ERF
GRMZM2G160971	0.157842	0.325437	0.187032	0.198944	ERF
GRMZM2G164591	0	0.34856	1.86501	0.636864	ERF
GRMZM2G169382	25.4476	30.5212	10.5319	16.8165	ERF
GRMZM2G171179	101.111	112.87	68.5118	114.947	ERF
GRMZM2G172936	1.45074	1.49765	2.00599	3.3511	ERF
GRMZM2G174347	38.7968	26.1568	32.3219	41.3224	ERF
GRMZM2G174917	0.8952	2.56524	0.550081	2.88297	ERF
GRMZM2G175525	0	0	0.0781499	0.623283	ERF
GRMZM2G175856	0.115454	0.238331	0.364886	0	ERF
GRMZM2G300924	0.528818	0.148526	0.0759404	0.121217	ERF
GRMZM2G301860	0.150224	1.08663	0.237432	0.18923	ERF
GRMZM2G307119	0	0.228003	0	0	ERF
GRMZM2G309731	0.608463	1.46966	0.961964	1.78761	ERF
GRMZM2G310368	15.4041	14.2165	32.8261	23.7848	ERF
GRMZM2G317596	0.246514	0.084719	0	0.207132	ERF
GRMZM2G322672	1.09039	0.941406	2.44457	1.06438	ERF
GRMZM2G323172	0.0533597	0	0.0842919	0.134538	ERF
GRMZM2G348307	0	0	0	0.069755	ERF
GRMZM2G363052	19.2546	16.0459	18.0542	21.5004	ERF
GRMZM2G376255	0	0.0785889	0	0.192191	ERF
GRMZM2G381441	0	0.0867082	0.1993	0	ERF
GRMZM2G384386	0.303673	0.313023	0.419797	0.574138	ERF
GRMZM2G399598	0.101876	0	0	0.192651	ERF
GRMZM2G421033	1.88982	3.55641	1.49313	3.92213	ERF
GRMZM2G425798	3.12495	0.896967	0.809245	1.28097	ERF
GRMZM2G429378	0.221208	0.152002	0.17474	0.092941	ERF
GRMZM2G434203	0	0.0896554	0.068686	0.109579	ERF
GRMZM2G438202	15.6268	26.1057	15.1748	41.0322	ERF
GRMZM2G457562	0	0.679889	0.0867566	0	ERF
GRMZM2G458437	0.0799755	0.0824491	0	0.1008	ERF
GRMZM2G466044	0.161389	0.166384	0	0.203411	ERF
GRMZM2G474326	0.227977	1.52941	0.63044	0.287258	ERF
GRMZM2G475678	0	0.650269	0	0.397779	ERF
GRMZM2G477287	0.130564	0.134829	0	0	ERF
GRMZM2G480434	0.137565	0.426275	3.47855	1.38642	ERF
GRMZM2G544539	0	0	0	0.0815613	ERF
GRMZM5G805505	0.0737361	0.912012	0	1.11529	ERF
GRMZM5G806839	4.3385	2.38007	2.6253	4.65331	ERF
GRMZM5G816314	1.3766	4.97285	1.45022	1.44546	ERF
GRMZM5G842961	1.13579	30.0009	2.13963	2.53256	ERF
GRMZM5G846057	0.0833149	0.257704	0.0658166	0	ERF
GRMZM5G852704	0	0.401788	0	0.585745	ERF
GRMZM5G889719	1.64977	0.180892	0.0901046	0.191875	ERF
GRMZM2G001663	1.26485	1.9451	0.778148	1.42559	FAR1
GRMZM2G034868	10.0942	10.6289	6.40992	10.3864	FAR1
GRMZM2G043250	0.764756	0.535193	0.212951	0	FAR1
GRMZM2G048987	11.0025	12.7526	9.14496	9.61306	FAR1
GRMZM2G083374	10.8801	10.0343	5.36665	8.57817	FAR1
GRMZM2G104268	60.3567	62.5079	40.8291	74.4324	FAR1
GRMZM2G106653	7.12985	7.60941	4.70715	7.31236	FAR1
GRMZM2G114461	4.54015	6.50626	5.5812	5.24611	FAR1
GRMZM2G117108	8.36459	5.58062	4.58643	7.17333	FAR1
GRMZM2G129311	4.86943	5.28168	5.60226	5.77882	FAR1
GRMZM2G148940	0.000180421	1.65486	0.000160995	1.9937	FAR1
GRMZM2G155980	11.5298	14.3216	9.62323	11.3405	FAR1
GRMZM2G302323	0.513179	0.334498	0.000296464	0.531693	FAR1
GRMZM2G406651	6.82255	5.49943	4.25488	4.36299	FAR1
GRMZM2G463730	12.6334	14.7881	7.83488	8.60427	FAR1
AC219020.4_FG002	0	0.191558	0.0293914	0.140766	G2-like
AC233960.1_FG003	3.02843	3.212	3.34939	2.18102	G2-like
AC234520.1_FG003	2.03196	3.83505	6.64046	4.15017	G2-like
GRMZM2G006477	58.5177	52.5535	34.3773	42.9524	G2-like
GRMZM2G009060	0.19098	1.39313	0.771963	1.0332	G2-like
GRMZM2G010920	0.293955	0.20776	0.0527425	1.54347	G2-like
GRMZM2G016370	4.19779	1.53415	1.4984	1.07073	G2-like
GRMZM2G026833	0	0.0458228	0.10531	0.0560352	G2-like
GRMZM2G031870	0	0	0.265327	0	G2-like
GRMZM2G034563	0.10172	0	0.0803645	0.128184	G2-like
GRMZM2G035370	4.03882	7.03007	0.884084	6.43247	G2-like
GRMZM2G039074	0	0.0520195	0	0.0636755	G2-like
GRMZM2G052544	0.0589666	0.891368	0.983169	0.371966	G2-like
GRMZM2G056400	0.684679	1.98887	5.96795	3.12543	G2-like
GRMZM2G060485	2.19949	5.66089	2.45591	5.88104	G2-like
GRMZM2G060834	0.0582021	0.0613262	0.183887	0.146741	G2-like
GRMZM2G064197	22.3831	16.4228	16.5997	17.8585	G2-like
GRMZM2G067702	0	0.87902	0.364551	0	G2-like
GRMZM2G069525	0.356184	0.322328	0.0590973	1.2545	G2-like
GRMZM2G070865	0	0.738698	0.141588	0.150645	G2-like
GRMZM2G074908	0.463349	0.242241	0	0.0986958	G2-like
GRMZM2G081671	0.0661328	1.36294	1.04477	0.833626	G2-like
GRMZM2G082264	10.2974	8.29252	6.43396	5.39812	G2-like
GRMZM2G083472	11.0666	4.39152	7.23643	3.90459	G2-like
GRMZM2G087804	1.20414	0.617942	4.89571	1.52558	G2-like
GRMZM2G090230	5.43951	3.51253	0.221188	0.925824	G2-like
GRMZM2G100176	4.81954	5.48452	7.38971	5.57133	G2-like
GRMZM2G100709	0	0.100378	0	0	G2-like
GRMZM2G106185	0	0.0735747	0	0	G2-like
GRMZM2G113742	27.1677	37.6664	17.5446	29.1408	G2-like
GRMZM2G117193	0.806943	4.86985	4.06051	4.71259	G2-like
GRMZM2G117854	8.12325	9.12551	17.3805	8.17728	G2-like
GRMZM2G123308	0.205976	0.271571	0.0542364	0.397783	G2-like
GRMZM2G124495	1.01082	0.335395	0.482604	0.751289	G2-like
GRMZM2G124540	23.3786	14.9965	27.7269	24.8832	G2-like
GRMZM2G125704	1.28507	2.24321	3.29031	11.5106	G2-like
GRMZM2G126175	100.587	52.5455	55.4176	264.085	G2-like
GRMZM2G142748	0.153249	0	0.161388	0.0643997	G2-like
GRMZM2G159119	1.25112	0.524893	1.57372	0.759456	G2-like
GRMZM2G162409	20.6925	23.2422	13.1272	25.2211	G2-like
GRMZM2G168002	0.227596	3.90387	7.51828	3.78455	G2-like
GRMZM2G171468	62.1376	38.1164	71.3155	53.3722	G2-like
GRMZM2G173882	2.93607	4.27802	9.03016	6.68321	G2-like
GRMZM2G173943	29.3523	25.4773	25.7282	24.9837	G2-like
GRMZM2G175827	0.271716	0.466329	0.366083	0.540942	G2-like
GRMZM2G315506	1.28984	0.073766	0.226387	0.0451748	G2-like
GRMZM2G333083	0	0.164511	0	0.10073	G2-like
GRMZM2G348238	0	0.129741	0.563946	0.105912	G2-like
GRMZM2G370425	0	0.124314	1.03653	0.330614	G2-like
GRMZM2G374986	0.168596	0.289455	0	0.070846	G2-like
GRMZM2G379167	0.974964	0.726284	3.13922	2.45737	G2-like
GRMZM2G454449	0	0.204085	0	0	G2-like
GRMZM2G477238	0	0.0394577	0	0	G2-like
GRMZM2G701218	0	0	0.0414075	0	G2-like
GRMZM5G846506	0.0580141	0.0597649	0.27494	0.365668	G2-like
GRMZM5G869984	0.296627	0	10.5185	0	G2-like
GRMZM5G887276	0.703	0.204057	0	0.374703	G2-like
AC194965.4_FG004	1.00407	2.08208	0.99239	7.26639	GATA
AC202864.3_FG002	1.44568	1.96588	2.23811	1.82246	GATA
GRMZM2G009530	11.5691	16.4351	15.2329	10.153	GATA
GRMZM2G025002	0.0466991	0	0.0368838	0	GATA
GRMZM2G031983	0	0.0619714	0	0.151654	GATA
GRMZM2G039586	0	0.101188	0	0.0619343	GATA
GRMZM2G044576	5.06297	2.3472	1.7967	0.549401	GATA
GRMZM2G052616	22.2762	23.0643	10.1197	29.4879	GATA
GRMZM2G054615	32.8919	16.1982	20.5386	23.2536	GATA
GRMZM2G058479	96.8562	67.8505	77.0735	72.7152	GATA
GRMZM2G065896	5.70765	3.96316	2.41488	5.33319	GATA
GRMZM2G067171	7.07788	5.83693	5.02341	5.35618	GATA
GRMZM2G077002	2.24119	3.75782	2.34652	3.28538	GATA
GRMZM2G080509	90.4646	78.0619	46.9614	45.1961	GATA
GRMZM2G101058	13.2451	3.05037	6.30314	5.05641	GATA
GRMZM2G104390	19.1913	23.8276	2.75817	15.4731	GATA
GRMZM2G110295	3.08333	1.13493	1.88583	2.74648	GATA
GRMZM2G113098	1.67458	0.447312	0.538886	0.781828	GATA
GRMZM2G114775	38.1919	21.9165	38.6273	24.5441	GATA
GRMZM2G118214	14.1883	11.9382	5.72356	11.9036	GATA
GRMZM2G123909	0	0.114723	0	0.280152	GATA
GRMZM2G135381	0.229829	5.56387	0.2723	4.56321	GATA
GRMZM2G138967	8.43086	9.31127	9.41926	6.77509	GATA
GRMZM2G140669	6.01299	5.27635	6.15662	5.61499	GATA
GRMZM2G163200	9.98405	5.30539	5.76022	11.8752	GATA
GRMZM2G325850	0	0.0871173	0	0.106487	GATA
GRMZM2G379005	13.1843	14.1791	17.6486	11.1626	GATA
GRMZM2G396451	10.4901	17.0054	13.0529	16.6587	GATA
GRMZM2G397616	0	0	0	0.131917	GATA
GRMZM2G404973	22.7488	16.0115	17.4818	17.3717	GATA
GRMZM2G421212	3.12093	6.22116	5.50114	6.32327	GATA
GRMZM2G464037	0	0	0.03541	0.0565243	GATA
GRMZM2G532534	1.35643	0.662203	0.733114	0.809881	GATA
GRMZM5G887975	0	0	0.33986	0	GATA
EF517601.1_FG010	0.274123	0.0564692	0.533406	0.579166	GeBP
GRMZM2G006871	0.994954	1.02609	1.50055	1.36789	GeBP
GRMZM2G008558	1.90289	0	0	0	GeBP
GRMZM2G026417	12.6812	11.8167	13.4766	11.1903	GeBP
GRMZM2G030458	7.40106	4.28305	4.34286	4.43932	GeBP
GRMZM2G036966	0.605637	1.34685	2.04178	2.02739	GeBP
GRMZM2G041818	13.7832	17.0029	15.818	17.8423	GeBP
GRMZM2G065506	10.7663	6.9599	5.81043	7.16493	GeBP
GRMZM2G066373	6.81431	0.262711	8.23068	2.94415	GeBP
GRMZM2G075122	3.25546	1.73909	3.09521	1.74792	GeBP
GRMZM2G082318	2.96782	3.05752	2.06289	2.84335	GeBP
GRMZM2G083886	0.00288446	0.00183985	0	0	GeBP
GRMZM2G092409	5.94325	10.5303	8.87119	6.73068	GeBP
GRMZM2G125239	3.55523	2.40933	4.49263	0.503877	GeBP
GRMZM2G134866	0.196229	0.206155	0.490693	0.0750269	GeBP
GRMZM2G155252	3.74169	4.52237	2.28061	1.53832	GeBP
GRMZM2G162405	7.46612	7.76476	6.92542	7.16543	GeBP
GRMZM2G174240	1.90547e-05	0	5.48702e-05	0	GeBP
GRMZM2G392516	0.530934	0.637825	1.15317	1.28298	GeBP
GRMZM2G423292	11.955	9.23335	9.51601	9.18454	GeBP
GRMZM5G868875	4.187	5.48933	10.739	9.71092	GeBP
AC204621.4_FG006	0.161389	0.166384	0	0	GRAS
AC234164.1_FG004	1.5754	1.72083	2.61532	0.810779	GRAS
GRMZM2G001426	6.89756	6.14025	4.53393	6.00316	GRAS
GRMZM2G011947	0	0.0796054	0	0	GRAS
GRMZM2G013016	1.00077	0.554779	0.151998	1.06767	GRAS
GRMZM2G015080	2.36859	2.98567	3.13315	2.8372	GRAS
GRMZM2G018254	0.0622946	0.0320587	0.221387	0.196368	GRAS
GRMZM2G019060	0	0.0359261	0.330758	0	GRAS
GRMZM2G023872	71.9064	142.437	8.38222	63.1191	GRAS
GRMZM2G024973	7.68864	8.18109	8.65985	6.79023	GRAS
GRMZM2G028039	24.3733	31.8447	25.9491	32.2404	GRAS
GRMZM2G028438	0.771234	1.58773	1.24466	1.18383	GRAS
GRMZM2G028608	0.134128	0.138063	0.23834	0.422795	GRAS
GRMZM2G037286	0	0	0.033968	0	GRAS
GRMZM2G037792	5.58278	7.26048	7.80884	6.65427	GRAS
GRMZM2G049159	32.9214	34.5927	17.9879	29.2446	GRAS
GRMZM2G051785	2.55631	2.41973	2.57254	3.37893	GRAS
GRMZM2G055263	0	0.187664	0.0575892	0.091939	GRAS
GRMZM2G060265	0.0876968	0.470013	1.08621	0.22113	GRAS
GRMZM2G070371	0	0	0.0268838	0	GRAS
GRMZM2G073779	2.42537	1.83454	1.20002	1.2896	GRAS
GRMZM2G073805	0.241634	0.497394	1.00186	0.533188	GRAS
GRMZM2G073823	0.0314749	0.0971886	0.0248573	0	GRAS
GRMZM2G079470	0.751446	6.7998	7.2451	4.46112	GRAS
GRMZM2G082387	1.9606	2.95828	2.52921	3.22171	GRAS
GRMZM2G089636	0.0323852	0	0	0	GRAS
GRMZM2G089662	0	0	7.94518e-06	0.0458553	GRAS
GRMZM2G089782	0.722142	1.21766	0.0518562	0	GRAS
GRMZM2G091656	0	0.0460513	0.0706437	0	GRAS
GRMZM2G097456	0	0.0480904	0.147535	0	GRAS
GRMZM2G098784	0.000544613	0.000218718	0	0.000269444	GRAS
GRMZM2G098800	5.2817	6.65172	6.73653	5.15551	GRAS
GRMZM2G104342	1.62418	0.854568	1.6533	1.22871	GRAS
GRMZM2G106336	0.534239	0.383705	0.00339582	0.449205	GRAS
GRMZM2G106356	0.51678	1.95915	0.559531	0.667589	GRAS
GRMZM2G106548	3.6848	7.13935	7.57795	4.68643	GRAS
GRMZM2G109869	12.7306	13.4724	7.73985	13.7939	GRAS
GRMZM2G110067	0.118522	0.0406746	0	0	GRAS
GRMZM2G110579	8.05594	8.67342	5.15037	8.13001	GRAS
GRMZM2G114680	0	0.0935019	0.143431	0	GRAS
GRMZM2G116638	0.000488344	0.0645656	0	0	GRAS
GRMZM2G125501	0.0466991	0.0480904	0	0.117751	GRAS
GRMZM2G129154	0.66591	2.15527	1.01433	1.19933	GRAS
GRMZM2G131516	6.16807	5.52965	7.4675	8.68171	GRAS
GRMZM2G132794	0.0643022	0.132372	0.939485	0.405389	GRAS
GRMZM2G133169	0.898745	0.655376	1.15344	0.849876	GRAS
GRMZM2G140085	0	0.0744652	0	0	GRAS
GRMZM2G143433	0	0	0.0411671	0	GRAS
GRMZM2G144744	18.9347	10.355	26.5964	12.5169	GRAS
GRMZM2G146018	0.128104	0	0	0	GRAS
GRMZM2G153333	30.2111	30.7259	17.7955	20.7233	GRAS
GRMZM2G157679	28.8891	12.2362	12.0704	12.6931	GRAS
GRMZM2G159475	7.84632	6.74372	5.53024	4.60995	GRAS
GRMZM2G163427	1.17341	2.69864	2.08537	2.78131	GRAS
GRMZM2G169636	0	0	0.0299502	0.0478134	GRAS
GRMZM2G172657	0.0344982	1.06535	1.68922	0.565467	GRAS
GRMZM2G173429	3.71097	5.99609	3.63663	6.83792	GRAS
GRMZM2G176537	0	0	0	0.0535823	GRAS
GRMZM2G179325	2.5886	1.94011	0	0	GRAS
GRMZM2G313078	0	0.0521665	0	0	GRAS
GRMZM2G317287	0	0.0345804	0	0.0847171	GRAS
GRMZM2G335814	0.326236	0.503607	0.579689	0.788448	GRAS
GRMZM2G342217	0.0256707	0.052834	0	0	GRAS
GRMZM2G359304	0.154961	0.0797678	0	0	GRAS
GRMZM2G368909	1.23455	1.94957	0.447161	1.8451	GRAS
GRMZM2G408012	4.30265	5.28386	10.4759	6.90475	GRAS
GRMZM2G418899	0.275809	0.3663	0.316062	0.41724	GRAS
GRMZM2G420280	0.0842016	0.130045	0.166255	0	GRAS
GRMZM2G425366	0	0.0393736	0.0302054	0	GRAS
GRMZM2G431309	14.1759	15.8068	9.54348	28.4403	GRAS
GRMZM5G825321	3.64951	8.35019	10.9461	5.39862	GRAS
GRMZM5G826526	0.804401	0.769472	0.907667	0.507024	GRAS
GRMZM5G889326	0	0.184689	0	0.000848887	GRAS
GRMZM5G895672	0	0	0.114784	0.105345	GRAS
GRMZM2G004619	12.8389	24.4407	16.5515	15.2107	GRF
GRMZM2G018414	1.624	3.05595	2.34449	1.06348	GRF
GRMZM2G034876	0.529139	11.1147	0.857064	8.51553	GRF
GRMZM2G041223	8.10638	39.3795	8.22826	45.7253	GRF
GRMZM2G045977	7.4237	5.38379	2.51458	5.4657	GRF
GRMZM2G067743	0.411541	1.04961	0.574608	0.650449	GRF
GRMZM2G096709	7.94188	21.4354	10.5998	8.96338	GRF
GRMZM2G098594	2.16987	4.29107	3.55095	2.39478	GRF
GRMZM2G099862	3.29577	7.86114	4.5257	3.94631	GRF
GRMZM2G105335	0.769851	2.80733	0.347496	1.73314	GRF
GRMZM2G124566	0.120063	0.991725	0.474398	1.96696	GRF
GRMZM2G129147	2.96046	8.5055	6.74856	6.78353	GRF
GRMZM2G178261	10.1858	21.7981	10.2849	17.9178	GRF
GRMZM5G850129	0.284427	0.146566	0	0.458233	GRF
GRMZM5G853392	1.87691	4.37201	3.98647	5.30299	GRF
GRMZM2G001777	14.2099	13.9238	6.11481	11.1405	HB-other
GRMZM2G008286	1.07966	2.31675	0	0.355562	HB-other
GRMZM2G021475	1.85717	0.843849	0.838084	0.669099	HB-other
GRMZM2G023291	11.2083	10.1426	8.44341	7.94006	HB-other
GRMZM2G106613	13.3356	13.8141	11.543	15.8676	HB-other
GRMZM2G111204	18.9383	23.8433	19.5516	21.9624	HB-other
GRMZM2G111964	0	0	0.0733857	0.0585708	HB-other
GRMZM2G122750	20.313	17.7803	15.6219	22.1639	HB-other
GRMZM2G125294	19.7937	19.3142	20.9831	20.6962	HB-other
GRMZM2G136369	12.9882	12.0284	8.80387	10.0202	HB-other
GRMZM2G151266	7.13104	11.9508	10.0687	8.44424	HB-other
GRMZM2G163641	9.02508	40.087	16.1365	14.1242	HB-other
GRMZM2G333565	0.187284	0.24108	0	0.177086	HB-other
GRMZM2G339848	10.5965	10.229	10.9286	12.4996	HB-other
GRMZM2G351018	12.5855	19.0008	10.8642	13.8884	HB-other
GRMZM2G381748	0	0.0863029	0	0.316486	HB-other
GRMZM2G094935	5.22736	4.90932	5.75423	6.60689	HB-PHD
GRMZM2G314546	16.7309	21.838	12.1705	16.5545	HB-PHD
GRMZM2G033138	19.9532	29.5716	25.2545	23.6374	HB-PHD/HB-other
AC187157.4_FG005	0.296799	1.34115	1.68213	1.90716	HD-ZIP
AC233899.1_FG004	0.117547	0.242195	0.0464234	0.963178	HD-ZIP
AC235534.1_FG007	0.113433	0.250646	0.432861	0.859751	HD-ZIP
GRMZM2G001289	9.6452	5.12699	5.75157	4.4872	HD-ZIP
GRMZM2G002915	0	0	0.134444	0.107246	HD-ZIP
GRMZM2G003304	10.1561	12.3225	35.6995	13.6177	HD-ZIP
GRMZM2G004334	0.469092	0.203214	0.428837	0.217869	HD-ZIP
GRMZM2G004957	3.06047	2.52253	1.76755	2.11909	HD-ZIP
GRMZM2G005624	4.39457	9.17979	1.18558	0.540256	HD-ZIP
GRMZM2G021339	4.46107	6.28347	35.3137	11.9235	HD-ZIP
GRMZM2G026643	7.85116	9.24859	10.309	9.12311	HD-ZIP
GRMZM2G034113	3.65852	2.92053	2.96194	2.15302	HD-ZIP
GRMZM2G041127	6.04533	9.29714	6.69083	8.1208	HD-ZIP
GRMZM2G041462	13.5053	15.7052	12.9567	7.56358	HD-ZIP
GRMZM2G042250	9.42365	7.14307	16.5664	8.99383	HD-ZIP
GRMZM2G044752	0	0.506239	0.193064	0	HD-ZIP
GRMZM2G047715	0.915741	0.0674006	0.465005	0.0824521	HD-ZIP
GRMZM2G056600	23.2702	20.6657	56.663	25.5317	HD-ZIP
GRMZM2G060444	0	0.0290798	0.0223146	0.0356285	HD-ZIP
GRMZM2G062244	0.470899	1.09366	0.0930168	1.63166	HD-ZIP
GRMZM2G068672	0.0947436	0	0.0748496	0	HD-ZIP
GRMZM2G097349	0.492768	0.126925	2.14075	0.23294	HD-ZIP
GRMZM2G104204	0.889326	2.75335	0.263494	3.08167	HD-ZIP
GRMZM2G105834	0	0.247347	0.0631774	0	HD-ZIP
GRMZM2G106276	0	0	0	0.112855	HD-ZIP
GRMZM2G109987	26.9054	19.1007	30.074	17.0283	HD-ZIP
GRMZM2G116658	1.78826	4.08468	3.86762	2.86261	HD-ZIP
GRMZM2G117164	2.64539	4.99123	7.02105	3.31927	HD-ZIP
GRMZM2G118063	5.00623	5.04729	3.55453	3.38722	HD-ZIP
GRMZM2G119999	1.08364	2.77705	0.174819	3.02687	HD-ZIP
GRMZM2G122076	16.2985	17.1763	19.9492	36.7907	HD-ZIP
GRMZM2G122897	11.8122	10.763	7.4856	8.55614	HD-ZIP
GRMZM2G123140	2.72491	2.73506	4.73217	3.10761	HD-ZIP
GRMZM2G126239	0.690865	0.0987675	0.226945	1.06879	HD-ZIP
GRMZM2G126646	0.80367	0.792341	0.546504	0.464533	HD-ZIP
GRMZM2G126808	5.89433	3.53064	10.4189	2.37563	HD-ZIP
GRMZM2G127537	2.95244	3.39641	2.65758	1.47132	HD-ZIP
GRMZM2G130442	5.28727	3.16385	2.07346	3.31189	HD-ZIP
GRMZM2G131476	0.923633	8.40444	18.3341	8.1993	HD-ZIP
GRMZM2G132367	1.55209	1.09063	1.00311	1.42283	HD-ZIP
GRMZM2G134260	1.78329	1.25353	5.89107	1.63463	HD-ZIP
GRMZM2G139963	10.1538	3.16258	8.97982	2.91807	HD-ZIP
GRMZM2G142962	0.243511	0.250582	0.941803	0.721513	HD-ZIP
GRMZM2G145690	0.114095	0.469709	0.0225219	0.25177	HD-ZIP
GRMZM2G148074	2.75692	1.7148	3.70548	3.57382	HD-ZIP
GRMZM2G178102	16.077	8.61183	19.7996	8.31161	HD-ZIP
GRMZM2G178741	7.14368	2.21365	5.36875	4.63624	HD-ZIP
GRMZM2G307397	0.10592	0.109291	0.167369	0	HD-ZIP
GRMZM2G351330	0.378974	1.36811	0.823346	1.91039	HD-ZIP
GRMZM2G366130	0.147472	1.59602	0.640712	1.39411	HD-ZIP
GRMZM2G386276	0.559401	10.3412	10.7526	5.48222	HD-ZIP
GRMZM2G396527	1.35838	1.80735	0.30678	3.17659	HD-ZIP
GRMZM2G438260	0.0264652	0	0.104502	0	HD-ZIP
GRMZM2G469551	22.3714	7.29483	16.0844	13.5914	HD-ZIP
GRMZM5G803812	1.49543	1.74201	2.00486	2.87073	HD-ZIP
AC205471.4_FG003	2.39731	2.22194	1.93131	2.11565	HSF
AC206165.3_FG007	0.135516	0.279092	0.107032	0.113901	HSF
AC216247.3_FG001	0	0.515047	0.0563934	0.0899868	HSF
GRMZM2G002131	13.4758	26.1502	23.7328	57.5487	HSF
GRMZM2G003489	1396.58	1.33796	2.43528	0.691943	HSF
GRMZM2G005815	0.0919633	0.378803	0.36317	0.489593	HSF
GRMZM2G010871	73.5398	32.0645	27.2227	19.5483	HSF
GRMZM2G025685	0	6.16121	0.339504	5.28463	HSF
GRMZM2G026742	3.49949	5.85484	4.63401	2.8716	HSF
GRMZM2G059851	1.14973	7.70587	4.00403	3.71107	HSF
GRMZM2G086880	0	0.0669121	0	0.245568	HSF
GRMZM2G088242	0	2.00731	0	0.491311	HSF
GRMZM2G089525	0.0691905	0.641745	0.163963	0.0872147	HSF
GRMZM2G098696	33.1632	21.4868	9.65749	18.6324	HSF
GRMZM2G105348	1.16143	3.19474	1.52928	8.53799	HSF
GRMZM2G115456	13.5213	17.2487	19.4587	22.7138	HSF
GRMZM2G118047	9.81674	11.1001	12.5588	0.925907	HSF
GRMZM2G118453	4.71865	5.06432	3.29539	3.06834	HSF
GRMZM2G118485	6.06181	7.97009	4.80384	6.36409	HSF
GRMZM2G125969	21.75	24.3502	9.10579	24.8669	HSF
GRMZM2G132971	25.4642	31.2686	28.3317	24.4022	HSF
GRMZM2G139535	7.88796	9.9895	2.28268	9.92106	HSF
GRMZM2G164909	28.5192	5.39972	4.55482	9.05447	HSF
GRMZM2G165272	20.7976	8.1887	5.8424	7.98886	HSF
GRMZM2G165972	0.734419	0.587501	1.45609	0.599217	HSF
GRMZM2G179802	6.80493	11.2175	9.01706	9.29281	HSF
GRMZM2G301485	23.4541	3.37833	6.84697	8.07934	HSF
GRMZM2G384339	7.13476	6.92565	5.74451	8.76673	HSF
AC149818.2_FG009	0.447433	0.23088	0.265143	0.281914	LBD
AC207888.3_FG009	0.088094	0.453332	0.0231905	0.629449	LBD
AC233943.1_FG002	0	0.684054	0.0428353	0.306099	LBD
AC234149.1_FG002	0.190212	0.262591	1.04079	1.25071	LBD
GRMZM2G011385	0	0.200817	0	0	LBD
GRMZM2G017319	0	0.309549	0	1.38648	LBD
GRMZM2G021095	1.09806	2.03967	0.0867566	0.138364	LBD
GRMZM2G025758	0.600432	0.247932	0.189768	0	LBD
GRMZM2G025989	0.94281	0.885426	0.735843	0.455993	LBD
GRMZM2G044150	0	1.50182	0.229738	1.09866	LBD
GRMZM2G044902	1.01674	4.1997	16.1704	4.89106	LBD
GRMZM2G060544	37.322	17.8552	40.9929	46.9488	LBD
GRMZM2G075499	0	0.769631	0	0	LBD
GRMZM2G076327	2.69045	0.320288	2.20737	0.651991	LBD
GRMZM2G079185	0	0	0.556318	0.709498	LBD
GRMZM2G079768	0.10394	0	0	0	LBD
GRMZM2G092483	0	0.972377	0.445744	1.51784	LBD
GRMZM2G092517	0.325439	0.895527	1.02849	1.64033	LBD
GRMZM2G092542	0	0.110546	0	0.405151	LBD
GRMZM2G095982	0.0525786	0.108311	0	0	LBD
GRMZM2G110913	6.76248	7.56463	5.56827	5.28141	LBD
GRMZM2G118250	10.7011	4.91219	11.3628	2.30441	LBD
GRMZM2G121487	0	0.0896554	0.137372	0	LBD
GRMZM2G132693	0.0792694	0	0.313097	0	LBD
GRMZM2G133806	0.272491	0.0934382	1.57201	0.228898	LBD
GRMZM2G145568	0.214369	0	0.084684	0	LBD
GRMZM2G150594	4.40732	3.76667	1.75925	1.87093	LBD
GRMZM2G154320	0	0	0.00194582	0.0130393	LBD
GRMZM2G177110	4.23931	4.75463	13.8752	7.23969	LBD
GRMZM2G362627	0	0.174924	0	1.26548	LBD
GRMZM2G386095	0.14536	0.150182	0.114869	0	LBD
GRMZM2G386674	76.7899	44.4598	60.9848	56.7961	LBD
GRMZM2G447176	0	0.132888	0	0.486411	LBD
GRMZM5G868471	0	0.376959	0.288513	0.306709	LBD
GRMZM5G873586	17.167	13.4454	20.3165	26.7663	LBD
GRMZM2G098813	0.0913651	1.58765	0.423696	0.690895	LFY
GRMZM2G180190	0.334055	0.229406	0.175903	0.0701873	LFY
GRMZM2G002606	6.36417	5.31543	5.67808	3.45736	LSD
GRMZM2G055135	5.95196	1.72902	38.335	6.31147	LSD
GRMZM2G060057	0	1.65821	0	0	LSD
GRMZM2G089106	0.449656	1.88474	3.56619	0.283032	LSD
GRMZM2G114613	32.057	46.2594	30.6926	53.3576	LSD
GRMZM2G173425	13.7738	11.0572	10.165	13.1779	LSD
GRMZM2G001139	0.729644	0	4.74048	1.62177	MIKC
GRMZM2G003514	1.36242	11.9134	18.9932	5.89131	MIKC
GRMZM2G005155	0.483909	2.40101	11.6213	1.41945	MIKC
GRMZM2G010669	26.0283	41.8572	123.025	47.6699	MIKC
GRMZM2G018589	4.63157	13.769	28.3503	89.8368	MIKC
GRMZM2G026223	14.7673	16.5504	12.6343	16.714	MIKC
GRMZM2G032339	16.9757	8.33408	18.9289	8.47069	MIKC
GRMZM2G046885	36.9314	3.13088	25.5097	18.7557	MIKC
GRMZM2G052890	58.544	27.1662	117.588	43.9505	MIKC
GRMZM2G059102	8.80893	5.1867	3.00451	3.43293	MIKC
GRMZM2G069370	0.281602	0.581799	0	0.354749	MIKC
GRMZM2G070034	11.0516	10.9459	11.1031	6.59535	MIKC
GRMZM2G071620	11.3017	9.59995	27.8185	7.03462	MIKC
GRMZM2G079727	0.596976	0.161697	0.124069	0.228901	MIKC
GRMZM2G087095	8.44346	2.48999	21.0639	4.49187	MIKC
GRMZM2G097059	132.706	129.568	233.996	123.897	MIKC
GRMZM2G099522	89.9795	91.4868	207.597	81.0399	MIKC
GRMZM2G102161	81.6962	37.5724	187.193	69.3283	MIKC
GRMZM2G110153	16.1266	22.2226	31.0665	30.3604	MIKC
GRMZM2G117961	0.633857	0.527777	0.9874	0.644407	MIKC
GRMZM2G128953	0.0666235	0.0686537	0	0	MIKC
GRMZM2G129034	107.533	119.07	217.996	90.3127	MIKC
GRMZM2G135018	0.0978408	0.706489	2.62813	0.246599	MIKC
GRMZM2G137510	0	0	0	0.141816	MIKC
GRMZM2G139073	77.9478	45.2355	34.7684	151.069	MIKC
GRMZM2G148220	0.541017	0.348451	0.471587	0.340981	MIKC
GRMZM2G148693	2.21541	5.52175	6.92787	2.32666	MIKC
GRMZM2G159397	275.617	328.883	543.326	233.997	MIKC
GRMZM2G160565	38.6244	46.4049	127.521	41.0709	MIKC
GRMZM2G160687	38.6608	55.536	180.014	71.851	MIKC
GRMZM2G359952	55.9587	79.6568	100.894	47.7399	MIKC
GRMZM2G370777	14.8718	12.7489	7.35516	10.9396	MIKC
GRMZM2G553379	8.27419	4.77006	19.4586	6.3744	MIKC
GRMZM5G805387	62.8868	52.5811	143.766	48.7174	MIKC
GRMZM5G814279	7.24479	7.68767	7.40622	11.3064	MIKC
GRMZM2G072582	1.70991	2.69149	202.92	0.744468	MIKC/M-type
GRMZM2G105387	23.3152	30.4839	17.7747	28.4906	MIKC/M-type
GRMZM2G147716	46.3226	37.3859	87.2687	27.4032	MIKC/M-type
GRMZM2G152862	42.6883	37.6288	57.5921	16.0485	MIKC/M-type
GRMZM2G171365	61.8725	47.6709	42.0877	65.073	MIKC/M-type
AC234185.1_FG006	0.305161	0.209885	0.401822	0.384552	M-type
GRMZM2G032905	2.64381	2.83888	6.31215	0	M-type
GRMZM2G035092	2.92772	1.11474	3.53146	3.49371	M-type
GRMZM2G038878	0	0	0.115807	0	M-type
GRMZM2G052045	0	0	10.6051	36.8069	M-type
GRMZM2G055782	0	1.94824	0	2.2802	M-type
GRMZM2G098986	0.510453	0.351882	0.672392	0	M-type
GRMZM2G099408	0	0	0.161645	0	M-type
GRMZM2G099577	2.9739	2.31979	2.58445	1.51116	M-type
GRMZM2G130382	523.396	73.8402	1162.06	87.3674	M-type
GRMZM2G152415	0.0613854	0.12649	0.0969742	0.0773814	M-type
GRMZM2G171650	15.2633	16.5666	39.9198	27.9003	M-type
GRMZM2G316366	0	0	0	0.812947	M-type
GRMZM2G320549	17.6151	18.8669	4.6651	6.84766	M-type
GRMZM2G337892	0	0.0475945	0	0	M-type
GRMZM2G375707	0	0.0466329	0.107302	0.114189	M-type
GRMZM2G441115	0	0	0.130423	0.208083	M-type
GRMZM2G446426	14.6504	9.28414	13.6167	11.1018	M-type
GRMZM2G459864	0	0.10261	0	0.125346	M-type
GRMZM2G470857	0.0734346	0	0.116017	0	M-type
GRMZM2G472096	0.0810585	0	0.896466	0.102164	M-type
GRMZM2G531231	0.101147	0	0	0	M-type
GRMZM5G839969	0	0	0.0658166	0	M-type
GRMZM5G853066	0	0	0.068686	0	M-type
GRMZM5G878490	0.893864	1.07757	2.35461	1.87662	M-type
GRMZM5G891280	0.511499	0	0.242468	0.257827	M-type
AC165178.2_FG004	2.70561	2.88834	1.85308	4.09429	MYB
AC197146.3_FG002	0.660392	1.53197	0.912958	0.832333	MYB
AC203535.4_FG001	52.8362	40.7912	68.7966	45.3491	MYB
AC206901.3_FG005	3.93158	3.15325	2.20865	2.8629	MYB
AC213884.3_FG002	0.301769	1.30578	1.28714	0.532572	MYB
AC217264.3_FG005	10.3745	2.85219	4.18966	5.5632	MYB
GRMZM2G000818	3.5498	5.92597	12.6922	15.2327	MYB
GRMZM2G001223	1.85386	0.165634	0.706584	0.0865481	MYB
GRMZM2G001875	3.58886	6.2764	9.12297	1.65946	MYB
GRMZM2G002128	3.58544	7.26721	15.6501	4.62122	MYB
GRMZM2G003406	0.4694	1.69362	7.91048	0.49303	MYB
GRMZM2G004090	1.85277	1.12262	0.903871	1.85482	MYB
GRMZM2G005066	0	0.0923458	0	0	MYB
GRMZM2G006352	0.352748	0.799798	0.445828	0.533561	MYB
GRMZM2G011422	0	0	0.0540297	0	MYB
GRMZM2G013581	0	1.85969	1.1036	1.3348	MYB
GRMZM2G015021	0.0553327	1.08295	2.31635	0.627795	MYB
GRMZM2G017268	0	0	0.14291	0	MYB
GRMZM2G017520	2.82846	2.86107	3.90952	3.43848	MYB
GRMZM2G020772	6.30952	11.0617	15.7164	9.99776	MYB
GRMZM2G022686	0	0.135793	0.104093	0.338828	MYB
GRMZM2G024468	11.9963	8.32736	8.65531	8.87042	MYB
GRMZM2G027697	0	0	0	0.216022	MYB
GRMZM2G028054	3.37708	3.34242	2.41344	13.9991	MYB
GRMZM2G031323	0	0.0634624	0.0973069	0	MYB
GRMZM2G032655	1.55013	0.53219	2.57113	0.455984	MYB
GRMZM2G037650	2.30379	3.49621	4.80521	6.30051	MYB
GRMZM2G038722	0.0538397	0.388198	0.680402	0.135747	MYB
GRMZM2G040924	0.162117	0.0835686	0.256133	0.204329	MYB
GRMZM2G041415	3.83464	9.35528	12.1192	6.14942	MYB
GRMZM2G043792	0	0	0	0.114567	MYB
GRMZM2G044824	0.0589666	0.060748	0.23288	0	MYB
GRMZM2G045748	0	0.321191	1.41525	0.196357	MYB
GRMZM2G047600	0.728389	0.825814	0	0	MYB
GRMZM2G047626	0.301743	5.29191	8.74101	9.50621	MYB
GRMZM2G048295	5.57823	26.4644	4.37452	3.46921	MYB
GRMZM2G048910	20.0844	29.6759	11.9514	32.2161	MYB
GRMZM2G050305	3.5641	4.50243	4.29384	3.14427	MYB
GRMZM2G050550	2.07913	2.0111	0.609438	1.13309	MYB
GRMZM2G051793	3.39171	3.38626	3.20963	1.77028	MYB
GRMZM2G052377	0	0.0855036	0	0	MYB
GRMZM2G052606	0.0538397	0.16637	1.65848	0.135747	MYB
GRMZM2G054111	0	0	0	0.127463	MYB
GRMZM2G055158	0	0.627588	0.274744	0.767051	MYB
GRMZM2G056407	0.479621	2.9874	0.877855	1.13249	MYB
GRMZM2G056986	0.896746	6.38858	2.02175	6.89905	MYB
GRMZM2G057027	0.0680542	0	0	0.0857832	MYB
GRMZM2G064630	9.70352	5.27383	6.79114	8.78606	MYB
GRMZM2G064744	0.061808	0.127363	0.146463	0	MYB
GRMZM2G069325	0.197648	0.253124	1.04239	0	MYB
GRMZM2G070523	10.6294	3.49933	8.36649	4.38178	MYB
GRMZM2G070849	0.610944	0.839451	0.160863	0.770105	MYB
GRMZM2G077147	0	0.104942	0.401822	0.128184	MYB
GRMZM2G078820	8.42692	8.13861	6.71675	9.09052	MYB
GRMZM2G079123	2.27334	0.846381	2.11489	1.36871	MYB
GRMZM2G079458	12.8804	20.8764	28.6519	17.3185	MYB
GRMZM2G081557	0.0583914	0	0.193473	0	MYB
GRMZM2G081919	10.7681	12.5273	7.54164	8.12223	MYB
GRMZM2G083239	0.0869454	0.179311	0.137372	0.219157	MYB
GRMZM2G084799	0.340701	0.0702203	0	0	MYB
GRMZM2G087955	1.68191	9.10436	5.5804	10.175	MYB
GRMZM2G088189	0	0	0.059971	0	MYB
GRMZM2G088783	3.0818	3.91666	10.1926	3.40639	MYB
GRMZM2G089244	0.580511	1.88108	4.38934	0.836174	MYB
GRMZM2G093647	0	0.252996	0.387702	0.412378	MYB
GRMZM2G093789	22.2668	30.2949	11.9327	25.1138	MYB
GRMZM2G096358	1.79243	11.1442	1.26935	1.63619	MYB
GRMZM2G097636	0.0578273	0.536149	0.137027	0.437389	MYB
GRMZM2G097638	0	0.400023	0.102217	0.0815613	MYB
GRMZM2G102790	0	0.191703	0	0	MYB
GRMZM2G104551	2.30294	4.80481	6.2022	3.25642	MYB
GRMZM2G104789	0	0.0664306	0	0	MYB
GRMZM2G108959	0.082549	0.255328	0.0652113	0.416166	MYB
GRMZM2G110135	0	0	0.409408	0.279972	MYB
GRMZM2G111117	0.190002	0.0652567	0.90048	0.159673	MYB
GRMZM2G111731	0.0792694	0.163439	0.0626194	0	MYB
GRMZM2G115859	0	0	0.206669	0	MYB
GRMZM2G117244	0	0.12436	0.0953441	0	MYB
GRMZM2G119693	0.539973	0.37124	0.142193	0	MYB
GRMZM2G121570	7.73368	13.1557	10.4178	8.53987	MYB
GRMZM2G123202	0.081426	1.34318	0.0643238	0.615764	MYB
GRMZM2G125522	7.40302	10.069	10.2316	10.8379	MYB
GRMZM2G131442	0.128022	0.53724	0.0514443	0.246422	MYB
GRMZM2G131937	0	0.0813592	0	0.596833	MYB
GRMZM2G134279	0.323515	0.866717	0.255543	0.0815613	MYB
GRMZM2G138427	0	0	0.810511	0.11754	MYB
GRMZM2G139284	0.737361	0.76001	0.931945	1.39411	MYB
GRMZM2G139688	62.529	37.8186	29.3294	54.2846	MYB
GRMZM2G143046	1.76494	1.95871	0.812295	1.19793	MYB
GRMZM2G143274	0.548215	0	0.360912	0	MYB
GRMZM2G143328	0.466337	0.192389	0.368414	0.705242	MYB
GRMZM2G145444	6.64127	10.5875	3.78219	10.3175	MYB
GRMZM2G147346	0.53728	1.56988	0.565936	4.62705	MYB
GRMZM2G147698	0	0.213915	0.0546545	0	MYB
GRMZM2G149958	11.8635	13.1332	12.2021	12.5442	MYB
GRMZM2G151205	0.246514	0.169438	0	0.103566	MYB
GRMZM2G159547	0.071676	0.147745	0.452948	0	MYB
GRMZM2G160838	1.38916	1.21688	1.59111	1.05062	MYB
GRMZM2G160840	0.0711083	1.61229	0.39319	10.5764	MYB
GRMZM2G162434	0.266494	0.617883	0.684139	0.335923	MYB
GRMZM2G162709	0.068394	0.382088	0.146464	0	MYB
GRMZM2G166337	0	0.065956	0	0	MYB
GRMZM2G167829	0.817813	0	0.293645	0	MYB
GRMZM2G170049	12.7424	20.8947	6.94329	16.021	MYB
GRMZM2G171781	1.46827	2.45495	2.04052	1.53328	MYB
GRMZM2G172327	2.80643	20.5323	1.13096	22.0213	MYB
GRMZM2G175232	0.743467	1.14948	0.880936	1.03081	MYB
GRMZM2G176327	0	0.0671555	0	0.082153	MYB
GRMZM2G311059	0.154091	0.318498	0.487098	0	MYB
GRMZM2G312419	1.10489	0.894952	1.12219	1.59155	MYB
GRMZM2G322490	0	0	0.339113	0	MYB
GRMZM2G356718	0	0.10863	0	0	MYB
GRMZM2G369799	193.064	62.6227	107.651	181.365	MYB
GRMZM2G395672	0.274108	1.69616	1.08274	1.1515	MYB
GRMZM2G405094	1.70035	1.85729	2.37063	3.78132	MYB
GRMZM2G416652	0.0462184	0.0475945	0	0	MYB
GRMZM2G419239	0.285738	0.0982419	0	0	MYB
GRMZM2G425427	0	0	0.042398	0.135342	MYB
GRMZM2G431156	4.98745	6.43724	7.2466	2.06346	MYB
GRMZM2G455869	0	0	0.0841813	0	MYB
GRMZM2G470307	3.99459	1.975	2.97816	1.94363	MYB
GRMZM2G496770	1.13029	1.52414	1.03029	2.52031	MYB
GRMZM5G803308	5.03562	3.19382	3.47587	2.6249	MYB
GRMZM5G803355	0.116958	3.62171	3.78883	2.06314	MYB
GRMZM5G833253	0	0.13782	0.528221	0.337173	MYB
GRMZM5G870592	2.13054	3.67098	3.00111	3.508	MYB
GRMZM2G048136	0.395566	2.23175	3.1177	0.744954	MYB/MYB_related
GRMZM2G051256	24.4542	14.2072	6.22943	19.3902	MYB/MYB_related
GRMZM2G051528	1.64787	5.23612	2.00677	6.31801	MYB/MYB_related
GRMZM2G106558	0.0719632	0	0	0	MYB/MYB_related
GRMZM2G150680	5.14447	5.76126	8.52101	8.18576	MYB/MYB_related
GRMZM2G150841	1.30963	3.72444	1.88427	1.16557	MYB/MYB_related
GRMZM2G169316	13.9559	17.5923	14.0039	15.639	MYB/MYB_related
GRMZM2G305856	2.1853	6.74692	34.617	19.4043	MYB/MYB_related
GRMZM2G308034	0	1.21018	0.201464	0.983447	MYB/MYB_related
GRMZM2G325907	0.642401	0.992887	1.4261	0.485869	MYB/MYB_related
GRMZM2G428555	4.29141	6.07811	3.30952	5.00209	MYB/MYB_related
AC199571.3_FG004	5.3309	5.5626	3.78267	6.39442	MYB_related
AC199820.4_FG006	2.86349	17.2553	48.4708	11.9717	MYB_related
AC204212.4_FG001	0	0	2.31996	0	MYB_related
GRMZM2G001106	0.0734346	0.151379	0.174025	0.185122	MYB_related
GRMZM2G008647	17.6015	33.353	7.03668	25.7671	MYB_related
GRMZM2G014902	17.9239	9.38895	43.5456	21.5425	MYB_related
GRMZM2G022499	4.51008	6.52375	6.84801	4.26274	MYB_related
GRMZM2G024054	3.90006	3.53279	3.43467	4.63593	MYB_related
GRMZM2G027914	0.462272	0.796244	0	1.16457	MYB_related
GRMZM2G029850	0.620459	0.553581	2.08166	2.25713	MYB_related
GRMZM2G030403	0.199295	8.94816	14.4001	9.83441	MYB_related
GRMZM2G034110	14.5759	16.433	17.7078	20.9178	MYB_related
GRMZM2G046438	0.134475	0	0.106261	0.338828	MYB_related
GRMZM2G048403	0.850867	1.21704	1.46928	1.42794	MYB_related
GRMZM2G049194	12.2578	13.2771	11.1794	12.3924	MYB_related
GRMZM2G049695	0.0651727	0.805866	0.617756	0.657224	MYB_related
GRMZM2G057408	6.4483	12.5181	10.6082	8.38121	MYB_related
GRMZM2G057955	8.07538	3.90053	3.60216	2.29733	MYB_related
GRMZM2G059167	13.6022	13.3338	10.9636	15.2363	MYB_related
GRMZM2G065829	0.567237	0.817658	0.195242	0.194662	MYB_related
GRMZM2G071468	9.07114	5.66965	157.541	20.6826	MYB_related
GRMZM2G071648	0.0974531	0	0	0	MYB_related
GRMZM2G071977	4.27073	9.52801	3.23298	6.87439	MYB_related
GRMZM2G073826	19.286	18.3464	12.619	18.2588	MYB_related
GRMZM2G085427	6.86284	8.61585	5.38272	7.21187	MYB_related
GRMZM2G087817	32.4172	23.528	22.2344	29.5697	MYB_related
GRMZM2G088005	0	0	0.0384855	0	MYB_related
GRMZM2G088524	21.8655	39.5905	65.4514	19.4872	MYB_related
GRMZM2G089406	36.8013	33.1331	41.3823	28.8051	MYB_related
GRMZM2G091201	12.0203	17.8192	1.24995	24.1053	MYB_related
GRMZM2G095239	21.3493	25.1484	16.0211	21.2752	MYB_related
GRMZM2G096759	2.95775	3.42272	3.89281	2.68121	MYB_related
GRMZM2G097788	0	0	0.812457	0	MYB_related
GRMZM2G098884	19.1801	24.3738	20.4649	19.8328	MYB_related
GRMZM2G103783	13.5113	10.8481	18.8874	11.8981	MYB_related
GRMZM2G108424	29.7652	26.1689	33.862	33.3905	MYB_related
GRMZM2G108892	8.33812	6.72486	13.5947	9.9616	MYB_related
GRMZM2G111306	0.21184	5.68311	27.5322	4.53805	MYB_related
GRMZM2G111906	35.4619	19.1697	24.9131	18.2591	MYB_related
GRMZM2G111990	0.796514	0	0	0	MYB_related
GRMZM2G112764	34.8278	30.9857	24.1362	34.8804	MYB_related
GRMZM2G117497	0	0.540847	0	3.59173	MYB_related
GRMZM2G118693	6.01876	6.54492	5.33972	10.291	MYB_related
GRMZM2G119133	7.90878	12.8368	7.97475	11.4168	MYB_related
GRMZM2G121111	0.0837016	6.2031	17.2283	5.7123	MYB_related
GRMZM2G135052	83.9085	78.5877	18.0594	49.6858	MYB_related
GRMZM2G136887	24.9672	54.762	22.3935	21.0199	MYB_related
GRMZM2G143640	1.51273	4.04061	1.0081	2.14554	MYB_related
GRMZM2G145041	30.4996	10.3959	13.2726	27.2421	MYB_related
GRMZM2G152319	5.57715	7.0618	7.00024	10.1406	MYB_related
GRMZM2G157306	6.50787	11.2303	7.71827	7.49185	MYB_related
GRMZM2G158117	1.15419	0	2.75169	0	MYB_related
GRMZM2G163291	8.44864	14.4238	10.2839	11.9269	MYB_related
GRMZM2G169991	0	0	0	0	MYB_related
GRMZM2G170148	28.5231	30.4934	21.9612	14.585	MYB_related
GRMZM2G170322	2.63769	2.66026	3.93059	1.90896	MYB_related
GRMZM2G175265	4.44144	1.71672	12.8358	10.955	MYB_related
GRMZM2G176568	0.287141	1.19229	5.45005	1.80611	MYB_related
GRMZM2G177974	30.38	31.3015	24.6724	37.2836	MYB_related
GRMZM2G181030	0.992335	2.13099	0.780406	1.30733	MYB_related
GRMZM2G301642	1.4525	0.831921	0.956182	1.72899	MYB_related
GRMZM2G320305	0.0429033	0.0883541	3.27312	3.17014	MYB_related
GRMZM2G337011	0	0	0.135404	0	MYB_related
GRMZM2G395749	4.65107	2.92296	4.78784	4.13348	MYB_related
GRMZM2G400489	0.415962	1.52302	0.438047	2.1381	MYB_related
GRMZM2G402156	0.471262	17.0367	22.3217	10.3087	MYB_related
GRMZM2G415077	0.180407	0.18661	0.285185	0.227195	MYB_related
GRMZM2G421256	3.29196	4.82498	2.87812	10.1479	MYB_related
GRMZM2G422083	0.369975	9.57821	13.1291	7.49521	MYB_related
GRMZM2G443202	1.66072	0.9767	1.63942	0.897437	MYB_related
GRMZM2G447745	20.8021	19.7638	14.686	20.3653	MYB_related
GRMZM2G448104	19.4986	20.4297	21.4811	22.5548	MYB_related
GRMZM2G451116	0	0	0.201296	0	MYB_related
GRMZM2G456960	1.03507	0.492496	0.503177	0.501768	MYB_related
GRMZM2G468479	8.85009	10.0718	10.6434	10.7462	MYB_related
GRMZM2G471039	0.194906	0	0	0	MYB_related
GRMZM2G531738	12.9738	9.58298	8.33575	8.81245	MYB_related
GRMZM2G546369	0.0403961	0	1.14856	1.01863	MYB_related
GRMZM2G700011	0	0	0.156782	0	MYB_related
GRMZM5G813892	38.6225	31.09	19.5004	29.0888	MYB_related
GRMZM2G077789	3.27384	2.98472	5.6574	1.55818	MYB_related/MYB
GRMZM2G084583	0.393507	0.304445	0.621772	0.505459	MYB_related/MYB
GRMZM2G089686	0	0.159245	0	0.774078	MYB_related/MYB
GRMZM2G111045	0	0.0772733	0.177659	0.094492	MYB_related/MYB
GRMZM2G124715	0.882273	1.51974	4.44634	1.32992	MYB_related/MYB
GRMZM2G127490	1.50515	2.15989	3.3095	1.51724	MYB_related/MYB
GRMZM2G130149	19.4619	56.5606	89.005	81.4098	MYB_related/MYB
AC196475.3_FG005	66.767	64.5103	65.7454	76.8665	NAC
AC203535.4_FG002	27.6763	34.6046	11.6239	85.5701	NAC
AC205484.3_FG005	0.635521	1.31149	1.00421	0.800832	NAC
AC211478.3_FG004	0.652693	0.225324	4.81588	3.01294	NAC
AC212859.3_FG008	0.0413574	0.425834	0.914588	0.521448	NAC
AC233865.1_FG003	0.206958	0.320288	0.327018	0.260796	NAC
GRMZM2G003715	7.54938	8.25666	5.47753	10.3551	NAC
GRMZM2G004531	8.76593	9.63408	7.36189	11.992	NAC
GRMZM2G008374	0.113452	0.467525	0.0896097	0.50062	NAC
GRMZM2G009892	17.0448	10.5627	10.3965	4.18614	NAC
GRMZM2G011598	1.72704	5.39912	1.97566	3.52843	NAC
GRMZM2G014653	41.2889	72.3007	24.2438	82.7484	NAC
GRMZM2G018436	6.45084	2.29005	3.68021	9.21527	NAC
GRMZM2G025642	0.061808	0.127363	0.048821	0.155828	NAC
GRMZM2G027309	2.83926	1.08311	2.12957	1.61415	NAC
GRMZM2G030325	0	0	0.0459719	0	NAC
GRMZM2G031001	4.27162	3.63199	5.25693	4.5712	NAC
GRMZM2G031120	1.83429	2.76294	3.39944	2.84566	NAC
GRMZM2G031200	0.291121	5.61078	0.229888	12.5349	NAC
GRMZM2G033014	0.0737361	0	0.0582466	0.185882	NAC
GRMZM2G038073	0.569472	1.51943	1.87713	1.4007	NAC
GRMZM2G041668	0	0.866717	0.102217	0.407807	NAC
GRMZM2G041746	0.0608964	1.62959	0.282729	1.0817	NAC
GRMZM2G042494	0	0.874324	0	1.06778	NAC
GRMZM2G043813	1.28277	4.34556	1.99613	2.24599	NAC
GRMZM2G048826	0.160659	0	0.743974	0	NAC
GRMZM2G052239	0	0	0.0690203	0	NAC
GRMZM2G054252	15.7731	20.0668	23.2869	31.3233	NAC
GRMZM2G054277	3.27781	4.8771	0.755504	7.11552	NAC
GRMZM2G058518	1.42782	5.29763	3.15803	5.39921	NAC
GRMZM2G059428	0.0708279	0.145993	0	0	NAC
GRMZM2G062009	0.403471	0.836991	0.764945	0.203411	NAC
GRMZM2G062650	716.085	279.419	229.937	355.47	NAC
GRMZM2G063522	6.76662	8.63974	14.2743	4.84591	NAC
GRMZM2G064541	25.6377	24.5832	16.0266	16.6822	NAC
GRMZM2G068973	4.65549	4.47676	4.34501	14.1724	NAC
GRMZM2G069047	0	0	0.138364	0	NAC
GRMZM2G074358	0	0.145418	0	0	NAC
GRMZM2G077045	0	0	19.7575	6.88442	NAC
GRMZM2G078954	0.777466	0.400091	0.590384	0.452454	NAC
GRMZM2G079632	8.64333	5.34615	6.81396	8.61623	NAC
GRMZM2G081930	13.2318	23.0317	6.01526	5.93984	NAC
GRMZM2G082709	0.198196	2.5878	1.88166	0.671222	NAC
GRMZM2G083347	10.5575	19.8033	6.8583	11.9089	NAC
GRMZM2G086768	0.232673	0.3198	0.306333	0.19551	NAC
GRMZM2G091490	0	1.06423	0.767916	0	NAC
GRMZM2G092465	0.158065	1.6316	0.124995	0.0653285	NAC
GRMZM2G094067	0.116958	0	0	0.147367	NAC
GRMZM2G099144	0	0.191044	0	0.0779138	NAC
GRMZM2G100583	7.4481	31.806	25.5148	14.929	NAC
GRMZM2G100593	0.114184	0.470504	0.405852	0.43183	NAC
GRMZM2G104074	0	1.03678	0.0496762	0.554942	NAC
GRMZM2G104078	1.18767	0.602861	2.69386	2.82413	NAC
GRMZM2G104400	74.1672	88.838	52.7653	68.7557	NAC
GRMZM2G109627	0.0549938	0.793069	0	1.52522	NAC
GRMZM2G111770	0.511281	1.03284	2.96683	1.85091	NAC
GRMZM2G112548	0.135765	0.279817	0.0536211	0.256702	NAC
GRMZM2G112681	1.45112	2.3282	4.04347	2.03115	NAC
GRMZM2G113950	21.0288	24.4804	27.697	26.4704	NAC
GRMZM2G114850	2.27641	3.42122	3.92818	2.18423	NAC
GRMZM2G115721	1.65844	19.4592	3.35427	6.23868	NAC
GRMZM2G122615	0.62755	0.79046	0.440633	1.31837	NAC
GRMZM2G123246	0	0.12478	0	0.0763381	NAC
GRMZM2G123667	13.1968	15.4023	15.2707	16.343	NAC
GRMZM2G125777	66.2282	44.624	45.0533	69.2896	NAC
GRMZM2G126817	0	0.0753805	0	0	NAC
GRMZM2G126936	5.99904	3.71146	1.96336	1.08011	NAC
GRMZM2G127379	2.93747	6.41535	0.100964	3.47846	NAC
GRMZM2G134687	0	0.0523143	0	0.0640356	NAC
GRMZM2G134717	1.43454	4.04809	0.656249	8.48359	NAC
GRMZM2G140901	1.50612	6.48526	4.09861	0.899198	NAC
GRMZM2G146380	1.26468	2.02562	1.74229	0.504536	NAC
GRMZM2G147867	0.20609	0.212264	0.122083	1.16917	NAC
GRMZM2G154182	1224.65	769.496	295.971	1471.11	NAC
GRMZM2G155816	0.202821	1.04975	0.320655	0.766121	NAC
GRMZM2G156977	0.0731355	0	0.173316	0.276553	NAC
GRMZM2G158204	0.594773	0.459791	0.587291	0.843391	NAC
GRMZM2G159094	0	0	0.0408116	0	NAC
GRMZM2G159500	5.90927	3.07796	6.00133	3.2564	NAC
GRMZM2G162739	2.79208	3.0402	2.9408	3.97078	NAC
GRMZM2G163251	0.0605574	0.748682	0.382663	0.83972	NAC
GRMZM2G163841	0.0746558	0	0	0	NAC
GRMZM2G163843	9.27736	3.31637	3.98807	2.22757	NAC
GRMZM2G163914	20.2314	24.0704	14.865	27.1022	NAC
GRMZM2G166721	0.948964	1.57219	1.7806	2.24482	NAC
GRMZM2G167018	0.341174	0.967419	0.336902	1.07498	NAC
GRMZM2G167492	8.73311	12.9151	6.221	7.28018	NAC
GRMZM2G171395	0	0.284379	0.39015	0.186825	NAC
GRMZM2G172264	0	0.0875303	0	0	NAC
GRMZM2G174070	1.0645	0.52957	1.03092	2.29131	NAC
GRMZM2G176677	55.5218	75	57.3169	75.901	NAC
GRMZM2G178998	0.364476	0.180689	0	0	NAC
GRMZM2G179049	0.336381	0.867082	0.9965	0.317967	NAC
GRMZM2G179885	13.5703	13.2072	4.21498	10.9208	NAC
GRMZM2G180328	0.335608	3.18173	2.59796	1.35373	NAC
GRMZM2G181605	2.91355	11.4112	1.26583	7.25305	NAC
GRMZM2G312201	2.81427	2.12079	3.11379	3.41238	NAC
GRMZM2G315140	0	0	0.262157	0.0836705	NAC
GRMZM2G316840	0	1.72754	0.71182	0.486411	NAC
GRMZM2G336533	2.5383	1.92378	0.70768	1.97609	NAC
GRMZM2G340305	40.8549	33.3062	28.4165	39.5095	NAC
GRMZM2G342647	0.0726238	0.0373808	0.114712	0.0915673	NAC
GRMZM2G347043	35.9841	20.8538	14.1536	18.3494	NAC
GRMZM2G354151	0.174606	0.299795	0.137916	0.220112	NAC
GRMZM2G379608	0.186535	0.0961946	0.221048	0.11754	NAC
GRMZM2G386163	0.310181	0.604821	0.250449	0.894001	NAC
GRMZM2G389557	0.913692	0.0942309	0.216547	0.575749	NAC
GRMZM2G393433	0.188343	0.258822	0.347733	0.0791399	NAC
GRMZM2G406204	0.982209	1.24921	0.759421	0.87932	NAC
GRMZM2G430522	0	0.175874	0.0449468	0.0717386	NAC
GRMZM2G430849	6.83407	6.7678	8.84108	14.5108	NAC
GRMZM2G439903	0.0755986	0	0.179155	0	NAC
GRMZM2G440219	0	0.733376	0.102217	0.244684	NAC
GRMZM2G450445	0.500273	3.56815	0.466295	0.630781	NAC
GRMZM2G456568	59.945	63.2181	57.7515	77.8487	NAC
GRMZM2G459156	1.65448	2.56577	0.784548	2.08382	NAC
GRMZM2G475014	0	0	0.0947073	0	NAC
GRMZM2G479980	0	0.0645721	0	0.0790009	NAC
GRMZM5G813651	0.120301	0.541694	0.618683	0.663145	NAC
GRMZM5G857701	2.79995	1.56258	4.38431	2.34937	NAC
GRMZM5G885329	0	0	0	0.227195	NAC
GRMZM5G894234	6.66061	8.33169	7.02115	6.56474	NAC
GRMZM5G898290	8.91363	7.60358	8.91363	3.20418	NAC
GRMZM2G087787	6.48858	6.49596	4.13224	4.09118	NF-X1
GRMZM2G139369	15.2094	11.1708	11.3196	9.68877	NF-X1
GRMZM2G000686	15.6702	76.2096	12.4646	80.1035	NF-YA
GRMZM2G026157	0.532341	0.557433	2.78761	1.24213	NF-YA
GRMZM2G037630	6.63543	9.91232	8.35054	5.06073	NF-YA
GRMZM2G038303	18.7388	18.6047	5.75828	14.2921	NF-YA
GRMZM2G040349	60.0378	80.6106	36.014	98.7669	NF-YA
GRMZM2G091964	12.796	7.05563	11.324	6.33958	NF-YA
GRMZM2G104396	22.0708	18.0715	12.4765	19.8774	NF-YA
GRMZM2G126957	3.50143	6.89295	0.986845	1.33578	NF-YA
GRMZM2G165488	0.685932	1.93592	0.877188	4.46991	NF-YA
GRMZM2G361842	11.3702	8.21302	21.3632	31.3493	NF-YA
GRMZM5G829103	2.81984	7.10927	6.75601	7.60384	NF-YA
GRMZM5G853836	1.21268	5.36044	0.814035	2.09719	NF-YA
GRMZM5G857944	12.0382	28.4683	5.87476	13.9475	NF-YA
GRMZM5G865626	0.30556	0.315774	0.120738	0.192446	NF-YA
GRMZM2G011789	0.260836	0	0.412116	0	NF-YB
GRMZM2G012654	24.9532	23.0284	31.1279	33.1225	NF-YB
GRMZM2G064426	33.7427	32.1807	30.2615	26.5404	NF-YB
GRMZM2G121897	0	0.684551	0	0	NF-YB
GRMZM2G124663	0.0932674	0	0.736828	0	NF-YB
GRMZM2G146286	10.6418	10.531	11.8505	10.7403	NF-YB
GRMZM2G147712	30.3441	29.8825	24.2979	40.2452	NF-YB
GRMZM2G152822	0.143044	0.591111	0.678226	0	NF-YB
GRMZM2G167576	31.0071	7.29056	27.4745	11.7585	NF-YB
GRMZM2G180947	2.28607	2.08328	0.106261	0.169414	NF-YB
GRMZM2G303465	65.4649	78.591	55.4782	73.9929	NF-YB
GRMZM2G384528	0.00110034	0	0.504814	0.116299	NF-YB
GRMZM2G444073	0	0.197535	0.226945	0.120672	NF-YB
GRMZM2G478501	0.279411	1.58744	0	0	NF-YB
GRMZM2G480621	0	0.974119	0	0	NF-YB
GRMZM5G804893	31.0515	35.9422	22.8833	40.5676	NF-YB
GRMZM5G809663	0	1.68118	0	0	NF-YB
GRMZM5G866699	0.8835	0.811228	1.15332	0.768556	NF-YB
GRMZM2G022162	0.0644708	0	0.050925	0.0812687	NF-YC
GRMZM2G052499	17.5642	12.3948	10.9627	12.794	NF-YC
GRMZM2G074773	0.323331	0.336047	0	0	NF-YC
GRMZM2G078691	10.4779	19.4822	14.0205	19.3596	NF-YC
GRMZM2G083964	2.97308	1.2534	3.12431	1.37586	NF-YC
GRMZM2G089812	0	0.106763	0	0	NF-YC
GRMZM2G091433	152.93	148.671	132.376	227.691	NF-YC
GRMZM2G099461	2.32083	0.987046	4.20723	0.51596	NF-YC
GRMZM2G105317	66.6302	61.2575	57.5937	53.8109	NF-YC
GRMZM2G113127	10.7224	7.70959	10.1047	10.6472	NF-YC
GRMZM2G124421	3.59165	6.78485	0	0.831661	NF-YC
GRMZM2G161680	0.000435927	0.000556228	0.411383	4.09131	NF-YC
GRMZM2G174776	0	0.000420248	0	0	NF-YC
GRMZM2G311316	0	0	0	0.777796	NF-YC
GRMZM2G440949	43.492	30.2365	30.1827	40.7082	NF-YC
AC233880.1_FG006	13.5969	17.7971	10.5331	10.1473	Nin-like
GRMZM2G004663	0.185424	0.0636813	0	0	Nin-like
GRMZM2G031398	10.7832	11.2511	6.29049	7.25247	Nin-like
GRMZM2G042278	2.21782	2.72389	2.02462	2.24377	Nin-like
GRMZM2G048582	0.882154	2.33704	1.2256	3.48395	Nin-like
GRMZM2G053298	1.84853	2.94212	1.80364	4.33071	Nin-like
GRMZM2G057131	108.205	73.8679	65.8112	93.3289	Nin-like
GRMZM2G105004	6.68114	25.5721	4.46442	6.58444	Nin-like
GRMZM2G105641	0	0.112624	0	0	Nin-like
GRMZM2G109509	10.9469	11.241	6.07725	9.87474	Nin-like
GRMZM2G176655	0.686132	1.06919	1.06862	0.793174	Nin-like
GRMZM2G375675	9.74458	8.09816	5.25542	10.8936	Nin-like
GRMZM2G392306	0.402323	0	0.158927	0	Nin-like
GRMZM2G472589	0	0.0235828	0	0.0578001	Nin-like
GRMZM2G475305	3.05494	3.39288	2.66577	2.20003	Nin-like
GRMZM2G159592	0.0591609	0.304743	0	0.223736	RAV
GRMZM2G169654	17.5878	9.08799	3.21613	13.8306	RAV
GRMZM2G056929	303.544	179.958	182.784	255.046	S1Fa-like
AC233751.1_FG002	0.455726	0.456727	0.903176	0.716622	SBP
GRMZM2G036297	0	0	0	0.0691164	SBP
GRMZM2G058588	0	0	0.0437048	0	SBP
GRMZM2G061734	0.62679	0.520684	1.14573	1.11172	SBP
GRMZM2G065451	1.05234	1.80075	2.9547	2.87197	SBP
GRMZM2G067624	18.9886	8.33725	20.914	5.58376	SBP
GRMZM2G081127	9.73566	18.7126	22.8604	15.33	SBP
GRMZM2G097275	3.19493	5.80921	2.43794	3.66731	SBP
GRMZM2G098557	22.3319	29.9346	13.0152	20.6314	SBP
GRMZM2G101499	0.247668	0.0563023	0.086345	0.468458	SBP
GRMZM2G101511	0.970644	0.632204	1.26117	1.0565	SBP
GRMZM2G106798	2.39616	3.16956	4.47365	3.26834	SBP
GRMZM2G109354	18.8017	15.8624	23.8204	28.36	SBP
GRMZM2G111136	0.0486609	0	0.0768672	0	SBP
GRMZM2G113779	3.25985	2.74046	4.13296	4.88279	SBP
GRMZM2G126018	1.84453	0.771946	1.77563	0.726644	SBP
GRMZM2G133646	4.14952	6.5714	3.8337	5.91241	SBP
GRMZM2G138421	8.62716	10.7718	5.89806	10.0374	SBP
GRMZM2G148467	0	0	0.0374685	0.0598081	SBP
GRMZM2G156756	28.1367	31.7601	28.6289	31.6839	SBP
GRMZM2G160917	0.704138	0.27896	1.92692	0.400191	SBP
GRMZM2G163813	10.9085	10.1353	12.8013	20.6463	SBP
GRMZM2G169270	28.6461	26.2523	28.4866	25.16	SBP
GRMZM2G307588	1.34619	0.907999	0.782151	0.776433	SBP
GRMZM2G371033	1.7505	3.3868	2.0212	2.71938	SBP
GRMZM2G414805	7.10223	8.88943	7.52871	9.20003	SBP
GRMZM2G460544	1.86501	1.10903	1.18862	1.10584	SBP
GRMZM5G878561	1.28761	2.47143	2.77818	1.0758	SBP
GRMZM2G017606	0.159951	3.71021	0.631774	3.62881	SRS
GRMZM2G042407	0.389449	2.23028	0.399179	1.56891	SRS
GRMZM2G077752	0.248946	3.46267	2.0647	2.66742	SRS
GRMZM2G080295	0.142217	1.09929	0.28085	1.61335	SRS
GRMZM2G097683	0.358023	4.4995	1.77823	4.84656	SRS
GRMZM2G108798	0	2.50417	0.775331	3.37396	SRS
GRMZM2G135783	0.0719565	1.47592	0.271373	1.74825	SRS
GRMZM2G179021	0	0	0.284652	0	SRS
GRMZM2G450459	0.0637824	0.1449	0.518623	0.243063	SRS
GRMZM2G002225	0.559997	0.288563	0.110588	0.176468	TALE
GRMZM2G004641	5.10256	3.64225	2.44896	1.38394	TALE
GRMZM2G011588	18.5908	21.0592	30.5791	14.89	TALE
GRMZM2G013617	0.086526	0.280523	0	0.05308	TALE
GRMZM2G017087	0.0661221	4.36551	5.01394	1.85353	TALE
GRMZM2G028041	0.385441	5.56017	3.39977	6.64021	TALE
GRMZM2G055243	41.4305	47.7766	14.7256	68.538	TALE
GRMZM2G060507	0.446065	1.56568	4.99968	3.38501	TALE
GRMZM2G061101	5.11652	2.21074	5.7668	4.18513	TALE
GRMZM2G064466	0.104255	0.472994	0.432113	0.345742	TALE
GRMZM2G074645	0.300836	1.31625	1.39586	0.379304	TALE
GRMZM2G076272	0.0446001	0.505294	0.140926	0	TALE
GRMZM2G087741	0.482	9.52418	9.32864	10.6313	TALE
GRMZM2G094241	0.381203	3.72116	6.69598	3.65164	TALE
GRMZM2G099319	1.69071	7.87594	5.82205	2.62436	TALE
GRMZM2G125976	4.92461	11.6264	7.37367	4.61318	TALE
GRMZM2G135447	0.0613854	0.822185	2.03646	1.00596	TALE
GRMZM2G148098	7.81664	6.10996	6.92324	6.10461	TALE
GRMZM2G159431	0.54845	4.29094	7.19563	4.42257	TALE
GRMZM2G161435	1.56639	3.85652	2.38093	3.5375	TALE
GRMZM2G163761	0.0937543	0.0966984	0.0740677	0	TALE
GRMZM2G370332	17.2444	21.632	18.1434	22.5864	TALE
GRMZM2G396114	3.81834	3.46121	4.832	1.67955	TALE
GRMZM2G433591	14.5115	14.7061	12.6982	20.2808	TALE
GRMZM2G452178	0.0622364	1.60309	0.196638	1.64753	TALE
GRMZM2G458728	12.7968	18.572	31.5832	16.8487	TALE
GRMZM5G832409	0.588192	7.81206	10.5441	8.79775	TALE
GRMZM2G154641	5.32834	8.11858	10.7864	6.32501	TALE/HB-other
GRMZM2G327059	2.40285	4.36514	3.08638	4.43337	TALE/HB-other
AC199782.5_FG003	2.31465	2.11255	1.3582	1.83398	TCP
AC205574.3_FG006	6.80395	5.4246	3.68745	10.5544	TCP
AC233950.1_FG002	0	0.182244	0.186304	0	TCP
AC234521.1_FG006	1.07625	0.504635	0.309191	0.369898	TCP
GRMZM2G003944	0.626021	0.46901	0.809131	0.143487	TCP
GRMZM2G015037	0.218957	0.211252	0.100076	2.00308e-05	TCP
GRMZM2G020805	1.57832	0.860483	1.55604	0.750441	TCP
GRMZM2G035944	4.98821	8.99025	0	8.36468	TCP
GRMZM2G055024	0.103045	0	0	0.0649538	TCP
GRMZM2G060319	0.177325	0.365725	0.420259	0	TCP
GRMZM2G062711	0.466273	1.12444	0	0.195773	TCP
GRMZM2G064628	0	0.0887931	0.0680269	0	TCP
GRMZM2G077755	0.273295	0.563023	0.431725	0.275624	TCP
GRMZM2G078077	0.24509	1.51817	0.677795	1.2352	TCP
GRMZM2G088440	0.162455	0.16794	0	0.204616	TCP
GRMZM2G089361	3.06043	5.11393	11.5905	22.3098	TCP
GRMZM2G089638	0.469087	0.375782	1.27618	0.854198	TCP
GRMZM2G092214	1.32078	0.000161433	0.00135368	0.000829134	TCP
GRMZM2G093895	0.55566	1.21804	0.385309	0.717459	TCP
GRMZM2G096610	0.343557	1.42107	2.03649	1.73075	TCP
GRMZM2G107031	2.64147	2.06019	4.45508	2.96957	TCP
GRMZM2G110242	0.175591	0.905346	0.138716	0.442598	TCP
GRMZM2G113888	0.488955	0.503649	1.07278	0.410936	TCP
GRMZM2G115516	0.934459	0.0821166	0	0	TCP
GRMZM2G120151	0	0.326877	0	0.699376	TCP
GRMZM2G142751	0.0583914	0.180463	0	0.073609	TCP
GRMZM2G148022	0	0.10462	0.0802878	0.224343	TCP
GRMZM2G166687	0.106549	0	0	0.134263	TCP
GRMZM2G166946	0	0.701704	0	0.325955	TCP
GRMZM2G178603	1.20895	0.748823	1.33733	0.609292	TCP
GRMZM2G180568	1.67798	0	0	0.382536	TCP
GRMZM2G414114	0.0607623	0	0	0	TCP
GRMZM2G445944	2.15119	5.57818	2.68505	2.04036	TCP
GRMZM2G465091	0.529961	1.09461	0.418767	0.333833	TCP
AC209784.3_FG011	0.209977	0	8.66578e-05	0.289078	Trihelix
GRMZM2G002978	15.4694	16.1907	15.3914	14.4207	Trihelix
GRMZM2G016637	0.361719	0	0	0	Trihelix
GRMZM2G016649	38.4465	33.7719	29.3952	40.2624	Trihelix
GRMZM2G021831	2.1498	2.16369	1.38925	1.17035	Trihelix
GRMZM2G031493	0	0.450464	0.0690203	0.110111	Trihelix
GRMZM2G037128	3.05711	4.05739	3.53522	3.1252	Trihelix
GRMZM2G037493	0	0	0	0.158728	Trihelix
GRMZM2G037823	8.2912	4.68359	8.12882	3.23019	Trihelix
GRMZM2G047370	15.0332	13.6655	10.4416	13.1842	Trihelix
GRMZM2G063203	14.2367	11.8682	4.77775	19.0901	Trihelix
GRMZM2G080583	0.306375	1.18122	0.000332808	0.282395	Trihelix
GRMZM2G081445	1.29497	3.74121	2.33615	2.70606	Trihelix
GRMZM2G084684	21.0844	23.3639	16.4849	23.0113	Trihelix
GRMZM2G103315	3.15129	2.51495	2.22012	2.6365	Trihelix
GRMZM2G111760	0.939494	2.65133	1.10098	2.98064	Trihelix
GRMZM2G126148	9.62638	6.15931	4.33766	6.10057	Trihelix
GRMZM2G149590	0.616453	1.32308	0.572106	0.629186	Trihelix
GRMZM2G153575	0.879189	1.47906	1.04337	1.32583	Trihelix
GRMZM2G156348	4.72243	4.22677	3.44915	3.25656	Trihelix
GRMZM2G157219	4.513	1.58393	0.253551	2.58212	Trihelix
GRMZM2G162840	3.21569	5.63227	2.4016	5.0757	Trihelix
GRMZM2G163157	2.28582	2.50803	3.61129	2.69529	Trihelix
GRMZM2G169580	5.32324	5.90512	3.57561	11.9447	Trihelix
GRMZM2G301122	2.58739	3.67849	3.04516	1.88978	Trihelix
GRMZM2G305362	66.5719	39.0555	31.3129	33.8487	Trihelix
GRMZM2G314660	2.14199	3.34372	4.96382	5.40182	Trihelix
GRMZM2G320827	3.70813	3.66187	7.40383	6.10424	Trihelix
GRMZM2G326783	0.722917	0.723707	1.89194	1.55069	Trihelix
GRMZM2G334722	7.56916	8.44219	7.59684	8.60924	Trihelix
GRMZM2G339957	0	0	0.000269382	0	Trihelix
GRMZM2G375307	9.41252	18.7432	12.8069	18.3096	Trihelix
GRMZM2G379179	16.9029	15.4026	12.3779	14.539	Trihelix
GRMZM2G380094	5.7588	5.54014	5.32099	6.64347	Trihelix
GRMZM2G392168	7.11495	5.82872	7.16855	4.02563	Trihelix
GRMZM2G414159	19.0213	9.90538	6.83406	7.22266	Trihelix
GRMZM2G427087	0.62819	3.33316	1.40978	4.09815	Trihelix
GRMZM2G428470	12.5283	14.8646	11.3924	9.82375	Trihelix
GRMZM2G469873	15.0886	8.38557	9.75151	0.000761154	Trihelix
GRMZM2G481163	18.4945	20.9899	15.462	16.146	Trihelix
GRMZM5G818655	2.3849	1.54435	1.76162	0.722299	Trihelix
GRMZM5G850092	15.4709	13.5997	12.9291	11.8021	Trihelix
GRMZM2G094081	0.15531	0.240167	0.429455	0.68524	VOZ
GRMZM2G156016	2.96863	3.01356	4.17246	4.75486	VOZ
GRMZM2G449165	1.36104	3.34295	2.90706	2.5742	VOZ
GRMZM2G012262	44.0583	25.8786	34.5243	36.7569	Whirly
GRMZM2G155662	21.328	14.3865	24.4018	24.1137	Whirly
GRMZM2G010929	0.137565	0.142092	0.869638	0.386874	WOX
GRMZM2G028622	0	0.218989	0	0.178555	WOX
GRMZM2G031882	0.0808848	1.0007	0.287465	0.40837	WOX
GRMZM2G047448	0	0	0	0.0910724	WOX
GRMZM2G108933	15.9723	7.17162	8.73333	10.3907	WOX
GRMZM2G116063	0	0	0	0.151305	WOX
GRMZM2G122537	0	0	0.0889268	0.242636	WOX
GRMZM2G133972	0	0.0835399	0	0	WOX
GRMZM2G140083	0.24179	0	0	0	WOX
GRMZM2G162481	0.193993	4.33671	0.241497	5.18355	WOX
GRMZM2G170958	0	0.0831921	0.127491	0	WOX
GRMZM2G314064	0	5.50095	0.0924554	5.70191	WOX
GRMZM2G409881	0	1.10641	0.0979207	0.31334	WOX
GRMZM5G805026	1.59869	6.28472	3.14871	3.65494	WOX
AC165171.2_FG002	4.12525	0.557522	6.19661	2.38686	WRKY
AC193630.3_FG003	0	0	0	0.082153	WRKY
AC198725.4_FG009	0	0.131912	0.0505618	0	WRKY
AC205562.3_FG002	0	0.0744684	0	0	WRKY
AC208110.2_FG001	0.0394206	0.0811705	0.0622677	0	WRKY
GRMZM2G003551	0.0553327	0.0569975	0.0437048	0	WRKY
GRMZM2G004060	14.6379	14.9105	19.5128	3.7018	WRKY
GRMZM2G005207	0.355542	0.732861	0.5617	1.07557	WRKY
GRMZM2G006497	0.333117	0.617883	0.157878	0.419904	WRKY
GRMZM2G012724	1.51626	2.49344	1.27629	2.37659	WRKY
GRMZM2G013391	4.71789	3.51362	5.03848	2.75279	WRKY
GRMZM2G015433	0.113988	0.117647	0.810565	0	WRKY
GRMZM2G018487	4.04541	2.82707	10.1049	3.97452	WRKY
GRMZM2G018721	0.482474	0.56825	1.63334	0.868801	WRKY
GRMZM2G020254	3.1921	0.143184	3.71072	0.419427	WRKY
GRMZM2G024898	0	0.298533	0	0.104447	WRKY
GRMZM2G027972	0.545496	1.43326	0.308629	0.442776	WRKY
GRMZM2G030272	2.39369	1.69103	1.09502	1.58728	WRKY
GRMZM2G031963	0.315492	0.626074	0.943205	0.340999	WRKY
GRMZM2G034421	1.01395	1.96032	0.473011	0.494039	WRKY
GRMZM2G036703	0.0575992	0.0296399	0.227442	0.0726282	WRKY
GRMZM2G038158	0.36091	1.17746	0.902734	0.682443	WRKY
GRMZM2G040298	1.16641	1.46032	1.25052	1.57509	WRKY
GRMZM2G045560	0.265509	0.136799	0.0524314	0.0836705	WRKY
GRMZM2G048450	0.634058	1.48451	3.68785	1.96194	WRKY
GRMZM2G052671	8.34568	6.48946	13.1058	4.99869	WRKY
GRMZM2G054125	0.113988	0.235294	0.0900628	0	WRKY
GRMZM2G057011	0	0.0661925	0	0	WRKY
GRMZM2G057116	0.556604	0.833312	0	0.868374	WRKY
GRMZM2G059562	1.08539	2.33197	0.928915	0.911926	WRKY
GRMZM2G063216	21.0735	8.82515	6.06066	6.85598	WRKY
GRMZM2G063880	0	1.19803	0.0764642	0.243943	WRKY
GRMZM2G065290	0.0937543	0.0966984	0	1.06338	WRKY
GRMZM2G070211	12.8328	11.4498	19.8925	8.94668	WRKY
GRMZM2G071907	5.48511	8.2367	4.64887	5.27471	WRKY
GRMZM2G073272	0.0708279	0.145993	0.167845	0	WRKY
GRMZM2G076657	1.59725	2.53139	4.37432	1.91312	WRKY
GRMZM2G083350	0	0.0789155	0	0	WRKY
GRMZM2G083717	0.756628	0.959343	2.52845	1.10056	WRKY
GRMZM2G090594	0.449805	0.618186	0.947514	0.283476	WRKY
GRMZM2G091331	8.22277	8.05119	11.5742	8.41521	WRKY
GRMZM2G092694	0	0	0	0.0960957	WRKY
GRMZM2G099593	0.128942	0	0	0	WRKY
GRMZM2G101405	0	0.131002	0.200502	0	WRKY
GRMZM2G102583	12.8694	12.4831	10.1111	15.437	WRKY
GRMZM2G105140	0.1023	2.64135	3.58226	3.62784	WRKY
GRMZM2G106560	0	2.3448	0	0	WRKY
GRMZM2G111354	0	0	0.182443	0	WRKY
GRMZM2G111711	0	0.132385	0.0507428	0	WRKY
GRMZM2G120320	2.47063	1.52363	1.37105	0.348775	WRKY
GRMZM2G125653	0.389745	1.67413	0.861464	4.81075	WRKY
GRMZM2G130374	2.13683	2.32372	1.31275	2.02027	WRKY
GRMZM2G130854	21.6734	23.2727	20.4836	24.497	WRKY
GRMZM2G137802	0.150224	0.620929	0.59358	1.13538	WRKY
GRMZM2G138683	0	0.140609	0.0359487	0.114767	WRKY
GRMZM2G139815	2.43096	2.50842	1.30528	2.63239	WRKY
GRMZM2G141299	4.43796	6.32371	6.27433	5.16774	WRKY
GRMZM2G143204	5.35623	4.20162	3.77208	5.78929	WRKY
GRMZM2G143765	3.38393	3.61489	2.63921	2.87982	WRKY
GRMZM2G145554	0.371067	1.23176	0.157982	0.693673	WRKY
GRMZM2G147880	25.9505	12.9051	28.0944	25.359	WRKY
GRMZM2G148087	0.482793	0.191161	0.410629	0.468248	WRKY
GRMZM2G148561	0.459394	1.2628	0.483861	1.25457	WRKY
GRMZM2G149683	0.0647031	0.333353	0.306651	0.0815613	WRKY
GRMZM2G151407	2.08842	3.50235	2.24631	3.46671	WRKY
GRMZM2G151444	0	0.0835686	0.128067	0.919479	WRKY
GRMZM2G151763	6.71236	6.57005	6.38796	3.9061	WRKY
GRMZM2G156529	0.200041	0.206366	0.0790209	0	WRKY
GRMZM2G158328	0.137323	0.212275	1.03049	0.952029	WRKY
GRMZM2G161411	0.262005	0.543503	0	0	WRKY
GRMZM2G163054	0.457286	4.11596	0	0	WRKY
GRMZM2G163418	0.949744	0	0.150142	0.0872147	WRKY
GRMZM2G164082	0	0	0.122083	0.389723	WRKY
GRMZM2G169149	2.1231	1.80885	0.875099	0.232666	WRKY
GRMZM2G169564	0.262597	0.676476	0.725987	0.0827534	WRKY
GRMZM2G169966	0	0.059959	0.0919438	0	WRKY
GRMZM2G171428	2.82738	3.21011	1.97723	4.30958	WRKY
GRMZM2G173680	8.44932	7.62866	5.89617	7.27011	WRKY
GRMZM2G176489	0.0755254	0.0777524	0.0596483	0.142837	WRKY
GRMZM2G178671	0.665724	1.22063	1.15138	1.89716	WRKY
GRMZM2G304573	0	0.0817193	0	0.599485	WRKY
GRMZM2G324999	0.0686614	0	0.0542364	0.0865481	WRKY
GRMZM2G327349	0	0.870698	0.0835012	0.266617	WRKY
GRMZM2G366795	0.0369096	0.189853	0.0291502	0.0928816	WRKY
GRMZM2G377217	0	0.226633	0	0.138364	WRKY
GRMZM2G381378	0.404842	3.24431	0.142593	0	WRKY
GRMZM2G382350	0.106549	0.219883	0	0.134263	WRKY
GRMZM2G383594	0	0.0501816	0	0.0614303	WRKY
GRMZM2G398506	32.3608	24.5281	21.5509	29.7096	WRKY
GRMZM2G401521	0	0.0817193	0.187858	0	WRKY
GRMZM2G408462	0	0	0.0540297	0	WRKY
GRMZM2G411766	0	0	0	0.0885791	WRKY
GRMZM2G414315	0.0651727	0	0.0514797	0	WRKY
GRMZM2G425430	3.0198	3.11046	1.34175	1.75023	WRKY
GRMZM2G432583	0.585084	0.753805	0.346632	0.460922	WRKY
GRMZM2G441031	1.47792	1.34626	1.39786	0.855409	WRKY
GRMZM2G448605	0	0.0343233	0.0263346	0	WRKY
GRMZM2G449681	0.673611	1.2571	0.365763	2.81341	WRKY
GRMZM2G453571	0	0.109923	0.0421459	0.0672688	WRKY
GRMZM2G468056	0.21184	0.218581	1.0879	0.266944	WRKY
GRMZM2G475984	0	0	0	0.112295	WRKY
GRMZM2G501775	0.0510829	0.0526124	0	0	WRKY
GRMZM2G516301	0.227977	0.352941	0.270188	0.143629	WRKY
GRMZM2G549512	14.2075	19.2498	19.2958	18.4526	WRKY
GRMZM5G812272	3.88538	8.86741	4.75898	2.91577	WRKY
GRMZM5G816457	0	0.0292641	0.179648	0	WRKY
GRMZM5G823157	0.0435295	0.0448217	0.0343798	0.164642	WRKY
GRMZM5G863420	2.14099	9.23317	2.68028	2.03726	WRKY
GRMZM5G871347	0.478832	1.36996	0.197331	0.632839	WRKY
GRMZM5G880069	3.93137	4.26809	13.5869	7.64	WRKY
GRMZM2G054795	0.102865	0.106128	0.544054	0.259279	YABBY
GRMZM2G074124	0.237722	0.739108	2.63523	0.566247	YABBY
GRMZM2G074543	0.817415	1.41637	13.2596	0.746584	YABBY
GRMZM2G085873	0	0.419902	0	0	YABBY
GRMZM2G088309	55.568	52.6437	73.1079	29.003	YABBY
GRMZM2G102218	9.56768	16.1451	19.3997	9.32579	YABBY
GRMZM2G116646	147.493	217.91	216.745	134.682	YABBY
GRMZM2G167824	3.37049	582.583	570.976	839.82	YABBY
GRMZM2G529859	0.416373	17.4485	0.950491	5.48385	YABBY
GRMZM2G051955	0.124043	1.34193	0.146969	1.01638	ZF-HD
GRMZM2G068330	0.000267224	1.15025	0.218154	0.928807	ZF-HD
GRMZM2G069365	0.47946	2.41944	0.378688	1.39027	ZF-HD
GRMZM2G071112	2.0465	4.35497	1.62491	1.26706	ZF-HD
GRMZM2G089619	0	7.69522	0.434498	0.594223	ZF-HD
GRMZM2G161315	4.27077	3.71828	2.56566	3.41221	ZF-HD
GRMZM2G172586	0	0	1.07229	0	ZF-HD
GRMZM2G328438	0.196754	3.24741	1.0881	6.07474	ZF-HD
GRMZM2G346920	0.0759182	0.547791	0	0.956897	ZF-HD
GRMZM2G353076	6.29135	13.2122	2.49233	14.928	ZF-HD
GRMZM2G353734	0.237044	0.366072	0.0312024	0.398491	ZF-HD
GRMZM2G389379	2.5111	2.76169	0.396741	2.53189	ZF-HD
GRMZM2G414844	0	0	0.00035161	0	ZF-HD
GRMZM2G417229	0.171896	2.39936	0.830299	1.67634	ZF-HD
GRMZM2G423423	0.112559	0	0	0.425491	ZF-HD
GRMZM2G425236	0	0.109941	0.0841813	0	ZF-HD
GRMZM2G438438	6.43183	3.31312	2.25763	3.67857	ZF-HD
GRMZM2G462417	1.04698	1.35543	0.751486	1.13138	ZF-HD
GRMZM2G470974	0.676524	0	1.07229	0	ZF-HD
GRMZM5G821755	0	0.356525	0.273272	0.610503	ZF-HD
