# Supplementary material for: Transcriptome Dynamics during Maize Endosperm Development
Source: PLoS One. 2016 Oct 3;11(10):e0163814. doi: 10.1371/journal.pone.0163814 (PMC5047526; doi:10.1371/journal.pone.0163814)
Supplement: S16 Table — (XLS) [file pone.0163814.s025.xls]

## Sheet: DETFs
Table S16. Differentially expressed transcription factors from 10_5 DAP
GeneID	Length	Gene_position	Strand	raw_fragment_number(5 DAP)	normalized_count(5 DAP)	raw_fragment_number(10 DAP)	normalized_count(10 DAP)	FPKM(5 DAP)	FPKM(10 DAP)	regulated	FDR	log2FC	TF
AC165171.2_FG002	1014	3:144743920-144745323	+	61	58.7871	8	7.92718	4.12525	0.557522	down	6.01856e-06	-2.8252	WRKY
AC187157.4_FG005	2656	8:22640767-22645283	-	13	12.5284	60	58.463	0.296799	1.34115	up	0.000725827	2.12504	HD-ZIP
AC199820.4_FG006	725	2:209929767-209930804	-	20	19.2745	102	101.072	2.86349	17.2553	up	3.59428e-06	2.30622	MYB_related
AC210616.4_FG005	1326	4:124279636-124280961	+	0	0	39	38.645	0	1.95178	up	2.68752e-07	4.72483	EIL
AC217264.3_FG005	1365	1:246031095-246033561	+	221	212.983	59	58.463	10.3745	2.85219	down	6.27902e-06	-1.8606	MYB
GRMZM2G000686	1310	1:15806199-15809459	-	267	256.351	1178	1167.28	15.6701	76.2096	up	2.03149e-10	2.16481	NF-YA
GRMZM2G001223	1002	5:176992034-176993696	+	27	26.0205	2	1.9818	1.85386	0.165634	down	0.000490374	-3.47923	MYB
GRMZM2G002128	2270	6:148827199-148829558	+	72	69.3881	182	179.353	3.58544	7.26721	up	0.00573522	1.33942	MYB
GRMZM2G002627	2075	5:194108864-194112066	-	4	3.85489	111	109.99	0.167616	3.93539	up	6.43929e-15	4.60838	bHLH
GRMZM2G003489	2279	1:275469803-275472333	-	846	814.881	50	49.301	1396.58	1.33796	down	0	-4.0308	HSF
GRMZM2G003514	1249	4:156084023-156091066	+	20	19.2745	155	153.589	1.36242	11.9134	up	1.34912e-10	2.89823	MIKC
GRMZM2G005155	2034	2:10348670-10368742	-	14	12.7097	55	53.5272	0.483909	2.40101	up	0.00279818	1.9984	MIKC
GRMZM2G008558	921	6:109613739-109614659	-	24	22.9315	0	0	1.90289	0	down	0.000513151	-3.99171	GeBP
GRMZM2G009060	4031	1:52394112-52398559	-	11	10.5996	72	70.4323	0.19098	1.39313	up	5.19795e-06	2.6219	G2-like
GRMZM2G010871	3180	1:239615554-239619175	-	2287	2203.78	957	947.385	73.5398	32.0645	down	0.00432969	-1.23406	HSF
GRMZM2G011598	1122	1:53633955-53635801	-	29	27.948	88	87.199	1.72704	5.39912	up	0.00401852	1.61851	NAC
GRMZM2G013581	1235	6:34825148-34826626	+	0	0	34	32.6996	0	1.85969	up	4.3386e-06	4.4871	MYB
GRMZM2G015021	1191	4:175336604-175338808	-	1	0.963722	19	18.8271	0.055333	1.08295	up	0.00536607	3.70621	MYB
GRMZM2G015666	1002	2:187816653-187818056	+	4	3.85489	109	108.008	0.274645	7.71267	up	8.43769e-15	4.59526	bHLH
GRMZM2G017087	1082	1:271341181-271348525	-	1	0.963722	68	67.3811	0.066122	4.36551	up	2.22455e-12	5.51918	TALE
GRMZM2G017606	891	4:216001789-216002810	-	2	1.92744	45	44.5904	0.159951	3.71021	up	2.12646e-07	4.18243	SRS
GRMZM2G018398	1620	4:176036940-176039612	+	1696	1634.48	727	720.383	71.0187	32.5868	down	0.00662871	-1.19798	ERF
GRMZM2G018485	1215	10:134600410-134601624	-	27	26.0205	3	2.97269	1.45804	0.166872	down	0.00235459	-2.99273	B3
GRMZM2G018589	1241	3:170365277-170370644	-	88	84.8076	254	251.688	4.63157	13.769	up	0.000239054	1.54533	MIKC
GRMZM2G019956	1931	5:18130492-18133894	-	2	1.92744	40	38.645	0.129874	1.40975	up	2.69772e-06	3.97839	B3
GRMZM2G020254	1027	10:65416247-65418103	+	30	27.9479	1	0.990898	3.1921	0.143184	down	3.83533e-05	-4.27028	WRKY
GRMZM2G025685	564	7:169174377-169176855	+	0	0	24	23.7815	0	6.16121	up	0.000378313	4.03562	HSF
GRMZM2G027960	1185	8:98766231-98768545	-	11	10.6009	49	48.554	0.612434	2.81023	up	0.00278399	2.09133	C2H2
GRMZM2G028041	1056	7:3665021-3670490	+	6	5.78233	84	83.2354	0.385441	5.56017	up	3.20089e-10	3.68841	TALE
GRMZM2G028386	1080	1:201957187-201958266	+	4	3.85489	81	80.2627	0.249811	5.21211	up	2.81858e-11	4.16918	ERF
GRMZM2G029979	4168	5:122639089-122653992	+	751	722.876	321	317.851	10.7885	4.64	down	0.00612664	-1.20101	bZIP
GRMZM2G030403	846	10:89111572-89112774	-	2	1.92745	93	92.1535	0.199295	8.94816	up	9.10383e-15	5.22164	MYB_related
GRMZM2G031200	960	6:164497583-164498827	+	5	3.85489	76	74.3173	0.291121	5.61078	up	1.8909e-10	4.05884	NAC
GRMZM2G031882	1551	3:210583105-210586999	+	2	1.92745	24	23.7816	0.080885	1.0007	up	0.00261385	3.28917	WOX
GRMZM2G033570	1944	1:52564671-52566614	-	9	8.54976	123	121.671	0.276807	3.9433	up	1.06581e-12	3.675	EIL
GRMZM2G034840	2811	2:3339438-3344173	+	8	7.70978	82	81.2536	0.166267	1.75318	up	8.9969e-09	3.26555	ARF
GRMZM2G034876	1262	5:200292124-200295558	-	11	9.63721	208	206.107	0.529139	11.1147	up	0	4.29062	GRF
GRMZM2G035625	1578	3:154591090-154593534	+	6	5.78233	46	45.5813	0.237567	1.87516	up	7.15799e-05	2.8266	C2H2
GRMZM2G037910	1440	2:194113235-194115123	+	338	325.738	133	131.789	14.8935	6.03452	down	0.0024244	-1.31838	bZIP
GRMZM2G040481	1290	5:176108836-176110125	+	1	0.963722	18	17.8362	0.050226	0.931104	up	0.00924569	3.63023	EIL
GRMZM2G041223	1164	2:12195660-12199415	+	108	104.082	475	470.677	8.10638	39.3795	up	3.40391e-09	2.143	GRF
GRMZM2G041746	1545	6:106251148-106253165	-	1	0.963723	39	38.645	0.060896	1.62959	up	2.68752e-07	4.72483	NAC
GRMZM2G042407	1923	1:207390009-207398887	+	6	4.8186	62	61.4357	0.389449	2.23028	up	7.26419e-08	3.49527	SRS
GRMZM2G042893	1316	2:80444780-80447880	-	33	30.8391	108	106.026	1.61873	5.58328	up	0.000521709	1.75461	bHLH
GRMZM2G042920	1375	10:142714605-142716811	+	8	7.70978	467	462.749	0.372302	32.4695	up	0	5.75575	bHLH
GRMZM2G043600	3333	7:140706818-140711624	+	613	589.822	243	239.849	18.8061	7.31805	down	0.00145309	-1.31321	bZIP
GRMZM2G044322	1599	2:42958013-42959611	-	1	0.961852	55	53.6646	0.038917	2.1741	up	4.58381e-10	5.1893	EIL
GRMZM2G044902	1585	1:77144491-77146190	-	26	24.8746	97	95.6543	1.01674	4.1997	up	0.000227696	1.90398	LBD
GRMZM2G046885	1324	5:209524270-209532638	+	560	539.684	44	43.5995	36.9314	3.13088	down	0	-3.61989	MIKC
GRMZM2G047626	753	3:127297061-127298035	+	3	2.89117	51	50.5358	0.301743	5.29191	up	1.39544e-07	3.87169	MYB
GRMZM2G055413	804	6:83703429-83704232	+	68	64.7545	12	11.554	6.17068	1.10438	down	4.48608e-05	-2.40711	bZIP
GRMZM2G056407	1026	7:167608312-167609605	-	7	6.74606	43	41.6177	0.479621	2.9874	up	0.000853867	2.48964	MYB
GRMZM2G056986	1355	8:167454594-167456249	+	15	13.4921	131	129.808	0.896746	6.38858	up	6.15524e-11	3.15494	MYB
GRMZM2G057386	990	5:191376025-191377014	-	0	0	26	25.7633	0	1.86836	up	0.000135591	4.14885	ERF
GRMZM2G058518	972	3:210231847-210235400	+	20	19.2744	72	71.3447	1.42782	5.29763	up	0.00227488	1.80661	NAC
GRMZM2G059851	2678	5:168222747-168226017	-	41	38.5489	195	193.225	1.14973	7.70587	up	4.14442e-08	2.28336	HSF
GRMZM2G060485	1638	5:93237623-93240361	-	58	55.8959	145	143.68	2.19949	5.66089	up	0.00975965	1.33797	G2-like
GRMZM2G062650	1611	3:31803237-31806684	-	17454	16820.2	6563	6502.38	716.085	279.419	down	0.00117487	-1.38835	NAC
GRMZM2G065496	1099	1:165068865-165071357	+	13	11.5647	205	203.134	0.799213	12.9063	up	0	4.01753	B3
GRMZM2G066057	978	8:8416490-8417942	-	50	48.1861	0	0	3.54139	0	down	2.35719e-09	-5.06726	bHLH
GRMZM2G066373	933	9:8467484-8468416	-	91	87.2337	4	3.35472	6.81431	0.262711	down	1.85907e-12	-4.31669	GeBP
GRMZM2G067624	1583	7:151217715-151219388	-	400	385.489	171	169.444	18.9886	8.33725	down	0.00877317	-1.19799	SBP
GRMZM2G068330	1263	4:11264538-11265800	-	1	0.004453	22	21.4785	0.000267	1.15025	up	0.00107684	3.91272	ZF-HD
GRMZM2G069365	1341	4:160126292-160127632	-	10	9.63722	49	48.554	0.47946	2.41944	up	0.00128734	2.22287	ZF-HD
GRMZM2G070523	1380	5:20197986-20200465	-	204	195.636	61	60.4448	10.6294	3.49933	down	7.45752e-05	-1.69317	MYB
GRMZM2G075562	2199	5:204170178-204174918	+	64	61.6783	167	165.48	1.97643	5.97327	up	0.00383799	1.39677	CO-like/DBB
GRMZM2G075956	1560	8:166078845-166080404	-	70	67.1199	173	170.688	2.79459	7.11619	up	0.00889345	1.30716	C2H2
GRMZM2G076327	738	1:124626812-124627634	+	26	25.0568	3	2.97269	2.69045	0.320288	down	0.00370842	-2.93925	LBD
GRMZM2G077752	1083	8:157746865-157748034	+	4	3.85489	54	53.5085	0.248946	3.46267	up	2.53781e-07	3.58857	SRS
GRMZM2G079470	1938	1:88479791-88481728	-	24	23.1293	211	209.079	0.751446	6.7998	up	3.39062e-13	3.08702	GRAS
GRMZM2G080054	2295	2:9444920-9447944	-	26	24.8507	260	256.992	2.00685	13.8869	up	9.99201e-16	3.32001	bHLH
GRMZM2G081671	1032	9:109611462-109613559	+	1	0.963722	20	19.818	0.066133	1.36294	up	0.00312691	3.77838	G2-like
GRMZM2G082586	999	7:128707846-128709365	+	2	1.92744	70	69.3629	0.13785	4.97215	up	1.60596e-11	4.81426	bHLH
GRMZM2G082709	2444	1:98095596-98098475	+	4	3.85489	71	70.3538	0.198196	2.5878	up	6.97383e-10	3.9803	NAC
GRMZM2G085678	1352	5:114094518-114095966	-	190	182.144	66	64.4085	12.0443	4.85408	down	0.000877907	-1.50349	ERF
GRMZM2G086474	2027	10:135677734-135680980	+	5	4.81861	70	69.3628	0.148852	2.88362	up	5.14613e-09	3.66905	bHLH
GRMZM2G086573	3276	2:4659757-4665989	+	49	46.2587	248	244.751	1.03201	8.09955	up	3.17726e-09	2.35309	AP2
GRMZM2G086949	2877	10:147118179-147123097	-	1	0.963722	29	28.736	0.020256	0.604391	up	3.01708e-05	4.30361	ARF
GRMZM2G087741	888	3:53881688-53890863	+	6	5.78233	115	113.953	0.482	9.52418	up	8.63754e-14	4.12676	TALE
GRMZM2G087955	858	2:163825944-163826801	+	20	19.2744	105	104.044	1.68191	9.10436	up	1.921e-06	2.34784	MYB
GRMZM2G088242	1185	2:185017213-185018508	+	0	0	35	34.6814	0	2.00731	up	1.68876e-06	4.57077	HSF
GRMZM2G089619	903	2:49512056-49512958	-	0	0	95	94.1353	0	7.69522	up	3.33067e-16	5.99862	ZF-HD
GRMZM2G092137	471	7:83765910-83766959	+	5	4.81861	41	39.636	1.06209	13.4859	up	0.000194409	2.86925	bZIP
GRMZM2G092214	975	3:158451251-158452225	-	19	17.9004	1	0.00218273	1.32078	0.000161433	down	0.00779093	-3.64617	TCP
GRMZM2G093020	1666	1:143340664-143342494	+	12	10.6009	46	45.5813	1.48022	4.62175	up	0.00665684	2.00112	bZIP
GRMZM2G093595	747	6:140693655-140694401	-	1	0.963722	43	42.6086	0.10172	4.51252	up	4.54963e-08	4.86402	ERF
GRMZM2G094241	924	8:130850959-130855769	+	6	4.81861	48	46.5722	0.381203	3.72116	up	1.43102e-05	3.09929	TALE
GRMZM2G094352	1155	10:49982611-49984291	-	7	5.78233	36	35.6723	0.634622	2.13084	up	0.00265177	2.47721	bZIP
GRMZM2G095299	765	5:182436230-182437206	-	120	115.647	40	39.6359	11.8052	4.05927	down	0.00256136	-1.5416	DBB
GRMZM2G096358	1089	8:11484227-11485453	-	29	27.948	175	173.407	1.79243	11.1442	up	1.57339e-09	2.59804	MYB
GRMZM2G096709	861	7:144980703-144982807	+	90	85.7713	234	231.87	7.94188	21.4354	up	0.00152521	1.40949	GRF
GRMZM2G097683	2324	5:60132953-60135916	+	14	13.4921	159	156.562	0.358023	4.4995	up	2.56239e-13	3.42626	SRS
GRMZM2G099319	2803	1:179587076-179591325	+	67	64.5694	311	308.169	1.69071	7.87594	up	5.83672e-09	2.22355	TALE
GRMZM2G100146	1277	8:136129391-136131914	-	7729	7448.6	2967	2939	600.26	235.594	down	0.00113744	-1.35841	C2H2
GRMZM2G101058	1421	9:115956453-115958135	+	154	148.413	33	32.6996	13.2451	3.05037	down	8.19999e-07	-2.17529	GATA
GRMZM2G104516	498	1:205832107-205832604	+	57	54.9322	164	162.507	10.9428	32.5797	up	0.000869149	1.54198	C2H2
GRMZM2G104551	3537	7:143203249-143214270	-	93	89.6231	248	244.752	2.30294	4.80481	up	0.00116098	1.42275	MYB
GRMZM2G105004	2838	10:127570261-127574164	+	325	313.21	1209	1198	6.68114	25.5721	up	3.33148e-08	1.91408	Nin-like
GRMZM2G105140	1038	3:217462473-217464321	+	1	0.963722	27	26.7543	0.1023	2.64135	up	8.17737e-05	4.20231	WRKY
GRMZM2G106356	1890	4:2652618-2654507	-	17	15.4626	60	58.5574	0.51678	1.95915	up	0.00500563	1.83506	GRAS
GRMZM2G108798	1754	6:85205043-85207434	-	0	0	54	53.5085	0	2.50417	up	4.58381e-10	5.1893	SRS
GRMZM2G109480	735	1:17700066-17701619	-	55	53.0048	159	157.553	8.22531	21.4119	up	0.00117033	1.52341	B3
GRMZM2G111306	726	8:128428193-128429144	-	2	1.92744	52	51.5267	0.21184	5.68311	up	1.26005e-08	4.38891	MYB_related
GRMZM2G114660	1020	4:152715325-152716344	+	142	136.849	44	43.5995	9.53126	3.04339	down	0.000496455	-1.64484	C2H2
GRMZM2G114998	1104	4:155008881-155010960	-	0	0	24	23.7816	0	1.50244	up	0.000378313	4.03562	Dof
GRMZM2G115721	1999	9:55448847-55513536	-	40	37.5851	464	459.777	1.65844	19.4592	up	0	3.56383	NAC
GRMZM2G117193	1488	1:213230876-213232589	-	10	9.63722	58	57.4722	0.806943	4.86985	up	8.65051e-05	2.4639	G2-like
GRMZM2G121111	1130	10:88750482-88751904	+	2	0.963723	102	101.072	0.083702	6.2031	up	0	6.10068	MYB_related
GRMZM2G124524	1893	2:149336481-149342258	+	470	452.95	1195	1183.13	29.1995	70.6656	up	0.00052906	1.36784	AP2
GRMZM2G125243	2615	8:171296608-171303363	+	29	26.9843	385	381.495	1.2272	16.22	up	0	3.78188	bZIP
GRMZM2G125976	2376	6:151033829-151037907	+	170	163.833	383	379.514	4.92461	11.6264	up	0.00974946	1.19267	TALE
GRMZM2G128807	1296	5:62263955-62265465	+	255	245.641	692	685.701	19.4935	55.7359	up	0.000158803	1.46047	bHLH
GRMZM2G129147	1125	10:140969057-140972383	-	38	36.6214	106	104.046	2.96046	8.5055	up	0.00694923	1.4758	GRF
GRMZM2G130149	1253	1:150708189-150709730	-	244	235.007	638	631.72	19.4619	56.5606	up	0.000405735	1.40203	MYB_related/MYB
GRMZM2G131476	1450	1:109635529-109637353	-	18	17.347	145	143.68	0.923633	8.40444	up	1.59604e-10	2.94998	HD-ZIP
GRMZM2G131961	1806	2:6717994-6723635	+	35	32.7666	196	193.225	1.16314	7.93634	up	1.68274e-09	2.52121	bZIP
GRMZM2G133262	4177	5:58805530-58818931	-	51	48.1862	261	258.624	0.903295	4.69339	up	1.60888e-09	2.37358	ARR-B
GRMZM2G133398	2373	3:162800038-162804922	+	299	287.19	1040	1029.54	11.5125	39.9282	up	2.40172e-07	1.81948	B3
GRMZM2G134717	1437	8:149800904-149807597	-	24	22.1656	89	88.1899	1.43454	4.04809	up	0.000317561	1.91329	NAC
GRMZM2G135381	1155	8:124357367-124358834	+	4	3.85489	94	93.1444	0.229829	5.56387	up	5.61329e-13	4.38271	GATA
GRMZM2G135783	1047	7:142902590-142903787	-	1	0.963722	22	20.8088	0.071957	1.47592	up	0.00183051	3.84712	SRS
GRMZM2G138340	1241	1:291101336-291104891	+	20	19.2744	77	76.2991	1.0526	4.17406	up	0.000765521	1.90283	bZIP
GRMZM2G139082	1798	9:107622108-107625521	+	3	2.89117	34	32.6996	0.127281	1.30601	up	0.000212313	3.25118	AP2
GRMZM2G139160	1506	8:171805302-171810844	+	44	42.4038	139	137.735	3385.59	5772.56	up	0.000474908	1.65421	C2H2
GRMZM2G139963	1308	1:14959227-14961671	-	126	121.429	45	44.5904	10.1538	3.16258	down	0.00528697	-1.44609	HD-ZIP
GRMZM2G141638	2121	3:166793205-166797020	+	0	0	33	32.6996	0	0.961146	up	4.3386e-06	4.4871	AP2
GRMZM2G142718	636	10:148409482-148410240	-	8	7.70978	41	40.6268	1.02954	5.4484	up	0.00302912	2.27415	Dof
GRMZM2G143723	1494	3:5884697-5886483	-	14	13.4921	79	78.2809	0.590796	3.43259	up	8.4753e-06	2.43988	C2H2
GRMZM2G145041	2054	5:64117694-64120674	-	708	682.316	278	274.478	30.4996	10.3959	down	0.00108239	-1.3282	MYB_related
GRMZM2G148940	2022	9:86661455-86663476	+	1	0.005824	54	53.37	0.00018	1.65486	up	4.58381e-10	5.1893	FAR1
GRMZM2G150327	960	1:112407646-112409268	-	1	0.963722	21	20.8089	0.072545	1.57017	up	0.00183051	3.84712	bHLH
GRMZM2G156737	1059	4:48634199-48635257	+	23	22.1656	128	126.835	1.47226	8.44237	up	1.88696e-07	2.42385	ERF
GRMZM2G157679	2672	3:180744325-180747202	-	1270	1223.93	525	520.221	28.8891	12.2362	down	0.00304277	-1.24877	GRAS
GRMZM2G159431	933	1:5010012-5013714	+	8	6.74606	53	52.5176	0.54845	4.29094	up	2.04097e-05	2.82176	TALE
GRMZM2G160840	975	3:127613323-127614912	-	1	0.963722	22	21.7998	0.071108	1.61229	up	0.00107684	3.91272	MYB
GRMZM2G162481	1803	9:133101332-133105195	+	5	4.81861	124	122.871	0.193993	4.33671	up	1.55431e-15	4.47792	WOX
GRMZM2G163054	588	6:127590864-127591738	+	2	1.92745	24	23.7816	0.457286	4.11596	up	0.00261385	3.28917	WRKY
GRMZM2G163641	2129	9:84224237-84246100	-	251	241.894	620	614.356	9.02508	40.087	up	0.0012188	1.32657	HB-other
GRMZM2G163843	1071	8:150569786-150570856	-	147	141.667	51	50.5358	9.27736	3.31637	down	0.00226081	-1.48558	NAC
GRMZM2G164909	1245	1:197748281-197749617	-	544	524.265	100	99.0898	28.5192	5.39972	down	1.399e-11	-2.40385	HSF
GRMZM2G165272	1185	7:142234499-142235816	+	374	359.996	143	141.481	20.7976	8.1887	down	0.00131089	-1.35634	HSF
GRMZM2G167576	789	9:36849527-36850315	+	329	317.065	75	74.3173	31.0071	7.29056	down	3.45351e-08	-2.09409	NF-YB
GRMZM2G168002	1266	4:83196657-83198318	+	3	2.89116	56	55.4903	0.227596	3.90387	up	2.11423e-08	4.00539	G2-like
GRMZM2G170079	1587	8:173925757-173929454	-	41	38.5489	5	4.95449	1.57813	0.202481	down	0.000212183	-2.86249	bZIP
GRMZM2G171073	2825	1:23563355-23567304	-	165	159.014	409	405.278	5.29463	12.872	up	0.00180871	1.32355	C2H2
GRMZM2G172297	2074	2:223282865-223287607	+	505	486.68	192	190.253	18.3076	7.16084	down	0.000820305	-1.36536	bHLH
GRMZM2G172327	1158	7:150087054-150088438	+	49	47.2224	348	344.832	2.80643	20.5323	up	1.35114e-13	2.816	MYB
GRMZM2G172657	1779	7:161902336-161904114	+	1	0.963722	30	29.7269	0.034498	1.06535	up	1.84546e-05	4.35172	GRAS
GRMZM2G175265	3319	10:78320162-78378854	-	203	194.672	75	74.3174	4.44144	1.71672	down	0.00265547	-1.38989	MYB_related
GRMZM2G177244	2085	3:165855198-165857792	+	1	0.963722	23	22.7907	0.028846	0.682815	up	0.000636661	3.97548	B3
GRMZM2G178741	2554	9:151259445-151262125	+	148	142.245	52	51.2199	7.14368	2.21365	down	0.00264474	-1.46792	HD-ZIP
GRMZM2G179069	1098	6:36946945-36948502	+	1	0.963722	22	21.7998	0.061176	1.38664	up	0.00107684	3.91272	Dof
GRMZM2G179366	1326	1:192490099-192492126	-	20	18.3344	68	66.879	1.03398	4.28225	up	0.00404276	1.77575	BBR-BPC
GRMZM2G180328	1020	6:147868402-147870021	+	5	4.81861	46	45.5813	0.335608	3.18173	up	2.06609e-05	3.06859	NAC
GRMZM2G181605	957	7:173739075-173740228	+	40	38.5489	152	150.616	2.91355	11.4112	up	1.65995e-05	1.92289	NAC
GRMZM2G301485	957	10:137099403-137100436	-	322	310.319	45	44.5904	23.4541	3.37833	down	3.71703e-13	-2.79272	HSF
GRMZM2G305856	1925	6:34888895-34891076	-	32	30.8391	122	120.89	2.1853	6.74692	up	4.93696e-05	1.93124	MYB/MYB_related
GRMZM2G314064	1598	1:52346368-52350000	+	0	0	122	120.889	0	5.50095	up	0	6.34602	WOX
GRMZM2G315506	1721	4:31305464-31309789	-	36	34.694	2	1.9818	1.28984	0.073766	down	1.16288e-05	-3.84791	G2-like
GRMZM2G317160	2011	1:51016651-51022847	-	443	426.929	101	100.081	17.5298	3.95544	down	1.05067e-08	-2.09178	AP2
GRMZM2G317450	1999	5:204518606-204522573	-	202	193.725	47	45.9291	8.12873	1.86002	down	5.23776e-07	-2.08182	bHLH
GRMZM2G327349	1746	3:49562769-49566492	+	0	0	24	23.7816	0	0.870698	up	0.000378313	4.03562	WRKY
GRMZM2G328438	765	8:74137012-74137776	+	2	1.92744	32	31.7087	0.196754	3.24741	up	6.06575e-05	3.69692	ZF-HD
GRMZM2G344521	3185	1:254530421-254534723	-	57	53.9685	155	153.589	1.55931	3.53631	up	0.00186471	1.48653	B3
GRMZM2G350312	1438	1:65657228-65660154	+	623	599.435	264	260.606	33.9968	13.4705	down	0.0052965	-1.21666	bHLH
GRMZM2G366434	2537	5:184287441-184291988	+	0	0	59	58.463	0	1.45088	up	6.42524e-11	5.31595	AP2
GRMZM2G369799	795	3:143487717-143488511	+	2070	1994.91	651	645.075	193.064	62.6227	down	4.44469e-06	-1.64335	MYB
GRMZM2G381378	1411	7:173221571-173224079	-	7	6.74606	64	63.4175	0.404842	3.24431	up	5.73574e-07	3.09155	WRKY
GRMZM2G386276	2818	3:189690913-189696185	-	27	26.0205	484	478.604	0.559401	10.3412	up	0	4.10795	HD-ZIP
GRMZM2G399072	2332	1:16118779-16123221	-	116	111.792	415	410.232	3.00708	10.9991	up	7.33812e-07	1.85393	AP2
GRMZM2G402156	986	9:15049488-15050766	+	7	5.78307	218	216.016	0.471262	17.0367	up	0	5.05247	MYB_related
GRMZM2G402862	486	6:83537669-83539044	+	78	75.1704	23	22.7907	15.6433	4.77458	down	0.00311529	-1.72007	bZIP
GRMZM2G409881	1521	6:164645642-164649574	+	0	0	27	25.7633	0	1.10641	up	0.000135591	4.14885	WOX
GRMZM2G416701	2271	6:29009345-29014416	+	39	36.6214	210	207.098	1.01371	5.73899	up	2.26793e-09	2.45865	AP2
GRMZM2G417229	1471	5:201225947-201227525	-	4	3.85489	42	41.6177	0.171896	2.39936	up	2.35942e-05	3.22973	ZF-HD
GRMZM2G422083	1265	10:88715490-88717062	+	6	5.78233	151	148.635	0.369975	9.57821	up	0	4.51158	MYB_related
GRMZM2G425798	1269	10:111616832-111619044	+	61	58.7871	17	16.8453	3.12495	0.896967	down	0.00648294	-1.78281	ERF
GRMZM2G450445	1725	2:37553185-37559122	+	14	13.4921	97	96.1171	0.500273	3.56815	up	1.03374e-07	2.73434	NAC
GRMZM2G451031	1612	3:186723034-186726078	+	2	1.92745	28	26.7542	0.09018	1.11375	up	0.000621322	3.45586	AP2
GRMZM2G452178	1083	2:236473594-236479150	+	1	0.963722	25	24.7724	0.062236	1.60309	up	0.000225926	4.09335	TALE
GRMZM2G456452	1464	1:227534204-227535842	+	15	14.4558	82	81.2536	0.821553	4.40459	up	8.89805e-06	2.39695	Dof
GRMZM2G469551	3554	1:230535981-230547402	-	1324	1275.97	410	406.269	22.3714	7.29483	down	3.33193e-06	-1.66465	HD-ZIP
GRMZM2G522066	6679	1:165077559-165084707	+	275	264.234	57	56.4601	5.31453	1.88596	down	1.14172e-08	-2.22444	B3
GRMZM2G529859	1521	5:189198100-189200982	+	7	6.74606	94	93.1444	0.416373	17.4485	up	8.13494e-11	3.64261	YABBY
GRMZM5G803355	678	3:138402705-138404267	+	1	0.963722	30	29.7269	0.116958	3.62171	up	1.84546e-05	4.35172	MYB
GRMZM5G805026	927	8:170705706-170708319	-	19	18.3107	73	72.3355	1.59869	6.28472	up	0.00105626	1.89861	WOX
GRMZM5G812272	2194	8:149076728-149080005	-	112	107.787	287	284.228	3.88538	8.86741	up	0.00148079	1.37876	WRKY
GRMZM5G821024	1502	2:140322754-140326905	-	73	70.3517	199	196.198	3.80888	10.0984	up	0.00141842	1.44895	bZIP
GRMZM5G829103	2035	1:250317065-250321472	+	67	64.5694	202	199.17	2.81984	7.10927	up	0.000242669	1.59719	NF-YA
GRMZM5G832409	1106	6:24181701-24193118	+	8	6.74605	92	91.1625	0.588192	7.81206	up	1.4135e-10	3.61175	TALE
GRMZM5G842961	834	5:191776691-191777524	+	13	12.5284	333	329.969	1.13579	30.0009	up	0	4.59886	ERF
GRMZM5G863420	1551	6:161477258-161479096	+	53	51.0773	222	219.979	2.14099	9.23317	up	4.44302e-07	2.05369	WRKY
GRMZM5G874163	2768	8:174215108-174221147	+	274	264.06	658	651.02	6.60011	16.3301	up	0.00224967	1.28005	ARF
GRMZM5G882527	1406	1:195720418-195722747	-	5	4.81861	31	30.7178	0.297335	1.53076	up	0.00622288	2.50661	bHLH
GRMZM5G884137	3083	10:137499626-137505580	-	2362	2275.35	957	947.298	49.2894	20.975	down	0.00218104	-1.28042	C2H2
Table S16. Differentially expressed transcription factors from 15_5 DAP
GeneID	Length	Gene_position	Strand	raw_fragment_number（5 DAP）	normalized_count（5 DAP）	raw_fragment_number(15 DAP)	normalized_count(15 DAP)	FPKM（5 DAP）	FPKM(15 DAP)	FDR	log2FC	regulated	TF
AC187157.4_FG005	2656	8:22640767-22645283	-	13	12.5284	96	73.0532	0.296799	1.68213	2.32074e-05	2.49631	up	HD-ZIP
AC199820.4_FG006	725	2:209929767-209930804	-	20	19.2745	417	317.325	2.86349	48.4708	0	3.98577	up	MYB_related
AC203957.3_FG004	1116	2:174469304-174470553	-	4	3.85489	118	89.7947	0.239804	8.73666	7.33957e-12	4.40322	up	bZIP
AC212859.3_FG008	1520	2:25744986-25746885	-	1	0.963722	28	21.3072	0.041357	0.914588	0.000576233	4.09961	up	NAC
AC234203.1_FG011	1899	1:188071750-188073648	+	126	120.529	18	13.6349	4.00666	0.453335	3.94442e-09	-3.06857	down	EIL
AC234520.1_FG003	1627	1:164368661-164370806	-	45	43.3675	220	167.414	2.03196	6.64046	4.21921e-05	1.94119	up	G2-like
AC234522.1_FG009	1497	5:40921712-40923324	-	8	7.70978	49	37.2876	0.336806	1.6293	0.00692348	2.21955	up	C2H2
GRMZM2G000171	1472	5:61696459-61700245	+	36	34.3569	389	295.952	1.7917	14.5963	7.16094e-13	3.08472	up	bZIP
GRMZM2G001139	627	8:155931788-155935272	-	5	4.81861	43	32.7218	0.729644	4.74048	0.00222853	2.66335	up	MIKC
GRMZM2G002128	2270	6:148827199-148829558	+	72	69.3881	518	394.183	3.58544	15.6501	7.49907e-10	2.50706	up	MYB
GRMZM2G002627	2075	5:194108864-194112066	-	4	3.85489	133	101.209	0.167616	3.59976	3.36065e-13	4.58322	up	bHLH
GRMZM2G003304	1666	1:218716381-218721113	-	201	193.709	840	639.216	10.1561	35.6995	2.9888e-05	1.73637	up	HD-ZIP
GRMZM2G003406	906	8:153463571-153464682	-	6	5.78233	128	97.4043	0.4694	7.91048	2.79456e-11	3.97629	up	MYB
GRMZM2G003466	903	1:20095265-20096167	-	4	3.85489	82	62.3997	0.314303	5.08984	1.82554e-08	3.8907	up	ERF
GRMZM2G003489	2279	1:275469803-275472333	-	846	814.881	73	55.0686	1396.58	2.43528	0	-3.84011	down	HSF
GRMZM2G003514	1249	4:156084023-156091066	+	20	19.2745	346	262.535	1.36242	18.9932	4.44089e-16	3.71209	up	MIKC
GRMZM2G003558	1788	2:217348965-217350752	-	1	0.963722	32	24.3511	0.034301	0.866857	0.000128505	4.2817	up	EIL
GRMZM2G004641	2679	1:13641453-13645288	-	233	223.584	109	82.946	5.10256	2.44896	0.00563318	-1.4131	down	TALE
GRMZM2G005155	2034	2:10348670-10368742	-	14	12.7097	349	265.501	0.483909	11.6213	0	4.33792	up	MIKC
GRMZM2G008286	1319	8:80677903-80680541	-	22	21.2019	0	0	1.07966	0	0.000693142	-4.08453	down	HB-other
GRMZM2G008558	921	6:109613739-109614659	-	24	22.9315	0	0	1.90289	0	0.000420958	-4.14777	down	GeBP
GRMZM2G008647	1566	5:113060020-113066157	-	117	112.009	50	37.2876	17.6015	7.03668	0.00666348	-1.54887	down	MYB_related
GRMZM2G009060	4031	1:52394112-52398559	-	11	10.5996	59	44.538	0.19098	0.771963	0.00829568	2.01728	up	G2-like
GRMZM2G010290	1263	10:137204409-137206460	+	9	8.67351	68	51.7461	0.532444	3.1776	0.000246189	2.50518	up	Dof
GRMZM2G010669	1248	10:30864264-30868654	+	472	454.183	2763	2102.32	26.0283	123.025	4.48181e-09	2.22374	up	MIKC
GRMZM2G011357	1311	1:239609197-239612156	-	2	1.92744	73	55.5509	0.098522	2.84028	3.81857e-09	4.61988	up	C2H2
GRMZM2G013581	1235	6:34825148-34826626	+	0	0	24	18.2633	0	1.1036	0.00272491	3.89118	up	MYB
GRMZM2G015021	1191	4:175336604-175338808	-	1	0.963722	53	40.3315	0.055333	2.31635	9.40261e-08	4.98869	up	MYB
GRMZM2G015534	1754	7:10793343-10796250	+	7713	7432.82	2421	1841.64	333.468	82.8975	3.9327e-07	-1.99648	down	bZIP
GRMZM2G016150	1609	1:288079121-288212243	-	997	960.832	358	271.666	50.4298	14.8694	8.75651e-06	-1.80379	down	bZIP
GRMZM2G017087	1082	1:271341181-271348525	-	1	0.963722	90	67.7265	0.066122	5.01394	4.42912e-12	5.71442	up	TALE
GRMZM2G018589	1241	3:170365277-170370644	-	88	84.8076	682	518.982	4.63157	28.3503	3.85948e-11	2.62172	up	MIKC
GRMZM2G019956	1931	5:18130492-18133894	-	2	1.92744	28	20.5462	0.129874	0.670365	0.00652713	3.21764	up	B3
GRMZM2G020772	1874	3:18996589-18999319	+	96	91.6469	470	356.897	6.30952	15.7164	2.88707e-06	1.96852	up	MYB
GRMZM2G021339	1020	4:165832488-165833856	+	66	63.6057	641	487.782	4.46107	35.3137	2.35256e-13	2.94056	up	HD-ZIP
GRMZM2G023872	1527	8:72976463-72977989	+	1748	1684.59	258	196.331	71.9064	8.38222	2.22045e-16	-3.07853	down	GRAS
GRMZM2G028041	1056	7:3665021-3670490	+	6	5.78233	67	50.9851	0.385441	3.39977	1.47837e-05	3.03807	up	TALE
GRMZM2G028386	1080	1:201957187-201958266	+	4	3.85489	65	49.4631	0.249811	3.20648	1.334e-06	3.55906	up	ERF
GRMZM2G030403	846	10:89111572-89112774	-	2	1.92745	200	152.194	0.199295	14.4001	0	6.06502	up	MYB_related
GRMZM2G030710	2939	6:164519536-164524833	+	2571	2477.73	1111	845.439	72.263	27.0608	0.000470231	-1.5341	down	ARF
GRMZM2G033413	1476	9:8228754-8239001	-	1687	1625.24	681	517.988	85.5792	27.3573	0.000101095	-1.63372	down	bZIP
GRMZM2G033570	1944	1:52564671-52566614	-	9	8.54976	183	138.698	0.276807	4.49124	2.79887e-13	3.91847	up	EIL
GRMZM2G035370	1745	2:3105172-3108391	+	114	109.865	30	22.0682	4.03883	0.884084	1.94643e-05	-2.22716	down	G2-like
GRMZM2G035944	828	8:122905115-122905942	+	57	54.4874	0	0	4.98821	0	5.89343e-10	-5.39417	down	TCP
GRMZM2G038303	2013	7:164990984-164995769	-	304	292.865	114	86.081	18.7388	5.75828	0.000103318	-1.73236	down	NF-YA
GRMZM2G041415	681	3:140124455-140125247	+	33	31.8028	132	100.448	3.83464	12.1192	0.00341595	1.66438	up	MYB
GRMZM2G044576	1417	8:174760010-174761652	+	97	93.4811	41	30.4389	5.06297	1.7967	0.00903508	-1.57527	down	GATA
GRMZM2G044902	1585	1:77144491-77146190	-	26	24.8746	513	390.117	1.01674	16.1704	0	3.96622	up	LBD
GRMZM2G045748	909	7:112469769-112470979	+	0	0	23	17.5023	0	1.41525	0.00462763	3.81442	up	MYB
GRMZM2G045883	1059	5:208899342-208900887	-	128	123.356	500	380.486	8.19343	25.2809	0.000214253	1.63295	up	bHLH
GRMZM2G047626	753	3:127297061-127298035	+	3	2.89117	110	83.7068	0.301743	8.74101	5.22005e-12	4.68434	up	MYB
GRMZM2G048450	1152	5:138346338-138347720	-	11	10.6009	81	61.6387	0.634058	3.68785	8.96341e-05	2.47699	up	WRKY
GRMZM2G050851	1548	1:209354454-209357044	-	1195	1150.69	392	297.54	49.6555	12.657	1.04595e-06	-1.93242	down	ERF
GRMZM2G051256	1525	3:54469149-54472920	+	311	299.293	154	116.501	24.4542	6.22943	0.00833993	-1.34024	down	MYB/MYB_related
GRMZM2G052544	1492	5:86260465-86263262	-	1	0.963722	24	17.5023	0.0589666	0.98317	0.00462763	3.81442	up	G2-like
GRMZM2G052606	1218	10:28601085-28603482	-	1	0.963722	39	29.6779	0.0538397	1.65848	1.17769e-05	4.54187	up	MYB
GRMZM2G055135	1537	4:31574830-31578132	+	89	85.7714	446	339.394	5.95196	38.335	2.26695e-06	1.99514	up	LSD
GRMZM2G055243	1297	9:92862606-92870674	+	677	652.44	316	240.467	41.4305	14.7256	0.00205153	-1.42092	down	TALE
GRMZM2G055413	804	6:83703429-83704232	+	68	64.7545	0	0	6.17068	0	1.84416e-11	-5.63392	down	bZIP
GRMZM2G056400	1796	1:215606219-215611605	-	17	16.3833	163	124.038	0.684679	5.96795	1.51914e-08	2.8713	up	G2-like
GRMZM2G056600	2070	7:129263620-129265913	+	732	704.481	2354	1790.56	23.2702	56.6631	0.0043976	1.36069	up	HD-ZIP
GRMZM2G059102	1272	1:17965568-17987175	-	168	161.905	70	52.507	8.80893	3.00451	0.00183592	-1.59055	down	MIKC
GRMZM2G060265	1446	1:1955956-1957401	+	2	1.92744	32	23.8676	0.0876968	1.08621	0.00159448	3.40773	up	GRAS
GRMZM2G060507	1060	9:153738048-153741676	-	6	5.78233	99	75.3362	0.446065	4.99968	8.57848e-09	3.61079	up	TALE
GRMZM2G062650	1611	3:31803237-31806684	-	17454	16820.2	7128	5423.45	716.085	229.937	0.000362895	-1.61676	down	NAC
GRMZM2G063203	2232	4:149896337-149899737	+	498	478.989	214	162.848	14.2367	4.77775	0.000578972	-1.53742	down	Trihelix
GRMZM2G065451	3529	4:237774426-237778649	-	64	61.6782	231	175.023	1.05234	2.9547	0.00297211	1.5164	up	SBP
GRMZM2G066057	978	8:8416490-8417942	-	50	48.1861	9	6.84874	3.54139	0.50354	0.000115569	-2.73989	down	bHLH
GRMZM2G071620	1533	5:6918087-6924491	+	167	160.942	630	479.412	11.3017	27.8185	0.000283655	1.59008	up	MIKC
GRMZM2G074543	1014	5:23573449-23576978	+	13	11.5647	115	86.7507	0.817415	13.2596	4.75925e-07	2.84156	up	YABBY
GRMZM2G077752	1083	8:157746865-157748034	+	4	3.85489	42	31.9608	0.248946	2.0647	0.000994544	2.92005	up	SRS
GRMZM2G079470	1938	1:88479791-88481728	-	24	23.1293	293	222.965	0.751446	7.2451	1.52167e-12	3.21507	up	GRAS
GRMZM2G080509	1338	6:87695126-87699713	+	1525	1468.72	532	404.837	90.4646	46.9614	4.09913e-06	-1.84206	down	GATA
GRMZM2G082709	2444	1:98095596-98098475	+	4	3.85489	94	70.7703	0.198196	1.88167	1.56112e-09	4.06239	up	NAC
GRMZM2G085964	1378	6:138562316-138563871	-	418	402.836	168	127.083	22.0634	6.55184	0.00020091	-1.63636	down	ERF
GRMZM2G087741	888	3:53881688-53890863	+	6	5.78233	147	111.863	0.482	9.32864	1.02462e-12	4.16839	up	TALE
GRMZM2G087804	1885	3:1465018-1469196	+	11	9.63722	168	127.184	1.20414	4.89571	8.58036e-12	3.65269	up	G2-like
GRMZM2G088524	1232	1:94366985-94368810	+	329	317.064	1260	958.825	21.8655	65.4514	0.000148766	1.60755	up	MYB_related
GRMZM2G088783	963	3:204152001-204154021	-	39	36.6214	157	119.472	3.0818	10.1926	0.00139351	1.70483	up	MYB
GRMZM2G089244	867	4:206869092-206870138	+	7	6.74606	67	50.9851	0.580511	4.38934	4.64306e-05	2.82601	up	MYB
GRMZM2G090230	1171	10:137354024-137357504	-	29	27.948	5	3.04389	5.43951	0.22119	0.0058254	-2.70288	down	G2-like
GRMZM2G091201	558	6:149353556-149354374	-	76	73.2429	10	7.60971	12.0203	1.24995	2.86226e-07	-3.14631	down	MYB_related
GRMZM2G092137	471	7:83765910-83766959	+	5	4.81861	82	62.3996	1.06209	24.2885	8.87612e-08	3.59001	up	bZIP
GRMZM2G092214	975	3:158451251-158452225	-	19	17.9004	1	0.0183391	1.32078	0.00135	0.00539761	-3.79955	down	TCP
GRMZM2G093020	1666	1:143340664-143342494	+	12	10.6009	95	72.2923	1.48022	6.75498	5.43454e-06	2.71157	up	bZIP
GRMZM2G093305	1389	1:38187496-38188884	-	72	69.388	20	15.2194	3.31068	0.72634	0.000655131	-2.09287	down	C2H2
GRMZM2G094241	924	8:130850959-130855769	+	6	4.81861	111	83.7069	0.381203	6.69598	2.09945e-10	4.00333	up	TALE
GRMZM2G097683	2324	5:60132953-60135916	+	14	13.4921	76	57.0728	0.358023	1.77823	0.0021562	2.04198	up	SRS
GRMZM2G098696	1786	4:195120324-195122633	-	658	634.13	248	187.96	33.1632	9.65749	3.10191e-05	-1.73841	down	HSF
GRMZM2G099319	2803	1:179587076-179591325	+	67	64.5694	304	231.335	1.69071	5.82205	4.29149e-05	1.84652	up	TALE
GRMZM2G100318	2075	8:163579635-163583587	+	34	32.7666	191	144.584	0.986037	4.3697	9.49663e-06	2.14081	up	ARR-B
GRMZM2G102161	1323	9:146678727-146687154	+	937	902.364	2954	2247.49	81.6962	187.193	0.00690994	1.33156	up	MIKC
GRMZM2G104260	1644	10:146118839-146120706	+	8	6.96595	124	93.9484	0.297407	3.68205	3.20621e-10	3.7043	up	ERF
GRMZM2G104390	420	8:40835525-40836963	-	73	69.5606	14	9.98284	19.1913	2.75817	6.56516e-06	-2.75506	down	GATA
GRMZM2G105140	1038	3:217462473-217464321	+	1	0.963722	49	37.2876	0.1023	3.58226	3.32903e-07	4.87989	up	WRKY
GRMZM2G108798	1754	6:85205043-85207434	-	0	0	28	21.3072	0	0.77533	0.000576233	4.09961	up	SRS
GRMZM2G111306	726	8:128428193-128429144	-	2	1.92744	329	250.36	0.21184	27.5322	0	6.77807	up	MYB_related
GRMZM2G111770	1587	10:125194216-125197727	-	12	11.5647	91	68.4875	0.51128	2.96683	3.47094e-05	2.50844	up	NAC
GRMZM2G112681	2386	8:20819269-20834168	+	42	39.5126	179	135.453	1.45112	4.04347	0.000491419	1.77342	up	NAC
GRMZM2G114660	1020	4:152715325-152716344	+	142	136.849	58	44.1363	9.53126	3.07514	0.00297512	-1.58386	down	C2H2
GRMZM2G114998	1104	4:155008881-155010960	-	0	0	174	132.409	0	8.35109	0	6.67913	up	Dof
GRMZM2G117193	1488	1:213230876-213232589	-	10	9.63722	73	55.5509	0.80694	4.06051	0.000191721	2.46439	up	G2-like
GRMZM2G117854	1274	6:155520619-155524131	-	131	126.248	419	318.847	8.12325	17.3805	0.00747695	1.34253	up	G2-like
GRMZM2G121111	1130	10:88750482-88751904	+	2	0.963723	369	280.798	0.0837	17.2283	0	7.75656	up	MYB_related
GRMZM2G124421	747	9:110456084-110456830	-	36	34.0281	0	0	3.59165	0	1.60693e-06	-4.74679	down	NF-YC
GRMZM2G125239	1662	4:220605384-220608698	+	96	91.8759	32	24.1097	3.55523	4.49263	0.00113767	-1.85136	down	GeBP
GRMZM2G125460	855	2:213679437-213680291	+	22	21.2019	1	0.760971	1.8588	0.06675	0.000693142	-4.08453	down	ERF
GRMZM2G125934	2538	2:189820464-189830144	-	226	216.838	95	71.5313	7.41497	2.85932	0.00116909	-1.57168	down	bZIP
GRMZM2G125969	3459	7:9707584-9711328	-	702	676.533	347	264.057	21.75	9.10579	0.0056247	-1.33618	down	HSF
GRMZM2G127379	1428	10:2679553-2681246	-	67	63.6057	2	0.760972	2.93747	0.10096	2.57554e-11	-5.61166	down	NAC
GRMZM2G128807	1296	5:62263955-62265465	+	255	245.641	1083	824.132	19.4935	69.799	1.73249e-05	1.76044	up	bHLH
GRMZM2G129428	1557	3:174461768-174463324	-	30	28.7132	1	0.354848	1.19817	0.01481	2.37358e-05	-4.47815	down	C2H2
GRMZM2G129674	1192	1:17462115-17463735	-	599	576.993	228	173.343	35.2377	9.95887	4.932e-05	-1.71176	down	ERF
GRMZM2G130149	1253	1:150708189-150709730	-	244	235.007	1359	1033.65	19.4619	89.005	2.9103e-08	2.14589	up	MYB_related/MYB
GRMZM2G130442	3213	4:28979914-28986096	-	294	283.334	143	108.819	5.28727	2.07346	0.00695462	-1.36317	down	HD-ZIP
GRMZM2G131476	1450	1:109635529-109637353	-	18	17.347	401	305.149	0.92363	18.3341	0	4.07985	up	HD-ZIP
GRMZM2G131961	1806	2:6717994-6723635	+	35	32.7666	140	105.775	1.16314	4.25708	0.00236782	1.68992	up	bZIP
GRMZM2G131982	944	2:21903460-21907665	-	0	0	26	19.7853	0	1.52275	0.0016138	3.96405	up	DBB
GRMZM2G132794	1893	1:77486614-77488506	-	2	1.92744	37	28.1559	0.0643	0.93949	0.000164337	3.67767	up	GRAS
GRMZM2G134260	882	9:20828354-20829353	-	22	21.2019	92	70.0094	1.78329	5.89107	0.00910433	1.6919	up	HD-ZIP
GRMZM2G135018	768	2:32842752-32844380	-	1	0.963722	34	25.873	0.09784	2.62813	7.88231e-05	4.33762	up	MIKC
GRMZM2G135052	1435	9:27171635-27178121	+	1310	1261.89	349	265.315	83.9085	18.0594	6.21135e-09	-2.22892	down	MYB_related
GRMZM2G135447	1095	1:281820425-281826989	+	1	0.963722	42	31.9608	0.06139	2.03646	4.69449e-06	4.63409	up	TALE
GRMZM2G137532	495	2:188366213-188366707	-	0	0	31	23.5901	0	4.75509	0.000210686	4.22352	up	bZIP
GRMZM2G138455	1353	1:242708989-242710571	+	35	33.7303	227	172.74	1.66038	8.50536	3.71212e-07	2.35237	up	Dof
GRMZM2G139535	1671	7:125861273-125865084	+	209	201.204	78	59.3457	7.88796	2.28268	0.00025117	-1.73033	down	HSF
GRMZM2G142718	636	10:148409482-148410240	-	8	7.70978	129	98.1653	1.02954	13.1178	3.67906e-10	3.59398	up	Dof
GRMZM2G143723	1494	3:5884697-5886483	-	14	13.4921	168	127.843	0.5908	5.59931	6.28287e-10	3.17992	up	C2H2
GRMZM2G152661	3268	10:109571697-109580482	+	79	76.1341	300	228.292	1.62395	5.11201	0.000872272	1.58444	up	CAMTA
GRMZM2G153454	1731	7:156738358-156741101	+	164	157.145	73	55.341	8.08366	2.51001	0.00570722	-1.47555	down	bHLH
GRMZM2G154182	1559	8:7299570-7301669	+	26264	25310.3	8238	6268.66	1224.65	295.971	7.58865e-07	-1.99738	down	NAC
GRMZM2G157219	1032	6:164198350-164199381	+	69	65.766	5	3.69356	4.513	0.25355	1.06634e-08	-3.93064	down	Trihelix
GRMZM2G159431	933	1:5010012-5013714	+	8	6.74606	121	92.0775	0.54845	7.19563	4.10106e-10	3.68892	up	TALE
GRMZM2G160565	1435	5:196549430-196557007	+	513	494.39	2320	1764.69	38.6244	127.521	3.31386e-06	1.84952	up	MIKC
GRMZM2G160687	1417	3:137228202-137233919	-	783	753.63	3854	2932.03	38.6608	180.014	3.9718e-07	1.97531	up	MIKC
GRMZM2G163975	1332	3:31453344-31457967	-	1	0.963722	48	36.5266	0.04833	1.83238	5.1168e-07	4.84172	up	bHLH
GRMZM2G164909	1245	1:197748281-197749617	-	544	524.265	110	83.7068	28.5192	4.55482	4.2898e-11	-2.62354	down	HSF
GRMZM2G165272	1185	7:142234499-142235816	+	374	359.996	133	101.099	20.7976	5.8424	2.92261e-05	-1.80042	down	HSF
GRMZM2G168002	1266	4:83196657-83198318	+	3	2.89116	128	97.4043	0.2276	7.51828	1.19349e-13	4.906	up	G2-like
GRMZM2G169654	1170	3:206600701-206601870	+	311	299.718	72	54.7899	17.5878	3.21613	9.99198e-09	-2.42508	down	RAV
GRMZM2G172621	3420	2:216989643-217005027	-	92	88.6625	377	286.887	1.6	5.13	0.000146718	1.7016	up	B3
GRMZM2G172657	1779	7:161902336-161904114	+	1	0.963722	62	47.1802	0.0344982	1.68922	5.64548e-09	5.21456	up	GRAS
GRMZM2G173372	1513	1:7996170-7998104	-	0	0	24	17.5023	0	0.90444	0.00462763	3.81442	up	bHLH
GRMZM2G173882	2112	2:236186952-236189607	-	71	68.4243	302	229.052	2.93607	9.03016	0.000138158	1.74829	up	G2-like
GRMZM2G174784	2684	2:5514354-5518398	-	83	79.0253	446	339.394	1.79095	7.7661	5.37487e-07	2.09909	up	AP2
GRMZM2G175265	3319	10:78320162-78378854	-	203	194.672	741	563.879	4.44144	12.8358	0.000435546	1.54668	up	MYB_related
GRMZM2G176568	405	8:13790277-13790812	-	1	0.963722	24	18.2633	0.287141	5.45005	0.00272491	3.89118	up	MYB_related
GRMZM2G177110	934	2:208854370-208855499	+	36	34.694	166	126.321	4.23931	13.8752	0.0002605	1.8659	up	LBD
GRMZM2G177693	1443	3:219575791-219578752	+	18	17.347	88	66.2045	1.43206	3.77551	0.0029173	1.89359	up	C2H2
GRMZM2G179069	1098	6:36946945-36948502	+	1	0.963722	35	26.6306	0.0611763	1.69105	4.86163e-05	4.39146	up	Dof
GRMZM2G179325	2166	1:155675489-155677654	+	94	90.2345	0	0	2.5886	0	6.99441e-15	-6.11735	down	GRAS
GRMZM2G179677	2437	1:206117350-206124451	+	44	41.44	168	127.082	1.09431	3.42854	0.00252718	1.6163	up	C2H2
GRMZM2G180328	1020	6:147868402-147870021	+	5	4.81861	49	37.2876	0.335608	2.59796	0.000362845	2.86516	up	NAC
GRMZM2G180947	618	2:210388525-210389142	+	17	16.3833	1	0.760971	2.28607	0.10626	0.00913941	-3.71854	down	NF-YB
GRMZM2G180979	2241	1:263732127-263734367	+	75	71.413	16	11.5068	1.97273	0.31791	2.36148e-05	-2.53953	down	C3H
GRMZM2G301485	957	10:137099403-137100436	-	322	310.319	119	90.5556	23.4541	6.84697	7.05384e-05	-1.75366	down	HSF
GRMZM2G302323	2553	4:30766743-30769295	-	23	21.4413	1	0.0123851	0.513179	0.0003	0.000693142	-4.08453	down	FAR1
GRMZM2G305856	1925	6:34888895-34891076	-	32	30.8391	869	661.283	2.1853	34.617	0	4.41857	up	MYB/MYB_related
GRMZM2G313058	1829	6:156762150-156764755	+	8	7.70978	73	54.7899	0.267423	2.07405	3.96448e-05	2.74948	up	bHLH
GRMZM2G315506	1721	4:31305464-31309789	-	36	34.694	9	6.08777	1.28984	0.22639	0.00962807	-2.25814	down	G2-like
GRMZM2G317584	1929	9:133216230-133218158	-	493	474.911	29	21.6216	15.5105	0.70628	0	-4.39769	down	EIL
GRMZM2G320305	1777	10:2690216-2694742	-	2	0.963722	115	86.7506	0.0429033	3.27312	1.27676e-14	6.06851	up	MYB_related
GRMZM2G320549	1302	3:19783823-19800137	+	335	322.847	62	46.4193	17.6151	4.6651	5.72374e-11	-2.75698	down	M-type
GRMZM2G347043	939	1:292086715-292087755	+	482	464.514	240	182.633	35.9841	14.1536	0.00699921	-1.32797	down	NAC
GRMZM2G350165	1416	2:180661103-180663956	+	31	28.9117	126	95.1215	1.35156	4.44829	0.00234788	1.73191	up	bHLH
GRMZM2G357688	534	7:145717743-145718276	+	316	304.536	989	752.12	53.7677	132.914	0.00662342	1.31895	up	C2H2
GRMZM2G370425	1556	3:114430020-114433256	+	0	0	31	23.5901	0	1.03653	0.000210686	4.22352	up	G2-like
GRMZM2G379167	2184	5:215471553-215475277	-	19	17.3471	103	78.3799	0.974964	3.13922	0.000240283	2.13031	up	G2-like
GRMZM2G386276	2818	3:189690913-189696185	-	27	26.0205	656	499.198	0.559401	10.7526	0	4.21103	up	HD-ZIP
GRMZM2G402156	986	9:15049488-15050766	+	7	5.78307	377	286.126	0.471262	22.3217	0	5.52358	up	MYB_related
GRMZM2G402862	486	6:83537669-83539044	+	78	75.1704	8	6.08777	15.6433	1.26828	5.00511e-08	-3.36982	down	bZIP
GRMZM2G404769	1934	5:175641177-175647059	+	4	2.89117	232	175.784	0.109822	8.51274	0	5.74876	up	E2F/DP
GRMZM2G414159	3783	5:22099516-22104293	+	1222	1176.71	555	422.339	19.0213	6.83406	0.0011464	-1.45972	down	Trihelix
GRMZM2G422083	1265	10:88715490-88717062	+	6	5.78233	254	193.287	0.369975	13.1291	0	4.95931	up	MYB_related
GRMZM2G425798	1269	10:111616832-111619044	+	61	58.7871	20	15.2194	3.12495	0.80925	0.00720701	-1.84744	down	ERF
GRMZM2G425920	2304	10:122233562-122238985	-	72	68.4243	0	0	2.66611	0	4.97302e-12	-5.71967	down	bZIP
GRMZM2G428184	1427	1:5744989-5747497	+	996	959.666	511	388.453	48.7581	19.6264	0.00989366	-1.2866	down	bZIP
GRMZM2G437460	3127	3:210265050-210273338	+	1835	1768.43	744	566.162	35.4035	10.8787	0.000115886	-1.62498	down	ARF
GRMZM2G438438	1122	1:212531025-212532146	+	108	104.082	44	32.7218	6.43183	2.25763	0.00375514	-1.64506	down	ZF-HD
GRMZM2G445575	1902	10:144523196-144530440	+	12	10.6013	67	50.2242	0.361879	1.71473	0.00164924	2.19672	up	bZIP
GRMZM2G448607	408	6:24281388-24281795	-	162	156.073	58	43.8312	45.7702	12.8737	0.000223856	-1.81223	down	bZIP
GRMZM2G456452	1464	1:227534204-227535842	+	15	14.4558	290	219.921	0.821553	12.1648	7.77156e-16	3.86245	up	Dof
GRMZM2G479885	456	1:147159841-147160296	+	246	236.873	854	649.221	55.492	152.279	0.00107289	1.47032	up	bZIP
GRMZM2G480434	609	1:189796291-189796899	-	1	0.963722	32	24.3511	0.137565	3.47855	0.000128505	4.2817	up	ERF
GRMZM2G522066	6679	1:165077559-165084707	+	275	264.234	7	4.84165	5.31453	0.04189	0	-5.62933	down	B3
GRMZM2G546369	1551	10:145376015-145380746	+	1	0.963722	36	27.395	0.0403961	1.14856	3.01478e-05	4.44336	up	MYB_related
GRMZM2G553379	1288	5:6985308-7003139	+	125	120.465	403	305.911	8.27419	19.4586	0.00701242	1.35221	up	MIKC
GRMZM5G803355	678	3:138402705-138404267	+	1	0.963722	41	31.1998	0.116958	3.78883	4.69449e-06	4.63409	up	MYB
GRMZM5G825321	2201	2:19145555-19148688	-	135	129.139	509	387.334	3.64951	10.9461	0.00035218	1.59119	up	GRAS
GRMZM5G829103	2035	1:250317065-250321472	+	67	64.5694	264	200.897	2.81984	6.75602	0.000632627	1.63988	up	NF-YA
GRMZM5G832409	1106	6:24181701-24193118	+	8	6.74605	152	115.668	0.588192	10.5441	1.93645e-12	4.00681	up	TALE
GRMZM5G869984	1431	2:28646632-28651733	+	1	0.963722	70	53.268	0.296627	10.5185	5.81782e-10	5.38349	up	G2-like
GRMZM5G879527	1901	1:188031806-188034584	+	334	320.919	109	82.1849	11.2391	2.85761	6.74314e-06	-1.93157	down	bHLH
GRMZM5G880069	3383	5:17313287-17317673	-	99	95.4085	1011	769.342	3.93137	13.5869	6.77236e-15	3.01561	up	WRKY
Table S16. Differentially expressed transcription factors from 20_5 DAP
GeneID	Length	Gene_position	Strand	raw_fragment_number（5 DAP）	normalized_count（5 DAP）	raw_fragment_number(20 DAP)	normalized_count(20 DAP)	FPKM（5 DAP）	FPKM(20 DAP)	regulated	FDR	log2FC	TF
AC187157.4_FG005	2656	8:22640767-22645283	-	13	12.5284	68	82.652	0.296799	1.90716	up	1.04053e-06	2.66822	HD-ZIP
AC194965.4_FG004	432	6:127446073-127447275	-	4	3.85489	23	27.9558	1.00407	7.26639	up	0.00391379	2.74068	GATA
AC199820.4_FG006	725	2:209929767-209930804	-	20	19.2745	64	77.7901	2.86349	11.9717	up	0.000474364	1.96853	MYB_related
AC203535.4_FG002	741	3:157576117-157577069	-	269	259.241	660	802.21	27.6763	85.5701	up	1.64811e-05	1.64667	NAC
AC206951.3_FG017	921	1:17526391-17527311	-	26	25.0568	65	79.0056	1.99071	6.27284	up	0.00585367	1.63121	ERF
AC210616.4_FG005	1326	4:124279636-124280961	+	0	0	47	57.1271	0	2.87941	up	4.65729e-11	5.51626	EIL
AC232238.2_FG004	2920	8:166791835-166800381	+	2	0.998352	34	40.6412	0.0206499	1.04239	up	4.96893e-08	5.01863	bZIP
AC233899.1_FG002	1846	9:149663379-149665659	-	74	71.3155	155	188.398	2.94635	6.62974	up	0.00340085	1.40947	bHLH
AC234203.1_FG011	1899	1:188071750-188073648	+	126	120.529	28	33.4624	4.00666	1.11207	down	0.000273402	-1.80242	EIL
AC234522.1_FG009	1497	5:40921712-40923324	-	8	7.70978	35	42.5415	0.336806	1.8578	up	0.0010112	2.40462	C2H2
AC235534.1_FG007	2916	10:136932960-136939900	+	5	4.81861	33	40.1105	0.113433	0.859751	up	8.02323e-05	2.98428	HD-ZIP
AF546187.1_FG012	648	1:162159727-162160559	+	3	2.89117	22	26.7403	0.375318	3.46771	up	0.00159874	3.07143	C2H2
GRMZM2G000171	1472	5:61696459-61700245	+	36	34.3569	raw_fragment_number	normalized_count	1.7917	fpkm	up	3.21415e-08	2.38961	bZIP
GRMZM2G000686	1310	1:15806199-15809459	-	267	256.35	290	352.486	15.6702	10.5791	up	2.42805e-11	2.33588	NF-YA
GRMZM2G001223	1002	5:176992034-176993696	+	27	26.0205	98	119.116	1.85386	7.66191	down	0.00041408	-3.56474	MYB
GRMZM2G002131	897	2:186183628-186186880	+	170	163.833	180	217.57	13.4758	6.10385	up	6.05622e-09	2.11462	HSF
GRMZM2G002627	2075	5:194108864-194112066	-	4	3.85489	2	2.43094	0.167616	0.363284	up	4.44089e-16	4.82949	bHLH
GRMZM2G003466	903	1:20095265-20096167	-	4	3.85489	171	207.845	0.314303	7.38315	up	9.35256e-06	3.35472	ERF
GRMZM2G003489	2279	1:275469803-275472333	-	846	814.881	158	192.045	1396.58	3.68469	down	0	-4.93474	HSF
GRMZM2G003514	1249	4:156084023-156091066	+	20	19.2745	21	25.5243	1.36242	0.691943	up	0.00213157	1.83337	MIKC
GRMZM2G004060	1146	10:12103301-12104743	+	197	189.854	124	150.719	14.6379	16.3107	down	4.36668e-09	-2.53889	WRKY
GRMZM2G004641	2679	1:13641453-13645288	-	233	223.584	14944	18164	5.10256	815.65	down	1.31577e-05	-1.85114	TALE
GRMZM2G005624	720	1:23241324-23242248	+	41	39.5126	11	13.3702	4.39457	0.611092	down	0.000166489	-2.91282	HD-ZIP
GRMZM2G007406	777	9:140949358-140950134	+	26	25.0568	930	1130.39	2.50295	54.3021	up	0.00133954	1.76827	ERF
GRMZM2G008286	1319	8:80677903-80680541	-	22	21.2019	1244	1510.83	1.07966	43.8438	down	0.00440969	-3.27278	HB-other
GRMZM2G008558	921	6:109613739-109614659	-	24	22.9315	262842	319478	1.90289	37720.3	down	0.000361897	-4.17234	GeBP
GRMZM2G009060	4031	1:52394112-52398559	-	11	10.5996	30	36.4641	0.19098	16.6625	up	0.00451146	2.05581	G2-like
GRMZM2G010871	3180	1:239615554-239619175	-	2287	2203.78	522	634.475	73.5398	45.7536	down	0.000186282	-1.48663	HSF
GRMZM2G010920	2294	5:77748895-77751977	-	6	5.78233	139	168.95	0.293955	16.5095	up	6.38722e-05	2.86802	G2-like
GRMZM2G013581	1235	6:34825148-34826626	+	0	0	13	14.5857	0	0.686282	up	9.91174e-05	4.31103	MYB
GRMZM2G015666	1002	2:187816653-187818056	+	4	3.85489	47	57.1271	0.274645	1.76039	up	4.44089e-15	4.71728	bHLH
GRMZM2G016150	1609	1:288079121-288212243	-	997	960.832	50	60.7735	50.4298	13.1835	down	1.41347e-05	-1.65299	bZIP
GRMZM2G016370	1362	10:5384594-5386617	+	68	65.5331	16	18.2321	4.19779	1.63055	down	0.00321189	-1.83819	G2-like
GRMZM2G017087	1082	1:271341181-271348525	-	1	0.963722	39	47.4033	0.0661221	1.17197	up	3.58838e-05	4.42091	TALE
GRMZM2G017606	891	4:216001789-216002810	-	2	1.92744	77	93.5912	0.159951	3.11974	up	1.68303e-07	4.29277	SRS
GRMZM2G018589	1241	3:170365277-170370644	-	88	84.8076	34	40.1106	4.63157	1.22073	up	0	4.29156	MIKC
GRMZM2G019907	2458	3:187290969-187336796	+	51	48.7064	41	49.8343	1.64675	13.7181	up	0.00561827	1.44501	bZIP
GRMZM2G019956	1931	5:18130492-18133894	-	2	1.92744	109	131.391	0.129874	5.04019	up	0.00349283	3.30165	B3
GRMZM2G020772	1874	3:18996589-18999319	+	96	91.6469	280	340.331	6.30952	13.3843	up	0.000756827	1.48868	MYB
GRMZM2G021339	1020	4:165832488-165833856	+	66	63.6057	657	798.564	4.46107	25.9893	up	0.00882226	1.34771	HD-ZIP
GRMZM2G027960	1185	8:98766231-98768545	-	11	10.6009	36	42.5415	0.612434	1.02974	up	2.6439e-07	2.86841	C2H2
GRMZM2G028041	1056	7:3665021-3670490	+	6	5.78233	9	9.76196	0.385441	0.652704	up	2.93165e-12	4.01522	TALE
GRMZM2G028054	2362	8:171172086-171175885	-	131	126.248	82	99.6685	3.37708	6.64021	up	8.0585e-05	1.60359	MYB
GRMZM2G028386	1080	1:201957187-201958266	+	4	3.85489	55	66.8509	0.249811	7.34096	up	5.0897e-11	4.20976	ERF
GRMZM2G030403	846	10:89111572-89112774	-	2	1.92745	488	591.934	0.199295	22.8255	up	3.33067e-16	5.51473	MYB_related
GRMZM2G031200	960	6:164497583-164498827	+	5	3.85489	0	0	0.291121	0	up	0	5.30538	NAC
GRMZM2G033570	1944	1:52564671-52566614	-	9	8.54976	76	92.3757	0.276807	1.86939	up	0	5.54058	EIL
GRMZM2G034840	2811	2:3339438-3344173	+	8	7.70978	49	59.558	0.166267	3.46063	up	2.39506e-06	2.92976	ARF
GRMZM2G034876	1262	5:200292124-200295558	-	11	9.63722	51	61.989	0.529139	1.33584	up	1.66533e-15	3.97284	GRF
GRMZM2G037650	5302	1:207176624-207182963	+	109	105.046	0	0	2.30379	0	up	0.00484813	1.32395	MYB
GRMZM2G037910	1440	2:194113235-194115123	+	338	325.738	266	322.37	14.8935	19.2323	down	2.46117e-06	-1.88164	bZIP
GRMZM2G038783	1095	9:108428450-108429755	+	77	74.2066	216	262.542	4.72668	27.0759	up	4.32031e-08	2.14084	CO-like
GRMZM2G040481	1290	5:176108836-176110125	+	1	0.963722	1476	1794.03	0.0502257	43.3198	up	0.0013812	3.993	EIL
GRMZM2G041223	1164	2:12195660-12199415	+	108	104.082	156	189.613	8.10638	3.78169	up	1.38136e-10	2.36409	GRF
GRMZM2G041746	1545	6:106251148-106253165	-	1	0.963723	609	739.84	0.0608964	152.536	up	9.91174e-05	4.31103	NAC
GRMZM2G042407	1923	1:207390009-207398887	+	6	4.81861	35	41.326	0.389449	1.56891	up	5.52208e-05	3.01882	SRS
GRMZM2G042920	1375	10:142714605-142716811	+	8	7.70978	381	461.879	0.372302	35.4555	up	0	5.82182	bHLH
GRMZM2G043250	2492	5:171521106-171524674	-	29	27.7944	0	0	0.764756	0	down	2.95355e-05	-4.4529	FAR1
GRMZM2G044322	1599	2:42958013-42959611	-	1	0.961852	28	33.5165	0.038917	1.35566	up	1.19716e-06	4.75051	EIL
GRMZM2G044576	1417	8:174760010-174761652	+	97	93.4811	8	9.72376	5.06297	0.549401	down	5.93658e-09	-3.17733	GATA
GRMZM2G044902	1585	1:77144491-77146190	-	26	24.8746	96	116.492	1.01674	4.89106	up	3.82434e-06	2.23404	LBD
GRMZM2G047626	753	3:127297061-127298035	+	3	2.89117	75	91.1603	0.301743	9.50621	up	9.72555e-14	4.82986	MYB
GRMZM2G048582	3103	2:197448314-197453594	+	43	41.158	126	152.578	0.882154	3.48395	up	3.93738e-05	1.87856	Nin-like
GRMZM2G051528	1002	8:34670594-34684190	-	24	23.1293	73	88.7292	1.64787	6.31801	up	0.000425701	1.89867	MYB/MYB_related
GRMZM2G053298	3496	7:147109816-147115110	-	98	93.4811	209	254.033	1.84853	4.33071	up	0.00109281	1.45775	Nin-like
GRMZM2G054277	1462	7:135890599-135892471	-	37	34.6941	92	111.823	3.27781	7.11552	up	0.000979245	1.69052	NAC
GRMZM2G056400	1796	1:215606219-215611605	-	17	16.3833	52	63.2044	0.684679	3.12543	up	0.00196625	1.91504	G2-like
GRMZM2G056920	1254	4:233762527-233765191	-	53	51.0772	161	195.69	2.92448	10.6954	up	7.36536e-06	1.92912	C3H
GRMZM2G056986	1355	8:167454594-167456249	+	15	13.4921	99	120.331	0.896746	6.89905	up	4.18309e-10	3.10591	MYB
GRMZM2G057386	990	5:191376025-191377014	-	0	0	17	20.663	0	1.49416	up	0.000806539	4.06246	ERF
GRMZM2G058518	972	3:210231847-210235400	+	20	19.2744	60	72.9282	1.42782	5.39921	up	0.00138716	1.8733	NAC
GRMZM2G059102	1272	1:17965568-17987175	-	168	161.905	44	52.2652	8.80893	3.43293	down	0.000842482	-1.5862	MIKC
GRMZM2G060485	1638	5:93237623-93240361	-	58	55.8959	123	149.503	2.19949	5.88104	up	0.00434938	1.4375	G2-like
GRMZM2G060507	1060	9:153738048-153741676	-	6	5.78233	43	51.0497	0.446065	3.38501	up	5.6188e-06	3.07543	TALE
GRMZM2G065374	1725	1:283601459-283604922	-	7	6.74606	41	49.8342	0.278389	1.99235	up	3.61146e-05	2.80635	bHLH
GRMZM2G065451	3529	4:237774426-237778649	-	64	61.6782	140	170.161	1.05234	2.87197	up	0.00204395	1.48009	SBP
GRMZM2G065496	1099	1:165068865-165071357	+	13	11.5647	96	116.685	0.799213	7.39493	up	1.25236e-10	3.27501	B3
GRMZM2G066057	978	8:8416490-8417942	-	50	48.1861	1	1.21547	3.54139	0.0892774	down	3.52695e-08	-4.41762	bHLH
GRMZM2G067624	1583	7:151217715-151219388	-	400	385.489	101	121.547	18.9886	5.58376	down	5.23066e-05	-1.63867	SBP
GRMZM2G068330	1263	4:11264538-11265800	-	1	0.00445343	15	17.3806	0.000267224	0.928807	up	0.00411758	3.84316	ZF-HD
GRMZM2G068973	1423	8:170862703-170864388	+	55	52.041	156	189.613	4.65549	14.1724	up	2.03585e-05	1.857	NAC
GRMZM2G075562	2199	5:204170178-204174918	+	64	61.6783	188	227.293	1.97643	6.412	up	6.21607e-06	1.89456	CO-like/DBB
GRMZM2G077752	1083	8:157746865-157748034	+	4	3.85489	34	41.326	0.248946	2.66742	up	1.3768e-05	3.32099	SRS
GRMZM2G079470	1938	1:88479791-88481728	-	24	23.1293	113	137.348	0.751446	4.46112	up	4.84658e-08	2.52989	GRAS
GRMZM2G080054	2295	2:9444920-9447944	-	26	24.8507	253	306.682	2.00684	20.6308	up	0	3.62369	bHLH
GRMZM2G080168	1410	4:17234589-17236650	+	42	39.5126	7	8.50829	2.00921	0.398655	down	0.00837974	-2.09843	bHLH
GRMZM2G080295	975	2:195650186-195651273	-	2	1.92744	18	21.8785	0.142217	1.61335	up	0.00349283	3.30165	SRS
GRMZM2G080509	1338	6:87695126-87699713	+	1525	1468.72	416	505.635	90.4646	45.1961	down	0.000112291	-1.51622	GATA
GRMZM2G080731	1580	8:120135626-120138458	+	113	107.937	15	17.0166	5.36887	0.921615	down	3.89156e-07	-2.54621	bZIP
GRMZM2G081892	1011	8:12195207-12196217	-	0	0	32	38.7928	0	2.73095	up	1.20817e-07	4.94697	ERF
GRMZM2G082586	999	7:128707846-128709365	+	2	1.92744	54	65.6354	0.13785	4.69153	up	3.86807e-11	4.87476	bHLH
GRMZM2G082709	2444	1:98095596-98098475	+	4	3.85489	22	26.7404	0.198196	0.671222	up	0.0059393	2.68873	NAC
GRMZM2G085678	1352	5:114094518-114095966	-	190	182.144	26	31.6022	12.0443	1.76026	down	1.15336e-08	-2.48482	ERF
GRMZM2G085964	1378	6:138562316-138563871	-	418	402.836	132	160.442	22.0634	8.25793	down	0.00404598	-1.30141	ERF
GRMZM2G086474	2027	10:135677734-135680980	+	5	4.81861	36	42.5415	0.148852	1.55431	up	3.80796e-05	3.05255	bHLH
GRMZM2G086573	3276	2:4659757-4665989	+	49	46.2587	214	260.111	1.03201	8.06203	up	7.31134e-10	2.48681	AP2
GRMZM2G087741	888	3:53881688-53890863	+	6	5.78233	105	127.624	0.482	10.6313	up	2.88658e-15	4.37051	TALE
GRMZM2G087955	858	2:163825944-163826801	+	20	19.2744	96	116.685	1.68191	10.175	up	1.50733e-07	2.55181	MYB
GRMZM2G092137	471	7:83765910-83766959	+	5	4.81861	29	35.2486	1.06209	15.8785	up	0.000534003	2.79798	bZIP
GRMZM2G092214	975	3:158451251-158452225	-	19	17.9004	1	0.0112438	1.32078	0.000829134	down	0.00505873	-3.82371	TCP
GRMZM2G093020	1666	1:143340664-143342494	+	12	10.6009	87	104.53	1.48022	11.4831	up	6.57057e-10	3.2417	bZIP
GRMZM2G093595	747	6:140693655-140694401	-	1	0.963722	74	89.9448	0.10172	9.48563	up	8.88178e-16	6.14772	ERF
GRMZM2G094241	924	8:130850959-130855769	+	6	4.81861	38	46.1879	0.381203	3.65164	up	8.78218e-06	3.18009	TALE
GRMZM2G097683	2324	5:60132953-60135916	+	14	13.4921	134	162.873	0.358023	4.84656	up	1.03029e-13	3.53494	SRS
GRMZM2G100583	923	4:46934525-46936804	+	52	49.1498	126	153.149	7.4481	14.929	up	0.000525766	1.638	NAC
GRMZM2G101058	1421	9:115956453-115958135	+	154	148.413	41	49.8343	13.2451	5.05641	down	0.00157589	-1.54936	GATA
GRMZM2G105140	1038	3:217462473-217464321	+	1	0.963722	38	46.1878	0.1023	3.62784	up	3.7881e-09	5.21445	WRKY
GRMZM2G105348	774	5:150190100-150191000	-	12	11.5647	70	85.0829	1.16143	8.53799	up	1.95097e-07	2.83212	HSF
GRMZM2G107276	1662	1:214152525-214155601	+	62	58.7871	164	198.121	3.04157	9.3247	up	4.93803e-05	1.76975	bHLH
GRMZM2G108798	1754	6:85205043-85207434	-	0	0	60	72.9282	0	3.37396	up	2.03393e-13	5.84671	SRS
GRMZM2G108865	1116	1:280343350-280344465	-	2	1.92744	256	311.16	0.119902	19.3469	up	0	7.11108	Dof
GRMZM2G109627	1197	8:7036162-7038313	+	1	0.963722	22	26.7403	0.0549938	1.52522	up	3.58838e-05	4.42091	NAC
GRMZM2G111306	726	8:128428193-128429144	-	2	1.92744	34	41.326	0.21184	4.53805	up	3.87103e-07	4.22608	MYB_related
GRMZM2G111760	1995	5:67180131-67182581	-	31	29.8754	78	94.8067	0.939494	2.98064	up	0.00214803	1.67405	Trihelix
GRMZM2G114998	1104	4:155008881-155010960	-	0	0	26	31.6022	0	1.9915	up	3.08911e-06	4.66376	Dof
GRMZM2G115721	1999	9:55448847-55513536	-	40	37.5851	137	165.378	1.65844	6.23868	up	1.2703e-06	2.13936	NAC
GRMZM2G117193	1488	1:213230876-213232589	-	10	9.63722	47	55.9116	0.806943	4.71259	up	0.000107991	2.47186	G2-like
GRMZM2G117851	1671	3:212179359-212194889	+	51	48.1861	133	161.657	2.38542	6.67953	up	0.0001462	1.73991	bZIP
GRMZM2G118250	1467	3:169217450-169220967	-	142	135.885	30	35.2486	10.7011	2.30441	down	6.79059e-05	-1.88881	LBD
GRMZM2G121111	1130	10:88750482-88751904	+	2	0.963723	73	88.7293	0.0837016	5.7123	up	9.99201e-16	6.13165	MYB_related
GRMZM2G125239	1662	4:220605384-220608698	+	96	91.8759	11	13.0255	3.55523	0.503877	down	5.0201e-07	-2.67198	GeBP
GRMZM2G125243	2615	8:171296608-171303363	+	29	26.9843	347	420.553	1.2272	18.8082	up	0	3.96912	bZIP
GRMZM2G125653	909	7:115309205-115310346	-	6	4.81861	49	59.558	0.389745	4.81075	up	9.31787e-08	3.53059	WRKY
GRMZM2G125704	1140	2:12347489-12350432	-	18	16.3833	90	109.392	1.28507	11.5106	up	6.34363e-08	2.69383	G2-like
GRMZM2G126936	846	9:145843737-145844676	-	70	67.4606	10	12.1547	5.99904	1.08011	down	7.53673e-05	-2.34228	NAC
GRMZM2G130149	1253	1:150708189-150709730	-	244	235.007	759	921.493	19.4619	81.4098	up	4.04847e-08	1.98553	MYB_related/MYB
GRMZM2G131476	1450	1:109635529-109637353	-	18	17.347	123	149.502	0.923633	8.1993	up	5.72877e-11	3.05923	HD-ZIP
GRMZM2G131961	1806	2:6717994-6723635	+	35	32.7666	396	481.326	1.16314	20.5601	up	0	3.87752	bZIP
GRMZM2G131982	944	2:21903460-21907665	-	0	0	15	17.0166	0	1.30834	up	0.00411758	3.84316	DBB
GRMZM2G133398	2373	3:162800038-162804922	+	299	287.19	645	782.763	11.5125	36.827	up	0.000283168	1.46289	B3
GRMZM2G134717	1437	8:149800904-149807597	-	24	22.1656	58	70.4972	1.43454	8.48359	up	0.00896734	1.63445	NAC
GRMZM2G135381	1155	8:124357367-124358834	+	4	3.85489	63	76.5746	0.229829	4.56321	up	6.95038e-11	4.19121	GATA
GRMZM2G135783	1047	7:142902590-142903787	-	1	0.963722	20	24.3094	0.0719565	1.74825	up	9.91174e-05	4.31103	SRS
GRMZM2G138340	1241	1:291101336-291104891	+	20	19.2744	74	89.9448	1.0526	4.90984	up	3.70184e-05	2.17431	bZIP
GRMZM2G138455	1353	1:242708989-242710571	+	35	33.7303	137	166.519	1.66038	8.19371	up	1.60387e-07	2.30718	Dof
GRMZM2G139082	1798	9:107622108-107625521	+	3	2.89117	26	30.3868	0.127281	1.07437	up	0.000274404	3.26888	AP2
GRMZM2G139160	1506	8:171805302-171810844	+	44	42.4038	97	117.9	3385.59	2675.36	up	0.00604761	1.47087	C2H2
GRMZM2G139963	1308	1:14959227-14961671	-	126	121.429	37	43.757	10.1538	2.91807	down	0.00741435	-1.44491	HD-ZIP
GRMZM2G140694	867	5:201381754-201384912	-	0	0	16	19.4475	0	1.67235	up	0.0013812	3.993	Dof
GRMZM2G141638	2121	3:166793205-166797020	+	0	0	17	20.663	0	0.606639	up	0.000806539	4.06246	AP2
GRMZM2G142718	636	10:148409482-148410240	-	8	7.70978	44	53.4807	1.02954	7.13403	up	2.89472e-05	2.73139	Dof
GRMZM2G143723	1494	3:5884697-5886483	-	14	13.4921	68	82.652	0.590796	3.61792	up	2.45229e-06	2.56357	C2H2
GRMZM2G147346	819	1:231277883-231279637	+	6	5.78233	41	49.8343	0.53728	4.62705	up	1.11575e-05	3.01915	MYB
GRMZM2G148940	2022	9:86661455-86663476	+	1	0.00582442	53	64.3774	0.000180421	1.9937	up	3.42604e-12	5.67991	FAR1
GRMZM2G156737	1059	4:48634199-48635257	+	23	22.1656	99	120.332	1.47226	7.98827	up	5.41154e-07	2.40127	ERF
GRMZM2G159431	933	1:5010012-5013714	+	8	6.74606	39	46.1879	0.54845	4.42257	up	9.87012e-05	2.71758	TALE
GRMZM2G160840	975	3:127613323-127614912	-	1	0.963722	118	143.425	0.0711083	10.5764	up	0	6.82416	MYB
GRMZM2G161680	768	6:93497126-93497893	-	1	0.00429384	34	40.3317	0.000435927	4.09131	up	4.96893e-08	5.01863	NF-YC
GRMZM2G162481	1803	9:133101332-133105195	+	5	4.81861	121	147.072	0.193993	5.18355	up	0	4.82926	WOX
GRMZM2G163843	1071	8:150569786-150570856	-	147	141.667	28	34.0332	9.27736	2.22757	down	1.85257e-05	-1.9913	NAC
GRMZM2G164909	1245	1:197748281-197749617	-	544	524.265	137	166.519	28.5192	9.05447	down	3.62713e-05	-1.63	HSF
GRMZM2G165272	1185	7:142234499-142235816	+	374	359.996	114	138.347	20.7976	7.98886	down	0.00250683	-1.35034	HSF
GRMZM2G165488	1818	5:16461247-16465376	+	17	16.3833	106	127.624	0.685932	4.46991	up	1.58611e-09	2.91197	NF-YA
GRMZM2G166230	555	2:157234741-157235295	-	1	0.00156342	16	19.1537	0.000258862	3.16717	up	0.0013812	3.993	BBR-BPC
GRMZM2G167576	789	9:36849527-36850315	+	329	317.065	99	120.332	31.0071	11.7585	down	0.00227111	-1.37118	NF-YB
GRMZM2G168002	1266	4:83196657-83198318	+	3	2.89116	50	59.5581	0.227596	3.78455	up	2.94879e-09	4.21547	G2-like
GRMZM2G168079	1864	8:166807642-166812209	-	201	193.404	406	492.996	20.3561	38.8778	up	0.00147681	1.36507	bZIP
GRMZM2G172327	1158	7:150087054-150088438	+	49	47.2224	305	370.718	2.80643	22.0213	up	2.55351e-14	2.96354	MYB
GRMZM2G172621	3420	2:216989643-217005027	-	92	88.6625	196	237.017	1.6	4.29047	up	0.0015858	1.43693	B3
GRMZM2G173372	1513	1:7996170-7998104	-	0	0	15	17.0166	0	0.817549	up	0.00411758	3.84316	bHLH
GRMZM2G173882	2112	2:236186952-236189607	-	71	68.4243	145	176.244	2.93607	6.68321	up	0.00549184	1.37613	G2-like
GRMZM2G175265	3319	10:78320162-78378854	-	203	194.672	402	488.618	4.44144	10.955	up	0.00190519	1.34592	MYB_related
GRMZM2G176063	1309	3:126308659-126310284	-	0	0	15	17.7489	0	1.07197	up	0.00411758	3.84316	Dof
GRMZM2G178741	2554	9:151259445-151262125	+	148	142.245	44	53.1191	7.14368	4.63624	down	0.00894796	-1.37973	HD-ZIP
GRMZM2G179325	2166	1:155675489-155677654	+	94	90.2345	0	0	2.5886	0	down	1.33227e-15	-6.143	GRAS
GRMZM2G301485	957	10:137099403-137100436	-	322	310.319	88	106.961	23.4541	8.07934	down	0.000397272	-1.51607	HSF
GRMZM2G305856	1925	6:34888895-34891076	-	32	30.8391	303	368.287	2.1853	19.4043	up	0	3.58174	MYB/MYB_related
GRMZM2G314064	1598	1:52346368-52350000	+	0	0	109	132.486	0	5.70191	up	0	6.70974	WOX
GRMZM2G314660	2178	1:3078315-3081368	-	77	74.2066	154	187.182	2.14199	5.40182	up	0.00680756	1.34317	Trihelix
GRMZM2G315506	1721	4:31305464-31309789	-	36	34.694	1	1.21547	1.28984	0.0451748	down	1.13215e-05	-3.9356	G2-like
GRMZM2G317160	2011	1:51016651-51022847	-	443	426.929	92	111.823	17.5298	4.34008	down	7.82651e-07	-1.9073	AP2
GRMZM2G320305	1777	10:2690216-2694742	-	2	0.963722	69	82.652	0.0429033	3.17014	up	7.43849e-15	6.03128	MYB_related
GRMZM2G320549	1302	3:19783823-19800137	+	335	322.847	103	124.962	17.6151	6.84766	down	0.00296811	-1.34685	M-type
GRMZM2G328438	765	8:74137012-74137776	+	2	1.92744	49	59.558	0.196754	6.07474	up	3.3325e-10	4.73786	ZF-HD
GRMZM2G328742	924	4:189814638-189815763	-	1	0.963722	19	23.0939	0.0762405	1.82582	up	0.00016604	4.25279	B3
GRMZM2G350312	1438	1:65657228-65660154	+	623	599.435	168	204.199	33.9968	10.6107	down	0.000141089	-1.52721	bHLH
GRMZM2G359589	2781	4:16211053-16213909	+	88	84.8076	8	9.72376	1.84927	0.211994	down	5.80567e-08	-3.03261	C2H2
GRMZM2G361611	489	4:239341947-239342435	-	11	9.78936	72	87.3722	2.01472	17.9523	up	1.47448e-08	3.12139	bZIP
GRMZM2G366264	933	10:5530814-5533143	-	1	0.963722	28	34.0332	0.0752817	2.65686	up	7.50288e-07	4.792	bZIP
GRMZM2G366434	2537	5:184287441-184291988	+	0	0	36	43.7569	0	1.0543	up	1.34929e-08	5.11986	AP2
GRMZM2G379167	2184	5:215471553-215475277	-	19	17.3471	59	71.7128	0.974964	2.45737	up	0.000559482	2.00317	G2-like
GRMZM2G386276	2818	3:189690913-189696185	-	27	26.0205	210	255.087	0.559401	5.48222	up	1.03251e-14	3.25205	HD-ZIP
GRMZM2G399072	2332	1:16118779-16123221	-	116	111.792	399	483.757	3.00708	12.9034	up	1.2465e-08	2.12948	AP2
GRMZM2G400489	1602	8:824954-835187	+	9	8.6735	38	46.1879	0.415962	2.1381	up	0.000686997	2.3679	MYB_related
GRMZM2G402156	986	9:15049488-15050766	+	7	5.78307	109	131.271	0.471262	10.3087	up	9.99201e-16	4.41481	MYB_related
GRMZM2G402862	486	6:83537669-83539044	+	78	75.1704	19	23.0939	15.6433	4.798	down	0.0077119	-1.63125	bZIP
GRMZM2G404769	1934	5:175641177-175647059	+	4	2.89117	164	198.122	0.109822	9.55346	up	0	5.94062	E2F/DP
GRMZM2G412430	843	1:67849507-67850349	-	1	0.0948813	20	24.1677	0.00847793	2.15792	up	9.91174e-05	4.31103	bHLH
GRMZM2G414159	3783	5:22099516-22104293	+	1222	1176.71	366	443.647	19.0213	7.22266	down	0.000835065	-1.38504	Trihelix
GRMZM2G416701	2271	6:29009345-29014416	+	39	36.6214	235	284.42	1.01371	7.97792	up	2.86215e-13	2.95632	AP2
GRMZM2G417229	1471	5:201225947-201227525	-	4	3.85489	27	32.8177	0.171896	1.67634	up	0.000496471	2.97561	ZF-HD
GRMZM2G421256	2582	2:14714715-14717978	-	109	104.087	211	255.254	3.29196	10.1479	up	0.00622371	1.3042	MYB_related
GRMZM2G422083	1265	10:88715490-88717062	+	6	5.78233	87	105.746	0.369975	7.49521	up	6.10734e-13	4.09906	MYB_related
GRMZM2G425920	2304	10:122233562-122238985	-	72	68.4243	17	19.4475	2.66611	0.775836	down	0.00479404	-1.7522	bZIP
GRMZM2G427087	621	10:134039533-134040153	+	5	4.53569	25	29.6224	0.62819	4.09815	up	0.00545576	2.53711	Trihelix
GRMZM2G438202	669	10:141824976-141825644	+	131	126.248	273	331.823	15.6268	41.0322	up	0.00134819	1.40514	ERF
GRMZM2G448607	408	6:24281388-24281795	-	162	156.073	300	364.176	45.7702	106.532	up	0.00904353	1.23644	bZIP
GRMZM2G449681	1497	8:110214518-110216144	-	16	15.4195	54	64.4202	0.673611	2.81341	up	0.00084801	2.02325	WRKY
GRMZM2G451031	1612	3:186723034-186726078	+	2	1.92745	18	21.8785	0.0901796	0.87668	up	0.00349283	3.30165	AP2
GRMZM2G452178	1083	2:236473594-236479150	+	1	0.963722	21	25.5249	0.0622364	1.64753	up	5.9483e-05	4.36702	TALE
GRMZM2G456452	1464	1:227534204-227535842	+	15	14.4558	110	132.486	0.821553	7.39812	up	9.29468e-11	3.14446	Dof
GRMZM2G465595	1359	1:31764158-31767874	-	2	1.92744	115	139.779	0.09438	6.8418	up	0	5.95651	C2H2
GRMZM2G469873	1197	4:113064541-113065737	+	275	264.415	1	0.0133447	15.0886	0.000761154	down	0	-7.68202	Trihelix
GRMZM2G522066	6679	1:165077559-165084707	+	275	264.234	3	2.58076	5.31453	0.0223252	down	0	-6.31981	B3
GRMZM2G529859	1521	5:189198100-189200982	+	7	6.74606	69	83.8675	0.416373	5.48385	up	1.04781e-09	3.55163	YABBY
GRMZM2G546369	1551	10:145376015-145380746	+	1	0.963722	20	24.3094	0.0403961	1.01863	up	9.91174e-05	4.31103	MYB_related
GRMZM5G803355	678	3:138402705-138404267	+	1	0.963722	14	17.0166	0.116958	2.06314	up	0.00411758	3.84316	MYB
GRMZM5G818643	2280	7:129960922-129965733	+	158	151.304	378	459.447	4.59248	14.3621	up	4.9333e-05	1.61656	bHLH
GRMZM5G829103	2035	1:250317065-250321472	+	67	64.5694	196	238.232	2.81984	7.60384	up	5.20033e-06	1.89459	NF-YA
GRMZM5G832409	1106	6:24181701-24193118	+	8	6.74605	77	93.5911	0.588192	8.79775	up	6.69301e-11	3.7134	TALE
GRMZM5G880069	3383	5:17313287-17317673	-	99	95.4085	356	432.707	3.93137	7.64	up	6.41288e-09	2.1907	WRKY
Table S16. Differentially expressed transcription factors from 15_10 DAP
GeneID	Length	Gene_position	Strand	raw_fragment_number(10 DAP)	normalized_count(10 DAP)	raw_fragment_number(15 DAP)	normalized_count(15 DAP)	FPKM(10 DAP)	FPKM(15 DAP)	regulated	FDR	log2FC	TF
AC165171.2_FG002	1014	3:144743920-144745323	+	8	7.92718	116	88.2727	0.55752	6.19661	up	7.36389e-08	3.41307	WRKY
AC199820.4_FG006	725	2:209929767-209930804	-	102	101.072	417	317.325	17.2553	48.4708	up	0.00245403	1.6367	MYB_related
AC203535.4_FG002	741	3:157576117-157577069	-	326	323.033	143	108.819	34.6046	11.6239	down	0.00460044	-1.56823	NAC
AC203957.3_FG004	1116	2:174469304-174470553	-	22	21.7997	118	89.7947	1.79447	8.73666	up	0.00127594	2.01321	bZIP
AC210616.4_FG005	1326	4:124279636-124280961	+	39	38.645	0	0	1.95178	0	down	8.5272e-07	-4.82273	EIL
AC211478.3_FG004	465	3:141496250-141496714	+	1	0.990898	28	21.3072	0.22532	4.81588	up	0.000940051	4.00781	NAC
AC234203.1_FG011	1899	1:188071750-188073648	+	99	97.9661	18	13.6349	3.26008	0.453335	down	3.25401e-06	-2.77328	EIL
GRMZM2G000171	1472	5:61696459-61700245	+	18	17.2586	389	295.952	1.04511	14.5963	up	7.21645e-15	4.01036	bZIP
GRMZM2G000686	1310	1:15806199-15809459	-	1178	1167.28	253	191.765	76.2096	12.4646	down	5.7179e-09	-2.6024	NF-YA
GRMZM2G001139	627	8:155931788-155935272	-	0	0	43	32.7218	0	4.74048	up	8.49762e-06	4.58433	MIKC
GRMZM2G003304	1666	1:218716381-218721113	-	231	227.906	840	639.216	12.3225	35.6995	up	0.00790392	1.48744	HD-ZIP
GRMZM2G003406	906	8:153463571-153464682	-	21	20.8089	128	97.4043	1.69362	7.91048	up	0.000239538	2.20147	MYB
GRMZM2G005155	2034	2:10348670-10368742	-	55	53.5272	349	265.501	2.40101	11.6213	up	3.75114e-06	2.29209	MIKC
GRMZM2G005624	720	1:23241324-23242248	+	83	82.2445	14	10.6536	9.17979	1.18558	down	4.60756e-06	-2.87189	HD-ZIP
GRMZM2G007406	777	9:140949358-140950134	+	15	14.8635	83	63.1606	1.48948	6.31248	up	0.00307393	2.0647	ERF
GRMZM2G008286	1319	8:80677903-80680541	-	47	45.5813	0	0	2.31675	0	down	7.09372e-08	-5.0587	HB-other
GRMZM2G008647	1566	5:113060020-113066157	-	125	123.085	50	37.2876	33.353	7.03668	down	0.0055177	-1.69602	MYB_related
GRMZM2G010669	1248	10:30864264-30868654	+	739	731.829	2763	2102.32	41.8572	123.025	up	0.0070563	1.52203	MIKC
GRMZM2G011357	1311	1:239609197-239612156	-	3	2.97269	73	55.5509	0.1522	2.84028	up	2.16754e-07	4.0553	C2H2
GRMZM2G014653	888	3:170821096-170822520	-	816	808.572	374	284.603	72.3007	24.2438	down	0.00672989	-1.50389	NAC
GRMZM2G014902	3513	4:32497931-32531297	+	442	436.987	2670	2031.03	9.38895	43.5456	up	1.2587e-06	2.21618	MYB_related
GRMZM2G015666	1002	2:187816653-187818056	+	109	108.008	16	12.1755	7.71267	0.867782	down	2.30566e-07	-3.03007	bHLH
GRMZM2G017606	891	4:216001789-216002810	-	45	44.5904	10	7.60971	3.71021	0.631774	down	0.00195273	-2.43536	SRS
GRMZM2G018487	2215	1:274880488-274884633	+	75	74.3174	376	285.364	2.82707	10.1049	up	0.000158232	1.92551	WRKY
GRMZM2G020254	1027	10:65416247-65418103	+	1	0.990898	52	38.8095	0.14318	3.71072	up	8.5272e-07	4.82273	WRKY
GRMZM2G020805	2150	2:234795589-234801981	-	10	9.85153	71	53.7859	0.86048	1.55604	up	0.00101894	2.38793	TCP
GRMZM2G021095	708	1:44161620-44162434	-	18	17.8362	1	0.760971	2.03967	0.0867566	down	0.00626971	-3.7239	LBD
GRMZM2G021339	1020	4:165832488-165833856	+	91	89.1809	641	487.782	6.28347	35.3137	up	1.81846e-07	2.43377	HD-ZIP
GRMZM2G023872	1527	8:72976463-72977989	+	3363	3332.39	258	196.331	142.437	8.38222	down	0	-4.07786	GRAS
GRMZM2G025685	564	7:169174377-169176855	+	24	23.7815	2	1.52194	6.16121	0.339504	down	0.00252965	-3.35015	HSF
GRMZM2G027960	1185	8:98766231-98768545	-	49	48.554	6	4.56583	2.81023	0.263855	down	3.11486e-05	-3.1954	C2H2
GRMZM2G027972	2423	4:198130553-198134533	-	54	53.5084	17	12.1755	1.43326	0.308629	down	0.00731057	-2.02203	WRKY
GRMZM2G029850	1978	5:197605669-197608440	-	13	12.8817	86	64.6826	0.55358	2.08166	up	0.000759127	2.28775	MYB_related
GRMZM2G031200	960	6:164497583-164498827	+	76	74.3173	4	3.04389	5.61078	0.229888	down	7.71061e-09	-4.10148	NAC
GRMZM2G032655	1260	2:41770989-41773257	-	10	9.90898	63	47.9412	0.53219	2.57113	up	0.00419374	2.2193	MYB
GRMZM2G034840	2811	2:3339438-3344173	+	82	81.2536	19	14.4585	1.75318	0.311843	down	0.00010867	-2.42033	ARF
GRMZM2G034876	1262	5:200292124-200295558	-	208	206.107	21	15.9804	11.1147	0.857064	down	6.08558e-12	-3.6613	GRF
GRMZM2G035370	1745	2:3105172-3108391	+	168	165.48	30	22.0682	7.03007	0.884084	down	9.30442e-08	-2.8305	G2-like
GRMZM2G035944	828	8:122905115-122905942	+	99	97.9155	0	0	8.99025	0	down	5.28466e-14	-6.14337	TCP
GRMZM2G038303	2013	7:164990984-164995769	-	319	315.492	114	86.081	18.6047	5.75828	down	0.000281134	-1.85614	NF-YA
GRMZM2G040481	1290	5:176108836-176110125	+	18	17.8362	0	0	0.9311	0	down	0.00626971	-3.7239	EIL
GRMZM2G041223	1164	2:12195660-12199415	+	475	470.677	128	97.4043	39.3795	8.22826	down	1.68918e-06	-2.26031	GRF
GRMZM2G041746	1545	6:106251148-106253165	-	39	38.645	8	6.08777	1.62959	0.282729	down	0.00430693	-2.41387	NAC
GRMZM2G042407	1923	1:207390009-207398887	+	62	61.4357	16	12.1755	2.23028	0.399179	down	0.0013978	-2.21999	SRS
GRMZM2G042920	1375	10:142714605-142716811	+	467	462.749	14	10.6536	32.4695	0.713543	down	0	-5.34615	bHLH
GRMZM2G044322	1599	2:42958013-42959611	-	55	53.6646	2	1.52012	2.1741	0.0615176	down	5.75697e-08	-4.50714	EIL
GRMZM2G044902	1585	1:77144491-77146190	-	97	95.6543	513	390.117	4.1997	16.1704	up	3.62301e-05	2.02163	LBD
GRMZM2G046885	1324	5:209524270-209532638	+	44	43.5995	507	385.051	3.13088	25.5097	up	5.17237e-11	3.1217	MIKC
GRMZM2G048295	885	2:29543002-29544610	-	64	63.4175	20	15.2194	26.4644	4.37452	down	0.00524435	-1.97389	MYB
GRMZM2G050851	1548	1:209354454-209357044	-	1123	1112.78	392	297.54	50.7843	12.657	down	8.112e-05	-1.89968	ERF
GRMZM2G052606	1218	10:28601085-28603482	-	3	2.97269	39	29.6779	0.16637	1.65848	up	0.00107054	3.1635	MYB
GRMZM2G052890	1293	6:131824453-131832737	-	483	477.612	2734	2080.5	27.1662	117.588	up	4.67401e-06	2.12128	MIKC
GRMZM2G054277	1462	7:135890599-135892471	-	66	65.3992	16	11.4146	4.8771	0.755504	down	0.000313454	-2.42161	NAC
GRMZM2G055135	1537	4:31574830-31578132	+	31	30.7179	446	339.394	1.72902	38.335	up	1.89959e-12	3.43873	LSD
GRMZM2G055243	1297	9:92862606-92870674	+	768	761.01	316	240.467	47.7766	14.7256	down	0.00133943	-1.65916	TALE
GRMZM2G056600	2070	7:129263620-129265913	+	645	638.138	2354	1790.56	20.6657	56.663	up	0.00965729	1.48631	HD-ZIP
GRMZM2G056986	1355	8:167454594-167456249	+	131	129.808	46	35.0046	6.38858	2.02175	down	0.00161909	-1.84116	MYB
GRMZM2G065496	1099	1:165068865-165071357	+	205	203.134	47	35.7657	12.9063	2.26855	down	1.07079e-06	-2.48965	B3
GRMZM2G066373	933	9:8467484-8468416	-	4	3.35472	139	105.322	0.262711	8.23068	up	8.87468e-12	4.59839	GeBP
GRMZM2G069365	1341	4:160126292-160127632	-	49	48.554	10	7.60971	2.41944	0.378688	down	0.000691767	-2.5572	ZF-HD
GRMZM2G071620	1533	5:6918087-6924491	+	147	145.662	630	479.412	9.59995	27.8185	up	0.000856828	1.71438	MIKC
GRMZM2G074543	1014	5:23573449-23576978	+	20	19.818	115	86.7507	1.41637	13.2596	up	0.000785182	2.0995	YABBY
GRMZM2G075562	2199	5:204170178-204174918	+	167	165.48	30	22.8291	5.97327	0.644385	down	9.30442e-08	-2.8305	CO-like/DBB
GRMZM2G075956	1560	8:166078845-166080404	-	173	170.688	60	45.2621	7.11619	1.88493	down	0.000599043	-1.88535	C2H2
GRMZM2G080054	2295	2:9444920-9447944	-	260	256.992	84	63.3502	13.8869	3.86588	down	8.9353e-05	-1.99901	bHLH
GRMZM2G080509	1338	6:87695126-87699713	+	1287	1274.3	532	404.837	78.0619	46.9614	down	0.00145476	-1.65355	GATA
GRMZM2G080731	1580	8:120135626-120138458	+	160	157.553	63	47.1833	7.28613	2.47409	down	0.00310361	-1.71066	bZIP
GRMZM2G081406	2882	4:143802372-143805462	+	89	87.199	344	261.013	2.03818	5.85511	up	0.00535323	1.56974	ARF
GRMZM2G081930	1322	2:29121391-29124274	-	382	378.523	137	104.253	23.0317	6.01526	down	0.000250034	-1.84792	NAC
GRMZM2G082586	999	7:128707846-128709365	+	70	69.3629	24	18.2633	4.97215	1.30667	down	0.00772849	-1.85995	bHLH
GRMZM2G083347	1208	10:14444433-14446399	+	321	318.079	140	106.536	19.8033	6.8583	down	0.00447209	-1.57244	NAC
GRMZM2G085964	1378	6:138562316-138563871	-	445	440.95	168	127.083	26.6222	6.55184	down	0.000444735	-1.78151	ERF
GRMZM2G086474	2027	10:135677734-135680980	+	70	69.3628	24	18.2633	2.88362	0.745865	down	0.00772849	-1.85995	bHLH
GRMZM2G086573	3276	2:4659757-4665989	+	248	244.751	49	37.2876	8.09955	1.06266	down	7.19256e-08	-2.67621	AP2
GRMZM2G087095	2393	1:277310691-277348730	-	69	68.3719	414	314.281	2.48999	21.0639	up	8.34699e-06	2.18431	MIKC
GRMZM2G087804	1885	3:1465018-1469196	+	13	12.8817	168	127.184	0.617942	4.89571	up	1.12216e-08	3.26112	G2-like
GRMZM2G088242	1185	2:185017213-185018508	+	35	34.6814	0	0	2.00731	0	down	3.87548e-06	-4.66825	HSF
GRMZM2G089619	903	2:49512056-49512958	-	95	94.1353	7	5.3268	7.69522	0.434498	down	1.81921e-09	-3.89954	ZF-HD
GRMZM2G089782	1038	3:124015598-124017595	-	18	17.8362	1	0.760971	1.21766	0.0518562	down	0.00626971	-3.7239	GRAS
GRMZM2G091201	558	6:149353556-149354374	-	109	108.008	10	7.60971	17.8192	1.24995	down	1.6043e-09	-3.70436	MYB_related
GRMZM2G094352	1155	10:49982611-49984291	-	36	35.6723	3	2.28291	2.13084	0.13615	down	0.000124457	-3.42343	bZIP
GRMZM2G096358	1089	8:11484227-11485453	-	175	173.407	26	19.7853	11.1442	1.26935	down	5.46344e-09	-3.09626	MYB
GRMZM2G097349	1092	1:243127277-243129010	+	2	1.9818	44	33.4827	0.126925	2.14075	up	4.85772e-05	3.84581	HD-ZIP
GRMZM2G101058	1421	9:115956453-115958135	+	33	32.6996	153	116.429	3.05037	6.30314	up	0.00258126	1.81376	GATA
GRMZM2G102161	1323	9:146678727-146687154	+	432	427.077	2954	2247.49	37.5724	187.193	up	1.01085e-07	2.39189	MIKC
GRMZM2G104260	1644	10:146118839-146120706	+	15	14.5419	124	93.9484	0.570528	3.68205	up	1.32525e-05	2.61649	ERF
GRMZM2G104390	420	8:40835525-40836963	-	87	85.6045	14	9.98284	23.8276	2.75817	down	1.04182e-06	-3.05543	GATA
GRMZM2G104516	498	1:205832107-205832604	+	164	162.507	42	31.9608	32.5797	6.37343	down	1.12701e-05	-2.33463	C2H2
GRMZM2G105004	2838	10:127570261-127574164	+	1209	1198	275	209.267	25.5721	4.46442	down	2.13108e-08	-2.51115	Nin-like
GRMZM2G105335	1206	4:177122832-177124260	+	50	49.5449	8	6.08777	2.80733	0.347496	down	0.000212358	-2.76917	GRF
GRMZM2G111306	726	8:128428193-128429144	-	52	51.5267	329	250.36	5.68311	27.5322	up	6.00273e-06	2.26252	MYB_related
GRMZM2G114998	1104	4:155008881-155010960	-	24	23.7816	174	132.409	1.50244	8.35109	up	8.92739e-06	2.45119	Dof
GRMZM2G115721	1999	9:55448847-55513536	-	464	459.777	121	91.582	19.4592	3.35427	down	8.72985e-07	-2.31702	NAC
GRMZM2G119999	1191	1:139951817-139953494	+	40	39.6359	4	3.04389	2.77705	0.174819	down	0.000133332	-3.20114	HD-ZIP
GRMZM2G124421	747	9:110456084-110456830	-	65	64.0647	0	0	6.78485	0	down	1.93339e-10	-5.55394	NF-YC
GRMZM2G124524	1893	2:149336481-149342258	+	1195	1183.13	520	394.943	70.6656	24.9699	down	0.00311198	-1.58279	AP2
GRMZM2G125243	2615	8:171296608-171303363	+	385	381.495	94	71.5313	16.22	3.33367	down	4.47726e-07	-2.40115	bZIP
GRMZM2G125969	3459	7:9707584-9711328	-	749	742.182	347	264.057	24.3502	9.10579	down	0.00800592	-1.486	HSF
GRMZM2G126808	2163	1:29541223-29543717	-	101	99.0897	401	304.388	3.53064	10.4189	up	0.00341843	1.60502	HD-ZIP
GRMZM2G126957	2373	10:142464650-142470617	+	140	138.726	51	38.049	6.89295	0.986845	down	0.00160208	-1.82317	NF-YA
GRMZM2G127379	1428	10:2679553-2681246	-	140	138.726	2	0.760972	6.41535	0.100964	down	0	-6.6459	NAC
GRMZM2G129428	1557	3:174461768-174463324	-	30	29.6066	1	0.354848	1.2371	0.0148107	down	2.86555e-05	-4.44852	C2H2
GRMZM2G129674	1192	1:17462115-17463735	-	487	482.131	228	173.343	28.4093	9.95887	down	0.00960076	-1.47086	ERF
GRMZM2G130382	195	5:85077134-85077328	-	2	1.9818	34	25.873	73.8402	1162.06	up	0.00110716	3.46384	M-type
GRMZM2G132794	1893	1:77486614-77488506	-	4	3.96359	37	28.1559	0.132372	0.939485	up	0.00536248	2.74249	GRAS
GRMZM2G133262	4177	5:58805530-58818931	-	261	258.624	105	79.902	4.69339	1.58361	down	0.00181277	-1.69001	ARR-B
GRMZM2G133398	2373	3:162800038-162804922	+	1040	1029.54	265	200.896	39.9282	10.399	down	2.15044e-07	-2.35512	B3
GRMZM2G134260	882	9:20828354-20829353	-	15	14.8635	92	70.0094	1.25353	5.89107	up	0.000818	2.21359	HD-ZIP
GRMZM2G134717	1437	8:149800904-149807597	-	89	88.1899	15	10.6536	4.04809	0.656249	down	1.44676e-06	-2.97213	NAC
GRMZM2G135052	1435	9:27171635-27178121	+	1195	1183.22	349	265.315	78.5877	18.0594	down	3.17556e-06	-2.15252	MYB_related
GRMZM2G135381	1155	8:124357367-124358834	+	94	93.1444	6	4.56583	5.56387	0.2723	down	5.24316e-10	-4.12979	GATA
GRMZM2G137532	495	2:188366213-188366707	-	0	0	31	23.5901	0	4.75509	up	0.000378653	4.13123	bZIP
GRMZM2G138340	1241	1:291101336-291104891	+	77	76.2991	20	15.2194	4.17406	0.831387	down	0.000491842	-2.2392	bZIP
GRMZM2G139535	1671	7:125861273-125865084	+	243	240.413	78	59.3457	9.9895	2.28268	down	0.00010108	-1.99895	HSF
GRMZM2G141638	2121	3:166793205-166797020	+	33	32.6996	3	2.28291	0.961146	0.0670495	down	0.000359448	-3.29932	AP2
GRMZM2G143640	1357	8:166652175-166653626	-	83	82.2445	27	20.5462	4.04061	1.0081	down	0.00235378	-1.96284	MYB_related
GRMZM2G143718	803	7:142683150-142686679	+	42	41.6177	173	131.648	5.43093	14.8587	up	0.00729812	1.64295	DBB
GRMZM2G148940	2022	9:86661455-86663476	+	54	53.37	1	0.00519647	1.65486	0.000160995	down	5.15654e-09	-5.28822	FAR1
GRMZM2G150327	960	1:112407646-112409268	-	21	20.8089	0	0	1.57017	0	down	0.00149576	-3.94189	bHLH
GRMZM2G153454	1731	7:156738358-156741101	+	209	206.378	73	55.341	9.69202	2.51001	down	0.000433061	-1.8788	bHLH
GRMZM2G156737	1059	4:48634199-48635257	+	128	126.835	33	25.1121	8.44237	1.66854	down	5.04679e-05	-2.2711	ERF
GRMZM2G160565	1435	5:196549430-196557007	+	629	623.276	2320	1764.69	46.4049	127.521	up	0.00838179	1.49946	MIKC
GRMZM2G160687	1417	3:137228202-137233919	-	1012	1002.79	3854	2932.03	55.536	180.014	up	0.00616029	1.54768	MIKC
GRMZM2G160917	1212	1:188182145-188185473	-	6	4.95449	45	34.2438	0.27896	1.92692	up	0.00215451	2.71454	SBP
GRMZM2G162481	1803	9:133101332-133105195	+	124	122.871	9	6.84874	4.33671	0.241497	down	3.86546e-11	-4.06115	WOX
GRMZM2G163054	588	6:127590864-127591738	+	24	23.7816	0	0	4.11596	0	down	0.000378653	-4.13123	WRKY
GRMZM2G163975	1332	3:31453344-31457967	-	3	2.97269	48	36.5266	0.149327	1.83238	up	8.79853e-05	3.46254	bHLH
GRMZM2G167576	789	9:36849527-36850315	+	75	74.3173	369	280.798	7.29056	27.4745	up	0.000210596	1.9001	NF-YB
GRMZM2G170049	1319	5:188916369-188920931	+	315	311.502	134	101.721	20.8947	6.94329	down	0.00322769	-1.60926	MYB
GRMZM2G170079	1587	8:173925757-173929454	-	5	4.95449	99	75.3362	0.202481	3.0755	up	2.81322e-08	3.82454	bZIP
GRMZM2G171818	1347	2:220670215-220672065	-	5	4.95449	69	52.507	0.3209	2.66992	up	1.00597e-05	3.30774	bHLH
GRMZM2G172327	1158	7:150087054-150088438	+	348	344.832	25	19.0243	20.5323	1.13096	down	8.88178e-16	-4.08216	MYB
GRMZM2G172621	3420	2:216989643-217005027	-	85	84.2263	377	286.887	1.52534	5.13	up	0.000903717	1.75085	B3
GRMZM2G173124	1603	8:20669861-20671709	+	475	469.686	122	92.8385	20.3898	3.97538	down	6.95183e-07	-2.33249	C3H
GRMZM2G175265	3319	10:78320162-78378854	-	75	74.3174	741	563.879	1.71672	12.8358	up	2.47512e-10	2.90422	MYB_related
GRMZM2G179325	2166	1:155675489-155677654	+	69	67.5672	0	0	1.94011	0	down	8.35033e-11	-5.61865	GRAS
GRMZM2G179366	1326	1:192490099-192492126	-	68	66.879	23	16.89	4.28225	1.07812	down	0.00504538	-1.95416	BBR-BPC
GRMZM2G180979	2241	1:263732127-263734367	+	74	72.7573	16	11.5068	2.01164	0.317914	down	7.49718e-05	-2.56622	C3H
GRMZM2G181605	957	7:173739075-173740228	+	152	150.616	22	16.7414	11.4112	1.26583	down	1.10984e-08	-3.1218	NAC
GRMZM2G305856	1925	6:34888895-34891076	-	122	120.89	869	661.283	6.74692	34.617	up	9.28363e-08	2.44801	MYB/MYB_related
GRMZM2G314064	1598	1:52346368-52350000	+	122	120.889	4	2.28291	5.50095	0.0924554	down	7.50511e-14	-5.16142	WOX
GRMZM2G317450	1999	5:204518606-204522573	-	47	45.9291	302	229.441	1.86002	9.15337	up	4.52841e-06	2.31214	bHLH
GRMZM2G317584	1929	9:133216230-133218158	-	542	536.982	29	21.6216	17.556	0.706276	down	0	-4.58492	EIL
GRMZM2G320305	1777	10:2690216-2694742	-	3	1.9818	115	86.7506	0.08835	3.27312	up	9.11726e-12	5.19124	MYB_related
GRMZM2G320549	1302	3:19783823-19800137	+	361	357.206	62	46.4193	18.8669	4.6651	down	9.16971e-10	-2.91882	M-type
GRMZM2G344521	3185	1:254530421-254534723	-	155	153.589	20	14.4585	3.53631	0.369216	down	1.53735e-09	-3.32635	B3
GRMZM2G352159	3354	3:107571093-107577645	-	2252	2231.5	911	693.244	41.5351	12.6579	down	0.00118348	-1.68477	ARF
GRMZM2G359589	2781	4:16211053-16213909	+	35	34.6814	156	118.712	0.75677	2.58886	up	0.00388994	1.75421	C2H2
GRMZM2G366434	2537	5:184287441-184291988	+	59	58.463	4	3.04389	1.45088	0.0733644	down	4.75334e-07	-3.75734	AP2
GRMZM2G368909	1938	1:293638567-293640504	+	61	59.945	19	13.7612	1.94957	0.447161	down	0.00381843	-2.06909	GRAS
GRMZM2G371058	984	6:149124601-149125584	+	47	46.5722	214	162.848	3.40392	11.8792	up	0.0015673	1.78562	Dof
GRMZM2G379167	2184	5:215471553-215475277	-	17	15.8544	103	78.3799	0.72628	3.13922	up	0.000344504	2.27601	G2-like
GRMZM2G381378	1411	7:173221571-173224079	-	64	63.4175	5	3.04389	3.24431	0.142593	down	1.24094e-07	-3.87395	WRKY
GRMZM2G389379	861	2:187622942-187623802	-	32	31.7087	6	4.56583	2.76169	0.396741	down	0.00563876	-2.58676	ZF-HD
GRMZM2G399072	2332	1:16118779-16123221	-	415	410.232	83	62.3997	10.9991	1.68829	down	9.30375e-09	-2.69814	AP2
GRMZM2G404769	1934	5:175641177-175647059	+	6	5.94539	232	175.784	0.22612	8.51274	up	2.88658e-15	4.78639	E2F/DP
GRMZM2G409881	1521	6:164645642-164649574	+	27	25.7633	3	2.28291	1.10641	0.0979207	down	0.00480643	-2.95991	WOX
GRMZM2G416701	2271	6:29009345-29014416	+	210	207.098	93	70.0093	5.73899	2.08718	down	0.00826868	-1.54547	AP2
GRMZM2G425920	2304	10:122233562-122238985	-	63	62.4265	0	0	2.40792	0	down	3.42661e-10	-5.50913	bZIP
GRMZM2G450445	1725	2:37553185-37559122	+	97	96.1171	16	12.1755	3.56815	0.466295	down	1.7891e-06	-2.86244	NAC
GRMZM2G480434	609	1:189796291-189796899	-	3	2.97269	32	24.3511	0.426275	3.47855	up	0.00704911	2.90419	ERF
GRMZM2G522066	6679	1:165077559-165084707	+	57	56.4601	7	4.84165	1.88596	0.04189	down	3.36165e-06	-3.41197	B3
GRMZM2G526668	969	4:82641573-82643946	-	69	68.3719	23	16.7413	6.4849	1.63981	down	0.00353521	-1.99635	bHLH
GRMZM2G529859	1521	5:189198100-189200982	+	94	93.1444	21	15.2194	17.4485	0.95049	down	2.58959e-05	-2.52568	YABBY
GRMZM2G546369	1551	10:145376015-145380746	+	0	0	36	27.395	0	1.14856	up	6.61912e-05	4.35031	MYB_related
GRMZM2G553379	1288	5:6985308-7003139	+	93	91.1627	403	305.911	4.77006	19.4586	up	0.00103799	1.72954	MIKC
GRMZM5G842961	834	5:191776691-191777524	+	333	329.969	31	23.5901	30.0009	2.13963	down	4.996e-14	-3.7597	ERF
GRMZM5G857944	1411	5:211666265-211671436	-	352	348.796	121	92.0776	28.4683	5.87476	down	0.000151822	-1.90348	NF-YA
GRMZM5G863420	1551	6:161477258-161479096	+	222	219.979	84	63.9216	9.23317	2.68028	down	0.00102279	-1.77512	WRKY
GRMZM5G869984	1431	2:28646632-28651733	+	0	0	70	53.268	0	10.5185	up	5.15654e-09	5.28822	G2-like
GRMZM5G874163	2768	8:174215108-174221147	+	658	651.02	197	149.911	16.3301	3.611	down	6.85402e-06	-2.11701	ARF
GRMZM5G879527	1901	1:188031806-188034584	+	271	267.542	109	82.1849	9.96576	2.85761	down	0.00180562	-1.68636	bHLH
GRMZM5G880069	3383	5:17313287-17317673	-	116	114.944	1011	769.342	4.26809	13.5869	up	1.29607e-09	2.73905	WRKY
Table S16. Differentially expressed transcription factors from 20_10 DAP
GeneID	Length	Gene_position	Strand	raw_fragment_number(10 DAP)	normalized_count(10 DAP)	raw_fragment_number(20 DAP)	normalized_count(20 DAP)	FPKM(10 DAP)	FPKM(20 DAP)	regulated	FDR	log2FC	TF
AC155434.2_FG006	1437	7:173806883-173808319	-	216	214.034	390	474.033	9.82457	21.7193	up	0.00437899	1.13481	Dof
AC203535.4_FG002	741	3:157576117-157577069	-	326	323.033	660	802.21	34.6046	85.5701	up	0.00019566	1.30084	NAC
AC203865.3_FG001	1368	3:119976377-119979899	-	478	473.649	140	170.166	26.0197	9.49717	down	1.76979e-05	-1.47763	CPP
AC234203.1_FG011	1899	1:188071750-188073648	+	99	97.9661	28	33.4624	3.26008	1.11207	down	0.00242549	-1.52884	EIL
GRMZM2G000171	1472	5:61696459-61700245	+	18	17.2586	150	181.226	1.04511	8.29062	up	1.77636e-15	3.31404	bZIP
GRMZM2G001875	1392	3:6738769-6740326	+	79	77.8772	21	24.4161	6.2764	1.65946	down	0.00267468	-1.64052	MYB
GRMZM2G002131	897	2:186183628-186186880	+	320	317.087	576	700.111	26.1502	57.5487	up	0.00345018	1.13186	HSF
GRMZM2G004060	1146	10:12103301-12104743	+	141	139.717	26	31.6023	14.9105	3.7018	down	3.18872e-07	-2.1293	WRKY
GRMZM2G004641	2679	1:13641453-13645288	-	162	159.535	50	60.7735	3.64225	1.38394	down	0.00137693	-1.39579	TALE
GRMZM2G005624	720	1:23241324-23242248	+	83	82.2445	4	4.86188	9.17979	0.540256	down	5.50981e-12	-4.00054	HD-ZIP
GRMZM2G007406	777	9:140949358-140950134	+	15	14.8635	72	87.5138	1.48948	8.73489	up	3.72208e-07	2.52714	ERF
GRMZM2G008286	1319	8:80677903-80680541	-	47	45.5813	1	1.21547	2.31675	0.355562	down	2.6511e-08	-4.38256	HB-other
GRMZM2G010920	2294	5:77748895-77751977	-	8	7.71126	37	44.4887	0.20776	1.54347	up	0.000359221	2.45176	G2-like
GRMZM2G014902	3513	4:32497931-32531297	+	442	436.987	791	960.222	9.38895	21.5425	up	0.00324372	1.12852	MYB_related
GRMZM2G016150	1609	1:288079121-288212243	-	657	651.02	248	300.367	35.2791	15.9542	down	0.00408278	-1.1225	bZIP
GRMZM2G018436	969	2:150029541-150030745	-	31	30.7178	102	123.978	2.29005	9.21527	up	5.16068e-06	1.98439	NAC
GRMZM2G018589	1241	3:170365277-170370644	-	254	251.688	1354	1645.75	13.769	89.8368	up	0	2.69841	MIKC
GRMZM2G021369	1154	5:210273776-210275017	-	25	23.7815	67	81.2757	1.67312	6.35257	up	0.000794256	1.75535	ERF
GRMZM2G023872	1527	8:72976463-72977989	+	3363	3332.39	1217	1479.23	142.437	63.1191	down	0.00163658	-1.17909	GRAS
GRMZM2G028054	2362	8:171172086-171175885	-	125	122.871	314	380.442	3.34242	13.9991	up	2.65454e-06	1.62141	MYB
GRMZM2G029850	1978	5:197605669-197608440	-	13	12.8817	46	55.9116	0.553581	2.25713	up	0.000711093	2.08042	MYB_related
GRMZM2G033356	2407	4:23423621-23427722	+	974	965.134	275	334.255	28.6932	9.08373	down	1.86209e-06	-1.5352	bHLH
GRMZM2G033570	1944	1:52564671-52566614	-	123	121.671	350	425.367	3.9433	13.7681	up	7.59648e-08	1.79414	EIL
GRMZM2G043250	2492	5:171521106-171524674	-	22	21.76	0	0	0.535193	0	down	0.000407721	-4.18525	FAR1
GRMZM2G044576	1417	8:174760010-174761652	+	45	44.5905	8	9.72376	2.3472	0.549401	down	0.0019084	-2.15244	GATA
GRMZM2G045883	1059	5:208899342-208900887	-	246	243.761	77	93.5912	16.2252	6.2131	down	0.000427387	-1.38195	bHLH
GRMZM2G046885	1324	5:209524270-209532638	+	44	43.5995	235	284.42	3.13088	18.7557	up	5.78426e-14	2.6813	MIKC
GRMZM2G048295	885	2:29543002-29544610	-	64	63.4175	12	14.5856	26.4644	3.46921	down	0.000252541	-2.0843	MYB
GRMZM2G055135	1537	4:31574830-31578132	+	31	30.7179	71	85.0829	1.72902	6.31147	up	0.00832273	1.45763	LSD
GRMZM2G056920	1254	4:233762527-233765191	-	78	77.2901	161	195.69	4.26575	10.6954	up	0.00187731	1.3189	C3H
GRMZM2G060544	942	1:72351911-72352852	-	233	230.879	501	608.95	17.8552	46.9488	up	5.50447e-05	1.38971	LBD
GRMZM2G066373	933	9:8467484-8468416	-	4	3.35472	32	37.7132	0.262711	2.94415	up	4.57452e-05	3.17082	GeBP
GRMZM2G068973	1423	8:170862703-170864388	+	83	82.2445	156	189.613	4.47676	14.1724	up	0.00989518	1.18471	NAC
GRMZM2G072582	816	7:2062581-2073171	+	29	28.736	4	4.86188	2.69149	0.744468	down	0.0070829	-2.49062	MIKC/M-type
GRMZM2G080509	1338	6:87695126-87699713	+	1287	1274.3	416	505.635	78.0619	45.1961	down	7.14174e-05	-1.34088	GATA
GRMZM2G080731	1580	8:120135626-120138458	+	160	157.553	15	17.0166	7.28613	0.921615	down	1.80966e-13	-3.12569	bZIP
GRMZM2G081892	1011	8:12195207-12196217	-	1	0.0221515	32	38.7928	0.00156382	2.73095	up	6.2388e-08	4.99719	ERF
GRMZM2G081930	1322	2:29121391-29124274	-	382	378.523	77	93.5912	23.0317	5.93984	down	1.66045e-09	-2.0168	NAC
GRMZM2G085964	1378	6:138562316-138563871	-	445	440.95	132	160.442	26.6222	8.25793	down	2.79123e-05	-1.46039	ERF
GRMZM2G089619	903	2:49512056-49512958	-	95	94.1353	6	7.29282	7.69522	0.594223	down	1.3665e-11	-3.54062	ZF-HD
GRMZM2G089782	1038	3:124015598-124017595	-	18	17.8362	0	0	1.21766	0	down	0.00401792	-3.89893	GRAS
GRMZM2G091490	1104	6:66027076-66029160	+	17	16.8453	0	0	1.06423	0	down	0.00719184	-3.8175	NAC
GRMZM2G095299	765	5:182436230-182437206	-	40	39.6359	107	130.055	4.05927	13.2652	up	0.000101696	1.69805	DBB
GRMZM2G096358	1089	8:11484227-11485453	-	175	173.407	21	25.5249	11.1442	1.63619	down	8.28937e-12	-2.73972	MYB
GRMZM2G096709	861	7:144980703-144982807	+	234	231.87	80	97.2376	21.4354	8.96338	down	0.00283271	-1.24928	GRF
GRMZM2G099319	2803	1:179587076-179591325	+	311	308.169	94	114.254	7.87594	2.62436	down	0.000106245	-1.43214	TALE
GRMZM2G104516	498	1:205832107-205832604	+	164	162.507	23	27.9558	32.5797	5.56013	down	3.04321e-10	-2.53961	C2H2
GRMZM2G105004	2838	10:127570261-127574164	+	1209	1198	254	308.729	25.5721	6.58444	down	8.12196e-11	-1.96335	Nin-like
GRMZM2G107276	1662	1:214152525-214155601	+	81	80.2627	164	198.121	4.24654	9.3247	up	0.00267648	1.2865	bHLH
GRMZM2G108865	1116	1:280343350-280344465	-	7	6.93629	256	311.16	0.432349	19.3469	up	0	5.42617	Dof
GRMZM2G109480	735	1:17700066-17701619	-	159	157.553	41	49.8343	21.4119	5.51813	down	5.52074e-05	-1.66337	B3
GRMZM2G115721	1999	9:55448847-55513536	-	464	459.777	137	165.378	19.4592	6.23868	down	1.90487e-05	-1.47716	NAC
GRMZM2G117851	1671	3:212179359-212194889	+	49	47.5631	133	161.657	2.55287	6.67953	up	1.84783e-05	1.74228	bZIP
GRMZM2G122076	819	4:77610227-77613719	-	186	184.307	326	396.243	17.1763	36.7907	up	0.00936605	1.09272	HD-ZIP
GRMZM2G124421	747	9:110456084-110456830	-	65	64.0647	7	7.886	6.78485	0.831661	down	2.49662e-07	-2.99468	NF-YC
GRMZM2G125239	1662	4:220605384-220608698	+	63	62.1862	11	13.0255	2.40933	0.503877	down	0.000160287	-2.15965	GeBP
GRMZM2G125704	1140	2:12347489-12350432	-	20	19.818	90	109.392	2.24321	11.5106	up	8.65535e-08	2.43854	G2-like
GRMZM2G125976	2376	6:151033829-151037907	+	383	379.514	124	150.718	11.6264	4.61318	down	0.000279606	-1.33811	TALE
GRMZM2G126957	2373	10:142464650-142470617	+	140	138.726	32	37.6797	6.89295	1.33578	down	8.40733e-06	-1.87266	NF-YA
GRMZM2G131961	1806	2:6717994-6723635	+	196	193.225	396	481.326	7.93634	20.5601	up	0.000326659	1.30402	bZIP
GRMZM2G133262	4177	5:58805530-58818931	-	261	258.624	73	88.7293	4.69339	1.76141	down	3.25542e-05	-1.54661	ARR-B
GRMZM2G139073	981	6:84785949-84790189	+	404	399.338	1124	1365.12	45.2355	151.069	up	8.71713e-09	1.76334	MIKC
GRMZM2G143718	803	7:142683150-142686679	+	42	41.6177	107	128.84	5.43093	15.9323	up	0.00031378	1.60588	DBB
GRMZM2G145041	2054	5:64117694-64120674	-	278	274.478	598	726.852	10.3959	27.2421	up	4.07815e-05	1.39382	MYB_related
GRMZM2G150327	960	1:112407646-112409268	-	21	20.8089	0	0	1.57017	0	down	0.000717553	-4.11882	bHLH
GRMZM2G152862	1236	8:102929002-102932166	-	420	415.804	155	187.68	37.6288	16.0485	down	0.00382958	-1.15286	MIKC/M-type
GRMZM2G153454	1731	7:156738358-156741101	+	209	206.378	62	74.8223	9.69202	4.00682	down	0.000218293	-1.46982	bHLH
GRMZM2G155252	1542	6:21464260-21465801	-	108	107.017	30	36.4641	4.52237	1.53832	down	0.00129922	-1.54751	GeBP
GRMZM2G160840	975	3:127613323-127614912	-	22	21.7998	118	143.425	1.61229	10.5764	up	2.03624e-10	2.69033	MYB
GRMZM2G161680	768	6:93497126-93497893	-	1	0.00546103	34	40.3317	0.000556228	4.09131	up	2.36088e-08	5.06893	NF-YC
GRMZM2G163054	588	6:127590864-127591738	+	24	23.7816	0	0	4.11596	0	down	0.000133466	-4.30958	WRKY
GRMZM2G163200	3138	5:214525777-214532072	+	230	227.667	456	553.399	5.30539	11.8752	up	0.000455496	1.27205	GATA
GRMZM2G163641	2129	9:84224237-84246100	-	620	614.356	172	207.846	40.087	14.1242	down	1.84408e-06	-1.57093	HB-other
GRMZM2G166230	555	2:157234741-157235295	-	0	0	16	19.1537	0	3.16717	up	0.00138946	4.04167	BBR-BPC
GRMZM2G167560	2020	4:165314112-165318358	-	73	72.3355	141	171.381	2.24542	5.49548	up	0.00791352	1.22599	CO-like
GRMZM2G168079	1864	8:166807642-166812209	-	213	210.77	406	492.996	21.061	38.8778	up	0.00127158	1.21551	bZIP
GRMZM2G170079	1587	8:173925757-173929454	-	5	4.95449	25	30.3868	0.202481	1.23983	up	0.00340596	2.57233	bZIP
GRMZM2G172297	2074	2:223282865-223287607	+	192	190.253	426	517.79	7.16084	19.0379	up	3.50094e-05	1.43035	bHLH
GRMZM2G172621	3420	2:216989643-217005027	-	85	84.2263	196	237.017	1.52534	4.29047	up	0.000129515	1.47506	B3
GRMZM2G175265	3319	10:78320162-78378854	-	75	74.3174	402	488.618	1.71672	10.955	up	1.11022e-16	2.6933	MYB_related
GRMZM2G179325	2166	1:155675489-155677654	+	69	67.5672	0	0	1.94011	0	down	1.23679e-13	-5.80352	GRAS
GRMZM2G305856	1925	6:34888895-34891076	-	122	120.89	303	368.287	6.74692	19.4043	up	4.34805e-06	1.59887	MYB/MYB_related
GRMZM2G317584	1929	9:133216230-133218158	-	542	536.982	179	217.45	17.556	7.09998	down	0.000258643	-1.30767	EIL
GRMZM2G320305	1777	10:2690216-2694742	-	3	1.9818	69	82.652	0.0883541	3.17014	up	1.04361e-14	5.21948	MYB_related
GRMZM2G320549	1302	3:19783823-19800137	+	361	357.206	103	124.962	18.8669	6.84766	down	1.61525e-05	-1.52428	M-type
GRMZM2G344521	3185	1:254530421-254534723	-	155	153.589	53	64.4199	3.53631	1.54442	down	0.0080226	-1.24943	B3
GRMZM2G357688	534	7:145717743-145718276	+	629	622.3	214	260.111	110.494	45.8595	down	0.000460592	-1.26243	C2H2
GRMZM2G361611	489	4:239341947-239342435	-	10	9.58228	72	87.3722	1.98514	17.9523	up	2.14721e-09	3.10164	bZIP
GRMZM2G361842	1305	1:173316698-173321789	-	132	129.808	343	415.69	8.21302	31.3493	up	8.61408e-07	1.66841	NF-YA
GRMZM2G366264	933	10:5530814-5533143	-	1	0.990898	28	34.0332	0.0775981	2.65686	up	4.54963e-07	4.84203	bZIP
GRMZM2G369799	795	3:143487717-143488511	+	651	645.075	1543	1875.47	62.6227	181.365	up	1.37668e-06	1.52974	MYB
GRMZM2G379167	2184	5:215471553-215475277	-	17	15.8544	59	71.7128	0.726284	2.45737	up	6.71851e-05	2.14666	G2-like
GRMZM2G381378	1411	7:173221571-173224079	-	64	63.4175	0	0	3.24431	0	down	6.42486e-13	-5.71635	WRKY
GRMZM2G404769	1934	5:175641177-175647059	+	6	5.94539	164	198.122	0.226115	9.55346	up	0	4.99303	E2F/DP
GRMZM2G422644	1185	2:195169925-195177435	+	105	104.044	211	256.464	8.65251	21.6	up	0.00150266	1.28163	DBB
GRMZM2G425920	2304	10:122233562-122238985	-	63	62.4265	17	19.4475	2.40792	0.775836	down	0.00710921	-1.65203	bZIP
GRMZM2G447551	3536	1:19789470-19814549	-	296	293.306	79	96.0221	5.35492	1.88089	down	8.1777e-06	-1.60545	CAMTA
GRMZM2G448607	408	6:24281388-24281795	-	100	98.3705	300	364.176	29.1209	106.532	up	3.39833e-08	1.87208	bZIP
GRMZM2G450445	1725	2:37553185-37559122	+	97	96.1171	14	17.0165	3.56815	0.630781	down	3.38295e-07	-2.42309	NAC
GRMZM2G465595	1359	1:31764158-31767874	-	11	10.8999	115	139.779	0.534563	6.8418	up	4.88498e-15	3.63545	C2H2
GRMZM2G469873	1197	4:113064541-113065737	+	149	146.683	1	0.0133447	8.38557	0.000761154	down	0	-6.91321	Trihelix
GRMZM2G522066	6679	1:165077559-165084707	+	57	56.4601	3	2.58076	1.88596	0.0223252	down	2.05676e-09	-4.15572	B3
GRMZM2G546369	1551	10:145376015-145380746	+	0	0	20	24.3094	0	1.01863	up	8.5982e-05	4.36034	MYB_related
GRMZM5G812272	2194	8:149076728-149080005	-	287	284.228	81	98.4529	8.86741	2.91577	down	2.94798e-05	-1.53125	WRKY
GRMZM5G818643	2280	7:129960922-129965733	+	105	104.044	378	459.447	3.21923	14.3621	up	7.47592e-11	2.12093	bHLH
GRMZM5G828396	1775	1:192032072-192034693	+	187	185.298	351	426.63	8.35508	19.9037	up	0.00221289	1.18999	bHLH
GRMZM5G842961	834	5:191776691-191777524	+	333	329.969	23	27.9558	30.0009	2.53256	down	0	-3.55621	ERF
GRMZM5G863420	1551	6:161477258-161479096	+	222	219.979	40	48.6188	9.23317	2.03726	down	4.3616e-09	-2.16939	WRKY
GRMZM5G874163	2768	8:174215108-174221147	+	658	651.02	165	199.337	16.3301	5.18315	down	9.74534e-08	-1.71171	ARF
GRMZM5G880069	3383	5:17313287-17317673	-	116	114.944	356	432.707	4.26809	7.64	up	8.64149e-09	1.90272	WRKY
GRMZM5G884137	3083	10:137499626-137505580	-	957	947.298	1702	2068.73	20.975	45.9893	up	0.00405381	1.1178	C2H2
Table S16. Differentially expressed transcription factors from 20_15 DAP
GeneID	Length	Gene_position	Strand	raw_fragment_number(15 DAP)	normalized_count(15 DAP)	raw_fragment_number(20 DAP)	normalized_count(20 DAP)	FPKM(15 DAP)	FPKM(20 DAP)	regulated	FDR	log2FC	TF
AC194965.4_FG004	432	6:127446073-127447275	-	5	3.80486	23	27.9558	0.99239	7.26639	up	0.00633193	2.66402	GATA
AC199820.4_FG006	725	2:209929767-209930804	-	417	317.325	64	77.7901	48.4708	11.9717	down	3.13799e-07	-2.00316	MYB_related
AC203535.4_FG002	741	3:157576117-157577069	-	143	108.819	660	802.21	11.6239	85.5701	up	2.22045e-16	2.89163	NAC
AC203957.3_FG004	1116	2:174469304-174470553	-	118	89.7947	11	13.3702	8.73666	1.19055	down	8.07e-07	-2.62208	bZIP
AC205574.3_FG006	2761	3:3475915-3479648	+	221	167.414	393	476.465	3.68745	10.5544	up	0.000148187	1.51932	TCP
AC207888.3_FG009	2052	2:234264112-234266163	+	1	0.760971	17	20.663	0.0231905	0.62945	up	0.00182508	3.80805	LBD
AC210616.4_FG005	1326	4:124279636-124280961	+	0	0	47	57.1271	0	2.87941	up	9.70869e-11	5.25055	EIL
AC233899.1_FG002	1846	9:149663379-149665659	-	95	71.5313	155	188.398	2.45581	6.62974	up	0.00326323	1.40225	bHLH
AC234164.1_FG004	1893	9:24972213-24974672	+	103	78.38	20	24.3094	2.61532	0.81078	down	0.00706021	-1.62241	GRAS
AF546187.1_FG012	648	1:162159727-162160559	+	1	0.760971	22	26.7403	0.098853	3.46771	up	8.07889e-05	4.16259	C2H2
GRMZM2G000686	1310	1:15806199-15809459	-	253	191.765	1053	1279.89	12.4646	80.1035	up	1.11022e-15	2.75033	NF-YA
GRMZM2G001875	1392	3:6738769-6740326	+	152	115.415	21	24.4162	9.12297	1.65946	down	7.45536e-06	-2.17339	MYB
GRMZM2G002128	2270	6:148827199-148829558	+	518	394.183	114	138.564	15.6501	4.62122	down	0.000319406	-1.4863	MYB
GRMZM2G002131	897	2:186183628-186186880	+	379	288.408	576	700.111	23.7328	57.5487	up	0.00261195	1.29361	HSF
GRMZM2G003304	1666	1:218716381-218721113	-	840	639.216	188	227.293	35.6995	13.6177	down	0.000237696	-1.46996	HD-ZIP
GRMZM2G003406	906	8:153463571-153464682	-	128	97.4043	5	6.07735	7.91048	0.49303	down	4.81685e-11	-3.69182	MYB
GRMZM2G003514	1249	4:156084023-156091066	+	346	262.535	59	70.4972	18.9932	5.89131	down	4.69402e-06	-1.8644	MIKC
GRMZM2G004060	1146	10:12103301-12104743	+	182	138.497	26	31.6023	19.5128	3.7018	down	6.25965e-06	-2.08373	WRKY
GRMZM2G005155	2034	2:10348670-10368742	-	349	265.501	29	34.8588	11.6213	1.41945	down	1.14764e-12	-2.89009	MIKC
GRMZM2G008691	1038	4:179801527-179803136	-	129	97.4043	24	29.1713	7.07367	2.20326	down	0.00197778	-1.67342	bHLH
GRMZM2G010669	1248	10:30864264-30868654	+	2763	2102.32	680	825.805	123.025	47.6699	down	0.00165359	-1.33075	MIKC
GRMZM2G010920	2294	5:77748895-77751977	-	3	1.73456	37	44.4887	0.0527425	1.54347	up	2.03577e-07	4.17213	G2-like
GRMZM2G011357	1311	1:239609197-239612156	-	73	55.5509	4	4.86188	2.84028	0.24842	down	7.73424e-07	-3.33539	C2H2
GRMZM2G011932	2400	6:165342826-165348175	+	173	131.5	336	408.194	6.02934	23.0707	up	3.06204e-05	1.64433	bZIP
GRMZM2G013016	1617	3:166151703-166153319	-	5	3.80486	22	26.7403	0.151998	1.06767	up	0.00961406	2.61256	GRAS
GRMZM2G014653	888	3:170821096-170822520	-	374	284.603	799	971.16	24.2438	82.7484	up	9.54123e-07	1.78491	NAC
GRMZM2G015534	1754	7:10793343-10796250	+	2421	1841.64	6429	7813.63	82.8975	357.725	up	1.26514e-09	2.10138	bZIP
GRMZM2G015666	1002	2:187816653-187818056	+	16	12.1755	91	110.608	0.867782	7.87588	up	1.44986e-09	3.05748	bHLH
GRMZM2G017606	891	4:216001789-216002810	-	10	7.60971	36	43.7569	0.631774	3.62881	up	0.00099984	2.39698	SRS
GRMZM2G018487	2215	1:274880488-274884633	+	376	285.364	91	110.608	10.1049	3.97452	down	0.00305803	-1.34435	WRKY
GRMZM2G018589	1241	3:170365277-170370644	-	682	518.982	1354	1645.75	28.3503	89.8368	up	4.75765e-06	1.68102	MIKC
GRMZM2G020254	1027	10:65416247-65418103	+	52	38.8095	6	6.07735	3.71072	0.41943	down	0.00280488	-2.37477	WRKY
GRMZM2G021339	1020	4:165832488-165833856	+	641	487.782	132	160.442	35.3137	11.9235	down	6.33073e-05	-1.57972	HD-ZIP
GRMZM2G021777	1008	5:183368099-183369212	+	108	82.1849	171	207.846	5.81306	14.7071	up	0.00541971	1.33643	CO-like/DBB
GRMZM2G023872	1527	8:72976463-72977989	+	258	196.331	1217	1479.23	8.38222	63.1191	up	0	2.92272	GRAS
GRMZM2G027960	1185	8:98766231-98768545	-	6	4.56583	66	80.221	0.263855	4.63236	up	1.58849e-10	3.89233	C2H2
GRMZM2G028054	2362	8:171172086-171175885	-	119	90.5556	314	380.442	2.41344	13.9991	up	4.48807e-08	2.07603	MYB
GRMZM2G030710	2939	6:164519536-164524833	+	1111	845.439	1978	2404.2	27.0608	75.3878	up	7.61738e-05	1.52361	ARF
GRMZM2G031200	960	6:164497583-164498827	+	4	3.04389	138	166.519	0.229888	12.5349	up	0	5.21756	NAC
GRMZM2G032339	2075	1:277150656-277232157	-	555	421.642	134	162.059	18.9289	8.47069	down	0.00171642	-1.35259	MIKC
GRMZM2G032655	1260	2:41770989-41773257	-	63	47.9412	7	8.50829	2.57113	0.45598	down	0.000902453	-2.331	MYB
GRMZM2G033413	1476	9:8228754-8239001	-	681	517.988	1433	1741.7	27.3573	90.7025	up	1.00694e-06	1.76555	bZIP
GRMZM2G033570	1944	1:52564671-52566614	-	183	138.698	350	425.367	4.49124	13.7681	up	3.57478e-05	1.62876	EIL
GRMZM2G034840	2811	2:3339438-3344173	+	19	14.4585	51	61.989	0.311843	1.33584	up	0.00112708	2.0242	ARF
GRMZM2G034876	1262	5:200292124-200295558	-	21	15.9804	131	158.011	0.857064	8.51553	up	1.54221e-12	3.28542	GRF
GRMZM2G035370	1745	2:3105172-3108391	+	30	22.0682	144	175.028	0.884084	6.43247	up	3.49801e-11	2.92275	G2-like
GRMZM2G035944	828	8:122905115-122905942	+	0	0	76	91.4361	0	8.36468	up	8.88178e-16	5.91122	TCP
GRMZM2G038303	2013	7:164990984-164995769	-	114	86.081	203	245.83	5.75828	14.2922	up	0.00052786	1.51046	NF-YA
GRMZM2G040349	1677	2:210788833-210793275	-	693	526.639	1133	1375.92	36.014	98.7669	up	0.000510281	1.40058	NF-YA
GRMZM2G040481	1290	5:176108836-176110125	+	0	0	16	19.4475	0	1.01311	up	0.0031249	3.73946	EIL
GRMZM2G041223	1164	2:12195660-12199415	+	128	97.4043	440	533.591	8.22826	45.7253	up	1.3898e-11	2.45621	GRF
GRMZM2G042198	2474	4:162854501-162860863	-	87	65.4435	153	184.751	1.94098	5.59822	up	0.00124542	1.49601	CO-like
GRMZM2G042920	1375	10:142714605-142716811	+	14	10.6536	381	461.879	0.713543	35.4555	up	0	5.33981	bHLH
GRMZM2G044322	1599	2:42958013-42959611	-	2	1.52012	28	33.5165	0.0615176	1.35566	up	2.32708e-05	3.77324	EIL
GRMZM2G044902	1585	1:77144491-77146190	-	513	390.117	96	116.492	16.1704	4.89106	down	1.20131e-05	-1.71916	LBD
GRMZM2G045883	1059	5:208899342-208900887	-	500	380.486	77	93.5912	25.2809	6.2131	down	1.84018e-07	-1.996	bHLH
GRMZM2G048582	3103	2:197448314-197453594	+	73	54.9838	126	152.578	1.2256	3.48395	up	0.00237504	1.48351	Nin-like
GRMZM2G048910	837	6:117954906-117955998	-	174	132.409	294	357.348	11.9514	32.2161	up	0.000633603	1.44161	MYB
GRMZM2G050851	1548	1:209354454-209357044	-	392	297.54	1504	1828.07	12.657	83.0364	up	8.10463e-15	2.63234	ERF
GRMZM2G051256	1525	3:54469149-54472920	+	154	116.501	230	278.69	6.22943	19.3902	up	0.007388	1.26663	MYB/MYB_related
GRMZM2G051528	1002	8:34670594-34684190	-	37	28.1559	73	88.7292	2.00677	6.31801	up	0.00435125	1.61598	MYB/MYB_related
GRMZM2G052606	1218	10:28601085-28603482	-	39	29.6779	2	2.43094	1.65848	0.13575	down	0.000928006	-3.09365	MYB
GRMZM2G052616	1095	3:64819014-64821582	+	202	152.955	367	444.862	10.1197	29.4879	up	9.92945e-05	1.55372	GATA
GRMZM2G052671	2409	2:189310214-189314251	-	607	461.91	146	177.459	13.1058	4.99869	down	0.00149901	-1.35647	WRKY
GRMZM2G052890	1293	6:131824453-131832737	-	2734	2080.5	652	791.271	117.588	43.9505	down	0.000826112	-1.37618	MIKC
GRMZM2G053298	3496	7:147109816-147115110	-	139	105.775	209	254.033	1.80364	4.33071	up	0.00726854	1.27886	Nin-like
GRMZM2G054277	1462	7:135890599-135892471	-	16	11.4146	92	111.823	0.755504	7.11552	up	4.0935e-10	3.18091	NAC
GRMZM2G055135	1537	4:31574830-31578132	+	446	339.394	71	85.0829	38.335	6.31147	down	4.77271e-07	-1.95956	LSD
GRMZM2G055243	1297	9:92862606-92870674	+	316	240.467	909	1104.86	14.7256	68.538	up	2.20962e-10	2.21125	TALE
GRMZM2G055413	804	6:83703429-83704232	+	0	0	17	20.2317	0	1.92648	up	0.00182508	3.80805	bZIP
GRMZM2G056920	1254	4:233762527-233765191	-	89	67.7264	161	195.69	3.73701	10.6954	up	0.000680253	1.53639	C3H
GRMZM2G056986	1355	8:167454594-167456249	+	46	35.0046	99	120.331	2.02175	6.89905	up	0.000371183	1.75016	MYB
GRMZM2G063203	2232	4:149896337-149899737	+	214	162.848	528	641.768	4.77775	19.0901	up	4.33157e-08	1.99093	Trihelix
GRMZM2G063522	918	5:43417796-43421551	-	235	178.828	50	60.7735	14.2743	4.84591	down	0.00102025	-1.52796	NAC
GRMZM2G065496	1099	1:165068865-165071357	+	47	35.7657	96	116.685	2.26855	7.39493	up	0.000683764	1.70188	B3
GRMZM2G066373	933	9:8467484-8468416	-	139	105.322	32	37.7132	8.23068	2.94415	down	0.00999655	-1.45034	GeBP
GRMZM2G067624	1583	7:151217715-151219388	-	607	461.91	101	121.547	20.914	5.58376	down	4.94262e-07	-1.89947	SBP
GRMZM2G068973	1423	8:170862703-170864388	+	103	77.6191	156	189.613	4.34501	14.1724	up	0.00979351	1.29522	NAC
GRMZM2G070446	1694	6:74457859-74463291	-	234	178.068	367	446.077	9.14071	24.9228	up	0.00197661	1.33451	DBB
GRMZM2G071620	1533	5:6918087-6924491	+	630	479.412	94	114.254	27.8185	7.03462	down	4.35928e-08	-2.03941	MIKC
GRMZM2G072582	816	7:2062581-2073171	+	42	31.9608	4	4.86188	202.92	0.74447	down	0.0048502	-2.53863	MIKC/M-type
GRMZM2G074543	1014	5:23573449-23576978	+	115	86.7507	9	9.72376	13.2596	0.74658	down	3.64651e-08	-3.03772	YABBY
GRMZM2G075562	2199	5:204170178-204174918	+	30	22.8291	188	227.293	0.644385	6.412	up	1.28786e-14	3.29521	CO-like/DBB
GRMZM2G075956	1560	8:166078845-166080404	-	60	45.2621	104	125.97	1.88493	5.24313	up	0.00522205	1.45947	C2H2
GRMZM2G080054	2295	2:9444920-9447944	-	84	63.3502	253	306.682	3.86588	20.6308	up	5.23671e-09	2.26908	bHLH
GRMZM2G080168	1410	4:17234589-17236650	+	54	41.0925	7	8.50829	1.92658	0.39866	down	0.00578549	-2.14072	bHLH
GRMZM2G081892	1011	8:12195207-12196217	-	0	0	32	38.7928	0	2.73095	up	2.65862e-07	4.68441	ERF
GRMZM2G082586	999	7:128707846-128709365	+	24	18.2633	54	65.6354	1.30667	4.69153	up	0.00437884	1.7835	bHLH
GRMZM2G085678	1352	5:114094518-114095966	-	165	125.561	26	31.6022	6.60177	1.76026	down	4.83753e-05	-1.94266	ERF
GRMZM2G086573	3276	2:4659757-4665989	+	49	37.2876	214	260.111	1.06266	8.06204	up	5.62594e-12	2.77893	AP2
GRMZM2G087095	2393	1:277310691-277348730	-	414	314.281	58	70.4973	21.0639	4.49187	down	5.1502e-08	-2.12419	MIKC
GRMZM2G087804	1885	3:1465018-1469196	+	168	127.184	32	38.8864	4.89571	1.52558	down	0.000615387	-1.68416	G2-like
GRMZM2G088309	1176	1:26576008-26581119	+	896	681.831	228	277.127	73.1079	29.003	down	0.00342592	-1.27614	YABBY
GRMZM2G088524	1232	1:94366985-94368810	+	1260	958.825	239	289.281	65.4514	19.4872	down	4.07044e-06	-1.70671	MYB_related
GRMZM2G088783	963	3:204152001-204154021	-	157	119.472	35	42.5415	10.1926	3.40639	down	0.00679349	-1.45243	MYB
GRMZM2G089244	867	4:206869092-206870138	+	67	50.9851	8	9.72376	4.38934	0.83617	down	0.000842768	-2.27365	MYB
GRMZM2G090595	2532	5:194163036-194170561	+	1209	919.253	1869	2271.71	26.0001	61.2402	up	0.0019247	1.32066	C2H2
GRMZM2G091201	558	6:149353556-149354374	-	10	7.60971	121	147.072	1.24995	24.1053	up	8.88178e-16	4.13471	MYB_related
GRMZM2G093305	1389	1:38187496-38188884	-	20	15.2194	47	57.1271	0.726339	2.72464	up	0.00555676	1.83896	C2H2
GRMZM2G093595	747	6:140693655-140694401	-	21	15.9804	74	89.9448	1.68765	9.48563	up	2.5786e-06	2.46811	ERF
GRMZM2G097349	1092	1:243127277-243129010	+	44	33.4827	3	3.64641	2.14075	0.23294	down	0.000685089	-2.91197	HD-ZIP
GRMZM2G097683	2324	5:60132953-60135916	+	76	57.0728	134	162.873	1.77823	4.84656	up	0.00170222	1.49867	SRS
GRMZM2G099461	612	3:9070208-9070819	-	39	29.6779	3	3.64641	4.20723	0.51596	down	0.00345933	-2.73449	NF-YC
GRMZM2G099522	1206	1:26670797-26680630	-	1988	1512.81	484	588.287	207.597	81.0399	down	0.00126264	-1.34335	MIKC
GRMZM2G100583	923	4:46934525-46936804	+	74	55.5509	126	153.149	25.5148	14.929	up	0.00275369	1.46714	NAC
GRMZM2G102161	1323	9:146678727-146687154	+	2954	2247.49	667	809.918	187.193	69.3283	down	0.000242465	-1.45512	MIKC
GRMZM2G103647	1470	9:109142403-109144697	-	236	178.842	525	637.169	11.6085	43.0949	up	5.45708e-07	1.84727	bZIP
GRMZM2G104204	702	7:160753355-160754359	+	3	2.28291	22	26.7403	0.263494	3.08167	up	0.00276054	2.97008	HD-ZIP
GRMZM2G104260	1644	10:146118839-146120706	+	124	93.9484	9	10.4171	3.68205	0.40806	down	1.79402e-08	-3.01788	ERF
GRMZM2G104390	420	8:40835525-40836963	-	14	9.98284	47	56.2101	2.75817	15.4731	up	0.000103133	2.4634	GATA
GRMZM2G105348	774	5:150190100-150191000	-	20	15.2194	70	85.0829	1.52928	8.53799	up	6.54433e-06	2.40292	HSF
GRMZM2G107276	1662	1:214152525-214155601	+	54	41.0924	164	198.121	2.27241	9.3247	up	8.6639e-08	2.24616	bHLH
GRMZM2G108798	1754	6:85205043-85207434	-	28	21.3072	60	72.9282	0.775331	3.37396	up	0.00433011	1.72192	SRS
GRMZM2G108865	1116	1:280343350-280344465	-	7	5.3268	256	311.16	0.331475	19.3469	up	0	5.59204	Dof
GRMZM2G109627	1197	8:7036162-7038313	+	0	0	22	26.7403	0	1.52522	up	8.07889e-05	4.16259	NAC
GRMZM2G111306	726	8:128428193-128429144	-	329	250.36	34	41.326	27.5322	4.53805	down	3.14354e-10	-2.54713	MYB_related
GRMZM2G114998	1104	4:155008881-155010960	-	174	132.409	26	31.6022	8.35109	1.9915	down	1.60077e-05	-2.02033	Dof
GRMZM2G118250	1467	3:169217450-169220967	-	268	203.94	30	35.2486	11.3628	2.30441	down	4.43379e-09	-2.46811	LBD
GRMZM2G119999	1191	1:139951817-139953494	+	4	3.04389	35	42.5414	0.174819	3.02687	up	1.4673e-05	3.27341	HD-ZIP
GRMZM2G121111	1130	10:88750482-88751904	+	369	280.798	73	88.7293	17.2283	5.7123	down	8.38757e-05	-1.63592	MYB_related
GRMZM2G125243	2615	8:171296608-171303363	+	94	71.5313	347	420.553	3.33367	18.8082	up	7.42484e-12	2.55543	bZIP
GRMZM2G125653	909	7:115309205-115310346	-	14	10.6536	49	59.558	0.861464	4.81075	up	0.000102103	2.40614	WRKY
GRMZM2G125704	1140	2:12347489-12350432	-	31	22.8292	90	109.392	3.29031	11.5106	up	4.4217e-06	2.24731	G2-like
GRMZM2G125969	3459	7:9707584-9711328	-	347	264.057	657	797.348	9.10579	24.8669	up	2.37391e-05	1.60528	HSF
GRMZM2G126808	2163	1:29541223-29543717	-	401	304.388	59	71.7127	10.4189	2.37563	down	1.62726e-07	-2.0577	HD-ZIP
GRMZM2G127379	1428	10:2679553-2681246	-	2	0.760972	62	75.3591	0.100964	3.47846	up	1.43885e-13	5.63735	NAC
GRMZM2G129034	1499	2:192226904-192235120	+	5152	3919.81	1271	1544.36	217.996	90.3127	down	0.00233356	-1.32602	MIKC
GRMZM2G129428	1557	3:174461768-174463324	-	1	0.354848	28	33.0967	0.0148107	1.38063	up	2.66348e-06	4.48935	C2H2
GRMZM2G130382	195	5:85077134-85077328	-	34	25.873	2	2.43094	1162.06	87.3674	down	0.00532449	-2.89123	M-type
GRMZM2G131961	1806	2:6717994-6723635	+	140	105.775	396	481.326	4.25708	20.5601	up	2.48245e-09	2.19596	bZIP
GRMZM2G133398	2373	3:162800038-162804922	+	265	200.896	645	782.763	10.399	36.827	up	3.91567e-08	1.97575	B3
GRMZM2G134260	882	9:20828354-20829353	-	92	70.0094	16	19.4475	5.89107	1.63463	down	0.00337938	-1.78387	HD-ZIP
GRMZM2G134717	1437	8:149800904-149807597	-	15	10.6536	58	70.4972	0.656249	8.48359	up	4.66254e-06	2.64701	NAC
GRMZM2G135018	768	2:32842752-32844380	-	34	25.873	2	2.43094	2.62813	0.2466	down	0.00532449	-2.89123	MIKC
GRMZM2G135052	1435	9:27171635-27178121	+	349	265.315	583	707.863	18.0594	49.6858	up	0.000397017	1.42734	MYB_related
GRMZM2G135381	1155	8:124357367-124358834	+	6	4.56583	63	76.5746	0.2723	4.56321	up	5.39246e-10	3.81976	GATA
GRMZM2G137532	495	2:188366213-188366707	-	31	23.5901	0	0	4.75509	0	down	0.00046585	-3.98032	bZIP
GRMZM2G138340	1241	1:291101336-291104891	+	20	15.2194	74	89.9448	0.831387	4.90984	up	2.5786e-06	2.46811	bZIP
GRMZM2G139073	981	6:84785949-84790189	+	433	328.752	1124	1365.12	34.7684	151.069	up	3.10097e-09	2.06886	MIKC
GRMZM2G139535	1671	7:125861273-125865084	+	78	59.3457	187	226.986	2.28268	9.92106	up	3.2051e-06	1.9267	HSF
GRMZM2G145444	915	5:98655389-98656303	+	62	47.1802	106	128.84	3.78219	10.3175	up	0.0062601	1.43259	MYB
GRMZM2G147346	819	1:231277883-231279637	+	8	6.08777	41	49.8343	0.565936	4.62705	up	4.99264e-05	2.75863	MYB
GRMZM2G147716	1283	7:164411729-164417298	-	1845	1403.23	361	437.569	87.2687	27.4032	down	7.26034e-06	-1.66241	MIKC/M-type
GRMZM2G148940	2022	9:86661455-86663476	+	1	0.00519647	53	64.3774	0.000160995	1.9937	up	6.97864e-12	5.41351	FAR1
GRMZM2G149150	1401	4:194761998-194765818	+	367	279.276	537	652.708	22.9503	54.8521	up	0.00563571	1.23691	bZIP
GRMZM2G152862	1236	8:102929002-102932166	-	886	674.105	155	187.68	57.5921	16.0485	down	8.06873e-07	-1.82429	MIKC/M-type
GRMZM2G154182	1559	8:7299570-7301669	+	8238	6268.66	25245	30684.1	295.971	1471.11	up	2.22514e-11	2.30806	NAC
GRMZM2G156737	1059	4:48634199-48635257	+	33	25.1121	99	120.332	1.66854	7.98827	up	3.32293e-06	2.21124	ERF
GRMZM2G157219	1032	6:164198350-164199381	+	5	3.69356	31	37.6486	0.253551	2.58212	up	0.000105151	3.09742	Trihelix
GRMZM2G159397	1114	1:194013441-194021398	+	9282	7063.35	2398	2913.49	543.326	233.997	down	0.00886215	-1.2604	MIKC
GRMZM2G160136	756	3:47231224-47233939	-	0	0	15	18.2321	0	1.89066	up	0.00537644	3.66744	bZIP
GRMZM2G160565	1435	5:196549430-196557007	+	2320	1764.69	469	568.84	127.521	41.0709	down	1.59573e-05	-1.61533	MIKC
GRMZM2G160687	1417	3:137228202-137233919	-	3854	2932.03	953	1157.13	180.014	71.851	down	0.00210469	-1.32341	MIKC
GRMZM2G160840	975	3:127613323-127614912	-	7	5.3268	118	143.425	0.39319	10.5764	up	1.11022e-16	4.47946	MYB
GRMZM2G161680	768	6:93497126-93497893	-	6	4.04993	34	40.3317	0.411383	4.09131	up	0.000120873	2.91928	NF-YC
GRMZM2G162481	1803	9:133101332-133105195	+	9	6.84874	121	147.072	0.241497	5.18355	up	1.11022e-16	4.31403	WOX
GRMZM2G163975	1332	3:31453344-31457967	-	48	36.5266	1	1.21547	1.83238	0.06093	down	8.28571e-06	-3.87053	bHLH
GRMZM2G165488	1818	5:16461247-16465376	+	33	25.1121	106	127.624	0.877188	4.46991	up	9.5339e-07	2.29202	NF-YA
GRMZM2G166230	555	2:157234741-157235295	-	1	0.00378119	16	19.1537	0.000626611	3.16717	up	0.0031249	3.73946	BBR-BPC
GRMZM2G167560	2020	4:165314112-165318358	-	84	63.9216	141	171.381	1.9826	5.49548	up	0.00287139	1.43522	CO-like
GRMZM2G168079	1864	8:166807642-166812209	-	185	140.518	406	492.996	10.6603	38.8778	up	1.43296e-06	1.81872	bZIP
GRMZM2G169580	2678	5:190240875-190244742	-	205	155.959	431	522.818	3.57561	11.9447	up	3.37337e-06	1.75855	Trihelix
GRMZM2G169654	1170	3:206600701-206601870	+	72	54.7899	194	235.801	3.21613	13.8306	up	2.25211e-07	2.10699	RAV
GRMZM2G170049	1319	5:188916369-188920931	+	134	101.721	204	247.124	6.94329	16.0211	up	0.00640841	1.29399	MYB
GRMZM2G172327	1158	7:150087054-150088438	+	25	19.0243	305	370.718	1.13096	22.0213	up	0	4.19282	MYB
GRMZM2G173124	1603	8:20669861-20671709	+	122	92.8385	325	395.028	3.97538	17.6262	up	2.60538e-08	2.10049	C3H
GRMZM2G174834	2225	4:185732475-185737261	-	186	141.35	296	359.4	7.32068	19.4229	up	0.00188893	1.35555	AP2
GRMZM2G178102	2862	3:123263575-123270086	-	1172	891.858	311	378.011	19.7996	8.31161	down	0.00714482	-1.21677	HD-ZIP
GRMZM2G180979	2241	1:263732127-263734367	+	16	11.5068	82	99.2257	0.317914	2.74043	up	6.95523e-09	3.01824	C3H
GRMZM2G181605	957	7:173739075-173740228	+	22	16.7414	79	96.0221	1.26583	7.25305	up	1.12716e-06	2.49094	NAC
GRMZM2G302323	2553	4:30766743-30769295	-	1	0.0123851	19	22.2191	0.000296464	0.53169	up	0.000632282	3.93616	FAR1
GRMZM2G314064	1598	1:52346368-52350000	+	4	2.28291	109	132.486	0.0924554	5.70191	up	0	5.24785	WOX
GRMZM2G317584	1929	9:133216230-133218158	-	29	21.6216	179	217.45	0.706276	7.09998	up	2.34257e-14	3.29324	EIL
GRMZM2G320549	1302	3:19783823-19800137	+	62	46.4193	103	124.962	4.6651	6.84766	up	0.00784539	1.41736	M-type
GRMZM2G328438	765	8:74137012-74137776	+	14	10.6536	49	59.558	1.0881	6.07474	up	0.000102103	2.40614	ZF-HD
GRMZM2G328742	924	4:189814638-189815763	-	1	0.760971	19	23.0939	0.0602257	1.82582	up	0.000375101	3.99618	B3
GRMZM2G344521	3185	1:254530421-254534723	-	20	14.4585	53	64.4199	0.369216	1.54442	up	0.000529856	2.0918	B3
GRMZM2G350165	1416	2:180661103-180663956	+	126	95.1215	17	20.663	4.44829	0.96553	down	3.26301e-05	-2.14757	bHLH
GRMZM2G357688	534	7:145717743-145718276	+	989	752.12	214	260.111	132.914	45.8595	down	0.000116961	-1.50976	C2H2
GRMZM2G359589	2781	4:16211053-16213909	+	156	118.712	8	9.72376	2.58886	0.21199	down	1.50173e-11	-3.48713	C2H2
GRMZM2G361611	489	4:239341947-239342435	-	1	0.0408165	72	87.3722	0.00840937	17.9523	up	2.88658e-15	5.84748	bZIP
GRMZM2G366264	933	10:5530814-5533143	-	3	2.28291	28	34.0332	0.178404	2.65686	up	8.3806e-05	3.33803	bZIP
GRMZM2G366434	2537	5:184287441-184291988	+	4	3.04389	36	43.7569	0.0733644	1.0543	up	9.9652e-06	3.30617	AP2
GRMZM2G368909	1938	1:293638567-293640504	+	19	13.7612	47	56.8066	0.447161	1.8451	up	0.00213212	1.99984	GRAS
GRMZM2G389379	861	2:187622942-187623802	-	6	4.56583	24	29.1713	0.396741	2.53189	up	0.00839897	2.47545	ZF-HD
GRMZM2G399072	2332	1:16118779-16123221	-	83	62.3997	399	483.757	1.68829	12.9034	up	2.10942e-15	2.94744	AP2
GRMZM2G400489	1602	8:824954-835187	+	12	9.13166	38	46.1879	0.438047	2.1381	up	0.00208148	2.18796	MYB_related
GRMZM2G412430	843	1:67849507-67850349	-	0	0	20	24.1677	0	2.15792	up	0.000223694	4.05381	bHLH
GRMZM2G416701	2271	6:29009345-29014416	+	93	70.0093	235	284.42	2.08718	7.97792	up	3.6739e-07	2.01347	AP2
GRMZM2G421256	2582	2:14714715-14717978	-	87	66.2042	211	255.254	2.87812	10.1479	up	1.58942e-06	1.94195	MYB_related
GRMZM2G425920	2304	10:122233562-122238985	-	0	0	17	19.4475	0	0.77584	up	0.0031249	3.73946	bZIP
GRMZM2G431156	750	8:101774702-101775451	-	75	56.3119	13	15.8011	7.2466	2.06346	down	0.00939302	-1.78227	MYB
GRMZM2G431309	1665	2:207839378-207841042	+	325	247.09	607	736.72	9.54348	28.4403	up	3.43882e-05	1.58608	GRAS
GRMZM2G438202	669	10:141824976-141825644	+	161	122.517	273	331.823	15.1748	41.0322	up	0.000676714	1.44529	ERF
GRMZM2G448607	408	6:24281388-24281795	-	58	43.8312	300	364.176	12.8737	106.532	up	3.21965e-15	3.05327	bZIP
GRMZM2G449681	1497	8:110214518-110216144	-	11	8.3707	54	64.4202	0.365763	2.81341	up	3.6665e-06	2.7948	WRKY
GRMZM2G465595	1359	1:31764158-31767874	-	7	5.3268	115	139.779	0.260901	6.8418	up	2.22045e-16	4.43897	C2H2
GRMZM2G469873	1197	4:113064541-113065737	+	225	170.836	1	0.01334	9.75151	0.00076	down	0	-6.78486	Trihelix
GRMZM2G479110	3529	5:213732116-213736906	-	210	159.546	472	573.121	3.62491	12.7163	up	5.67063e-07	1.85626	ARR-B
GRMZM2G526668	969	4:82641573-82643946	-	23	16.7413	95	115.47	1.63981	11.2506	up	1.85223e-08	2.74771	bHLH
GRMZM2G529859	1521	5:189198100-189200982	+	21	15.2194	69	83.8675	0.950491	5.48385	up	1.0466e-05	2.36919	YABBY
GRMZM2G553379	1288	5:6985308-7003139	+	403	305.911	90	108.177	19.4586	6.3744	down	0.000612664	-1.46779	MIKC
GRMZM5G805387	1009	8:103019650-103022484	+	1695	1289.45	362	439.112	143.766	48.7175	down	6.47787e-05	-1.53372	MIKC
GRMZM5G818643	2280	7:129960922-129965733	+	128	96.6434	378	459.447	2.78296	14.3621	up	1.02255e-09	2.25595	bHLH
GRMZM5G834874	3448	5:181201461-181206516	-	192	146.106	347	421.768	3.38751	8.96643	up	0.000140616	1.53475	B3
GRMZM5G862109	2261	1:292889773-292894229	+	252	191.004	433	526.298	7.52282	19.3049	up	0.00026502	1.47093	AP2
GRMZM5G869984	1431	2:28646632-28651733	+	70	53.268	0	0	10.5185	0	down	7.0649e-10	-5.13199	G2-like
GRMZM5G898290	1578	4:125772395-125774392	+	219	166.653	50	60.7735	8.91363	3.20418	down	0.00350406	-1.42817	NAC
