# Supplementary material for: Transcriptome Dynamics during Maize Endosperm Development
Source: PLoS One. 2016 Oct 3;11(10):e0163814. doi: 10.1371/journal.pone.0163814 (PMC5047526; doi:10.1371/journal.pone.0163814)
Supplement: S17 Table — (XLS) [file pone.0163814.s026.xls]

## Sheet: FPKM value of TF and DETF
Table S17.Clustering of differentially expressed transcription factors （DETFs）
Gene ID	5 DAP	10 DAP	15 DAP	20 DAP	Clusters	TF
GRMZM2G086949	0.0202559	0.604391	0.175958	0.332058	R1	ARF
GRMZM2G100318	0.986037	2.26841	4.3697	2.45006	R1	ARR-B
GRMZM2G133262	0.903295	4.69339	1.58361	1.76141	R1	ARR-B
GRMZM2G019956	0.129874	1.40975	0.670365	0.713524	R1	B3
GRMZM2G002627	0.167616	3.93539	3.59976	4.3807	R1	bHLH
GRMZM2G082586	0.13785	4.97215	1.30667	4.69153	R1	bHLH
GRMZM2G086474	0.148852	2.88362	0.745865	1.55431	R1	bHLH
GRMZM2G019907	1.64675	4.76139	2.82953	5.04019	R1	bZIP
GRMZM2G092137	1.06209	13.4859	24.2885	15.8785	R1	bZIP
GRMZM2G035625	0.237567	1.87516	0.687966	0.998423	R1	C2H2
GRMZM2G143723	0.590796	3.43259	5.59931	3.61792	R1	C2H2
GRMZM2G010290	0.532444	1.82844	3.1776	1.78989	R1	Dof
GRMZM2G404769	0.109822	0.226115	8.51274	9.55346	R1	E2F/DP
GRMZM2G028386	0.249811	5.21211	3.20648	5.03848	R1	ERF
AC234520.1_FG003	2.03196	3.83505	6.64046	4.15017	R1	G2-like
GRMZM2G009060	0.19098	1.39313	0.771963	1.0332	R1	G2-like
GRMZM2G052544	0.0589666	0.891368	0.983169	0.371966	R1	G2-like
GRMZM2G081671	0.0661328	1.36294	1.04477	0.833626	R1	G2-like
GRMZM2G117193	0.806943	4.86985	4.06051	4.71259	R1	G2-like
GRMZM2G079470	0.751446	6.7998	7.2451	4.46112	R1	GRAS
AC187157.4_FG005	0.296799	1.34115	1.68213	1.90716	R1	HD-ZIP
GRMZM2G059851	1.14973	7.70587	4.00403	3.71107	R1	HSF
GRMZM2G013581	0	1.85969	1.1036	1.3348	R1	MYB
GRMZM2G020772	6.30952	11.0617	15.7164	9.99776	R1	MYB
GRMZM2G047626	0.301743	5.29191	8.74101	9.50621	R1	MYB
GRMZM2G056986	0.896746	6.38858	2.02175	6.89905	R1	MYB
GRMZM2G087955	1.68191	9.10436	5.5804	10.175	R1	MYB
GRMZM5G803355	0.116958	3.62171	3.78883	2.06314	R1	MYB
GRMZM2G030403	0.199295	8.94816	14.4001	9.83441	R1	MYB_related
AC212859.3_FG008	0.0413574	0.425834	0.914588	0.521448	R1	NAC
GRMZM2G058518	1.42782	5.29763	3.15803	5.39921	R1	NAC
GRMZM2G082709	0.198196	2.5878	1.88166	0.671222	R1	NAC
GRMZM2G091490	0	1.06423	0.767916	0	R1	NAC
GRMZM2G100583	7.4481	31.806	25.5148	14.929	R1	NAC
GRMZM2G361842	11.3702	8.21302	21.3632	31.3493	R1	NF-YA
GRMZM2G065451	1.05234	1.80075	2.9547	2.87197	R1	SBP
GRMZM2G077752	0.248946	3.46267	2.0647	2.66742	R1	SRS
GRMZM2G097683	0.358023	4.4995	1.77823	4.84656	R1	SRS
GRMZM2G017087	0.0661221	4.36551	5.01394	1.85353	R1	TALE
GRMZM2G028041	0.385441	5.56017	3.39977	6.64021	R1	TALE
GRMZM2G087741	0.482	9.52418	9.32864	10.6313	R1	TALE
GRMZM2G094241	0.381203	3.72116	6.69598	3.65164	R1	TALE
GRMZM2G099319	1.69071	7.87594	5.82205	2.62436	R1	TALE
GRMZM2G135447	0.0613854	0.822185	2.03646	1.00596	R1	TALE
GRMZM2G031882	0.0808848	1.0007	0.287465	0.40837	R1	WOX
GRMZM2G105140	0.1023	2.64135	3.58226	3.62784	R1	WRKY
GRMZM2G522066	5.31453	1.88596	0.0418881	0.0223252	R2	B3
GRMZM2G080731	5.36887	7.28613	2.47409	0.921615	R2	bZIP
GRMZM2G425920	2.66611	2.40792	0	0.775836	R2	bZIP
AC203865.3_FG001	18.7961	26.0197	12.0996	9.49717	R2	CPP
GRMZM2G085964	22.0634	26.6222	6.55184	8.25793	R2	ERF
GRMZM2G089782	0.722142	1.21766	0.0518562	0	R2	GRAS
GRMZM2G179325	2.5886	1.94011	0	0	R2	GRAS
GRMZM2G005624	4.39457	9.17979	1.18558	0.540256	R2	HD-ZIP
GRMZM2G021095	1.09806	2.03967	0.0867566	0.138364	R2	LBD
GRMZM2G081930	13.2318	23.0317	6.01526	5.93984	R2	NAC
GRMZM2G126936	5.99904	3.71146	1.96336	1.08011	R2	NAC
GRMZM2G163843	9.27736	3.31637	3.98807	2.22757	R2	NAC
GRMZM2G139082	0.127281	1.30601	0.238546	1.07437	R3	AP2
GRMZM2G174784	1.79095	3.73052	7.7661	3.3857	R3	AP2
GRMZM2G109480	8.22531	21.4119	11.794	5.51813	R3	B3
GRMZM2G177244	0.0288458	0.682815	0.136684	0.327351	R3	B3
GRMZM2G033356	13.6276	28.6932	14.1937	9.08373	R3	bHLH
GRMZM2G150327	0.0725446	1.57017	0	0	R3	bHLH
GRMZM2G173372	0	0.437465	0.904445	0.817549	R3	bHLH
GRMZM2G317450	8.12873	1.86002	9.15337	3.64746	R3	bHLH
GRMZM2G350165	1.35156	1.43815	4.44829	0.965526	R3	bHLH
GRMZM2G094352	0.634622	2.13084	0.13615	0.72432	R3	bZIP
GRMZM2G125934	7.41497	7.5791	2.85932	6.47926	R3	bZIP
GRMZM2G170079	1.57813	0.202481	3.0755	1.23983	R3	bZIP
GRMZM2G104516	10.9428	32.5797	6.37343	5.56013	R3	C2H2
GRMZM2G129428	1.19817	1.2371	0.0148107	1.38063	R3	C2H2
GRMZM2G171073	5.29463	12.872	5.39436	9.59987	R3	C2H2
GRMZM2G179677	1.09431	2.26959	3.42854	2.29861	R3	C2H2
GRMZM2G140694	0	0.256511	0.786151	1.67235	R3	Dof
GRMZM2G456452	0.821553	4.40459	12.1648	7.39812	R3	Dof
GRMZM2G156737	1.47226	8.44237	1.66854	7.98827	R3	ERF
GRMZM2G148940	0.000180421	1.65486	0.000160995	1.9937	R3	FAR1
GRMZM2G125704	1.28507	2.24321	3.29031	11.5106	R3	G2-like
GRMZM2G168002	0.227596	3.90387	7.51828	3.78455	R3	G2-like
GRMZM2G173882	2.93607	4.27802	9.03016	6.68321	R3	G2-like
GRMZM2G370425	0	0.124314	1.03653	0.330614	R3	G2-like
GRMZM2G379167	0.974964	0.726284	3.13922	2.45737	R3	G2-like
GRMZM2G163200	9.98405	5.30539	5.76022	11.8752	R3	GATA
GRMZM2G125239	3.55523	2.40933	4.49263	0.503877	R3	GeBP
GRMZM2G155252	3.74169	4.52237	2.28061	1.53832	R3	GeBP
GRMZM2G023872	71.9064	142.437	8.38222	63.1191	R3	GRAS
GRMZM2G106356	0.51678	1.95915	0.559531	0.667589	R3	GRAS
GRMZM2G132794	0.0643022	0.132372	0.939485	0.405389	R3	GRAS
GRMZM2G096709	7.94188	21.4354	10.5998	8.96338	R3	GRF
GRMZM2G008286	1.07966	2.31675	0	0.355562	R3	HB-other
GRMZM2G130442	5.28727	3.16385	2.07346	3.31189	R3	HD-ZIP
GRMZM2G088242	0	2.00731	0	0.491311	R3	HSF
GRMZM2G139535	7.88796	9.9895	2.28268	9.92106	R3	HSF
GRMZM2G135018	0.0978408	0.706489	2.62813	0.246599	R3	MIKC
GRMZM2G048295	5.57823	26.4644	4.37452	3.46921	R3	MYB
GRMZM2G056407	0.479621	2.9874	0.877855	1.13249	R3	MYB
GRMZM2G096358	1.79243	11.1442	1.26935	1.63619	R3	MYB
GRMZM2G147346	0.53728	1.56988	0.565936	4.62705	R3	MYB
GRMZM2G143640	1.51273	4.04061	1.0081	2.14554	R3	MYB_related
GRMZM2G175265	4.44144	1.71672	12.8358	10.955	R3	MYB_related
GRMZM2G320305	0.0429033	0.0883541	3.27312	3.17014	R3	MYB_related
GRMZM2G422083	0.369975	9.57821	13.1291	7.49521	R3	MYB_related
GRMZM2G546369	0.0403961	0	1.14856	1.01863	R3	MYB_related
GRMZM2G083347	10.5575	19.8033	6.8583	11.9089	R3	NAC
GRMZM2G115721	1.65844	19.4592	3.35427	6.23868	R3	NAC
GRMZM2G180328	0.335608	3.18173	2.59796	1.35373	R3	NAC
GRMZM2G167576	31.0071	7.29056	27.4745	11.7585	R3	NF-YB
GRMZM2G161680	0.000435927	0.000556228	0.411383	4.09131	R3	NF-YC
GRMZM2G105004	6.68114	25.5721	4.46442	6.58444	R3	Nin-like
GRMZM2G135783	0.0719565	1.47592	0.271373	1.74825	R3	SRS
GRMZM2G157219	4.513	1.58393	0.253551	2.58212	R3	Trihelix
GRMZM2G314660	2.14199	3.34372	4.96382	5.40182	R3	Trihelix
GRMZM2G314064	0	5.50095	0.0924554	5.70191	R3	WOX
GRMZM2G409881	0	1.10641	0.0979207	0.31334	R3	WOX
GRMZM5G805026	1.59869	6.28472	3.14871	3.65494	R3	WOX
GRMZM2G027972	0.545496	1.43326	0.308629	0.442776	R3	WRKY
GRMZM2G163054	0.457286	4.11596	0	0	R3	WRKY
GRMZM5G812272	3.88538	8.86741	4.75898	2.91577	R3	WRKY
GRMZM2G089619	0	7.69522	0.434498	0.594223	R3	ZF-HD
GRMZM2G086573	1.03201	8.09955	1.06266	8.06203	R4	AP2
GRMZM2G366434	0	1.45088	0.0733644	1.0543	R4	AP2
GRMZM2G034840	0.166267	1.75318	0.311843	1.33584	R4	ARF
GRMZM2G065496	0.799213	12.9063	2.26855	7.39493	R4	B3
GRMZM2G179366	1.03398	4.28225	1.07812	2.21567	R4	BBR-BPC
GRMZM2G015666	0.274645	7.71267	0.867782	7.87588	R4	bHLH
GRMZM2G042893	1.61873	5.58328	2.26543	3.95315	R4	bHLH
GRMZM2G042920	0.372302	32.4695	0.713543	35.4555	R4	bHLH
GRMZM2G080054	2.00684	13.8869	3.86588	20.6308	R4	bHLH
GRMZM2G526668	5.04462	6.4849	1.63981	11.2506	R4	bHLH
GRMZM2G125243	1.2272	16.22	3.33367	18.8082	R4	bZIP
GRMZM2G366264	0.0752817	0.0775981	0.178404	2.65686	R4	bZIP
GRMZM2G027960	0.612434	2.81023	0.263855	4.63236	R4	C2H2
GRMZM2G075956	2.79459	7.11619	1.88493	5.24313	R4	C2H2
GRMZM2G167560	2.60023	2.24542	1.9826	5.49548	R4	CO-like
GRMZM2G021777	6.83089	12.0961	5.81306	14.7071	R4	CO-like/DBB
GRMZM2G075562	1.97643	5.97327	0.644385	6.412	R4	CO-like/DBB
GRMZM2G070446	11.7946	17.8784	9.14071	24.9228	R4	DBB
AC210616.4_FG005	0	1.95178	0	2.87941	R4	EIL
GRMZM2G040481	0.0502257	0.931104	0	1.01311	R4	EIL
GRMZM2G044322	0.038917	2.1741	0.0615176	1.35566	R4	EIL
GRMZM2G057386	0	1.86836	0.275395	1.49416	R4	ERF
GRMZM2G035370	4.03882	7.03007	0.884084	6.43247	R4	G2-like
GRMZM2G060485	2.19949	5.66089	2.45591	5.88104	R4	G2-like
GRMZM2G034876	0.529139	11.1147	0.857064	8.51553	R4	GRF
GRMZM2G041223	8.10638	39.3795	8.22826	45.7253	R4	GRF
GRMZM2G105335	0.769851	2.80733	0.347496	1.73314	R4	GRF
GRMZM2G104204	0.889326	2.75335	0.263494	3.08167	R4	HD-ZIP
GRMZM2G025685	0	6.16121	0.339504	5.28463	R4	HSF
AC207888.3_FG009	0.088094	0.453332	0.0231905	0.629449	R4	LBD
GRMZM2G048910	20.0844	29.6759	11.9514	32.2161	R4	MYB
GRMZM2G160840	0.0711083	1.61229	0.39319	10.5764	R4	MYB
GRMZM2G051528	1.64787	5.23612	2.00677	6.31801	R4	MYB/MYB_related
GRMZM2G008647	17.6015	33.353	7.03668	25.7671	R4	MYB_related
GRMZM2G421256	3.29196	4.82498	2.87812	10.1479	R4	MYB_related
GRMZM2G011598	1.72704	5.39912	1.97566	3.52843	R4	NAC
GRMZM2G014653	41.2889	72.3007	24.2438	82.7484	R4	NAC
GRMZM2G031200	0.291121	5.61078	0.229888	12.5349	R4	NAC
GRMZM2G041746	0.0608964	1.62959	0.282729	1.0817	R4	NAC
GRMZM2G109627	0.0549938	0.793069	0	1.52522	R4	NAC
GRMZM2G000686	15.6702	76.2096	12.4646	80.1035	R4	NF-YA
GRMZM2G048582	0.882154	2.33704	1.2256	3.48395	R4	Nin-like
GRMZM2G053298	1.84853	2.94212	1.80364	4.33071	R4	Nin-like
GRMZM2G017606	0.159951	3.71021	0.631774	3.62881	R4	SRS
GRMZM2G042407	0.389449	2.23028	0.399179	1.56891	R4	SRS
GRMZM2G080295	0.142217	1.09929	0.28085	1.61335	R4	SRS
GRMZM2G108798	0	2.50417	0.775331	3.37396	R4	SRS
GRMZM2G035944	4.98821	8.99025	0	8.36468	R4	TCP
GRMZM2G111760	0.939494	2.65133	1.10098	2.98064	R4	Trihelix
GRMZM2G449681	0.673611	1.2571	0.365763	2.81341	R4	WRKY
GRMZM2G068330	0.000267224	1.15025	0.218154	0.928807	R4	ZF-HD
GRMZM2G069365	0.47946	2.41944	0.378688	1.39027	R4	ZF-HD
GRMZM2G172297	18.3076	7.16084	8.42221	19.0379	R5	bHLH
GRMZM2G011932	18.3122	16.37	6.02934	23.0707	R5	bZIP
GRMZM2G103647	21.6508	27.0065	11.6085	43.0949	R5	bZIP
GRMZM2G180979	1.97273	2.01164	0.317914	2.74043	R5	C3H
GRMZM2G050851	49.6555	50.7843	12.657	83.0364	R5	ERF
GRMZM2G052616	22.2762	23.0643	10.1197	29.4879	R5	GATA
GRMZM2G104390	19.1913	23.8276	2.75817	15.4731	R5	GATA
GRMZM2G091201	12.0203	17.8192	1.24995	24.1053	R5	MYB_related
GRMZM2G054277	3.27781	4.8771	0.755504	7.11552	R5	NAC
GRMZM2G038303	18.7388	18.6047	5.75828	14.2921	R5	NF-YA
GRMZM2G040349	60.0378	80.6106	36.014	98.7669	R5	NF-YA
GRMZM5G857944	12.0382	28.4683	5.87476	13.9475	R5	NF-YA
GRMZM2G055243	41.4305	47.7766	14.7256	68.538	R5	TALE
GRMZM2G063203	14.2367	11.8682	4.77775	19.0901	R5	Trihelix
GRMZM2G081406	3.08016	2.03818	5.85511	2.54379	R6	ARF
GRMZM2G045883	8.19343	16.2252	25.2809	6.2131	R6	bHLH
GRMZM2G128807	19.4935	55.7359	69.799	40.5455	R6	bHLH
GRMZM2G163975	0.0483331	0.149327	1.83238	0.0609345	R6	bHLH
GRMZM2G171818	0.858443	0.320897	2.66992	1.02214	R6	bHLH
GRMZM2G313058	0.267423	0.627362	2.07405	0.674374	R6	bHLH
AC203957.3_FG004	0.239804	1.79447	8.73666	1.19055	R6	bZIP
GRMZM2G000171	1.7917	1.04511	14.5963	8.29062	R6	bZIP
GRMZM2G137532	0	0	4.75509	0	R6	bZIP
GRMZM2G011357	0.0985224	0.152199	2.84028	0.248416	R6	C2H2
GRMZM2G177693	1.43206	1.47508	3.77551	1.94249	R6	C2H2
GRMZM2G357688	53.7677	110.494	132.914	45.8595	R6	C2H2
GRMZM2G114998	0	1.50244	8.35109	1.9915	R6	Dof
GRMZM2G142718	1.02954	5.4484	13.1178	7.13403	R6	Dof
GRMZM2G179069	0.0611763	1.38664	1.69105	0.848297	R6	Dof
GRMZM2G003558	0.0343005	0.211847	0.866857	0.389235	R6	EIL
GRMZM2G003466	0.314303	1.70105	5.08984	3.4663	R6	ERF
GRMZM2G104260	0.297407	0.570528	3.68205	0.408059	R6	ERF
GRMZM2G480434	0.137565	0.426275	3.47855	1.38642	R6	ERF
GRMZM2G056400	0.684679	1.98887	5.96795	3.12543	R6	G2-like
GRMZM2G087804	1.20414	0.617942	4.89571	1.52558	R6	G2-like
GRMZM2G117854	8.12325	9.12551	17.3805	8.17728	R6	G2-like
GRMZM5G869984	0.296627	0	10.5185	0	R6	G2-like
GRMZM2G060265	0.0876968	0.470013	1.08621	0.22113	R6	GRAS
GRMZM2G172657	0.0344982	1.06535	1.68922	0.565467	R6	GRAS
GRMZM5G825321	3.64951	8.35019	10.9461	5.39862	R6	GRAS
GRMZM2G003304	10.1561	12.3225	35.6995	13.6177	R6	HD-ZIP
GRMZM2G021339	4.46107	6.28347	35.3137	11.9235	R6	HD-ZIP
GRMZM2G056600	23.2702	20.6657	56.663	25.5317	R6	HD-ZIP
GRMZM2G097349	0.492768	0.126925	2.14075	0.23294	R6	HD-ZIP
GRMZM2G126808	5.89433	3.53064	10.4189	2.37563	R6	HD-ZIP
GRMZM2G131476	0.923633	8.40444	18.3341	8.1993	R6	HD-ZIP
GRMZM2G134260	1.78329	1.25353	5.89107	1.63463	R6	HD-ZIP
GRMZM2G386276	0.559401	10.3412	10.7526	5.48222	R6	HD-ZIP
GRMZM2G044902	1.01674	4.1997	16.1704	4.89106	R6	LBD
GRMZM2G177110	4.23931	4.75463	13.8752	7.23969	R6	LBD
GRMZM2G055135	5.95196	1.72902	38.335	6.31147	R6	LSD
GRMZM2G001139	0.729644	0	4.74048	1.62177	R6	MIKC
GRMZM2G003514	1.36242	11.9134	18.9932	5.89131	R6	MIKC
GRMZM2G005155	0.483909	2.40101	11.6213	1.41945	R6	MIKC
GRMZM2G010669	26.0283	41.8572	123.025	47.6699	R6	MIKC
GRMZM2G052890	58.544	27.1662	117.588	43.9505	R6	MIKC
GRMZM2G071620	11.3017	9.59995	27.8185	7.03462	R6	MIKC
GRMZM2G087095	8.44346	2.48999	21.0639	4.49187	R6	MIKC
GRMZM2G099522	89.9795	91.4868	207.597	81.0399	R6	MIKC
GRMZM2G102161	81.6962	37.5724	187.193	69.3283	R6	MIKC
GRMZM2G129034	107.533	119.07	217.996	90.3127	R6	MIKC
GRMZM2G159397	275.617	328.883	543.326	233.997	R6	MIKC
GRMZM2G160565	38.6244	46.4049	127.521	41.0709	R6	MIKC
GRMZM2G160687	38.6608	55.536	180.014	71.851	R6	MIKC
GRMZM2G553379	8.27419	4.77006	19.4586	6.3744	R6	MIKC
GRMZM5G805387	62.8868	52.5811	143.766	48.7174	R6	MIKC
GRMZM2G072582	1.70991	2.69149	202.92	0.744468	R6	MIKC/M-type
GRMZM2G147716	46.3226	37.3859	87.2687	27.4032	R6	MIKC/M-type
GRMZM2G130382	523.396	73.8402	1162.06	87.3674	R6	M-type
GRMZM2G001875	3.58886	6.2764	9.12297	1.65946	R6	MYB
GRMZM2G002128	3.58544	7.26721	15.6501	4.62122	R6	MYB
GRMZM2G003406	0.4694	1.69362	7.91048	0.49303	R6	MYB
GRMZM2G015021	0.0553327	1.08295	2.31635	0.627795	R6	MYB
GRMZM2G032655	1.55013	0.53219	2.57113	0.455984	R6	MYB
GRMZM2G041415	3.83464	9.35528	12.1192	6.14942	R6	MYB
GRMZM2G045748	0	0.321191	1.41525	0.196357	R6	MYB
GRMZM2G052606	0.0538397	0.16637	1.65848	0.135747	R6	MYB
GRMZM2G088783	3.0818	3.91666	10.1926	3.40639	R6	MYB
GRMZM2G089244	0.580511	1.88108	4.38934	0.836174	R6	MYB
GRMZM2G104551	2.30294	4.80481	6.2022	3.25642	R6	MYB
GRMZM2G431156	4.98745	6.43724	7.2466	2.06346	R6	MYB
GRMZM2G305856	2.1853	6.74692	34.617	19.4043	R6	MYB/MYB_related
AC199820.4_FG006	2.86349	17.2553	48.4708	11.9717	R6	MYB_related
GRMZM2G014902	17.9239	9.38895	43.5456	21.5425	R6	MYB_related
GRMZM2G088524	21.8655	39.5905	65.4514	19.4872	R6	MYB_related
GRMZM2G111306	0.21184	5.68311	27.5322	4.53805	R6	MYB_related
GRMZM2G121111	0.0837016	6.2031	17.2283	5.7123	R6	MYB_related
GRMZM2G176568	0.287141	1.19229	5.45005	1.80611	R6	MYB_related
GRMZM2G402156	0.471262	17.0367	22.3217	10.3087	R6	MYB_related
AC211478.3_FG004	0.652693	0.225324	4.81588	3.01294	R6	NAC
GRMZM2G063522	6.76662	8.63974	14.2743	4.84591	R6	NAC
GRMZM2G111770	0.511281	1.03284	2.96683	1.85091	R6	NAC
GRMZM2G112681	1.45112	2.3282	4.04347	2.03115	R6	NAC
GRMZM2G099461	2.32083	0.987046	4.20723	0.51596	R6	NF-YC
GRMZM2G160917	0.704138	0.27896	1.92692	0.400191	R6	SBP
GRMZM2G060507	0.446065	1.56568	4.99968	3.38501	R6	TALE
GRMZM2G159431	0.54845	4.29094	7.19563	4.42257	R6	TALE
AC165171.2_FG002	4.12525	0.557522	6.19661	2.38686	R6	WRKY
GRMZM2G018487	4.04541	2.82707	10.1049	3.97452	R6	WRKY
GRMZM2G048450	0.634058	1.48451	3.68785	1.96194	R6	WRKY
GRMZM2G052671	8.34568	6.48946	13.1058	4.99869	R6	WRKY
GRMZM5G880069	3.93137	4.26809	13.5869	7.64	R6	WRKY
GRMZM2G074543	0.817415	1.41637	13.2596	0.746584	R6	YABBY
GRMZM2G317160	17.5298	3.95544	9.40269	4.34008	R7	AP2
GRMZM2G018485	1.45804	0.166872	0.895714	0.544621	R7	B3
GRMZM2G008691	4.33581	4.87352	7.07367	2.20326	R7	bHLH
GRMZM2G080168	2.00921	1.16289	1.92658	0.398655	R7	bHLH
GRMZM2G350312	33.9968	13.4705	18.3414	10.6107	R7	bHLH
GRMZM2G100146	600.26	235.594	619.797	348.158	R7	C2H2
GRMZM2G359589	1.84927	0.756772	2.58886	0.211994	R7	C2H2
GRMZM2G018398	71.0187	32.5868	61.6211	47.6643	R7	ERF
GRMZM2G066373	6.81431	0.262711	8.23068	2.94415	R7	GeBP
AC234164.1_FG004	1.5754	1.72083	2.61532	0.810779	R7	GRAS
GRMZM2G139963	10.1538	3.16258	8.97982	2.91807	R7	HD-ZIP
GRMZM2G178102	16.077	8.61183	19.7996	8.31161	R7	HD-ZIP
GRMZM2G178741	7.14368	2.21365	5.36875	4.63624	R7	HD-ZIP
GRMZM2G469551	22.3714	7.29483	16.0844	13.5914	R7	HD-ZIP
GRMZM2G076327	2.69045	0.320288	2.20737	0.651991	R7	LBD
GRMZM2G118250	10.7011	4.91219	11.3628	2.30441	R7	LBD
GRMZM2G032339	16.9757	8.33408	18.9289	8.47069	R7	MIKC
GRMZM2G046885	36.9314	3.13088	25.5097	18.7557	R7	MIKC
GRMZM2G152862	42.6883	37.6288	57.5921	16.0485	R7	MIKC/M-type
GRMZM2G070523	10.6294	3.49933	8.36649	4.38178	R7	MYB
GRMZM5G898290	8.91363	7.60358	8.91363	3.20418	R7	NAC
GRMZM2G067624	18.9886	8.33725	20.914	5.58376	R7	SBP
GRMZM2G020805	1.57832	0.860483	1.55604	0.750441	R7	TCP
GRMZM2G469873	15.0886	8.38557	9.75151	0.000761154	R7	Trihelix
GRMZM2G004060	14.6379	14.9105	19.5128	3.7018	R7	WRKY
GRMZM2G020254	3.1921	0.143184	3.71072	0.419427	R7	WRKY
GRMZM2G088309	55.568	52.6437	73.1079	29.003	R7	YABBY
GRMZM2G030710	72.263	48.9126	27.0608	75.3878	R8	ARF
GRMZM2G352159	25.7484	41.5351	12.6579	22.1809	R8	ARF
GRMZM2G344521	1.55931	3.53631	0.369216	1.54442	R8	B3
GRMZM2G015534	333.468	210	82.8975	357.725	R8	bZIP
GRMZM2G033413	85.5792	68.1796	27.3573	90.7024	R8	bZIP
GRMZM2G160136	1.30027	0.825464	0	1.89066	R8	bZIP
GRMZM2G093305	3.31068	1.46786	0.726339	2.72464	R8	C2H2
GRMZM2G302323	0.513179	0.334498	0.000296464	0.531693	R8	FAR1
GRMZM2G013016	1.00077	0.554779	0.151998	1.06767	R8	GRAS
GRMZM2G125969	21.75	24.3502	9.10579	24.8669	R8	HSF
GRMZM2G051256	24.4542	14.2072	6.22943	19.3902	R8	MYB/MYB_related
GRMZM2G127379	2.93747	6.41535	0.100964	3.47846	R8	NAC
GRMZM2G154182	1224.65	769.496	295.971	1471.11	R8	NAC
GRMZM2G169654	17.5878	9.08799	3.21613	13.8306	R8	RAV
GRMZM2G389379	2.5111	2.76169	0.396741	2.53189	R8	ZF-HD
AC217264.3_FG005	10.3745	2.85219	4.18966	5.5632	R9	MYB
AC234203.1_FG011	4.00666	3.26008	0.453335	1.11207	R9	EIL
GRMZM2G001223	1.85386	0.165634	0.706584	0.0865481	R9	MYB
GRMZM2G003489	1396.58	1.33796	2.43528	0.691943	R9	HSF
GRMZM2G004641	5.10256	3.64225	2.44896	1.38394	R9	TALE
GRMZM2G008558	1.90289	0	0	0	R9	GeBP
GRMZM2G010871	73.5398	32.0645	27.2227	19.5483	R9	HSF
GRMZM2G016150	50.4298	35.2791	14.8694	15.9542	R9	bZIP
GRMZM2G016370	4.19779	1.53415	1.4984	1.07073	R9	G2-like
GRMZM2G029979	10.7885	4.64	5.85318	6.69841	R9	bZIP
GRMZM2G037910	14.8935	6.03452	9.29205	3.94432	R9	bZIP
GRMZM2G043250	0.764756	0.535193	0.212951	0	R9	FAR1
GRMZM2G043600	18.8061	7.31805	10.866	14.6695	R9	bZIP
GRMZM2G044576	5.06297	2.3472	1.7967	0.549401	R9	GATA
GRMZM2G055413	6.17068	1.10438	0	1.92648	R9	bZIP
GRMZM2G059102	8.80893	5.1867	3.00451	3.43293	R9	MIKC
GRMZM2G062650	716.085	279.419	229.937	355.47	R9	NAC
GRMZM2G066057	3.54139	0	0.503535	0.0892774	R9	bHLH
GRMZM2G080509	90.4646	78.0619	46.9614	45.1961	R9	GATA
GRMZM2G085678	12.0443	4.85408	6.60177	1.76026	R9	ERF
GRMZM2G090230	5.43951	3.51253	0.221188	0.925824	R9	G2-like
GRMZM2G092214	1.32078	0.000161433	0.00135368	0.000829134	R9	TCP
GRMZM2G098696	33.1632	21.4868	9.65749	18.6324	R9	HSF
GRMZM2G101058	13.2451	3.05037	6.30314	5.05641	R9	GATA
GRMZM2G114660	9.53126	3.04339	3.07514	5.1611	R9	C2H2
GRMZM2G124421	3.59165	6.78485	0	0.831661	R9	NF-YC
GRMZM2G125460	1.8588	1.04541	0.0667461	0.212975	R9	ERF
GRMZM2G126957	3.50143	6.89295	0.986845	1.33578	R9	NF-YA
GRMZM2G129674	35.2377	28.4093	9.95887	15.0192	R9	ERF
GRMZM2G135052	83.9085	78.5877	18.0594	49.6858	R9	MYB_related
GRMZM2G153454	8.08366	9.69202	2.51001	4.00682	R9	bHLH
GRMZM2G157679	28.8891	12.2362	12.0704	12.6931	R9	GRAS
GRMZM2G164909	28.5192	5.39972	4.55482	9.05447	R9	HSF
GRMZM2G165272	20.7976	8.1887	5.8424	7.98886	R9	HSF
GRMZM2G180947	2.28607	2.08328	0.106261	0.169414	R9	NF-YB
GRMZM2G301485	23.4541	3.37833	6.84697	8.07934	R9	HSF
GRMZM2G315506	1.28984	0.073766	0.226387	0.0451748	R9	G2-like
GRMZM2G317584	15.5105	17.556	0.706276	7.09998	R9	EIL
GRMZM2G320549	17.6151	18.8669	4.6651	6.84766	R9	M-type
GRMZM2G347043	35.9841	20.8538	14.1536	18.3494	R9	NAC
GRMZM2G381378	0.404842	3.24431	0.142593	0	R9	WRKY
GRMZM2G402862	15.6433	4.77458	1.26828	4.798	R9	bZIP
GRMZM2G414159	19.0213	9.90538	6.83406	7.22266	R9	Trihelix
GRMZM2G425798	3.12495	0.896967	0.809245	1.28097	R9	ERF
GRMZM2G428184	48.7581	26.6618	19.6264	30.1519	R9	bZIP
GRMZM2G437460	35.4035	16.3416	10.8787	21.281	R9	ARF
GRMZM2G438438	6.43183	3.31312	2.25763	3.67857	R9	ZF-HD
GRMZM2G447551	62.8241	5.35492	2.16419	1.88089	R9	CAMTA
GRMZM5G879527	11.2391	9.96576	2.85761	6.9712	R9	bHLH
GRMZM2G141638	0	0.961146	0.0670495	0.606639	R10	AP2
GRMZM2G399072	3.00708	10.9991	1.68829	12.9034	R10	AP2
GRMZM2G416701	1.01371	5.73899	2.08718	7.97792	R10	AP2
GRMZM2G451031	0.0901796	1.11375	0.203828	0.87668	R10	AP2
GRMZM2G133398	11.5125	39.9282	10.399	36.827	R10	B3
GRMZM2G328742	0.0762405	0.550122	0.0602257	1.82582	R10	B3
GRMZM2G166230	0.000258862	0	0.000626611	3.16717	R10	BBR-BPC
AC233899.1_FG002	2.94635	4.12199	2.45581	6.62974	R10	bHLH
GRMZM2G065374	0.278389	1.28476	0.959533	1.99235	R10	bHLH
GRMZM2G107276	3.04157	4.24654	2.27241	9.3247	R10	bHLH
GRMZM2G412430	0.00847793	0.868218	0	2.15792	R10	bHLH
GRMZM5G818643	4.59248	3.21923	2.78296	14.3621	R10	bHLH
GRMZM5G828396	9.19132	8.35508	10.1586	19.9037	R10	bHLH
AC232238.2_FG004	0.0206499	0.488044	0.277349	1.04239	R10	bZIP
GRMZM2G093020	1.48022	4.62175	6.75498	11.4831	R10	bZIP
GRMZM2G117851	2.38542	2.55287	4.33182	6.67953	R10	bZIP
GRMZM2G131961	1.16314	7.93634	4.25708	20.5601	R10	bZIP
GRMZM2G138340	1.0526	4.17406	0.831387	4.90984	R10	bZIP
GRMZM2G361611	2.01472	1.98514	0.00840937	17.9523	R10	bZIP
AF546187.1_FG012	0.375318	1.42086	0.098853	3.46771	R10	C2H2
GRMZM2G090595	41.328	38.0415	26.0001	61.2402	R10	C2H2
GRMZM2G465595	0.09438	0.534563	0.260901	6.8418	R10	C2H2
GRMZM2G056920	2.92448	4.26575	3.73701	10.6954	R10	C3H
GRMZM2G038783	4.72668	9.92947	11.5399	20.9625	R10	CO-like
GRMZM2G042198	2.58327	2.18047	1.94098	5.59822	R10	CO-like
AC155434.2_FG006	12.1031	9.82457	10.8151	21.7193	R10	Dof
GRMZM2G108865	0.119902	0.432349	0.331475	19.3469	R10	Dof
GRMZM2G176063	0	0.605929	0.705555	1.07197	R10	Dof
GRMZM2G033570	0.276807	3.9433	4.49124	13.7681	R10	EIL
AC206951.3_FG017	1.99071	2.84129	2.96365	6.27284	R10	ERF
GRMZM2G081892	0	0.00156382	0	2.73095	R10	ERF
GRMZM2G093595	0.10172	4.51252	1.68765	9.48563	R10	ERF
GRMZM2G010920	0.293955	0.20776	0.0527425	1.54347	R10	G2-like
AC194965.4_FG004	1.00407	2.08208	0.99239	7.26639	R10	GATA
GRMZM2G135381	0.229829	5.56387	0.2723	4.56321	R10	GATA
AC235534.1_FG007	0.113433	0.250646	0.432861	0.859751	R10	HD-ZIP
GRMZM2G002131	13.4758	26.1502	23.7328	57.5487	R10	HSF
GRMZM2G105348	1.16143	3.19474	1.52928	8.53799	R10	HSF
GRMZM2G018589	4.63157	13.769	28.3503	89.8368	R10	MIKC
GRMZM2G028054	3.37708	3.34242	2.41344	13.9991	R10	MYB
GRMZM2G037650	2.30379	3.49621	4.80521	6.30051	R10	MYB
GRMZM2G172327	2.80643	20.5323	1.13096	22.0213	R10	MYB
GRMZM2G400489	0.415962	1.52302	0.438047	2.1381	R10	MYB_related
AC203535.4_FG002	27.6763	34.6046	11.6239	85.5701	R10	NAC
GRMZM2G068973	4.65549	4.47676	4.34501	14.1724	R10	NAC
GRMZM2G134717	1.43454	4.04809	0.656249	8.48359	R10	NAC
GRMZM2G165488	0.685932	1.93592	0.877188	4.46991	R10	NF-YA
GRMZM2G452178	0.0622364	1.60309	0.196638	1.64753	R10	TALE
AC205574.3_FG006	6.80395	5.4246	3.68745	10.5544	R10	TCP
GRMZM2G427087	0.62819	3.33316	1.40978	4.09815	R10	Trihelix
GRMZM2G162481	0.193993	4.33671	0.241497	5.18355	R10	WOX
GRMZM2G125653	0.389745	1.67413	0.861464	4.81075	R10	WRKY
GRMZM2G327349	0	0.870698	0.0835012	0.266617	R10	WRKY
GRMZM2G529859	0.416373	17.4485	0.950491	5.48385	R10	YABBY
GRMZM2G328438	0.196754	3.24741	1.0881	6.07474	R10	ZF-HD
GRMZM2G417229	0.171896	2.39936	0.830299	1.67634	R10	ZF-HD
GRMZM2G124524	29.1995	70.6656	24.9699	46.1549	R11	AP2
GRMZM2G174834	10.0719	17.346	7.32068	19.4229	R11	AP2
GRMZM5G862109	8.03064	9.50165	7.52282	19.3049	R11	AP2
GRMZM5G874163	6.60011	16.3301	3.611	5.18315	R11	ARF
GRMZM2G479110	8.1147	9.97574	3.62491	12.7163	R11	ARR-B
GRMZM5G834874	4.71127	7.08317	3.38751	8.96643	R11	B3
GRMZM2G149150	52.065	45.1207	22.9503	54.8521	R11	bZIP
GRMZM2G168079	20.3561	21.061	10.6603	38.8778	R11	bZIP
GRMZM2G448607	45.7702	29.1209	12.8737	106.532	R11	bZIP
GRMZM2G139160	3385.59	5772.56	1920.99	2675.36	R11	C2H2
GRMZM5G884137	49.2894	20.975	31.4383	45.9893	R11	C2H2
GRMZM2G173124	9.43641	20.3898	3.97538	17.6262	R11	C3H
GRMZM2G095299	11.8052	4.05927	10.881	13.2652	R11	DBB
GRMZM2G422644	17.7108	8.65251	16.5107	21.6	R11	DBB
GRMZM2G438202	15.6268	26.1057	15.1748	41.0322	R11	ERF
GRMZM2G368909	1.23455	1.94957	0.447161	1.8451	R11	GRAS
GRMZM2G431309	14.1759	15.8068	9.54348	28.4403	R11	GRAS
GRMZM2G119999	1.08364	2.77705	0.174819	3.02687	R11	HD-ZIP
GRMZM2G122076	16.2985	17.1763	19.9492	36.7907	R11	HD-ZIP
GRMZM2G060544	37.322	17.8552	40.9929	46.9488	R11	LBD
GRMZM2G139073	77.9478	45.2355	34.7684	151.069	R11	MIKC
GRMZM2G145444	6.64127	10.5875	3.78219	10.3175	R11	MYB
GRMZM2G170049	12.7424	20.8947	6.94329	16.021	R11	MYB
GRMZM2G369799	193.064	62.6227	107.651	181.365	R11	MYB
GRMZM2G145041	30.4996	10.3959	13.2726	27.2421	R11	MYB_related
GRMZM2G018436	6.45084	2.29005	3.68021	9.21527	R11	NAC
GRMZM2G181605	2.91355	11.4112	1.26583	7.25305	R11	NAC
GRMZM2G450445	0.500273	3.56815	0.466295	0.630781	R11	NAC
GRMZM2G169580	5.32324	5.90512	3.57561	11.9447	R11	Trihelix
GRMZM2G172621	1.6	1.52534	5.13	4.29047	R12	B3
GRMZM5G882527	0.297335	1.53076	1.07432	1.70208	R12	bHLH
GRMZM2G445575	0.361879	0.882639	1.71473	1.37096	R12	bZIP
GRMZM2G479885	55.492	84.7376	152.279	105.772	R12	bZIP
GRMZM5G821024	3.80888	10.0984	7.85569	8.21212	R12	bZIP
AC234522.1_FG009	0.336806	0.520181	1.6293	1.8578	R12	C2H2
GRMZM2G152661	1.62395	3.22952	5.11201	4.13348	R12	CAMTA
GRMZM2G131982	0	0.870293	1.52275	1.30834	R12	DBB
GRMZM2G143718	7.63034	5.43093	14.8587	15.9323	R12	DBB
GRMZM2G138455	1.66038	4.64111	8.50536	8.19371	R12	Dof
GRMZM2G371058	8.08145	3.40392	11.8792	7.08633	R12	Dof
GRMZM2G007406	2.50295	1.48948	6.31248	8.73489	R12	ERF
GRMZM2G021369	3.56401	1.67312	5.27831	6.35257	R12	ERF
GRMZM5G842961	1.13579	30.0009	2.13963	2.53256	R12	ERF
GRMZM2G129147	2.96046	8.5055	6.74856	6.78353	R12	GRF
GRMZM2G163641	9.02508	40.087	16.1365	14.1242	R12	HB-other
GRMZM2G029850	0.620459	0.553581	2.08166	2.25713	R12	MYB_related
GRMZM2G130149	19.4619	56.5606	89.005	81.4098	R12	MYB_related/MYB
GRMZM5G829103	2.81984	7.10927	6.75601	7.60384	R12	NF-YA
GRMZM2G125976	4.92461	11.6264	7.37367	4.61318	R12	TALE
GRMZM5G832409	0.588192	7.81206	10.5441	8.79775	R12	TALE
GRMZM5G863420	2.14099	9.23317	2.68028	2.03726	R12	WRKY
