# Supplementary material for: Transcriptome Dynamics during Maize Endosperm Development
Source: PLoS One. 2016 Oct 3;11(10):e0163814. doi: 10.1371/journal.pone.0163814 (PMC5047526; doi:10.1371/journal.pone.0163814)
Supplement: S18 Table — (XLS) [file pone.0163814.s027.xls]

## Sheet: GO annotation of stage_cluster
Table S18. GO annotations of differentially expressed transcription factors (DETFs) at 5 DAP
GO_acc	term_type	Term	queryitem	querytotal	bgitem	bgtotal	pvalue	FDR	entries
GO:0045449	P	regulation of transcription	97	126	3352	39203	1.8e-76	1.9e-74	// GRMZM2G180979 // GRMZM2G450445 // GRMZM2G127379 // GRMZM5G874163 // GRMZM2G011932 // GRMZM2G004641 // GRMZM2G350312 // GRMZM2G080509 // GRMZM2G015534 // GRMZM2G169654 // GRMZM2G126957 // GRMZM5G879527 // GRMZM2G438438 // GRMZM2G114660 // GRMZM2G005624 // GRMZM2G018398 // GRMZM2G066373 // GRMZM2G165272 // GRMZM2G160136 // GRMZM2G080731 // GRMZM5G857944 // GRMZM2G381378 // GRMZM2G149150 // GRMZM…
GO:0019219	P	regulation of nucleobase, nucleoside, nucleotide and nucleic acid metabolic process	97	126	3370	39203	3e-76	1.9e-74	// GRMZM2G180979 // GRMZM2G450445 // GRMZM2G127379 // GRMZM5G874163 // GRMZM2G011932 // GRMZM2G004641 // GRMZM2G350312 // GRMZM2G080509 // GRMZM2G015534 // GRMZM2G169654 // GRMZM2G126957 // GRMZM5G879527 // GRMZM2G438438 // GRMZM2G114660 // GRMZM2G005624 // GRMZM2G018398 // GRMZM2G066373 // GRMZM2G165272 // GRMZM2G160136 // GRMZM2G080731 // GRMZM5G857944 // GRMZM2G381378 // GRMZM2G149150 // GRMZM…
GO:0051171	P	regulation of nitrogen compound metabolic process	97	126	3370	39203	3e-76	1.9e-74	// GRMZM2G180979 // GRMZM2G450445 // GRMZM2G127379 // GRMZM5G874163 // GRMZM2G011932 // GRMZM2G004641 // GRMZM2G350312 // GRMZM2G080509 // GRMZM2G015534 // GRMZM2G169654 // GRMZM2G126957 // GRMZM5G879527 // GRMZM2G438438 // GRMZM2G114660 // GRMZM2G005624 // GRMZM2G018398 // GRMZM2G066373 // GRMZM2G165272 // GRMZM2G160136 // GRMZM2G080731 // GRMZM5G857944 // GRMZM2G381378 // GRMZM2G149150 // GRMZM…
GO:0031326	P	regulation of cellular biosynthetic process	97	126	3393	39203	5.6e-76	1.9e-74	// GRMZM2G180979 // GRMZM2G450445 // GRMZM2G127379 // GRMZM5G874163 // GRMZM2G011932 // GRMZM2G004641 // GRMZM2G350312 // GRMZM2G080509 // GRMZM2G015534 // GRMZM2G169654 // GRMZM2G126957 // GRMZM5G879527 // GRMZM2G438438 // GRMZM2G114660 // GRMZM2G005624 // GRMZM2G018398 // GRMZM2G066373 // GRMZM2G165272 // GRMZM2G160136 // GRMZM2G080731 // GRMZM5G857944 // GRMZM2G381378 // GRMZM2G149150 // GRMZM…
GO:0009889	P	regulation of biosynthetic process	97	126	3393	39203	5.6e-76	1.9e-74	// GRMZM2G180979 // GRMZM2G450445 // GRMZM2G127379 // GRMZM5G874163 // GRMZM2G011932 // GRMZM2G004641 // GRMZM2G350312 // GRMZM2G080509 // GRMZM2G015534 // GRMZM2G169654 // GRMZM2G126957 // GRMZM5G879527 // GRMZM2G438438 // GRMZM2G114660 // GRMZM2G005624 // GRMZM2G018398 // GRMZM2G066373 // GRMZM2G165272 // GRMZM2G160136 // GRMZM2G080731 // GRMZM5G857944 // GRMZM2G381378 // GRMZM2G149150 // GRMZM…
GO:0010556	P	regulation of macromolecule biosynthetic process	97	126	3393	39203	5.6e-76	1.9e-74	// GRMZM2G180979 // GRMZM2G450445 // GRMZM2G127379 // GRMZM5G874163 // GRMZM2G011932 // GRMZM2G004641 // GRMZM2G350312 // GRMZM2G080509 // GRMZM2G015534 // GRMZM2G169654 // GRMZM2G126957 // GRMZM5G879527 // GRMZM2G438438 // GRMZM2G114660 // GRMZM2G005624 // GRMZM2G018398 // GRMZM2G066373 // GRMZM2G165272 // GRMZM2G160136 // GRMZM2G080731 // GRMZM5G857944 // GRMZM2G381378 // GRMZM2G149150 // GRMZM…
GO:0010468	P	regulation of gene expression	97	126	3419	39203	1.1e-75	3.2e-74	// GRMZM2G180979 // GRMZM2G450445 // GRMZM2G127379 // GRMZM5G874163 // GRMZM2G011932 // GRMZM2G004641 // GRMZM2G350312 // GRMZM2G080509 // GRMZM2G015534 // GRMZM2G169654 // GRMZM2G126957 // GRMZM5G879527 // GRMZM2G438438 // GRMZM2G114660 // GRMZM2G005624 // GRMZM2G018398 // GRMZM2G066373 // GRMZM2G165272 // GRMZM2G160136 // GRMZM2G080731 // GRMZM5G857944 // GRMZM2G381378 // GRMZM2G149150 // GRMZM…
GO:0031323	P	regulation of cellular metabolic process	97	126	3439	39203	2e-75	4.9e-74	// GRMZM2G180979 // GRMZM2G450445 // GRMZM2G127379 // GRMZM5G874163 // GRMZM2G011932 // GRMZM2G004641 // GRMZM2G350312 // GRMZM2G080509 // GRMZM2G015534 // GRMZM2G169654 // GRMZM2G126957 // GRMZM5G879527 // GRMZM2G438438 // GRMZM2G114660 // GRMZM2G005624 // GRMZM2G018398 // GRMZM2G066373 // GRMZM2G165272 // GRMZM2G160136 // GRMZM2G080731 // GRMZM5G857944 // GRMZM2G381378 // GRMZM2G149150 // GRMZM…
GO:0080090	P	regulation of primary metabolic process	97	126	3595	39203	1.2e-73	2.7e-72	// GRMZM2G180979 // GRMZM2G450445 // GRMZM2G127379 // GRMZM5G874163 // GRMZM2G011932 // GRMZM2G004641 // GRMZM2G350312 // GRMZM2G080509 // GRMZM2G015534 // GRMZM2G169654 // GRMZM2G126957 // GRMZM5G879527 // GRMZM2G438438 // GRMZM2G114660 // GRMZM2G005624 // GRMZM2G018398 // GRMZM2G066373 // GRMZM2G165272 // GRMZM2G160136 // GRMZM2G080731 // GRMZM5G857944 // GRMZM2G381378 // GRMZM2G149150 // GRMZM…
GO:0060255	P	regulation of macromolecule metabolic process	97	126	3632	39203	3.1e-73	6.2e-72	// GRMZM2G180979 // GRMZM2G450445 // GRMZM2G127379 // GRMZM5G874163 // GRMZM2G011932 // GRMZM2G004641 // GRMZM2G350312 // GRMZM2G080509 // GRMZM2G015534 // GRMZM2G169654 // GRMZM2G126957 // GRMZM5G879527 // GRMZM2G438438 // GRMZM2G114660 // GRMZM2G005624 // GRMZM2G018398 // GRMZM2G066373 // GRMZM2G165272 // GRMZM2G160136 // GRMZM2G080731 // GRMZM5G857944 // GRMZM2G381378 // GRMZM2G149150 // GRMZM…
GO:0019222	P	regulation of metabolic process	97	126	3667	39203	7.6e-73	1.4e-71	// GRMZM2G180979 // GRMZM2G450445 // GRMZM2G127379 // GRMZM5G874163 // GRMZM2G011932 // GRMZM2G004641 // GRMZM2G350312 // GRMZM2G080509 // GRMZM2G015534 // GRMZM2G169654 // GRMZM2G126957 // GRMZM5G879527 // GRMZM2G438438 // GRMZM2G114660 // GRMZM2G005624 // GRMZM2G018398 // GRMZM2G066373 // GRMZM2G165272 // GRMZM2G160136 // GRMZM2G080731 // GRMZM5G857944 // GRMZM2G381378 // GRMZM2G149150 // GRMZM…
GO:0006350	P	transcription	97	126	3730	39203	3.7e-72	6.1e-71	// GRMZM2G180979 // GRMZM2G450445 // GRMZM2G127379 // GRMZM5G874163 // GRMZM2G011932 // GRMZM2G004641 // GRMZM2G350312 // GRMZM2G080509 // GRMZM2G015534 // GRMZM2G169654 // GRMZM2G126957 // GRMZM5G879527 // GRMZM2G438438 // GRMZM2G114660 // GRMZM2G005624 // GRMZM2G018398 // GRMZM2G066373 // GRMZM2G165272 // GRMZM2G160136 // GRMZM2G080731 // GRMZM5G857944 // GRMZM2G381378 // GRMZM2G149150 // GRMZM…
GO:0050794	P	regulation of cellular process	97	126	4274	39203	1.1e-66	1.7e-65	// GRMZM2G180979 // GRMZM2G450445 // GRMZM2G127379 // GRMZM5G874163 // GRMZM2G011932 // GRMZM2G004641 // GRMZM2G350312 // GRMZM2G080509 // GRMZM2G015534 // GRMZM2G169654 // GRMZM2G126957 // GRMZM5G879527 // GRMZM2G438438 // GRMZM2G114660 // GRMZM2G005624 // GRMZM2G018398 // GRMZM2G066373 // GRMZM2G165272 // GRMZM2G160136 // GRMZM2G080731 // GRMZM5G857944 // GRMZM2G381378 // GRMZM2G149150 // GRMZM…
GO:0050789	P	regulation of biological process	97	126	4504	39203	1.4e-64	2e-63	// GRMZM2G180979 // GRMZM2G450445 // GRMZM2G127379 // GRMZM5G874163 // GRMZM2G011932 // GRMZM2G004641 // GRMZM2G350312 // GRMZM2G080509 // GRMZM2G015534 // GRMZM2G169654 // GRMZM2G126957 // GRMZM5G879527 // GRMZM2G438438 // GRMZM2G114660 // GRMZM2G005624 // GRMZM2G018398 // GRMZM2G066373 // GRMZM2G165272 // GRMZM2G160136 // GRMZM2G080731 // GRMZM5G857944 // GRMZM2G381378 // GRMZM2G149150 // GRMZM…
GO:0006355	P	regulation of transcription, DNA-dependent	74	126	2208	39203	4.7e-58	6.3e-57	// GRMZM2G038303 // GRMZM2G046885 // GRMZM2G124524 // GRMZM2G164909 // GRMZM2G103647 // GRMZM2G180979 // GRMZM2G479110 // GRMZM2G152862 // GRMZM5G874163 // GRMZM2G011932 // GRMZM2G098696 // GRMZM2G055413 // GRMZM2G040349 // GRMZM2G437460 // GRMZM2G004641 // GRMZM2G059102 // GRMZM2G080509 // GRMZM2G139963 // GRMZM2G168079 // GRMZM2G018485 // GRMZM2G015534 // GRMZM2G125969 // GRMZM2G044576 // GRMZM…
GO:0051252	P	regulation of RNA metabolic process	74	126	2211	39203	5.2e-58	6.4e-57	// GRMZM2G038303 // GRMZM2G046885 // GRMZM2G124524 // GRMZM2G164909 // GRMZM2G103647 // GRMZM2G180979 // GRMZM2G479110 // GRMZM2G152862 // GRMZM5G874163 // GRMZM2G011932 // GRMZM2G098696 // GRMZM2G055413 // GRMZM2G040349 // GRMZM2G437460 // GRMZM2G004641 // GRMZM2G059102 // GRMZM2G080509 // GRMZM2G139963 // GRMZM2G168079 // GRMZM2G018485 // GRMZM2G015534 // GRMZM2G125969 // GRMZM2G044576 // GRMZM…
GO:0006351	P	transcription, DNA-dependent	74	126	2362	39203	5.2e-56	6e-55	// GRMZM2G038303 // GRMZM2G046885 // GRMZM2G124524 // GRMZM2G164909 // GRMZM2G103647 // GRMZM2G180979 // GRMZM2G479110 // GRMZM2G152862 // GRMZM5G874163 // GRMZM2G011932 // GRMZM2G098696 // GRMZM2G055413 // GRMZM2G040349 // GRMZM2G437460 // GRMZM2G004641 // GRMZM2G059102 // GRMZM2G080509 // GRMZM2G139963 // GRMZM2G168079 // GRMZM2G018485 // GRMZM2G015534 // GRMZM2G125969 // GRMZM2G044576 // GRMZM…
GO:0032774	P	RNA biosynthetic process	74	126	2364	39203	5.5e-56	6e-55	// GRMZM2G038303 // GRMZM2G046885 // GRMZM2G124524 // GRMZM2G164909 // GRMZM2G103647 // GRMZM2G180979 // GRMZM2G479110 // GRMZM2G152862 // GRMZM5G874163 // GRMZM2G011932 // GRMZM2G098696 // GRMZM2G055413 // GRMZM2G040349 // GRMZM2G437460 // GRMZM2G004641 // GRMZM2G059102 // GRMZM2G080509 // GRMZM2G139963 // GRMZM2G168079 // GRMZM2G018485 // GRMZM2G015534 // GRMZM2G125969 // GRMZM2G044576 // GRMZM…
GO:0010467	P	gene expression	98	126	6042	39203	3.8e-54	3.9e-53	// GRMZM2G180979 // GRMZM2G450445 // GRMZM2G127379 // GRMZM5G874163 // GRMZM2G011932 // GRMZM2G004641 // GRMZM2G350312 // GRMZM2G080509 // GRMZM2G015534 // GRMZM2G169654 // GRMZM2G126957 // GRMZM5G879527 // GRMZM2G438438 // GRMZM2G114660 // GRMZM2G005624 // GRMZM2G018398 // GRMZM2G066373 // GRMZM2G165272 // GRMZM2G160136 // GRMZM2G080731 // GRMZM5G857944 // GRMZM2G381378 // GRMZM2G149150 // GRMZM…
GO:0034645	P	cellular macromolecule biosynthetic process	98	126	6057	39203	4.8e-54	4.7e-53	// GRMZM2G180979 // GRMZM2G450445 // GRMZM2G127379 // GRMZM5G874163 // GRMZM2G011932 // GRMZM2G004641 // GRMZM2G350312 // GRMZM2G080509 // GRMZM2G015534 // GRMZM2G169654 // GRMZM2G126957 // GRMZM5G879527 // GRMZM2G438438 // GRMZM2G114660 // GRMZM2G005624 // GRMZM2G018398 // GRMZM2G066373 // GRMZM2G165272 // GRMZM2G160136 // GRMZM2G080731 // GRMZM5G857944 // GRMZM2G381378 // GRMZM2G149150 // GRMZM…
GO:0009059	P	macromolecule biosynthetic process	98	126	6064	39203	5.3e-54	5e-53	// GRMZM2G180979 // GRMZM2G450445 // GRMZM2G127379 // GRMZM5G874163 // GRMZM2G011932 // GRMZM2G004641 // GRMZM2G350312 // GRMZM2G080509 // GRMZM2G015534 // GRMZM2G169654 // GRMZM2G126957 // GRMZM5G879527 // GRMZM2G438438 // GRMZM2G114660 // GRMZM2G005624 // GRMZM2G018398 // GRMZM2G066373 // GRMZM2G165272 // GRMZM2G160136 // GRMZM2G080731 // GRMZM5G857944 // GRMZM2G381378 // GRMZM2G149150 // GRMZM…
GO:0065007	P	biological regulation	99	126	6272	39203	6.4e-54	5.8e-53	// GRMZM2G180979 // GRMZM2G450445 // GRMZM2G127379 // GRMZM5G874163 // GRMZM2G011932 // GRMZM2G004641 // GRMZM2G350312 // GRMZM2G080509 // GRMZM2G015534 // GRMZM2G169654 // GRMZM2G126957 // GRMZM5G879527 // GRMZM2G438438 // GRMZM2G114660 // GRMZM2G005624 // GRMZM2G018398 // GRMZM2G066373 // GRMZM2G165272 // GRMZM2G160136 // GRMZM2G080731 // GRMZM5G857944 // GRMZM2G381378 // GRMZM2G149150 // GRMZM…
GO:0006139	P	nucleobase, nucleoside, nucleotide and nucleic acid metabolic process	97	126	5979	39203	2.7e-53	2.3e-52	// GRMZM2G180979 // GRMZM2G450445 // GRMZM2G127379 // GRMZM5G874163 // GRMZM2G011932 // GRMZM2G004641 // GRMZM2G350312 // GRMZM2G080509 // GRMZM2G015534 // GRMZM2G169654 // GRMZM2G126957 // GRMZM5G879527 // GRMZM2G438438 // GRMZM2G114660 // GRMZM2G005624 // GRMZM2G018398 // GRMZM2G066373 // GRMZM2G165272 // GRMZM2G160136 // GRMZM2G080731 // GRMZM5G857944 // GRMZM2G381378 // GRMZM2G149150 // GRMZM…
GO:0006807	P	nitrogen compound metabolic process	98	126	6937	39203	1.2e-48	1e-47	// GRMZM2G180979 // GRMZM2G450445 // GRMZM2G127379 // GRMZM5G874163 // GRMZM2G011932 // GRMZM2G004641 // GRMZM2G350312 // GRMZM2G080509 // GRMZM2G015534 // GRMZM2G169654 // GRMZM2G126957 // GRMZM5G879527 // GRMZM2G438438 // GRMZM2G114660 // GRMZM2G005624 // GRMZM2G018398 // GRMZM2G066373 // GRMZM2G165272 // GRMZM2G160136 // GRMZM2G080731 // GRMZM5G857944 // GRMZM2G381378 // GRMZM2G149150 // GRMZM…
GO:0016070	P	RNA metabolic process	74	126	3121	39203	1.2e-47	9.6e-47	// GRMZM2G038303 // GRMZM2G046885 // GRMZM2G124524 // GRMZM2G164909 // GRMZM2G103647 // GRMZM2G180979 // GRMZM2G479110 // GRMZM2G152862 // GRMZM5G874163 // GRMZM2G011932 // GRMZM2G098696 // GRMZM2G055413 // GRMZM2G040349 // GRMZM2G437460 // GRMZM2G004641 // GRMZM2G059102 // GRMZM2G080509 // GRMZM2G139963 // GRMZM2G168079 // GRMZM2G018485 // GRMZM2G015534 // GRMZM2G125969 // GRMZM2G044576 // GRMZM…
GO:0044249	P	cellular biosynthetic process	98	126	7619	39203	6.2e-45	4.7e-44	// GRMZM2G180979 // GRMZM2G450445 // GRMZM2G127379 // GRMZM5G874163 // GRMZM2G011932 // GRMZM2G004641 // GRMZM2G350312 // GRMZM2G080509 // GRMZM2G015534 // GRMZM2G169654 // GRMZM2G126957 // GRMZM5G879527 // GRMZM2G438438 // GRMZM2G114660 // GRMZM2G005624 // GRMZM2G018398 // GRMZM2G066373 // GRMZM2G165272 // GRMZM2G160136 // GRMZM2G080731 // GRMZM5G857944 // GRMZM2G381378 // GRMZM2G149150 // GRMZM…
GO:0009058	P	biosynthetic process	98	126	7998	39203	5e-43	3.7e-42	// GRMZM2G180979 // GRMZM2G450445 // GRMZM2G127379 // GRMZM5G874163 // GRMZM2G011932 // GRMZM2G004641 // GRMZM2G350312 // GRMZM2G080509 // GRMZM2G015534 // GRMZM2G169654 // GRMZM2G126957 // GRMZM5G879527 // GRMZM2G438438 // GRMZM2G114660 // GRMZM2G005624 // GRMZM2G018398 // GRMZM2G066373 // GRMZM2G165272 // GRMZM2G160136 // GRMZM2G080731 // GRMZM5G857944 // GRMZM2G381378 // GRMZM2G149150 // GRMZM…
GO:0044260	P	cellular macromolecule metabolic process	98	126	11296	39203	9.6e-30	6.8e-29	// GRMZM2G180979 // GRMZM2G450445 // GRMZM2G127379 // GRMZM5G874163 // GRMZM2G011932 // GRMZM2G004641 // GRMZM2G350312 // GRMZM2G080509 // GRMZM2G015534 // GRMZM2G169654 // GRMZM2G126957 // GRMZM5G879527 // GRMZM2G438438 // GRMZM2G114660 // GRMZM2G005624 // GRMZM2G018398 // GRMZM2G066373 // GRMZM2G165272 // GRMZM2G160136 // GRMZM2G080731 // GRMZM5G857944 // GRMZM2G381378 // GRMZM2G149150 // GRMZM…
GO:0043170	P	macromolecule metabolic process	98	126	12696	39203	2.1e-25	1.4e-24	// GRMZM2G180979 // GRMZM2G450445 // GRMZM2G127379 // GRMZM5G874163 // GRMZM2G011932 // GRMZM2G004641 // GRMZM2G350312 // GRMZM2G080509 // GRMZM2G015534 // GRMZM2G169654 // GRMZM2G126957 // GRMZM5G879527 // GRMZM2G438438 // GRMZM2G114660 // GRMZM2G005624 // GRMZM2G018398 // GRMZM2G066373 // GRMZM2G165272 // GRMZM2G160136 // GRMZM2G080731 // GRMZM5G857944 // GRMZM2G381378 // GRMZM2G149150 // GRMZM…
GO:0044237	P	cellular metabolic process	99	126	14490	39203	2e-21	1.3e-20	// GRMZM2G180979 // GRMZM2G450445 // GRMZM2G127379 // GRMZM5G874163 // GRMZM2G011932 // GRMZM2G004641 // GRMZM2G350312 // GRMZM2G080509 // GRMZM2G015534 // GRMZM2G169654 // GRMZM2G126957 // GRMZM5G879527 // GRMZM2G438438 // GRMZM2G114660 // GRMZM2G005624 // GRMZM2G018398 // GRMZM2G066373 // GRMZM2G165272 // GRMZM2G160136 // GRMZM2G080731 // GRMZM5G857944 // GRMZM2G381378 // GRMZM2G149150 // GRMZM…
GO:0044238	P	primary metabolic process	99	126	15885	39203	3.8e-18	2.4e-17	// GRMZM2G180979 // GRMZM2G450445 // GRMZM2G127379 // GRMZM5G874163 // GRMZM2G011932 // GRMZM2G004641 // GRMZM2G350312 // GRMZM2G080509 // GRMZM2G015534 // GRMZM2G169654 // GRMZM2G126957 // GRMZM5G879527 // GRMZM2G438438 // GRMZM2G114660 // GRMZM2G005624 // GRMZM2G018398 // GRMZM2G066373 // GRMZM2G165272 // GRMZM2G160136 // GRMZM2G080731 // GRMZM5G857944 // GRMZM2G381378 // GRMZM2G149150 // GRMZM…
GO:0009987	P	cellular process	101	126	18476	39203	2.7e-14	1.7e-13	// GRMZM2G180979 // GRMZM2G450445 // GRMZM2G127379 // GRMZM5G874163 // GRMZM2G011932 // GRMZM2G004641 // GRMZM2G350312 // GRMZM2G080509 // GRMZM2G015534 // GRMZM2G169654 // GRMZM2G126957 // GRMZM5G879527 // GRMZM2G438438 // GRMZM2G114660 // GRMZM2G005624 // GRMZM2G018398 // GRMZM2G066373 // GRMZM2G165272 // GRMZM2G160136 // GRMZM2G080731 // GRMZM5G857944 // GRMZM2G381378 // GRMZM2G149150 // GRMZM…
GO:0008152	P	metabolic process	99	126	20231	39203	3.8e-10	2.3e-09	// GRMZM2G180979 // GRMZM2G450445 // GRMZM2G127379 // GRMZM5G874163 // GRMZM2G011932 // GRMZM2G004641 // GRMZM2G350312 // GRMZM2G080509 // GRMZM2G015534 // GRMZM2G169654 // GRMZM2G126957 // GRMZM5G879527 // GRMZM2G438438 // GRMZM2G114660 // GRMZM2G005624 // GRMZM2G018398 // GRMZM2G066373 // GRMZM2G165272 // GRMZM2G160136 // GRMZM2G080731 // GRMZM5G857944 // GRMZM2G381378 // GRMZM2G149150 // GRMZM…
GO:0032501	P	multicellular organismal process	11	126	1983	39203	0.056	0.29	// GRMZM2G067624 // GRMZM2G018485 // GRMZM2G114660 // GRMZM2G154182 // GRMZM2G164909 // GRMZM2G169654 // GRMZM2G033413 // GRMZM2G438438 // GRMZM2G165272 // GRMZM2G369799 // GRMZM2G100146
GO:0050826	P	response to freezing	10	126	1758	39203	0.058	0.29	// GRMZM2G067624 // GRMZM2G018485 // GRMZM2G114660 // GRMZM2G154182 // GRMZM2G164909 // GRMZM2G169654 // GRMZM2G033413 // GRMZM2G438438 // GRMZM2G165272 // GRMZM2G369799
GO:0042309	P	homoiothermy	10	126	1758	39203	0.058	0.29	// GRMZM2G067624 // GRMZM2G018485 // GRMZM2G114660 // GRMZM2G154182 // GRMZM2G164909 // GRMZM2G169654 // GRMZM2G033413 // GRMZM2G438438 // GRMZM2G165272 // GRMZM2G369799
GO:0009409	P	response to cold	10	126	1758	39203	0.058	0.29	// GRMZM2G067624 // GRMZM2G018485 // GRMZM2G114660 // GRMZM2G154182 // GRMZM2G164909 // GRMZM2G169654 // GRMZM2G033413 // GRMZM2G438438 // GRMZM2G165272 // GRMZM2G369799
GO:0001659	P	temperature homeostasis	10	126	1758	39203	0.058	0.29	// GRMZM2G067624 // GRMZM2G018485 // GRMZM2G114660 // GRMZM2G154182 // GRMZM2G164909 // GRMZM2G169654 // GRMZM2G033413 // GRMZM2G438438 // GRMZM2G165272 // GRMZM2G369799
GO:0048871	P	multicellular organismal homeostasis	10	126	1758	39203	0.058	0.29	// GRMZM2G067624 // GRMZM2G018485 // GRMZM2G114660 // GRMZM2G154182 // GRMZM2G164909 // GRMZM2G169654 // GRMZM2G033413 // GRMZM2G438438 // GRMZM2G165272 // GRMZM2G369799
GO:0009266	P	response to temperature stimulus	10	126	1765	39203	0.059	0.29	// GRMZM2G067624 // GRMZM2G018485 // GRMZM2G114660 // GRMZM2G154182 // GRMZM2G164909 // GRMZM2G169654 // GRMZM2G033413 // GRMZM2G438438 // GRMZM2G165272 // GRMZM2G369799
GO:0009628	P	response to abiotic stimulus	10	126	1856	39203	0.077	0.37	// GRMZM2G067624 // GRMZM2G018485 // GRMZM2G114660 // GRMZM2G154182 // GRMZM2G164909 // GRMZM2G169654 // GRMZM2G033413 // GRMZM2G438438 // GRMZM2G165272 // GRMZM2G369799
GO:0050896	P	response to stimulus	16	126	3421	39203	0.083	0.39	// GRMZM2G067624 // GRMZM2G018485 // GRMZM2G114660 // GRMZM2G154182 // GRMZM2G164909 // GRMZM2G437460 // GRMZM2G169654 // GRMZM5G874163 // GRMZM2G029979 // GRMZM2G055243 // GRMZM2G033413 // GRMZM2G369799 // GRMZM2G030710 // GRMZM2G438438 // GRMZM2G165272 // GRMZM2G352159
GO:0042592	P	homeostatic process	10	126	2047	39203	0.12	0.57	// GRMZM2G067624 // GRMZM2G018485 // GRMZM2G114660 // GRMZM2G154182 // GRMZM2G164909 // GRMZM2G169654 // GRMZM2G033413 // GRMZM2G438438 // GRMZM2G165272 // GRMZM2G369799
GO:0065008	P	regulation of biological quality	10	126	2139	39203	0.15	0.68	// GRMZM2G067624 // GRMZM2G018485 // GRMZM2G114660 // GRMZM2G154182 // GRMZM2G164909 // GRMZM2G169654 // GRMZM2G033413 // GRMZM2G438438 // GRMZM2G165272 // GRMZM2G369799
GO:0006950	P	response to stress	12	126	3059	39203	0.28	1	// GRMZM2G067624 // GRMZM2G018485 // GRMZM2G114660 // GRMZM2G154182 // GRMZM2G164909 // GRMZM2G169654 // GRMZM2G029979 // GRMZM2G055243 // GRMZM2G033413 // GRMZM2G438438 // GRMZM2G165272 // GRMZM2G369799
GO:0003677	F	DNA binding	103	126	5003	39203	8e-69	5.4e-67	// GRMZM2G180979 // GRMZM2G450445 // GRMZM2G127379 // GRMZM5G874163 // GRMZM2G011932 // GRMZM2G004641 // GRMZM2G080509 // GRMZM2G015534 // GRMZM2G169654 // GRMZM2G126957 // GRMZM2G438438 // GRMZM2G135052 // GRMZM2G114660 // GRMZM2G005624 // GRMZM2G051256 // GRMZM2G066373 // GRMZM2G165272 // GRMZM2G001223 // GRMZM2G160136 // GRMZM2G080731 // GRMZM5G857944 // GRMZM2G170049 // GRMZM2G381378 // GRMZM…
GO:0030528	F	transcription regulator activity	75	126	2233	39203	4.5e-59	1.5e-57	// GRMZM2G038303 // GRMZM2G046885 // GRMZM2G124524 // GRMZM2G164909 // AC234203.1_FG011 // GRMZM2G103647 // GRMZM2G104390 // GRMZM2G479110 // GRMZM2G152862 // GRMZM2G301485 // GRMZM2G011932 // GRMZM2G098696 // GRMZM2G055413 // GRMZM2G040349 // GRMZM2G044576 // GRMZM2G004641 // GRMZM2G350312 // GRMZM2G059102 // GRMZM2G080509 // GRMZM2G139963 // GRMZM2G168079 // GRMZM2G015534 // GRMZM2G125969 // GR…
GO:0003700	F	transcription factor activity	64	126	1390	39203	3.7e-57	8.4e-56	// GRMZM2G038303 // GRMZM2G046885 // GRMZM2G124524 // GRMZM2G164909 // GRMZM2G103647 // GRMZM2G104390 // GRMZM2G152862 // GRMZM2G301485 // GRMZM2G011932 // GRMZM2G098696 // GRMZM2G055413 // GRMZM2G040349 // GRMZM2G004641 // GRMZM2G059102 // GRMZM2G080509 // GRMZM2G139963 // GRMZM2G168079 // GRMZM2G015534 // GRMZM2G125969 // GRMZM2G044576 // GRMZM2G020254 // GRMZM2G169654 // GRMZM2G126957 // GRMZM…
GO:0003676	F	nucleic acid binding	104	126	8298	39203	1.4e-48	2.3e-47	// GRMZM2G180979 // GRMZM2G450445 // GRMZM2G127379 // GRMZM5G874163 // GRMZM2G011932 // GRMZM2G004641 // GRMZM2G080509 // GRMZM2G015534 // GRMZM2G169654 // GRMZM2G126957 // GRMZM2G438438 // GRMZM2G135052 // GRMZM2G114660 // GRMZM2G005624 // GRMZM2G051256 // GRMZM2G066373 // GRMZM2G165272 // GRMZM2G001223 // GRMZM2G160136 // GRMZM2G080731 // GRMZM5G857944 // GRMZM2G170049 // GRMZM2G381378 // GRMZM…
GO:0043565	F	sequence-specific DNA binding	49	126	985	39203	4.8e-44	6.4e-43	// GRMZM2G046885 // GRMZM2G425920 // GRMZM2G103647 // GRMZM2G104390 // GRMZM2G152862 // GRMZM2G011932 // GRMZM2G164909 // GRMZM2G004641 // GRMZM2G059102 // GRMZM2G080509 // GRMZM2G168079 // GRMZM2G469551 // GRMZM2G125969 // GRMZM2G044576 // GRMZM2G020254 // GRMZM2G139963 // GRMZM2G178102 // GRMZM2G029979 // GRMZM2G098696 // GRMZM2G052616 // GRMZM2G320549 // GRMZM2G055413 // GRMZM2G101058 // GRMZM…
GO:0005488	F	binding	115	126	24279	39203	7.4e-14	8.3e-13	// AC234203.1_FG011 // GRMZM2G180979 // GRMZM2G450445 // GRMZM2G127379 // GRMZM5G874163 // GRMZM2G011932 // GRMZM2G004641 // GRMZM2G080509 // GRMZM2G015534 // GRMZM2G169654 // GRMZM2G126957 // GRMZM2G438438 // GRMZM2G135052 // GRMZM2G114660 // GRMZM2G005624 // GRMZM2G093305 // GRMZM2G051256 // GRMZM2G066373 // GRMZM2G165272 // GRMZM2G001223 // GRMZM2G160136 // GRMZM2G080731 // GRMZM5G857944 // GR…
GO:0046983	F	protein dimerization activity	17	126	745	39203	4.1e-10	4e-09	// GRMZM2G160136 // GRMZM2G168079 // GRMZM2G043600 // GRMZM2G015534 // GRMZM2G037910 // GRMZM2G103647 // GRMZM2G448607 // GRMZM2G055413 // GRMZM2G080731 // GRMZM2G016150 // GRMZM2G011932 // GRMZM2G033413 // GRMZM2G402862 // GRMZM2G428184 // GRMZM2G149150 // GRMZM2G029979 // GRMZM2G425920
GO:0004879	F	ligand-dependent nuclear receptor activity	6	126	414	39203	0.0024	0.02	// GRMZM2G101058 // GRMZM2G114660 // GRMZM2G180979 // GRMZM2G315506 // GRMZM2G438438 // GRMZM2G066373
GO:0004872	F	receptor activity	8	126	1082	39203	0.024	0.18	// GRMZM2G101058 // GRMZM2G114660 // GRMZM2G180979 // GRMZM2G315506 // GRMZM2G438438 // GRMZM2G066373 // GRMZM2G169580 // GRMZM2G085964
GO:0004871	F	signal transducer activity	9	126	1377	39203	0.035	0.21	// GRMZM2G101058 // GRMZM2G114660 // GRMZM2G180979 // GRMZM2G479110 // GRMZM2G315506 // GRMZM2G438438 // GRMZM2G066373 // GRMZM2G169580 // GRMZM2G085964
GO:0060089	F	molecular transducer activity	9	126	1377	39203	0.035	0.21	// GRMZM2G101058 // GRMZM2G114660 // GRMZM2G180979 // GRMZM2G479110 // GRMZM2G315506 // GRMZM2G438438 // GRMZM2G066373 // GRMZM2G169580 // GRMZM2G085964
GO:0050824	F	water binding	10	126	1758	39203	0.058	0.3	// GRMZM2G067624 // GRMZM2G018485 // GRMZM2G114660 // GRMZM2G154182 // GRMZM2G164909 // GRMZM2G169654 // GRMZM2G033413 // GRMZM2G438438 // GRMZM2G165272 // GRMZM2G369799
GO:0050825	F	ice binding	10	126	1758	39203	0.058	0.3	// GRMZM2G067624 // GRMZM2G018485 // GRMZM2G114660 // GRMZM2G154182 // GRMZM2G164909 // GRMZM2G169654 // GRMZM2G033413 // GRMZM2G438438 // GRMZM2G165272 // GRMZM2G369799
GO:0008270	F	zinc ion binding	18	126	3989	39203	0.089	0.43	// GRMZM2G101058 // GRMZM5G884137 // GRMZM2G114660 // GRMZM2G180979 // GRMZM2G302323 // GRMZM2G139160 // GRMZM2G104390 // GRMZM2G052616 // GRMZM2G359589 // GRMZM2G093305 // GRMZM2G043250 // GRMZM2G344521 // GRMZM2G173124 // GRMZM2G095299 // GRMZM2G100146 // GRMZM2G422644 // GRMZM2G044576 // GRMZM2G080509
GO:0005515	F	protein binding	19	126	4766	39203	0.19	0.86	// GRMZM2G160136 // GRMZM2G168079 // GRMZM2G043600 // GRMZM2G015534 // GRMZM2G037910 // GRMZM2G103647 // GRMZM2G448607 // GRMZM2G055413 // GRMZM2G080731 // GRMZM2G447551 // GRMZM2G016150 // GRMZM2G011932 // GRMZM2G344521 // GRMZM2G033413 // GRMZM2G402862 // GRMZM2G428184 // GRMZM2G149150 // GRMZM2G029979 // GRMZM2G425920
GO:0046914	F	transition metal ion binding	18	126	5507	39203	0.51	1	// GRMZM2G101058 // GRMZM5G884137 // GRMZM2G114660 // GRMZM2G180979 // GRMZM2G302323 // GRMZM2G139160 // GRMZM2G104390 // GRMZM2G052616 // GRMZM2G359589 // GRMZM2G093305 // GRMZM2G043250 // GRMZM2G344521 // GRMZM2G173124 // GRMZM2G095299 // GRMZM2G100146 // GRMZM2G422644 // GRMZM2G044576 // GRMZM2G080509
GO:0043169	F	cation binding	18	126	6664	39203	0.82	1	// GRMZM2G101058 // GRMZM5G884137 // GRMZM2G114660 // GRMZM2G180979 // GRMZM2G302323 // GRMZM2G139160 // GRMZM2G104390 // GRMZM2G052616 // GRMZM2G359589 // GRMZM2G093305 // GRMZM2G043250 // GRMZM2G344521 // GRMZM2G173124 // GRMZM2G095299 // GRMZM2G100146 // GRMZM2G422644 // GRMZM2G044576 // GRMZM2G080509
GO:0043167	F	ion binding	18	126	6665	39203	0.82	1	// GRMZM2G101058 // GRMZM5G884137 // GRMZM2G114660 // GRMZM2G180979 // GRMZM2G302323 // GRMZM2G139160 // GRMZM2G104390 // GRMZM2G052616 // GRMZM2G359589 // GRMZM2G093305 // GRMZM2G043250 // GRMZM2G344521 // GRMZM2G173124 // GRMZM2G095299 // GRMZM2G100146 // GRMZM2G422644 // GRMZM2G044576 // GRMZM2G080509
GO:0046872	F	metal ion binding	18	126	6652	39203	0.82	1	// GRMZM2G101058 // GRMZM5G884137 // GRMZM2G114660 // GRMZM2G180979 // GRMZM2G302323 // GRMZM2G139160 // GRMZM2G104390 // GRMZM2G052616 // GRMZM2G359589 // GRMZM2G093305 // GRMZM2G043250 // GRMZM2G344521 // GRMZM2G173124 // GRMZM2G095299 // GRMZM2G100146 // GRMZM2G422644 // GRMZM2G044576 // GRMZM2G080509
GO:0005634	C	nucleus	63	126	3212	39203	1.7e-34	5.7e-33	// GRMZM2G038303 // GRMZM2G046885 // GRMZM2G301485 // AC234203.1_FG011 // GRMZM2G103647 // GRMZM2G180979 // GRMZM2G152862 // GRMZM5G874163 // GRMZM2G011932 // GRMZM2G164909 // GRMZM2G040349 // GRMZM2G004641 // GRMZM2G350312 // GRMZM2G059102 // GRMZM2G425920 // GRMZM2G067624 // GRMZM2G168079 // GRMZM2G015534 // GRMZM2G125969 // GRMZM2G080168 // GRMZM2G008691 // GRMZM2G437460 // GRMZM2G139963 // GR…
GO:0043231	C	intracellular membrane-bounded organelle	63	126	4093	39203	1.4e-28	2.3e-27	// GRMZM2G038303 // GRMZM2G046885 // GRMZM2G301485 // AC234203.1_FG011 // GRMZM2G103647 // GRMZM2G180979 // GRMZM2G152862 // GRMZM5G874163 // GRMZM2G011932 // GRMZM2G164909 // GRMZM2G040349 // GRMZM2G004641 // GRMZM2G350312 // GRMZM2G059102 // GRMZM2G425920 // GRMZM2G067624 // GRMZM2G168079 // GRMZM2G015534 // GRMZM2G125969 // GRMZM2G080168 // GRMZM2G008691 // GRMZM2G437460 // GRMZM2G139963 // GR…
GO:0043227	C	membrane-bounded organelle	63	126	4127	39203	2.2e-28	2.4e-27	// GRMZM2G038303 // GRMZM2G046885 // GRMZM2G301485 // AC234203.1_FG011 // GRMZM2G103647 // GRMZM2G180979 // GRMZM2G152862 // GRMZM5G874163 // GRMZM2G011932 // GRMZM2G164909 // GRMZM2G040349 // GRMZM2G004641 // GRMZM2G350312 // GRMZM2G059102 // GRMZM2G425920 // GRMZM2G067624 // GRMZM2G168079 // GRMZM2G015534 // GRMZM2G125969 // GRMZM2G080168 // GRMZM2G008691 // GRMZM2G437460 // GRMZM2G139963 // GR…
GO:0043229	C	intracellular organelle	66	126	6224	39203	4.3e-21	2.9e-20	// GRMZM2G038303 // GRMZM2G046885 // GRMZM2G301485 // AC234203.1_FG011 // GRMZM2G103647 // GRMZM2G180979 // GRMZM2G152862 // GRMZM5G874163 // GRMZM2G011932 // GRMZM2G425798 // GRMZM2G040349 // GRMZM2G004641 // GRMZM2G350312 // GRMZM2G059102 // GRMZM2G425920 // GRMZM2G067624 // GRMZM2G168079 // GRMZM2G018485 // GRMZM2G015534 // GRMZM2G125969 // GRMZM2G080168 // GRMZM2G008691 // GRMZM2G437460 // GR…
GO:0043226	C	organelle	66	126	6224	39203	4.3e-21	2.9e-20	// GRMZM2G038303 // GRMZM2G046885 // GRMZM2G301485 // AC234203.1_FG011 // GRMZM2G103647 // GRMZM2G180979 // GRMZM2G152862 // GRMZM5G874163 // GRMZM2G011932 // GRMZM2G425798 // GRMZM2G040349 // GRMZM2G004641 // GRMZM2G350312 // GRMZM2G059102 // GRMZM2G425920 // GRMZM2G067624 // GRMZM2G168079 // GRMZM2G018485 // GRMZM2G015534 // GRMZM2G125969 // GRMZM2G080168 // GRMZM2G008691 // GRMZM2G437460 // GR…
GO:0005622	C	intracellular	75	126	9403	39203	2.4e-17	1.3e-16	// GRMZM2G038303 // GRMZM2G046885 // GRMZM2G301485 // AC234203.1_FG011 // GRMZM2G103647 // GRMZM2G180979 // GRMZM2G008691 // GRMZM2G152862 // GRMZM2G359589 // GRMZM5G874163 // GRMZM2G011932 // GRMZM2G425798 // GRMZM2G055413 // GRMZM2G040349 // GRMZM2G437460 // GRMZM2G004641 // GRMZM2G350312 // GRMZM2G059102 // GRMZM2G425920 // GRMZM2G067624 // GRMZM2G168079 // GRMZM2G018485 // GRMZM2G015534 // GR…
GO:0044424	C	intracellular part	67	126	7930	39203	3.5e-16	1.7e-15	// GRMZM2G038303 // GRMZM2G046885 // GRMZM2G301485 // AC234203.1_FG011 // GRMZM2G103647 // GRMZM2G180979 // GRMZM2G152862 // GRMZM5G874163 // GRMZM2G011932 // GRMZM2G425798 // GRMZM2G040349 // GRMZM2G004641 // GRMZM2G350312 // GRMZM2G059102 // GRMZM2G425920 // GRMZM2G067624 // GRMZM2G168079 // GRMZM2G018485 // GRMZM2G015534 // GRMZM2G125969 // GRMZM2G080168 // GRMZM2G008691 // GRMZM2G437460 // GR…
GO:0005623	C	cell	78	126	13914	39203	1.6e-09	5.8e-09	// GRMZM2G038303 // GRMZM2G046885 // GRMZM2G301485 // AC234203.1_FG011 // GRMZM2G103647 // GRMZM2G180979 // GRMZM2G008691 // GRMZM2G152862 // GRMZM2G359589 // GRMZM5G874163 // GRMZM2G011932 // GRMZM2G425798 // GRMZM2G055413 // GRMZM2G040349 // GRMZM2G437460 // GRMZM2G004641 // GRMZM2G350312 // GRMZM2G059102 // GRMZM2G425920 // GRMZM2G067624 // GRMZM2G168079 // GRMZM2G018485 // GRMZM2G015534 // GR…
GO:0044464	C	cell part	78	126	13914	39203	1.6e-09	5.8e-09	// GRMZM2G038303 // GRMZM2G046885 // GRMZM2G301485 // AC234203.1_FG011 // GRMZM2G103647 // GRMZM2G180979 // GRMZM2G008691 // GRMZM2G152862 // GRMZM2G359589 // GRMZM5G874163 // GRMZM2G011932 // GRMZM2G425798 // GRMZM2G055413 // GRMZM2G040349 // GRMZM2G437460 // GRMZM2G004641 // GRMZM2G350312 // GRMZM2G059102 // GRMZM2G425920 // GRMZM2G067624 // GRMZM2G168079 // GRMZM2G018485 // GRMZM2G015534 // GR…
GO:0032991	C	macromolecular complex	6	126	3586	39203	0.98	1	// GRMZM2G067624 // GRMZM2G038303 // GRMZM2G018485 // GRMZM2G425798 // GRMZM2G126957 // GRMZM2G040349
GO:0005737	C	cytoplasm	5	126	3593	39203	0.99	1	// GRMZM2G067624 // GRMZM2G126957 // GRMZM2G018485 // GRMZM2G425798 // GRMZM2G145444
Table S18. GO annotations of differentially expressed transcription factors (DETFs) at 10 DAP
GO_acc	term_type	Term	queryitem	querytotal	bgitem	bgtotal	pvalue	FDR	entries
GO:0045449	P	regulation of transcription	109	160	3352	39203	3.9e-76	7.2e-74	// GRMZM2G180979 // GRMZM2G031200 // GRMZM2G011932 // GRMZM2G034876 // GRMZM2G526668 // GRMZM2G092137 // GRMZM2G174784 // AC187157.4_FG005 // GRMZM2G135447 // GRMZM2G019956 // GRMZM2G104204 // GRMZM2G133262 // GRMZM2G005624 // GRMZM2G456452 // GRMZM2G069365 // GRMZM2G173882 // GRMZM2G041746 // GRMZM2G083347 // GRMZM2G094241 // GRMZM2G057386 // GRMZM2G077752 // GRMZM2G080731 // GRMZM5G857944 // GR…
GO:0019219	P	regulation of nucleobase, nucleoside, nucleotide and nucleic acid metabolic process	109	160	3370	39203	6.8e-76	7.2e-74	// GRMZM2G180979 // GRMZM2G031200 // GRMZM2G011932 // GRMZM2G034876 // GRMZM2G526668 // GRMZM2G092137 // GRMZM2G174784 // AC187157.4_FG005 // GRMZM2G135447 // GRMZM2G019956 // GRMZM2G104204 // GRMZM2G133262 // GRMZM2G005624 // GRMZM2G456452 // GRMZM2G069365 // GRMZM2G173882 // GRMZM2G041746 // GRMZM2G083347 // GRMZM2G094241 // GRMZM2G057386 // GRMZM2G077752 // GRMZM2G080731 // GRMZM5G857944 // GR…
GO:0051171	P	regulation of nitrogen compound metabolic process	109	160	3370	39203	6.8e-76	7.2e-74	// GRMZM2G180979 // GRMZM2G031200 // GRMZM2G011932 // GRMZM2G034876 // GRMZM2G526668 // GRMZM2G092137 // GRMZM2G174784 // AC187157.4_FG005 // GRMZM2G135447 // GRMZM2G019956 // GRMZM2G104204 // GRMZM2G133262 // GRMZM2G005624 // GRMZM2G456452 // GRMZM2G069365 // GRMZM2G173882 // GRMZM2G041746 // GRMZM2G083347 // GRMZM2G094241 // GRMZM2G057386 // GRMZM2G077752 // GRMZM2G080731 // GRMZM5G857944 // GR…
GO:0031326	P	regulation of cellular biosynthetic process	109	160	3393	39203	1.4e-75	7.3e-74	// GRMZM2G180979 // GRMZM2G031200 // GRMZM2G011932 // GRMZM2G034876 // GRMZM2G526668 // GRMZM2G092137 // GRMZM2G174784 // AC187157.4_FG005 // GRMZM2G135447 // GRMZM2G019956 // GRMZM2G104204 // GRMZM2G133262 // GRMZM2G005624 // GRMZM2G456452 // GRMZM2G069365 // GRMZM2G173882 // GRMZM2G041746 // GRMZM2G083347 // GRMZM2G094241 // GRMZM2G057386 // GRMZM2G077752 // GRMZM2G080731 // GRMZM5G857944 // GR…
GO:0009889	P	regulation of biosynthetic process	109	160	3393	39203	1.4e-75	7.3e-74	// GRMZM2G180979 // GRMZM2G031200 // GRMZM2G011932 // GRMZM2G034876 // GRMZM2G526668 // GRMZM2G092137 // GRMZM2G174784 // AC187157.4_FG005 // GRMZM2G135447 // GRMZM2G019956 // GRMZM2G104204 // GRMZM2G133262 // GRMZM2G005624 // GRMZM2G456452 // GRMZM2G069365 // GRMZM2G173882 // GRMZM2G041746 // GRMZM2G083347 // GRMZM2G094241 // GRMZM2G057386 // GRMZM2G077752 // GRMZM2G080731 // GRMZM5G857944 // GR…
GO:0010556	P	regulation of macromolecule biosynthetic process	109	160	3393	39203	1.4e-75	7.3e-74	// GRMZM2G180979 // GRMZM2G031200 // GRMZM2G011932 // GRMZM2G034876 // GRMZM2G526668 // GRMZM2G092137 // GRMZM2G174784 // AC187157.4_FG005 // GRMZM2G135447 // GRMZM2G019956 // GRMZM2G104204 // GRMZM2G133262 // GRMZM2G005624 // GRMZM2G456452 // GRMZM2G069365 // GRMZM2G173882 // GRMZM2G041746 // GRMZM2G083347 // GRMZM2G094241 // GRMZM2G057386 // GRMZM2G077752 // GRMZM2G080731 // GRMZM5G857944 // GR…
GO:0010468	P	regulation of gene expression	109	160	3419	39203	3e-75	1.4e-73	// GRMZM2G180979 // GRMZM2G031200 // GRMZM2G011932 // GRMZM2G034876 // GRMZM2G526668 // GRMZM2G092137 // GRMZM2G174784 // AC187157.4_FG005 // GRMZM2G135447 // GRMZM2G019956 // GRMZM2G104204 // GRMZM2G133262 // GRMZM2G005624 // GRMZM2G456452 // GRMZM2G069365 // GRMZM2G173882 // GRMZM2G041746 // GRMZM2G083347 // GRMZM2G094241 // GRMZM2G057386 // GRMZM2G077752 // GRMZM2G080731 // GRMZM5G857944 // GR…
GO:0031323	P	regulation of cellular metabolic process	109	160	3439	39203	5.4e-75	2.2e-73	// GRMZM2G180979 // GRMZM2G031200 // GRMZM2G011932 // GRMZM2G034876 // GRMZM2G526668 // GRMZM2G092137 // GRMZM2G174784 // AC187157.4_FG005 // GRMZM2G135447 // GRMZM2G019956 // GRMZM2G104204 // GRMZM2G133262 // GRMZM2G005624 // GRMZM2G456452 // GRMZM2G069365 // GRMZM2G173882 // GRMZM2G041746 // GRMZM2G083347 // GRMZM2G094241 // GRMZM2G057386 // GRMZM2G077752 // GRMZM2G080731 // GRMZM5G857944 // GR…
GO:0080090	P	regulation of primary metabolic process	109	160	3595	39203	5.1e-73	1.8e-71	// GRMZM2G180979 // GRMZM2G031200 // GRMZM2G011932 // GRMZM2G034876 // GRMZM2G526668 // GRMZM2G092137 // GRMZM2G174784 // AC187157.4_FG005 // GRMZM2G135447 // GRMZM2G019956 // GRMZM2G104204 // GRMZM2G133262 // GRMZM2G005624 // GRMZM2G456452 // GRMZM2G069365 // GRMZM2G173882 // GRMZM2G041746 // GRMZM2G083347 // GRMZM2G094241 // GRMZM2G057386 // GRMZM2G077752 // GRMZM2G080731 // GRMZM5G857944 // GR…
GO:0060255	P	regulation of macromolecule metabolic process	109	160	3632	39203	1.4e-72	4.6e-71	// GRMZM2G180979 // GRMZM2G031200 // GRMZM2G011932 // GRMZM2G034876 // GRMZM2G526668 // GRMZM2G092137 // GRMZM2G174784 // AC187157.4_FG005 // GRMZM2G135447 // GRMZM2G019956 // GRMZM2G104204 // GRMZM2G133262 // GRMZM2G005624 // GRMZM2G456452 // GRMZM2G069365 // GRMZM2G173882 // GRMZM2G041746 // GRMZM2G083347 // GRMZM2G094241 // GRMZM2G057386 // GRMZM2G077752 // GRMZM2G080731 // GRMZM5G857944 // GR…
GO:0019222	P	regulation of metabolic process	109	160	3667	39203	3.8e-72	1.1e-70	// GRMZM2G180979 // GRMZM2G031200 // GRMZM2G011932 // GRMZM2G034876 // GRMZM2G526668 // GRMZM2G092137 // GRMZM2G174784 // AC187157.4_FG005 // GRMZM2G135447 // GRMZM2G019956 // GRMZM2G104204 // GRMZM2G133262 // GRMZM2G005624 // GRMZM2G456452 // GRMZM2G069365 // GRMZM2G173882 // GRMZM2G041746 // GRMZM2G083347 // GRMZM2G094241 // GRMZM2G057386 // GRMZM2G077752 // GRMZM2G080731 // GRMZM5G857944 // GR…
GO:0006350	P	transcription	109	160	3730	39203	2.2e-71	5.8e-70	// GRMZM2G180979 // GRMZM2G031200 // GRMZM2G011932 // GRMZM2G034876 // GRMZM2G526668 // GRMZM2G092137 // GRMZM2G174784 // AC187157.4_FG005 // GRMZM2G135447 // GRMZM2G019956 // GRMZM2G104204 // GRMZM2G133262 // GRMZM2G005624 // GRMZM2G456452 // GRMZM2G069365 // GRMZM2G173882 // GRMZM2G041746 // GRMZM2G083347 // GRMZM2G094241 // GRMZM2G057386 // GRMZM2G077752 // GRMZM2G080731 // GRMZM5G857944 // GR…
GO:0050794	P	regulation of cellular process	110	160	4274	39203	1.3e-66	3.3e-65	// GRMZM2G180979 // GRMZM2G031200 // GRMZM2G011932 // GRMZM2G034876 // GRMZM2G526668 // GRMZM2G092137 // GRMZM2G174784 // AC187157.4_FG005 // GRMZM2G135447 // GRMZM2G019956 // GRMZM2G104204 // GRMZM2G133262 // GRMZM2G005624 // GRMZM2G456452 // GRMZM2G069365 // GRMZM2G173882 // GRMZM2G041746 // GRMZM2G083347 // GRMZM2G094241 // GRMZM2G057386 // GRMZM2G077752 // GRMZM2G080731 // GRMZM5G857944 // GR…
GO:0050789	P	regulation of biological process	110	160	4504	39203	2.8e-64	6.5e-63	// GRMZM2G180979 // GRMZM2G031200 // GRMZM2G011932 // GRMZM2G034876 // GRMZM2G526668 // GRMZM2G092137 // GRMZM2G174784 // AC187157.4_FG005 // GRMZM2G135447 // GRMZM2G019956 // GRMZM2G104204 // GRMZM2G133262 // GRMZM2G005624 // GRMZM2G456452 // GRMZM2G069365 // GRMZM2G173882 // GRMZM2G041746 // GRMZM2G083347 // GRMZM2G094241 // GRMZM2G057386 // GRMZM2G077752 // GRMZM2G080731 // GRMZM5G857944 // GR…
GO:0065007	P	biological regulation	117	160	6272	39203	2e-57	4.2e-56	// GRMZM2G180979 // GRMZM2G031200 // GRMZM2G011932 // GRMZM2G034876 // GRMZM2G526668 // GRMZM2G092137 // GRMZM2G174784 // AC187157.4_FG005 // GRMZM2G135447 // GRMZM2G019956 // GRMZM2G104204 // GRMZM2G133262 // GRMZM2G005624 // GRMZM2G456452 // GRMZM2G056407 // GRMZM2G013581 // GRMZM2G097683 // GRMZM2G104516 // GRMZM2G069365 // GRMZM2G173882 // GRMZM2G041746 // GRMZM2G083347 // GRMZM2G094241 // GR…
GO:0006139	P	nucleobase, nucleoside, nucleotide and nucleic acid metabolic process	109	160	5979	39203	9.6e-51	1.9e-49	// GRMZM2G180979 // GRMZM2G031200 // GRMZM2G011932 // GRMZM2G034876 // GRMZM2G526668 // GRMZM2G092137 // GRMZM2G174784 // AC187157.4_FG005 // GRMZM2G135447 // GRMZM2G019956 // GRMZM2G104204 // GRMZM2G133262 // GRMZM2G005624 // GRMZM2G456452 // GRMZM2G069365 // GRMZM2G173882 // GRMZM2G041746 // GRMZM2G083347 // GRMZM2G094241 // GRMZM2G057386 // GRMZM2G077752 // GRMZM2G080731 // GRMZM5G857944 // GR…
GO:0010467	P	gene expression	109	160	6042	39203	2.7e-50	5.1e-49	// GRMZM2G180979 // GRMZM2G031200 // GRMZM2G011932 // GRMZM2G034876 // GRMZM2G526668 // GRMZM2G092137 // GRMZM2G174784 // AC187157.4_FG005 // GRMZM2G135447 // GRMZM2G019956 // GRMZM2G104204 // GRMZM2G133262 // GRMZM2G005624 // GRMZM2G456452 // GRMZM2G069365 // GRMZM2G173882 // GRMZM2G041746 // GRMZM2G083347 // GRMZM2G094241 // GRMZM2G057386 // GRMZM2G077752 // GRMZM2G080731 // GRMZM5G857944 // GR…
GO:0034645	P	cellular macromolecule biosynthetic process	109	160	6057	39203	3.5e-50	6.2e-49	// GRMZM2G180979 // GRMZM2G031200 // GRMZM2G011932 // GRMZM2G034876 // GRMZM2G526668 // GRMZM2G092137 // GRMZM2G174784 // AC187157.4_FG005 // GRMZM2G135447 // GRMZM2G019956 // GRMZM2G104204 // GRMZM2G133262 // GRMZM2G005624 // GRMZM2G456452 // GRMZM2G069365 // GRMZM2G173882 // GRMZM2G041746 // GRMZM2G083347 // GRMZM2G094241 // GRMZM2G057386 // GRMZM2G077752 // GRMZM2G080731 // GRMZM5G857944 // GR…
GO:0009059	P	macromolecule biosynthetic process	109	160	6064	39203	3.9e-50	6.6e-49	// GRMZM2G180979 // GRMZM2G031200 // GRMZM2G011932 // GRMZM2G034876 // GRMZM2G526668 // GRMZM2G092137 // GRMZM2G174784 // AC187157.4_FG005 // GRMZM2G135447 // GRMZM2G019956 // GRMZM2G104204 // GRMZM2G133262 // GRMZM2G005624 // GRMZM2G456452 // GRMZM2G069365 // GRMZM2G173882 // GRMZM2G041746 // GRMZM2G083347 // GRMZM2G094241 // GRMZM2G057386 // GRMZM2G077752 // GRMZM2G080731 // GRMZM5G857944 // GR…
GO:0006807	P	nitrogen compound metabolic process	109	160	6937	39203	2.1e-44	3.4e-43	// GRMZM2G180979 // GRMZM2G031200 // GRMZM2G011932 // GRMZM2G034876 // GRMZM2G526668 // GRMZM2G092137 // GRMZM2G174784 // AC187157.4_FG005 // GRMZM2G135447 // GRMZM2G019956 // GRMZM2G104204 // GRMZM2G133262 // GRMZM2G005624 // GRMZM2G456452 // GRMZM2G069365 // GRMZM2G173882 // GRMZM2G041746 // GRMZM2G083347 // GRMZM2G094241 // GRMZM2G057386 // GRMZM2G077752 // GRMZM2G080731 // GRMZM5G857944 // GR…
GO:0044249	P	cellular biosynthetic process	109	160	7619	39203	1.8e-40	2.8e-39	// GRMZM2G180979 // GRMZM2G031200 // GRMZM2G011932 // GRMZM2G034876 // GRMZM2G526668 // GRMZM2G092137 // GRMZM2G174784 // AC187157.4_FG005 // GRMZM2G135447 // GRMZM2G019956 // GRMZM2G104204 // GRMZM2G133262 // GRMZM2G005624 // GRMZM2G456452 // GRMZM2G069365 // GRMZM2G173882 // GRMZM2G041746 // GRMZM2G083347 // GRMZM2G094241 // GRMZM2G057386 // GRMZM2G077752 // GRMZM2G080731 // GRMZM5G857944 // GR…
GO:0006355	P	regulation of transcription, DNA-dependent	67	160	2208	39203	2.5e-40	3.6e-39	// GRMZM2G038303 // GRMZM2G409881 // GRMZM2G139082 // GRMZM2G099319 // GRMZM2G425920 // GRMZM2G103647 // GRMZM2G180979 // GRMZM2G065496 // GRMZM2G025685 // GRMZM2G011932 // GRMZM2G017087 // GRMZM2G366264 // GRMZM2G034876 // GRMZM2G139535 // GRMZM2G314064 // GRMZM2G086949 // GRMZM2G050851 // GRMZM2G028041 // GRMZM2G167576 // GRMZM2G404769 // GRMZM5G805026 // GRMZM2G031882 // GRMZM2G040349 // GRMZM…
GO:0051252	P	regulation of RNA metabolic process	67	160	2211	39203	2.7e-40	3.7e-39	// GRMZM2G038303 // GRMZM2G409881 // GRMZM2G139082 // GRMZM2G099319 // GRMZM2G425920 // GRMZM2G103647 // GRMZM2G180979 // GRMZM2G065496 // GRMZM2G025685 // GRMZM2G011932 // GRMZM2G017087 // GRMZM2G366264 // GRMZM2G034876 // GRMZM2G139535 // GRMZM2G314064 // GRMZM2G086949 // GRMZM2G050851 // GRMZM2G028041 // GRMZM2G167576 // GRMZM2G404769 // GRMZM5G805026 // GRMZM2G031882 // GRMZM2G040349 // GRMZM…
GO:0006351	P	transcription, DNA-dependent	67	160	2362	39203	1.4e-38	1.9e-37	// GRMZM2G038303 // GRMZM2G409881 // GRMZM2G139082 // GRMZM2G099319 // GRMZM2G425920 // GRMZM2G103647 // GRMZM2G180979 // GRMZM2G065496 // GRMZM2G025685 // GRMZM2G011932 // GRMZM2G017087 // GRMZM2G366264 // GRMZM2G034876 // GRMZM2G139535 // GRMZM2G314064 // GRMZM2G086949 // GRMZM2G050851 // GRMZM2G028041 // GRMZM2G167576 // GRMZM2G404769 // GRMZM5G805026 // GRMZM2G031882 // GRMZM2G040349 // GRMZM…
GO:0032774	P	RNA biosynthetic process	67	160	2364	39203	1.5e-38	1.9e-37	// GRMZM2G038303 // GRMZM2G409881 // GRMZM2G139082 // GRMZM2G099319 // GRMZM2G425920 // GRMZM2G103647 // GRMZM2G180979 // GRMZM2G065496 // GRMZM2G025685 // GRMZM2G011932 // GRMZM2G017087 // GRMZM2G366264 // GRMZM2G034876 // GRMZM2G139535 // GRMZM2G314064 // GRMZM2G086949 // GRMZM2G050851 // GRMZM2G028041 // GRMZM2G167576 // GRMZM2G404769 // GRMZM5G805026 // GRMZM2G031882 // GRMZM2G040349 // GRMZM…
GO:0009058	P	biosynthetic process	109	160	7998	39203	1.9e-38	2.3e-37	// GRMZM2G180979 // GRMZM2G031200 // GRMZM2G011932 // GRMZM2G034876 // GRMZM2G526668 // GRMZM2G092137 // GRMZM2G174784 // AC187157.4_FG005 // GRMZM2G135447 // GRMZM2G019956 // GRMZM2G104204 // GRMZM2G133262 // GRMZM2G005624 // GRMZM2G456452 // GRMZM2G069365 // GRMZM2G173882 // GRMZM2G041746 // GRMZM2G083347 // GRMZM2G094241 // GRMZM2G057386 // GRMZM2G077752 // GRMZM2G080731 // GRMZM5G857944 // GR…
GO:0016070	P	RNA metabolic process	67	160	3121	39203	2.2e-31	2.6e-30	// GRMZM2G038303 // GRMZM2G409881 // GRMZM2G139082 // GRMZM2G099319 // GRMZM2G425920 // GRMZM2G103647 // GRMZM2G180979 // GRMZM2G065496 // GRMZM2G025685 // GRMZM2G011932 // GRMZM2G017087 // GRMZM2G366264 // GRMZM2G034876 // GRMZM2G139535 // GRMZM2G314064 // GRMZM2G086949 // GRMZM2G050851 // GRMZM2G028041 // GRMZM2G167576 // GRMZM2G404769 // GRMZM5G805026 // GRMZM2G031882 // GRMZM2G040349 // GRMZM…
GO:0044260	P	cellular macromolecule metabolic process	109	160	11296	39203	1.2e-24	1.4e-23	// GRMZM2G180979 // GRMZM2G031200 // GRMZM2G011932 // GRMZM2G034876 // GRMZM2G526668 // GRMZM2G092137 // GRMZM2G174784 // AC187157.4_FG005 // GRMZM2G135447 // GRMZM2G019956 // GRMZM2G104204 // GRMZM2G133262 // GRMZM2G005624 // GRMZM2G456452 // GRMZM2G069365 // GRMZM2G173882 // GRMZM2G041746 // GRMZM2G083347 // GRMZM2G094241 // GRMZM2G057386 // GRMZM2G077752 // GRMZM2G080731 // GRMZM5G857944 // GR…
GO:0043170	P	macromolecule metabolic process	110	160	12696	39203	6.6e-21	7.3e-20	// GRMZM2G180979 // GRMZM2G031200 // GRMZM2G011932 // GRMZM2G034876 // GRMZM2G526668 // GRMZM2G092137 // GRMZM2G174784 // AC187157.4_FG005 // GRMZM2G135447 // GRMZM2G019956 // GRMZM2G104204 // GRMZM2G133262 // GRMZM2G005624 // GRMZM2G456452 // GRMZM2G069365 // GRMZM2G173882 // GRMZM2G041746 // GRMZM2G083347 // GRMZM2G094241 // GRMZM2G057386 // GRMZM2G077752 // GRMZM2G080731 // GRMZM5G857944 // GR…
GO:0044237	P	cellular metabolic process	109	160	14490	39203	1.5e-15	1.6e-14	// GRMZM2G180979 // GRMZM2G031200 // GRMZM2G011932 // GRMZM2G034876 // GRMZM2G526668 // GRMZM2G092137 // GRMZM2G174784 // AC187157.4_FG005 // GRMZM2G135447 // GRMZM2G019956 // GRMZM2G104204 // GRMZM2G133262 // GRMZM2G005624 // GRMZM2G456452 // GRMZM2G069365 // GRMZM2G173882 // GRMZM2G041746 // GRMZM2G083347 // GRMZM2G094241 // GRMZM2G057386 // GRMZM2G077752 // GRMZM2G080731 // GRMZM5G857944 // GR…
GO:0044238	P	primary metabolic process	110	160	15885	39203	5.7e-13	5.9e-12	// GRMZM2G180979 // GRMZM2G031200 // GRMZM2G011932 // GRMZM2G034876 // GRMZM2G526668 // GRMZM2G092137 // GRMZM2G174784 // AC187157.4_FG005 // GRMZM2G135447 // GRMZM2G019956 // GRMZM2G104204 // GRMZM2G133262 // GRMZM2G005624 // GRMZM2G456452 // GRMZM2G069365 // GRMZM2G173882 // GRMZM2G041746 // GRMZM2G083347 // GRMZM2G094241 // GRMZM2G057386 // GRMZM2G077752 // GRMZM2G080731 // GRMZM5G857944 // GR…
GO:0009987	P	cellular process	113	160	18476	39203	1.6e-09	1.6e-08	// GRMZM2G180979 // GRMZM2G031200 // GRMZM2G011932 // GRMZM2G034876 // GRMZM2G526668 // GRMZM2G092137 // GRMZM2G174784 // AC187157.4_FG005 // GRMZM2G135447 // GRMZM2G019956 // GRMZM2G104204 // GRMZM2G133262 // GRMZM2G005624 // GRMZM2G456452 // GRMZM2G069365 // GRMZM2G173882 // GRMZM2G041746 // GRMZM2G083347 // GRMZM2G094241 // GRMZM2G057386 // GRMZM2G077752 // GRMZM2G080731 // GRMZM5G857944 // GR…
GO:0008152	P	metabolic process	112	160	20231	39203	1.8e-06	1.7e-05	// GRMZM2G180979 // GRMZM2G031200 // GRMZM2G011932 // GRMZM2G034876 // GRMZM2G526668 // GRMZM2G092137 // GRMZM2G174784 // AC187157.4_FG005 // GRMZM2G135447 // GRMZM2G019956 // GRMZM2G104204 // GRMZM2G133262 // GRMZM2G005624 // GRMZM2G456452 // GRMZM2G180328 // GRMZM2G069365 // GRMZM2G320305 // GRMZM2G173882 // GRMZM2G041746 // GRMZM2G083347 // GRMZM2G094241 // GRMZM2G057386 // GRMZM2G077752 // GR…
GO:0006954	P	inflammatory response	9	160	312	39203	7.3e-06	5.1e-05	// GRMZM2G409881 // GRMZM2G017606 // GRMZM2G314660 // GRMZM2G077752 // GRMZM2G163200 // GRMZM2G143723 // GRMZM2G449681 // GRMZM2G055243 // GRMZM2G180328
GO:0002443	P	leukocyte mediated immunity	9	160	312	39203	7.3e-06	5.1e-05	// GRMZM2G409881 // GRMZM2G017606 // GRMZM2G314660 // GRMZM2G077752 // GRMZM2G163200 // GRMZM2G143723 // GRMZM2G449681 // GRMZM2G055243 // GRMZM2G180328
GO:0002437	P	inflammatory response to antigenic stimulus	9	160	312	39203	7.3e-06	5.1e-05	// GRMZM2G409881 // GRMZM2G017606 // GRMZM2G314660 // GRMZM2G077752 // GRMZM2G163200 // GRMZM2G143723 // GRMZM2G449681 // GRMZM2G055243 // GRMZM2G180328
GO:0016068	P	type I hypersensitivity	9	160	312	39203	7.3e-06	5.1e-05	// GRMZM2G409881 // GRMZM2G017606 // GRMZM2G314660 // GRMZM2G077752 // GRMZM2G163200 // GRMZM2G143723 // GRMZM2G449681 // GRMZM2G055243 // GRMZM2G180328
GO:0002250	P	adaptive immune response	9	160	312	39203	7.3e-06	5.1e-05	// GRMZM2G409881 // GRMZM2G017606 // GRMZM2G314660 // GRMZM2G077752 // GRMZM2G163200 // GRMZM2G143723 // GRMZM2G449681 // GRMZM2G055243 // GRMZM2G180328
GO:0019724	P	B cell mediated immunity	9	160	312	39203	7.3e-06	5.1e-05	// GRMZM2G409881 // GRMZM2G017606 // GRMZM2G314660 // GRMZM2G077752 // GRMZM2G163200 // GRMZM2G143723 // GRMZM2G449681 // GRMZM2G055243 // GRMZM2G180328
GO:0002438	P	acute inflammatory response to antigenic stimulus	9	160	312	39203	7.3e-06	5.1e-05	// GRMZM2G409881 // GRMZM2G017606 // GRMZM2G314660 // GRMZM2G077752 // GRMZM2G163200 // GRMZM2G143723 // GRMZM2G449681 // GRMZM2G055243 // GRMZM2G180328
GO:0002449	P	lymphocyte mediated immunity	9	160	312	39203	7.3e-06	5.1e-05	// GRMZM2G409881 // GRMZM2G017606 // GRMZM2G314660 // GRMZM2G077752 // GRMZM2G163200 // GRMZM2G143723 // GRMZM2G449681 // GRMZM2G055243 // GRMZM2G180328
GO:0016064	P	immunoglobulin mediated immune response	9	160	312	39203	7.3e-06	5.1e-05	// GRMZM2G409881 // GRMZM2G017606 // GRMZM2G314660 // GRMZM2G077752 // GRMZM2G163200 // GRMZM2G143723 // GRMZM2G449681 // GRMZM2G055243 // GRMZM2G180328
GO:0002460	P	adaptive immune response based on somatic recombination of immune receptors built from immunoglobulin superfamily domains	9	160	312	39203	7.3e-06	5.1e-05	// GRMZM2G409881 // GRMZM2G017606 // GRMZM2G314660 // GRMZM2G077752 // GRMZM2G163200 // GRMZM2G143723 // GRMZM2G449681 // GRMZM2G055243 // GRMZM2G180328
GO:0002526	P	acute inflammatory response	9	160	312	39203	7.3e-06	5.1e-05	// GRMZM2G409881 // GRMZM2G017606 // GRMZM2G314660 // GRMZM2G077752 // GRMZM2G163200 // GRMZM2G143723 // GRMZM2G449681 // GRMZM2G055243 // GRMZM2G180328
GO:0002524	P	hypersensitivity	9	160	312	39203	7.3e-06	5.1e-05	// GRMZM2G409881 // GRMZM2G017606 // GRMZM2G314660 // GRMZM2G077752 // GRMZM2G163200 // GRMZM2G143723 // GRMZM2G449681 // GRMZM2G055243 // GRMZM2G180328
GO:0002252	P	immune effector process	9	160	312	39203	7.3e-06	5.1e-05	// GRMZM2G409881 // GRMZM2G017606 // GRMZM2G314660 // GRMZM2G077752 // GRMZM2G163200 // GRMZM2G143723 // GRMZM2G449681 // GRMZM2G055243 // GRMZM2G180328
GO:0006955	P	immune response	9	160	360	39203	2.2e-05	0.00015	// GRMZM2G409881 // GRMZM2G017606 // GRMZM2G314660 // GRMZM2G077752 // GRMZM2G163200 // GRMZM2G143723 // GRMZM2G449681 // GRMZM2G055243 // GRMZM2G180328
GO:0002376	P	immune system process	9	160	363	39203	2.3e-05	0.00016	// GRMZM2G409881 // GRMZM2G017606 // GRMZM2G314660 // GRMZM2G077752 // GRMZM2G163200 // GRMZM2G143723 // GRMZM2G449681 // GRMZM2G055243 // GRMZM2G180328
GO:0009611	P	response to wounding	9	160	384	39203	3.6e-05	0.00024	// GRMZM2G409881 // GRMZM2G017606 // GRMZM2G314660 // GRMZM2G077752 // GRMZM2G163200 // GRMZM2G143723 // GRMZM2G449681 // GRMZM2G055243 // GRMZM2G180328
GO:0009605	P	response to external stimulus	9	160	405	39203	5.4e-05	0.00035	// GRMZM2G409881 // GRMZM2G017606 // GRMZM2G314660 // GRMZM2G077752 // GRMZM2G163200 // GRMZM2G143723 // GRMZM2G449681 // GRMZM2G055243 // GRMZM2G180328
GO:0006952	P	defense response	9	160	608	39203	0.001	0.0063	// GRMZM2G409881 // GRMZM2G017606 // GRMZM2G314660 // GRMZM2G077752 // GRMZM2G163200 // GRMZM2G143723 // GRMZM2G449681 // GRMZM2G055243 // GRMZM2G180328
GO:0050826	P	response to freezing	15	160	1758	39203	0.006	0.034	// GRMZM2G409881 // GRMZM2G056407 // GRMZM2G135783 // GRMZM2G077752 // GRMZM2G010290 // GRMZM2G013581 // GRMZM2G108798 // GRMZM2G097683 // GRMZM2G104516 // GRMZM2G086474 // GRMZM2G069365 // GRMZM2G111760 // GRMZM2G174784 // GRMZM2G314064 // GRMZM2G091490
GO:0042309	P	homoiothermy	15	160	1758	39203	0.006	0.034	// GRMZM2G409881 // GRMZM2G056407 // GRMZM2G135783 // GRMZM2G077752 // GRMZM2G010290 // GRMZM2G013581 // GRMZM2G108798 // GRMZM2G097683 // GRMZM2G104516 // GRMZM2G086474 // GRMZM2G069365 // GRMZM2G111760 // GRMZM2G174784 // GRMZM2G314064 // GRMZM2G091490
GO:0009409	P	response to cold	15	160	1758	39203	0.006	0.034	// GRMZM2G409881 // GRMZM2G056407 // GRMZM2G135783 // GRMZM2G077752 // GRMZM2G010290 // GRMZM2G013581 // GRMZM2G108798 // GRMZM2G097683 // GRMZM2G104516 // GRMZM2G086474 // GRMZM2G069365 // GRMZM2G111760 // GRMZM2G174784 // GRMZM2G314064 // GRMZM2G091490
GO:0048871	P	multicellular organismal homeostasis	15	160	1758	39203	0.006	0.034	// GRMZM2G409881 // GRMZM2G056407 // GRMZM2G135783 // GRMZM2G077752 // GRMZM2G010290 // GRMZM2G013581 // GRMZM2G108798 // GRMZM2G097683 // GRMZM2G104516 // GRMZM2G086474 // GRMZM2G069365 // GRMZM2G111760 // GRMZM2G174784 // GRMZM2G314064 // GRMZM2G091490
GO:0001659	P	temperature homeostasis	15	160	1758	39203	0.006	0.034	// GRMZM2G409881 // GRMZM2G056407 // GRMZM2G135783 // GRMZM2G077752 // GRMZM2G010290 // GRMZM2G013581 // GRMZM2G108798 // GRMZM2G097683 // GRMZM2G104516 // GRMZM2G086474 // GRMZM2G069365 // GRMZM2G111760 // GRMZM2G174784 // GRMZM2G314064 // GRMZM2G091490
GO:0009266	P	response to temperature stimulus	15	160	1765	39203	0.0062	0.035	// GRMZM2G409881 // GRMZM2G056407 // GRMZM2G135783 // GRMZM2G077752 // GRMZM2G010290 // GRMZM2G013581 // GRMZM2G108798 // GRMZM2G097683 // GRMZM2G104516 // GRMZM2G086474 // GRMZM2G069365 // GRMZM2G111760 // GRMZM2G174784 // GRMZM2G314064 // GRMZM2G091490
GO:0050896	P	response to stimulus	24	160	3421	39203	0.0065	0.036	// GRMZM2G409881 // GRMZM2G086949 // GRMZM2G163200 // GRMZM2G314064 // GRMZM2G017606 // GRMZM2G143723 // GRMZM2G034840 // GRMZM2G180328 // GRMZM2G174784 // GRMZM2G056407 // GRMZM2G135783 // GRMZM2G013581 // GRMZM2G055243 // GRMZM2G097683 // GRMZM2G104516 // GRMZM2G069365 // GRMZM2G091490 // GRMZM2G449681 // GRMZM2G314660 // GRMZM2G077752 // GRMZM2G010290 // GRMZM2G111760 // GRMZM2G086474 // GRMZM…
GO:0006950	P	response to stress	22	160	3059	39203	0.0069	0.038	// GRMZM2G409881 // GRMZM2G163200 // GRMZM2G314064 // GRMZM2G017606 // GRMZM2G143723 // GRMZM2G180328 // GRMZM2G174784 // GRMZM2G056407 // GRMZM2G135783 // GRMZM2G013581 // GRMZM2G055243 // GRMZM2G097683 // GRMZM2G104516 // GRMZM2G069365 // GRMZM2G091490 // GRMZM2G449681 // GRMZM2G314660 // GRMZM2G077752 // GRMZM2G010290 // GRMZM2G111760 // GRMZM2G086474 // GRMZM2G108798
GO:0032501	P	multicellular organismal process	16	160	1983	39203	0.0076	0.041	// GRMZM2G409881 // GRMZM2G056407 // GRMZM2G135783 // GRMZM2G077752 // GRMZM2G010290 // GRMZM2G456452 // GRMZM2G013581 // GRMZM2G108798 // GRMZM2G097683 // GRMZM2G104516 // GRMZM2G086474 // GRMZM2G069365 // GRMZM2G111760 // GRMZM2G174784 // GRMZM2G314064 // GRMZM2G091490
GO:0009628	P	response to abiotic stimulus	15	160	1856	39203	0.0095	0.05	// GRMZM2G409881 // GRMZM2G056407 // GRMZM2G135783 // GRMZM2G077752 // GRMZM2G010290 // GRMZM2G013581 // GRMZM2G108798 // GRMZM2G097683 // GRMZM2G104516 // GRMZM2G086474 // GRMZM2G069365 // GRMZM2G111760 // GRMZM2G174784 // GRMZM2G314064 // GRMZM2G091490
GO:0042592	P	homeostatic process	16	160	2047	39203	0.01	0.052	// GRMZM2G409881 // GRMZM2G056407 // GRMZM2G008647 // GRMZM2G135783 // GRMZM2G077752 // GRMZM2G010290 // GRMZM2G013581 // GRMZM2G108798 // GRMZM2G097683 // GRMZM2G104516 // GRMZM2G086474 // GRMZM2G069365 // GRMZM2G111760 // GRMZM2G174784 // GRMZM2G314064 // GRMZM2G091490
GO:0065008	P	regulation of biological quality	16	160	2139	39203	0.015	0.075	// GRMZM2G409881 // GRMZM2G056407 // GRMZM2G008647 // GRMZM2G135783 // GRMZM2G077752 // GRMZM2G010290 // GRMZM2G013581 // GRMZM2G108798 // GRMZM2G097683 // GRMZM2G104516 // GRMZM2G086474 // GRMZM2G069365 // GRMZM2G111760 // GRMZM2G174784 // GRMZM2G314064 // GRMZM2G091490
GO:0007186	P	G-protein coupled receptor protein signaling pathway	5	160	758	39203	0.2	1	// GRMZM2G135783 // GRMZM2G109480 // GRMZM2G085964 // GRMZM2G035625 // GRMZM2G314660
GO:0007166	P	cell surface receptor linked signaling pathway	5	160	767	39203	0.21	1	// GRMZM2G135783 // GRMZM2G109480 // GRMZM2G085964 // GRMZM2G035625 // GRMZM2G314660
GO:0023033	P	signaling pathway	5	160	849	39203	0.27	1	// GRMZM2G135783 // GRMZM2G109480 // GRMZM2G085964 // GRMZM2G035625 // GRMZM2G314660
GO:0023052	P	signaling	7	160	1673	39203	0.53	1	// GRMZM2G314660 // GRMZM2G135783 // GRMZM2G133262 // GRMZM2G100318 // GRMZM2G109480 // GRMZM2G035625 // GRMZM2G085964
GO:0003677	F	DNA binding	115	160	5003	39203	1.3e-65	1.4e-63	// GRMZM5G803355 // GRMZM2G180979 // GRMZM2G031200 // GRMZM2G056986 // GRMZM2G011932 // GRMZM2G034876 // GRMZM2G092137 // GRMZM2G047626 // GRMZM2G174784 // AC187157.4_FG005 // GRMZM2G135447 // GRMZM2G019956 // GRMZM2G104204 // GRMZM2G087955 // GRMZM2G005624 // GRMZM2G456452 // GRMZM2G056407 // GRMZM2G013581 // GRMZM2G069365 // GRMZM2G173882 // GRMZM2G041746 // GRMZM2G083347 // GRMZM2G094241 // GR…
GO:0030528	F	transcription regulator activity	78	160	2233	39203	2e-52	1.1e-50	// GRMZM2G038303 // GRMZM2G409881 // GRMZM2G139082 // GRMZM2G099319 // GRMZM2G425920 // GRMZM2G103647 // GRMZM2G017087 // GRMZM2G028386 // GRMZM2G080054 // GRMZM2G025685 // GRMZM2G173372 // GRMZM2G002627 // GRMZM2G011932 // GRMZM2G366264 // GRMZM2G139535 // GRMZM2G040349 // GRMZM2G526668 // GRMZM2G314064 // GRMZM2G082586 // GRMZM2G000686 // GRMZM2G044322 // GRMZM2G033356 // GRMZM2G028041 // GRMZM…
GO:0003676	F	nucleic acid binding	115	160	8298	39203	1.6e-42	5.5e-41	// GRMZM5G803355 // GRMZM2G180979 // GRMZM2G031200 // GRMZM2G056986 // GRMZM2G011932 // GRMZM2G034876 // GRMZM2G092137 // GRMZM2G047626 // GRMZM2G174784 // AC187157.4_FG005 // GRMZM2G135447 // GRMZM2G019956 // GRMZM2G104204 // GRMZM2G087955 // GRMZM2G005624 // GRMZM2G456452 // GRMZM2G056407 // GRMZM2G013581 // GRMZM2G069365 // GRMZM2G173882 // GRMZM2G041746 // GRMZM2G083347 // GRMZM2G094241 // GR…
GO:0003700	F	transcription factor activity	58	160	1390	39203	1.2e-41	3.1e-40	// GRMZM2G038303 // GRMZM2G409881 // GRMZM2G139082 // GRMZM2G425920 // GRMZM2G103647 // GRMZM2G017087 // GRMZM2G025685 // GRMZM2G011932 // GRMZM2G366264 // GRMZM2G139535 // GRMZM2G040349 // GRMZM2G314064 // GRMZM2G000686 // GRMZM2G028041 // GRMZM2G404769 // GRMZM5G805026 // GRMZM2G031882 // GRMZM5G812272 // GRMZM2G092137 // GRMZM2G089619 // GRMZM2G105140 // GRMZM2G174784 // GRMZM2G130442 // AC187…
GO:0043565	F	sequence-specific DNA binding	45	160	985	39203	1.9e-33	4e-32	// GRMZM2G409881 // GRMZM2G425920 // GRMZM2G103647 // GRMZM2G017087 // GRMZM2G025685 // GRMZM2G011932 // GRMZM2G366264 // GRMZM2G094241 // GRMZM2G139535 // GRMZM2G314064 // GRMZM2G028041 // GRMZM5G805026 // GRMZM2G031882 // GRMZM5G812272 // GRMZM2G167576 // GRMZM2G092137 // GRMZM2G089619 // GRMZM2G105140 // GRMZM2G130442 // AC187157.4_FG005 // GRMZM2G161680 // GRMZM2G163054 // GRMZM2G135447 // GR…
GO:0005488	F	binding	135	160	24279	39203	4.5e-10	7.9e-09	// GRMZM5G803355 // GRMZM2G180979 // GRMZM2G031200 // GRMZM2G056986 // GRMZM2G011932 // GRMZM2G034876 // GRMZM2G092137 // GRMZM2G047626 // GRMZM2G174784 // AC187157.4_FG005 // GRMZM2G135447 // GRMZM2G019956 // GRMZM2G104204 // GRMZM2G087955 // GRMZM2G005624 // GRMZM2G456452 // GRMZM2G056407 // GRMZM2G013581 // GRMZM2G097683 // GRMZM2G104516 // GRMZM2G069365 // GRMZM2G173882 // GRMZM2G041746 // GR…
GO:0004879	F	ligand-dependent nuclear receptor activity	8	160	414	39203	0.00035	0.0053	// GRMZM2G173882 // GRMZM2G180979 // GRMZM2G077752 // GRMZM2G068330 // GRMZM2G034876 // GRMZM2G089619 // GRMZM2G069365 // GRMZM2G157219
GO:0004872	F	receptor activity	13	160	1082	39203	0.00057	0.0062	// GRMZM2G173882 // GRMZM2G314660 // GRMZM2G135783 // GRMZM2G180979 // GRMZM2G077752 // GRMZM2G068330 // GRMZM2G034876 // GRMZM2G089619 // GRMZM2G069365 // GRMZM2G109480 // GRMZM2G157219 // GRMZM2G035625 // GRMZM2G085964
GO:0060089	F	molecular transducer activity	15	160	1377	39203	0.00059	0.0062	// GRMZM2G173882 // GRMZM2G314660 // GRMZM2G135783 // GRMZM2G180979 // GRMZM2G077752 // GRMZM2G133262 // GRMZM2G100318 // GRMZM2G068330 // GRMZM2G034876 // GRMZM2G089619 // GRMZM2G069365 // GRMZM2G109480 // GRMZM2G157219 // GRMZM2G035625 // GRMZM2G085964
GO:0004871	F	signal transducer activity	15	160	1377	39203	0.00059	0.0062	// GRMZM2G173882 // GRMZM2G314660 // GRMZM2G135783 // GRMZM2G180979 // GRMZM2G077752 // GRMZM2G133262 // GRMZM2G100318 // GRMZM2G068330 // GRMZM2G034876 // GRMZM2G089619 // GRMZM2G069365 // GRMZM2G109480 // GRMZM2G157219 // GRMZM2G035625 // GRMZM2G085964
GO:0046983	F	protein dimerization activity	10	160	745	39203	0.0011	0.011	// GRMZM2G094352 // GRMZM2G019907 // GRMZM2G425920 // GRMZM2G103647 // GRMZM2G125243 // GRMZM2G170079 // GRMZM2G080731 // GRMZM2G011932 // GRMZM2G092137 // GRMZM2G125934
GO:0050825	F	ice binding	15	160	1758	39203	0.006	0.048	// GRMZM2G409881 // GRMZM2G056407 // GRMZM2G135783 // GRMZM2G077752 // GRMZM2G010290 // GRMZM2G013581 // GRMZM2G108798 // GRMZM2G097683 // GRMZM2G104516 // GRMZM2G086474 // GRMZM2G069365 // GRMZM2G111760 // GRMZM2G174784 // GRMZM2G314064 // GRMZM2G091490
GO:0050824	F	water binding	15	160	1758	39203	0.006	0.048	// GRMZM2G409881 // GRMZM2G056407 // GRMZM2G135783 // GRMZM2G077752 // GRMZM2G010290 // GRMZM2G013581 // GRMZM2G108798 // GRMZM2G097683 // GRMZM2G104516 // GRMZM2G086474 // GRMZM2G069365 // GRMZM2G111760 // GRMZM2G174784 // GRMZM2G314064 // GRMZM2G091490
GO:0004930	F	G-protein coupled receptor activity	5	160	608	39203	0.11	0.79	// GRMZM2G135783 // GRMZM2G109480 // GRMZM2G085964 // GRMZM2G035625 // GRMZM2G314660
GO:0004888	F	transmembrane receptor activity	5	160	653	39203	0.13	0.92	// GRMZM2G135783 // GRMZM2G109480 // GRMZM2G085964 // GRMZM2G035625 // GRMZM2G314660
GO:0008270	F	zinc ion binding	20	160	3989	39203	0.2	1	// GRMZM2G027960 // GRMZM2G148940 // GRMZM2G179677 // GRMZM2G140694 // GRMZM2G075956 // GRMZM2G180979 // GRMZM2G171073 // GRMZM2G021777 // GRMZM2G104390 // GRMZM2G163200 // GRMZM2G075562 // GRMZM2G143723 // GRMZM2G167560 // GRMZM2G456452 // GRMZM2G010290 // GRMZM2G104516 // GRMZM2G129428 // GRMZM2G070446 // GRMZM2G035625 // GRMZM2G052616
GO:0046914	F	transition metal ion binding	20	160	5507	39203	0.75	1	// GRMZM2G027960 // GRMZM2G148940 // GRMZM2G179677 // GRMZM2G140694 // GRMZM2G075956 // GRMZM2G180979 // GRMZM2G171073 // GRMZM2G021777 // GRMZM2G104390 // GRMZM2G163200 // GRMZM2G075562 // GRMZM2G143723 // GRMZM2G167560 // GRMZM2G456452 // GRMZM2G010290 // GRMZM2G104516 // GRMZM2G129428 // GRMZM2G070446 // GRMZM2G035625 // GRMZM2G052616
GO:0046872	F	metal ion binding	20	160	6652	39203	0.95	1	// GRMZM2G027960 // GRMZM2G148940 // GRMZM2G179677 // GRMZM2G140694 // GRMZM2G075956 // GRMZM2G180979 // GRMZM2G171073 // GRMZM2G021777 // GRMZM2G104390 // GRMZM2G163200 // GRMZM2G075562 // GRMZM2G143723 // GRMZM2G167560 // GRMZM2G456452 // GRMZM2G010290 // GRMZM2G104516 // GRMZM2G129428 // GRMZM2G070446 // GRMZM2G035625 // GRMZM2G052616
GO:0043169	F	cation binding	20	160	6664	39203	0.95	1	// GRMZM2G027960 // GRMZM2G148940 // GRMZM2G179677 // GRMZM2G140694 // GRMZM2G075956 // GRMZM2G180979 // GRMZM2G171073 // GRMZM2G021777 // GRMZM2G104390 // GRMZM2G163200 // GRMZM2G075562 // GRMZM2G143723 // GRMZM2G167560 // GRMZM2G456452 // GRMZM2G010290 // GRMZM2G104516 // GRMZM2G129428 // GRMZM2G070446 // GRMZM2G035625 // GRMZM2G052616
GO:0043167	F	ion binding	20	160	6665	39203	0.95	1	// GRMZM2G027960 // GRMZM2G148940 // GRMZM2G179677 // GRMZM2G140694 // GRMZM2G075956 // GRMZM2G180979 // GRMZM2G171073 // GRMZM2G021777 // GRMZM2G104390 // GRMZM2G163200 // GRMZM2G075562 // GRMZM2G143723 // GRMZM2G167560 // GRMZM2G456452 // GRMZM2G010290 // GRMZM2G104516 // GRMZM2G129428 // GRMZM2G070446 // GRMZM2G035625 // GRMZM2G052616
GO:0005515	F	protein binding	13	160	4766	39203	0.96	1	// GRMZM2G094352 // GRMZM2G019907 // GRMZM2G425920 // GRMZM2G314660 // GRMZM2G103647 // GRMZM2G125243 // GRMZM2G170079 // GRMZM2G080731 // GRMZM2G087955 // GRMZM2G456452 // GRMZM2G011932 // GRMZM2G092137 // GRMZM2G125934
GO:0000166	F	nucleotide binding	5	160	6408	39203	1	1	// GRMZM2G105335 // GRMZM2G096709 // GRMZM2G041223 // GRMZM2G010290 // GRMZM2G034876
GO:0017076	F	purine nucleotide binding	5	160	6079	39203	1	1	// GRMZM2G105335 // GRMZM2G096709 // GRMZM2G041223 // GRMZM2G010290 // GRMZM2G034876
GO:0016787	F	hydrolase activity	6	160	6078	39203	1	1	// GRMZM2G041223 // GRMZM2G009060 // GRMZM2G133262 // GRMZM2G034876 // GRMZM2G105335 // GRMZM2G096709
GO:0003824	F	catalytic activity	10	160	17617	39203	1	1	// GRMZM2G041223 // GRMZM2G009060 // GRMZM2G133262 // GRMZM2G008647 // GRMZM2G034876 // GRMZM2G105335 // GRMZM2G052544 // GRMZM2G096709 // GRMZM2G320305 // GRMZM2G091490
GO:0032555	F	purine ribonucleotide binding	5	160	5800	39203	1	1	// GRMZM2G105335 // GRMZM2G096709 // GRMZM2G041223 // GRMZM2G010290 // GRMZM2G034876
GO:0032553	F	ribonucleotide binding	5	160	5800	39203	1	1	// GRMZM2G105335 // GRMZM2G096709 // GRMZM2G041223 // GRMZM2G010290 // GRMZM2G034876
GO:0005634	C	nucleus	64	160	3212	39203	5.3e-28	5.1e-26	// GRMZM2G038303 // GRMZM2G041223 // GRMZM2G425920 // GRMZM2G103647 // GRMZM2G180979 // GRMZM2G080054 // GRMZM2G025685 // GRMZM2G002627 // GRMZM2G011932 // GRMZM2G017087 // GRMZM2G034876 // GRMZM2G105335 // GRMZM2G139535 // GRMZM2G526668 // GRMZM2G082586 // GRMZM2G086949 // GRMZM2G033356 // GRMZM2G028041 // GRMZM2G317450 // GRMZM2G167576 // GRMZM2G404769 // AC210616.4_FG005 // GRMZM2G546369 // GR…
GO:0043231	C	intracellular membrane-bounded organelle	65	160	4093	39203	4.3e-23	2e-21	// GRMZM2G038303 // GRMZM2G041223 // GRMZM2G425920 // GRMZM2G103647 // GRMZM2G180979 // GRMZM2G080054 // GRMZM2G025685 // GRMZM2G002627 // GRMZM2G011932 // GRMZM2G017087 // GRMZM2G034876 // GRMZM2G105335 // GRMZM2G139535 // GRMZM2G526668 // GRMZM2G082586 // GRMZM2G086949 // GRMZM2G033356 // GRMZM2G028041 // GRMZM2G317450 // GRMZM2G167576 // GRMZM2G404769 // AC210616.4_FG005 // GRMZM2G546369 // GR…
GO:0043227	C	membrane-bounded organelle	65	160	4127	39203	6.6e-23	2.1e-21	// GRMZM2G038303 // GRMZM2G041223 // GRMZM2G425920 // GRMZM2G103647 // GRMZM2G180979 // GRMZM2G080054 // GRMZM2G025685 // GRMZM2G002627 // GRMZM2G011932 // GRMZM2G017087 // GRMZM2G034876 // GRMZM2G105335 // GRMZM2G139535 // GRMZM2G526668 // GRMZM2G082586 // GRMZM2G086949 // GRMZM2G033356 // GRMZM2G028041 // GRMZM2G317450 // GRMZM2G167576 // GRMZM2G404769 // AC210616.4_FG005 // GRMZM2G546369 // GR…
GO:0043229	C	intracellular organelle	68	160	6224	39203	1.3e-15	2.6e-14	// GRMZM2G038303 // GRMZM2G041223 // GRMZM2G425920 // GRMZM2G103647 // GRMZM2G180979 // GRMZM2G135018 // GRMZM2G080054 // GRMZM2G025685 // GRMZM2G002627 // GRMZM2G011932 // GRMZM2G017087 // GRMZM2G034876 // GRMZM2G105335 // GRMZM2G139535 // GRMZM2G526668 // GRMZM2G314064 // GRMZM2G082586 // GRMZM2G086949 // GRMZM2G033356 // GRMZM2G028041 // GRMZM2G317450 // GRMZM2G167576 // GRMZM2G404769 // AC210…
GO:0043226	C	organelle	68	160	6224	39203	1.3e-15	2.6e-14	// GRMZM2G038303 // GRMZM2G041223 // GRMZM2G425920 // GRMZM2G103647 // GRMZM2G180979 // GRMZM2G135018 // GRMZM2G080054 // GRMZM2G025685 // GRMZM2G002627 // GRMZM2G011932 // GRMZM2G017087 // GRMZM2G034876 // GRMZM2G105335 // GRMZM2G139535 // GRMZM2G526668 // GRMZM2G314064 // GRMZM2G082586 // GRMZM2G086949 // GRMZM2G033356 // GRMZM2G028041 // GRMZM2G317450 // GRMZM2G167576 // GRMZM2G404769 // AC210…
GO:0005622	C	intracellular	82	160	9403	39203	1e-13	1.7e-12	// GRMZM2G038303 // GRMZM2G041223 // GRMZM2G425920 // GRMZM2G103647 // GRMZM2G180979 // GRMZM2G170079 // GRMZM2G135018 // GRMZM2G080054 // GRMZM2G025685 // GRMZM2G075562 // GRMZM2G027960 // GRMZM2G002627 // GRMZM2G011932 // GRMZM2G017087 // GRMZM2G034876 // GRMZM2G105335 // GRMZM2G139535 // GRMZM2G150327 // GRMZM2G526668 // GRMZM2G314064 // GRMZM2G035625 // GRMZM2G086949 // GRMZM2G167560 // GRMZM…
GO:0044424	C	intracellular part	69	160	7930	39203	5.1e-11	6.9e-10	// GRMZM2G038303 // GRMZM2G041223 // GRMZM2G425920 // GRMZM2G103647 // GRMZM2G180979 // GRMZM2G135018 // GRMZM2G080054 // GRMZM2G025685 // GRMZM2G002627 // GRMZM2G011932 // GRMZM2G017087 // GRMZM2G034876 // GRMZM2G105335 // GRMZM2G139535 // GRMZM2G526668 // GRMZM2G314064 // GRMZM2G082586 // GRMZM2G086949 // GRMZM2G033356 // GRMZM2G028041 // GRMZM2G317450 // GRMZM2G167576 // GRMZM2G404769 // AC210…
GO:0044464	C	cell part	88	160	13914	39203	3.9e-07	4.2e-06	// GRMZM2G180979 // GRMZM2G011932 // GRMZM2G034876 // GRMZM2G526668 // GRMZM2G546369 // GRMZM2G092137 // GRMZM2G135447 // GRMZM2G104204 // GRMZM2G133262 // GRMZM2G005624 // GRMZM2G456452 // GRMZM2G104516 // GRMZM2G069365 // GRMZM2G173882 // GRMZM2G094241 // GRMZM2G040481 // GRMZM2G077752 // GRMZM2G080731 // GRMZM5G857944 // GRMZM2G171073 // GRMZM2G041223 // GRMZM2G086949 // GRMZM2G103647 // GRMZM…
GO:0005623	C	cell	88	160	13914	39203	3.9e-07	4.2e-06	// GRMZM2G180979 // GRMZM2G011932 // GRMZM2G034876 // GRMZM2G526668 // GRMZM2G546369 // GRMZM2G092137 // GRMZM2G135447 // GRMZM2G104204 // GRMZM2G133262 // GRMZM2G005624 // GRMZM2G456452 // GRMZM2G104516 // GRMZM2G069365 // GRMZM2G173882 // GRMZM2G094241 // GRMZM2G040481 // GRMZM2G077752 // GRMZM2G080731 // GRMZM5G857944 // GRMZM2G171073 // GRMZM2G041223 // GRMZM2G086949 // GRMZM2G103647 // GRMZM…
GO:0005667	C	transcription factor complex	5	160	84	39203	3.3e-05	0.00031	// GRMZM2G038303 // GRMZM2G040349 // GRMZM2G404769 // GRMZM2G000686 // GRMZM2G361842
GO:0005654	C	nucleoplasm	5	160	138	39203	0.00031	0.0024	// GRMZM2G038303 // GRMZM2G040349 // GRMZM2G404769 // GRMZM2G000686 // GRMZM2G361842
GO:0044451	C	nucleoplasm part	5	160	138	39203	0.00031	0.0024	// GRMZM2G038303 // GRMZM2G040349 // GRMZM2G404769 // GRMZM2G000686 // GRMZM2G361842
GO:0031981	C	nuclear lumen	5	160	150	39203	0.00045	0.0033	// GRMZM2G038303 // GRMZM2G040349 // GRMZM2G404769 // GRMZM2G000686 // GRMZM2G361842
GO:0043233	C	organelle lumen	5	160	189	39203	0.0012	0.0078	// GRMZM2G038303 // GRMZM2G040349 // GRMZM2G404769 // GRMZM2G000686 // GRMZM2G361842
GO:0070013	C	intracellular organelle lumen	5	160	189	39203	0.0012	0.0078	// GRMZM2G038303 // GRMZM2G040349 // GRMZM2G404769 // GRMZM2G000686 // GRMZM2G361842
GO:0031974	C	membrane-enclosed lumen	5	160	214	39203	0.0021	0.012	// GRMZM2G038303 // GRMZM2G040349 // GRMZM2G404769 // GRMZM2G000686 // GRMZM2G361842
GO:0044428	C	nuclear part	5	160	233	39203	0.003	0.017	// GRMZM2G038303 // GRMZM2G040349 // GRMZM2G404769 // GRMZM2G000686 // GRMZM2G361842
GO:0016021	C	integral to membrane	8	160	2156	39203	0.66	1	// GRMZM2G314660 // GRMZM2G135783 // GRMZM2G171073 // GRMZM2G133262 // GRMZM2G109480 // GRMZM2G130442 // GRMZM2G035625 // GRMZM2G085964
GO:0031224	C	intrinsic to membrane	8	160	2183	39203	0.67	1	// GRMZM2G314660 // GRMZM2G135783 // GRMZM2G171073 // GRMZM2G133262 // GRMZM2G109480 // GRMZM2G130442 // GRMZM2G035625 // GRMZM2G085964
GO:0044422	C	organelle part	6	160	1764	39203	0.73	1	// GRMZM2G038303 // GRMZM2G361842 // GRMZM2G404769 // GRMZM2G125239 // GRMZM2G040349 // GRMZM2G000686
GO:0044446	C	intracellular organelle part	6	160	1764	39203	0.73	1	// GRMZM2G038303 // GRMZM2G361842 // GRMZM2G404769 // GRMZM2G125239 // GRMZM2G040349 // GRMZM2G000686
GO:0044425	C	membrane part	8	160	2684	39203	0.86	1	// GRMZM2G314660 // GRMZM2G135783 // GRMZM2G171073 // GRMZM2G133262 // GRMZM2G109480 // GRMZM2G130442 // GRMZM2G035625 // GRMZM2G085964
GO:0043234	C	protein complex	5	160	1824	39203	0.87	1	// GRMZM2G038303 // GRMZM2G040349 // GRMZM2G404769 // GRMZM2G000686 // GRMZM2G361842
GO:0032991	C	macromolecular complex	8	160	3586	39203	0.98	1	// GRMZM2G038303 // GRMZM2G361842 // GRMZM2G350165 // GRMZM2G404769 // GRMZM2G125239 // GRMZM2G040349 // GRMZM2G000686 // GRMZM2G314064
GO:0016020	C	membrane	9	160	5307	39203	1	1	// GRMZM2G314660 // GRMZM2G135783 // GRMZM2G171073 // GRMZM2G133262 // GRMZM2G456452 // GRMZM2G109480 // GRMZM2G130442 // GRMZM2G035625 // GRMZM2G085964
Table S18. GO annotations of differentially expressed transcription factors (DETFs) at 15 DAP
GO_acc	term_type	Term	queryitem	querytotal	bgitem	bgtotal	pvalue	FDR	entries
GO:0045449	P	regulation of transcription	117	165	3352	39203	9.6e-85	1.8e-82	// GRMZM2G052890 // GRMZM2G087095 // GRMZM2G003514 // GRMZM2G111770 // GRMZM2G163975 // GRMZM2G350312 // AC203957.3_FG004 // GRMZM2G445575 // GRMZM2G092137 // GRMZM2G001139 // AC187157.4_FG005 // GRMZM2G479885 // GRMZM2G135447 // GRMZM2G019956 // GRMZM2G172621 // GRMZM2G099522 // GRMZM2G018398 // GRMZM2G114998 // GRMZM2G066373 // GRMZM2G137532 // GRMZM2G007406 // GRMZM2G052671 // AC211478.3_FG004…
GO:0019219	P	regulation of nucleobase, nucleoside, nucleotide and nucleic acid metabolic process	117	165	3370	39203	1.7e-84	1.8e-82	// GRMZM2G052890 // GRMZM2G087095 // GRMZM2G003514 // GRMZM2G111770 // GRMZM2G163975 // GRMZM2G350312 // AC203957.3_FG004 // GRMZM2G445575 // GRMZM2G092137 // GRMZM2G001139 // AC187157.4_FG005 // GRMZM2G479885 // GRMZM2G135447 // GRMZM2G019956 // GRMZM2G172621 // GRMZM2G099522 // GRMZM2G018398 // GRMZM2G114998 // GRMZM2G066373 // GRMZM2G137532 // GRMZM2G007406 // GRMZM2G052671 // AC211478.3_FG004…
GO:0051171	P	regulation of nitrogen compound metabolic process	117	165	3370	39203	1.7e-84	1.8e-82	// GRMZM2G052890 // GRMZM2G087095 // GRMZM2G003514 // GRMZM2G111770 // GRMZM2G163975 // GRMZM2G350312 // AC203957.3_FG004 // GRMZM2G445575 // GRMZM2G092137 // GRMZM2G001139 // AC187157.4_FG005 // GRMZM2G479885 // GRMZM2G135447 // GRMZM2G019956 // GRMZM2G172621 // GRMZM2G099522 // GRMZM2G018398 // GRMZM2G114998 // GRMZM2G066373 // GRMZM2G137532 // GRMZM2G007406 // GRMZM2G052671 // AC211478.3_FG004…
GO:0031326	P	regulation of cellular biosynthetic process	117	165	3393	39203	3.7e-84	1.9e-82	// GRMZM2G052890 // GRMZM2G087095 // GRMZM2G003514 // GRMZM2G111770 // GRMZM2G163975 // GRMZM2G350312 // AC203957.3_FG004 // GRMZM2G445575 // GRMZM2G092137 // GRMZM2G001139 // AC187157.4_FG005 // GRMZM2G479885 // GRMZM2G135447 // GRMZM2G019956 // GRMZM2G172621 // GRMZM2G099522 // GRMZM2G018398 // GRMZM2G114998 // GRMZM2G066373 // GRMZM2G137532 // GRMZM2G007406 // GRMZM2G052671 // AC211478.3_FG004…
GO:0009889	P	regulation of biosynthetic process	117	165	3393	39203	3.7e-84	1.9e-82	// GRMZM2G052890 // GRMZM2G087095 // GRMZM2G003514 // GRMZM2G111770 // GRMZM2G163975 // GRMZM2G350312 // AC203957.3_FG004 // GRMZM2G445575 // GRMZM2G092137 // GRMZM2G001139 // AC187157.4_FG005 // GRMZM2G479885 // GRMZM2G135447 // GRMZM2G019956 // GRMZM2G172621 // GRMZM2G099522 // GRMZM2G018398 // GRMZM2G114998 // GRMZM2G066373 // GRMZM2G137532 // GRMZM2G007406 // GRMZM2G052671 // AC211478.3_FG004…
GO:0010556	P	regulation of macromolecule biosynthetic process	117	165	3393	39203	3.7e-84	1.9e-82	// GRMZM2G052890 // GRMZM2G087095 // GRMZM2G003514 // GRMZM2G111770 // GRMZM2G163975 // GRMZM2G350312 // AC203957.3_FG004 // GRMZM2G445575 // GRMZM2G092137 // GRMZM2G001139 // AC187157.4_FG005 // GRMZM2G479885 // GRMZM2G135447 // GRMZM2G019956 // GRMZM2G172621 // GRMZM2G099522 // GRMZM2G018398 // GRMZM2G114998 // GRMZM2G066373 // GRMZM2G137532 // GRMZM2G007406 // GRMZM2G052671 // AC211478.3_FG004…
GO:0010468	P	regulation of gene expression	117	165	3419	39203	8.6e-84	3.7e-82	// GRMZM2G052890 // GRMZM2G087095 // GRMZM2G003514 // GRMZM2G111770 // GRMZM2G163975 // GRMZM2G350312 // AC203957.3_FG004 // GRMZM2G445575 // GRMZM2G092137 // GRMZM2G001139 // AC187157.4_FG005 // GRMZM2G479885 // GRMZM2G135447 // GRMZM2G019956 // GRMZM2G172621 // GRMZM2G099522 // GRMZM2G018398 // GRMZM2G114998 // GRMZM2G066373 // GRMZM2G137532 // GRMZM2G007406 // GRMZM2G052671 // AC211478.3_FG004…
GO:0031323	P	regulation of cellular metabolic process	117	165	3439	39203	1.6e-83	6.2e-82	// GRMZM2G052890 // GRMZM2G087095 // GRMZM2G003514 // GRMZM2G111770 // GRMZM2G163975 // GRMZM2G350312 // AC203957.3_FG004 // GRMZM2G445575 // GRMZM2G092137 // GRMZM2G001139 // AC187157.4_FG005 // GRMZM2G479885 // GRMZM2G135447 // GRMZM2G019956 // GRMZM2G172621 // GRMZM2G099522 // GRMZM2G018398 // GRMZM2G114998 // GRMZM2G066373 // GRMZM2G137532 // GRMZM2G007406 // GRMZM2G052671 // AC211478.3_FG004…
GO:0080090	P	regulation of primary metabolic process	117	165	3595	39203	2.2e-81	7.4e-80	// GRMZM2G052890 // GRMZM2G087095 // GRMZM2G003514 // GRMZM2G111770 // GRMZM2G163975 // GRMZM2G350312 // AC203957.3_FG004 // GRMZM2G445575 // GRMZM2G092137 // GRMZM2G001139 // AC187157.4_FG005 // GRMZM2G479885 // GRMZM2G135447 // GRMZM2G019956 // GRMZM2G172621 // GRMZM2G099522 // GRMZM2G018398 // GRMZM2G114998 // GRMZM2G066373 // GRMZM2G137532 // GRMZM2G007406 // GRMZM2G052671 // AC211478.3_FG004…
GO:0060255	P	regulation of macromolecule metabolic process	117	165	3632	39203	6.8e-81	2.1e-79	// GRMZM2G052890 // GRMZM2G087095 // GRMZM2G003514 // GRMZM2G111770 // GRMZM2G163975 // GRMZM2G350312 // AC203957.3_FG004 // GRMZM2G445575 // GRMZM2G092137 // GRMZM2G001139 // AC187157.4_FG005 // GRMZM2G479885 // GRMZM2G135447 // GRMZM2G019956 // GRMZM2G172621 // GRMZM2G099522 // GRMZM2G018398 // GRMZM2G114998 // GRMZM2G066373 // GRMZM2G137532 // GRMZM2G007406 // GRMZM2G052671 // AC211478.3_FG004…
GO:0019222	P	regulation of metabolic process	117	165	3667	39203	2e-80	5.4e-79	// GRMZM2G052890 // GRMZM2G087095 // GRMZM2G003514 // GRMZM2G111770 // GRMZM2G163975 // GRMZM2G350312 // AC203957.3_FG004 // GRMZM2G445575 // GRMZM2G092137 // GRMZM2G001139 // AC187157.4_FG005 // GRMZM2G479885 // GRMZM2G135447 // GRMZM2G019956 // GRMZM2G172621 // GRMZM2G099522 // GRMZM2G018398 // GRMZM2G114998 // GRMZM2G066373 // GRMZM2G137532 // GRMZM2G007406 // GRMZM2G052671 // AC211478.3_FG004…
GO:0006350	P	transcription	117	165	3730	39203	1.3e-79	3.2e-78	// GRMZM2G052890 // GRMZM2G087095 // GRMZM2G003514 // GRMZM2G111770 // GRMZM2G163975 // GRMZM2G350312 // AC203957.3_FG004 // GRMZM2G445575 // GRMZM2G092137 // GRMZM2G001139 // AC187157.4_FG005 // GRMZM2G479885 // GRMZM2G135447 // GRMZM2G019956 // GRMZM2G172621 // GRMZM2G099522 // GRMZM2G018398 // GRMZM2G114998 // GRMZM2G066373 // GRMZM2G137532 // GRMZM2G007406 // GRMZM2G052671 // AC211478.3_FG004…
GO:0050794	P	regulation of cellular process	117	165	4274	39203	4e-73	9.4e-72	// GRMZM2G052890 // GRMZM2G087095 // GRMZM2G003514 // GRMZM2G111770 // GRMZM2G163975 // GRMZM2G350312 // AC203957.3_FG004 // GRMZM2G445575 // GRMZM2G092137 // GRMZM2G001139 // AC187157.4_FG005 // GRMZM2G479885 // GRMZM2G135447 // GRMZM2G019956 // GRMZM2G172621 // GRMZM2G099522 // GRMZM2G018398 // GRMZM2G114998 // GRMZM2G066373 // GRMZM2G137532 // GRMZM2G007406 // GRMZM2G052671 // AC211478.3_FG004…
GO:0050789	P	regulation of biological process	117	165	4504	39203	1.2e-70	2.7e-69	// GRMZM2G052890 // GRMZM2G087095 // GRMZM2G003514 // GRMZM2G111770 // GRMZM2G163975 // GRMZM2G350312 // AC203957.3_FG004 // GRMZM2G445575 // GRMZM2G092137 // GRMZM2G001139 // AC187157.4_FG005 // GRMZM2G479885 // GRMZM2G135447 // GRMZM2G019956 // GRMZM2G172621 // GRMZM2G099522 // GRMZM2G018398 // GRMZM2G114998 // GRMZM2G066373 // GRMZM2G137532 // GRMZM2G007406 // GRMZM2G052671 // AC211478.3_FG004…
GO:0065007	P	biological regulation	126	165	6272	39203	1.8e-65	3.6e-64	// GRMZM2G052890 // GRMZM2G087095 // GRMZM2G177693 // GRMZM2G111770 // GRMZM2G163975 // GRMZM2G350312 // AC203957.3_FG004 // GRMZM2G445575 // GRMZM2G092137 // GRMZM2G001139 // AC187157.4_FG005 // GRMZM2G479885 // GRMZM2G135447 // GRMZM2G019956 // GRMZM2G088783 // GRMZM2G172621 // GRMZM2G099522 // GRMZM2G018398 // GRMZM2G013581 // GRMZM2G097683 // GRMZM2G114998 // GRMZM2G066373 // GRMZM2G137532 //…
GO:0010467	P	gene expression	118	165	6042	39203	6.3e-58	1.2e-56	// GRMZM2G052890 // GRMZM2G087095 // GRMZM2G003514 // GRMZM2G111770 // GRMZM2G163975 // GRMZM2G350312 // AC203957.3_FG004 // GRMZM2G445575 // GRMZM2G092137 // GRMZM2G001139 // AC187157.4_FG005 // GRMZM2G479885 // GRMZM2G135447 // GRMZM2G019956 // GRMZM2G172621 // GRMZM2G099522 // GRMZM2G018398 // GRMZM2G114998 // GRMZM2G066373 // GRMZM2G137532 // GRMZM2G007406 // GRMZM2G052671 // AC211478.3_FG004…
GO:0034645	P	cellular macromolecule biosynthetic process	118	165	6057	39203	8.2e-58	1.5e-56	// GRMZM2G052890 // GRMZM2G087095 // GRMZM2G003514 // GRMZM2G111770 // GRMZM2G163975 // GRMZM2G350312 // AC203957.3_FG004 // GRMZM2G445575 // GRMZM2G092137 // GRMZM2G001139 // AC187157.4_FG005 // GRMZM2G479885 // GRMZM2G135447 // GRMZM2G019956 // GRMZM2G172621 // GRMZM2G099522 // GRMZM2G018398 // GRMZM2G114998 // GRMZM2G066373 // GRMZM2G137532 // GRMZM2G007406 // GRMZM2G052671 // AC211478.3_FG004…
GO:0009059	P	macromolecule biosynthetic process	118	165	6064	39203	9.3e-58	1.6e-56	// GRMZM2G052890 // GRMZM2G087095 // GRMZM2G003514 // GRMZM2G111770 // GRMZM2G163975 // GRMZM2G350312 // AC203957.3_FG004 // GRMZM2G445575 // GRMZM2G092137 // GRMZM2G001139 // AC187157.4_FG005 // GRMZM2G479885 // GRMZM2G135447 // GRMZM2G019956 // GRMZM2G172621 // GRMZM2G099522 // GRMZM2G018398 // GRMZM2G114998 // GRMZM2G066373 // GRMZM2G137532 // GRMZM2G007406 // GRMZM2G052671 // AC211478.3_FG004…
GO:0006139	P	nucleobase, nucleoside, nucleotide and nucleic acid metabolic process	117	165	5979	39203	2.7e-57	4.3e-56	// GRMZM2G052890 // GRMZM2G087095 // GRMZM2G003514 // GRMZM2G111770 // GRMZM2G163975 // GRMZM2G350312 // AC203957.3_FG004 // GRMZM2G445575 // GRMZM2G092137 // GRMZM2G001139 // AC187157.4_FG005 // GRMZM2G479885 // GRMZM2G135447 // GRMZM2G019956 // GRMZM2G172621 // GRMZM2G099522 // GRMZM2G018398 // GRMZM2G114998 // GRMZM2G066373 // GRMZM2G137532 // GRMZM2G007406 // GRMZM2G052671 // AC211478.3_FG004…
GO:0006355	P	regulation of transcription, DNA-dependent	78	165	2208	39203	1.7e-51	2.6e-50	// GRMZM2G046885 // GRMZM2G003304 // GRMZM2G052890 // GRMZM2G087095 // GRMZM2G086949 // GRMZM2G003514 // GRMZM2G159431 // GRMZM2G028386 // GRMZM2G172621 // GRMZM2G152862 // GRMZM2G160687 // GRMZM2G361842 // GRMZM2G178741 // GRMZM2G131476 // GRMZM2G469551 // GRMZM2G094241 // GRMZM2G005155 // GRMZM2G480434 // GRMZM5G842961 // GRMZM2G097349 // GRMZM2G129034 // GRMZM2G021339 // GRMZM2G018485 // GRMZM…
GO:0006807	P	nitrogen compound metabolic process	118	165	6937	39203	1.8e-51	2.6e-50	// GRMZM2G052890 // GRMZM2G087095 // GRMZM2G003514 // GRMZM2G111770 // GRMZM2G163975 // GRMZM2G350312 // AC203957.3_FG004 // GRMZM2G445575 // GRMZM2G092137 // GRMZM2G001139 // AC187157.4_FG005 // GRMZM2G479885 // GRMZM2G135447 // GRMZM2G019956 // GRMZM2G172621 // GRMZM2G099522 // GRMZM2G018398 // GRMZM2G114998 // GRMZM2G066373 // GRMZM2G137532 // GRMZM2G007406 // GRMZM2G052671 // AC211478.3_FG004…
GO:0051252	P	regulation of RNA metabolic process	78	165	2211	39203	1.9e-51	2.6e-50	// GRMZM2G046885 // GRMZM2G003304 // GRMZM2G052890 // GRMZM2G087095 // GRMZM2G086949 // GRMZM2G003514 // GRMZM2G159431 // GRMZM2G028386 // GRMZM2G172621 // GRMZM2G152862 // GRMZM2G160687 // GRMZM2G361842 // GRMZM2G178741 // GRMZM2G131476 // GRMZM2G469551 // GRMZM2G094241 // GRMZM2G005155 // GRMZM2G480434 // GRMZM5G842961 // GRMZM2G097349 // GRMZM2G129034 // GRMZM2G021339 // GRMZM2G018485 // GRMZM…
GO:0006351	P	transcription, DNA-dependent	78	165	2362	39203	2.1e-49	2.8e-48	// GRMZM2G046885 // GRMZM2G003304 // GRMZM2G052890 // GRMZM2G087095 // GRMZM2G086949 // GRMZM2G003514 // GRMZM2G159431 // GRMZM2G028386 // GRMZM2G172621 // GRMZM2G152862 // GRMZM2G160687 // GRMZM2G361842 // GRMZM2G178741 // GRMZM2G131476 // GRMZM2G469551 // GRMZM2G094241 // GRMZM2G005155 // GRMZM2G480434 // GRMZM5G842961 // GRMZM2G097349 // GRMZM2G129034 // GRMZM2G021339 // GRMZM2G018485 // GRMZM…
GO:0032774	P	RNA biosynthetic process	78	165	2364	39203	2.3e-49	2.9e-48	// GRMZM2G046885 // GRMZM2G003304 // GRMZM2G052890 // GRMZM2G087095 // GRMZM2G086949 // GRMZM2G003514 // GRMZM2G159431 // GRMZM2G028386 // GRMZM2G172621 // GRMZM2G152862 // GRMZM2G160687 // GRMZM2G361842 // GRMZM2G178741 // GRMZM2G131476 // GRMZM2G469551 // GRMZM2G094241 // GRMZM2G005155 // GRMZM2G480434 // GRMZM5G842961 // GRMZM2G097349 // GRMZM2G129034 // GRMZM2G021339 // GRMZM2G018485 // GRMZM…
GO:0044249	P	cellular biosynthetic process	118	165	7619	39203	4e-47	4.8e-46	// GRMZM2G052890 // GRMZM2G087095 // GRMZM2G003514 // GRMZM2G111770 // GRMZM2G163975 // GRMZM2G350312 // AC203957.3_FG004 // GRMZM2G445575 // GRMZM2G092137 // GRMZM2G001139 // AC187157.4_FG005 // GRMZM2G479885 // GRMZM2G135447 // GRMZM2G019956 // GRMZM2G172621 // GRMZM2G099522 // GRMZM2G018398 // GRMZM2G114998 // GRMZM2G066373 // GRMZM2G137532 // GRMZM2G007406 // GRMZM2G052671 // AC211478.3_FG004…
GO:0009058	P	biosynthetic process	118	165	7998	39203	6.7e-45	7.8e-44	// GRMZM2G052890 // GRMZM2G087095 // GRMZM2G003514 // GRMZM2G111770 // GRMZM2G163975 // GRMZM2G350312 // AC203957.3_FG004 // GRMZM2G445575 // GRMZM2G092137 // GRMZM2G001139 // AC187157.4_FG005 // GRMZM2G479885 // GRMZM2G135447 // GRMZM2G019956 // GRMZM2G172621 // GRMZM2G099522 // GRMZM2G018398 // GRMZM2G114998 // GRMZM2G066373 // GRMZM2G137532 // GRMZM2G007406 // GRMZM2G052671 // AC211478.3_FG004…
GO:0016070	P	RNA metabolic process	78	165	3121	39203	7.3e-41	8.2e-40	// GRMZM2G046885 // GRMZM2G003304 // GRMZM2G052890 // GRMZM2G087095 // GRMZM2G086949 // GRMZM2G003514 // GRMZM2G159431 // GRMZM2G028386 // GRMZM2G172621 // GRMZM2G152862 // GRMZM2G160687 // GRMZM2G361842 // GRMZM2G178741 // GRMZM2G131476 // GRMZM2G469551 // GRMZM2G094241 // GRMZM2G005155 // GRMZM2G480434 // GRMZM5G842961 // GRMZM2G097349 // GRMZM2G129034 // GRMZM2G021339 // GRMZM2G018485 // GRMZM…
GO:0044260	P	cellular macromolecule metabolic process	118	165	11296	39203	1.4e-29	1.6e-28	// GRMZM2G052890 // GRMZM2G087095 // GRMZM2G003514 // GRMZM2G111770 // GRMZM2G163975 // GRMZM2G350312 // AC203957.3_FG004 // GRMZM2G445575 // GRMZM2G092137 // GRMZM2G001139 // AC187157.4_FG005 // GRMZM2G479885 // GRMZM2G135447 // GRMZM2G019956 // GRMZM2G172621 // GRMZM2G099522 // GRMZM2G018398 // GRMZM2G114998 // GRMZM2G066373 // GRMZM2G137532 // GRMZM2G007406 // GRMZM2G052671 // AC211478.3_FG004…
GO:0043170	P	macromolecule metabolic process	120	165	12696	39203	4.2e-26	4.4e-25	// GRMZM2G052890 // GRMZM2G087095 // GRMZM2G003514 // GRMZM2G111770 // GRMZM2G163975 // GRMZM2G350312 // AC203957.3_FG004 // GRMZM2G445575 // GRMZM2G092137 // GRMZM2G001139 // AC187157.4_FG005 // GRMZM2G479885 // GRMZM2G135447 // GRMZM2G019956 // GRMZM2G172621 // GRMZM2G099522 // GRMZM2G018398 // GRMZM2G114998 // GRMZM2G066373 // GRMZM2G137532 // GRMZM2G007406 // GRMZM2G052671 // AC211478.3_FG004…
GO:0044237	P	cellular metabolic process	118	165	14490	39203	2.6e-19	2.7e-18	// GRMZM2G052890 // GRMZM2G087095 // GRMZM2G003514 // GRMZM2G111770 // GRMZM2G163975 // GRMZM2G350312 // AC203957.3_FG004 // GRMZM2G445575 // GRMZM2G092137 // GRMZM2G001139 // AC187157.4_FG005 // GRMZM2G479885 // GRMZM2G135447 // GRMZM2G019956 // GRMZM2G172621 // GRMZM2G099522 // GRMZM2G018398 // GRMZM2G114998 // GRMZM2G066373 // GRMZM2G137532 // GRMZM2G007406 // GRMZM2G052671 // AC211478.3_FG004…
GO:0044238	P	primary metabolic process	120	165	15885	39203	6.2e-17	6e-16	// GRMZM2G052890 // GRMZM2G087095 // GRMZM2G003514 // GRMZM2G111770 // GRMZM2G163975 // GRMZM2G350312 // AC203957.3_FG004 // GRMZM2G445575 // GRMZM2G092137 // GRMZM2G001139 // AC187157.4_FG005 // GRMZM2G479885 // GRMZM2G135447 // GRMZM2G019956 // GRMZM2G172621 // GRMZM2G099522 // GRMZM2G018398 // GRMZM2G114998 // GRMZM2G066373 // GRMZM2G137532 // GRMZM2G007406 // GRMZM2G052671 // AC211478.3_FG004…
GO:0009987	P	cellular process	119	165	18476	39203	7.1e-11	6.8e-10	// GRMZM2G052890 // GRMZM2G087095 // GRMZM2G003514 // GRMZM2G111770 // GRMZM2G163975 // GRMZM2G350312 // AC203957.3_FG004 // GRMZM2G445575 // GRMZM2G092137 // GRMZM2G001139 // AC187157.4_FG005 // GRMZM2G479885 // GRMZM2G135447 // GRMZM2G019956 // GRMZM2G172621 // GRMZM2G099522 // GRMZM2G018398 // GRMZM2G114998 // GRMZM2G066373 // GRMZM2G137532 // GRMZM2G007406 // GRMZM2G052671 // AC211478.3_FG004…
GO:0008152	P	metabolic process	121	165	20231	39203	1e-08	9.3e-08	// GRMZM2G052890 // GRMZM2G087095 // GRMZM2G003514 // GRMZM2G111770 // GRMZM2G163975 // GRMZM2G350312 // AC203957.3_FG004 // GRMZM2G445575 // GRMZM2G092137 // GRMZM2G001139 // AC187157.4_FG005 // GRMZM2G479885 // GRMZM2G135447 // GRMZM2G019956 // GRMZM2G172621 // GRMZM2G099522 // GRMZM2G018398 // GRMZM2G114998 // GRMZM2G066373 // GRMZM2G137532 // GRMZM2G007406 // GRMZM2G052671 // AC211478.3_FG004…
GO:0050826	P	response to freezing	19	165	1758	39203	0.00018	0.0014	// GRMZM2G067624 // GRMZM5G842961 // GRMZM2G015021 // GRMZM5G863420 // GRMZM2G041415 // GRMZM2G088783 // GRMZM2G177693 // GRMZM2G077752 // GRMZM2G001875 // GRMZM2G032655 // GRMZM2G010290 // GRMZM2G021369 // GRMZM2G013581 // GRMZM2G086474 // GRMZM2G018485 // GRMZM2G097683 // GRMZM2G131476 // GRMZM2G045748 // GRMZM2G091490
GO:0042309	P	homoiothermy	19	165	1758	39203	0.00018	0.0014	// GRMZM2G067624 // GRMZM5G842961 // GRMZM2G015021 // GRMZM5G863420 // GRMZM2G041415 // GRMZM2G088783 // GRMZM2G177693 // GRMZM2G077752 // GRMZM2G001875 // GRMZM2G032655 // GRMZM2G010290 // GRMZM2G021369 // GRMZM2G013581 // GRMZM2G086474 // GRMZM2G018485 // GRMZM2G097683 // GRMZM2G131476 // GRMZM2G045748 // GRMZM2G091490
GO:0009409	P	response to cold	19	165	1758	39203	0.00018	0.0014	// GRMZM2G067624 // GRMZM5G842961 // GRMZM2G015021 // GRMZM5G863420 // GRMZM2G041415 // GRMZM2G088783 // GRMZM2G177693 // GRMZM2G077752 // GRMZM2G001875 // GRMZM2G032655 // GRMZM2G010290 // GRMZM2G021369 // GRMZM2G013581 // GRMZM2G086474 // GRMZM2G018485 // GRMZM2G097683 // GRMZM2G131476 // GRMZM2G045748 // GRMZM2G091490
GO:0048871	P	multicellular organismal homeostasis	19	165	1758	39203	0.00018	0.0014	// GRMZM2G067624 // GRMZM5G842961 // GRMZM2G015021 // GRMZM5G863420 // GRMZM2G041415 // GRMZM2G088783 // GRMZM2G177693 // GRMZM2G077752 // GRMZM2G001875 // GRMZM2G032655 // GRMZM2G010290 // GRMZM2G021369 // GRMZM2G013581 // GRMZM2G086474 // GRMZM2G018485 // GRMZM2G097683 // GRMZM2G131476 // GRMZM2G045748 // GRMZM2G091490
GO:0001659	P	temperature homeostasis	19	165	1758	39203	0.00018	0.0014	// GRMZM2G067624 // GRMZM5G842961 // GRMZM2G015021 // GRMZM5G863420 // GRMZM2G041415 // GRMZM2G088783 // GRMZM2G177693 // GRMZM2G077752 // GRMZM2G001875 // GRMZM2G032655 // GRMZM2G010290 // GRMZM2G021369 // GRMZM2G013581 // GRMZM2G086474 // GRMZM2G018485 // GRMZM2G097683 // GRMZM2G131476 // GRMZM2G045748 // GRMZM2G091490
GO:0009266	P	response to temperature stimulus	19	165	1765	39203	0.00019	0.0014	// GRMZM2G067624 // GRMZM5G842961 // GRMZM2G015021 // GRMZM5G863420 // GRMZM2G041415 // GRMZM2G088783 // GRMZM2G177693 // GRMZM2G077752 // GRMZM2G001875 // GRMZM2G032655 // GRMZM2G010290 // GRMZM2G021369 // GRMZM2G013581 // GRMZM2G086474 // GRMZM2G018485 // GRMZM2G097683 // GRMZM2G131476 // GRMZM2G045748 // GRMZM2G091490
GO:0032501	P	multicellular organismal process	20	165	1983	39203	0.00029	0.0022	// GRMZM2G067624 // GRMZM5G842961 // GRMZM2G015021 // GRMZM5G863420 // GRMZM2G041415 // GRMZM2G088783 // GRMZM2G177693 // GRMZM2G077752 // GRMZM2G001875 // GRMZM2G032655 // GRMZM2G010290 // GRMZM2G021369 // GRMZM2G013581 // GRMZM2G086474 // GRMZM2G018485 // GRMZM2G097683 // GRMZM2G131476 // GRMZM2G045748 // GRMZM2G091490 // GRMZM2G100146
GO:0009628	P	response to abiotic stimulus	19	165	1856	39203	0.00035	0.0026	// GRMZM2G067624 // GRMZM5G842961 // GRMZM2G015021 // GRMZM5G863420 // GRMZM2G041415 // GRMZM2G088783 // GRMZM2G177693 // GRMZM2G077752 // GRMZM2G001875 // GRMZM2G032655 // GRMZM2G010290 // GRMZM2G021369 // GRMZM2G013581 // GRMZM2G086474 // GRMZM2G018485 // GRMZM2G097683 // GRMZM2G131476 // GRMZM2G045748 // GRMZM2G091490
GO:0042592	P	homeostatic process	19	165	2047	39203	0.0011	0.008	// GRMZM2G067624 // GRMZM5G842961 // GRMZM2G015021 // GRMZM5G863420 // GRMZM2G041415 // GRMZM2G088783 // GRMZM2G177693 // GRMZM2G077752 // GRMZM2G001875 // GRMZM2G032655 // GRMZM2G010290 // GRMZM2G021369 // GRMZM2G013581 // GRMZM2G086474 // GRMZM2G018485 // GRMZM2G097683 // GRMZM2G131476 // GRMZM2G045748 // GRMZM2G091490
GO:0065008	P	regulation of biological quality	19	165	2139	39203	0.0018	0.013	// GRMZM2G067624 // GRMZM5G842961 // GRMZM2G015021 // GRMZM5G863420 // GRMZM2G041415 // GRMZM2G088783 // GRMZM2G177693 // GRMZM2G077752 // GRMZM2G001875 // GRMZM2G032655 // GRMZM2G010290 // GRMZM2G021369 // GRMZM2G013581 // GRMZM2G086474 // GRMZM2G018485 // GRMZM2G097683 // GRMZM2G131476 // GRMZM2G045748 // GRMZM2G091490
GO:0050896	P	response to stimulus	24	165	3421	39203	0.0094	0.058	// GRMZM2G086949 // GRMZM2G177693 // GRMZM2G131476 // GRMZM2G029850 // GRMZM2G067624 // GRMZM2G015021 // GRMZM2G018485 // GRMZM2G041415 // GRMZM2G143723 // GRMZM2G081406 // GRMZM2G088783 // GRMZM2G001875 // GRMZM2G032655 // GRMZM2G013581 // GRMZM2G097683 // GRMZM2G114998 // GRMZM2G091490 // GRMZM5G842961 // GRMZM2G045748 // GRMZM2G077752 // GRMZM2G010290 // GRMZM2G021369 // GRMZM5G863420 // GRMZM…
GO:0006950	P	response to stress	22	165	3059	39203	0.0099	0.058	// GRMZM2G029850 // GRMZM2G177693 // GRMZM2G131476 // GRMZM2G067624 // GRMZM2G015021 // GRMZM2G018485 // GRMZM2G041415 // GRMZM2G143723 // GRMZM2G088783 // GRMZM2G001875 // GRMZM2G032655 // GRMZM2G013581 // GRMZM2G097683 // GRMZM2G114998 // GRMZM2G091490 // GRMZM5G842961 // GRMZM2G045748 // GRMZM2G077752 // GRMZM2G010290 // GRMZM2G021369 // GRMZM5G863420 // GRMZM2G086474
GO:0006954	P	inflammatory response	5	165	312	39203	0.011	0.058	// GRMZM2G029850 // GRMZM2G032655 // GRMZM2G077752 // GRMZM2G143723 // GRMZM2G114998
GO:0016064	P	immunoglobulin mediated immune response	5	165	312	39203	0.011	0.058	// GRMZM2G029850 // GRMZM2G032655 // GRMZM2G077752 // GRMZM2G143723 // GRMZM2G114998
GO:0002437	P	inflammatory response to antigenic stimulus	5	165	312	39203	0.011	0.058	// GRMZM2G029850 // GRMZM2G032655 // GRMZM2G077752 // GRMZM2G143723 // GRMZM2G114998
GO:0016068	P	type I hypersensitivity	5	165	312	39203	0.011	0.058	// GRMZM2G029850 // GRMZM2G032655 // GRMZM2G077752 // GRMZM2G143723 // GRMZM2G114998
GO:0002250	P	adaptive immune response	5	165	312	39203	0.011	0.058	// GRMZM2G029850 // GRMZM2G032655 // GRMZM2G077752 // GRMZM2G143723 // GRMZM2G114998
GO:0019724	P	B cell mediated immunity	5	165	312	39203	0.011	0.058	// GRMZM2G029850 // GRMZM2G032655 // GRMZM2G077752 // GRMZM2G143723 // GRMZM2G114998
GO:0002438	P	acute inflammatory response to antigenic stimulus	5	165	312	39203	0.011	0.058	// GRMZM2G029850 // GRMZM2G032655 // GRMZM2G077752 // GRMZM2G143723 // GRMZM2G114998
GO:0002449	P	lymphocyte mediated immunity	5	165	312	39203	0.011	0.058	// GRMZM2G029850 // GRMZM2G032655 // GRMZM2G077752 // GRMZM2G143723 // GRMZM2G114998
GO:0002460	P	adaptive immune response based on somatic recombination of immune receptors built from immunoglobulin superfamily domains	5	165	312	39203	0.011	0.058	// GRMZM2G029850 // GRMZM2G032655 // GRMZM2G077752 // GRMZM2G143723 // GRMZM2G114998
GO:0002526	P	acute inflammatory response	5	165	312	39203	0.011	0.058	// GRMZM2G029850 // GRMZM2G032655 // GRMZM2G077752 // GRMZM2G143723 // GRMZM2G114998
GO:0002524	P	hypersensitivity	5	165	312	39203	0.011	0.058	// GRMZM2G029850 // GRMZM2G032655 // GRMZM2G077752 // GRMZM2G143723 // GRMZM2G114998
GO:0002443	P	leukocyte mediated immunity	5	165	312	39203	0.011	0.058	// GRMZM2G029850 // GRMZM2G032655 // GRMZM2G077752 // GRMZM2G143723 // GRMZM2G114998
GO:0002252	P	immune effector process	5	165	312	39203	0.011	0.058	// GRMZM2G029850 // GRMZM2G032655 // GRMZM2G077752 // GRMZM2G143723 // GRMZM2G114998
GO:0006955	P	immune response	5	165	360	39203	0.019	0.099	// GRMZM2G029850 // GRMZM2G032655 // GRMZM2G077752 // GRMZM2G143723 // GRMZM2G114998
GO:0002376	P	immune system process	5	165	363	39203	0.02	0.1	// GRMZM2G029850 // GRMZM2G032655 // GRMZM2G077752 // GRMZM2G143723 // GRMZM2G114998
GO:0009611	P	response to wounding	5	165	384	39203	0.024	0.12	// GRMZM2G029850 // GRMZM2G032655 // GRMZM2G077752 // GRMZM2G143723 // GRMZM2G114998
GO:0009605	P	response to external stimulus	5	165	405	39203	0.03	0.15	// GRMZM2G029850 // GRMZM2G032655 // GRMZM2G077752 // GRMZM2G143723 // GRMZM2G114998
GO:0006952	P	defense response	5	165	608	39203	0.12	0.56	// GRMZM2G029850 // GRMZM2G032655 // GRMZM2G077752 // GRMZM2G143723 // GRMZM2G114998
GO:0019538	P	protein metabolic process	5	165	7175	39203	1	1	// GRMZM2G067624 // GRMZM2G009060 // GRMZM2G018485 // GRMZM2G117854 // GRMZM2G114998
GO:0003677	F	DNA binding	134	165	5003	39203	3.3e-88	2.4e-86	// GRMZM2G305856 // GRMZM2G052890 // GRMZM2G087095 // GRMZM5G803355 // GRMZM2G003514 // GRMZM2G172621 // GRMZM2G056986 // AC199820.4_FG006 // GRMZM2G089244 // AC203957.3_FG004 // GRMZM2G445575 // GRMZM2G092137 // GRMZM2G001139 // AC187157.4_FG005 // GRMZM2G479885 // GRMZM2G135447 // GRMZM2G019956 // GRMZM2G088783 // GRMZM2G111770 // GRMZM2G099522 // GRMZM2G087955 // GRMZM2G018398 // GRMZM2G013581…
GO:0030528	F	transcription regulator activity	92	165	2233	39203	2.3e-68	8.3e-67	// GRMZM2G052890 // GRMZM2G087095 // GRMZM2G003514 // GRMZM2G163975 // GRMZM2G350312 // AC203957.3_FG004 // GRMZM2G135447 // GRMZM2G445575 // GRMZM2G092137 // GRMZM2G001139 // AC187157.4_FG005 // GRMZM2G479885 // GRMZM2G059851 // GRMZM2G133262 // GRMZM2G018398 // GRMZM2G137532 // GRMZM2G007406 // GRMZM2G052671 // GRMZM2G126808 // GRMZM2G159397 // GRMZM5G880069 // GRMZM5G863420 // GRMZM2G163641 //…
GO:0003700	F	transcription factor activity	76	165	1390	39203	2.7e-63	6.5e-62	// GRMZM2G046885 // GRMZM2G003304 // GRMZM2G052890 // GRMZM2G087095 // GRMZM2G134260 // GRMZM2G003514 // GRMZM2G159431 // GRMZM2G152862 // GRMZM2G160687 // GRMZM2G361842 // GRMZM2G178741 // GRMZM2G131476 // GRMZM2G469551 // GRMZM2G094241 // GRMZM2G005155 // GRMZM2G480434 // GRMZM5G842961 // GRMZM2G071620 // GRMZM2G129034 // GRMZM2G021339 // GRMZM2G028041 // GRMZM2G386276 // AC203957.3_FG004 // GR…
GO:0003676	F	nucleic acid binding	134	165	8298	39203	2e-60	3.7e-59	// GRMZM2G305856 // GRMZM2G052890 // GRMZM2G087095 // GRMZM5G803355 // GRMZM2G003514 // GRMZM2G172621 // GRMZM2G056986 // AC199820.4_FG006 // GRMZM2G089244 // AC203957.3_FG004 // GRMZM2G445575 // GRMZM2G092137 // GRMZM2G001139 // AC187157.4_FG005 // GRMZM2G479885 // GRMZM2G135447 // GRMZM2G019956 // GRMZM2G088783 // GRMZM2G111770 // GRMZM2G099522 // GRMZM2G087955 // GRMZM2G018398 // GRMZM2G013581…
GO:0043565	F	sequence-specific DNA binding	65	165	985	39203	4e-58	5.7e-57	// GRMZM2G046885 // GRMZM2G003304 // GRMZM2G052890 // GRMZM2G087095 // GRMZM2G134260 // GRMZM2G003514 // GRMZM2G159431 // GRMZM2G152862 // GRMZM2G160687 // GRMZM2G178741 // GRMZM2G131476 // GRMZM2G469551 // GRMZM2G094241 // GRMZM2G005155 // GRMZM2G071620 // GRMZM2G129034 // GRMZM2G021339 // GRMZM2G028041 // GRMZM2G386276 // AC203957.3_FG004 // GRMZM2G102161 // GRMZM2G031882 // GRMZM2G139963 // GR…
GO:0005488	F	binding	147	165	24279	39203	4.9e-15	5.9e-14	// GRMZM2G305856 // GRMZM2G052890 // GRMZM2G087095 // GRMZM5G803355 // GRMZM2G003514 // GRMZM2G172621 // GRMZM2G056986 // AC199820.4_FG006 // GRMZM2G089244 // AC203957.3_FG004 // GRMZM2G445575 // GRMZM2G092137 // GRMZM2G001139 // AC187157.4_FG005 // GRMZM2G479885 // GRMZM2G135447 // GRMZM2G019956 // GRMZM2G177693 // GRMZM2G088783 // GRMZM2G111770 // GRMZM2G099522 // GRMZM2G087955 // GRMZM2G018398…
GO:0050824	F	water binding	19	165	1758	39203	0.00018	0.0016	// GRMZM2G067624 // GRMZM5G842961 // GRMZM2G015021 // GRMZM5G863420 // GRMZM2G041415 // GRMZM2G088783 // GRMZM2G177693 // GRMZM2G077752 // GRMZM2G001875 // GRMZM2G032655 // GRMZM2G010290 // GRMZM2G021369 // GRMZM2G013581 // GRMZM2G086474 // GRMZM2G018485 // GRMZM2G097683 // GRMZM2G131476 // GRMZM2G045748 // GRMZM2G091490
GO:0050825	F	ice binding	19	165	1758	39203	0.00018	0.0016	// GRMZM2G067624 // GRMZM5G842961 // GRMZM2G015021 // GRMZM5G863420 // GRMZM2G041415 // GRMZM2G088783 // GRMZM2G177693 // GRMZM2G077752 // GRMZM2G001875 // GRMZM2G032655 // GRMZM2G010290 // GRMZM2G021369 // GRMZM2G013581 // GRMZM2G086474 // GRMZM2G018485 // GRMZM2G097683 // GRMZM2G131476 // GRMZM2G045748 // GRMZM2G091490
GO:0046983	F	protein dimerization activity	8	165	745	39203	0.014	0.12	// GRMZM5G821024 // GRMZM2G479885 // GRMZM2G019907 // AC203957.3_FG004 // GRMZM2G000171 // GRMZM2G445575 // GRMZM2G092137 // GRMZM2G137532
GO:0004879	F	ligand-dependent nuclear receptor activity	5	165	414	39203	0.032	0.23	// GRMZM5G842961 // GRMZM2G066373 // GRMZM2G077752 // GRMZM2G011357 // GRMZM2G045748
GO:0004871	F	signal transducer activity	9	165	1377	39203	0.13	0.78	// GRMZM5G842961 // GRMZM2G045748 // GRMZM2G011357 // GRMZM2G077752 // GRMZM2G133262 // GRMZM2G100318 // GRMZM2G072582 // GRMZM2G066373 // GRMZM2G035625
GO:0060089	F	molecular transducer activity	9	165	1377	39203	0.13	0.78	// GRMZM5G842961 // GRMZM2G045748 // GRMZM2G011357 // GRMZM2G077752 // GRMZM2G133262 // GRMZM2G100318 // GRMZM2G072582 // GRMZM2G066373 // GRMZM2G035625
GO:0004872	F	receptor activity	6	165	1082	39203	0.31	1	// GRMZM5G842961 // GRMZM2G045748 // GRMZM2G011357 // GRMZM2G077752 // GRMZM2G066373 // GRMZM2G035625
GO:0008270	F	zinc ion binding	18	165	3989	39203	0.41	1	// AC234522.1_FG009 // GRMZM2G179069 // GRMZM2G138455 // GRMZM2G142718 // GRMZM2G010290 // GRMZM2G177693 // GRMZM2G011357 // GRMZM2G172621 // GRMZM2G371058 // GRMZM2G143723 // GRMZM2G359589 // GRMZM5G829103 // GRMZM2G357688 // GRMZM2G114998 // GRMZM2G131982 // GRMZM2G143718 // GRMZM2G035625 // GRMZM2G100146
GO:0046914	F	transition metal ion binding	18	165	5507	39203	0.9	1	// AC234522.1_FG009 // GRMZM2G179069 // GRMZM2G138455 // GRMZM2G142718 // GRMZM2G010290 // GRMZM2G177693 // GRMZM2G011357 // GRMZM2G172621 // GRMZM2G371058 // GRMZM2G143723 // GRMZM2G359589 // GRMZM5G829103 // GRMZM2G357688 // GRMZM2G114998 // GRMZM2G131982 // GRMZM2G143718 // GRMZM2G035625 // GRMZM2G100146
GO:0043169	F	cation binding	18	165	6664	39203	0.99	1	// AC234522.1_FG009 // GRMZM2G179069 // GRMZM2G138455 // GRMZM2G142718 // GRMZM2G010290 // GRMZM2G177693 // GRMZM2G011357 // GRMZM2G172621 // GRMZM2G371058 // GRMZM2G143723 // GRMZM2G359589 // GRMZM5G829103 // GRMZM2G357688 // GRMZM2G114998 // GRMZM2G131982 // GRMZM2G143718 // GRMZM2G035625 // GRMZM2G100146
GO:0043167	F	ion binding	18	165	6665	39203	0.99	1	// AC234522.1_FG009 // GRMZM2G179069 // GRMZM2G138455 // GRMZM2G142718 // GRMZM2G010290 // GRMZM2G177693 // GRMZM2G011357 // GRMZM2G172621 // GRMZM2G371058 // GRMZM2G143723 // GRMZM2G359589 // GRMZM5G829103 // GRMZM2G357688 // GRMZM2G114998 // GRMZM2G131982 // GRMZM2G143718 // GRMZM2G035625 // GRMZM2G100146
GO:0046872	F	metal ion binding	18	165	6652	39203	0.99	1	// AC234522.1_FG009 // GRMZM2G179069 // GRMZM2G138455 // GRMZM2G142718 // GRMZM2G010290 // GRMZM2G177693 // GRMZM2G011357 // GRMZM2G172621 // GRMZM2G371058 // GRMZM2G143723 // GRMZM2G359589 // GRMZM5G829103 // GRMZM2G357688 // GRMZM2G114998 // GRMZM2G131982 // GRMZM2G143718 // GRMZM2G035625 // GRMZM2G100146
GO:0005515	F	protein binding	11	165	4766	39203	0.99	1	// GRMZM5G821024 // GRMZM2G479885 // GRMZM2G152661 // GRMZM2G019907 // GRMZM2G087955 // AC203957.3_FG004 // GRMZM2G000171 // GRMZM2G445575 // GRMZM2G092137 // GRMZM2G072582 // GRMZM2G137532
GO:0003824	F	catalytic activity	8	165	17617	39203	1	1	// GRMZM2G067624 // GRMZM2G009060 // GRMZM2G133262 // GRMZM5G829103 // GRMZM2G052544 // GRMZM2G129147 // GRMZM2G091490 // GRMZM2G117854
GO:0005634	C	nucleus	78	165	3212	39203	5.4e-40	1.8e-38	// GRMZM2G046885 // GRMZM2G003304 // GRMZM2G147716 // GRMZM2G052890 // GRMZM2G087095 // GRMZM2G086949 // GRMZM2G008691 // GRMZM2G003514 // GRMZM2G128807 // GRMZM2G159431 // GRMZM2G152862 // GRMZM2G002627 // GRMZM2G160917 // GRMZM2G178741 // GRMZM2G131476 // GRMZM2G094241 // GRMZM2G163975 // GRMZM2G005155 // GRMZM2G350312 // GRMZM2G082586 // GRMZM2G067624 // GRMZM2G021339 // GRMZM2G028041 // GRMZM…
GO:0043231	C	intracellular membrane-bounded organelle	78	165	4093	39203	8.5e-33	1.4e-31	// GRMZM2G046885 // GRMZM2G003304 // GRMZM2G147716 // GRMZM2G052890 // GRMZM2G087095 // GRMZM2G086949 // GRMZM2G008691 // GRMZM2G003514 // GRMZM2G128807 // GRMZM2G159431 // GRMZM2G152862 // GRMZM2G002627 // GRMZM2G160917 // GRMZM2G178741 // GRMZM2G131476 // GRMZM2G094241 // GRMZM2G163975 // GRMZM2G005155 // GRMZM2G350312 // GRMZM2G082586 // GRMZM2G067624 // GRMZM2G021339 // GRMZM2G028041 // GRMZM…
GO:0043227	C	membrane-bounded organelle	78	165	4127	39203	1.5e-32	1.6e-31	// GRMZM2G046885 // GRMZM2G003304 // GRMZM2G147716 // GRMZM2G052890 // GRMZM2G087095 // GRMZM2G086949 // GRMZM2G008691 // GRMZM2G003514 // GRMZM2G128807 // GRMZM2G159431 // GRMZM2G152862 // GRMZM2G002627 // GRMZM2G160917 // GRMZM2G178741 // GRMZM2G131476 // GRMZM2G094241 // GRMZM2G163975 // GRMZM2G005155 // GRMZM2G350312 // GRMZM2G082586 // GRMZM2G067624 // GRMZM2G021339 // GRMZM2G028041 // GRMZM…
GO:0043229	C	intracellular organelle	80	165	6224	39203	2.1e-22	1.4e-21	// GRMZM2G046885 // GRMZM2G003304 // GRMZM2G147716 // GRMZM2G052890 // GRMZM2G087095 // GRMZM2G086949 // GRMZM2G008691 // GRMZM2G003514 // GRMZM2G128807 // GRMZM2G159431 // GRMZM2G152862 // GRMZM2G002627 // GRMZM2G160917 // GRMZM2G178741 // GRMZM2G131476 // GRMZM2G094241 // GRMZM2G163975 // GRMZM2G005155 // GRMZM2G350312 // GRMZM2G082586 // GRMZM2G067624 // GRMZM2G021339 // GRMZM2G018485 // GRMZM…
GO:0043226	C	organelle	80	165	6224	39203	2.1e-22	1.4e-21	// GRMZM2G046885 // GRMZM2G003304 // GRMZM2G147716 // GRMZM2G052890 // GRMZM2G087095 // GRMZM2G086949 // GRMZM2G008691 // GRMZM2G003514 // GRMZM2G128807 // GRMZM2G159431 // GRMZM2G152862 // GRMZM2G002627 // GRMZM2G160917 // GRMZM2G178741 // GRMZM2G131476 // GRMZM2G094241 // GRMZM2G163975 // GRMZM2G005155 // GRMZM2G350312 // GRMZM2G082586 // GRMZM2G067624 // GRMZM2G021339 // GRMZM2G018485 // GRMZM…
GO:0005622	C	intracellular	91	165	9403	39203	1.1e-17	6.3e-17	// GRMZM2G052890 // GRMZM2G087095 // GRMZM2G177693 // GRMZM2G163975 // GRMZM2G350312 // AC203957.3_FG004 // GRMZM2G445575 // GRMZM2G092137 // GRMZM2G001139 // GRMZM2G479885 // GRMZM2G135447 // GRMZM2G099522 // GRMZM2G114998 // GRMZM2G066373 // GRMZM2G137532 // GRMZM2G126808 // GRMZM2G077752 // GRMZM2G159397 // GRMZM2G130382 // GRMZM2G086949 // GRMZM2G128807 // GRMZM2G159431 // GRMZM2G152862 // GR…
GO:0044424	C	intracellular part	81	165	7930	39203	1.6e-16	7.5e-16	// GRMZM2G046885 // GRMZM2G003304 // GRMZM2G147716 // GRMZM2G052890 // GRMZM2G087095 // GRMZM2G086949 // GRMZM2G008691 // GRMZM2G003514 // GRMZM2G128807 // GRMZM2G159431 // GRMZM2G152862 // GRMZM2G002627 // GRMZM2G160917 // GRMZM2G178741 // GRMZM2G131476 // GRMZM2G094241 // GRMZM2G163975 // GRMZM2G005155 // GRMZM2G350312 // GRMZM2G082586 // GRMZM2G067624 // GRMZM2G021339 // GRMZM2G010290 // GRMZM…
GO:0044464	C	cell part	93	165	13914	39203	4e-08	1.5e-07	// GRMZM2G052890 // GRMZM2G087095 // GRMZM2G177693 // GRMZM2G163975 // GRMZM2G350312 // AC203957.3_FG004 // GRMZM2G445575 // GRMZM2G092137 // GRMZM2G001139 // GRMZM2G172657 // GRMZM2G479885 // GRMZM2G135447 // GRMZM2G133262 // GRMZM2G114998 // GRMZM2G066373 // GRMZM2G137532 // GRMZM2G126808 // GRMZM2G077752 // GRMZM2G159397 // GRMZM2G130382 // GRMZM2G086949 // GRMZM2G128807 // GRMZM2G159431 // GR…
GO:0005623	C	cell	93	165	13914	39203	4e-08	1.5e-07	// GRMZM2G052890 // GRMZM2G087095 // GRMZM2G177693 // GRMZM2G163975 // GRMZM2G350312 // AC203957.3_FG004 // GRMZM2G445575 // GRMZM2G092137 // GRMZM2G001139 // GRMZM2G172657 // GRMZM2G479885 // GRMZM2G135447 // GRMZM2G133262 // GRMZM2G114998 // GRMZM2G066373 // GRMZM2G137532 // GRMZM2G126808 // GRMZM2G077752 // GRMZM2G159397 // GRMZM2G130382 // GRMZM2G086949 // GRMZM2G128807 // GRMZM2G159431 // GR…
GO:0005737	C	cytoplasm	5	165	3593	39203	1	1	// GRMZM2G067624 // GRMZM2G072582 // GRMZM2G010290 // GRMZM2G018485 // GRMZM2G114998
GO:0032991	C	macromolecular complex	5	165	3586	39203	1	1	// GRMZM2G067624 // GRMZM2G361842 // GRMZM2G404769 // GRMZM2G018485 // GRMZM2G114998
Table S18. GO annotations of differentially expressed transcription factors (DETFs) at 20 DAP
GO_acc	term_type	Term	queryitem	querytotal	bgitem	bgtotal	pvalue	FDR	entries
GO:0045449	P	regulation of transcription	148	211	3352	39203	2.2e-105	5e-103	// GRMZM2G125653 // GRMZM2G180979 // GRMZM2G172621 // GRMZM2G031200 // GRMZM2G450445 // GRMZM2G138340 // GRMZM5G874163 // GRMZM2G011932 // GRMZM2G034876 // GRMZM2G526668 // GRMZM2G108865 // GRMZM2G002131 // GRMZM2G015534 // GRMZM2G169654 // AC232238.2_FG004 // GRMZM2G445575 // GRMZM2G092137 // GRMZM2G176063 // GRMZM2G131961 // AC187157.4_FG005 // GRMZM2G105348 // GRMZM2G007406 // GRMZM2G479885 //…
GO:0019219	P	regulation of nucleobase, nucleoside, nucleotide and nucleic acid metabolic process	148	211	3370	39203	4.5e-105	5e-103	// GRMZM2G125653 // GRMZM2G180979 // GRMZM2G172621 // GRMZM2G031200 // GRMZM2G450445 // GRMZM2G138340 // GRMZM5G874163 // GRMZM2G011932 // GRMZM2G034876 // GRMZM2G526668 // GRMZM2G108865 // GRMZM2G002131 // GRMZM2G015534 // GRMZM2G169654 // AC232238.2_FG004 // GRMZM2G445575 // GRMZM2G092137 // GRMZM2G176063 // GRMZM2G131961 // AC187157.4_FG005 // GRMZM2G105348 // GRMZM2G007406 // GRMZM2G479885 //…
GO:0051171	P	regulation of nitrogen compound metabolic process	148	211	3370	39203	4.5e-105	5e-103	// GRMZM2G125653 // GRMZM2G180979 // GRMZM2G172621 // GRMZM2G031200 // GRMZM2G450445 // GRMZM2G138340 // GRMZM5G874163 // GRMZM2G011932 // GRMZM2G034876 // GRMZM2G526668 // GRMZM2G108865 // GRMZM2G002131 // GRMZM2G015534 // GRMZM2G169654 // AC232238.2_FG004 // GRMZM2G445575 // GRMZM2G092137 // GRMZM2G176063 // GRMZM2G131961 // AC187157.4_FG005 // GRMZM2G105348 // GRMZM2G007406 // GRMZM2G479885 //…
GO:0031326	P	regulation of cellular biosynthetic process	148	211	3393	39203	1.2e-104	6.4e-103	// GRMZM2G125653 // GRMZM2G180979 // GRMZM2G172621 // GRMZM2G031200 // GRMZM2G450445 // GRMZM2G138340 // GRMZM5G874163 // GRMZM2G011932 // GRMZM2G034876 // GRMZM2G526668 // GRMZM2G108865 // GRMZM2G002131 // GRMZM2G015534 // GRMZM2G169654 // AC232238.2_FG004 // GRMZM2G445575 // GRMZM2G092137 // GRMZM2G176063 // GRMZM2G131961 // AC187157.4_FG005 // GRMZM2G105348 // GRMZM2G007406 // GRMZM2G479885 //…
GO:0009889	P	regulation of biosynthetic process	148	211	3393	39203	1.2e-104	6.4e-103	// GRMZM2G125653 // GRMZM2G180979 // GRMZM2G172621 // GRMZM2G031200 // GRMZM2G450445 // GRMZM2G138340 // GRMZM5G874163 // GRMZM2G011932 // GRMZM2G034876 // GRMZM2G526668 // GRMZM2G108865 // GRMZM2G002131 // GRMZM2G015534 // GRMZM2G169654 // AC232238.2_FG004 // GRMZM2G445575 // GRMZM2G092137 // GRMZM2G176063 // GRMZM2G131961 // AC187157.4_FG005 // GRMZM2G105348 // GRMZM2G007406 // GRMZM2G479885 //…
GO:0010556	P	regulation of macromolecule biosynthetic process	148	211	3393	39203	1.2e-104	6.4e-103	// GRMZM2G125653 // GRMZM2G180979 // GRMZM2G172621 // GRMZM2G031200 // GRMZM2G450445 // GRMZM2G138340 // GRMZM5G874163 // GRMZM2G011932 // GRMZM2G034876 // GRMZM2G526668 // GRMZM2G108865 // GRMZM2G002131 // GRMZM2G015534 // GRMZM2G169654 // AC232238.2_FG004 // GRMZM2G445575 // GRMZM2G092137 // GRMZM2G176063 // GRMZM2G131961 // AC187157.4_FG005 // GRMZM2G105348 // GRMZM2G007406 // GRMZM2G479885 //…
GO:0010468	P	regulation of gene expression	148	211	3419	39203	3.4e-104	1.6e-102	// GRMZM2G125653 // GRMZM2G180979 // GRMZM2G172621 // GRMZM2G031200 // GRMZM2G450445 // GRMZM2G138340 // GRMZM5G874163 // GRMZM2G011932 // GRMZM2G034876 // GRMZM2G526668 // GRMZM2G108865 // GRMZM2G002131 // GRMZM2G015534 // GRMZM2G169654 // AC232238.2_FG004 // GRMZM2G445575 // GRMZM2G092137 // GRMZM2G176063 // GRMZM2G131961 // AC187157.4_FG005 // GRMZM2G105348 // GRMZM2G007406 // GRMZM2G479885 //…
GO:0031323	P	regulation of cellular metabolic process	148	211	3439	39203	7.6e-104	3.1e-102	// GRMZM2G125653 // GRMZM2G180979 // GRMZM2G172621 // GRMZM2G031200 // GRMZM2G450445 // GRMZM2G138340 // GRMZM5G874163 // GRMZM2G011932 // GRMZM2G034876 // GRMZM2G526668 // GRMZM2G108865 // GRMZM2G002131 // GRMZM2G015534 // GRMZM2G169654 // AC232238.2_FG004 // GRMZM2G445575 // GRMZM2G092137 // GRMZM2G176063 // GRMZM2G131961 // AC187157.4_FG005 // GRMZM2G105348 // GRMZM2G007406 // GRMZM2G479885 //…
GO:0080090	P	regulation of primary metabolic process	148	211	3595	39203	3.6e-101	1.3e-99	// GRMZM2G125653 // GRMZM2G180979 // GRMZM2G172621 // GRMZM2G031200 // GRMZM2G450445 // GRMZM2G138340 // GRMZM5G874163 // GRMZM2G011932 // GRMZM2G034876 // GRMZM2G526668 // GRMZM2G108865 // GRMZM2G002131 // GRMZM2G015534 // GRMZM2G169654 // AC232238.2_FG004 // GRMZM2G445575 // GRMZM2G092137 // GRMZM2G176063 // GRMZM2G131961 // AC187157.4_FG005 // GRMZM2G105348 // GRMZM2G007406 // GRMZM2G479885 //…
GO:0060255	P	regulation of macromolecule metabolic process	148	211	3632	39203	1.5e-100	4.8e-99	// GRMZM2G125653 // GRMZM2G180979 // GRMZM2G172621 // GRMZM2G031200 // GRMZM2G450445 // GRMZM2G138340 // GRMZM5G874163 // GRMZM2G011932 // GRMZM2G034876 // GRMZM2G526668 // GRMZM2G108865 // GRMZM2G002131 // GRMZM2G015534 // GRMZM2G169654 // AC232238.2_FG004 // GRMZM2G445575 // GRMZM2G092137 // GRMZM2G176063 // GRMZM2G131961 // AC187157.4_FG005 // GRMZM2G105348 // GRMZM2G007406 // GRMZM2G479885 //…
GO:0019222	P	regulation of metabolic process	148	211	3667	39203	5.6e-100	1.7e-98	// GRMZM2G125653 // GRMZM2G180979 // GRMZM2G172621 // GRMZM2G031200 // GRMZM2G450445 // GRMZM2G138340 // GRMZM5G874163 // GRMZM2G011932 // GRMZM2G034876 // GRMZM2G526668 // GRMZM2G108865 // GRMZM2G002131 // GRMZM2G015534 // GRMZM2G169654 // AC232238.2_FG004 // GRMZM2G445575 // GRMZM2G092137 // GRMZM2G176063 // GRMZM2G131961 // AC187157.4_FG005 // GRMZM2G105348 // GRMZM2G007406 // GRMZM2G479885 //…
GO:0006350	P	transcription	148	211	3730	39203	5.9e-99	1.6e-97	// GRMZM2G125653 // GRMZM2G180979 // GRMZM2G172621 // GRMZM2G031200 // GRMZM2G450445 // GRMZM2G138340 // GRMZM5G874163 // GRMZM2G011932 // GRMZM2G034876 // GRMZM2G526668 // GRMZM2G108865 // GRMZM2G002131 // GRMZM2G015534 // GRMZM2G169654 // AC232238.2_FG004 // GRMZM2G445575 // GRMZM2G092137 // GRMZM2G176063 // GRMZM2G131961 // AC187157.4_FG005 // GRMZM2G105348 // GRMZM2G007406 // GRMZM2G479885 //…
GO:0050794	P	regulation of cellular process	149	211	4274	39203	4.7e-92	1.2e-90	// GRMZM2G125653 // GRMZM2G180979 // GRMZM2G172621 // GRMZM2G031200 // GRMZM2G450445 // GRMZM2G138340 // GRMZM5G874163 // GRMZM2G011932 // GRMZM2G034876 // GRMZM2G526668 // GRMZM2G108865 // GRMZM2G002131 // GRMZM2G015534 // GRMZM2G169654 // AC232238.2_FG004 // GRMZM2G445575 // GRMZM2G092137 // GRMZM2G176063 // GRMZM2G131961 // AC187157.4_FG005 // GRMZM2G105348 // GRMZM2G007406 // GRMZM2G479885 //…
GO:0050789	P	regulation of biological process	149	211	4504	39203	6.8e-89	1.6e-87	// GRMZM2G125653 // GRMZM2G180979 // GRMZM2G172621 // GRMZM2G031200 // GRMZM2G450445 // GRMZM2G138340 // GRMZM5G874163 // GRMZM2G011932 // GRMZM2G034876 // GRMZM2G526668 // GRMZM2G108865 // GRMZM2G002131 // GRMZM2G015534 // GRMZM2G169654 // AC232238.2_FG004 // GRMZM2G445575 // GRMZM2G092137 // GRMZM2G176063 // GRMZM2G131961 // AC187157.4_FG005 // GRMZM2G105348 // GRMZM2G007406 // GRMZM2G479885 //…
GO:0065007	P	biological regulation	156	211	6272	39203	4.9e-77	1.1e-75	// GRMZM2G125653 // GRMZM2G180979 // GRMZM2G172621 // GRMZM2G031200 // GRMZM2G450445 // GRMZM2G138340 // GRMZM5G874163 // GRMZM2G011932 // GRMZM2G034876 // GRMZM2G526668 // GRMZM2G108865 // GRMZM2G002131 // GRMZM2G015534 // GRMZM2G169654 // AC232238.2_FG004 // GRMZM2G445575 // GRMZM2G092137 // GRMZM2G176063 // GRMZM2G131961 // AC187157.4_FG005 // GRMZM2G105348 // GRMZM2G007406 // GRMZM2G479885 //…
GO:0006139	P	nucleobase, nucleoside, nucleotide and nucleic acid metabolic process	148	211	5979	39203	7.1e-71	1.5e-69	// GRMZM2G125653 // GRMZM2G180979 // GRMZM2G172621 // GRMZM2G031200 // GRMZM2G450445 // GRMZM2G138340 // GRMZM5G874163 // GRMZM2G011932 // GRMZM2G034876 // GRMZM2G526668 // GRMZM2G108865 // GRMZM2G002131 // GRMZM2G015534 // GRMZM2G169654 // AC232238.2_FG004 // GRMZM2G445575 // GRMZM2G092137 // GRMZM2G176063 // GRMZM2G131961 // AC187157.4_FG005 // GRMZM2G105348 // GRMZM2G007406 // GRMZM2G479885 //…
GO:0010467	P	gene expression	148	211	6042	39203	2.9e-70	5.6e-69	// GRMZM2G125653 // GRMZM2G180979 // GRMZM2G172621 // GRMZM2G031200 // GRMZM2G450445 // GRMZM2G138340 // GRMZM5G874163 // GRMZM2G011932 // GRMZM2G034876 // GRMZM2G526668 // GRMZM2G108865 // GRMZM2G002131 // GRMZM2G015534 // GRMZM2G169654 // AC232238.2_FG004 // GRMZM2G445575 // GRMZM2G092137 // GRMZM2G176063 // GRMZM2G131961 // AC187157.4_FG005 // GRMZM2G105348 // GRMZM2G007406 // GRMZM2G479885 //…
GO:0034645	P	cellular macromolecule biosynthetic process	148	211	6057	39203	4.1e-70	7.4e-69	// GRMZM2G125653 // GRMZM2G180979 // GRMZM2G172621 // GRMZM2G031200 // GRMZM2G450445 // GRMZM2G138340 // GRMZM5G874163 // GRMZM2G011932 // GRMZM2G034876 // GRMZM2G526668 // GRMZM2G108865 // GRMZM2G002131 // GRMZM2G015534 // GRMZM2G169654 // AC232238.2_FG004 // GRMZM2G445575 // GRMZM2G092137 // GRMZM2G176063 // GRMZM2G131961 // AC187157.4_FG005 // GRMZM2G105348 // GRMZM2G007406 // GRMZM2G479885 //…
GO:0009059	P	macromolecule biosynthetic process	148	211	6064	39203	4.8e-70	8.2e-69	// GRMZM2G125653 // GRMZM2G180979 // GRMZM2G172621 // GRMZM2G031200 // GRMZM2G450445 // GRMZM2G138340 // GRMZM5G874163 // GRMZM2G011932 // GRMZM2G034876 // GRMZM2G526668 // GRMZM2G108865 // GRMZM2G002131 // GRMZM2G015534 // GRMZM2G169654 // AC232238.2_FG004 // GRMZM2G445575 // GRMZM2G092137 // GRMZM2G176063 // GRMZM2G131961 // AC187157.4_FG005 // GRMZM2G105348 // GRMZM2G007406 // GRMZM2G479885 //…
GO:0006355	P	regulation of transcription, DNA-dependent	98	211	2208	39203	3.5e-63	5.8e-62	// GRMZM2G180979 // GRMZM2G172621 // GRMZM2G138340 // GRMZM5G874163 // GRMZM2G011932 // GRMZM2G034876 // GRMZM2G002131 // GRMZM2G015534 // GRMZM2G169654 // AC232238.2_FG004 // GRMZM2G445575 // GRMZM2G092137 // GRMZM2G131961 // AC187157.4_FG005 // GRMZM2G105348 // GRMZM2G007406 // GRMZM2G479885 // GRMZM2G135447 // GRMZM2G019956 // GRMZM2G104204 // AC206951.3_FG017 // GRMZM2G069365 // GRMZM2G160136…
GO:0051252	P	regulation of RNA metabolic process	98	211	2211	39203	4e-63	6.2e-62	// GRMZM2G180979 // GRMZM2G172621 // GRMZM2G138340 // GRMZM5G874163 // GRMZM2G011932 // GRMZM2G034876 // GRMZM2G002131 // GRMZM2G015534 // GRMZM2G169654 // AC232238.2_FG004 // GRMZM2G445575 // GRMZM2G092137 // GRMZM2G131961 // AC187157.4_FG005 // GRMZM2G105348 // GRMZM2G007406 // GRMZM2G479885 // GRMZM2G135447 // GRMZM2G019956 // GRMZM2G104204 // AC206951.3_FG017 // GRMZM2G069365 // GRMZM2G160136…
GO:0006807	P	nitrogen compound metabolic process	148	211	6937	39203	3.2e-62	4.7e-61	// GRMZM2G125653 // GRMZM2G180979 // GRMZM2G172621 // GRMZM2G031200 // GRMZM2G450445 // GRMZM2G138340 // GRMZM5G874163 // GRMZM2G011932 // GRMZM2G034876 // GRMZM2G526668 // GRMZM2G108865 // GRMZM2G002131 // GRMZM2G015534 // GRMZM2G169654 // AC232238.2_FG004 // GRMZM2G445575 // GRMZM2G092137 // GRMZM2G176063 // GRMZM2G131961 // AC187157.4_FG005 // GRMZM2G105348 // GRMZM2G007406 // GRMZM2G479885 //…
GO:0006351	P	transcription, DNA-dependent	98	211	2362	39203	1.4e-60	2e-59	// GRMZM2G180979 // GRMZM2G172621 // GRMZM2G138340 // GRMZM5G874163 // GRMZM2G011932 // GRMZM2G034876 // GRMZM2G002131 // GRMZM2G015534 // GRMZM2G169654 // AC232238.2_FG004 // GRMZM2G445575 // GRMZM2G092137 // GRMZM2G131961 // AC187157.4_FG005 // GRMZM2G105348 // GRMZM2G007406 // GRMZM2G479885 // GRMZM2G135447 // GRMZM2G019956 // GRMZM2G104204 // AC206951.3_FG017 // GRMZM2G069365 // GRMZM2G160136…
GO:0032774	P	RNA biosynthetic process	98	211	2364	39203	1.5e-60	2.1e-59	// GRMZM2G180979 // GRMZM2G172621 // GRMZM2G138340 // GRMZM5G874163 // GRMZM2G011932 // GRMZM2G034876 // GRMZM2G002131 // GRMZM2G015534 // GRMZM2G169654 // AC232238.2_FG004 // GRMZM2G445575 // GRMZM2G092137 // GRMZM2G131961 // AC187157.4_FG005 // GRMZM2G105348 // GRMZM2G007406 // GRMZM2G479885 // GRMZM2G135447 // GRMZM2G019956 // GRMZM2G104204 // AC206951.3_FG017 // GRMZM2G069365 // GRMZM2G160136…
GO:0044249	P	cellular biosynthetic process	148	211	7619	39203	7.8e-57	1e-55	// GRMZM2G125653 // GRMZM2G180979 // GRMZM2G172621 // GRMZM2G031200 // GRMZM2G450445 // GRMZM2G138340 // GRMZM5G874163 // GRMZM2G011932 // GRMZM2G034876 // GRMZM2G526668 // GRMZM2G108865 // GRMZM2G002131 // GRMZM2G015534 // GRMZM2G169654 // AC232238.2_FG004 // GRMZM2G445575 // GRMZM2G092137 // GRMZM2G176063 // GRMZM2G131961 // AC187157.4_FG005 // GRMZM2G105348 // GRMZM2G007406 // GRMZM2G479885 //…
GO:0009058	P	biosynthetic process	148	211	7998	39203	4.5e-54	5.7e-53	// GRMZM2G125653 // GRMZM2G180979 // GRMZM2G172621 // GRMZM2G031200 // GRMZM2G450445 // GRMZM2G138340 // GRMZM5G874163 // GRMZM2G011932 // GRMZM2G034876 // GRMZM2G526668 // GRMZM2G108865 // GRMZM2G002131 // GRMZM2G015534 // GRMZM2G169654 // AC232238.2_FG004 // GRMZM2G445575 // GRMZM2G092137 // GRMZM2G176063 // GRMZM2G131961 // AC187157.4_FG005 // GRMZM2G105348 // GRMZM2G007406 // GRMZM2G479885 //…
GO:0016070	P	RNA metabolic process	98	211	3121	39203	6.2e-50	7.5e-49	// GRMZM2G180979 // GRMZM2G172621 // GRMZM2G138340 // GRMZM5G874163 // GRMZM2G011932 // GRMZM2G034876 // GRMZM2G002131 // GRMZM2G015534 // GRMZM2G169654 // AC232238.2_FG004 // GRMZM2G445575 // GRMZM2G092137 // GRMZM2G131961 // AC187157.4_FG005 // GRMZM2G105348 // GRMZM2G007406 // GRMZM2G479885 // GRMZM2G135447 // GRMZM2G019956 // GRMZM2G104204 // AC206951.3_FG017 // GRMZM2G069365 // GRMZM2G160136…
GO:0044260	P	cellular macromolecule metabolic process	148	211	11296	39203	4.5e-35	5.3e-34	// GRMZM2G125653 // GRMZM2G180979 // GRMZM2G172621 // GRMZM2G031200 // GRMZM2G450445 // GRMZM2G138340 // GRMZM5G874163 // GRMZM2G011932 // GRMZM2G034876 // GRMZM2G526668 // GRMZM2G108865 // GRMZM2G002131 // GRMZM2G015534 // GRMZM2G169654 // AC232238.2_FG004 // GRMZM2G445575 // GRMZM2G092137 // GRMZM2G176063 // GRMZM2G131961 // AC187157.4_FG005 // GRMZM2G105348 // GRMZM2G007406 // GRMZM2G479885 //…
GO:0043170	P	macromolecule metabolic process	149	211	12696	39203	1.1e-29	1.2e-28	// GRMZM2G125653 // GRMZM2G180979 // GRMZM2G172621 // GRMZM2G031200 // GRMZM2G450445 // GRMZM2G138340 // GRMZM5G874163 // GRMZM2G011932 // GRMZM2G034876 // GRMZM2G526668 // GRMZM2G108865 // GRMZM2G002131 // GRMZM2G015534 // GRMZM2G169654 // AC232238.2_FG004 // GRMZM2G445575 // GRMZM2G092137 // GRMZM2G176063 // GRMZM2G131961 // AC187157.4_FG005 // GRMZM2G105348 // GRMZM2G007406 // GRMZM2G479885 //…
GO:0044237	P	cellular metabolic process	148	211	14490	39203	1.9e-22	2.1e-21	// GRMZM2G125653 // GRMZM2G180979 // GRMZM2G172621 // GRMZM2G031200 // GRMZM2G450445 // GRMZM2G138340 // GRMZM5G874163 // GRMZM2G011932 // GRMZM2G034876 // GRMZM2G526668 // GRMZM2G108865 // GRMZM2G002131 // GRMZM2G015534 // GRMZM2G169654 // AC232238.2_FG004 // GRMZM2G445575 // GRMZM2G092137 // GRMZM2G176063 // GRMZM2G131961 // AC187157.4_FG005 // GRMZM2G105348 // GRMZM2G007406 // GRMZM2G479885 //…
GO:0044238	P	primary metabolic process	149	211	15885	39203	1.1e-18	1.2e-17	// GRMZM2G125653 // GRMZM2G180979 // GRMZM2G172621 // GRMZM2G031200 // GRMZM2G450445 // GRMZM2G138340 // GRMZM5G874163 // GRMZM2G011932 // GRMZM2G034876 // GRMZM2G526668 // GRMZM2G108865 // GRMZM2G002131 // GRMZM2G015534 // GRMZM2G169654 // AC232238.2_FG004 // GRMZM2G445575 // GRMZM2G092137 // GRMZM2G176063 // GRMZM2G131961 // AC187157.4_FG005 // GRMZM2G105348 // GRMZM2G007406 // GRMZM2G479885 //…
GO:0009987	P	cellular process	151	211	18476	39203	6.3e-13	6.4e-12	// GRMZM2G125653 // GRMZM2G180979 // GRMZM2G172621 // GRMZM2G031200 // GRMZM2G450445 // GRMZM2G138340 // GRMZM5G874163 // GRMZM2G011932 // GRMZM2G034876 // GRMZM2G526668 // GRMZM2G108865 // GRMZM2G002131 // GRMZM2G015534 // GRMZM2G169654 // AC232238.2_FG004 // GRMZM2G445575 // GRMZM2G092137 // GRMZM2G176063 // GRMZM2G131961 // AC187157.4_FG005 // GRMZM2G105348 // GRMZM2G007406 // GRMZM2G479885 //…
GO:0008152	P	metabolic process	150	211	20231	39203	6.9e-09	6.9e-08	// GRMZM2G125653 // GRMZM2G180979 // GRMZM2G172621 // GRMZM2G031200 // GRMZM2G450445 // GRMZM2G138340 // GRMZM5G874163 // GRMZM2G011932 // GRMZM2G034876 // GRMZM2G526668 // GRMZM2G108865 // GRMZM2G002131 // GRMZM2G015534 // GRMZM2G169654 // AC232238.2_FG004 // GRMZM2G445575 // GRMZM2G092137 // GRMZM2G176063 // GRMZM2G131961 // AC187157.4_FG005 // GRMZM2G105348 // GRMZM2G007406 // GRMZM2G479885 //…
GO:0009719	P	response to endogenous stimulus	5	211	72	39203	6.1e-05	0.00055	// GRMZM2G034840 // GRMZM5G874163 // GRMZM2G030710 // GRMZM2G086949 // GRMZM2G352159
GO:0010033	P	response to organic substance	5	211	72	39203	6.1e-05	0.00055	// GRMZM2G034840 // GRMZM5G874163 // GRMZM2G030710 // GRMZM2G086949 // GRMZM2G352159
GO:0009725	P	response to hormone stimulus	5	211	72	39203	6.1e-05	0.00055	// GRMZM2G034840 // GRMZM5G874163 // GRMZM2G030710 // GRMZM2G086949 // GRMZM2G352159
GO:0001659	P	temperature homeostasis	22	211	1758	39203	0.00025	0.002	// GRMZM2G108865 // GRMZM2G162481 // GRMZM2G169654 // GRMZM2G091490 // GRMZM2G327349 // GRMZM2G176063 // GRMZM2G369799 // GRMZM2G154182 // GRMZM2G013581 // GRMZM2G108798 // GRMZM2G097683 // GRMZM2G465595 // GRMZM2G069365 // GRMZM2G111760 // GRMZM5G842961 // GRMZM2G077752 // GRMZM2G010290 // GRMZM2G021369 // GRMZM5G863420 // GRMZM2G086474 // GRMZM2G033413 // GRMZM2G427087
GO:0042309	P	homoiothermy	22	211	1758	39203	0.00025	0.002	// GRMZM2G108865 // GRMZM2G162481 // GRMZM2G169654 // GRMZM2G091490 // GRMZM2G327349 // GRMZM2G176063 // GRMZM2G369799 // GRMZM2G154182 // GRMZM2G013581 // GRMZM2G108798 // GRMZM2G097683 // GRMZM2G465595 // GRMZM2G069365 // GRMZM2G111760 // GRMZM5G842961 // GRMZM2G077752 // GRMZM2G010290 // GRMZM2G021369 // GRMZM5G863420 // GRMZM2G086474 // GRMZM2G033413 // GRMZM2G427087
GO:0009409	P	response to cold	22	211	1758	39203	0.00025	0.002	// GRMZM2G108865 // GRMZM2G162481 // GRMZM2G169654 // GRMZM2G091490 // GRMZM2G327349 // GRMZM2G176063 // GRMZM2G369799 // GRMZM2G154182 // GRMZM2G013581 // GRMZM2G108798 // GRMZM2G097683 // GRMZM2G465595 // GRMZM2G069365 // GRMZM2G111760 // GRMZM5G842961 // GRMZM2G077752 // GRMZM2G010290 // GRMZM2G021369 // GRMZM5G863420 // GRMZM2G086474 // GRMZM2G033413 // GRMZM2G427087
GO:0048871	P	multicellular organismal homeostasis	22	211	1758	39203	0.00025	0.002	// GRMZM2G108865 // GRMZM2G162481 // GRMZM2G169654 // GRMZM2G091490 // GRMZM2G327349 // GRMZM2G176063 // GRMZM2G369799 // GRMZM2G154182 // GRMZM2G013581 // GRMZM2G108798 // GRMZM2G097683 // GRMZM2G465595 // GRMZM2G069365 // GRMZM2G111760 // GRMZM5G842961 // GRMZM2G077752 // GRMZM2G010290 // GRMZM2G021369 // GRMZM5G863420 // GRMZM2G086474 // GRMZM2G033413 // GRMZM2G427087
GO:0050826	P	response to freezing	22	211	1758	39203	0.00025	0.002	// GRMZM2G108865 // GRMZM2G162481 // GRMZM2G169654 // GRMZM2G091490 // GRMZM2G327349 // GRMZM2G176063 // GRMZM2G369799 // GRMZM2G154182 // GRMZM2G013581 // GRMZM2G108798 // GRMZM2G097683 // GRMZM2G465595 // GRMZM2G069365 // GRMZM2G111760 // GRMZM5G842961 // GRMZM2G077752 // GRMZM2G010290 // GRMZM2G021369 // GRMZM5G863420 // GRMZM2G086474 // GRMZM2G033413 // GRMZM2G427087
GO:0009266	P	response to temperature stimulus	22	211	1765	39203	0.00026	0.002	// GRMZM2G108865 // GRMZM2G162481 // GRMZM2G169654 // GRMZM2G091490 // GRMZM2G327349 // GRMZM2G176063 // GRMZM2G369799 // GRMZM2G154182 // GRMZM2G013581 // GRMZM2G108798 // GRMZM2G097683 // GRMZM2G465595 // GRMZM2G069365 // GRMZM2G111760 // GRMZM5G842961 // GRMZM2G077752 // GRMZM2G010290 // GRMZM2G021369 // GRMZM5G863420 // GRMZM2G086474 // GRMZM2G033413 // GRMZM2G427087
GO:0006954	P	inflammatory response	8	211	312	39203	0.00036	0.0021	// GRMZM2G017606 // GRMZM2G029850 // GRMZM2G154182 // GRMZM2G077752 // GRMZM2G143723 // GRMZM2G449681 // GRMZM2G055243 // GRMZM2G369799
GO:0016064	P	immunoglobulin mediated immune response	8	211	312	39203	0.00036	0.0021	// GRMZM2G017606 // GRMZM2G029850 // GRMZM2G154182 // GRMZM2G077752 // GRMZM2G143723 // GRMZM2G449681 // GRMZM2G055243 // GRMZM2G369799
GO:0002437	P	inflammatory response to antigenic stimulus	8	211	312	39203	0.00036	0.0021	// GRMZM2G017606 // GRMZM2G029850 // GRMZM2G154182 // GRMZM2G077752 // GRMZM2G143723 // GRMZM2G449681 // GRMZM2G055243 // GRMZM2G369799
GO:0016068	P	type I hypersensitivity	8	211	312	39203	0.00036	0.0021	// GRMZM2G017606 // GRMZM2G029850 // GRMZM2G154182 // GRMZM2G077752 // GRMZM2G143723 // GRMZM2G449681 // GRMZM2G055243 // GRMZM2G369799
GO:0002250	P	adaptive immune response	8	211	312	39203	0.00036	0.0021	// GRMZM2G017606 // GRMZM2G029850 // GRMZM2G154182 // GRMZM2G077752 // GRMZM2G143723 // GRMZM2G449681 // GRMZM2G055243 // GRMZM2G369799
GO:0019724	P	B cell mediated immunity	8	211	312	39203	0.00036	0.0021	// GRMZM2G017606 // GRMZM2G029850 // GRMZM2G154182 // GRMZM2G077752 // GRMZM2G143723 // GRMZM2G449681 // GRMZM2G055243 // GRMZM2G369799
GO:0002438	P	acute inflammatory response to antigenic stimulus	8	211	312	39203	0.00036	0.0021	// GRMZM2G017606 // GRMZM2G029850 // GRMZM2G154182 // GRMZM2G077752 // GRMZM2G143723 // GRMZM2G449681 // GRMZM2G055243 // GRMZM2G369799
GO:0002449	P	lymphocyte mediated immunity	8	211	312	39203	0.00036	0.0021	// GRMZM2G017606 // GRMZM2G029850 // GRMZM2G154182 // GRMZM2G077752 // GRMZM2G143723 // GRMZM2G449681 // GRMZM2G055243 // GRMZM2G369799
GO:0002460	P	adaptive immune response based on somatic recombination of immune receptors built from immunoglobulin superfamily domains	8	211	312	39203	0.00036	0.0021	// GRMZM2G017606 // GRMZM2G029850 // GRMZM2G154182 // GRMZM2G077752 // GRMZM2G143723 // GRMZM2G449681 // GRMZM2G055243 // GRMZM2G369799
GO:0002526	P	acute inflammatory response	8	211	312	39203	0.00036	0.0021	// GRMZM2G017606 // GRMZM2G029850 // GRMZM2G154182 // GRMZM2G077752 // GRMZM2G143723 // GRMZM2G449681 // GRMZM2G055243 // GRMZM2G369799
GO:0002524	P	hypersensitivity	8	211	312	39203	0.00036	0.0021	// GRMZM2G017606 // GRMZM2G029850 // GRMZM2G154182 // GRMZM2G077752 // GRMZM2G143723 // GRMZM2G449681 // GRMZM2G055243 // GRMZM2G369799
GO:0002443	P	leukocyte mediated immunity	8	211	312	39203	0.00036	0.0021	// GRMZM2G017606 // GRMZM2G029850 // GRMZM2G154182 // GRMZM2G077752 // GRMZM2G143723 // GRMZM2G449681 // GRMZM2G055243 // GRMZM2G369799
GO:0002252	P	immune effector process	8	211	312	39203	0.00036	0.0021	// GRMZM2G017606 // GRMZM2G029850 // GRMZM2G154182 // GRMZM2G077752 // GRMZM2G143723 // GRMZM2G449681 // GRMZM2G055243 // GRMZM2G369799
GO:0009628	P	response to abiotic stimulus	22	211	1856	39203	0.00051	0.003	// GRMZM2G108865 // GRMZM2G162481 // GRMZM2G169654 // GRMZM2G091490 // GRMZM2G327349 // GRMZM2G176063 // GRMZM2G369799 // GRMZM2G154182 // GRMZM2G013581 // GRMZM2G108798 // GRMZM2G097683 // GRMZM2G465595 // GRMZM2G069365 // GRMZM2G111760 // GRMZM5G842961 // GRMZM2G077752 // GRMZM2G010290 // GRMZM2G021369 // GRMZM5G863420 // GRMZM2G086474 // GRMZM2G033413 // GRMZM2G427087
GO:0042592	P	homeostatic process	23	211	2047	39203	0.00078	0.0045	// GRMZM2G097683 // GRMZM2G108865 // GRMZM2G162481 // GRMZM2G169654 // GRMZM2G091490 // GRMZM2G327349 // GRMZM2G176063 // GRMZM2G369799 // GRMZM2G154182 // GRMZM2G013581 // GRMZM2G108798 // GRMZM2G008647 // GRMZM2G465595 // GRMZM2G069365 // GRMZM2G111760 // GRMZM5G842961 // GRMZM2G077752 // GRMZM2G010290 // GRMZM2G021369 // GRMZM5G863420 // GRMZM2G086474 // GRMZM2G033413 // GRMZM2G427087
GO:0006955	P	immune response	8	211	360	39203	0.00088	0.005	// GRMZM2G017606 // GRMZM2G029850 // GRMZM2G154182 // GRMZM2G077752 // GRMZM2G143723 // GRMZM2G449681 // GRMZM2G055243 // GRMZM2G369799
GO:0002376	P	immune system process	8	211	363	39203	0.00093	0.0052	// GRMZM2G017606 // GRMZM2G029850 // GRMZM2G154182 // GRMZM2G077752 // GRMZM2G143723 // GRMZM2G449681 // GRMZM2G055243 // GRMZM2G369799
GO:0032501	P	multicellular organismal process	22	211	1983	39203	0.0012	0.0065	// GRMZM2G108865 // GRMZM2G162481 // GRMZM2G169654 // GRMZM2G091490 // GRMZM2G327349 // GRMZM2G176063 // GRMZM2G369799 // GRMZM2G154182 // GRMZM2G013581 // GRMZM2G108798 // GRMZM2G097683 // GRMZM2G465595 // GRMZM2G069365 // GRMZM2G111760 // GRMZM5G842961 // GRMZM2G077752 // GRMZM2G010290 // GRMZM2G021369 // GRMZM5G863420 // GRMZM2G086474 // GRMZM2G033413 // GRMZM2G427087
GO:0009611	P	response to wounding	8	211	384	39203	0.0013	0.0071	// GRMZM2G017606 // GRMZM2G029850 // GRMZM2G154182 // GRMZM2G077752 // GRMZM2G143723 // GRMZM2G449681 // GRMZM2G055243 // GRMZM2G369799
GO:0065008	P	regulation of biological quality	23	211	2139	39203	0.0014	0.0073	// GRMZM2G097683 // GRMZM2G108865 // GRMZM2G162481 // GRMZM2G169654 // GRMZM2G091490 // GRMZM2G327349 // GRMZM2G176063 // GRMZM2G369799 // GRMZM2G154182 // GRMZM2G013581 // GRMZM2G108798 // GRMZM2G008647 // GRMZM2G465595 // GRMZM2G069365 // GRMZM2G111760 // GRMZM5G842961 // GRMZM2G077752 // GRMZM2G010290 // GRMZM2G021369 // GRMZM5G863420 // GRMZM2G086474 // GRMZM2G033413 // GRMZM2G427087
GO:0050896	P	response to stimulus	32	211	3421	39203	0.0016	0.0084	// GRMZM2G086949 // GRMZM5G874163 // GRMZM2G111760 // GRMZM2G029850 // GRMZM2G017606 // GRMZM2G162481 // GRMZM2G143723 // GRMZM2G169654 // GRMZM2G352159 // GRMZM2G327349 // GRMZM2G176063 // GRMZM2G108865 // GRMZM2G369799 // GRMZM2G154182 // GRMZM2G034840 // GRMZM2G013581 // GRMZM2G055243 // GRMZM2G097683 // GRMZM2G465595 // GRMZM2G069365 // GRMZM2G091490 // GRMZM5G842961 // GRMZM2G449681 // GRMZM…
GO:0009605	P	response to external stimulus	8	211	405	39203	0.0018	0.0094	// GRMZM2G017606 // GRMZM2G029850 // GRMZM2G154182 // GRMZM2G077752 // GRMZM2G143723 // GRMZM2G449681 // GRMZM2G055243 // GRMZM2G369799
GO:0006950	P	response to stress	27	211	3059	39203	0.008	0.04	// GRMZM2G029850 // GRMZM2G111760 // GRMZM2G108865 // GRMZM2G017606 // GRMZM2G162481 // GRMZM2G143723 // GRMZM2G169654 // GRMZM2G327349 // GRMZM2G176063 // GRMZM2G369799 // GRMZM2G154182 // GRMZM2G013581 // GRMZM2G108798 // GRMZM2G097683 // GRMZM2G465595 // GRMZM2G069365 // GRMZM2G091490 // GRMZM5G842961 // GRMZM2G449681 // GRMZM2G077752 // GRMZM2G010290 // GRMZM2G021369 // GRMZM5G863420 // GRMZM…
GO:0006952	P	defense response	8	211	608	39203	0.019	0.092	// GRMZM2G017606 // GRMZM2G029850 // GRMZM2G154182 // GRMZM2G077752 // GRMZM2G143723 // GRMZM2G449681 // GRMZM2G055243 // GRMZM2G369799
GO:0042221	P	response to chemical stimulus	5	211	626	39203	0.25	1	// GRMZM2G034840 // GRMZM5G874163 // GRMZM2G030710 // GRMZM2G086949 // GRMZM2G352159
GO:0023052	P	signaling	6	211	1673	39203	0.89	1	// GRMZM2G133262 // GRMZM2G479110 // GRMZM2G100318 // GRMZM2G166230 // GRMZM2G169580 // GRMZM2G035625
GO:0003677	F	DNA binding	153	211	5003	39203	1.8e-87	1.9e-85	// GRMZM5G803355 // GRMZM2G125653 // GRMZM2G180979 // GRMZM2G172621 // GRMZM2G031200 // GRMZM2G056986 // GRMZM2G138340 // GRMZM5G874163 // GRMZM2G011932 // GRMZM2G034876 // GRMZM2G108865 // GRMZM5G857944 // GRMZM2G002131 // GRMZM2G015534 // GRMZM2G169654 // AC232238.2_FG004 // GRMZM2G445575 // GRMZM2G092137 // GRMZM2G176063 // GRMZM2G131961 // AC187157.4_FG005 // GRMZM2G105348 // GRMZM2G007406 //…
GO:0030528	F	transcription regulator activity	109	211	2233	39203	9e-76	4.7e-74	// GRMZM2G125653 // GRMZM2G138340 // GRMZM2G011932 // GRMZM2G526668 // GRMZM2G002131 // GRMZM2G015534 // GRMZM2G169654 // AC232238.2_FG004 // GRMZM2G445575 // GRMZM2G092137 // GRMZM2G131961 // AC187157.4_FG005 // GRMZM2G105348 // GRMZM2G007406 // GRMZM2G479885 // GRMZM2G059851 // GRMZM2G104204 // AC206951.3_FG017 // GRMZM5G828396 // GRMZM2G069365 // GRMZM2G160136 // GRMZM2G065374 // GRMZM2G033570…
GO:0003700	F	transcription factor activity	85	211	1390	39203	1.8e-64	6.4e-63	// GRMZM2G038303 // GRMZM2G451031 // GRMZM2G361611 // GRMZM2G124524 // GRMZM2G125653 // GRMZM2G103647 // GRMZM2G125243 // GRMZM2G028386 // GRMZM2G025685 // GRMZM2G135381 // GRMZM2G162481 // GRMZM2G138340 // GRMZM2G081892 // GRMZM2G011932 // AC235534.1_FG007 // GRMZM5G832409 // GRMZM2G366264 // GRMZM2G094241 // GRMZM2G165488 // GRMZM2G104390 // GRMZM2G174834 // GRMZM2G000686 // GRMZM2G168079 // GR…
GO:0003676	F	nucleic acid binding	154	211	8298	39203	9e-58	2.4e-56	// GRMZM5G803355 // GRMZM2G125653 // GRMZM2G180979 // GRMZM2G172621 // GRMZM2G031200 // GRMZM2G056986 // GRMZM2G138340 // GRMZM5G874163 // GRMZM2G011932 // GRMZM2G034876 // GRMZM2G108865 // GRMZM5G857944 // GRMZM2G002131 // GRMZM2G015534 // GRMZM2G169654 // AC232238.2_FG004 // GRMZM2G445575 // GRMZM2G092137 // GRMZM2G176063 // GRMZM2G131961 // AC187157.4_FG005 // GRMZM2G105348 // GRMZM2G007406 //…
GO:0043565	F	sequence-specific DNA binding	57	211	985	39203	9.8e-41	2.1e-39	// GRMZM2G361611 // GRMZM2G125653 // GRMZM2G103647 // GRMZM2G125243 // GRMZM2G025685 // GRMZM2G135381 // GRMZM2G162481 // GRMZM2G138340 // GRMZM2G011932 // AC235534.1_FG007 // GRMZM5G832409 // GRMZM2G366264 // GRMZM2G094241 // GRMZM2G104390 // GRMZM2G168079 // GRMZM2G002131 // GRMZM2G015534 // GRMZM2G125969 // GRMZM2G031882 // AC232238.2_FG004 // GRMZM2G445575 // GRMZM2G092137 // GRMZM2G099319 //…
GO:0005488	F	binding	184	211	24279	39203	3.4e-16	6e-15	// GRMZM5G803355 // GRMZM2G125653 // GRMZM2G180979 // GRMZM2G172621 // GRMZM2G031200 // GRMZM2G056986 // GRMZM2G138340 // GRMZM5G874163 // GRMZM2G011932 // GRMZM2G034876 // GRMZM2G108865 // GRMZM5G857944 // GRMZM2G002131 // GRMZM2G015534 // GRMZM2G169654 // AC232238.2_FG004 // GRMZM2G445575 // GRMZM2G092137 // GRMZM2G176063 // GRMZM2G131961 // AC187157.4_FG005 // GRMZM2G105348 // GRMZM2G007406 //…
GO:0046983	F	protein dimerization activity	19	211	745	39203	3.7e-08	5.6e-07	// GRMZM2G160136 // GRMZM5G821024 // GRMZM2G479885 // GRMZM2G015534 // GRMZM2G103647 // GRMZM2G448607 // GRMZM2G361611 // GRMZM2G125243 // GRMZM2G168079 // GRMZM2G019907 // GRMZM2G093020 // AC232238.2_FG004 // GRMZM2G011932 // GRMZM2G445575 // GRMZM2G092137 // GRMZM2G149150 // GRMZM2G131961 // GRMZM2G117851 // GRMZM2G033413
GO:0008270	F	zinc ion binding	39	211	3989	39203	0.00019	0.0026	// GRMZM2G138455 // GRMZM2G180979 // GRMZM2G172621 // GRMZM2G090595 // GRMZM2G075562 // GRMZM2G027960 // GRMZM2G173124 // GRMZM2G131982 // GRMZM2G422644 // GRMZM2G035625 // GRMZM2G056920 // GRMZM2G010290 // GRMZM2G302323 // GRMZM2G139160 // GRMZM2G143723 // AC234522.1_FG009 // GRMZM2G095299 // GRMZM2G176063 // GRMZM2G108865 // GRMZM5G884137 // AC155434.2_FG006 // GRMZM2G042198 // AC194965.4_FG004…
GO:0050825	F	ice binding	22	211	1758	39203	0.00025	0.0026	// GRMZM2G108865 // GRMZM2G162481 // GRMZM2G169654 // GRMZM2G091490 // GRMZM2G327349 // GRMZM2G176063 // GRMZM2G369799 // GRMZM2G154182 // GRMZM2G013581 // GRMZM2G108798 // GRMZM2G097683 // GRMZM2G465595 // GRMZM2G069365 // GRMZM2G111760 // GRMZM5G842961 // GRMZM2G077752 // GRMZM2G010290 // GRMZM2G021369 // GRMZM5G863420 // GRMZM2G086474 // GRMZM2G033413 // GRMZM2G427087
GO:0050824	F	water binding	22	211	1758	39203	0.00025	0.0026	// GRMZM2G108865 // GRMZM2G162481 // GRMZM2G169654 // GRMZM2G091490 // GRMZM2G327349 // GRMZM2G176063 // GRMZM2G369799 // GRMZM2G154182 // GRMZM2G013581 // GRMZM2G108798 // GRMZM2G097683 // GRMZM2G465595 // GRMZM2G069365 // GRMZM2G111760 // GRMZM5G842961 // GRMZM2G077752 // GRMZM2G010290 // GRMZM2G021369 // GRMZM5G863420 // GRMZM2G086474 // GRMZM2G033413 // GRMZM2G427087
GO:0004879	F	ligand-dependent nuclear receptor activity	7	211	414	39203	0.0079	0.075	// GRMZM5G842961 // GRMZM2G180979 // GRMZM2G077752 // GRMZM2G068330 // GRMZM2G034876 // GRMZM2G069365 // GRMZM2G056920
GO:0060089	F	molecular transducer activity	13	211	1377	39203	0.037	0.3	// GRMZM5G842961 // GRMZM2G180979 // GRMZM2G077752 // GRMZM2G133262 // GRMZM2G479110 // GRMZM2G068330 // GRMZM2G034876 // GRMZM2G100318 // GRMZM2G069365 // GRMZM2G166230 // GRMZM2G169580 // GRMZM2G035625 // GRMZM2G056920
GO:0004871	F	signal transducer activity	13	211	1377	39203	0.037	0.3	// GRMZM5G842961 // GRMZM2G180979 // GRMZM2G077752 // GRMZM2G133262 // GRMZM2G479110 // GRMZM2G068330 // GRMZM2G034876 // GRMZM2G100318 // GRMZM2G069365 // GRMZM2G166230 // GRMZM2G169580 // GRMZM2G035625 // GRMZM2G056920
GO:0046914	F	transition metal ion binding	39	211	5507	39203	0.044	0.33	// GRMZM2G138455 // GRMZM2G180979 // GRMZM2G172621 // GRMZM2G090595 // GRMZM2G075562 // GRMZM2G027960 // GRMZM2G173124 // GRMZM2G131982 // GRMZM2G422644 // GRMZM2G035625 // GRMZM2G056920 // GRMZM2G010290 // GRMZM2G302323 // GRMZM2G139160 // GRMZM2G143723 // AC234522.1_FG009 // GRMZM2G095299 // GRMZM2G176063 // GRMZM2G108865 // GRMZM5G884137 // AC155434.2_FG006 // GRMZM2G042198 // AC194965.4_FG004…
GO:0004872	F	receptor activity	10	211	1082	39203	0.07	0.49	// GRMZM5G842961 // GRMZM2G180979 // GRMZM2G077752 // GRMZM2G068330 // GRMZM2G034876 // GRMZM2G069365 // GRMZM2G166230 // GRMZM2G169580 // GRMZM2G035625 // GRMZM2G056920
GO:0046872	F	metal ion binding	39	211	6652	39203	0.31	1	// GRMZM2G138455 // GRMZM2G180979 // GRMZM2G172621 // GRMZM2G090595 // GRMZM2G075562 // GRMZM2G027960 // GRMZM2G173124 // GRMZM2G131982 // GRMZM2G422644 // GRMZM2G035625 // GRMZM2G056920 // GRMZM2G010290 // GRMZM2G302323 // GRMZM2G139160 // GRMZM2G143723 // AC234522.1_FG009 // GRMZM2G095299 // GRMZM2G176063 // GRMZM2G108865 // GRMZM5G884137 // AC155434.2_FG006 // GRMZM2G042198 // AC194965.4_FG004…
GO:0043169	F	cation binding	39	211	6664	39203	0.31	1	// GRMZM2G138455 // GRMZM2G180979 // GRMZM2G172621 // GRMZM2G090595 // GRMZM2G075562 // GRMZM2G027960 // GRMZM2G173124 // GRMZM2G131982 // GRMZM2G422644 // GRMZM2G035625 // GRMZM2G056920 // GRMZM2G010290 // GRMZM2G302323 // GRMZM2G139160 // GRMZM2G143723 // AC234522.1_FG009 // GRMZM2G095299 // GRMZM2G176063 // GRMZM2G108865 // GRMZM5G884137 // AC155434.2_FG006 // GRMZM2G042198 // AC194965.4_FG004…
GO:0043167	F	ion binding	39	211	6665	39203	0.31	1	// GRMZM2G138455 // GRMZM2G180979 // GRMZM2G172621 // GRMZM2G090595 // GRMZM2G075562 // GRMZM2G027960 // GRMZM2G173124 // GRMZM2G131982 // GRMZM2G422644 // GRMZM2G035625 // GRMZM2G056920 // GRMZM2G010290 // GRMZM2G302323 // GRMZM2G139160 // GRMZM2G143723 // AC234522.1_FG009 // GRMZM2G095299 // GRMZM2G176063 // GRMZM2G108865 // GRMZM5G884137 // AC155434.2_FG006 // GRMZM2G042198 // AC194965.4_FG004…
GO:0005515	F	protein binding	22	211	4766	39203	0.81	1	// GRMZM2G103647 // GRMZM2G011932 // GRMZM2G168079 // GRMZM2G015534 // AC232238.2_FG004 // GRMZM2G445575 // GRMZM2G092137 // GRMZM2G131961 // GRMZM2G479885 // GRMZM2G448607 // GRMZM2G087955 // GRMZM2G093020 // GRMZM2G344521 // GRMZM2G160136 // GRMZM5G821024 // GRMZM2G152661 // GRMZM2G361611 // GRMZM2G125243 // GRMZM2G033413 // GRMZM2G019907 // GRMZM2G149150 // GRMZM2G117851
GO:0016818	F	hydrolase activity, acting on acid anhydrides, in phosphorus-containing anhydrides	5	211	1958	39203	0.98	1	// GRMZM2G105335 // GRMZM2G041223 // GRMZM2G056920 // GRMZM2G129147 // GRMZM2G034876
GO:0016817	F	hydrolase activity, acting on acid anhydrides	5	211	1980	39203	0.98	1	// GRMZM2G105335 // GRMZM2G041223 // GRMZM2G056920 // GRMZM2G129147 // GRMZM2G034876
GO:0000166	F	nucleotide binding	6	211	6408	39203	1	1	// GRMZM2G041223 // GRMZM2G034876 // GRMZM2G010290 // GRMZM2G145444 // GRMZM2G105335 // GRMZM2G129147
GO:0017076	F	purine nucleotide binding	6	211	6079	39203	1	1	// GRMZM2G041223 // GRMZM2G034876 // GRMZM2G010290 // GRMZM2G145444 // GRMZM2G105335 // GRMZM2G129147
GO:0016787	F	hydrolase activity	7	211	6078	39203	1	1	// GRMZM2G041223 // GRMZM2G009060 // GRMZM2G133262 // GRMZM2G034876 // GRMZM2G105335 // GRMZM2G129147 // GRMZM2G056920
GO:0003824	F	catalytic activity	11	211	17617	39203	1	1	// GRMZM2G041223 // GRMZM2G009060 // GRMZM2G133262 // GRMZM5G829103 // GRMZM2G008647 // GRMZM2G034876 // GRMZM2G105335 // GRMZM2G052544 // GRMZM2G129147 // GRMZM2G091490 // GRMZM2G056920
GO:0032555	F	purine ribonucleotide binding	6	211	5800	39203	1	1	// GRMZM2G041223 // GRMZM2G034876 // GRMZM2G010290 // GRMZM2G145444 // GRMZM2G105335 // GRMZM2G129147
GO:0032553	F	ribonucleotide binding	6	211	5800	39203	1	1	// GRMZM2G041223 // GRMZM2G034876 // GRMZM2G010290 // GRMZM2G145444 // GRMZM2G105335 // GRMZM2G129147
GO:0005634	C	nucleus	84	211	3212	39203	5.7e-36	5.7e-34	// GRMZM2G038303 // GRMZM2G041223 // GRMZM2G086949 // GRMZM2G103647 // GRMZM2G180979 // GRMZM2G125243 // GRMZM2G080054 // GRMZM2G025685 // GRMZM5G874163 // GRMZM2G002627 // GRMZM2G011932 // AC235534.1_FG007 // GRMZM2G017087 // GRMZM2G034876 // GRMZM2G105335 // GRMZM2G165488 // GRMZM2G068330 // GRMZM2G526668 // GRMZM2G082586 // GRMZM2G056920 // GRMZM5G882527 // GRMZM2G168079 // GRMZM2G002131 // GR…
GO:0043231	C	intracellular membrane-bounded organelle	86	211	4093	39203	4.3e-30	2.2e-28	// GRMZM2G180979 // GRMZM5G874163 // GRMZM2G011932 // GRMZM2G034876 // GRMZM2G526668 // GRMZM2G002131 // GRMZM2G015534 // AC232238.2_FG004 // GRMZM2G445575 // GRMZM2G092137 // GRMZM2G131961 // GRMZM2G105348 // GRMZM2G479885 // GRMZM2G135447 // GRMZM2G104204 // GRMZM2G452178 // GRMZM5G828396 // GRMZM2G069365 // GRMZM2G160136 // GRMZM2G094241 // GRMZM2G033570 // GRMZM2G040481 // GRMZM2G361611 // GR…
GO:0043227	C	membrane-bounded organelle	86	211	4127	39203	7.8e-30	2.6e-28	// GRMZM2G180979 // GRMZM5G874163 // GRMZM2G011932 // GRMZM2G034876 // GRMZM2G526668 // GRMZM2G002131 // GRMZM2G015534 // AC232238.2_FG004 // GRMZM2G445575 // GRMZM2G092137 // GRMZM2G131961 // GRMZM2G105348 // GRMZM2G479885 // GRMZM2G135447 // GRMZM2G104204 // GRMZM2G452178 // GRMZM5G828396 // GRMZM2G069365 // GRMZM2G160136 // GRMZM2G094241 // GRMZM2G033570 // GRMZM2G040481 // GRMZM2G361611 // GR…
GO:0005622	C	intracellular	110	211	9403	39203	1.6e-18	3e-17	// GRMZM2G180979 // GRMZM2G090595 // GRMZM5G874163 // GRMZM2G011932 // GRMZM2G034876 // GRMZM2G526668 // GRMZM2G002131 // GRMZM2G015534 // AC232238.2_FG004 // GRMZM2G445575 // GRMZM2G092137 // GRMZM2G131961 // GRMZM2G105348 // GRMZM2G479885 // GRMZM2G059851 // GRMZM2G104204 // GRMZM2G452178 // GRMZM5G828396 // GRMZM2G093305 // GRMZM2G069365 // GRMZM2G160136 // GRMZM2G065374 // GRMZM2G033570 // GR…
GO:0043229	C	intracellular organelle	87	211	6224	39203	1.8e-18	3e-17	// GRMZM2G180979 // GRMZM5G874163 // GRMZM2G011932 // GRMZM2G034876 // GRMZM2G526668 // GRMZM2G002131 // GRMZM2G015534 // AC232238.2_FG004 // GRMZM2G445575 // GRMZM2G092137 // GRMZM2G131961 // GRMZM2G105348 // GRMZM2G479885 // GRMZM2G135447 // GRMZM2G104204 // GRMZM2G452178 // GRMZM5G828396 // GRMZM2G069365 // GRMZM2G160136 // GRMZM2G094241 // GRMZM2G033570 // GRMZM2G040481 // GRMZM2G361611 // GR…
GO:0043226	C	organelle	87	211	6224	39203	1.8e-18	3e-17	// GRMZM2G180979 // GRMZM5G874163 // GRMZM2G011932 // GRMZM2G034876 // GRMZM2G526668 // GRMZM2G002131 // GRMZM2G015534 // AC232238.2_FG004 // GRMZM2G445575 // GRMZM2G092137 // GRMZM2G131961 // GRMZM2G105348 // GRMZM2G479885 // GRMZM2G135447 // GRMZM2G104204 // GRMZM2G452178 // GRMZM5G828396 // GRMZM2G069365 // GRMZM2G160136 // GRMZM2G094241 // GRMZM2G033570 // GRMZM2G040481 // GRMZM2G361611 // GR…
GO:0044424	C	intracellular part	89	211	7930	39203	4.4e-13	6.4e-12	// GRMZM2G180979 // GRMZM5G874163 // GRMZM2G011932 // GRMZM2G034876 // GRMZM2G526668 // GRMZM2G002131 // GRMZM2G015534 // AC232238.2_FG004 // GRMZM2G445575 // GRMZM2G092137 // GRMZM2G131961 // GRMZM2G105348 // GRMZM2G479885 // GRMZM2G135447 // GRMZM2G104204 // GRMZM2G452178 // GRMZM5G828396 // GRMZM2G069365 // GRMZM2G160136 // GRMZM2G094241 // GRMZM2G033570 // GRMZM2G040481 // GRMZM2G361611 // GR…
GO:0044464	C	cell part	113	211	13914	39203	6.9e-08	7.7e-07	// GRMZM2G180979 // GRMZM2G090595 // GRMZM5G874163 // GRMZM2G011932 // GRMZM2G034876 // GRMZM2G526668 // GRMZM2G002131 // GRMZM2G015534 // AC232238.2_FG004 // GRMZM2G445575 // GRMZM2G092137 // GRMZM2G131961 // GRMZM2G105348 // GRMZM2G479885 // GRMZM2G059851 // GRMZM2G104204 // GRMZM2G452178 // GRMZM5G828396 // GRMZM2G093305 // GRMZM2G069365 // GRMZM2G160136 // GRMZM2G065374 // GRMZM2G033570 // GR…
GO:0005623	C	cell	113	211	13914	39203	6.9e-08	7.7e-07	// GRMZM2G180979 // GRMZM2G090595 // GRMZM5G874163 // GRMZM2G011932 // GRMZM2G034876 // GRMZM2G526668 // GRMZM2G002131 // GRMZM2G015534 // AC232238.2_FG004 // GRMZM2G445575 // GRMZM2G092137 // GRMZM2G131961 // GRMZM2G105348 // GRMZM2G479885 // GRMZM2G059851 // GRMZM2G104204 // GRMZM2G452178 // GRMZM5G828396 // GRMZM2G093305 // GRMZM2G069365 // GRMZM2G160136 // GRMZM2G065374 // GRMZM2G033570 // GR…
GO:0005667	C	transcription factor complex	5	211	84	39203	0.00012	0.0012	// GRMZM2G038303 // GRMZM2G361842 // GRMZM2G404769 // GRMZM2G000686 // GRMZM2G040349
GO:0005654	C	nucleoplasm	5	211	138	39203	0.0011	0.0089	// GRMZM2G038303 // GRMZM2G361842 // GRMZM2G404769 // GRMZM2G000686 // GRMZM2G040349
GO:0044451	C	nucleoplasm part	5	211	138	39203	0.0011	0.0089	// GRMZM2G038303 // GRMZM2G361842 // GRMZM2G404769 // GRMZM2G000686 // GRMZM2G040349
GO:0031981	C	nuclear lumen	5	211	150	39203	0.0015	0.012	// GRMZM2G038303 // GRMZM2G361842 // GRMZM2G404769 // GRMZM2G000686 // GRMZM2G040349
GO:0043233	C	organelle lumen	5	211	189	39203	0.004	0.027	// GRMZM2G038303 // GRMZM2G361842 // GRMZM2G404769 // GRMZM2G000686 // GRMZM2G040349
GO:0070013	C	intracellular organelle lumen	5	211	189	39203	0.004	0.027	// GRMZM2G038303 // GRMZM2G361842 // GRMZM2G404769 // GRMZM2G000686 // GRMZM2G040349
GO:0031974	C	membrane-enclosed lumen	5	211	214	39203	0.0067	0.042	// GRMZM2G038303 // GRMZM2G361842 // GRMZM2G404769 // GRMZM2G000686 // GRMZM2G040349
GO:0044428	C	nuclear part	5	211	233	39203	0.0094	0.055	// GRMZM2G038303 // GRMZM2G361842 // GRMZM2G404769 // GRMZM2G000686 // GRMZM2G040349
GO:0044422	C	organelle part	7	211	1764	39203	0.84	1	// GRMZM2G038303 // GRMZM2G361842 // GRMZM2G162481 // GRMZM2G417229 // GRMZM2G404769 // GRMZM2G040349 // GRMZM2G000686
GO:0044446	C	intracellular organelle part	7	211	1764	39203	0.84	1	// GRMZM2G038303 // GRMZM2G361842 // GRMZM2G162481 // GRMZM2G417229 // GRMZM2G404769 // GRMZM2G040349 // GRMZM2G000686
GO:0043234	C	protein complex	6	211	1824	39203	0.93	1	// GRMZM2G038303 // GRMZM2G361842 // GRMZM2G417229 // GRMZM2G404769 // GRMZM2G040349 // GRMZM2G000686
GO:0016021	C	integral to membrane	5	211	2156	39203	0.99	1	// GRMZM2G133262 // GRMZM2G166230 // GRMZM2G169580 // GRMZM2G018589 // GRMZM2G035625
GO:0031224	C	intrinsic to membrane	5	211	2183	39203	0.99	1	// GRMZM2G133262 // GRMZM2G166230 // GRMZM2G169580 // GRMZM2G018589 // GRMZM2G035625
GO:0016020	C	membrane	7	211	5307	39203	1	1	// GRMZM2G169580 // GRMZM2G133262 // GRMZM2G417229 // GRMZM2G018589 // GRMZM2G166230 // GRMZM2G038783 // GRMZM2G035625
GO:0044425	C	membrane part	6	211	2684	39203	1	1	// GRMZM2G133262 // GRMZM2G417229 // GRMZM2G018589 // GRMZM2G166230 // GRMZM2G169580 // GRMZM2G035625
GO:0032991	C	macromolecular complex	7	211	3586	39203	1	1	// GRMZM2G038303 // GRMZM2G361842 // GRMZM2G162481 // GRMZM2G417229 // GRMZM2G404769 // GRMZM2G040349 // GRMZM2G000686
GO:0005737	C	cytoplasm	5	211	3593	39203	1	1	// GRMZM2G417229 // GRMZM2G010290 // GRMZM2G162481 // GRMZM2G008647 // GRMZM2G145444
